# Supplementary material for: Integrative transcriptomic profiling of ncRNAs and mRNAs in developing mouse lens
Source: Front Genet. 2024 Jun 12;15:1405715. doi: 10.3389/fgene.2024.1405715 (PMC11199715; doi:10.3389/fgene.2024.1405715)
Supplement: Supplementary file 1 [file Table2.XLSX]

## Sheet: mRNA_transcript
transcript_id	transcript_name	gene_id	gene_name	transcript_locus	E10_5_1	E10_5_2	E10_5_3	E12_5_1	E12_5_2	E12_5_3	E16_5_1	E16_5_2	E16_5_3	P0_5_1	P0_5_2	P0_5_3	P10_5_1	P10_5_2	P10_5_3	P60_1	P60_2	P60_3
ENSMUST00000070533	Xkr4-201	ENSMUSG00000051951	Xkr4	1:3214482-3671498	0.137362	0.125094	0.217671	0.555286	1.1308	1.64348	0.79355	0.976195	0.973638	0.470459	0.655229	0.568446	0.145709	0.349771	0.888342	2.01148	1.17706	1.27324
ENSMUST00000194992	Rp1-202	ENSMUSG00000025900	Rp1	1:4292981-4409187	0	0	0	0	0	0	0	0	0	0	0	0	0	0	0	0	0	0
ENSMUST00000208660	Rp1-203	ENSMUSG00000025900	Rp1	1:3999557-4409241	0.002213	0.015888	0.0403	0	0	0	0	0.047344	0.027906	0.015028	0	0.052886	0.020288	0.007766	0.043539	0.042379	0	0.042756
ENSMUST00000027032	Rp1-201	ENSMUSG00000025900	Rp1	1:4344146-4360314	0.004133	0	0	0	0	0.004784	0.018053	0.026408	0.022588	0	0.062873	0.024764	0.031903	0.014855	0.020402	0.222931	0.413709	1.10677
ENSMUST00000195555	Sox17-208	ENSMUSG00000025902	Sox17	1:4491250-4496757	0	0	0.051483	0	1e-06	0	0.486705	0.001014	0.088239	0	0	0.000689	0	0	0	0	0	0
ENSMUST00000191647	Sox17-203	ENSMUSG00000025902	Sox17	1:4492458-4496330	0	0.047037	0	0	0	0	0.222497	0.427242	0	0	0	0.110722	0	0	0	0	0	0
ENSMUST00000192913	Sox17-207	ENSMUSG00000025902	Sox17	1:4492467-4496396	0	0	0	0	0	0	0	0	0	0	0	0	0	0	0	0	0	0
ENSMUST00000027035	Sox17-201	ENSMUSG00000025902	Sox17	1:4490931-4496413	0.015423	0.610895	0.554684	0.434616	0.697536	0.3003	0.021026	0.796965	0.224991	0.239585	0	0.564618	0	0.008225	0	0	0	0
ENSMUST00000192650	Sox17-206	ENSMUSG00000025902	Sox17	1:4491390-4497354	0.473502	0	0	0	0	0	0.058645	0	0.065325	0	0.142548	0.08496	0.040194	0.033551	0.04341	0	0	0
ENSMUST00000116652	Sox17-202	ENSMUSG00000025902	Sox17	1:4491713-4496363	0.002711	0	0	0	0.002691	0.042939	0	0	0.092944	0.39624	0	0	0	0	0	0	0	0
ENSMUST00000191939	Sox17-204	ENSMUSG00000025902	Sox17	1:4492465-4493735	0.970782	0.531789	0.296773	0.700482	0.236689	0.193408	0.677413	0.448937	0.270181	0.267332	0	0.27689	0.009254	0	0	0	0	0
ENSMUST00000156816	Mrpl15-206	ENSMUSG00000033845	Mrpl15	1:4773211-4785739	3.67208	7.20926	6.9666	5.14261	4.19333	4.16641	2.86457	4.5171	1.85825	2.72796	2.13927	3.87548	1.8937	1.84741	2.21584	1.20903	2.58006	1.76246
ENSMUST00000130201	Mrpl15-203	ENSMUSG00000033845	Mrpl15	1:4773206-4785710	0.002863	0.006173	0.004627	0.00336	0.00558	0.010726	0.034958	0.004945	0.043981	0.00112	0.110216	0.001345	0.129929	0.104649	0.001027	0.506472	0.002249	0.001551
ENSMUST00000146665	Mrpl15-205	ENSMUSG00000033845	Mrpl15	1:4781221-4785739	2.12691	1.75683	2.37233	1.14367	1.40272	1.88915	0.366861	1.09337	0	0.797593	1.39789	1.19233	0.321054	0.64805	1.15155	0.162933	0.43053	0.355081
ENSMUST00000119612	Lypla1-203	ENSMUSG00000025903	Lypla1	1:4807896-4845174	0	0	0	0	0	0	0	0	0	0	0	0	0	0	0	0	0	0
ENSMUST00000081551	Tcea1-201	ENSMUSG00000033813	Tcea1	1:4857814-4897905	52.8075	55.3102	53.6032	34.6989	43.9745	41.9604	24.7671	22.8606	25.2305	16.5838	18.4707	16.8035	12.0057	13.5386	12.3815	12.7519	16.9497	15.3728
ENSMUST00000165720	Tcea1-202	ENSMUSG00000033813	Tcea1	1:4858038-4897909	0.395665	0.26611	0.318711	0.349613	0.341147	0.379984	0.164511	0.258523	0.244081	0.369935	0.16292	0.17879	0.044803	0.034004	0.321554	2.57425	0.382747	0.074712
ENSMUST00000027036	Lypla1-201	ENSMUSG00000025903	Lypla1	1:4807823-4846739	28.2176	25.8571	23.0662	18.2359	20.773	22.8842	16.0965	16.3522	14.7952	13.4193	15.4361	12.4107	9.40722	12.8232	11.2876	11.3156	12.2393	10.5298
ENSMUST00000115529	Lypla1-202	ENSMUSG00000025903	Lypla1	1:4807911-4845352	1.63224	1.72234	1.43988	0.543049	1.32851	0.280609	0	0.59139	0	0.200834	0	0.598864	0.290228	0	0	0	0.509491	0.55629
ENSMUST00000131119	Lypla1-204	ENSMUSG00000025903	Lypla1	1:4808237-4841093	0.161181	0.078407	0.163862	0.036328	0.124555	0.172106	0.187094	0.068412	0	0.040115	0.02032	0.052473	0	0.004512	0.070036	0	0.016085	0.018873
ENSMUST00000150971	Lypla1-208	ENSMUSG00000025903	Lypla1	1:4807830-4841286	0.110547	0.12574	0.19785	0.154316	0.064946	0.082742	0.031891	0.381711	0.272145	0.116093	0.143397	0.045256	0.034583	0.133798	0.2727	0.137446	0.007116	0.061218
ENSMUST00000137887	Lypla1-206	ENSMUSG00000025903	Lypla1	1:4807898-4840969	0.251863	0.091241	0.35271	0	0.23123	0	0.297492	0	0	0	0	0	0	0	0	0	0	0
ENSMUST00000027038	Oprk1-201	ENSMUSG00000025905	Oprk1	1:5588557-5602866	0	0	0	0	0	0	0	0	0	0	0	0	0	0	0	0	0	0
ENSMUST00000160339	Oprk1-203	ENSMUSG00000025905	Oprk1	1:5588941-5604014	0	0	0.009727	0	0	0	0	0	0	0	0	0	0	0	0	0	0	0
ENSMUST00000160777	Oprk1-204	ENSMUSG00000025905	Oprk1	1:5588493-5606131	0.030325	0.021328	0.039144	0.014462	0.045171	0	0	0.01552	0	0.013405	0	0	0	0	0.02785	0	0	0
ENSMUST00000147158	Rgs20-205	ENSMUSG00000002459	Rgs20	1:4912342-5070282	0	0	0	0	0	0	0	0	0	0	0	0	0	0	0	0	0	0
ENSMUST00000192847	Atp6v1h-205	ENSMUSG00000033793	Atp6v1h	1:5070018-5162340	0	0	0	0	0	0	0	0	0	0	0.06545	0	0	0.441615	0	0	0	0
ENSMUST00000044369	Atp6v1h-201	ENSMUSG00000033793	Atp6v1h	1:5083080-5162529	1.75728	1.73835	1.2619	2.93158	2.31369	2.81837	0.860907	1.89364	0.492324	1.81162	1.99737	0.660185	2.68093	2.43612	2.34878	3.14971	4.8249	1.13789
ENSMUST00000192698	Atp6v1h-204	ENSMUSG00000033793	Atp6v1h	1:5083154-5162419	7.60832	7.03193	9.22892	7.35555	8.95734	7.68388	6.82342	4.61554	5.44974	6.85632	6.59679	4.77767	4.60508	3.63402	3.25467	6.07681	4.24348	4.08402
ENSMUST00000194676	Atp6v1h-207	ENSMUSG00000033793	Atp6v1h	1:5083110-5095728	1.97246	2.73197	2.56472	2.74235	1.44017	2.02846	1.15816	0.910789	0.343527	1.46757	2.10114	1.45618	0.845254	0.676144	1.15687	0.067893	1.2798	0.984833
ENSMUST00000192029	Atp6v1h-202	ENSMUSG00000033793	Atp6v1h	1:5083132-5095659	0.130505	0	0	0	0	0	0	0	0.134085	0	0	0	0	0	0	0	0	0
ENSMUST00000118000	Rgs20-202	ENSMUSG00000002459	Rgs20	1:4909576-5070285	0.117691	0.131785	0.481113	0.064132	0.058233	0.03093	0	0.017072	0	0	0	0	0	0	0	0	0.007941	0.092427
ENSMUST00000002533	Rgs20-201	ENSMUSG00000002459	Rgs20	1:4909576-5019539	0.431032	0.492611	0	0	0	0	0	0	0	0	0	0	0	0	0	0	0.010056	0.027396
ENSMUST00000119256	Rgs20-203	ENSMUSG00000002459	Rgs20	1:4910402-5018735	0.01779	0.039363	0	0	0	0	0	0	0	0	0	0	0	0	0	0	0	0.002646
ENSMUST00000133144	Alkal1-201	ENSMUSG00000087247	Alkal1	1:6359218-6394731	0	0.034001	0	0	0	0.067689	0	0	0	0.03227	0	0	0	0	0.03341	0	0	0
ENSMUST00000131494	St18-204	ENSMUSG00000033740	St18	1:6487331-6860940	0	0	0	0.041515	0	0.036901	2.36415	2.03166	0.85981	0	1.23059	1.99565	1.55951	0.972328	1.5593	0.053211	1.37437	1.51389
ENSMUST00000150761	St18-210	ENSMUSG00000033740	St18	1:6730101-6859470	0	0.083364	0.005173	0	0	0	0.002379	0	0	0	0	0	0	0	0	0	0	0
ENSMUST00000139838	St18-207	ENSMUSG00000033740	St18	1:6734870-6802688	0	0.005036	0.005733	0	0.023822	0	0.017115	0.011452	0.054353	0	0.002184	0.019567	0	0	0.01411	0	0	0.017661
ENSMUST00000130338	St18-202	ENSMUSG00000033740	St18	1:6857341-6859604	0	0	0	0	0	0	0	0.105497	0	0	0.31671	0	0	0.161179	0	0	0	0
ENSMUST00000140079	St18-208	ENSMUSG00000033740	St18	1:6487231-6860934	0.262723	0	0	0.188875	0.820007	0.403685	0.011763	0.005624	1.2849	1.68188	0.379626	0.466068	0.032033	0.157505	0.009137	1.25852	0.041906	0
ENSMUST00000043578	St18-201	ENSMUSG00000033740	St18	1:6730051-6860940	0.002334	0.023509	3e-06	0.061022	0.025185	0.277323	0.003407	0.025185	0.026106	0	0.00651	0	0	0.004711	0.007833	0.220298	0.003619	0.001694
ENSMUST00000163727	St18-213	ENSMUSG00000033740	St18	1:6737575-6860940	0.848954	0	0.212761	0	0	0	0.001643	0	1.11185	0	0.025937	0.072172	0	0.018736	0.006085	0	0	0
ENSMUST00000151281	St18-212	ENSMUSG00000033740	St18	1:6730102-6858813	0.332622	1.22553	1.31447	0	0	0	0.138967	0	0	0	0	0	0	0	0	0	0	0
ENSMUST00000131467	St18-203	ENSMUSG00000033740	St18	1:6730070-6795550	0.015207	0.017228	0	0	0	0.079946	0	0.113403	0.012416	0.016934	0	0.184417	0.042462	0.007382	0	0	0.007613	0.011264
ENSMUST00000139756	St18-206	ENSMUSG00000033740	St18	1:6730053-6795425	0.18182	0.088724	0	0	0	0	0	0	0	0	0	0	0	0	0	0	0	0
ENSMUST00000160871	Rb1cc1-210	ENSMUSG00000025907	Rb1cc1	1:6206227-6238384	0	0	0	0	0	0	0	0	0	0	0	0	0	0	0	0	0	0
ENSMUST00000162795	Rb1cc1-216	ENSMUSG00000025907	Rb1cc1	1:6228002-6249029	0	0	0	0	0	0	0	0	0	0	0	0	0	0	0	0	0	0
ENSMUST00000161327	Rb1cc1-212	ENSMUSG00000025907	Rb1cc1	1:6234279-6275577	0	0	0	0	0	0	0	0	0	0	0	0	0	0	0	0	0	0
ENSMUST00000027040	Rb1cc1-201	ENSMUSG00000025907	Rb1cc1	1:6214645-6276648	4.60017	5.01839	4.72694	4.98628	5.63197	4.59363	4.99763	4.38798	4.98319	5.84038	5.60601	4.21761	4.08615	4.09478	3.88482	3.38603	3.30308	2.50138
ENSMUST00000159530	Rb1cc1-204	ENSMUSG00000025907	Rb1cc1	1:6262933-6274489	0.442835	0	0	0	0.408669	0	0	0	0	0.466255	0	0.404314	0.415041	0	0.517278	0	0	0.31294
ENSMUST00000159906	Rb1cc1-208	ENSMUSG00000025907	Rb1cc1	1:6206197-6234311	0.098178	0.585114	0.056626	0.068303	0.302398	0.26189	0.120259	0.103361	0.205247	0.096546	0.118981	0.140721	0.045442	0.048361	0.143668	0.343919	0.062222	0.120446
ENSMUST00000160062	Rb1cc1-209	ENSMUSG00000025907	Rb1cc1	1:6215008-6234010	0.059982	0.137877	0.006664	0.152485	0.311157	0.329694	0.175772	0.265676	0.313758	0.54115	0.234276	0.185446	0	0.112869	0.298382	0.097578	0.152542	0.267419
ENSMUST00000061280	Pcmtd1-201	ENSMUSG00000051285	Pcmtd1	1:7088920-7173628	1.09951	1.45056	1.50322	1.80731	2.36692	2.02405	2.57197	7.37912	2.85074	1.71005	2.03621	2.00083	1.60978	1.64441	1.78622	2.82736	1.87848	2.09972
ENSMUST00000182114	Pcmtd1-202	ENSMUSG00000051285	Pcmtd1	1:7088930-7169598	0.085226	0	0	0.486329	0.185185	0.162933	0.338928	0	0	0.378107	0.954688	0.429488	0.69124	0.53977	0.83483	0.124038	1.1384	0.640663
ENSMUST00000132064	Sntg1-204	ENSMUSG00000025909	Sntg1	1:8361475-9298573	0	0	0	0	0	0	0	0	0	0	0	0.001565	0	0	0	0	0.001581	0
ENSMUST00000191683	Sntg1-210	ENSMUSG00000025909	Sntg1	1:8361475-9298864	0	0	0	0	0	0	0	0	0	0	0	0	0	0	0	0	0	0
ENSMUST00000115488	Sntg1-202	ENSMUSG00000025909	Sntg1	1:8363475-8803943	0	0	0	0	0	0	0	0	0	0	0	0	0	0	0	0	0	0
ENSMUST00000140295	Sntg1-207	ENSMUSG00000025909	Sntg1	1:8361475-9299238	0.028044	0	0.014614	0.082476	0.167282	0.151811	0.074263	0.040014	0.098293	0.017694	0.005878	0.035946	0.005706	0.001447	0.052973	0	0.05056	0.07117
ENSMUST00000072079	Rrs1-201	ENSMUSG00000061024	Rrs1	1:9545408-9547455	31.7609	34.7042	32.0507	15.1769	14.3634	14.1959	5.81344	6.01137	3.72427	3.8188	3.03377	3.17495	2.75849	2.19483	2.20192	1.70627	2.46579	2.28612
ENSMUST00000144177	Adhfe1-203	ENSMUSG00000025911	Adhfe1	1:9547948-9577970	0.082899	0.168416	0.044036	0.413588	0.081103	0.24497	0.136849	0.071522	0.195371	0.077778	0.038894	0.098289	0.006188	0.046318	0.078534	0	0.039314	0.070977
ENSMUST00000088666	Vxn-201	ENSMUSG00000067879	Vxn	1:9601199-9627143	0.113155	0.051039	0.052153	1.24826	1.31724	0.741096	0.102508	0.348045	0.070922	0	0.008557	0.04436	0	0	0.009997	0	0.040443	0.010765
ENSMUST00000088658	Mybl1-201	ENSMUSG00000025912	Mybl1	1:9667415-9700209	1.48318	2.00531	1.33983	3.21749	3.69042	3.41583	0.77587	1.05727	0.491476	0.150861	0.131794	0.136554	0.089002	0.11415	0.201718	0.098447	0.078671	0.177084
ENSMUST00000115468	Mybl1-202	ENSMUSG00000025912	Mybl1	1:9669537-9700024	0.563458	0.348103	0.637858	0.60015	1.01763	0.651752	0	0.302813	0.179528	0	0.03583	0	0	0	0	0	0	0
ENSMUST00000188212	Mybl1-205	ENSMUSG00000025912	Mybl1	1:9681863-9699654	0.007817	0.02348	0.283299	0.028407	0.03282	0.022071	0.001339	0.009307	0	0	0	0.048165	0	0	0	0	0	0
ENSMUST00000057438	Vcpip1-201	ENSMUSG00000045210	Vcpip1	1:9718622-9748382	10.5052	10.7302	10.2988	10.1315	9.85088	9.95283	6.47793	6.53716	5.35288	5.76406	5.22242	4.28931	2.94223	3.10871	3.85712	4.91343	4.09547	3.82524
ENSMUST00000171265	Sgk3-204	ENSMUSG00000025915	Sgk3	1:9848272-9900843	0	0	0	0	0	0	0	0	0	0	0	0	0	0	0	0	0	0
ENSMUST00000168907	Sgk3-203	ENSMUSG00000025915	Sgk3	1:9798143-9900845	0.547775	0.258099	0.302056	0.005236	0.745922	0	0.370623	0.203152	0.079524	0.224818	0.020546	0.432209	0.138033	0	0	0.013526	0.116841	0.049584
ENSMUST00000166384	Sgk3-202	ENSMUSG00000025915	Sgk3	1:9798107-9900843	0.874037	1.02518	1.21916	0.292384	0.343386	1.89184	0.021857	0.640226	0	0.388968	0.406161	0	0.050976	0.190063	0.314486	0	0	0
ENSMUST00000097826	Sgk3-201	ENSMUSG00000025915	Sgk3	1:9848397-9899853	0.009159	0	0	0	0.008186	0	0.003473	0	0	0	0	0	0	0	0	0	0	0
ENSMUST00000185184	Tcf24-202	ENSMUSG00000099032	Tcf24	1:9960163-9967932	0	0.007927	0.011776	0	0.210072	0	0	0	0	0	0	0	0.00665	0	0	0	0.004705	0.037957
ENSMUST00000147000	Ppp1r42-204	ENSMUSG00000025916	Ppp1r42	1:9968624-9985692	0	0	0	0	0	0	0	0	0	0	0	0	0	0	0	0	0	0
ENSMUST00000176398	Ppp1r42-206	ENSMUSG00000025916	Ppp1r42	1:9978816-10009130	0	0	0	0	0	0	0	0	0	0	0	0	0	0	0	0	0	0
ENSMUST00000097824	Tcf24-201	ENSMUSG00000099032	Tcf24	1:9960171-9962809	0.032276	0.100671	0.051572	0.146939	0.02213	0.417416	0.013464	0.027495	0.014698	0.023747	0.060072	0.032839	0	0.010304	0.055503	0	0.00725	0.001779
ENSMUST00000027049	Ppp1r42-201	ENSMUSG00000025916	Ppp1r42	1:9968624-10009136	0.009166	0	0	0	0.122028	0.095408	0.308979	0.076377	0.037105	0	0.02401	0.052499	0.019567	0	0.022842	0	0	0
ENSMUST00000171802	Mcmdc2-205	ENSMUSG00000046101	Mcmdc2	1:9908638-9940954	0	0.045181	0	0	0	0.080552	0	0	0	0	0	0	0	0	0	0	0	0
ENSMUST00000125294	Mcmdc2-203	ENSMUSG00000046101	Mcmdc2	1:9908668-9940452	0	0	0	0	0.220343	0	0	0	0	0	0	0	0	0	0	0	0	0
ENSMUST00000140948	Mcmdc2-204	ENSMUSG00000046101	Mcmdc2	1:9908670-9942085	0.104791	0.025103	0.066939	0.078628	0.040343	0	0.023041	0.061465	0.117796	0.03787	0.070278	0	0	0.008342	0	0	0.019637	0
ENSMUST00000052843	Mcmdc2-201	ENSMUSG00000046101	Mcmdc2	1:9908638-9922525	0.105495	0.315057	0.221605	0	0.157812	0.178614	0	0	0.027406	0.010948	0.020331	0	0.019734	0.028867	0	0	0	0.012361
ENSMUST00000118098	Mcmdc2-202	ENSMUSG00000046101	Mcmdc2	1:9911314-9921266	0.175296	0.09165	0.212035	0.381177	0.042635	0.14678	0	0	0	0	0	0	0	0	0	0	0	0
ENSMUST00000035577	Cpa6-201	ENSMUSG00000042501	Cpa6	1:10324727-10719945	0	0	0	0	0	0	0	0	0	0	0	0	0	0.005771	0	0	0	0
ENSMUST00000027050	Cops5-201	ENSMUSG00000025917	Cops5	1:10024601-10038127	34.4798	33.921	32.9767	33.341	40.5755	33.1593	51.2645	45.9943	40.565	57.851	61.0772	45.8836	62.4593	45.6973	47.0354	21.6227	23.0379	18.7877
ENSMUST00000188619	Cops5-205	ENSMUSG00000025917	Cops5	1:10030687-10038149	0.211911	0.212078	0.303287	0.328832	0.355356	0.201203	0.289142	0.296153	0.290262	0.561422	0.495176	0.295592	0.637809	0.215794	0.604359	0	0.34711	0.271611
ENSMUST00000071087	Cspp1-201	ENSMUSG00000056763	Cspp1	1:10038217-10136768	3.78736	4.58484	4.65977	4.9114	5.4336	5.12138	2.52747	2.7974	3.16418	0.642538	0.807487	1.19571	0.411278	0.460829	0.675035	0.700432	0.387422	0.581887
ENSMUST00000186294	Cspp1-217	ENSMUSG00000056763	Cspp1	1:10046493-10136145	0.152002	0.08004	0.235081	0.281387	0.311237	0.438882	0.013958	0.268076	0.086486	0.063819	0.101329	0.072931	0.005284	0	0.026052	0	0	0.092513
ENSMUST00000122156	Cspp1-205	ENSMUSG00000056763	Cspp1	1:10039773-10068333	0.568727	1.28853	1.56408	1.51588	2.49927	2.05159	0.88043	0.836235	1.33674	0.258332	0	0.047065	0	0	1.01774	0.046083	0	0
ENSMUST00000119714	Cspp1-204	ENSMUSG00000056763	Cspp1	1:10039785-10067102	1.96504	0.021134	0.02062	0.020968	0.047671	0.021451	0.007356	0.037873	0.593703	0	0	0	0	0	0.0203	0	0	0
ENSMUST00000118263	Cspp1-203	ENSMUSG00000056763	Cspp1	1:10039773-10067976	0.956989	1.35573	0.254354	1.75355	3.48408	2.40089	1.11493	0.686524	1.4365	0.42368	0	0.000471	0	0	0	0	0	0
ENSMUST00000117415	Cspp1-202	ENSMUSG00000056763	Cspp1	1:10038262-10067118	0.130221	0.164376	0.19109	0.227964	0.208374	0.170967	0.150266	0.156414	0.163748	0.22597	0	0	0	0	0.21751	0	0	0
ENSMUST00000149214	Cspp1-213	ENSMUSG00000056763	Cspp1	1:10056924-10066575	0.028559	0.023145	0.015295	0.021845	0.042829	0.067739	0.045689	0.040665	0.011739	0	0.005035	0.018311	0.170937	0	0.008822	0	0.017333	0.018366
ENSMUST00000155974	Cspp1-215	ENSMUSG00000056763	Cspp1	1:10040155-10058823	0.13471	0.003957	0.028868	0.142854	0.143756	0.071736	0.034799	0.040294	0.091791	0.137064	0.041556	0.048127	0	0.049509	0.128257	0	0.124638	0.017989
ENSMUST00000191012	Cspp1-225	ENSMUSG00000056763	Cspp1	1:10038006-10047534	0.151178	0.049908	0.094347	0.164466	0.239612	0.381765	0.047758	0.236987	0.061593	0.027162	0	0.013042	0	0.019081	0.026753	0	0	0.010904
ENSMUST00000088615	Arfgef1-201	ENSMUSG00000067851	Arfgef1	1:10137571-10232670	18.104	19.3245	20.1823	19.1495	19.5988	19.2103	20.3125	19.5243	17.0129	16.7308	19.5325	17.2548	12.709	14.1187	12.7738	12.7087	10.1323	10.5149
ENSMUST00000131556	Arfgef1-203	ENSMUSG00000067851	Arfgef1	1:10173075-10232670	1.69591	1.50371	1.0966	0.852834	1.49974	0.94763	0.909558	0.638292	1.53311	0.362169	0.260644	0.486866	0.31353	0.113403	0.381987	0.126111	0.326526	0.439018
ENSMUST00000048613	A830018L16Rik-201	ENSMUSG00000057715	A830018L16Rik	1:11414105-11975901	0	0.02044	0.011886	0.016365	0.029499	0	0	0	0	0	0	0.030665	0.010034	0.048925	0	0.073034	0	0
ENSMUST00000179089	A830018L16Rik-209	ENSMUSG00000057715	A830018L16Rik	1:11414509-11975397	0	0	0	0	0	0	0	0	0	0	0.004788	0	0	0	0	0	0	0
ENSMUST00000141339	A830018L16Rik-204	ENSMUSG00000057715	A830018L16Rik	1:11518671-11599993	0	0	0	0	0	0	0	0	0	0	0	0	0	0	0	0	0	0
ENSMUST00000137824	A830018L16Rik-203	ENSMUSG00000057715	A830018L16Rik	1:11414509-11975397	0.036584	0	0	0	0	0	0	0.03898	0.024792	0.016667	0.018664	0	0	0	0	0	0	0
ENSMUST00000171690	A830018L16Rik-208	ENSMUSG00000057715	A830018L16Rik	1:11414105-11601811	0.000226	0.104847	0	0	0	0	0	0	0	0	0.030187	0	0	0	0	0	0	0
ENSMUST00000135014	A830018L16Rik-202	ENSMUSG00000057715	A830018L16Rik	1:11414269-11601621	0.13615	0.135989	0.177797	0.005299	0.141061	0.131804	0.023119	0.098079	0.023831	0.038842	0.013818	0.049994	0.094487	0.012618	0.096479	0	0.022782	0.048898
ENSMUST00000027056	Prex2-201	ENSMUSG00000048960	Prex2	1:10993465-11303681	8.92279	9.7584	10.4707	3.28223	5.24681	4.70428	1.76484	1.54974	1.29338	1.42832	0.757211	1.16074	0.16057	0.185199	0.245159	0.054276	0.086495	0.067963
ENSMUST00000115402	Slco5a1-201	ENSMUSG00000025938	Slco5a1	1:12871348-12991177	0	0	0	0.113577	0	8e-06	0	0	0	0	0	0	0	0	0	0	0	0
ENSMUST00000146763	Slco5a1-205	ENSMUSG00000025938	Slco5a1	1:12879683-12990914	0	0	0	0	0	0	0	0	0	0.000857	0	0	0.001627	0	0	0	0	0
ENSMUST00000147606	Slco5a1-206	ENSMUSG00000025938	Slco5a1	1:12879683-12990914	0	0	0	0	0	0	0	0	0	0	0	0	0	0	0	0	0	0
ENSMUST00000188454	Slco5a1-207	ENSMUSG00000025938	Slco5a1	1:12866549-12992650	0.228034	1.00362	0.662174	0.716953	0.765893	0.463582	0.034335	0.000197	0	0	0	0	0.017543	0.110865	0	0	0	0.724199
ENSMUST00000115403	Slco5a1-202	ENSMUSG00000025938	Slco5a1	1:12866552-12991135	1.59155	0.909584	1.32537	1.01598	0.574327	0.873129	0.198356	0.349719	0.170181	0.143165	0.137801	0.174978	0.084533	0	0.182596	0.71365	0.763458	0
ENSMUST00000136197	Slco5a1-204	ENSMUSG00000025938	Slco5a1	1:12878595-12991135	0.20217	0.153739	0.151056	0.522005	0.42435	0.274964	0.073809	0.043456	0.165923	0.015967	0.013803	0.072185	0.008606	0	0.083274	0.044452	0.208185	0.520143
ENSMUST00000186051	Sulf1-205	ENSMUSG00000016918	Sulf1	1:12692532-12852489	1.18513	0.927596	0.712059	0.937947	1.1165	1.19999	0.761224	1.10674	0.861869	0.098079	0.133427	0.316038	0.079481	0.063167	0.245702	0.183818	0.256103	0.905589
ENSMUST00000177608	Sulf1-202	ENSMUSG00000016918	Sulf1	1:12692277-12861192	0.61117	3.99099	3.55591	0.511009	0.556862	0.395393	0.493183	0.436557	0.622884	1.04147	0.240175	0.377349	0.870638	0.839639	1.39138	1.14937	1.25509	0.992543
ENSMUST00000088585	Sulf1-201	ENSMUSG00000016918	Sulf1	1:12718529-12860377	0.523891	0.361387	0.336342	0.435735	0.443776	0.319029	0.355288	0.322546	0.4705	8.29021	3.85906	0.37342	7.80089	0.249488	0.320385	6.55568	12.1162	10.9754
ENSMUST00000180062	Sulf1-203	ENSMUSG00000016918	Sulf1	1:12692323-12860371	22.6534	23.1439	23.4269	13.5739	14.4171	15.4284	10.5926	9.86408	10.7135	0	0	9.38547	0	8.57884	8.8176	0	0	0
ENSMUST00000185780	Sulf1-204	ENSMUSG00000016918	Sulf1	1:12842791-12861192	4.06582	0	0	3.46164	4.96573	4.58176	3.73382	4.90329	2.53578	0	1.60981	2.44284	0	0	0	0	0	0
ENSMUST00000189541	Sulf1-210	ENSMUSG00000016918	Sulf1	1:12719464-12786549	0.207715	0.3502	0.299009	0.425973	0.339672	0.340544	0.153567	0.390718	0.308154	0	0	0.135	0	0.063605	0.18996	0.154975	0.02627	0.136276
ENSMUST00000186405	Sulf1-206	ENSMUSG00000016918	Sulf1	1:12728119-12786639	0.967066	1.11795	1.7537	0.893497	1.41089	1.03295	0.943577	0.683582	1.70088	0.001439	0.051098	0.782057	0.26494	0.189354	0.554213	0.113854	0.177533	0.376991
ENSMUST00000145280	Ncoa2-208	ENSMUSG00000005886	Ncoa2	1:13190106-13299722	0	0	0	0	0	0.091163	0	0.11201	0	0.161576	0.194774	0	0	0	0	0	0	0
ENSMUST00000006037	Ncoa2-201	ENSMUSG00000005886	Ncoa2	1:13142475-13374083	2.25939	1.5769	1.43323	1.2525	1.6511	3.00371	2.06602	5.48989	2.20459	2.66949	4.98775	2.27533	7.40222	1.83397	0.953277	2.33046	0.655837	2.10974
ENSMUST00000068304	Ncoa2-202	ENSMUSG00000005886	Ncoa2	1:13139159-13374083	9.58202	5.28363	10.1517	12.3454	10.5748	9.75994	7.37058	9.03125	12.6999	10.5727	10.6793	14.7005	0	12.4096	4.18743	2.69468	0	5.46954
ENSMUST00000081713	Ncoa2-203	ENSMUSG00000005886	Ncoa2	1:13139105-13372439	0.379356	5.33965	0.005413	0.059804	0.159853	0.067333	7.61336	2.89535	0.030901	2.13683	2.45393	0.132653	6.6602	0.503249	5.13564	3.60716	6.96299	0.009422
ENSMUST00000027071	Lactb2-201	ENSMUSG00000025937	Lactb2	1:13623330-13660546	2.80544	3.40438	2.72492	2.10393	3.30047	3.23375	2.2304	1.80964	2.47314	1.72242	1.46399	1.24975	1.2756	1.99488	1.90461	2.94059	2.55294	2.68434
ENSMUST00000027068	Tram1-201	ENSMUSG00000025935	Tram1	1:13564698-13589910	36.8718	36.5074	36.1485	29.492	31.6075	33.4541	20.5031	19.8514	17.0132	16.0936	13.7994	12.7956	10.0222	11.2789	13.3268	15.4336	16.9614	15.609
ENSMUST00000027062	Msc-201	ENSMUSG00000025930	Msc	1:14753346-14755990	0	0	0.039119	0	0.065978	0.058037	0	0	0	0	0.033112	0	0	0	0	0	0	0.003016
ENSMUST00000190719	Msc-204	ENSMUSG00000025930	Msc	1:14753746-14755353	0	0	0	0	0	0.05283	0	0	0	0	0	0	0	0	0	0	0	0.013467
ENSMUST00000185453	Eya1-205	ENSMUSG00000025932	Eya1	1:14270707-14304628	0	0	0	0	0.292197	0	0.148549	0	0.204762	0.094569	0	0	0	0	0	0	0	0
ENSMUST00000168081	Eya1-203	ENSMUSG00000025932	Eya1	1:14168958-14310235	0.285188	0.277492	0.258151	0.310606	0.216603	0.269378	0.188838	0.238099	0.205934	0	0.181073	0.188901	0.140151	0.201961	0.0055	0	1.43601	0
ENSMUST00000027066	Eya1-201	ENSMUSG00000025932	Eya1	1:14168954-14310200	0.003285	0.006607	0.152748	0.001597	0.000975	0.004763	0.00047	0.003274	0.001496	0.000497	0.222341	0.001867	0.149288	0.23497	0.928659	1.84244	0	0.008717
ENSMUST00000080664	Eya1-202	ENSMUSG00000025932	Eya1	1:14169666-14310119	0.448832	0.65943	0.49201	0.435322	0.392337	0.372348	0.155762	0.394207	0.25123	0.199396	0.264335	0.370162	0.153979	0.210612	0.516268	0	0.006633	0
ENSMUST00000190337	Eya1-209	ENSMUSG00000025932	Eya1	1:14170643-14304570	0.374562	0.417547	0.696481	0.379669	0.655325	0.286818	0.205239	0.319457	0.290063	0.206591	0.202757	0.367794	0.167344	0.178772	0.188957	0	0.002313	0
ENSMUST00000187790	Eya1-206	ENSMUSG00000025932	Eya1	1:14270775-14309836	0.456782	0.125515	0.685156	0	0	0.213187	0.159075	0.252165	0	0.16932	0	0.141481	0	0	0	0	0	0
ENSMUST00000188857	Eya1-207	ENSMUSG00000025932	Eya1	1:14252600-14304619	0.333298	0.286977	0.174478	0.255369	0.314795	0.204514	0.091742	0.193115	0.030957	0.2318	0.115126	0.177434	0.079661	0.110893	0	0	0	0
ENSMUST00000189526	Eya1-208	ENSMUSG00000025932	Eya1	1:14207926-14231492	0.266533	0.441256	0.960666	0.621469	1.14948	0.693334	0.490306	0.698373	0.745655	0.027098	0.138796	0.325442	0.039556	0.080492	0.272586	0	0	0
ENSMUST00000235071	Trpa1-202	ENSMUSG00000032769	Trpa1	1:14873506-14918835	0	0	0	0	0	0	0	0	0	0	0	0	0	0	0	0	0	0
ENSMUST00000041447	Trpa1-201	ENSMUSG00000032769	Trpa1	1:14872648-14918862	0.062149	0.07742	0.030594	0	0.020532	0.014555	0	0.00851	0	0	0	0	0	0	0	0	0	0
ENSMUST00000175681	Kcnb2-202	ENSMUSG00000092083	Kcnb2	1:15287254-15712548	0.080084	0.300685	0.055572	0.122591	0.06372	0.084326	0.289471	0	0.021379	0	0.048375	0.048149	0.048361	0.009497	0.08196	0.203015	0.314764	0.125332
ENSMUST00000170146	Kcnb2-201	ENSMUSG00000092083	Kcnb2	1:15312452-15723750	0.19143	0	0.236692	0.374717	0.280124	0.227581	0	0.195036	0.143473	0.13124	0.168158	0.161072	0.095443	0.064181	0.150432	0	0	0.21292
ENSMUST00000115367	4930444P10Rik-201	ENSMUSG00000067795	4930444P10Rik	1:16065979-16081212	0	0.379592	0.144765	0.869275	0.202924	0.035885	0.150202	0.215211	0.422345	0.158837	0.082038	0.117291	0.256059	0.222964	0.370183	1.18318	0.683848	1.18894
ENSMUST00000151004	4930444P10Rik-203	ENSMUSG00000067795	4930444P10Rik	1:16065979-16093325	0	0	0	0	0	0.130665	0	0.141753	0	0	0	0	0.460689	0.328703	0	1.9368	1.67799	2.15096
ENSMUST00000145070	4930444P10Rik-202	ENSMUSG00000067795	4930444P10Rik	1:16065979-16093325	0.041564	0	0.018406	0.601719	0.697088	0.584565	0.474719	0.40233	0.321048	0.220701	0.220296	0.078275	0.278844	0.283523	0.230322	2.18737	1.68528	1.37541
ENSMUST00000188371	Terf1-203	ENSMUSG00000025925	Terf1	1:15805646-15844052	5.12047	5.75843	2.30201	2.05668	2.68083	3.71355	1.87343	1.3378	0.84136	0.636123	0.699	1.48315	0.937949	0.322194	0.597574	0.306699	0.479457	0.591899
ENSMUST00000027057	Terf1-201	ENSMUSG00000025925	Terf1	1:15805664-15843470	5.12029	3.45675	8.34174	2.68462	2.25055	1.54474	0.351827	1.17085	1.84627	0.240546	0.219715	0	0	0.208353	0.18263	0	0.633101	0.285872
ENSMUST00000040695	Sbspon-201	ENSMUSG00000032719	Sbspon	1:15853862-15892722	0.051659	0.049737	0.111198	0.206756	0.106162	0.109447	0.102752	0.051136	0.127038	0.345991	0.152541	0.219488	1.12238	0.914871	1.34316	4.70409	6.56239	4.35351
ENSMUST00000027053	Rdh10-201	ENSMUSG00000025921	Rdh10	1:16105774-16133734	7.00689	6.99285	7.0071	12.3423	7.91394	10.4511	4.23099	3.98904	3.37093	2.49465	1.52831	1.4333	0.953702	1.08344	2.67723	2.26189	3.06499	3.09417
ENSMUST00000058437	Rpl7-201	ENSMUSG00000043716	Rpl7	1:16101295-16104662	643.924	600.76	656.19	668.246	721.857	754.463	738.176	648.994	597.013	772.174	731.041	583.824	628.696	682.338	506.302	862.389	933.975	765.35
ENSMUST00000149566	Rpl7-205	ENSMUSG00000043716	Rpl7	1:16101780-16104227	178.358	177.303	166.732	24.8802	25.3666	0.452388	0.353289	0.25712	0.169931	0.0537	0.038427	45.6337	143.007	0.013403	139.419	0.047969	0.13604	0.086079
ENSMUST00000190366	Ly96-202	ENSMUSG00000025779	Ly96	1:16688508-16709537	0	0	0	0	0	0	0	0	0	0	0	0	0	0	0	0	0	0.142798
ENSMUST00000026881	Ly96-201	ENSMUSG00000025779	Ly96	1:16688433-16709611	0.483304	1.08107	0.508197	1.25153	1.82033	2.38448	1.80677	1.56889	1.87686	1.19262	0.605347	1.23425	0.809702	0.942916	1.35973	0.325701	0.649049	0.859086
ENSMUST00000065373	Tmem70-201	ENSMUSG00000025940	Tmem70	1:16665210-16678275	16.3585	15.4326	15.6435	8.15323	9.75396	8.34682	6.84121	5.90673	6.00391	5.27408	2.8054	2.19729	2.85059	1.03041	4.732	3.72418	2.87081	4.15267
ENSMUST00000177501	Tmem70-203	ENSMUSG00000025940	Tmem70	1:16665207-16678195	2.36349	2.2991	2.1275	6.15016	5.96241	5.83921	1.48185	1.92069	0.061153	0.266803	2.51691	1.75628	0.539243	2.80979	0.005586	0.222237	2.15385	0.376152
ENSMUST00000054668	Stau2-202	ENSMUSG00000025920	Stau2	1:16228801-16519228	0	0	0	0	0	0	0	0	0	0	0	0	0	0	0	0	0	0
ENSMUST00000162627	Stau2-216	ENSMUSG00000025920	Stau2	1:16228804-16519228	0	0	0	0	0	0	0	0	0	0	0	0	0	0	0	0	0	0
ENSMUST00000131257	Stau2-207	ENSMUSG00000025920	Stau2	1:16343571-16520067	0	0	0	0	0	0	0	0	0	0	0	0	0	0	0	0	0	0
ENSMUST00000151888	Stau2-211	ENSMUSG00000025920	Stau2	1:16394143-16519270	0	0.229104	0	0	0	0.190673	0	0.177463	0	0	0	0	0	0	0	0	0	0.113541
ENSMUST00000162751	Stau2-217	ENSMUSG00000025920	Stau2	1:16228674-16519306	0.004947	0.121458	0.229673	0.421059	0.177907	0.144813	0.18045	0.062232	0.226814	0.066085	0.993282	0.008227	0.168635	0.308999	0.39272	0.10701	0.88782	0.757305
ENSMUST00000162435	Stau2-215	ENSMUSG00000025920	Stau2	1:16228816-16520112	1.81115	1.75572	1.0565	0.463479	0.782799	1.00604	0	1.50133	0	0	0	0	0	0	0	0	0	0
ENSMUST00000027052	Stau2-201	ENSMUSG00000025920	Stau2	1:16228810-16519306	0.082893	0.15645	0.138781	0.409574	0.201193	0.135289	1.27841	0.207653	0.791413	1.67105	0.796973	1.60977	1.59618	1.85427	1.03544	5.09948	3.06813	3.1277
ENSMUST00000149320	Stau2-210	ENSMUSG00000025920	Stau2	1:16345594-16519307	0.018897	0.086546	0.062552	0.159513	0.205189	0.065654	0.069286	0.095956	0.159567	0	0.015296	0.03778	0	0	0.031315	0.111465	0.014354	0.053588
ENSMUST00000128957	Stau2-206	ENSMUSG00000025920	Stau2	1:16343486-16519247	0.470945	0.247294	0.395421	0.332909	0.97968	0.466935	0.747624	0.393302	0.774072	0.12464	0.141808	0.590221	0.119218	0.093835	0.223438	0.161511	0.058346	0.286356
ENSMUST00000159558	Stau2-213	ENSMUSG00000025920	Stau2	1:16343407-16519211	0.019373	0.03317	0.008794	0.026749	0.103591	0.01891	0.039714	0.020341	0.058871	0.008554	0.018536	0.015531	0.017106	0.012977	0.00814	0.004393	0.003719	0.008687
ENSMUST00000162007	Stau2-214	ENSMUSG00000025920	Stau2	1:16344291-16519240	8.58949	9.78535	9.85552	8.69131	8.19173	9.37803	6.01396	7.4138	5.53991	4.27672	4.84437	5.03554	4.29932	3.61397	4.19725	8.23768	7.99131	7.18416
ENSMUST00000115359	Stau2-203	ENSMUSG00000025920	Stau2	1:16459715-16519260	0.441193	0.914818	0.484127	1.10973	0.837921	1.10674	0.378066	0.332169	1.25056	0.203861	0.183238	0.393833	0.047883	0.141392	0.300679	1.23004	0.315936	0.436917
ENSMUST00000144138	Stau2-208	ENSMUSG00000025920	Stau2	1:16460213-16520020	0.160452	0.409688	0.109906	0.368022	0.329631	0.164614	0	0	0	0	0	0	0	0	0	0	0	0
ENSMUST00000153966	Stau2-212	ENSMUSG00000025920	Stau2	1:16440442-16520080	0.100888	0.122985	0.450059	0.238346	0.165419	0.149895	0	0.1696	0	0	0	0	0	0	0	0	0	0
ENSMUST00000145092	Stau2-209	ENSMUSG00000025920	Stau2	1:16460104-16520021	0.028777	0.129475	0.17803	0.473677	0.116302	0.118632	0	0	0	0	0	0	0	0	0.191646	0	0	0
ENSMUST00000182554	Ube2w-206	ENSMUSG00000025939	Ube2w	1:16540790-16619312	0.455082	0.521512	0.635795	0.657394	0.81143	0.46052	0.429915	0.790963	0.469057	0.355149	0.165053	0.554307	0.095522	0.245613	0.377952	0.069526	0.155629	0.299973
ENSMUST00000117146	Ube2w-201	ENSMUSG00000025939	Ube2w	1:16569782-16619489	12.3949	12.564	12.0301	14.0573	12.9305	12.0245	9.64791	9.01123	8.65405	8.55525	7.22626	6.41444	6.87852	6.89308	7.82803	9.48172	11.2217	8.94228
ENSMUST00000236045	Ube2w-207	ENSMUSG00000025939	Ube2w	1:16571269-16619338	0.004745	0.001262	0.003055	0.002846	0.018422	0.019199	0.000362	0.00053	0.001461	0.001091	0.000525	0.003001	0.008175	0.000201	0.02135	0.013356	0.00345	0.003166
ENSMUST00000185771	Eloc-203	ENSMUSG00000079658	Eloc	1:16643191-16656914	1.40096	1.30665	1.16049	0.852758	2.22773	1.21176	0.518154	1.37316	1.41108	0	0.190464	1.42945	0.17706	0.367779	0.000238	0	0	0.517085
ENSMUST00000187910	Eloc-207	ENSMUSG00000079658	Eloc	1:16643169-16657038	0.029093	0.315876	0.230066	0.366705	0.281669	0.272024	0.099774	0.076553	0.723195	0.062734	0.204153	0.098988	0.111213	0.13411	0	0	0.114005	0
ENSMUST00000188641	Eloc-208	ENSMUSG00000079658	Eloc	1:16641725-16656884	20.3175	16.7501	13.2388	14.7234	17.605	19.6408	11.729	14.7658	11.595	13.0393	10.8814	11.9712	9.38217	8.55169	11.8288	10.5325	9.70295	9.15465
ENSMUST00000115352	Eloc-201	ENSMUSG00000079658	Eloc	1:16642767-16657042	2.20459	2.27741	1.67903	2.18928	4.11154	2.06284	0.859431	0.729392	1.82579	3.12957	0.233782	0.830535	4.34042	0.314301	3.57636	0.652952	0	5.96611
ENSMUST00000186701	Eloc-205	ENSMUSG00000079658	Eloc	1:16643472-16656625	2.14934	0.178771	0.142782	0.117238	1.16391	0.079421	0.250298	0.546381	0.095916	0.598886	0.088932	0.370254	0.098092	0.036521	0	0.578241	0.273406	0.134737
ENSMUST00000186948	Eloc-206	ENSMUSG00000079658	Eloc	1:16643142-16657018	0.380412	11.3903	19.1421	0.19406	1.24025	0.136295	13.7019	0.372473	0.037474	0	0	0	0	1.93265	0	0	0.079222	0
ENSMUST00000185393	Eloc-202	ENSMUSG00000079658	Eloc	1:16643342-16648039	1.16492	1.22762	1.25065	0.842525	1.41416	1.19819	1.10674	0.84949	1.02142	0.246668	0.536467	0.753177	0.178048	0.182316	0.375107	0.571774	0.186694	0.300438
ENSMUST00000038382	Jph1-201	ENSMUSG00000042686	Jph1	1:16994938-17097889	2.30398	1.87524	1.51657	1.4849	1.44436	1.47347	2.58289	2.47049	2.86805	2.10839	1.23498	2.05327	1.19601	1.0791	1.98247	0.547891	1.00412	0.73361
ENSMUST00000026879	Gdap1-201	ENSMUSG00000025777	Gdap1	1:17145362-17164271	0.991401	0.870404	0.745836	0.323992	0.402928	0.194456	0.264126	0.312489	0.108703	0.004201	0.106736	0.114388	0.213598	0.071353	0.16516	0.063336	0	0.073698
ENSMUST00000088476	Pi15-201	ENSMUSG00000067780	Pi15	1:17601901-17630939	0.091464	0.071934	0.034432	0.406098	0.829496	0.831001	0.725427	0.473798	0.594337	0.439832	0.471056	0.234724	0.188079	0.32303	0.32302	0.295255	0.280145	0.236479
ENSMUST00000037294	Tfap2d-201	ENSMUSG00000042596	Tfap2d	1:19103022-19166346	0.040208	0	0.037772	0.326167	0.128617	0.113524	0.066364	0.020533	0.074994	0	0	0	0	0	0	0	0	0
ENSMUST00000095075	Crispld1-201	ENSMUSG00000025776	Crispld1	1:17727088-17766344	3.42555	3.96089	5.23821	1.17115	1.08138	1.70287	0.190496	0	0.210838	0.304584	0.202815	0.222295	0.024941	0.006081	0.090163	0	0	0.015675
ENSMUST00000159958	Crispld1-202	ENSMUSG00000025776	Crispld1	1:17727045-17765575	2.65881	3.24066	1.26997	1.62664	1.06314	0.00799	0	0.259609	0	0	0	0	0	0	0	0	0	0
ENSMUST00000160305	Crispld1-203	ENSMUSG00000025776	Crispld1	1:17727059-17745893	0.17246	0.262615	0	0	0	0.05862	0	0.171745	0	0	0	0	0	0	0	0	0	0
ENSMUST00000189301	Il17f-202	ENSMUSG00000041872	Il17f	1:20777783-20790617	0	0	0.022403	0	0	0.019015	0	0	0	0	0	0	0	0	0	0	0	0
ENSMUST00000039046	Il17f-201	ENSMUSG00000041872	Il17f	1:20777146-20784270	0.005789	0	0.028908	0.038477	0	0.083691	0.021785	0	0	0	0	0	0	0	0	0	0	0
ENSMUST00000088448	Pkhd1-201	ENSMUSG00000043760	Pkhd1	1:20057779-20618064	0.006585	0.012839	0.001764	0.024998	0.038979	0.002394	0.010906	0	0.005998	0.004845	0.008913	0.003518	0.00646	0.008332	0.001452	0.014488	0.013524	0.024215
ENSMUST00000187754	Tfap2b-204	ENSMUSG00000025927	Tfap2b	1:19208960-19238083	0.458314	0.674732	0.567393	1.55799	0.537663	0.576949	0	0.290586	0	0	0	0	0	0	0	0	0	0
ENSMUST00000027059	Tfap2b-201	ENSMUSG00000025927	Tfap2b	1:19208914-19238576	22.6529	24.7682	22.3722	10.4972	10.7159	9.28332	0.467366	0.984403	0.388504	0.034976	0.043656	0.034244	0	0.004638	0.005552	0	0.040939	0.019276
ENSMUST00000064976	Tfap2b-202	ENSMUSG00000025927	Tfap2b	1:19212054-19234624	1.33754	1.62379	1.39262	1.09613	0.852714	1.00539	0.019893	0.375005	0	0	0	0	0	0	0	0	0	0
ENSMUST00000068880	Paqr8-201	ENSMUSG00000025931	Paqr8	1:20917840-20939055	0	0.002164	0	0	0	0	0	0	0.63649	0	0	0	0	0	0	0	0	0
ENSMUST00000167119	Paqr8-202	ENSMUSG00000025931	Paqr8	1:20917874-20935749	0	0.010649	0.008174	0	0.035638	0.018786	0	0	0	0	0	0	0	0	0.220235	0	0	0
ENSMUST00000187651	Paqr8-203	ENSMUSG00000025931	Paqr8	1:20922259-20935756	0	0	0	0	0	0	0	0	0	0	0	0	0	0	0	0	0	0
ENSMUST00000189400	Paqr8-204	ENSMUSG00000025931	Paqr8	1:20890606-20939650	3.05406	2.96985	3.12301	2.05334	1.75039	1.68375	0.548962	0.566102	0	0.469151	0.432771	0.421456	0.198707	0.175911	0	0.031225	0.151031	0.093793
ENSMUST00000038447	Efhc1-201	ENSMUSG00000041809	Efhc1	1:20951688-20990841	0.58435	0.589567	0.385809	0.318307	0.867756	0.867358	0.511071	0.574239	0.626814	0.462421	0.543654	0.371736	0.116346	0.223307	0.301329	0.763753	0.581575	0.382192
ENSMUST00000053266	Mcm3-201	ENSMUSG00000041859	Mcm3	1:20802968-20820312	71.3412	68.3688	72.4503	36.0987	28.3907	28.0514	6.6692	9.86011	4.86803	3.13245	1.81551	3.36107	2.00409	1.38946	2.00099	0	1.45857	1.24638
ENSMUST00000027064	Tmem14a-201	ENSMUSG00000025933	Tmem14a	1:21218662-21230164	0.913405	0.441387	0.553993	0.165472	0.690039	1.83822	0.327814	1.53775	0.554534	0.386751	0.090654	0.602899	0.372706	0.444263	0.09029	0.915785	0.890573	0.54472
ENSMUST00000027065	Tmem14a-202	ENSMUSG00000025933	Tmem14a	1:21218575-21230167	0.771501	0.999861	0.562659	2.39832	1.80564	1.75379	2.03448	1.82452	1.79717	2.02161	1.47463	0.658991	1.30512	1.29185	2.43695	0.394107	1.37031	1.73711
ENSMUST00000070223	Khdc1c-201	ENSMUSG00000041722	Khdc1c	1:21368331-21370845	0	0	0	0	0	0	0	0	0	0	0	0	0	0	0	0	0	0
ENSMUST00000121676	Gsta3-202	ENSMUSG00000025934	Gsta3	1:21240607-21265021	0	0	0	0	0.571718	0	0	0	0	0	0	0	0	0	0	0	0	0
ENSMUST00000124990	Gsta3-203	ENSMUSG00000025934	Gsta3	1:21240629-21264846	0	0	0	0.29095	0	0	0.161922	0	0	0	0.208194	0	0	0	0	0	0.011099	0
ENSMUST00000027067	Gsta3-201	ENSMUSG00000025934	Gsta3	1:21240589-21265661	0.212857	0.109634	0.072454	0.050087	0	0.233839	0.423058	0.500735	0.341743	0.333199	0.129314	0.299009	0.175045	0.097673	0.187856	0.046434	0.003098	0.144579
ENSMUST00000037998	Tram2-201	ENSMUSG00000041779	Tram2	1:20996299-21079229	8.57076	8.49063	9.26431	5.92492	4.1719	4.6858	3.40237	3.20149	2.52047	2.54086	1.34017	1.92557	0.846552	1.00268	1.49909	1.93435	1.49384	1.83204
ENSMUST00000173058	Kcnq5-205	ENSMUSG00000028033	Kcnq5	1:21402163-21961581	0	0	0	0	0	0	0	0	0	0	0	0	0	0	0	0	0	0
ENSMUST00000115300	Kcnq5-203	ENSMUSG00000028033	Kcnq5	1:21398408-21961942	0.018701	0.158601	0.257791	1.13769	0.933073	0.856019	0.296082	0.238038	0.356248	0.109524	0.122332	0.091184	0.047905	0.069592	0.085474	0.098693	0.094509	0.090198
ENSMUST00000029667	Kcnq5-201	ENSMUSG00000028033	Kcnq5	1:21398403-21961581	0.449617	0	0	0	0	0	0	0	0	0	0	0	0	0	0	0	0	0
ENSMUST00000173404	Kcnq5-206	ENSMUSG00000028033	Kcnq5	1:21402163-21961581	0.209248	0.675389	0.726914	0	0	0	0	0	0	0	0	0	0	0	0	0	0	0
ENSMUST00000081544	Rims1-201	ENSMUSG00000041670	Rims1	1:22286251-22805724	0	0	0	0	0	0	0	0	0	0	0	0	0	0	0	0	0	0
ENSMUST00000097809	Rims1-203	ENSMUSG00000041670	Rims1	1:22286251-22805724	0	0	0	0	0	0	0	0	0	0	0	0	0	0	0	0	0	0
ENSMUST00000097810	Rims1-204	ENSMUSG00000041670	Rims1	1:22286251-22805724	0	0	0	0	0	0	0	0	0	0	0	0	0	0	0	0	0	0
ENSMUST00000115273	Rims1-206	ENSMUSG00000041670	Rims1	1:22286251-22805724	0	0	0	0	0	0	0	0	0	0	0	0	0	0	0	0	0	0
ENSMUST00000164877	Rims1-207	ENSMUSG00000041670	Rims1	1:22286915-22315805	0	0	0	0	0	0	0	0	0	0	0	0	0	0	0	0	0	0
ENSMUST00000185942	Rims1-208	ENSMUSG00000041670	Rims1	1:22288422-22432843	0	0	0	0	0	0	0	0	0	0	0	0	0	0	0	0	0	0
ENSMUST00000097808	Rims1-202	ENSMUSG00000041670	Rims1	1:22468191-22805724	0	0	0	0	0	0	0	0	0	0	0	0	0	0	0	0	0	0
ENSMUST00000218140	Rims1-209	ENSMUSG00000041670	Rims1	1:22533955-22805994	0	0	0	0	0	0	0	0	0	0	0	0	0	0	0	0	0	0
ENSMUST00000097811	Rims1-205	ENSMUSG00000041670	Rims1	1:22286251-22805724	0.0054	0	0	0	0	0	0	0	0	0	0	0	0	0	0	0	0	0
ENSMUST00000073179	4933415F23Rik-201	ENSMUSG00000073730	4933415F23Rik	1:23100473-23102253	0	0	0	0	0.024614	0	0	0	0	0	0	0	0	0	0	0	0	0
ENSMUST00000188677	Ogfrl1-203	ENSMUSG00000026158	Ogfrl1	1:23370268-23397541	0	0	0	0	0	0	0	0	0	0	0	0	0	0	0	0	0	0
ENSMUST00000027343	Ogfrl1-201	ENSMUSG00000026158	Ogfrl1	1:23366424-23383175	3.84592	3.89907	3.88387	4.86229	5.95629	5.77795	5.39772	5.05525	4.98701	3.90604	4.64505	4.38781	2.17264	3.28182	3.42358	2.55712	3.55307	3.38373
ENSMUST00000027338	Sdhaf4-201	ENSMUSG00000026154	Sdhaf4	1:23995939-24005656	8.07918	8.68674	10.2257	7.21889	7.9933	7.81058	5.11262	4.40572	4.20437	2.48664	3.30227	5.05387	4.27107	2.59879	3.96412	1.50876	3.3522	3.12577
ENSMUST00000140583	B3gat2-202	ENSMUSG00000026156	B3gat2	1:23762011-23815739	0	0.003618	0	0.659237	0.234381	0.094709	0.065366	0.020886	0.000718	0	0	0	0	0.06262	0.018739	0	0	0
ENSMUST00000129254	Smap1-202	ENSMUSG00000026155	Smap1	1:23846296-23909689	0	0	0	0	0	0	0	0	0	0	0	0	0	0	0	0	0	0
ENSMUST00000063663	B3gat2-201	ENSMUSG00000026156	B3gat2	1:23761926-23849158	0.145524	0.134625	0.1954	0.940245	0.771013	0.635833	0.072816	0.123978	0.131733	0.016623	0.020354	0.0135	0.012904	0.014874	0.028702	0.005982	0.018668	0.066137
ENSMUST00000144602	B3gat2-203	ENSMUSG00000026156	B3gat2	1:23761753-23815740	0.004452	0	0	0	0.002839	0	0	0	0	0	0	0	0.006059	0	0	0	0.024132	0
ENSMUST00000027339	Smap1-201	ENSMUSG00000026155	Smap1	1:23845625-23922317	26.4993	24.146	24.2832	25.077	22.8454	22.7384	20.6552	20.9668	16.5323	15.4894	15.9068	16.7378	9.69418	12.885	7.98054	0.902315	7.54695	8.84536
ENSMUST00000187619	Fam135a-207	ENSMUSG00000026153	Fam135a	1:24011093-24026759	0	0	0	0	0	0	0	0	0	0	0	0	0	0	0	0	0	0
ENSMUST00000185807	Fam135a-203	ENSMUSG00000026153	Fam135a	1:24024275-24028450	0	0	0	0.139144	0.603087	0.280311	0	0	0	0	0	0	0.063543	0	0	0	0	0
ENSMUST00000187369	Fam135a-206	ENSMUSG00000026153	Fam135a	1:24011591-24100182	0.121626	0.491432	0.044533	0.51352	0.634412	0.029703	0.007635	0.010204	0.015494	0	0.001169	0.142063	8.6e-05	0	0	0.068291	3e-06	0
ENSMUST00000027337	Fam135a-201	ENSMUSG00000026153	Fam135a	1:24011681-24100333	8.8482	10.4501	8.60842	19.7786	19.3965	14.2209	6.43653	7.97806	6.86863	4.17144	3.32264	3.50673	1.98849	2.77804	3.07975	3.39912	2.49867	2.71543
ENSMUST00000187752	Fam135a-208	ENSMUSG00000026153	Fam135a	1:24011245-24100194	0.200276	0.05643	0.363939	0.123358	0.17725	1.0457	0.867906	0.052858	0.06993	0.85486	0.712303	0.023767	0.247298	0.45079	0.438914	0.246205	0.215864	0.375563
ENSMUST00000186999	Fam135a-205	ENSMUSG00000026153	Fam135a	1:24028722-24100216	1.90366	2.80567	1.39302	3.69227	5.28788	2.06889	0.108214	1.93198	2.05525	0.093147	0.195344	1.3411	0.062722	0.009766	0.027445	0	0.44186	0.014484
ENSMUST00000054588	Col9a1-201	ENSMUSG00000026147	Col9a1	1:24177610-24252684	0.016688	0.003471	0.004343	0.114459	0.059177	0.023582	0.002027	0.008541	0.006067	0.001486	0.00922	0	0	0	0.014877	0.254897	0.007744	0.008157
ENSMUST00000088349	Col9a1-202	ENSMUSG00000026147	Col9a1	1:24195187-24252684	9.20837	8.67562	9.5165	49.5754	40.3676	42.7381	14.9638	13.6412	16.3249	8.3299	6.47883	4.79558	3.06374	2.81895	17.0778	0	1.07662	1.2251
ENSMUST00000186190	Lmbrd1-203	ENSMUSG00000073725	Lmbrd1	1:24678739-24731894	0	0	0	0	0	0	0	0	0	0	0	0	0	0	0	0	0	0
ENSMUST00000191471	Lmbrd1-206	ENSMUSG00000073725	Lmbrd1	1:24678630-24765448	5.66595	5.49092	5.46416	7.25803	8.32076	7.41574	6.71126	6.66801	5.86712	6.24793	6.77147	5.79194	4.82482	5.17305	6.53715	8.62162	9.95384	9.35699
ENSMUST00000095062	Lmbrd1-201	ENSMUSG00000073725	Lmbrd1	1:24678926-24766301	0.262222	0.297016	0.266617	1.10871	0.518766	0.797529	0.468788	0.492251	0.610701	0.264321	0.288145	0.334987	0.325947	0.428645	0.498581	0.601941	0.589347	0.631054
ENSMUST00000186096	Lmbrd1-202	ENSMUSG00000073725	Lmbrd1	1:24678660-24707051	0.182948	0.15287	0.135009	0.180894	0.136702	0.314815	0.227293	0.170253	0.163541	0.059056	0.027806	0.071672	0	0.024727	0.110391	0.059	0.100614	0.04711
ENSMUST00000190195	Lmbrd1-205	ENSMUSG00000073725	Lmbrd1	1:24744873-24762393	0.14896	0.295962	0.174714	0.496733	0.367468	0.269215	0.357143	0.253598	0.195694	0.10977	0.159875	0.297225	0.089864	0.106686	0.319346	0.000475	0.244266	0.101928
ENSMUST00000126626	Adgrb3-203	ENSMUSG00000033569	Adgrb3	1:25067476-25228826	0	0	0	0	0	0	0	0	0	0	0	0	0	0	0	0	0	0
ENSMUST00000146592	Adgrb3-206	ENSMUSG00000033569	Adgrb3	1:25067550-25826139	0	0.369654	0.400908	0	0	0.445227	0	0	0	0	0	0	0	0	0	0	0	0
ENSMUST00000041838	Adgrb3-201	ENSMUSG00000033569	Adgrb3	1:25067678-25826760	0	0	0	1.21271	1.63477	1.61002	0	0	0	0	0	0	0	0	0	0	0	0
ENSMUST00000135518	Adgrb3-205	ENSMUSG00000033569	Adgrb3	1:25067550-25829511	0.00871	0.007783	0.00204	0.006904	0.007419	0.010083	0.004845	0	0	0	0	0	0	0	0	0	0	0
ENSMUST00000151309	Adgrb3-207	ENSMUSG00000033569	Adgrb3	1:25067550-25829707	0.700833	0.142785	0.019456	1.20291	0.64593	0.501888	0.417662	0.725359	0.33062	0.111196	0.044724	0.054208	0.007148	0	0.105238	0.015523	0.070107	0.124234
ENSMUST00000186733	Phf3-205	ENSMUSG00000048874	Phf3	1:30802339-30873581	0.000902	0.002504	0.001598	0.002241	0.007981	0.005341	0.002955	0.004465	0.002406	0.000546	0.143777	0.001434	0.000421	0.001343	0.000995	0.001637	0.093933	0.000418
ENSMUST00000088310	Phf3-201	ENSMUSG00000048874	Phf3	1:30802342-30863256	8.83881	9.39491	9.8308	7.41044	8.28127	7.82774	6.23353	4.96287	5.73719	4.43832	6.16602	4.92236	2.91201	2.93948	3.08894	3.34582	2.40583	3.21778
ENSMUST00000188780	Phf3-209	ENSMUSG00000048874	Phf3	1:30831205-30873894	1.58854	1.35751	1.55102	1.74833	1.287	1.71479	0.924591	1.54273	0.894654	1.68479	1.19031	0.936147	0.899314	0.980805	0.567504	1.14569	1.63108	1.20202
ENSMUST00000191329	Phf3-214	ENSMUSG00000048874	Phf3	1:30803546-30810712	0.809222	1.73156	1.43334	1.49986	2.59073	2.07641	1.13408	2.13375	2.27465	0.581837	0.141549	0.660493	0.622592	0.321577	0.481963	0.496823	0.450282	0.256194
ENSMUST00000187968	Phf3-208	ENSMUSG00000048874	Phf3	1:30863070-30873252	0.630407	0.426448	0	0.655222	0.478848	0.625525	0	0	0.382706	0.791645	0.934684	1.01601	0.34676	0.139562	0.235987	0.04112	0.209111	0.452718
ENSMUST00000051344	Col19a1-201	ENSMUSG00000026141	Col19a1	1:24279770-24587411	0	0	0	0	0	0	0	0	0	0	0	0	0	0	0	0	0	0
ENSMUST00000115244	Col19a1-202	ENSMUSG00000026141	Col19a1	1:24263994-24587472	0.013233	0.040588	0.045454	0.010554	0	0	0.032904	0.034017	0	0.01469	0	0	0	0	0	0	0	0
ENSMUST00000233331	4931428L18Rik-207	ENSMUSG00000086727	4931428L18Rik	1:30997842-31222617	0	0	0	0	0	0	0.02752	0.002055	0	0	0	0	0	0	0	2.82633	0.210934	0
ENSMUST00000152491	4931428L18Rik-203	ENSMUSG00000086727	4931428L18Rik	1:30997867-30999904	0	0	0	0	0	0	0	0	0	0	0	0	0	0	0	0	0	0
ENSMUST00000187892	4931428L18Rik-205	ENSMUSG00000086727	4931428L18Rik	1:30997867-31222597	0	0	0	0	0	0	0	0	0.002786	0	0	0	0	0	0	0.486514	0.123216	0.109485
ENSMUST00000161773	Lgsn-202	ENSMUSG00000050217	Lgsn	1:31189470-31204725	0	0	0	0	0	0	0.297094	0	1.25614	15.9712	9.73105	0.505989	421.977	286.8	9.97408	38.9645	40.1899	575.372
ENSMUST00000062560	Lgsn-201	ENSMUSG00000050217	Lgsn	1:31176401-31204725	0.029315	0	0	0.397794	0.135715	0.085564	3.86133	1.25043	2.34346	17.2405	13.2515	17.8295	427.271	432.874	418.276	6114.75	5234.54	3331.39
ENSMUST00000171322	Gm5415-201	ENSMUSG00000091318	Gm5415	1:32543686-32547294	0	0	0	0.025202	0.029881	0	0	0	0	0	0	0	0	0	0	0	0	0
ENSMUST00000027226	Khdrbs2-201	ENSMUSG00000026058	Khdrbs2	1:32172714-32658568	0.250253	0.114722	0.106002	1.05848	1.48965	1.48621	0.384045	0.492537	0.286061	0.097697	0.11339	0.111153	0.035939	0.023485	0.01427	0	0	0.042571
ENSMUST00000185666	Khdrbs2-202	ENSMUSG00000026058	Khdrbs2	1:32172887-32311090	0.145314	0.115726	0	0.083752	0.232804	0.082135	0	0.076214	0	0	0	0	0	0	0	0	0	0
ENSMUST00000188257	Khdrbs2-204	ENSMUSG00000026058	Khdrbs2	1:32172748-32338354	0.023451	0.04325	0.029167	0.322646	0.578448	0.453075	0.059539	0.14587	0.08412	0.01023	0.005425	0.001491	0.008685	0	0	0	0	0
ENSMUST00000189878	Khdrbs2-205	ENSMUSG00000026058	Khdrbs2	1:32172729-32246878	0.252317	0.340521	0.122381	2.26416	2.16815	1.80795	0.493122	0.463615	0.37508	0.1006	0.066244	0.071005	0.019958	0.058324	0.044944	0	0	0
ENSMUST00000027232	Ptp4a1-204	ENSMUSG00000117310	Ptp4a1	1:30940303-30949755	17.4828	21.393	17.0012	14.0537	12.1271	16.1107	18.6438	11.1134	14.3304	15.6535	19.9594	18.9898	12.0285	18.502	22.5559	11.2808	10.4232	0.197015
ENSMUST00000232841	Ptp4a1-203	ENSMUSG00000026064	Ptp4a1	1:30940302-30949309	3.42219	0.396529	3.66591	0.296475	3.10109	0.289468	0.228633	4.25314	0.065774	7.5144	8.58032	0.424691	1.66736	15.5654	0.40262	3.53859	1.93354	8.51988
ENSMUST00000076587	Ptp4a1-205	ENSMUSG00000117310	Ptp4a1	1:30941580-30949757	3.026	2.74526	2.68384	1.45083	2.50102	1.35185	1.36403	1.35458	1.30549	2.5859	1.93968	2.05727	5.25128	3.90167	2.45763	18.0599	14.785	10.337
ENSMUST00000233506	Ptp4a1-206	ENSMUSG00000117310	Ptp4a1	1:30940302-30949770	0.21379	0.113076	0.336236	0.169916	0.816399	0.104114	0.094823	0.269064	0.001982	0.255824	0.206663	0.130841	12.6538	0.237867	0.130179	38.5038	32.3366	19.4516
ENSMUST00000027312	Prim2-201	ENSMUSG00000026134	Prim2	1:33453810-33669795	19.3094	19.8518	18.1799	11.8345	10.9172	10.6709	2.79145	3.80636	2.51218	1.37971	1.15986	1.14788	0.576824	0.687255	0.652201	0.522219	0.634562	0.375419
ENSMUST00000088287	Rab23-201	ENSMUSG00000004768	Rab23	1:33719895-33742564	5.5465	0.647173	0.623124	0.317896	0.248962	0.278648	1.35563	1.86438	1.11023	0.063773	0.725339	0.114693	0.88132	0.743543	1.01248	1.7033	1.02709	0.925655
ENSMUST00000115174	Rab23-202	ENSMUSG00000004768	Rab23	1:33720407-33742561	0.035926	0.014229	0.67171	0.02113	2.55752	0.049202	0.032363	0.004301	0.01238	0	0.008418	0	0.005801	0.0022	0	0.022981	0	0
ENSMUST00000044691	Bag2-201	ENSMUSG00000042215	Bag2	1:33745484-33757795	9.44904	9.05038	9.63045	6.86223	6.34676	6.50616	4.6635	5.13987	2.73989	3.02479	3.00721	2.64178	2.7864	2.05009	1.73678	1.56196	2.19638	2.12707
ENSMUST00000187602	Bag2-203	ENSMUSG00000042215	Bag2	1:33746802-33757741	0.269185	1.29313	0	0.28727	0.812359	0.523161	0	0	0	0	0	0	0	0.168122	0	0	0	0
ENSMUST00000115161	Bend6-202	ENSMUSG00000042182	Bend6	1:33852052-33907768	0	0	0	0	0	0	0	0	0.494421	0	0	0	0	0	0	0	0	0
ENSMUST00000129464	Bend6-204	ENSMUSG00000042182	Bend6	1:33852052-33907791	0	0	0	0	0	0	0	0	0	0	0	0	0	0	0	0	0	0
ENSMUST00000062289	Bend6-201	ENSMUSG00000042182	Bend6	1:33852052-33907816	0.58449	0.495287	0.636882	0.466844	0.701863	0.621694	0.407803	0.602056	0	0.533933	0.501895	0.696328	0.232546	0.599277	0.62403	1.28253	1.12999	1.06673
ENSMUST00000115167	Zfp451-203	ENSMUSG00000042197	Zfp451	1:33777543-33805389	0	0	0	0	0	0	0	0	0	0	0	0	0	0	0	0	0	0
ENSMUST00000019861	Zfp451-201	ENSMUSG00000042197	Zfp451	1:33761545-33814527	8.03245	8.91477	7.89377	6.91273	7.70755	6.904	4.33185	4.24554	5.49919	2.16935	2.12487	3.17377	1.33147	1.30124	2.00457	1.54736	1.50811	1.71904
ENSMUST00000194656	Zfp451-209	ENSMUSG00000042197	Zfp451	1:33779189-33814426	0.229602	0	0.506239	0.235834	0.254917	0	0	0	0.332103	0	0	0	0	0	0	0	0.140519	0
ENSMUST00000044455	Zfp451-202	ENSMUSG00000042197	Zfp451	1:33792136-33814570	10.8289	12.8446	0.20435	5.98072	11.7569	14.6839	7.84177	7.24535	7.69549	2.76872	3.75275	3.53846	1.45026	2.77608	3.07303	0.462977	1.81147	1.35181
ENSMUST00000097785	Dst-201	ENSMUSG00000026131	Dst	1:34011825-34308661	0	1.02738	0.000432	0	0	0.409567	0	0.72112	0	0.000403	0	0.177337	0	0	0.974119	0	0.000136	0
ENSMUST00000185269	Dst-215	ENSMUSG00000026131	Dst	1:34160330-34308404	0	3.38776	0	0	0	0	0	0	0	0	0	0	0	0	0	0	0	0
ENSMUST00000183034	Dst-211	ENSMUSG00000026131	Dst	1:33908225-34307592	4.18731	3.28567	4.23249	8.35425	10.7233	13.3029	29.8397	19.7532	20.2551	15.74	19.9798	22.5165	7.80811	10.6735	12.2486	18.4024	10.2514	12.6145
ENSMUST00000115104	Dst-203	ENSMUSG00000026131	Dst	1:34011825-34308650	0.026754	0.005464	0.016018	0.358602	0.904938	0.67231	0.739218	0.829788	1.65895	0.144353	0.587616	0.174503	0.032025	0.058945	0.218517	0.274986	0.439074	0.242565
ENSMUST00000097786	Dst-202	ENSMUSG00000026131	Dst	1:34011813-34308652	0.126167	0.022745	0.231356	0.604656	1.54192	1.27178	3.12101	1.75272	2.63205	0.761582	1.60204	1.08085	0.471916	0.748418	0	0	0.430618	0.937644
ENSMUST00000187486	Dst-218	ENSMUSG00000026131	Dst	1:34005880-34174795	0.453477	0.047287	0.882007	0	0.120695	0.261173	0.271556	0.005816	0.020731	0	0.02257	9.72745	0	0	0.012067	0.002445	0	0
ENSMUST00000182018	Dst-204	ENSMUSG00000026131	Dst	1:34257836-34308404	6.97219	2.54562	5.16917	11.9573	11.2852	7.71625	4.78139	18.9826	24.9801	8.57809	3.53373	11.7741	11.5488	8.45923	8.15518	3.0332	1.4095	9.57044
ENSMUST00000185897	Dst-217	ENSMUSG00000026131	Dst	1:34160330-34193263	2.94147	2.48781	3.46659	4.18264	6.5765	4.48491	8.66912	13.0167	10.1252	2.88517	5.18598	5.89834	2.7304	3.11049	2.79667	2.78785	1.47364	4.08046
ENSMUST00000183302	Dst-213	ENSMUSG00000026131	Dst	1:34160330-34183904	1.86094	1.07124	1.65466	2.22171	4.9443	3.54476	2.60528	2.56446	5.72023	1.12971	1.71153	1.41423	0.03005	1.0601	1.39732	1.26276	0.581075	1.20232
ENSMUST00000194192	Dst-220	ENSMUSG00000026131	Dst	1:34236596-34274283	2.35408	0.755944	2.77774	11.2357	12.8607	10.9923	0.747004	17.4933	15.5607	7.28201	8.84174	11.7064	6.6237	9.20207	8.27334	0.622146	3.55773	5.21271
ENSMUST00000183100	Dst-212	ENSMUSG00000026131	Dst	1:34293455-34303463	1.53593	0.181395	1.73661	6.60111	4.64608	0.566211	2.91794	3.37163	1.7433	0.215528	1.44911	1.99879	0.506299	1.5512	1.19784	1.56571	0.230627	0.760038
ENSMUST00000182697	Dst-209	ENSMUSG00000026131	Dst	1:34005882-34137135	1.10569	0.976795	1.08007	3.05049	5.24128	2.93648	4.35897	4.60705	7.05873	0.896872	1.31022	1.93402	0.232428	0.567747	1.10663	1.04543	0.800174	1.68395
ENSMUST00000182507	Dst-208	ENSMUSG00000026131	Dst	1:34294446-34306651	2.06746	3.36477	1.96447	0	0	6.99849	0	0	0	1.01789	0	0	0	0	0	0	0.999152	1.52543
ENSMUST00000182314	Dst-205	ENSMUSG00000026131	Dst	1:34006126-34137136	0.096733	0.037588	0.08866	0.381856	0.106783	0.667251	0.420559	0.064171	0.098555	0.209549	0.182571	0.185121	0.255389	0.088248	0.804838	0.283917	0.101646	0.08525
ENSMUST00000183006	Dst-210	ENSMUSG00000026131	Dst	1:34121250-34154521	0.411745	0.587876	0.145797	1.46714	1.92668	3.11817	1.65318	2.25297	3.45616	0.290094	1.02082	1.16115	0.334966	0.227096	0.976488	0.766655	1.38947	0.892703
ENSMUST00000190790	Prss40-203	ENSMUSG00000037529	Prss40	1:34552334-34558111	0	0	0	0	0	0	0	0	0	0.277652	0.264559	0.277197	0	0	0	0	0	0.039694
ENSMUST00000047840	Prss40-201	ENSMUSG00000037529	Prss40	1:34552334-34560920	0	0	0	0	0	0	0.083234	0	0	0.037993	0.015428	0	0.087478	0.169982	0	0	0	0
ENSMUST00000027298	Cfc1-201	ENSMUSG00000026124	Cfc1	1:34535648-34544313	0.0273	0	0	0	0	0	0	0	0	0	0	0	0	0	0	0	0	0
ENSMUST00000190122	Ptpn18-207	ENSMUSG00000026126	Ptpn18	1:34459777-34471917	0	0	0	0	0	0	0	0	0	0	0	0	0	0	0	0	0	0
ENSMUST00000027302	Ptpn18-201	ENSMUSG00000026126	Ptpn18	1:34459765-34473784	0.370303	0.432664	0.261102	0.460292	0.744184	0.575847	0.154276	0.186849	0.166599	0.139821	0.156969	0.055588	0	0	0	0	0	0.022482
ENSMUST00000188972	Ptpn18-206	ENSMUSG00000026126	Ptpn18	1:34472720-34475733	0.295578	0.062594	0	0.151938	0.24527	0.246526	0.098505	0.347365	0	0	0	0.067915	0	0	0	0	0	0
ENSMUST00000052670	Amer3-201	ENSMUSG00000045174	Amer3	1:34579657-34590944	0.129234	0.071791	0.085262	0.051808	0.039925	0	0	0.066082	0.035327	0	0.006563	0	0	0	0	0	0	0
ENSMUST00000027303	Imp4-201	ENSMUSG00000026127	Imp4	1:34439851-34449356	14.1918	13.6989	13.1458	10.6686	9.18034	8.94324	3.96396	5.61531	3.8214	3.38667	2.85137	2.76415	1.9971	2.14895	1.86055	2.18578	2.13804	1.86766
ENSMUST00000042493	Ccdc115-201	ENSMUSG00000042111	Ccdc115	1:34436670-34439672	8.7519	10.0293	9.11099	7.90239	8.07217	8.84164	4.53412	5.6388	5.33902	5.80571	4.73642	3.72336	3.54732	2.96697	3.86911	2.38464	2.47002	2.31636
ENSMUST00000027297	Plekhb2-201	ENSMUSG00000026123	Plekhb2	1:34849992-34879580	6.12184	5.3394	5.47311	6.09052	5.33941	5.01418	2.00854	2.26892	1.61322	1.54718	1.51609	1.084	1.99724	2.0946	2.23329	6.33798	8.23452	6.62333
ENSMUST00000156687	Plekhb2-203	ENSMUSG00000026123	Plekhb2	1:34849976-34873956	0.178795	0.109648	0.26233	0.415296	0.20128	0.270488	0.180579	0.17524	0.310142	0.199505	0.087111	0.133093	0.06922	0.056316	0.274905	0.44754	0.351011	0.638595
ENSMUST00000152654	Plekhb2-202	ENSMUSG00000026123	Plekhb2	1:34851837-34863475	0.143549	0.137714	0	0.459914	0.206252	0.121442	0	0.087472	0.056379	0	0	0.05003	0	0	0.10096	0.518091	0.213353	0.088244
ENSMUST00000162599	Arhgef4-206	ENSMUSG00000037509	Arhgef4	1:34732115-34811829	0	0	0	0	0	0	0	0	0	0	0	0	0	0	0	0	0	0
ENSMUST00000047664	Arhgef4-201	ENSMUSG00000037509	Arhgef4	1:34801704-34813309	0	0.021556	0.294171	0.025455	0.414873	0.668022	0.306337	0.117628	0.010613	0.304417	0.171815	0.19407	0.01743	0.015755	0.592657	1.00594	0.007457	0.038696
ENSMUST00000185231	Fam168b-205	ENSMUSG00000037503	Fam168b	1:34819699-34843004	0	0	0.172715	0	0	0	0	0	0	0	0	0	0	0	0	0	0	0
ENSMUST00000159747	Arhgef4-204	ENSMUSG00000037509	Arhgef4	1:34678188-34812739	0.238672	0.186688	0.040569	0.351946	0.15845	0.107946	1.14451	0.993423	1.18361	2.26791	2.08245	2.23229	1.91539	2.33561	2.47241	3.85268	3.00845	3.01212
ENSMUST00000159021	Arhgef4-202	ENSMUSG00000037509	Arhgef4	1:34750581-34807144	0.044763	0	0	0	0	0	0.158929	0.060164	0.223615	0.012991	0.318821	0.320244	1.04017	1.40038	0.832416	2.07862	2.37271	2.64797
ENSMUST00000211073	Arhgef4-208	ENSMUSG00000118272	Arhgef4	1:34801794-34801964	0.462165	0.144302	0.014714	0.297362	0	0.011713	0.445668	0.071385	0.438184	0.598322	0.709734	0.990183	1.05639	0.940741	1.91854	2.52934	2.12026	1.25201
ENSMUST00000167518	Fam168b-203	ENSMUSG00000037503	Fam168b	1:34813219-34843050	0.210996	0.266356	0.215552	0.313114	0.307429	0.629705	0.186396	0.006292	0.313614	0.537552	0.400414	0.254774	0.301283	0.394659	6.72166	11.7244	0.735995	0.683615
ENSMUST00000047534	Fam168b-201	ENSMUSG00000037503	Fam168b	1:34813226-34843065	80.7999	77.1813	79.0143	50.1944	34.4753	38.2296	16.6868	20.4243	11.604	14.4044	11.3514	12.4128	10.0893	10.6683	6.41713	6.75404	17.0849	15.1322
ENSMUST00000170092	Fam168b-204	ENSMUSG00000037503	Fam168b	1:34817235-34842964	2.48262	2.04094	1.95392	1.03394	1.59803	1.24165	0.568592	0.78022	1.19472	0.245165	0.397406	0.146235	0.335455	0.533702	0.629377	0.938768	1.06092	0.254736
ENSMUST00000191307	Fam168b-208	ENSMUSG00000037503	Fam168b	1:34818009-34843034	0.003	0.007186	0.003201	0.003436	0.003278	0.001671	0.013157	1.7896	0.027021	0.021159	0.025766	0.054687	0.040394	0.031394	0.001028	0.001278	0.048926	0.10317
ENSMUST00000088174	Hs6st1-201	ENSMUSG00000045216	Hs6st1	1:36068400-36106446	12.0034	10.9341	11.4482	9.7666	7.84318	8.15298	7.72256	7.62263	5.27585	8.95045	7.00608	8.26499	6.61818	7.38421	6.60871	13.1269	10.9398	12.1765
ENSMUST00000188666	Neurl3-202	ENSMUSG00000047180	Neurl3	1:36268861-36274679	0	0	0	0.018478	0.084913	0.137128	0	0	0	0	0	0	0	0	0	0	0	0
ENSMUST00000056946	Neurl3-201	ENSMUSG00000047180	Neurl3	1:36264597-36273435	0.222695	0.204691	0.156896	0.506122	0.515558	0.578745	0.04103	0.177397	0.029861	0.084386	0.076146	0.034447	0.01016	0	0.075047	0	0.045279	0
ENSMUST00000046875	Uggt1-201	ENSMUSG00000037470	Uggt1	1:36140027-36244305	4.83183	10.3769	4.63395	12.2994	4.02108	4.55522	7.03739	3.11909	7.92031	6.77102	6.28784	6.67505	4.33055	3.95303	3.73791	3.62902	3.13494	4.15962
ENSMUST00000126413	Arid5a-207	ENSMUSG00000037447	Arid5a	1:36307733-36319203	0	0.146287	0	0.085059	0.009653	0	0	0	0	0	0	0	0	0	0	0	0.171551	0.450048
ENSMUST00000115031	Arid5a-203	ENSMUSG00000037447	Arid5a	1:36307754-36321071	0	0	0	0.057061	0.101032	0.036357	0	0.081157	0	0	0	0.017124	0.026423	0.139398	0	0	0	0.177199
ENSMUST00000115032	Arid5a-204	ENSMUSG00000037447	Arid5a	1:36307754-36322991	0	0.101282	0.02852	0.317039	0.047907	0.013658	0.577451	0.035997	0	0.768047	0.591418	0	0.007805	0.006964	0.784426	0.202784	1.19327	0
ENSMUST00000137906	Arid5a-208	ENSMUSG00000037447	Arid5a	1:36307754-36324029	0	0.114929	0	0.008774	0	0.03473	0.031734	0	0	0.046117	0.020767	1.3e-05	0	0	0.066623	0	0.107759	0.000414
ENSMUST00000115029	Arid5a-202	ENSMUSG00000037447	Arid5a	1:36307769-36322988	0	0	0	0	0	0	0	0	0	0	0	0.479321	0	0	0	0	0	0
ENSMUST00000185912	Kansl3-204	ENSMUSG00000010453	Kansl3	1:36335730-36369157	0	0	0	0	0	0	0	0	0	0	0	0	0	0	0	0	0	0
ENSMUST00000188957	Kansl3-208	ENSMUSG00000010453	Kansl3	1:36367966-36369102	0	0	0	0	0	0	0	0	0	0	0	0	0	0	0	0	0	0
ENSMUST00000097778	Arid5a-201	ENSMUSG00000037447	Arid5a	1:36307754-36320526	0.067716	0	0.016471	0	0.028127	0	0	0	0	0	0	0	0	0.002874	0	0	0.017776	0.079497
ENSMUST00000142319	Arid5a-211	ENSMUSG00000037447	Arid5a	1:36307754-36317442	0.184302	9.2e-05	0.138708	0.005669	0.114248	0	0.016869	0	0	0.002638	0.000152	0.195779	0	0	0.000385	0	3e-06	0
ENSMUST00000010597	Kansl3-201	ENSMUSG00000010453	Kansl3	1:36335730-36369181	13.9473	13.6364	16.1239	13.0275	6.52061	12.5953	7.45633	8.26648	7.26129	5.91862	5.6037	7.44195	5.76125	5.72368	5.78289	8.90573	8.79021	8.40114
ENSMUST00000186470	Kansl3-205	ENSMUSG00000010453	Kansl3	1:36337573-36368014	0.343154	0.265986	0	0.658006	8.38815	0.445264	0.543232	0.533036	0.743486	2.06777	1.77521	0.466799	0.436836	0.420534	0.422426	0.795805	0.559571	0.88918
ENSMUST00000187628	Kansl3-206	ENSMUSG00000010453	Kansl3	1:36365628-36368041	0.515303	0.257518	0.636002	0.834416	0.47082	0.562716	0.215779	0.262711	0.531164	0.115833	0.059611	0.266953	0.025058	0.083901	0.164156	0	0.110581	0.115191
ENSMUST00000179162	Fer1l5-202	ENSMUSG00000037432	Fer1l5	1:36372291-36422107	0.028335	0.018511	0.00851	0.046759	0.008139	0.025671	0.014879	0.006916	0	0.017866	0.014078	0.008062	0.010166	0.021101	0.015505	0.003237	0.019765	0
ENSMUST00000115011	Lman2l-202	ENSMUSG00000001143	Lman2l	1:36423186-36445271	2.13135	1.25022	0.675725	0.011814	0.010515	0.382681	0.004197	0.017114	0.015547	0.00301	0	0.004314	0	0	0.006561	0.005446	0	0.036981
ENSMUST00000125304	Lman2l-204	ENSMUSG00000001143	Lman2l	1:36422065-36445271	4.61689	4.65179	4.34004	4.56253	3.79886	4.37681	3.013	3.08528	2.3243	5.01591	4.78052	2.5348	3.96669	4.09486	2.542	5.01231	4.7073	3.41274
ENSMUST00000192969	Lman2l-207	ENSMUSG00000001143	Lman2l	1:36419871-36439668	1.27279	0.75443	0.805744	0.620474	0.930999	0.608804	0.597104	0.790295	0.419572	0.630826	0.966634	0.14704	0.724462	0.359716	1.01152	0.392984	0.677094	0.25499
ENSMUST00000152088	Lman2l-206	ENSMUSG00000001143	Lman2l	1:36424506-36428366	0.869748	0.429883	0.882998	1.59918	1.02563	0.583619	0.98551	0.571682	1.28876	0.853938	0.548542	0.637197	0.404652	0.845881	1.20437	0.431312	0.438269	0.266746
ENSMUST00000153128	Cnnm4-201	ENSMUSG00000037408	Cnnm4	1:36471620-36508764	4.87766	5.25469	4.9742	4.09017	3.37064	3.76971	2.14951	2.21766	1.66145	1.40815	1.27754	1.38772	0.892991	0.768052	0.922461	1.95508	1.2266	1.44516
ENSMUST00000097776	Cnnm3-202	ENSMUSG00000001138	Cnnm3	1:36511867-36528237	0.015632	0.01427	0.014936	0.056028	0.04159	0.048679	0.511751	0.029525	0.305238	0.01131	0.022546	0.020354	0.000703	0.001353	0.23035	0	0.010408	0.340259
ENSMUST00000001166	Cnnm3-201	ENSMUSG00000001138	Cnnm3	1:36511867-36528237	5.26846	5.20839	5.46073	5.18908	3.53971	3.6053	2.05464	2.9304	1.70269	2.31794	2.38231	1.74803	1.49364	1.68917	1.49381	1.21573	2.08876	1.50995
ENSMUST00000194853	Ankrd23-204	ENSMUSG00000067653	Ankrd23	1:36531326-36535739	0	0	0	0	0	0	0	0	0	0	0	0.39428	0	0	0	0	0	0
ENSMUST00000193083	Ankrd23-202	ENSMUSG00000067653	Ankrd23	1:36530188-36536521	0.942532	0.82681	0.943735	1.51336	1.83808	2.21498	1.40625	1.69686	1.66795	0.854895	0.705938	0.472951	0.444136	0.607504	0.740252	0.887643	0.703395	0.968063
ENSMUST00000054665	Ankrd23-201	ENSMUSG00000067653	Ankrd23	1:36530534-36535739	0.013859	0.005155	0.00156	0.030118	0.018868	0.01605	0.01667	0.034437	0.013101	0	0.00587	0	0	0	0.004759	0	0	0.010198
ENSMUST00000191849	Gm42417-201	ENSMUSG00000109510	Gm42417	1:36530193-36539358	0	0	0	0	0	0	0	0	0	0	0	0	0	0	0	0	0	0
ENSMUST00000001172	Ankrd39-201	ENSMUSG00000079610	Ankrd39	1:36538094-36547445	1.80936	0.439179	1.3324	0.886698	0.72236	2.00325	0.808553	0.701941	1.75386	0.820311	2.22812	2.09854	1.03524	2.0414	1.43402	0	1.30525	0.791501
ENSMUST00000194894	Ankrd39-202	ENSMUSG00000079610	Ankrd39	1:36539360-36547231	0.098431	0.101093	0.089839	0	0.12144	0.077242	0.091844	0.115953	0.151741	0.219309	0	0.232376	0.107048	0.062036	0.073115	0	0.055459	0.045897
ENSMUST00000193210	Cox5b-204	ENSMUSG00000061518	Cox5b	1:36691484-36693681	13.821	19.2495	16.6527	8.25218	13.402	19.2392	22.1986	14.2955	20.2392	5.65074	8.13773	10.3404	7.18091	6.48877	6.00471	3.21477	4.36442	5.36187
ENSMUST00000081180	Cox5b-201	ENSMUSG00000061518	Cox5b	1:36691449-36693386	5.54963	0.613509	0.287962	4.38522	5.11859	0.077607	0	0.164963	0.068756	0.071994	0.093135	10.4042	0.062178	0.075208	0.080972	0	0	0.225913
ENSMUST00000195151	Cox5b-206	ENSMUSG00000061518	Cox5b	1:36691610-36693386	0.020603	0.533674	0.347659	0	0.491669	0	0	0	0	0	0	0	0	0.011346	0	0	0	0
ENSMUST00000195620	Sema4c-208	ENSMUSG00000026121	Sema4c	1:36548642-36557557	0	4.68052	0	0	2.3538	0	0	3.1973	0.381741	0	0	0.685791	0	0	0	0	0	0.790684
ENSMUST00000195339	Sema4c-207	ENSMUSG00000026121	Sema4c	1:36555932-36558250	0	0	0.359959	0.173162	0	0	0	0	0	0	0	0	0	0	0	0	0	0
ENSMUST00000170295	Fam178b-202	ENSMUSG00000046337	Fam178b	1:36562692-36683183	0	0.035175	0	0	0.076451	0.132592	0.076785	0.101266	0.204408	0.147432	0.143907	0.124172	0.137917	0.307601	0.246494	0.041998	0.050042	0
ENSMUST00000114981	Fam178b-201	ENSMUSG00000046337	Fam178b	1:36599976-36683183	0	0	0	0.178182	0	0	0	0	0	0	0	0	0.071537	0	0	0	0	0
ENSMUST00000191642	Sema4c-202	ENSMUSG00000026121	Sema4c	1:36548642-36557526	0.163482	0.124715	0.011282	0.030746	0	0.011145	0.224557	0.039733	0.035627	0.687195	0	0.071232	0.034623	0.039742	0	1.61218	2.21971	0.030982
ENSMUST00000114991	Sema4c-201	ENSMUSG00000026121	Sema4c	1:36548642-36558349	5.56629	4.03511	12.7779	9.91521	4.12932	7.598	0	2.9205	2.89282	0	0	2.3408	2.68346	0	0	0	0	0
ENSMUST00000191677	Sema4c-203	ENSMUSG00000026121	Sema4c	1:36548639-36558349	4.74938	2.25635	6.38016	4.92599	6.05213	5.97814	4.05598	2.89753	2.40067	3.40478	5.29746	2.54627	0.02023	1.9987	3.25537	0	0	1.57714
ENSMUST00000193382	Sema4c-205	ENSMUSG00000026121	Sema4c	1:36554400-36557534	0.057005	0.054892	0.018652	0.012218	0.010761	0.017365	0.008741	0.065259	0.102739	0.000462	0.111805	0.003351	0	0	0.005187	0	0.002595	0.000775
ENSMUST00000160084	Actr1b-205	ENSMUSG00000037351	Actr1b	1:36701784-36714422	0	0	0	0	0	0	0	0	0	0	0	0	0	0	0	0	0	0
ENSMUST00000208994	4933424G06Rik-204	ENSMUSG00000102416	4933424G06Rik	1:36714538-36757953	0.047253	0.020377	0.029695	0.138382	0.122627	0.072963	0.286995	0.135657	0.307474	0.027977	0.14146	0.278164	0	0.07144	0.110436	0.263971	0.052471	0.0774
ENSMUST00000192873	4933424G06Rik-201	ENSMUSG00000102416	4933424G06Rik	1:36710149-36733881	0.096991	0	0	0	0.092806	0.219749	0	0.321672	0	0.303257	0	0.177425	0	0	0	0	0.196866	0
ENSMUST00000043951	Actr1b-201	ENSMUSG00000037351	Actr1b	1:36698114-36710008	39.9047	36.8661	37.3099	30.7131	24.3789	27.1961	19.6859	22.0457	14.3633	15.0776	16.1884	16.5204	12.9076	12.2004	12.0052	16.3933	17.7106	15.5845
ENSMUST00000159448	Actr1b-202	ENSMUSG00000037351	Actr1b	1:36701763-36709678	0.033116	0.049319	0.040502	0.155116	1.06081	0.124311	0.047021	1.56144	0.149008	1.49822	0.076359	0.042932	0.025378	0	0	1.98692	0.058387	0.009167
ENSMUST00000117172	Vwa3b-203	ENSMUSG00000050122	Vwa3b	1:37026596-37076996	0	0	0	0	0	0	0	0	0	0	0	0	0	0	0	0	0	0
ENSMUST00000067178	Vwa3b-202	ENSMUSG00000050122	Vwa3b	1:37029316-37076995	0	0	0	0	0	0	0	0	0	0	0	0	0	0	0	0	0	0
ENSMUST00000238500	Vwa3b-212	ENSMUSG00000050122	Vwa3b	1:37029333-37187607	0	0	0	0.005005	0.018525	0.024245	0.014318	0	0.008223	0	0.009732	0.012248	0	0	0.002908	0	0	0
ENSMUST00000162449	Vwa3b-205	ENSMUSG00000050122	Vwa3b	1:37029384-37076725	0	0	0	0	0	0	0	0	0	0	0	0	0	0	0	0	0	0
ENSMUST00000195450	Vwa3b-210	ENSMUSG00000050122	Vwa3b	1:37135508-37141336	0	0	0	0	0	0	0	0	0	0	0	0	0	0	0	0	0	0
ENSMUST00000169057	Vwa3b-206	ENSMUSG00000050122	Vwa3b	1:37153849-37187605	0	0	0	0	0	0	0	0	0	0	0	0	0	0	0	0	0	0
ENSMUST00000191981	Cnga3-202	ENSMUSG00000026114	Cnga3	1:37214434-37241940	0	0	0	0	0	0	0	0	0	0	0	0	0	0	0	0	0	0
ENSMUST00000194195	Cnga3-203	ENSMUSG00000026114	Cnga3	1:37218379-37262184	0	0	0	0	0	0	0	0	0	0	0	0	0	0	0	0	0	0
ENSMUST00000195272	Cnga3-204	ENSMUSG00000026114	Cnga3	1:37218379-37262184	0	0	0	0	0	0	0	0	0	0	0	0	0	0	0	0	0	0
ENSMUST00000027288	Cnga3-201	ENSMUSG00000026114	Cnga3	1:37219205-37263384	0	0.009258	0	0	0	0.009247	0.009998	0.010208	0.010914	0	0	0.008128	0	0	0	0	0	0
ENSMUST00000190442	Tmem131-206	ENSMUSG00000026116	Tmem131	1:36815920-36819152	0	0	0	0	0	0	0	0	0	0	0	0	0	0	0	0	0	0
ENSMUST00000185964	Tmem131-202	ENSMUSG00000026116	Tmem131	1:36841672-36943666	0	0	0	0	0	0	0	0	0	0	0.042184	0	0	0	0	0	0	0
ENSMUST00000194563	Tmem131-208	ENSMUSG00000026116	Tmem131	1:36792194-36939822	0.038804	0.105863	0.02423	0.042643	0.024971	0.025189	0.014057	0.01646	0.113965	0.058141	0.080507	0.081403	0.00485	0	0.104916	5.1505	0	0.01219
ENSMUST00000027290	Tmem131-201	ENSMUSG00000026116	Tmem131	1:36792191-36939527	24.0797	20.7162	21.3158	19.3276	14.2123	17.7405	16.1132	15.8755	10.5859	10.7596	9.65649	10.757	5.74148	5.74731	5.84954	0	3.75372	6.2565
ENSMUST00000189470	Tmem131-205	ENSMUSG00000026116	Tmem131	1:36814142-36818761	0.23981	0.27928	0.967755	0.477375	0.781958	0.733416	0.929482	0.828535	1.02506	0.225892	0.700989	0.413492	0.084959	0.116969	0.360682	0.030457	1.29768	0.207527
ENSMUST00000136846	Inpp4a-207	ENSMUSG00000026113	Inpp4a	1:37300308-37408733	0	0	0	0	0	0	0	0	0	0	0	0	0	0	0	0	0	0
ENSMUST00000132615	Inpp4a-206	ENSMUSG00000026113	Inpp4a	1:37357397-37403690	0	0	0	0	0	0	0	0	0	0	0	0	0	0	0	0	0	0
ENSMUST00000193774	Inpp4a-213	ENSMUSG00000026113	Inpp4a	1:37357397-37408469	0	0	0	0	0	0	0	0	0	0	0	0	0	0	0	0	0	0
ENSMUST00000058307	Inpp4a-202	ENSMUSG00000026113	Inpp4a	1:37369217-37404434	0	0	0	0	0	0	0	0	0	0	0	0.191609	0	0	0	0	0	0
ENSMUST00000114933	Inpp4a-203	ENSMUSG00000026113	Inpp4a	1:37369217-37404442	0	0.266709	0	0	0	0	0	0	0	0.167147	0.274005	0.456404	0.078375	0.070152	0.161691	0	0	4e-06
ENSMUST00000027287	Inpp4a-201	ENSMUSG00000026113	Inpp4a	1:37299891-37410736	1.10506	0.842055	0.903675	1.60467	0.702494	0.118879	0.303817	0.065722	0.055611	0.508761	2.32558	0.825795	0.011375	0.094262	0.670362	0.010157	2.73655	0.08686
ENSMUST00000132401	Inpp4a-205	ENSMUSG00000026113	Inpp4a	1:37300308-37408289	0.021618	0.004562	0.012318	0.028364	0	0	0	0.023205	0.099345	0	0.090007	0.052567	0.053988	0	0.033944	0.017787	0.167982	0.117271
ENSMUST00000140264	Inpp4a-209	ENSMUSG00000026113	Inpp4a	1:37299915-37399557	0.704567	0.962023	1.40374	0.981077	1.5305	3.15822	1.21195	0.144931	2.31284	0.903088	0.363377	0.546432	0.120227	0.174051	0.63003	0.156528	0.504922	0.437449
ENSMUST00000137266	Inpp4a-208	ENSMUSG00000026113	Inpp4a	1:37357919-37408259	0	0	0	0	1.31922	0.760847	0.412166	0	0	0.888265	0.006361	0	0	0.53627	0.001662	0	0.01125	0.016343
ENSMUST00000168546	Inpp4a-211	ENSMUSG00000026113	Inpp4a	1:37369221-37404439	0.289996	0	0.327989	0.516362	0.536444	0.641963	0.352369	0.337348	0.493169	0	0	0.002044	0.029943	0.007493	0.055396	0.091301	0.144633	0.328928
ENSMUST00000027286	Coa5-201	ENSMUSG00000026112	Coa5	1:37417084-37430103	19.9436	20.9124	19.4351	21.5762	21.8461	20.7818	26.4415	27.2828	30.1033	34.3053	37.5055	24.7738	28.789	35.7989	25.8702	29.8927	30.9796	21.8769
ENSMUST00000160589	2010300C02Rik-202	ENSMUSG00000026090	2010300C02Rik	1:37637986-37719795	0	0	0	0	0	0	0	0	0	0.27835	0.022744	0	0	0	0.299473	0.458168	0.298813	0.07644
ENSMUST00000162875	2010300C02Rik-203	ENSMUSG00000026090	2010300C02Rik	1:37611677-37720085	0.068108	0.060969	0.262876	0.049069	0.037367	0.027918	0.326614	0.264304	0.098168	0.149654	0.030271	0.114804	0.021894	0.069987	0.469443	0.184235	0.58152	0.298186
ENSMUST00000160023	2010300C02Rik-201	ENSMUSG00000026090	2010300C02Rik	1:37611677-37625242	0.176026	0.141301	0.042498	0.385877	0.359724	0.176748	0.105221	0	0.377593	0.379695	0.204695	0.389685	0.39713	0.342313	0	0.268744	0.027331	0.397382
ENSMUST00000144617	Unc50-205	ENSMUSG00000026111	Unc50	1:37430177-37437478	0	0	0	0	1.01432	0.245617	0	0	0	0	0	0	0.748293	0.096608	0.479258	0	0	0.263214
ENSMUST00000148047	Mgat4a-203	ENSMUSG00000026110	Mgat4a	1:37462916-37496095	0	0	0	0	0	0	0	0	0	0	0	0	0	0	0	0	0	0
ENSMUST00000027285	Unc50-201	ENSMUSG00000026111	Unc50	1:37430170-37439124	7.11972	5.59595	5.77597	4.59254	6.43591	8.0783	5.43282	5.79691	4.51734	5.41548	5.19328	5.12713	3.29815	4.87282	2.99034	4.49039	4.71843	4.98828
ENSMUST00000114925	Unc50-202	ENSMUSG00000026111	Unc50	1:37430139-37438984	4.24407	3.9698	5.73978	6.9739	6.11752	3.88921	2.83233	3.25132	2.69937	4.53135	6.92978	4.42047	3.32903	1.70401	6.23457	1.92851	3.02517	3.10941
ENSMUST00000118059	Unc50-203	ENSMUSG00000026111	Unc50	1:37430202-37438987	0.963051	0.677315	0	0	0.779953	0.563197	0.885715	0.713643	0	0.581491	0	0	0.95854	0	0.509323	0	0	0
ENSMUST00000193979	Unc50-207	ENSMUSG00000026111	Unc50	1:37430186-37437270	0.433738	0.457056	1.01399	1.12877	0.275758	0	0.433432	0.385497	0.357926	0.569022	0.662498	0	0.715979	0	0	0	0.425761	0
ENSMUST00000193713	Unc50-206	ENSMUSG00000026111	Unc50	1:37430208-37431554	0.048839	0	0.064441	0.111247	0.119628	0	0	0	0.068508	0	0.050434	0.027268	0	0	0	0	0	0.031325
ENSMUST00000151952	Mgat4a-205	ENSMUSG00000026110	Mgat4a	1:37439340-37541016	0.131974	0.119876	0.197713	1.06427	0.532692	0.294652	1.1048	0.986357	1.47912	0.520458	0.137673	0.157404	1.6427	1.47665	0.30771	5.23646	0	2.34417
ENSMUST00000042161	Mgat4a-201	ENSMUSG00000026110	Mgat4a	1:37439340-37536235	2.71547	2.94247	2.94845	1.80771	2.50961	2.29476	0.811594	0.92225	0.304901	1.95235	1.81585	1.73812	0.202474	0.659333	2.2636	0.823504	6.75564	4.15611
ENSMUST00000154819	Mgat4a-206	ENSMUSG00000026110	Mgat4a	1:37443716-37536404	0.181622	0.215882	0.28838	0.294821	0	0.314066	0.255002	0.186654	0.207722	0.210116	0.209005	0.202541	0.097747	0.158601	0.245238	0.568101	0.401899	0.48106
ENSMUST00000143636	Mgat4a-202	ENSMUSG00000026110	Mgat4a	1:37444320-37496130	0.13971	0.068705	0.229606	0.282885	0.319739	0.165421	0.28193	0.34532	0.347064	0.025397	0.026089	0.092548	0.093199	0.162227	0.15901	0.042919	0.182993	0.237172
ENSMUST00000041815	Tsga10-201	ENSMUSG00000060771	Tsga10	1:37754776-37865079	0.000271	0.004859	0.169449	0.374808	0.266555	0.358379	0.490964	0.648227	0.535461	0.474992	0.611899	0.497396	0.374567	0.299374	0.398919	0.342072	0.363223	0.606678
ENSMUST00000088072	Tsga10-202	ENSMUSG00000060771	Tsga10	1:37760823-37866429	0.062368	0.11421	0	0.050367	0.300952	0.020988	0	0.28944	0	0.008139	0.007512	0	0.005098	0	0.039408	0.062852	0.025771	0
ENSMUST00000114902	Tsga10-203	ENSMUSG00000060771	Tsga10	1:37760823-37855374	0.055748	0.004793	0.043717	0.103137	0.34317	0.289789	0.117272	0.298278	0.534956	0.344693	0	0.341124	0	0.004207	4.8e-05	0.052516	0	0
ENSMUST00000123082	Tsga10-204	ENSMUSG00000060771	Tsga10	1:37832403-37864836	2.01292	1.60284	0.483766	1.6673	1.05012	1.33007	0.622403	1.0461	2.05495	0.739337	0.544364	0.680042	0.198	0.165743	0.364188	0.271451	0.196093	0.157257
ENSMUST00000155852	Tsga10-207	ENSMUSG00000060771	Tsga10	1:37833435-37865073	0.213987	0.411975	2.28499	1.469	3.7697	1.96056	1.73497	0	0.242222	0	0	0.180232	0.298248	0.166489	0	0	0	0
ENSMUST00000193669	Tsga10-208	ENSMUSG00000060771	Tsga10	1:37834271-37865073	0.167448	0.358993	0.369898	0.259265	0.336021	0.316006	0.155499	0	0	0.089211	0.145046	0.063946	0	0	0	0	0.055156	0
ENSMUST00000128085	Lipt1-202	ENSMUSG00000037216	Lipt1	1:37871738-37875343	0	0	1.26813	0	1.55068	1.87788	0.043765	0	0.000235	0.000144	0.337255	0.83577	0	0	0	0	0.525813	0
ENSMUST00000041621	Lipt1-201	ENSMUSG00000037216	Lipt1	1:37872206-37876228	1.79168	2.24017	1.14562	1.99677	1.39559	1.32664	1.11263	0	1.84767	0.610856	1.1398	0.519522	0	0	0.833211	0.704581	0.223428	0
ENSMUST00000142670	Lipt1-203	ENSMUSG00000037216	Lipt1	1:37872374-37875460	0.320496	0.250483	0.772437	0.302555	1.76353	0.778494	0.411112	1.4787	0.02761	0.033188	0.393618	0.246213	0.967881	0.713226	0.122251	0.002291	0.205203	1.13201
ENSMUST00000144440	Lipt1-204	ENSMUSG00000037216	Lipt1	1:37872562-37875554	0.053281	0	0.027591	1.53643	0.051853	0.053044	0.084106	0	0	0	0.029107	0	0.033319	0	0	0.35263	0	0
ENSMUST00000139725	Mitd1-205	ENSMUSG00000026088	Mitd1	1:37874801-37890407	0.147831	0.52088	0.52833	0.525436	0.264163	0.309581	0.371509	0.40563	0.477293	0.280627	0.280414	0.428088	0.244049	0.424536	0.300564	0	0.572262	0.348088
ENSMUST00000027257	Mitd1-201	ENSMUSG00000026088	Mitd1	1:37878888-37890411	1.42806	2.10325	1.35647	0.866755	1.34729	1.31481	0	0.365046	0.578515	0	0.09571	0.118079	0	0	0	0.401124	0.022095	0.305942
ENSMUST00000027256	Mrpl30-201	ENSMUSG00000026087	Mrpl30	1:37890477-37898535	8.9445	9.16704	8.75928	15.8215	10.6243	9.38987	12.2272	15.6742	17.6486	10.1567	18.5126	15.0115	10.4419	12.4215	15.6375	27.096	21.4619	20.6406
ENSMUST00000193673	Mrpl30-205	ENSMUSG00000026087	Mrpl30	1:37890532-37898364	6.9729	4.66853	7.96063	6.35173	3.33887	4.78781	4.39391	3.96061	3.835	1.65336	4.36137	4.44224	1.96211	2.52021	4.75266	7.74682	5.54885	5.13678
ENSMUST00000194857	Mrpl30-206	ENSMUSG00000026087	Mrpl30	1:37892933-37898165	1.53929	0.995029	1.0473	2.14588	2.38532	1.4674	1.49495	2.01255	1.1267	0.732119	1.35698	2.24309	0.887323	0.720136	0.85571	0.861961	0.968717	1.46026
ENSMUST00000195373	Mrpl30-207	ENSMUSG00000026087	Mrpl30	1:37893935-37898338	38.9881	42.0629	43.1192	7.8296	39.6468	35.8131	18.7525	9.94783	11.6451	30.4189	4.82354	12.0622	31.4699	30.2718	6.00575	38.9657	55.2535	44.8721
ENSMUST00000160082	Mrpl30-202	ENSMUSG00000026087	Mrpl30	1:37890543-37893984	1.84092	1.80491	2.18109	1.61981	2.13319	1.93044	0.781661	0.949238	1.12575	0.673694	0.600467	0.747505	0.363249	0.525274	0.549144	0.620912	0.486768	0.755798
ENSMUST00000162031	Txndc9-201	ENSMUSG00000058407	Txndc9	1:37985189-37997315	8.14518	9.09582	9.18642	6.2772	6.48602	6.82005	5.09791	5.80819	5.62534	3.89986	3.9215	5.31218	3.02222	2.53026	3.32949	3.06191	3.68884	4.02928
ENSMUST00000195032	Txndc9-207	ENSMUSG00000058407	Txndc9	1:37987643-37997616	0.40991	0.314809	0.719386	0.54818	0.64357	0.332193	0.678445	0.195531	0.919526	0.584978	0.567051	0.559857	1.07472	0.509464	0.275214	3.30768	0	0.476903
ENSMUST00000195247	Txndc9-208	ENSMUSG00000058407	Txndc9	1:37987394-37997893	0.215181	0.139161	0.190572	0.150777	0.126009	0.131676	0.306698	0.243067	0.063258	0.119362	0.119489	0.564158	0.088001	0.108983	0.24551	0.080195	0.128364	0.095583
ENSMUST00000193832	Txndc9-204	ENSMUSG00000058407	Txndc9	1:37987394-37997243	1.97557	2.25216	1.95622	2.02886	2.84517	2.85393	1.59528	1.70626	2.05324	0.828742	0.930053	1.26239	0.411488	0.734708	0.676208	0.734028	0.603478	0.608121
ENSMUST00000192237	Txndc9-202	ENSMUSG00000058407	Txndc9	1:37990258-37996658	0.475128	0.582258	0.534495	0	0.527336	0.733768	0.203594	0.500874	0.293394	0.184172	0.161986	0.159839	0.155903	0	0.255609	0	0	0
ENSMUST00000192960	Txndc9-203	ENSMUSG00000058407	Txndc9	1:37987640-37995845	0.462626	0.728161	0.355418	0.1291	0.367997	0.312276	0.165481	0.228441	0.250726	0.09207	0.108789	0.300656	0.424949	0.147815	0.00233	0	0.275082	0.037263
ENSMUST00000027252	Eif5b-201	ENSMUSG00000026083	Eif5b	1:37998010-38055579	12.6616	14.152	14.4765	8.43501	9.94933	10.337	79.0742	62.9855	89.8009	130.924	113.665	134.364	185.265	205.813	157.352	163.054	121.637	75.0021
ENSMUST00000027251	Rev1-201	ENSMUSG00000026082	Rev1	1:38052786-38129662	10.3966	9.63675	7.17789	9.92046	9.86988	9.24775	7.34086	4.56084	4.48917	9.92344	3.74832	4.15621	5.69817	4.74984	3.23963	13.5938	15.6879	10.9628
ENSMUST00000192594	Rev1-202	ENSMUSG00000026082	Rev1	1:38092151-38128301	0.451167	0.181028	0.185894	0.36546	0.476871	0.330651	0.434061	0.301396	0.708147	0.077724	0.051813	0.244221	0.008587	0.080055	0.189087	0.321185	0.125127	0.212619
ENSMUST00000193697	Rev1-207	ENSMUSG00000026082	Rev1	1:38098909-38128317	0.749116	0.445577	0.537787	0	0	1.22358	0	0.258119	0	0.065451	0.706415	0.891042	0.134679	0	0	0	0	0
ENSMUST00000195383	Rev1-211	ENSMUSG00000026082	Rev1	1:38107683-38129801	0.342726	0.020825	0.344135	0	0	0.099315	0.069522	0.104789	0.096661	0.054386	0.03444	0.003882	0.252071	0	0	0	0	0.008902
ENSMUST00000039827	Aff3-202	ENSMUSG00000037138	Aff3	1:38177327-38664955	0.229562	0.20849	0.217838	0.036666	0	0	0.230398	0.358472	0.230468	0	0.236586	0.257284	0.159105	0.238112	0	0.945221	0	0.010537
ENSMUST00000095027	Aff3-203	ENSMUSG00000037138	Aff3	1:38177326-38627185	11.9859	13.087	13.0011	2.18156	1.51477	1.36262	0	0.009858	0.017026	0.274649	0	0.00434	0	0.005955	0.104926	0	0.769519	0.470137
ENSMUST00000212668	Aff3-206	ENSMUSG00000037138	Aff3	1:38535613-38627201	0.084914	0.132383	0.002432	0.069299	0.037396	0.027681	0	0	0	0	0.081079	0.043033	0	0	0	0	0	0
ENSMUST00000147695	Lonrf2-202	ENSMUSG00000048814	Lonrf2	1:38793645-38836711	0.751452	0.392939	0.472369	4.07744	2.78574	2.22294	0.89993	1.78046	0.959256	0.920653	0.861582	0.474965	1.64042	0.453772	0.624945	0.793916	0.370104	0.926127
ENSMUST00000039612	Lonrf2-201	ENSMUSG00000048814	Lonrf2	1:38794509-38821215	2.33885	1.96207	1.59394	7.30945	7.28805	8.06196	4.61	4.61455	3.38813	3.0715	3.1796	2.88323	0	1.69785	1.67816	0	2.37947	1.44006
ENSMUST00000194361	Chst10-206	ENSMUSG00000026080	Chst10	1:38863877-38898161	0	0	0	0	0	0	0	0	0	0	0	0	0	0	0	0	0	0
ENSMUST00000027249	Chst10-201	ENSMUSG00000026080	Chst10	1:38863867-38898010	3.5803	3.08202	2.18504	3.21901	3.17125	3.35174	1.91851	2.20474	1.33379	2.47147	1.37268	1.49725	1.56904	1.29199	1.64793	2.46273	2.60461	1.83462
ENSMUST00000193441	Chst10-205	ENSMUSG00000026080	Chst10	1:38863867-38898089	0.536741	0.724253	1.16165	1.24011	0.391727	0.558925	0.333362	0.38774	0.215035	0.16658	0.580905	0.119768	0.097484	0.566767	0.144767	0.159486	0.413227	0.592031
ENSMUST00000193435	Chst10-204	ENSMUSG00000026080	Chst10	1:38873949-38898134	0.051527	0.460671	0.277626	0.062559	0.005737	0.24701	0	0	0.054112	0	0.016059	0	0.00114	0.122219	0.024497	0	0	1.1e-05
ENSMUST00000160214	Nms-202	ENSMUSG00000067604	Nms	1:38939203-38948643	0	0	0	0	0	0	0	0	0	0	0	0	0	0	0	0	0	0
ENSMUST00000088029	Nms-201	ENSMUSG00000067604	Nms	1:38939149-38950276	0.026473	0	0	0	0	0	0	0	0	0	0	0	0	0	0	0	0	0
ENSMUST00000173050	Npas2-203	ENSMUSG00000026077	Npas2	1:39193731-39287615	0	0	0.061822	0	0	0	0	0	0	0	0	0	0	0	0	0.349452	0	0.10268
ENSMUST00000056815	Npas2-201	ENSMUSG00000026077	Npas2	1:39194212-39363236	0.144798	0.101044	0.076408	0.098304	0.179312	0.311922	0.50531	0.645464	0.545667	0.318585	0.280318	0.319179	0.123362	0.142442	0.112737	0.014774	0.020637	0.06611
ENSMUST00000194552	Pdcl3-204	ENSMUSG00000026078	Pdcl3	1:38987865-38995807	0	0	0.136716	0.00613	0.063287	0.003237	0.116723	0	0	0.027823	0	0	0	0.042291	0.236903	0	0.036972	0
ENSMUST00000027247	Pdcl3-201	ENSMUSG00000026078	Pdcl3	1:38985608-38997238	7.25047	6.72882	6.31269	2.92829	4.82397	4.92984	1.65564	1.42211	1.17441	0.729994	0.857765	1.42574	0.523112	0.889692	0.698378	1.23034	1.00611	1.21209
ENSMUST00000195123	Rpl31-206	ENSMUSG00000073702	Rpl31	1:39368149-39371366	0	0	0	0	0	0	0	0	0	0	0	0	0	0	0	0	0	0
ENSMUST00000086535	Rpl31-201	ENSMUSG00000073702	Rpl31	1:39367842-39371911	179.064	191.699	204.78	173.827	237.575	205.436	152.85	150.991	142.422	104.948	108.716	131.052	68.1948	84.1053	81.828	29.4893	117.688	135.684
ENSMUST00000178079	Rpl31-202	ENSMUSG00000073702	Rpl31	1:39367929-39371364	121.651	73.4293	59.8253	61.6062	32.5632	38.6068	64.5414	50.0052	53.2619	20.5369	32.4444	40.3891	65.3466	37.7493	30.6634	0	65.2001	22.1531
ENSMUST00000179954	Rpl31-203	ENSMUSG00000073702	Rpl31	1:39367929-39371365	19.8023	23.96	26.866	12.4544	17.7063	24.8056	16.0919	13.121	18.9818	12.9307	14.0349	19.8995	32.9473	18.4582	19.3755	138.964	36.7512	38.6426
ENSMUST00000194746	Rpl31-205	ENSMUSG00000073702	Rpl31	1:39367878-39371366	4.76487	6.51694	7.28073	10.012	10.8422	10.3769	3.3396	2.9776	6.66743	2.58916	0.769995	2.0625	1.71904	1.16532	1.9116	0.980325	1.75879	2.09413
ENSMUST00000054462	Tbc1d8-201	ENSMUSG00000003134	Tbc1d8	1:39371492-39478755	1.12723	1.16553	1.17715	1.04296	0.673119	0.788278	0.283683	0.512136	0.275438	0.189861	0.06182	0.190686	0.038168	0.063591	0.080401	0	0.148189	0.358784
ENSMUST00000193823	Tbc1d8-204	ENSMUSG00000003134	Tbc1d8	1:39373316-39478700	0.624486	0.267638	0.472387	0.323292	0.649913	0.440174	0.045038	0.128495	0.024132	0.030425	0.02425	0.019798	0	0	0.058227	0.082443	0.014455	0
ENSMUST00000053355	Creg2-201	ENSMUSG00000050967	Creg2	1:39618406-39651474	0.013984	0.016352	0.047204	0.026132	0.032387	0.026959	0.049372	0.041554	0.076334	0.048203	0.07092	0.026084	0.072391	0.017843	0.02134	0.066643	0.074497	0.074729
ENSMUST00000151913	Rfx8-202	ENSMUSG00000057173	Rfx8	1:39665301-39720997	0.115124	0.160471	0.06563	0.64511	1.18065	1.62178	2.7687	2.51201	2.05037	2.49675	2.97169	2.41834	1.5357	1.6239	1.58966	1.44714	1.30358	1.517
ENSMUST00000195567	Cnot11-204	ENSMUSG00000003135	Cnot11	1:39540034-39545401	0	0	0	0	0	0	0	0	0	0	0	0	0	0	0	0	0	0
ENSMUST00000195705	Rnf149-204	ENSMUSG00000048234	Rnf149	1:39565093-39577303	0	0	0	0	0	0	0	0	0	0	0	0	0	0	0	0	0	0
ENSMUST00000161515	Cnot11-203	ENSMUSG00000003135	Cnot11	1:39534992-39546889	0.390449	0.559174	0.214139	0.40915	0.10979	0.054131	0.012257	0.242697	0.159667	0.483686	0.494364	0.206883	0.359207	0.213587	0.536951	0	0.221189	0.289026
ENSMUST00000003219	Cnot11-201	ENSMUSG00000003135	Cnot11	1:39535802-39546873	18.9924	17.8597	18.4594	13.4103	11.9893	13.3765	7.60673	7.91512	5.54968	6.99735	7.67835	6.81825	3.99087	4.90428	4.30552	3.24961	4.5263	3.70445
ENSMUST00000062525	Rnf149-201	ENSMUSG00000048234	Rnf149	1:39551296-39577405	11.224	10.5841	10.795	10.5041	10.1738	10.8263	4.45029	5.47949	3.86394	4.33688	3.95452	3.16351	2.6996	2.14047	3.16949	1.43083	2.57824	2.35709
ENSMUST00000191671	Il1r2-202	ENSMUSG00000026073	Il1r2	1:40074079-40112136	0	0	0	0	0	0	0	0	0	0	0	0	0	0	0	0	0	0
ENSMUST00000194913	Il1r2-203	ENSMUSG00000026073	Il1r2	1:40085985-40102436	0	0	0.056284	0	0	0	0	0	0	0	0	0	0	0	0	0	0	0
ENSMUST00000027243	Il1r2-201	ENSMUSG00000026073	Il1r2	1:40084698-40125231	0.039883	0	0.059121	0.047967	0.029143	0.112708	0	0.004602	0	0.088328	0.003792	0	0	0	0	0.047677	0	0
ENSMUST00000027241	Il1r1-201	ENSMUSG00000026072	Il1r1	1:40225080-40317257	0	0	0.193367	0	0	0	0	0.363317	0.276404	0.486233	0.115827	0.06901	0.034118	0.011013	0.01283	0.029046	0.060442	0.02699
ENSMUST00000114795	Il1r1-202	ENSMUSG00000026072	Il1r1	1:40266586-40316201	0.215465	0.312242	0	0.306729	0.495282	0.420012	0.482097	0	0.08307	0	0	0.17761	0	0	0.017624	0	0	0
ENSMUST00000095020	Il1rl2-201	ENSMUSG00000070942	Il1rl2	1:40324627-40365471	0	0.069245	0.17492	0.902648	0.27881	0.163918	0	0	0	0.11708	0.081541	0	0	0	0	0	0	0
ENSMUST00000193388	Il1rl2-203	ENSMUSG00000070942	Il1rl2	1:40325611-40329171	0	0	0	0	0	0	0	0.038587	0	0	0	0	0	0	0	0	0	0
ENSMUST00000194296	Il1rl2-204	ENSMUSG00000070942	Il1rl2	1:40324690-40367562	0.67716	0.58211	0.877328	0	1.63117	1.13489	0.363245	0.322563	0.12826	0	0	0.160643	0	0	0.016658	0	0	0
ENSMUST00000174335	Il1rl1-205	ENSMUSG00000026069	Il1rl1	1:40429570-40446723	0	0	0	0	0.351849	0	0	0	0	0	0	0	0	0	0	0	0	0
ENSMUST00000173881	Il1rl1-204	ENSMUSG00000026069	Il1rl1	1:40436589-40441407	0	0	0	0	0	0	0	0	0	0	0	0	0	0	0	0	0	0
ENSMUST00000173514	Il1rl1-203	ENSMUSG00000026069	Il1rl1	1:40439776-40448148	0	0	0	0.01709	0	0	0	0	0	0	0	0	0	0	0	0	0	0
ENSMUST00000053043	Il1rl1-201	ENSMUSG00000026069	Il1rl1	1:40440628-40465396	0	0	0	0	0	0	0	0	0	0	0	0	0	0	0	0	0	0
ENSMUST00000097772	Il1rl1-202	ENSMUSG00000026069	Il1rl1	1:40439627-40465415	0.037235	0.028188	0.019247	0.067676	0.055099	0.0957	0.013403	0.006842	0.007316	0	0.005436	0	0	0	0	0	0	0
ENSMUST00000027237	Il18rap-201	ENSMUSG00000026068	Il18rap	1:40515362-40551705	0.372907	0.307834	0.372268	0.00924	0.096928	0.076483	0.029071	0.039479	0.02322	0.019185	0.021746	0.04791	0.005703	0	0	0	0	0
ENSMUST00000114765	Tmem182-201	ENSMUSG00000079588	Tmem182	1:40805601-40856887	0.010454	0	0.025076	0.016048	0	0	0	0	0	0	0	0	0	0	0	0	0	0
ENSMUST00000039672	Mfsd9-201	ENSMUSG00000041945	Mfsd9	1:40772038-40790663	0	1.04958	0.810834	0.557429	0.587685	0.349963	0	0	0	0.005296	0	0.139071	0.028004	0	0.011125	0	0.325598	0
ENSMUST00000195259	Map4k4-215	ENSMUSG00000026074	Map4k4	1:39901180-40024754	0	0.537159	0.546156	0.971132	0.604477	1.07818	0.626517	0	0.700434	0.366135	0.374761	1.14479	0.591982	0.354062	0.407293	0.425929	0.344294	0.315764
ENSMUST00000195860	Map4k4-218	ENSMUSG00000026074	Map4k4	1:39901179-40024754	3.0028	0	0	1.13728	0.888345	1.535	0.940089	0	1.09292	0	0.626545	1.21796	0	0.516632	0.367573	0	0	0.530922
ENSMUST00000192509	Map4k4-209	ENSMUSG00000026074	Map4k4	1:39901230-40024925	19.7248	4.89764	3.36585	1.93772	5.36825	1.81045	5.10712	4.07814	4.20822	0.313947	4.34015	3.54228	0.607983	6.13812	5.39008	0.144701	0.297206	4.16134
ENSMUST00000193682	Map4k4-213	ENSMUSG00000026074	Map4k4	1:39901179-40024754	16.8764	4.01822	4.46992	4.31564	5.47189	5.19557	4.08777	8.09946	4.13288	3.18921	4.5741	6.41655	4.39884	7.73221	5.41838	2.12746	3.66366	4.15833
ENSMUST00000195636	Map4k4-217	ENSMUSG00000026074	Map4k4	1:39901224-40024969	4.23358	5.76943	4.90486	2.40625	1.57619	2.38185	1.97411	3.15503	1.51918	2.45275	1.54654	1.36077	1.8124	1.29	1.06305	3.82464	1.7625	1.37174
ENSMUST00000163854	Map4k4-201	ENSMUSG00000026074	Map4k4	1:39900913-40026310	2.45011	0.730566	0.824362	1.9183	0.324596	0.356435	0.587362	3.26485	0.311369	2.84179	0.153254	0.251965	22.0752	0.488514	0.453815	23.7876	0.289775	0.213991
ENSMUST00000168431	Map4k4-202	ENSMUSG00000026074	Map4k4	1:39900913-40026310	15.8246	53.3685	56.6952	28.6343	24.4369	26.9395	23.0641	6.5061	18.7227	26.5509	23.9553	27.0358	6.79976	30.2754	27.327	4.12065	23.3844	18.4585
ENSMUST00000191761	Map4k4-204	ENSMUSG00000026074	Map4k4	1:39901170-39990278	0.00239	1e-06	0	0	1e-06	0	1e-06	37.1147	1e-06	0	0	1e-06	1e-06	1e-06	0	0	0	1e-06
ENSMUST00000191865	Map4k4-205	ENSMUSG00000026074	Map4k4	1:40000677-40010657	31.0076	14.6272	12.5906	5.42309	5.84502	7.33205	0.93828	18.6462	5.94211	5.15606	6.59534	9.21699	7.03137	9.58575	3.58538	1.62159	6.66695	1.66445
ENSMUST00000192355	Map4k4-208	ENSMUSG00000026074	Map4k4	1:39999893-40006742	3.08433	4.02817	3.78445	1.90592	1.27616	0.874583	1.15209	0.658995	0.738291	0.334678	0.22133	0.293554	0.475321	0.154963	0.202676	0.133182	0.242134	0.056987
ENSMUST00000191964	Map4k4-206	ENSMUSG00000026074	Map4k4	1:39999894-40004910	6.59438	2.01782	2.60919	1.49007	0.600283	1.50709	0	1.68627	0.113588	0.257278	0.728013	0.271399	0	0.044307	0	0	0.250073	0
ENSMUST00000054883	Pou3f3-201	ENSMUSG00000045515	Pou3f3	1:42695768-42703176	16.3458	13.9269	11.8706	0.330784	0.20985	0.253082	0.00478	0.034178	0	0.004229	0	0.003899	0	0	0	0	0.001986	0
ENSMUST00000179766	Gpr45-203	ENSMUSG00000041907	Gpr45	1:42952963-43035456	0	0.008802	0	0	0	0	0	0	0	0	0	0	0.007384	0	0	0	0	0
ENSMUST00000114761	Gpr45-201	ENSMUSG00000041907	Gpr45	1:43032060-43033605	0	0	0	0.027259	0.006616	0	0	0	0	0.020268	0.037164	0	0	0	0	0	0	0
ENSMUST00000057208	Mrps9-201	ENSMUSG00000060679	Mrps9	1:42851233-42905682	11.8755	7.96794	10.1789	6.47952	8.7189	6.46225	4.75958	5.11736	4.80969	4.36795	5.43874	5.18169	4.55972	3.89086	3.91344	4.47246	4.13429	3.77231
ENSMUST00000188728	Tgfbrap1-206	ENSMUSG00000070939	Tgfbrap1	1:43059891-43092447	0	0.9629	0	0	0	0	0	0	0	0	0.332807	0	0	0	0	0	0	0
ENSMUST00000190427	Tgfbrap1-208	ENSMUSG00000070939	Tgfbrap1	1:43071496-43098608	0	0	0	0.232619	0	0.494314	0.211111	0	0	0	0	0	0	0	0	0	0	0
ENSMUST00000095014	Tgfbrap1-201	ENSMUSG00000070939	Tgfbrap1	1:43047200-43098622	6.68652	1.50789	0.176419	0.871331	2.94807	0.331177	1.66769	0.166985	2.47699	1.14441	2.27051	1.13124	0	0.589559	1.28449	1.62	1.2327	0
ENSMUST00000186694	Tgfbrap1-202	ENSMUSG00000070939	Tgfbrap1	1:43047220-43092729	0.518303	4.80928	3.00634	5.09796	1.65199	4.80757	0.003314	3.81246	0.556161	1.71686	0.617651	2.08781	1.54013	1.43539	0.829127	0	0.664101	1.55347
ENSMUST00000189010	Tgfbrap1-207	ENSMUSG00000070939	Tgfbrap1	1:43075616-43098364	0.135262	0.106936	0.165045	0.924592	0.296218	0.093589	0.121506	0.201145	0.108254	0.031884	0.016077	0.052489	0.030548	0.03526	0.10508	0	0.054062	0.178016
ENSMUST00000010434	AI597479-201	ENSMUSG00000010290	AI597479	1:43098710-43115947	12.9222	12.247	12.4393	12.2577	12.6224	11.5661	8.38098	8.03192	6.54894	7.35741	7.3824	5.40309	3.68488	4.43664	4.45111	4.23655	4.56122	3.77135
ENSMUST00000185893	Fhl2-202	ENSMUSG00000008136	Fhl2	1:43123290-43196984	0	0	0	0	0	0	0	0	0	0	0	0	0	0	0	0	0	0
ENSMUST00000187357	Fhl2-203	ENSMUSG00000008136	Fhl2	1:43131764-43196761	0	0	0	0	0	0	0	0	0	0	0	0	0	0	0	0	0	0
ENSMUST00000008280	Fhl2-201	ENSMUSG00000008136	Fhl2	1:43123074-43163961	1.85537	2.10194	1.85466	1.87516	1.73743	1.3977	0.723528	1.0086	1.08351	2.0989	0.521582	1.5149	0.202386	0.208774	0.415322	0.561473	0.130625	0.022424
ENSMUST00000187435	Nck2-205	ENSMUSG00000066877	Nck2	1:43444579-43533632	0	0	0	0	0	0	0	0	0	0	0	0	0	0	0	0	0	0.470804
ENSMUST00000114744	Nck2-202	ENSMUSG00000066877	Nck2	1:43533569-43569342	0	0	0.305675	0.124501	0	0.17696	0.194326	0	0	0	0.074561	0	0	0	0.239702	0	0	0.087142
ENSMUST00000086421	Nck2-201	ENSMUSG00000066877	Nck2	1:43445751-43570515	19.992	20.1175	17.1363	21.5316	17.9001	16.8689	10.8566	13.75	10.2331	10.632	9.40083	10.186	7.41917	7.8833	6.89627	10.1309	8.95095	8.36927
ENSMUST00000202540	Nck2-206	ENSMUSG00000066877	Nck2	1:43532405-43554062	0.109703	0.083495	0.116206	0.326079	0.259417	0.285257	0.11394	0.128141	0.114948	0.056435	0.002826	0.015993	0.019136	0.044711	0.046568	0.124976	0.044133	0.107364
ENSMUST00000153317	Uxs1-208	ENSMUSG00000057363	Uxs1	1:43771730-43827750	0	0	0.116482	0	0	0	0	0.199288	0	0	0	0	0	0	0	0	0	0
ENSMUST00000027217	1500015O10Rik-201	ENSMUSG00000026051	1500015O10Rik	1:43730602-43742578	0.041549	0	0	0	0	0.147354	0.078786	0.119992	0.08572	0.311374	0.063911	0.55842	5.12501	4.48712	5.46607	5.16523	12.9107	8.28441
ENSMUST00000126008	Uxs1-202	ENSMUSG00000057363	Uxs1	1:43746966-43827800	4.40864	5.00512	4.50546	2.83351	3.92399	3.82926	3.63243	3.77165	2.7462	1.31246	1.79608	2.95516	0.865525	1.41245	2.01433	1.27131	2.12733	2.32438
ENSMUST00000139451	Uxs1-207	ENSMUSG00000057363	Uxs1	1:43765007-43827800	0.380133	0.698207	0.625573	2.15198	0.817562	0.830777	0.199656	0.336391	0.870279	0.492959	0.334151	0.317134	0.291921	0.190954	0.449739	0	0.356255	0.650468
ENSMUST00000128261	Uxs1-203	ENSMUSG00000057363	Uxs1	1:43790631-43827774	0.503749	0.330033	0.321413	0.660632	0.507873	0.353315	0.121923	0.326366	0.109984	0.241152	0.167307	0.264923	0.049594	0.093459	0.25654	0.177824	0.151692	0.020832
ENSMUST00000061421	Mettl21c-201	ENSMUSG00000047343	Mettl21c	1:44009408-44020006	0.165093	0.09059	0.033087	0	0	0.090781	0	0.100218	0	0.057706	0.039812	0.039899	0	0	0	0	0.017568	0.024986
ENSMUST00000087933	Tpp2-201	ENSMUSG00000041763	Tpp2	1:43934007-44002971	4.33974	2.30341	4.67559	5.51493	3.70403	4.54329	2.65972	1.39669	3.11383	1.10982	2.38511	1.37496	1.64757	1.57864	6.25451	1.11818	0	0.11014
ENSMUST00000188313	Tpp2-207	ENSMUSG00000041763	Tpp2	1:43934015-44003000	17.195	15.9307	24.5881	16.4219	21.5129	14.0678	8.65414	13.952	10.1932	6.22679	8.9842	8.10336	4.85289	6.44394	0.929389	3.92629	5.09278	4.9195
ENSMUST00000190207	Tpp2-209	ENSMUSG00000041763	Tpp2	1:43983285-44003000	0.587741	1.26091	0.723664	1.06365	2.18492	1.60778	0.851023	0.941634	1.21728	0.1742	0.399778	0.363609	0.154132	0.053258	0.322054	0.083033	0.138821	0.142711
ENSMUST00000186441	Tpp2-204	ENSMUSG00000041763	Tpp2	1:43971370-43977352	0.076441	0.126727	0.090086	0.05548	0.322021	0.154958	0.127307	0.153583	0.147519	0.035078	0.025051	0.112382	0	0	0.059867	0.06465	0	0.025326
ENSMUST00000027214	Ercc5-201	ENSMUSG00000026048	Ercc5	1:44147847-44181260	3.26452	6.0668	3.44497	4.49909	3.79658	3.42812	1.72155	2.75193	1.88943	1.77531	2.85125	1.87447	1.28004	1.21501	0.895342	3.28078	3.18634	1.54379
ENSMUST00000129702	Tex30-205	ENSMUSG00000026049	Tex30	1:44087029-44102433	0	0	0	0	0	0	0	0	0	0	0	0	0	0	0	0	0	0
ENSMUST00000127923	Tex30-203	ENSMUSG00000026049	Tex30	1:44088017-44102013	0	0	0	0	0	0	0	0	0	0	0	0	0	0	0	0	0	0
ENSMUST00000149502	Tex30-210	ENSMUSG00000026049	Tex30	1:44088508-44102437	0	0	0	0.35587	0	0.347147	0	0	0	0	0	0	0	0	0	0	0	0
ENSMUST00000027213	Kdelc1-201	ENSMUSG00000026047	Kdelc1	1:44106887-44118765	0	0	0	0	0	0	0	0	0	0	0	0	0	0	0	0	0	0
ENSMUST00000238662	Gm8251-202	ENSMUSG00000091844	Gm8251	1:44055872-44079746	0.002287	0.007117	0.243969	0.000655	0.209197	0.250839	0.001683	0.000649	0.000765	0.000146	0	0	0.002783	0.005429	0.025939	0.000388	0.001469	0.000379
ENSMUST00000168641	Gm8251-201	ENSMUSG00000091844	Gm8251	1:44055952-44061936	0.147739	0.240126	0.11188	0.169575	0.0964	0.069856	0.103797	0.090804	0.07896	0.028725	0.014448	0.042233	0	0	0	0.005652	0	0.005856
ENSMUST00000027215	Tex30-201	ENSMUSG00000026049	Tex30	1:44086613-44102391	3.14602	1.18802	0.001128	1.00872	2.61586	1.5781	1.51846	0.475163	1.4493	1.13105	0.502016	0.89542	0.475801	0.661946	0.994115	0.373362	0.289204	0.422697
ENSMUST00000133677	Tex30-206	ENSMUSG00000026049	Tex30	1:44086860-44102423	0.07843	0	0	0	0	0	0	0	0	0	0	0	0	0	0	0	0	0
ENSMUST00000147571	Tex30-208	ENSMUSG00000026049	Tex30	1:44086810-44102362	6.28698	1.78156	1.22274	9.34785	7.56985	6.84731	0.721268	3.61553	0	0.264762	0.084552	0.927037	0.479666	0.358993	0.211426	2.36177	1.48458	1.20132
ENSMUST00000150911	Tex30-211	ENSMUSG00000026049	Tex30	1:44086861-44102441	2.12217	1.17053	0.346615	0	0	0	0.987271	0	3.09538	0.314999	0	0.230858	0	0	0	0	0	0
ENSMUST00000128190	Tex30-204	ENSMUSG00000026049	Tex30	1:44086810-44102343	0.515114	0	0	0	0	1.77735	0.540102	0	0	0	0	0	0	0.136019	0	0	0	0
ENSMUST00000152239	Tex30-212	ENSMUSG00000026049	Tex30	1:44086867-44101672	0	9.7915	13.3502	0	0	0	0	0	0	1.23944	2.29616	0.954634	1.9711	0.796597	1.6811	0	0.011163	0
ENSMUST00000156392	Tex30-213	ENSMUSG00000026049	Tex30	1:44086616-44102438	0	0	4.34151	0	0	0	0	0.000538	0	0	0	0	0	0	0	0	0	0
ENSMUST00000143327	Tex30-207	ENSMUSG00000026049	Tex30	1:44088502-44102414	0.482263	0.108962	0.052564	0	0	0.155296	0	0	0.161694	0.095315	0	0	0	0	0	0	0	0.080978
ENSMUST00000147661	Tex30-209	ENSMUSG00000026049	Tex30	1:44087901-44102401	0.126356	0.901735	0.33268	0.061936	0	0	0	0	0	0	0	0	0.091368	0	0	0	0	0.250146
ENSMUST00000125540	Tex30-202	ENSMUSG00000026049	Tex30	1:44088514-44099995	0.042094	0.029865	0.022584	0.034591	0.047904	0.041416	0.022484	0.144008	0.002445	0	0	0	0	0	0.020861	0	0	0
ENSMUST00000035991	Bivm-201	ENSMUSG00000041684	Bivm	1:44119162-44144510	11.1035	0	0	0	0	0	0	0	0	0	0	1.04825	0	0	0	0	0	0
ENSMUST00000114709	Bivm-202	ENSMUSG00000041684	Bivm	1:44119968-44144770	0.812265	0.362401	0.326622	0.307664	1.38404	0.424248	0.307339	0.931857	0.581116	0.583111	1.78911	0.442337	0.411272	0.308899	2.22031	0.290865	1.12658	0.180038
ENSMUST00000155917	Bivm-205	ENSMUSG00000041684	Bivm	1:44118957-44126566	0.003115	0.004477	0.001072	0.001632	0.001789	0.001651	0	0.107089	0.021055	0	0.003384	0.007471	0	0.002502	0	0	0	0
ENSMUST00000129068	Bivm-203	ENSMUSG00000041684	Bivm	1:44119979-44126407	0.200782	0.656817	0.607999	0.876534	0.506487	0.318211	0.168313	0.10582	0.474113	0	0	0	0.101197	0.066068	0	0.146021	0	0.179963
ENSMUST00000065767	Kdelc1-202	ENSMUSG00000026047	Kdelc1	1:44106546-44118808	9.25191	6.52898	9.38549	4.35268	5.00398	3.69206	2.13522	2.1573	1.16061	0.7739	0.66151	0.749081	0.85168	0.688326	1.55765	2.18562	0.762943	0.575794
ENSMUST00000162600	Gulp1-206	ENSMUSG00000056870	Gulp1	1:44689144-44796825	0.914614	0.850431	0.707338	0.951908	1.94764	0.769843	2.29589	0.119823	3.72216	0.117885	0.535878	1.46833	0.140734	1.03634	0.739937	2.22974	1.27105	2.80293
ENSMUST00000074525	Gulp1-201	ENSMUSG00000056870	Gulp1	1:44551511-44796838	2.53936	2.91254	1.98955	3.05221	3.57825	4.79672	2.61395	2.52977	1.12072	2.9321	3.1318	1.08017	0.558763	3.09741	4.1389	5.31521	5.62562	3.9317
ENSMUST00000160854	Gulp1-203	ENSMUSG00000056870	Gulp1	1:44551693-44788874	6.71236	9.1269	8.28847	8.89033	10.8041	11.5355	10.8342	5.42964	9.34473	3.5917	3.75849	5.22991	4.58982	5.16024	7.56141	7.76214	5.99179	10.1071
ENSMUST00000161066	Gulp1-204	ENSMUSG00000056870	Gulp1	1:44552597-44708632	0.791249	0.733297	0.779385	1.67014	2.58948	2.19252	1.78317	1.92151	2.87465	0.435703	0.233028	0.904107	0.083618	0.120317	0.9634	0.997753	0.467879	0.920722
TCONS_00000882	TCONS_00000882	ENSMUSG00000056870	Gulp1	1:44607251-44643638	0.499139	0.736691	0.586744	1.96433	2.52939	2.42049	1.88622	2.01482	2.95045	0.310219	0.33215	1.17208	0.142839	0.200512	1.63131	1.25879	0.322887	1.01997
ENSMUST00000086430	Col5a2-201	ENSMUSG00000026042	Col5a2	1:45374321-45503282	8.89748	8.60263	8.85401	6.20922	8.61033	9.03476	1.81287	2.19655	1.34103	0.863698	0.708037	1.10514	0.242715	0.275467	0.405828	0.010212	0	0.038362
ENSMUST00000185687	Col3a1-204	ENSMUSG00000026043	Col3a1	1:45335766-45340674	0	0	0	0	0	0	0	0	0	0	0	0	0	0	0	0	0	0
ENSMUST00000186021	Col3a1-205	ENSMUSG00000026043	Col3a1	1:45339958-45347766	0	0	0	0	0	0	0	0	0	0	0	0	0	0	0	0	0	0
ENSMUST00000087883	Col3a1-201	ENSMUSG00000026043	Col3a1	1:45311538-45349706	78.8572	82.8274	85.8271	36.3281	41.2345	42.9692	2.20806	4.95477	1.58009	1.50465	0.693812	0.814007	0.107531	0.102395	0.178784	0.08428	0.022949	0.028347
ENSMUST00000187406	Slc40a1-205	ENSMUSG00000025993	Slc40a1	1:45921217-45926519	0	0	0	0	0	0	0	0	0	0	0	0	0	0	0	0	0	0
ENSMUST00000027137	Slc40a1-201	ENSMUSG00000025993	Slc40a1	1:45908068-45925582	1.55613	1.20954	1.48745	3.9706	6.12842	4.99074	4.1676	3.74692	2.90363	4.4859	2.91543	4.03164	2.07481	2.31687	2.93641	3.5447	2.45429	2.22846
ENSMUST00000187420	Slc40a1-206	ENSMUSG00000025993	Slc40a1	1:45921217-45926519	0.208579	0	0	0.192106	0	0.128131	0	0	0	0	0	0	0	0	0	0	0	0
ENSMUST00000186804	Slc40a1-203	ENSMUSG00000025993	Slc40a1	1:45921217-45926519	0.039967	0	0	0	0	0.0299	0	0	0	0	0	0	0	0	0	0	0	0
ENSMUST00000186651	Wdr75-209	ENSMUSG00000025995	Wdr75	1:45822558-45823616	0	0	0	0	0	0	0	0	0	0	0	0	0	0	0	0	0	0
ENSMUST00000027139	Wdr75-201	ENSMUSG00000025995	Wdr75	1:45795166-45823619	9.71313	7.7465	6.5437	4.70326	4.52885	4.28397	1.5115	1.8136	0.048764	2.28884	1.47458	0.964918	2.46696	0.927646	1.24361	1.52076	1.79122	1.33817
ENSMUST00000147308	Wdr75-206	ENSMUSG00000025995	Wdr75	1:45795507-45803929	1.33635	0	0.878531	0	0	0	0	0	0	0	0	0	0	0	0	0.001374	0	0
ENSMUST00000081851	Tmeff2-201	ENSMUSG00000026109	Tmeff2	1:50927519-51187270	0.799466	0.967256	0.964831	0.292391	0.516599	0.265305	0.010735	0.143213	0.049386	0.061268	0.068661	0.050754	0.024161	0.028904	0.027652	0	0	0.020969
ENSMUST00000114565	Tmeff2-202	ENSMUSG00000026109	Tmeff2	1:50909962-50979920	0.058742	0.053424	0.047717	0.020686	0.057598	0.053308	0.082028	0.026158	0	0.016602	0	0.006908	0	0	0	0	0	0
ENSMUST00000051572	Cavin2-201	ENSMUSG00000045954	Cavin2	1:51289126-51302960	1.1098	1.50085	1.32865	1.01628	1.60533	1.66824	3.59115	2.73298	3.04593	2.87581	1.9025	3.03055	2.32302	2.8398	2.88919	4.5107	6.65929	6.9042
ENSMUST00000027279	Nabp1-201	ENSMUSG00000026107	Nabp1	1:51469488-51478399	0.359387	2.58375	0.807293	0.380373	0.769791	0.514529	0.818612	0.674335	0.761433	1.05224	1.12275	0.999742	0.406471	0.764041	0.61883	0.1715	0.22109	0.322424
ENSMUST00000185534	Nabp1-202	ENSMUSG00000026107	Nabp1	1:51471142-51478399	0.180128	0.714117	0	0	0	0.474363	1.54426	1.58753	0.417502	0.4751	0.253891	0.21463	0	0.134012	0.186867	0	0	0
ENSMUST00000188204	Nabp1-207	ENSMUSG00000026107	Nabp1	1:51470807-51478399	0.149758	0	0	0	0	0	0	0	0	0	0	0	0	0	0	0	0	0
ENSMUST00000188051	Nabp1-206	ENSMUSG00000026107	Nabp1	1:51471129-51478425	0.004509	0	0	0	0	0	0	0.004757	0	0.008495	0	0	0	0	0	0	0	0
ENSMUST00000186684	Nabp1-205	ENSMUSG00000026107	Nabp1	1:51469857-51478399	1.7374	0.105012	2.52155	0.255675	4.32983	0.807801	3.94678	2.68028	0.226548	0.422884	0.170215	0.276827	2.35823	0.143121	2.071	1.00927	0.145248	0.135835
ENSMUST00000238593	Dnah7b-208	ENSMUSG00000041144	Dnah7b	1:46066738-46373546	0	0	0	0	0	0	0	0	0	0	0	0	0.132293	0	0	0.273827	0	0
ENSMUST00000069293	Dnah7b-201	ENSMUSG00000041144	Dnah7b	1:46066738-46373550	0	0	0	0	0	0	0	0	0	0	0	0	0	0	0	0	0	0
ENSMUST00000178395	Dnah7c-201	ENSMUSG00000101337	Dnah7c	1:46608961-46626111	0	0	0	0	0	0	0	0	0	0	0	0	0	0	0.061786	0	0	0
ENSMUST00000185520	Slc39a10-203	ENSMUSG00000025986	Slc39a10	1:46835738-46888070	0	1.26535	1.66113	0	0	0	0.01978	0.021259	0	0.041135	0.015079	0.03987	0	0	0.008514	0	0	0
ENSMUST00000238212	Dnah7b-207	ENSMUSG00000041144	Dnah7b	1:46066853-46373546	0.842302	1.02662	0.828774	2.57359	2.18054	1.89657	0.906908	1.08668	1.2386	0.531279	0.484157	0.742388	0.320338	0.476501	0.995503	1.01105	1.18239	1.52605
ENSMUST00000189749	Dnah7c-204	ENSMUSG00000101337	Dnah7c	1:46425592-46807476	0.084646	0.067506	0.09144	0.218371	0.380649	0.272192	0.252599	0.30486	0.308508	0.114534	0.135225	0.170715	0.077056	0.045822	0.188708	0.242935	0.123522	0.280443
ENSMUST00000027131	Slc39a10-201	ENSMUSG00000025986	Slc39a10	1:46807544-46854046	29.6906	27.9981	32.5391	25.274	29.3192	27.2361	12.879	12.377	12.0645	9.11516	9.15472	8.95738	3.69248	4.18752	5.12904	5.2295	5.51793	5.70236
ENSMUST00000186852	Slc39a10-204	ENSMUSG00000025986	Slc39a10	1:46835640-46892852	0.272081	0.155507	0	0	0	0.215466	2.45885	1.81308	1.36607	0.916623	0.761723	1.81557	0.261356	0.166266	0.268164	0	0	0
ENSMUST00000191435	Stat1-212	ENSMUSG00000026104	Stat1	1:52119490-52155412	0	0	0	0	0.016206	0	0	0	0	0	0.260226	0	0	0	0	0.043412	0	0
ENSMUST00000186857	Stat1-206	ENSMUSG00000026104	Stat1	1:52119492-52161007	0	0.106225	2.04226	2.05702	1.67586	0.291482	3.04566	1.78345	2.71199	2.97624	3.31576	1.65823	4.01053	3.89867	4.22331	3.77707	1.15209	3.66456
ENSMUST00000188681	Stat1-207	ENSMUSG00000026104	Stat1	1:52119498-52132633	0	0	0.548441	1.23513	0	0.992685	4.52008	1.32304	0.608752	8.40682	3.57254	1.78784	3.43878	0.426507	2.3571	2.34302	1.74506	3.07508
ENSMUST00000189347	Stat1-211	ENSMUSG00000026104	Stat1	1:52119549-52155331	0	0	0	0	0	0	0.335648	0	0	0	0.234185	0	0	0	0	0	0.719294	0
ENSMUST00000189244	Stat1-209	ENSMUSG00000026104	Stat1	1:52150258-52161863	0	0	0	0	0	0	3.04925	2.97344	0	3.57672	3.89044	0	1.66027	2.66103	3.18929	2.4443	0	3.49631
ENSMUST00000070968	Stat1-201	ENSMUSG00000026104	Stat1	1:52119455-52161865	1.51275	1.58433	0.402857	0.932928	1.75306	2.85993	4.59318	3.62134	3.67271	6.19937	7.53928	9.90742	4.99416	1.28042	4.1326	1.13984	9.1913	4.63608
ENSMUST00000186057	Stat1-203	ENSMUSG00000026104	Stat1	1:52119624-52160730	0.475054	0.050307	0.339099	0.911037	0.090257	0.400852	1.70177	0.783326	0.66147	0.643999	0.61648	1.11985	0.524498	0.497072	0.791009	1.10026	0.031614	0.317385
ENSMUST00000168302	Stat4-202	ENSMUSG00000062939	Stat4	1:51987148-52107189	0.000361	0.000259	0	0	0.238636	0	0	0	0.239847	0	0	0	0	0	0	0	0	0
ENSMUST00000027277	Stat4-201	ENSMUSG00000062939	Stat4	1:52008243-52107184	1.12565	1.02295	0.708004	0.306165	0.151725	0.182046	0.139936	0.081188	0	0.080565	0.019332	0.024362	0	0.019602	0.030359	0	0	0
ENSMUST00000186574	Stat1-205	ENSMUSG00000026104	Stat1	1:52119440-52155412	1.1385	1.14371	0.187729	0.216198	1.57824	0.052296	0.180374	0.274158	4.43823	0.398208	0.594227	0.285872	0.112929	9.013	0.447002	7.07677	0.184197	0.301037
ENSMUST00000018561	Myo1b-201	ENSMUSG00000018417	Myo1b	1:51749994-51915928	27.0571	27.5816	32.5056	45.9568	54.1082	55.6705	61.7436	57.9816	54.2755	47.8363	37.8144	48.7116	24.1702	16.6481	25.7537	27.5462	34.5832	23.433
ENSMUST00000046390	Myo1b-202	ENSMUSG00000018417	Myo1b	1:51749765-51916071	7.27134	5.5596	6.60719	0.434863	1.79306	1.15628	1.67294	1.32549	2.11565	0.791801	5.31165	1.52106	0.614037	5.03006	0.736886	5.32116	0.918054	5.06732
ENSMUST00000114537	Myo1b-203	ENSMUSG00000018417	Myo1b	1:51749982-51915941	0.161233	0.121883	0.38243	0.035444	0.036057	0	0.017696	0.068535	0.056291	0.012296	0.07078	0.095149	0.012066	0	0.030276	0.235825	0.095639	0.11128
ENSMUST00000114541	Myo1b-204	ENSMUSG00000018417	Myo1b	1:51749989-51907316	0.031354	1.40342	0.024896	0.068921	0.020951	0.058322	0.03424	0.099928	0.059733	0.197458	0.013794	0.040372	0.018319	0.010885	0.052583	0.022406	0.019603	0.029679
ENSMUST00000144694	Myo1b-213	ENSMUSG00000018417	Myo1b	1:51797403-51896301	0.118862	0.248598	0.158395	0.873867	1.03563	0.862801	0.657896	0.986391	1.46103	0.459524	0.080726	0.752316	0.394242	0	0.454385	0.191399	0.449361	0.175131
ENSMUST00000170269	Nab1-204	ENSMUSG00000002881	Nab1	1:52459218-52490736	0	0	0	0	0	0	0	0	0	0	0	0	0	0	0	0	0	0
ENSMUST00000186764	Nab1-205	ENSMUSG00000002881	Nab1	1:52457294-52500300	0.013619	0.016776	0.027681	0.09892	0.138999	0.069835	0.003895	0.21433	0.004052	0.069929	0.01749	0.031179	0.013633	0.019382	0.027212	0	0.224767	0.184787
ENSMUST00000069792	Nab1-201	ENSMUSG00000002881	Nab1	1:52457294-52500679	3.54025	3.8254	3.23032	4.23726	4.35942	4.66221	2.22474	1.72842	1.81494	2.83393	2.16303	2.3418	2.12782	2.15875	2.3759	5.45405	5.0956	4.66434
ENSMUST00000156887	Gls-217	ENSMUSG00000026103	Gls	1:52166128-52190909	0	0	0	0	0	0	0	0	0	0	0	0	0	0	0	0	0	0
ENSMUST00000129107	Gls-207	ENSMUSG00000026103	Gls	1:52187683-52190909	0	0	0	0	0	0	0	0	0	0	0	0	0	0	0	0	0	0
ENSMUST00000114513	Gls-204	ENSMUSG00000026103	Gls	1:52163448-52233223	4.25851	3.4071	3.87739	8.4466	8.42618	7.27253	27.9177	20.5319	21.1981	21.1136	24.5503	24.9254	8.3331	8.64368	11.7779	7.83469	6.68812	6.77649
ENSMUST00000114512	Gls-203	ENSMUSG00000026103	Gls	1:52165941-52232296	0.249839	0.258358	0	0	0.366453	0.375638	0.90648	0.536452	0.955104	0	0.315512	0.619349	0.162018	0	0.474925	0.383324	0.264264	0
ENSMUST00000114510	Gls-202	ENSMUSG00000026103	Gls	1:52184104-52233232	6.24148	6.83129	2.71959	2.93716	14.9634	14.5869	21.8996	22.2704	25.0093	21.2275	27.0118	19.8731	12.2514	13.1631	19.8661	16.6015	16.4321	15.152
ENSMUST00000155587	Gls-216	ENSMUSG00000026103	Gls	1:52185280-52212209	2.92448	2.83028	2.90307	3.37142	4.92228	4.18808	6.81344	4.82694	5.46406	4.75413	4.75384	4.57523	1.25587	2.40953	4.52519	5.05733	4.32256	4.05568
ENSMUST00000165859	Nemp2-201	ENSMUSG00000043015	Nemp2	1:52630703-52651919	2.83748	1.9916	0.653693	0.483902	1.23436	1.42764	0.148004	0.388023	0.253801	0	0	0.022274	0.063686	0.146105	0.101259	0	0	0.069207
ENSMUST00000156876	Mfsd6-205	ENSMUSG00000041439	Mfsd6	1:52656286-52727462	0.628869	0.883588	1.02971	0.354987	0.232542	0.285952	0.753899	0.280306	0.100116	0.199061	0.41686	0.708261	0.641692	0.605952	0.714957	1.20768	1.46021	1.62472
ENSMUST00000147758	Mfsd6-203	ENSMUSG00000041439	Mfsd6	1:52656527-52709195	0.229106	0	0	0	0	0	0	0	0.581756	0	0	0	0	0	0	0	0	0
ENSMUST00000087701	Mfsd6-201	ENSMUSG00000041439	Mfsd6	1:52659986-52727462	0.104579	0	0.061524	0.057772	0.166648	0.010612	0	0.267364	0.014319	0	0.151154	0.01668	0.17362	0.432484	0	0	0.190809	0.174721
ENSMUST00000162576	Inpp1-205	ENSMUSG00000026102	Inpp1	1:52794665-52817568	0	0	0	0	0	0	0	0	0	0	0	0	0	0	0	0	0	0
ENSMUST00000027271	Inpp1-201	ENSMUSG00000026102	Inpp1	1:52785427-52817688	1.89424	1.75067	1.71412	1.46268	0.993758	1.3301	0.513178	0.654572	0.39539	0.540573	0.203361	0.392059	0.301434	0.399361	0.617332	1.09887	0.987438	1.02574
ENSMUST00000159725	Inpp1-203	ENSMUSG00000026102	Inpp1	1:52797066-52800371	0.029055	0.064818	0	0.003362	0.026884	0.144712	0.091986	0.13095	0.054638	0	0	0.015307	0	0	0.02908	0	0.025752	0.10713
ENSMUST00000114492	1700019D03Rik-202	ENSMUSG00000043629	1700019D03Rik	1:52922324-52953350	0	0	0	0	0	0	0.000166	0	0	0	0	0	0	0	0	0	0	0
ENSMUST00000114493	1700019D03Rik-203	ENSMUSG00000043629	1700019D03Rik	1:52922324-52963260	0	0	0	0	0	0	0	0	0.006736	0	0.00085	0.007237	0	0	0	0	0	0
ENSMUST00000191441	1700019D03Rik-207	ENSMUSG00000043629	1700019D03Rik	1:52925183-53020179	0	0	0	0	0	0	0	0	0	0	0	0	0	0	0	0	0	0
ENSMUST00000190831	1700019D03Rik-206	ENSMUSG00000043629	1700019D03Rik	1:52925187-52992655	0	0	0	0	0	0	0	0	0	0	0	0	0	0	0	0	0	0
ENSMUST00000186266	1700019D03Rik-204	ENSMUSG00000043629	1700019D03Rik	1:52925188-52972046	0	0	0	0	0	0	0.169754	0	0	0.815588	0.543508	0.504657	0	0.36758	0.256976	0	0	0
ENSMUST00000190726	1700019D03Rik-205	ENSMUSG00000043629	1700019D03Rik	1:52925198-52992656	0	0	0	0	0	0	0	0	0	0	0	0	0	0	0	0	0	0
ENSMUST00000050567	1700019D03Rik-201	ENSMUSG00000043629	1700019D03Rik	1:52922324-52952844	0.79394	0.976302	0.764583	0.326769	0.113698	0.256751	0.589503	0.499878	0.799756	1.02912	1.40088	0.660188	0.76873	0.782998	0.689358	0.275898	0.193822	0.222623
ENSMUST00000044478	Hibch-201	ENSMUSG00000041426	Hibch	1:52845046-52920986	6.95405	8.13471	8.15091	5.60882	8.96746	8.57689	4.55464	4.78791	5.65529	2.87172	4.38754	3.72739	2.60329	2.7854	3.1026	1.4168	3.3396	3.04635
ENSMUST00000159352	Hibch-202	ENSMUSG00000041426	Hibch	1:52845013-52920981	0.385755	0.271975	0.512942	2.03651	0.928428	0.897209	1.20046	0.614002	0.66787	0.870368	0.614813	0.648986	0.608135	0.41786	0.536128	1.80056	0.415797	0.709011
ENSMUST00000191197	Mstn-202	ENSMUSG00000026100	Mstn	1:53061657-53068045	0	0	0	0	0	0	0	0	0	0	0	0	0	0	0	0	0	0
ENSMUST00000027269	Mstn-201	ENSMUSG00000026100	Mstn	1:53061640-53068079	2.14693	1.8463	2.49996	0.033625	0	0.012108	0.026272	0.013456	0.01434	0	0	0	0	0	0	0	0	0
ENSMUST00000072235	1700019A02Rik-201	ENSMUSG00000060715	1700019A02Rik	1:53158577-53187636	0	0	0	0	0	0	0	0	0	0	0	0	0	0	0.097072	0	0	0
ENSMUST00000190748	1700019A02Rik-202	ENSMUSG00000060715	1700019A02Rik	1:53158600-53187608	0.225764	0.200337	0.143811	0.409835	0.225657	0.524757	0.099526	0.241694	0.13926	0.034818	0.017395	0.083899	0	0.054606	0	0	0.009365	0.095823
ENSMUST00000126412	Pms1-202	ENSMUSG00000026098	Pms1	1:53281947-53297015	0	0	0	0	0	0.146606	0	0	0.165671	0.379697	0	0.226141	0	0	0	0.394573	0.169946	0
ENSMUST00000027267	Pms1-201	ENSMUSG00000026098	Pms1	1:53189187-53297018	6.00459	6.04079	6.67063	5.49164	6.70385	5.28504	2.49139	2.19449	1.83588	0.666398	1.93893	1.4927	0.579873	0.750029	2.03364	1.48298	1.72067	1.42081
ENSMUST00000135246	Pms1-206	ENSMUSG00000026098	Pms1	1:53197112-53297017	0.390634	0.642627	0.047316	1.00288	0.105222	1.00094	0.686611	1.03957	0.482684	1.27599	0.019045	0.419185	1.56713	1.2174	0.949587	0	0.270835	0.003179
ENSMUST00000128337	Pms1-204	ENSMUSG00000026098	Pms1	1:53267863-53296975	0.618035	0.791352	0.525101	0.713518	0.527552	0.627657	0	1.06106	2.21246	2.22443	0.591093	2.39825	1.27534	0.619317	0	2.57378	1.78452	1.55195
ENSMUST00000126590	Pms1-203	ENSMUSG00000026098	Pms1	1:53275143-53297015	0.184856	0.184657	0.185479	0	0	0	0	0	0	0	0	0	0.492002	0	0	0	0	0
ENSMUST00000133358	Pms1-205	ENSMUSG00000026098	Pms1	1:53275121-53282408	0.045861	0.470822	0.601386	0.380877	2.17198	1.31536	0.804839	0.404003	1.62495	1.08788	0.150456	1.43201	0.000294	0.522914	0.136943	1.57985	2.48302	1.21967
ENSMUST00000094964	Dnah7a-201	ENSMUSG00000096141	Dnah7a	1:53397006-53706761	0.036061	0.023428	0.041526	0.038306	0.08236	0.052545	0.027156	0.042613	0.017369	0.006227	0.003171	0.011641	0.024494	0.016006	0.014585	0.082289	0.013797	0.051815
ENSMUST00000185920	Stk17b-202	ENSMUSG00000026094	Stk17b	1:53761149-53785157	0	0	0	0	0.101649	0	0	0	0	0	0	0	0	0	0	0	0	0
ENSMUST00000027263	Stk17b-201	ENSMUSG00000026094	Stk17b	1:53755506-53785224	2.78198	2.73611	2.67068	2.51636	3.13533	2.77354	0.877972	1.1798	0.714141	0.82362	0.641072	0.601736	0.57345	0.478512	0.606992	0.390358	0.487163	0.562876
ENSMUST00000190734	Gm28778-201	ENSMUSG00000100679	Gm28778	1:53297111-53318035	0	0	0	0	0	0	0	0	0	0	0	0	0.178783	0	0	0	0	0
ENSMUST00000027266	Ormdl1-201	ENSMUSG00000026097	Ormdl1	1:53297095-53310309	18.7242	17.2373	16.7982	20.3423	24.3534	23.7735	24.5964	19.8927	22.0573	19.2987	21.2866	17.6411	10.6019	10.7462	11.8565	4.96228	6.30696	6.17916
ENSMUST00000027265	Osgepl1-201	ENSMUSG00000026096	Osgepl1	1:53313624-53326343	0.55569	0.749335	0.519589	0.628765	0.883494	0.616719	0.591118	0.570195	0.582503	0.652941	0.931459	0.019948	0.266341	0.513495	0.121366	0	0.267503	0.317387
ENSMUST00000114484	Osgepl1-202	ENSMUSG00000026096	Osgepl1	1:53313663-53324064	1.37948	1.30274	1.98494	1.30023	1.95492	1.6589	0.825918	1.15351	0.950406	0.40679	0.404115	0.978306	0.54908	0.558033	0.704432	1.31337	0.829862	0.300069
ENSMUST00000027264	Asnsd1-201	ENSMUSG00000026095	Asnsd1	1:53344617-53352752	36.2913	31.8561	35.2998	29.7705	30.6633	29.6827	27.3784	27.1948	24.9946	29.322	30.2296	25.1437	23.0891	22.9282	24.2026	23.884	24.8052	16.7327
ENSMUST00000123519	Asnsd1-202	ENSMUSG00000026095	Asnsd1	1:53344645-53352752	2.33617	2.67166	3.17684	1.69139	4.44936	2.73718	2.84039	2.41844	3.5726	0.876262	1.70365	1.68676	1.56339	1.7991	0.789035	1.98636	1.07246	1.65977
ENSMUST00000236737	Asdurf-201	ENSMUSG00000117809	Asdurf	1:53348479-53352619	0.78093	1.00255	0.970693	0.41403	0.876763	0.425353	0.433466	0.620156	0.674737	0.160004	0.463	0.235098	0.148401	0.179001	0.202177	0.23253	0.067758	0.054852
ENSMUST00000154402	Asnsd1-205	ENSMUSG00000026095	Asnsd1	1:53348238-53351275	0.95393	0.757383	1.00198	1.06374	1.38056	1.1317	0.595957	0.452008	0.886037	0.175608	0.253168	0.35875	0.149928	0.115762	0.351492	0.147862	0.217873	0.211399
ENSMUST00000087659	Hecw2-201	ENSMUSG00000042807	Hecw2	1:53806882-54195034	0	0	0	0	0	0	0	0	0	0	0	0	0	0	0	0	0	0
ENSMUST00000120904	Hecw2-203	ENSMUSG00000042807	Hecw2	1:53806876-54194048	1.50236	1.90506	1.69987	1.63185	2.35177	1.80989	1.49402	1.37647	1.35799	1.39879	0.926441	1.41494	0.54431	0.508864	0.626581	0.21381	0.22862	0.184002
ENSMUST00000097741	Hecw2-202	ENSMUSG00000042807	Hecw2	1:53930813-54195034	1.25598	0.000112	1.05626	0.569592	0.880706	1.62209	1.29401	0.31443	1.05422	0.772289	0.067071	0.174552	0.047996	0	0.038738	0	0	0
ENSMUST00000027128	Ccdc150-201	ENSMUSG00000025983	Ccdc150	1:54250683-54368727	0.292282	0.308736	0.306069	0.246662	0.26005	0.294738	0.086735	0.158552	0.147452	0.032895	0	0.053484	0.008719	0	0.030687	0	0	0.026857
ENSMUST00000163072	Ccdc150-205	ENSMUSG00000025983	Ccdc150	1:54329992-54368608	0.01538	0	0	0	0	0.038032	0	0.020059	0.026264	0	0	0	0	0	0	0	0	0
ENSMUST00000041638	Gtf3c3-201	ENSMUSG00000041303	Gtf3c3	1:54396004-54438971	18.7529	19.1135	18.6918	13.0633	13.8591	13.249	6.77797	7.26437	7.62864	5.37338	4.65477	4.83278	3.006	3.2287	4.19547	3.399	3.96421	3.80242
ENSMUST00000097739	Pgap1-201	ENSMUSG00000073678	Pgap1	1:54472994-54557682	4.81806	4.67702	4.03564	6.59002	8.34666	7.41562	5.13344	5.31116	5.19916	4.63948	4.2603	3.3084	2.7051	2.9321	3.17114	4.26932	3.23974	3.50032
ENSMUST00000179030	Ankrd44-210	ENSMUSG00000052331	Ankrd44	1:54645340-54926387	2.82848	1.74009	2.26475	2.44643	0.688581	0.717199	0.438183	0.314291	0.074564	0.655992	0.136729	0.405566	0.688309	1.03991	0.911139	2.37994	3.18493	2.79183
ENSMUST00000044359	Ankrd44-201	ENSMUSG00000052331	Ankrd44	1:54645342-54926387	0.744181	0.953941	0.782306	0	0.605967	0.381116	0	0.007895	0.084501	0	0	0	0	0	0.005079	0.006981	0	0.01666
ENSMUST00000178226	Ankrd44-206	ENSMUSG00000052331	Ankrd44	1:54651669-54763728	0.737314	1.37594	2.60071	0	0.615491	0.201145	0	0	0	0	0	0	0	0	0	0	0	0
ENSMUST00000178156	Ankrd44-205	ENSMUSG00000052331	Ankrd44	1:54649097-54657687	3.10653	2.90374	3.21131	2.442	1.76351	2.16454	0.676424	0.481505	0.680577	0.349422	0.494667	1.07577	0.799152	0.755737	0.966757	1.89208	2.61385	2.02731
ENSMUST00000177679	Ankrd44-202	ENSMUSG00000052331	Ankrd44	1:54766792-54884711	0.036883	0.054334	0.052951	0.102593	0.077487	0.056678	0.069627	0.086905	0	0	0.046651	0.04443	0	0.016417	0	0.101164	0.058295	0.035764
ENSMUST00000027125	Coq10b-201	ENSMUSG00000025981	Coq10b	1:55052770-55072702	7.22757	7.78718	6.88354	2.23217	7.22839	6.89208	5.6721	5.08996	5.13329	3.57722	5.57605	4.82241	4.40205	4.13304	4.52851	3.60195	6.50531	4.29587
ENSMUST00000087617	Coq10b-202	ENSMUSG00000025981	Coq10b	1:55052770-55071953	0.188146	0.02187	0.012557	0.370737	0.188244	0.011977	0.473431	0.314119	0	0	0.143348	0.143507	0	0	0	0.982531	0.33759	0
ENSMUST00000027127	Sf3b1-201	ENSMUSG00000025982	Sf3b1	1:54985169-55027481	82.3043	85.2757	87.3964	58.4499	66.4434	64.3747	36.409	36.4346	37.5321	23.131	24.3633	29.0587	15.7845	17.2766	19.719	15.2873	17.6121	18.2407
ENSMUST00000159311	Mob4-202	ENSMUSG00000025979	Mob4	1:55131231-55153938	0	0.233722	3.57959	0	0.235756	0	0	0	0	0	0	0	0.040221	0	0	0	0.031158	0
ENSMUST00000027122	Mob4-201	ENSMUSG00000025979	Mob4	1:55131282-55152999	0	0	0	0	0	0	0	0	0	0	0	0	0	0	0	0	0	0
ENSMUST00000162553	Mob4-206	ENSMUSG00000025979	Mob4	1:55131320-55152783	0.747438	0.614794	4.73067	0.912327	5.23729	0.120846	0.045028	10.1121	2.69581	5.35366	2.29291	0.037827	0.041021	0.01509	4.99073	0.571804	0.030561	0.06357
ENSMUST00000162364	Mob4-205	ENSMUSG00000025979	Mob4	1:55131231-55154899	0.005517	1.82828	1.79298	6.90603	10.4467	13.3996	2.23502	0.547399	7.75748	4.98879	3.25084	8.19005	5.7172	6.78474	0.878318	3.32687	5.47008	4.35073
ENSMUST00000027121	Rftn2-201	ENSMUSG00000025978	Rftn2	1:55170159-55226782	4.85161	5.03882	4.02759	1.31443	2.42189	2.0994	0.841829	1.08065	0.602209	0.4143	0.265449	0.466319	0.229216	0.121126	0.165684	0.098804	0.023881	0.019064
ENSMUST00000114428	Rftn2-202	ENSMUSG00000025978	Rftn2	1:55201651-55226782	0.097926	0.133617	0.222124	0.030744	0.053046	0.048683	0	0.05905	0.018256	0	0.067155	0.012283	0.026325	0	0	0	0	0
ENSMUST00000075242	Hspe1-201	ENSMUSG00000073676	Hspe1	1:55088132-55091307	223.342	232.325	267.854	111.414	131.871	138.376	76.6673	58.2528	73.2573	50.364	52.8643	75.4188	58.627	52.1629	57.8429	42.6898	66.2002	60.4306
ENSMUST00000027123	Hspd1-201	ENSMUSG00000025980	Hspd1	1:55077835-55088024	302.404	307.48	308.585	168.965	186.038	190.638	94.5482	87.2089	82.3491	41.9677	47.001	55.1085	32.0102	28.4153	28.2779	20.8021	23.2493	23.626
ENSMUST00000127861	Hspd1-202	ENSMUSG00000025980	Hspd1	1:55083067-55088243	9.97018	7.55155	5.9014	3.69853	4.71079	4.74403	4.86642	4.70813	10.6423	6.73821	3.24922	4.37142	2.18947	2.43242	1.866	0.955846	1.1187	0.651978
ENSMUST00000144077	Hspd1-203	ENSMUSG00000025980	Hspd1	1:55084533-55088243	6.82251	3.94268	1.15546	1.85333	0	2.01282	0.700505	3.46151	0	0.642478	2.0098	2.29058	0	0.68264	0	0	0	0
ENSMUST00000061334	Mars2-201	ENSMUSG00000046994	Mars2	1:55237177-55248470	3.00464	3.07518	2.76755	2.20686	2.329	2.52104	1.03794	1.18754	0.892286	0.590608	0.646234	0.663691	0.371928	0.403727	0.581458	0.666904	0.513033	0.45405
ENSMUST00000173983	Boll-206	ENSMUSG00000025977	Boll	1:55268856-55360741	0	0.025227	0.011674	0.061065	0	0.01243	0	0	0	0	0	0	0	0	0	0	0.010351	0
ENSMUST00000114423	Boll-202	ENSMUSG00000025977	Boll	1:55300069-55362726	0	0	0	0	0	0	0	0	0	0	0	0	0	0	0	0	0	0
ENSMUST00000087585	Boll-201	ENSMUSG00000025977	Boll	1:55300069-55363319	0	0	0	0	0.262953	0	0	0	0	0	0	0	0	0	0	0	0	0
ENSMUST00000159398	Boll-203	ENSMUSG00000025977	Boll	1:55346257-55363469	0	0	0	0	0	0	0	0	0	0	0	0	0	0	0	0	0	0
ENSMUST00000042986	Plcl1-201	ENSMUSG00000038349	Plcl1	1:55405921-55754285	0.610755	0.576354	0.43166	1.20029	1.13097	1.11482	0.883933	0.977402	0.746401	0.781538	0.46229	0.825968	0.232603	0.297179	0.505162	0.569591	0.697739	0.809841
ENSMUST00000177424	Satb2-205	ENSMUSG00000038331	Satb2	1:56793988-56969872	0	0	0	0	0	0	0	0	0	0	0	0	0	0	0	0	0	0
ENSMUST00000114415	Satb2-202	ENSMUSG00000038331	Satb2	1:56793986-56971858	3.58251	4.23201	3.99383	1.24613	0.739218	0.138974	0.027224	0.01865	0.02181	0	0	0.01137	0	0.009369	0.023756	0	0	0
ENSMUST00000042857	Satb2-201	ENSMUSG00000038331	Satb2	1:56793981-56972502	0.195212	0.158434	0.273434	0.066698	0.066576	0.612938	0.180613	0.224942	0.236499	0.049919	0.087018	0.053761	0	0.008664	0.029259	0.058956	0.004689	0.033428
ENSMUST00000177282	Satb2-204	ENSMUSG00000038331	Satb2	1:56969740-56978650	0.169997	0.176932	0.075007	0	0	0	0	0	0	0	0	0	0	0	0	0	0	0
ENSMUST00000176759	Satb2-203	ENSMUSG00000038331	Satb2	1:56948134-56969840	0.090765	0.075863	0.56983	0.18697	0	0	0.083642	0	0.120742	0	0	0	0	0	0	0	0	0
ENSMUST00000042734	1700066M21Rik-201	ENSMUSG00000038323	1700066M21Rik	1:57377620-57385423	3.76836	4.12092	3.3846	3.73675	4.75279	4.46073	2.47541	2.69895	2.72149	2.15871	2.56912	1.75522	1.96664	1.84236	2.08963	1.65824	2.24264	2.1463
ENSMUST00000027114	Maip1-201	ENSMUSG00000025971	Maip1	1:57406328-57417953	5.92982	5.51712	5.01018	5.34791	4.64154	5.7941	3.73489	3.81535	3.1363	3.42727	4.05472	3.27173	2.64475	2.80558	2.54515	3.11621	2.97496	2.30668
ENSMUST00000160837	Tyw5-204	ENSMUSG00000048495	Tyw5	1:57388666-57406443	0.177126	0.217671	0.382443	0	0	0.176205	0.288599	0	0.194014	0.094913	0	0.131098	0	0	0	0	0	0.066501
ENSMUST00000162686	Tyw5-209	ENSMUSG00000048495	Tyw5	1:57388237-57407101	1.07252	1.43686	2.226	1.60627	2.02414	2.11843	0.801695	0.814156	0.987915	0.803496	1.25589	0.832223	1.04763	1.13343	0.892513	1.56858	1.37049	1.63036
ENSMUST00000163239	Spats2l-201	ENSMUSG00000038305	Spats2l	1:57774365-57946964	0	0	0	0.204217	0	0.299596	0.084478	0.012697	0	0	0.003419	0	0	0	0.586269	0.524053	0.094955	0
ENSMUST00000164302	Spats2l-203	ENSMUSG00000038305	Spats2l	1:57774755-57946965	0	0	0	0	0	0	0	0.3272	0	0	0.084338	0.020444	0	0	0	0	0	0
ENSMUST00000167085	Spats2l-206	ENSMUSG00000038305	Spats2l	1:57774861-57948394	1.03806	1.23505	1.13974	2.94286	1.58298	1.49308	0.928297	1.16279	1.07085	0.714776	1.00888	1.07416	0.759656	0.791861	0.11156	1.15117	1.491	1.59253
ENSMUST00000170139	Spats2l-212	ENSMUSG00000038305	Spats2l	1:57774735-57946965	0.421277	0.191078	0.318883	0.043272	0.459265	0.103687	0.007074	0.003755	0.091964	0.146082	0.000645	0.116931	0	0	0	0	0.015415	0.063358
ENSMUST00000169772	Spats2l-211	ENSMUSG00000038305	Spats2l	1:57845571-57946965	0.002252	0	0.007177	0.000787	0	0	0	0	0.004979	0	0	0	0	0	0.006981	0	0	0
ENSMUST00000171699	Spats2l-213	ENSMUSG00000038305	Spats2l	1:57774744-57938021	0.220624	0	0.215352	0	0.296423	0.362083	0	0	0	0	0.002251	0.028411	0	0	0	0	0	0
ENSMUST00000172068	Spats2l-214	ENSMUSG00000038305	Spats2l	1:57774301-57902109	0.059301	0	0.232226	0.377947	0.345043	0.238196	0.19638	0.175125	0	0	0.288498	0	0	0	0	0	0	0.395814
ENSMUST00000167971	Spats2l-207	ENSMUSG00000038305	Spats2l	1:57774600-57885836	0.094062	0.240153	0.05493	0	0.154983	0.04331	0	0	0.193695	0	0	0	0	0	0	0	0.392363	0.199924
ENSMUST00000172287	Spats2l-215	ENSMUSG00000038305	Spats2l	1:57774162-57885768	0.041135	0.209913	0	0	0.200748	0	0.093686	0.033788	0.05583	0.114822	0	0	0.232966	0	0	0	0.188391	0.126351
ENSMUST00000001027	Aox1-201	ENSMUSG00000063558	Aox1	1:58029931-58106413	0.025152	0.03878	0	0.006293	0.085859	0.014051	0.018635	0.00387	0.074067	0	0.039101	0.035427	0	0.018424	0.041554	0.789946	0.610097	0.973457
ENSMUST00000162011	Aox3-205	ENSMUSG00000064294	Aox3	1:58113186-58139122	0	0	0	0	0	0	0	0	0	0	0	0	0	0	0	0	0	0
ENSMUST00000040999	Aox3-201	ENSMUSG00000064294	Aox3	1:58113136-58200698	0.012328	0.057343	0.007344	0.053411	0.005598	0.01427	0.03042	0.05461	0.016337	0.019366	0.029231	0.012351	0.012107	0	0.026763	0.084433	0.13376	0.159038
ENSMUST00000159826	Kctd18-203	ENSMUSG00000054770	Kctd18	1:57956580-57970048	0	0.042907	0	0	0	0	0	0.018375	0	0	0	0	0	0	0	0.026152	0.014539	0
ENSMUST00000027202	Sgo2a-201	ENSMUSG00000026039	Sgo2a	1:57995971-58025899	14.4423	15.0968	15.8319	9.69241	9.92471	8.97671	2.49142	3.16008	2.01354	0.779872	0.328253	0.489436	0.179866	0.224193	0.336143	0.06164	0.331926	0.20765
ENSMUST00000114410	Kctd18-202	ENSMUSG00000054770	Kctd18	1:57955248-57970128	0.000881	0.082377	0	0.078981	0.00033	0.060983	0.053987	0.80667	0.71928	0.000103	0.918609	0.000245	0.719341	0	0.00023	0.334307	0.02735	0.000569
ENSMUST00000164963	Kctd18-210	ENSMUSG00000054770	Kctd18	1:57955101-57970084	0.024476	0.069439	0.044357	0.009852	0.027056	0.03096	0	0.165697	0.026683	0.003743	0.016273	0.027254	0.016867	0.0139	0.042837	0.367296	0.03579	0.0155
ENSMUST00000040442	Aox4-201	ENSMUSG00000038242	Aox4	1:58210397-58268597	0	0.012966	0.005318	0.47159	0.547497	0.699088	2.29092	2.1546	1.66915	1.75477	2.46159	2.7489	1.20531	1.48806	1.0115	0.154743	0.139783	0.089194
ENSMUST00000188898	Bzw1-204	ENSMUSG00000051223	Bzw1	1:58393124-58403004	0	1.15201	0	0	1.0219	0	0	0	0	0.80231	0	0	0	0	0	0	0	0
ENSMUST00000186949	Bzw1-202	ENSMUSG00000051223	Bzw1	1:58393470-58405131	0	0	0	0	0	0	0	0.041852	0	0	0	0.01357	1.14095	0	0	0	0	0.314209
ENSMUST00000114366	Aox2-201	ENSMUSG00000079554	Aox2	1:58278326-58380259	0.004723	0	0.017702	0.05368	0.069376	0.017228	0.01739	0.074385	0.053407	0.011917	0.001998	0	0.024158	0.009393	0.026793	0	0	0.001602
ENSMUST00000050552	Bzw1-201	ENSMUSG00000051223	Bzw1	1:58392898-58407353	154.402	148.839	150.645	117.343	129.27	120.366	81.6988	76.7644	72.7868	71.4941	75.6042	65.798	27.1878	59.8514	53.744	31.7942	38.0905	28.7724
ENSMUST00000034868	Clk1-201	ENSMUSG00000026034	Clk1	1:58412000-58424066	7.74342	6.4744	6.86898	6.71177	9.61204	6.78639	5.24623	6.0779	5.03748	1.48037	1.74225	2.64537	2.16559	1.32593	2.40504	0	5.1657	3.17564
ENSMUST00000027193	Ndufb3-201	ENSMUSG00000026032	Ndufb3	1:58586384-58595964	15.4312	14.9857	15.6096	12.0324	15.1642	13.554	13.2	7.75379	9.82244	3.59732	5.50397	7.32955	3.32434	2.68459	3.3481	0.655123	3.49108	3.7326
ENSMUST00000188772	Als2cr12-203	ENSMUSG00000047528	Als2cr12	1:58646903-58695989	0	0	0	0	0	0	0	0	0	0	0	0	0	0	0	0	0	0.014315
ENSMUST00000191565	Als2cr12-206	ENSMUSG00000047528	Als2cr12	1:58658120-58692442	0	0	0	0	0	0	0	0	0	0	0	0	0	0	0	0	0	0
ENSMUST00000055313	Als2cr12-201	ENSMUSG00000047528	Als2cr12	1:58658120-58695953	0	0	0	0	0	0	0	0	0	0	0	0	0	0	0	0	0	0
ENSMUST00000190048	Ppil3-209	ENSMUSG00000026035	Ppil3	1:58434415-58445439	0	0.009179	0	0	0	0.008093	0	0	0.01268	0	0	0.054993	0.106829	0	0	0	0	0
ENSMUST00000190695	Orc2-204	ENSMUSG00000026037	Orc2	1:58483698-58504925	0	0	0	0	0	0	0	0	0	0	0	0	0	0	0	0	0	0
ENSMUST00000038372	Fam126b-201	ENSMUSG00000038174	Fam126b	1:58529083-58586191	0	0	0	0	0	0.002205	0.068456	0.005309	0	0	0	0	0.023744	0.03593	0	0	0	0
ENSMUST00000161000	Fam126b-206	ENSMUSG00000038174	Fam126b	1:58552187-58586275	0	0	0	0	0	0	0	0	0	0	0	0	0	0	0	0	0	0
ENSMUST00000081677	Ppil3-201	ENSMUSG00000026035	Ppil3	1:58430997-58445486	3.93305	3.25505	4.96761	5.89623	5.7884	3.59067	3.57499	2.28791	4.53079	0.69861	1.51779	2.98592	1.67877	2.61079	1.57509	2.47568	1.49947	1.33431
ENSMUST00000117069	Ppil3-204	ENSMUSG00000026035	Ppil3	1:58430994-58445429	3.65231	3.13089	3.95224	1.83636	3.06684	4.04013	1.8923	1.70576	1.83127	1.62283	2.20017	1.74647	1.69037	1.03468	0.876745	0.074454	1.37525	1.31212
ENSMUST00000114348	Ppil3-203	ENSMUSG00000026035	Ppil3	1:58430994-58445434	2.89944	2.62113	1.90161	1.24336	1.90493	1.28614	0.97677	1.55686	1.0613	0.290956	0.363263	0.225371	0.84578	0.016091	0.570056	1.01422	0.726245	1.47011
ENSMUST00000185990	Ppil3-206	ENSMUSG00000026035	Ppil3	1:58434419-58445482	2.75349	1.5091	2.56041	2.96213	1.97132	1.61963	1.51601	1.29172	2.16531	2.58374	1.063	1.75004	1.53217	1.79371	2.7215	1.05009	3.1359	0.876671
ENSMUST00000114345	Ppil3-202	ENSMUSG00000026035	Ppil3	1:58433787-58445369	2.57318	1.49908	2.03047	1.83006	2.96275	1.18137	1.28662	1.19194	0.747306	1.51661	1.46024	0.54214	0.475465	0.662095	1.22958	0.746851	0.523253	0.274444
ENSMUST00000087521	Nif3l1-201	ENSMUSG00000026036	Nif3l1	1:58445151-58463456	7.04469	7.99847	6.93663	5.57188	7.23015	7.14967	7.28238	8.67658	6.98425	7.32778	8.9828	6.9884	4.43391	6.57678	4.59343	2.16497	2.72783	3.64813
ENSMUST00000114337	Nif3l1-202	ENSMUSG00000026036	Nif3l1	1:58445267-58481816	0.043045	0.021843	0	0	0	0	0.032779	0.050202	0.065317	0.014453	0.039885	2.00811	0	0.080205	0.045041	0.039007	0.067609	0.0485
ENSMUST00000171597	Nif3l1-206	ENSMUSG00000026036	Nif3l1	1:58447631-58462266	3.424	1.9023	3.06738	2.73266	1.42995	1.48884	1.61689	0.812699	3.10885	0.728851	0.670465	1.05899	7.15847	1.57447	4.43281	7.92052	4.65445	0.636931
ENSMUST00000151272	Nif3l1-205	ENSMUSG00000026036	Nif3l1	1:58445729-58448050	0.076477	0.138198	0.056466	0.150154	0.097325	0.037194	0.088468	0.094664	0.071161	0.282242	0.040804	0.087633	0.003098	0.069992	0.037098	0	0.028224	0.046624
ENSMUST00000027198	Orc2-201	ENSMUSG00000026037	Orc2	1:58462771-58505109	26.5654	26.5523	27.7197	16.8021	18.0563	18.7706	13.4474	13.7029	12.9754	10.3725	12.255	11.8843	7.148	8.88679	7.75969	6.5739	6.37772	5.1703
ENSMUST00000114325	Orc2-202	ENSMUSG00000026037	Orc2	1:58464204-58501416	0.321572	0.263701	0.368847	0.486939	0.33368	0.22991	0	0.306886	0	0	0.258201	0	0.266951	0.267178	0.346249	0	0.28417	0
ENSMUST00000191206	Orc2-205	ENSMUSG00000026037	Orc2	1:58500346-58504955	2.18829	2.24547	3.00603	2.72018	1.74779	1.43245	0.967218	1.51727	1.37942	1.01017	0.508302	1.06359	0.988684	1.06272	0.212286	1.00186	0.427018	1.19176
ENSMUST00000097724	Fam126b-202	ENSMUSG00000038174	Fam126b	1:58527021-58586266	0.34201	0.344405	0.477018	0.05865	1.64955	0.920219	0.515535	0.001853	0.279604	0.01375	0	0.006207	0.120854	0.356567	0.265655	0	0.166783	0.220077
ENSMUST00000161600	Fam126b-207	ENSMUSG00000038174	Fam126b	1:58522806-58586323	2.14308	2.3528	2.33938	3.49128	3.27043	3.39065	2.29226	2.39877	2.33325	2.09247	1.94787	2.05536	1.50299	1.30268	2.3498	2.72751	1.40235	2.29554
ENSMUST00000097722	Cflar-202	ENSMUSG00000026031	Cflar	1:58711551-58753976	0.035796	0.130029	0.055785	0.006395	0.074954	0.062686	0.197264	0.022324	0.017352	0	0.015812	0.06947	0	0.002119	0.074144	0	0.003644	0.198159
ENSMUST00000114313	Cflar-205	ENSMUSG00000026031	Cflar	1:58711560-58758884	4.70592	4.94744	4.44497	5.51049	6.60613	6.83439	6.00796	5.90205	5.11912	4.61877	4.4906	5.32331	3.58047	3.81152	4.76448	6.39554	6.29273	6.40757
ENSMUST00000069333	Cflar-201	ENSMUSG00000026031	Cflar	1:58713317-58755165	0.37946	0.315676	0.42198	0.647449	0.493111	0.39953	0.49066	0.460361	0.518821	0.655287	0.783212	0.452655	0.483066	0.426502	0.535	0.62214	0.528731	0.567021
ENSMUST00000114309	Cflar-204	ENSMUSG00000026031	Cflar	1:58713294-58733227	0.897416	1.33425	1.61221	1.28787	1.98739	1.89422	1.22842	1.27238	1.15641	0.517602	0.832073	1.06864	0.510852	0.62175	0.985716	1.07676	1.01001	1.31243
ENSMUST00000190213	Casp8-203	ENSMUSG00000026029	Casp8	1:58802653-58846754	0	0	0	0	0	0	0	0	0	0	0	0	0	0	0	0	0	0
ENSMUST00000191201	Casp8-204	ENSMUSG00000026029	Casp8	1:58795477-58846754	0.012328	0.023506	0.011836	0.014195	0.02089	0.019524	0.00032	0.017575	0	0.007335	0	0	0	0	0.45292	0	0	0
ENSMUST00000027189	Casp8-201	ENSMUSG00000026029	Casp8	1:58795374-58847503	3.73967	3.61632	3.87791	1.50518	3.61132	2.55024	0.601689	0.881643	0.455179	0.526358	0.210594	0.37749	0.157094	0.145802	0	0	0.469314	0.570785
ENSMUST00000165549	Casp8-202	ENSMUSG00000026029	Casp8	1:58802502-58847008	0.036881	0.012175	0.047664	2.28156	0.017493	1.10973	0.007105	0.022997	0.161177	0	0	0.270133	0	0	0	0.525601	0.001653	0.012067
ENSMUST00000174120	Trak2-205	ENSMUSG00000026028	Trak2	1:58903504-58946337	0	0	0	0	0	0	0	0.207991	0	0	0	0.132745	0	0	0	0	0	0
ENSMUST00000027186	Trak2-201	ENSMUSG00000026028	Trak2	1:58900449-58973430	9.02805	8.83677	8.79128	10.4274	9.68163	10.2181	8.31868	7.88948	6.44862	6.05813	6.96941	7.07514	4.81767	5.1317	4.91715	6.30054	5.54289	4.96535
ENSMUST00000173590	Trak2-203	ENSMUSG00000026028	Trak2	1:58926663-58973429	0.053298	0.057846	0.37145	0	0.231247	0	0	0.085117	0	0.256931	0	0	0	0.230696	0	0	0	0
ENSMUST00000152318	Stradb-206	ENSMUSG00000026027	Stradb	1:58991058-58994359	0	0	0	0	0	0	0	0	0	0	0	0	0	0	0	0	0	0
ENSMUST00000027185	Stradb-201	ENSMUSG00000026027	Stradb	1:58973522-58995715	1.85824	1.62542	1.22477	1.96978	6.88004	3.21018	4.14231	4.58582	3.14453	2.23712	4.42673	3.42972	2.27198	2.87673	1.37585	4.80954	3.33821	3.32076
ENSMUST00000114296	Stradb-202	ENSMUSG00000026027	Stradb	1:58973522-58991512	2.13696	1.08638	0.80622	2.87786	1.81391	3.0362	1.16883	1.37477	1.15518	0.965366	0.905126	0.743305	1.32894	1.4958	1.30773	1.19191	2.11004	1.31467
ENSMUST00000114248	Cdk15-201	ENSMUSG00000026023	Cdk15	1:59256907-59352369	0	0	0	0	0.698778	0.703591	0.788204	1.51003	1.04278	1.55918	1.71032	0.858188	1.05424	1.69021	1.02704	0	0	0.200983
ENSMUST00000160662	Cdk15-202	ENSMUSG00000026023	Cdk15	1:59256906-59352993	0.083425	0.077258	0.10161	0.300867	0.153955	0.22825	0.251108	0.242368	0.171721	0.039674	0.396242	0.484889	0.45601	0.067249	0.089654	0.039422	0.273947	0.051155
ENSMUST00000190014	Tmem237-207	ENSMUSG00000038079	Tmem237	1:59108195-59120112	0	0.014023	0.170312	0.058044	0.043655	0.020389	0	0.574119	0.026007	0.010826	0	0.2578	0	0	0	0	0	0.164274
ENSMUST00000186395	Tmem237-204	ENSMUSG00000038079	Tmem237	1:59109090-59120408	0	0	0	0	0	0	0	0	0	0	0	0	0	0	0	0	0	0
ENSMUST00000191200	Mpp4-210	ENSMUSG00000079550	Mpp4	1:59120935-59158668	0	0	0	0	0	0	0	0	0	0	0	0	0	0	0	0	0	0
ENSMUST00000078874	Mpp4-202	ENSMUSG00000079550	Mpp4	1:59120935-59161636	0	0	0	0	0	0	0	0	0	0	0	0	0	0	0	0	0	0
ENSMUST00000066374	Mpp4-201	ENSMUSG00000079550	Mpp4	1:59120936-59161636	0	0	0	0	0	0	0	0	0	0	0	0	0	0	0	0	0	0.02183
ENSMUST00000186477	Mpp4-204	ENSMUSG00000079550	Mpp4	1:59121144-59158661	0	0	0	0	0	0	0	0	0	0	0	0	0	0	0	0	0	0
ENSMUST00000163058	Als2-204	ENSMUSG00000026024	Als2	1:59164058-59237093	0	0.017106	0.015072	0.004469	0.028924	0.028761	0.04101	0.00999	0	0	0.008624	0.0083	0.002419	0.003952	0	0	0	0
ENSMUST00000160945	Als2-203	ENSMUSG00000026024	Als2	1:59215651-59237226	0	0	0	0	0	0	0	0	0	0	0	0	0	0	0	0	0	0
ENSMUST00000186794	Tmem237-205	ENSMUSG00000038079	Tmem237	1:59100911-59120382	0.014623	0.026479	0.018148	0.009687	0.033537	0.046	0.013263	0.049925	0.037154	0.017169	0.010983	0.010825	0.006831	0	0.005532	0	0.004992	0.010488
ENSMUST00000094917	Tmem237-202	ENSMUSG00000038079	Tmem237	1:59100590-59120094	7.37348	5.44485	2.3309	9.53933	9.87501	10.5163	6.50792	0.76245	6.51714	7.29189	6.22607	0.949934	3.74923	4.99186	4.93804	5.68872	6.1492	0.013382
ENSMUST00000087475	Tmem237-201	ENSMUSG00000038079	Tmem237	1:59100597-59119806	0.003241	0	4.81263	0.023539	0.016122	0	0.017975	7.60905	0.00292	0.00149	0	5.0503	0	0	0	0.005938	0.001615	5.34361
ENSMUST00000027178	Als2-201	ENSMUSG00000026024	Als2	1:59162926-59237231	7.69434	7.51297	8.04159	8.85478	7.02587	8.53555	5.13991	6.44077	4.08383	4.22461	4.20484	4.00536	2.06388	2.44068	2.70703	2.99292	2.56879	2.74231
ENSMUST00000114275	Mpp4-203	ENSMUSG00000079550	Mpp4	1:59120935-59163389	0.11956	0.031447	0.008599	0.092337	0.104523	0.094694	0.055562	0.033727	0.035045	0.044101	0.028665	0.030968	0.037434	0.02502	0.023883	0.221	0.13239	0.553084
ENSMUST00000114246	Fzd7-201	ENSMUSG00000041075	Fzd7	1:59482424-59486955	34.3292	34.6833	34.9788	18.4164	13.9089	14.6001	10.1951	11.3722	7.58642	5.85735	3.3109	3.84586	2.74144	3.08813	3.75865	3.07808	4.37238	4.72658
ENSMUST00000186434	Gm973-205	ENSMUSG00000047361	Gm973	1:59524294-59552527	0	0	0	0.181207	0	0.045962	0	0	0	0	0	0	0	0	0	0	0	0
ENSMUST00000212835	Gm973-210	ENSMUSG00000047361	Gm973	1:59582396-59607805	0	0.079951	0	0	0	0	0	0	0	0	0	0	0	0	0	0	0	0
ENSMUST00000190490	Gm973-208	ENSMUSG00000047361	Gm973	1:59630323-59636417	0	0	0.032484	0.038345	0.090244	0.035105	0	0.036162	0	0	0	0	0	0.029243	0	0	0	0
ENSMUST00000185265	Sumo1-203	ENSMUSG00000026021	Sumo1	1:59639944-59670739	0	0	0.305017	0	0.545063	0	0	0	0	0	0	0	0	0	0	0	0	0
ENSMUST00000114243	Gm973-201	ENSMUSG00000047361	Gm973	1:59516264-59634509	0.01233	0.03041	0.019734	0.031104	0	0.004083	0	0	0	0	0.007982	0.001152	0	0.012264	0	0	0	0
ENSMUST00000091374	Sumo1-201	ENSMUSG00000026021	Sumo1	1:59639434-59670834	120.121	117.42	121.104	83.0614	97.3745	83.5749	48.9881	45.3577	44.6153	35.2653	31.3316	30.983	28.0441	29.9766	32.4924	24.4273	31.2087	24.5511
ENSMUST00000187837	Nop58-206	ENSMUSG00000026020	Nop58	1:59704198-59711279	0	0	0	0	0	0	0	0	0	0	0	0	0	0	0	0	0	0
ENSMUST00000188390	Nop58-207	ENSMUSG00000026020	Nop58	1:59704709-59711280	0	0	0	0	0	0	0	0	0	0	0	0	0	0	0	0	0	0
ENSMUST00000191142	Nop58-215	ENSMUSG00000026020	Nop58	1:59685009-59719044	12.4685	12.9353	12.406	11.0373	11.0345	11.5339	2.82819	4.95261	6.07011	1.54061	1.10727	3.25814	1.86316	1.0735	0.831819	1.33611	0.904542	1.1502
ENSMUST00000027174	Nop58-201	ENSMUSG00000026020	Nop58	1:59684977-59711510	0.304365	1.32326	1.08577	0.417539	6.24234	0.942406	11.4483	0.302479	0.849807	4.87812	5.79451	0.508597	0.097269	4.38962	5.86661	0.100851	4.74697	3.77574
ENSMUST00000190231	Nop58-211	ENSMUSG00000026020	Nop58	1:59684985-59696077	0.984627	0.114659	0.592551	1.2983	0.541852	0.53096	0.058958	0.082355	0.101235	0.019594	0.042011	0.743782	9.8e-05	0.044175	0.029066	0	0.050544	0.024571
ENSMUST00000185772	Nop58-203	ENSMUSG00000026020	Nop58	1:59685021-59696052	0.011083	0	0.529203	0	0	0.068874	0	0	0	0.543015	0	0	0.064512	0	0	0	0	0
ENSMUST00000087435	Bmpr2-201	ENSMUSG00000067336	Bmpr2	1:59763400-59879014	14.4551	15.92	15.0202	17.5032	21.0521	20.3977	20.26	17.4637	18.8099	16.6502	14.7783	14.5116	7.13293	9.75911	10.6664	12.4261	9.94013	10.8943
ENSMUST00000191251	Ica1l-206	ENSMUSG00000026018	Ica1l	1:59989075-60043122	0	0	0	0	0	0	0	0	0	0	0	0	0	0	0	0	0	0
ENSMUST00000189776	Ica1l-205	ENSMUSG00000026018	Ica1l	1:59991124-60028229	0	0	0	0	0	0	0	0	0	0	0	0	0	0	0	0	0	0
ENSMUST00000036540	Fam117b-201	ENSMUSG00000041040	Fam117b	1:59913006-59985346	19.2911	18.4312	18.3165	12.4277	10.3264	9.86896	6.6714	6.13613	5.13139	6.33021	5.4579	5.5999	3.2512	3.94284	4.68568	4.97401	5.14853	4.09314
ENSMUST00000027172	Ica1l-201	ENSMUSG00000026018	Ica1l	1:59989068-60043087	0.100992	0.208362	0.027647	0.086377	0.198874	0.102235	0.029172	0.087401	0.126604	0	0.091853	0.098084	0.056708	0	0	0	0.024192	0
ENSMUST00000141417	Wdr12-206	ENSMUSG00000026019	Wdr12	1:60088041-60098135	0	0	0.033855	0	0	0	0	0	0	0	0	0	0	0	0	0	0	0
ENSMUST00000187978	Carf-209	ENSMUSG00000026017	Carf	1:60105344-60153953	1.2899	1.16687	0.295439	0.733615	2.16772	2.06341	2.1068	1.87096	1.91165	1.02272	1.10608	1.38799	0.39188	0.045652	0.302933	0	1.17943	0.536253
ENSMUST00000180952	Carf-206	ENSMUSG00000026017	Carf	1:60108081-60150729	0.271266	0.02531	0.16276	0.069799	0.096469	0.061611	0.054847	0.171628	0.103507	0.000275	0.0399	0.236531	0.265921	0	0	0	2.5e-05	0.074626
ENSMUST00000027171	Carf-201	ENSMUSG00000026017	Carf	1:60108102-60150800	0.009167	0.01813	0.035668	0.581304	0.535783	0.504292	0.295196	0.405663	0.012551	0.012744	0.013817	0.004325	0.044511	0.998355	1.02412	0	0.263265	0.127564
ENSMUST00000124986	Carf-202	ENSMUSG00000026017	Carf	1:60098264-60125977	0.127459	0	0	0	0	0.371029	0.073194	0	0.149489	0	0	0.160501	0.208065	0	0	0	0	0
ENSMUST00000117438	Wdr12-202	ENSMUSG00000026019	Wdr12	1:60076868-60098645	1.33242	0.826336	0.83573	0.964547	0.550805	0.582231	0.393583	0.66172	0.234277	0.532222	0.480665	0.407545	0.309146	0.221372	0.415672	0.013522	0.618012	0.64471
ENSMUST00000122038	Wdr12-203	ENSMUSG00000026019	Wdr12	1:60076868-60098146	0.202073	0.213657	0.260639	0.000174	0.005408	0.052523	0	0.002784	0.01185	0	0	0.005801	0	0	0	0.002799	0	0.000314
ENSMUST00000027173	Wdr12-201	ENSMUSG00000026019	Wdr12	1:60069785-60097908	4.96131	5.07355	5.38447	5.05921	6.18799	5.43792	2.87872	3.01167	3.14889	1.32035	1.60003	1.68847	0.904692	0.881026	1.18463	0.969603	1.00559	1.06189
ENSMUST00000143342	Wdr12-207	ENSMUSG00000026019	Wdr12	1:60088041-60098125	0.280063	0.420307	0.21609	0.271437	0	0	0.005401	0.190577	0	0	0	0	0	0	0	0	0	0
ENSMUST00000035569	Nbeal1-201	ENSMUSG00000073664	Nbeal1	1:60260306-60319694	0	0	0	0	0	0	0	0	0	0	0	0	0	0	0	0	0	0
ENSMUST00000159344	Nbeal1-202	ENSMUSG00000073664	Nbeal1	1:60278770-60291929	0	0	0	0	0	0	0	0	0	0	0	0	0	0	0	0	0.078856	0
ENSMUST00000160834	Nbeal1-203	ENSMUSG00000073664	Nbeal1	1:60180599-60338328	4.30237	5.05635	4.31239	7.77261	9.49425	8.11738	6.07488	6.18693	6.6113	3.73324	3.55097	3.81408	2.44401	2.78258	4.56522	7.64193	5.15283	7.12073
ENSMUST00000160980	Nbeal1-204	ENSMUSG00000073664	Nbeal1	1:60222202-60235561	0.013576	0.077208	0.840677	0	0.112852	0.75127	0.631612	0.3955	0.81734	0.126521	0.055002	0.176548	0.027071	0.048725	0	0.115324	0.103925	0
ENSMUST00000060608	Cyp20a1-201	ENSMUSG00000049439	Cyp20a1	1:60343323-60388060	9.29237	9.40011	10.0567	9.15411	10.5885	10.6315	6.64288	7.49336	5.77846	5.28235	5.53588	3.78543	3.01301	2.7931	3.41867	4.24098	3.27683	4.43935
ENSMUST00000188594	Abi2-206	ENSMUSG00000026782	Abi2	1:60409695-60477088	0	0	0	0	0	0	0	1.13726	0	0	0.909286	3.78853	0	3.96146	0	0	0	3.82029
ENSMUST00000189980	Abi2-210	ENSMUSG00000026782	Abi2	1:60409734-60479518	0	0	0	0	0	0.001849	0	0	0	0	0	0	0	0	0.001791	0	0	0
ENSMUST00000189082	Abi2-208	ENSMUSG00000026782	Abi2	1:60409795-60447304	0	0	0.005904	0	0	0	0	0	0	0	0	0	0	0	0	0	0.355327	0
ENSMUST00000185788	Abi2-202	ENSMUSG00000026782	Abi2	1:60437083-60477758	0	0	0	0	0	0	0	9.27327	0	0	11.8435	6.68571	0	0.479825	0	0	0	0.481996
ENSMUST00000187400	Abi2-204	ENSMUSG00000026782	Abi2	1:60437207-60476920	0	0	0	0	0	0	0	0.014259	0	0	0.009627	0.022241	0	0.296104	0	0	0	0.686015
ENSMUST00000186097	Abi2-203	ENSMUSG00000026782	Abi2	1:60437212-60477083	0	0.809939	0.396433	1.68522	1.08827	1.57566	0.3725	0.471744	1.68385	0	0.287069	0.2505	0.598592	0.497153	1.16995	0	0.003053	0.175244
ENSMUST00000190158	Abi2-211	ENSMUSG00000026782	Abi2	1:60438942-60477304	0	0.057955	0	0	0	0	0	0	0	0	0	0	0	0	0	0	0	0
ENSMUST00000142258	Raph1-205	ENSMUSG00000026014	Raph1	1:60525688-60567104	0	0	0	0	0	0	0	0	0	0	0	0	0	0	0	0	0	0
ENSMUST00000188618	Abi2-207	ENSMUSG00000026782	Abi2	1:60409695-60481158	0.864161	0.041524	1.27919	0.025884	0.35435	0.233756	7.48102	1.55954	3.56409	1.19063	1.76201	2.35161	0.039803	0.172505	0.081996	0.653267	0.152788	0.059186
ENSMUST00000187709	Abi2-205	ENSMUSG00000026782	Abi2	1:60409803-60477158	5.38139	2.01252	2.42413	2.35293	2.74498	2.50204	8.00717	4.05101	12.1459	6.27334	3.67184	9.50216	1.73375	11.3358	2.3136	7.60492	5.71404	11.4253
ENSMUST00000052332	Abi2-201	ENSMUSG00000026782	Abi2	1:60409619-60481158	4.02291	27.2759	3.81495	40.6423	45.5459	46.4853	8.20847	10.6704	4.68529	7.66986	13.1408	3.80176	57.1388	3.81664	53.5988	6.97403	10.5419	2.17933
ENSMUST00000027168	Raph1-201	ENSMUSG00000026014	Raph1	1:60483236-60566765	1.78832	0.912879	0.843809	0.231869	2.47016	1.15017	1.23945	2.8643	1.30077	0.704334	1.89288	1.49754	0.845822	1.4929	0.436284	0	0.144516	0.118428
ENSMUST00000090293	Raph1-202	ENSMUSG00000026014	Raph1	1:60490676-60566769	0.107718	0.183804	0.161008	0.183905	0.106027	0.154931	0.124611	0.067368	0.193005	0.015482	0.007874	0.049712	0.004514	0.026321	0.04111	0.1979	0.107844	0.036765
ENSMUST00000140485	Raph1-204	ENSMUSG00000026014	Raph1	1:60482292-60566779	5.99145	6.61901	6.49161	6.60809	6.01103	5.6959	4.26744	4.38057	4.47637	2.536	1.75833	2.78307	1.33635	1.58838	2.84258	1.37795	1.18311	1.44064
ENSMUST00000182085	Raph1-206	ENSMUSG00000026014	Raph1	1:60483185-60499550	0.108066	0.375392	0.271785	0.657377	0.11167	0.467463	0.117036	0.033248	0.191963	0.065326	0.006623	0.045344	0.020592	0.007552	0	0	0	0
ENSMUST00000027165	Cd28-201	ENSMUSG00000026012	Cd28	1:60746358-60773359	0.035922	0.009557	0	0.0574	0.083131	0	0.077339	0	0.035603	0	0	0.055721	0	0	0	0	0	0
ENSMUST00000027164	Ctla4-201	ENSMUSG00000026011	Ctla4	1:60909025-60915832	0	0	0	0	0	0	0	0	0	0	0	0	0	0	0	0	0	0
ENSMUST00000097720	Ctla4-202	ENSMUSG00000026011	Ctla4	1:60909171-60914769	0	0	0	0	0	0	0	0	0	0	0	0	0	0	0	0	0	0
ENSMUST00000027162	Icos-201	ENSMUSG00000026009	Icos	1:60977927-60995797	0	0.009096	0	0	0.015334	0	0	0	0	0	0	0	0	0	0	0	0	0
ENSMUST00000102827	Icos-202	ENSMUSG00000026009	Icos	1:60977927-61000320	0.01752	0.061069	0.041923	0.014009	0.033792	0.098211	0.010963	0.022294	0.005984	0	0	0.004457	0	0	0	0	0	0
ENSMUST00000046673	Pard3b-201	ENSMUSG00000052062	Pard3b	1:61639243-62637923	0	0	0	0	0	0	0	0	0	0	0	0	0	0	0	0	0	0
ENSMUST00000094906	Pard3b-203	ENSMUSG00000052062	Pard3b	1:61639243-62642284	0	0	0	0	0	0	0	0	0	0	0	0	0	0	0	0	0	0
ENSMUST00000075374	Pard3b-202	ENSMUSG00000052062	Pard3b	1:61638824-62642284	1.40881	1.27907	1.44894	4.73379	3.65673	4.03598	2.15938	2.9157	1.9074	1.28321	1.05736	1.631	1.98831	1.8658	1.854	3.93113	4.46796	5.82266
ENSMUST00000027112	Nrp2-201	ENSMUSG00000025969	Nrp2	1:62703702-62796981	0	0.067233	0.290654	0.053112	0	0.328547	0.121267	0	0.044226	0	0.014258	0.035861	0	0	0	0	0	0
ENSMUST00000114157	Nrp2-206	ENSMUSG00000025969	Nrp2	1:62703702-62818695	4.15009	0.392116	1.38656	0.885079	0	0.406565	0.306491	0	0	0	0	0	0	0	0	0	0	0
ENSMUST00000063594	Nrp2-202	ENSMUSG00000025969	Nrp2	1:62703702-62818695	2.52029	6.1487	5.60071	2.52614	4.12652	1.28579	0.312749	0.910091	0	0.443521	0	0	0	0	0.012335	0	0	0.001511
ENSMUST00000114155	Nrp2-205	ENSMUSG00000025969	Nrp2	1:62703702-62799314	4.04854	2.90286	2.73647	2.27908	0.573524	1.27934	0.00449	0.185229	0.001429	0.164663	0.010852	0	0.008535	0.004106	0.043323	0	0.075529	0.026821
ENSMUST00000102822	Nrp2-204	ENSMUSG00000025969	Nrp2	1:62703285-62818695	0.694332	1.80374	0.906261	0.635275	1.04869	2.38225	0	0.068982	0.207366	0.005367	0	0	0.033212	0	0	0	0.04508	0
ENSMUST00000075144	Nrp2-203	ENSMUSG00000025969	Nrp2	1:62703285-62818695	0.003114	0.33689	0.738732	0.194474	0.02179	0	0.105974	0.001507	0.266306	0.000481	0.183715	0.325981	0.040534	0.065555	0.099219	0.220917	0.173462	0.190171
ENSMUST00000185847	Ndufs1-207	ENSMUSG00000025968	Ndufs1	1:63150066-63176663	0	0	0	0	0	0	0	0	0	0	0	0	0	0	0	0	0	0
ENSMUST00000188370	Ndufs1-211	ENSMUSG00000025968	Ndufs1	1:63163839-63176690	0	0.105669	0.406836	0	0.065197	0	0	0	0	0	0	0	0	0	0	0	0	0
ENSMUST00000165066	Ino80d-205	ENSMUSG00000040865	Ino80d	1:63047801-63114267	4.96771	5.18887	1.41028	9.1152	6.29141	5.52352	1.02072	6.18058	9.22401	5.87773	1.07728	6.88835	7.09693	3.47554	9.44704	7.29975	2.35923	7.2465
ENSMUST00000172416	Ino80d-206	ENSMUSG00000040865	Ino80d	1:63047801-63114267	3.89595	4.47183	4.17531	4.60871	6.33298	6.84646	8.59634	9.19399	4.33558	7.30754	12.5657	7.77539	0	4.66195	0	0	3.73615	0
ENSMUST00000097718	Ino80d-201	ENSMUSG00000040865	Ino80d	1:63047801-63114667	0.005164	0.052609	0.007798	0.002621	0.044956	0.058221	0.016218	0.032375	0.033148	0.006418	0.010785	0.008891	0.001617	0.025545	0.006638	0	0.006072	0.00955
ENSMUST00000137511	Ino80d-203	ENSMUSG00000040865	Ino80d	1:63062150-63114334	0.267497	0.159226	0.169454	0.089407	0.311481	0.138769	0.257606	0.217314	0.119364	0.080347	0.023934	0.022644	0	0.149728	0.228419	0	0.099787	0.177411
ENSMUST00000153992	Ino80d-204	ENSMUSG00000040865	Ino80d	1:63062164-63114255	0.184788	0.163822	0.409738	0.18793	0.152453	0.265816	0.031179	0.622353	0.057193	0.001695	0.008146	0.039012	0	0.024105	0	0	0.011997	0
ENSMUST00000168099	Ndufs1-203	ENSMUSG00000025968	Ndufs1	1:63143735-63176732	35.6473	35.2256	35.3336	29.341	19.7827	31.5053	12.1841	13.7159	18.2297	15.3433	8.33273	7.94996	4.4704	5.86127	7.86748	4.2148	5.79479	7.15676
ENSMUST00000027111	Ndufs1-201	ENSMUSG00000025968	Ndufs1	1:63143596-63176822	1.13452	0.492636	0.654545	0.535063	8.37528	0.229813	4.4936	4.43316	0.498276	0.653541	5.06596	4.47132	6.46493	3.15493	1.88186	1.42574	2.62432	0.147919
ENSMUST00000185732	Ndufs1-205	ENSMUSG00000025968	Ndufs1	1:63165014-63176666	0.113625	0.133969	0.177415	0.434486	0.08993	0	0.146402	0.091534	0	0.197636	0.512858	0	0.590632	0.179603	0	0.083907	0.096512	0.123638
ENSMUST00000185412	Ndufs1-204	ENSMUSG00000025968	Ndufs1	1:63169253-63176793	0.306096	0.24877	0.283913	0.361826	0	0.251906	0	0	0.148876	0.129764	0	0	0	0	0	0	0	0.157996
ENSMUST00000189664	Ndufs1-212	ENSMUSG00000025968	Ndufs1	1:63170853-63176833	1.67377	1.35971	1.90671	0.665702	1.75782	1.08672	0.31019	0.27599	0.708182	0.471687	0.249729	0.385809	0.124964	0.110838	0.04661	0.007845	0.144296	0.168059
ENSMUST00000129339	Eef1b2-204	ENSMUSG00000025967	Eef1b2	1:63176825-63180486	113.203	114.882	121.016	94.8584	109.168	105.719	59.807	56.171	53.1155	33.204	38.3056	58.3303	31.0519	28.0546	26.6084	36.2886	42.588	44.7664
ENSMUST00000188524	Eef1b2-209	ENSMUSG00000025967	Eef1b2	1:63177130-63179656	0.877585	0.990277	0.16708	0.454117	0	0.545354	0.134136	0	0	0	0	0	0	0	0	0	0	0
ENSMUST00000050536	Gpr1-201	ENSMUSG00000046856	Gpr1	1:63182691-63214543	0.058491	0.102794	0.093072	0.069673	0	0.050706	0.054947	0.018701	0	0	0.029715	0	0	0	0	0	0	0
ENSMUST00000126932	Zdbf2-203	ENSMUSG00000027520	Zdbf2	1:63273269-63295022	0	0.014971	0	0.016923	0.041473	0.010422	0	0	0	0	0	0	0	0	0	0	0	0
ENSMUST00000114132	Zdbf2-202	ENSMUSG00000027520	Zdbf2	1:63273265-63314576	0.156619	0.011786	0.027711	0.014742	0.020457	0.009758	2.05044	0.077483	1.69143	0.602723	0.102005	0.191217	0.197836	0.205114	0.376731	0	0.029039	0.04162
ENSMUST00000029025	Zdbf2-201	ENSMUSG00000027520	Zdbf2	1:63290738-63314575	0.577707	9.15354	1.787	10.2089	7.65657	6.94576	0	3.39957	0	0	0	0.558447	0	0	0	0	0	0
ENSMUST00000114094	Mdh1b-201	ENSMUSG00000025963	Mdh1b	1:63698819-63730318	0.063459	0.03867	0.042723	0.026456	0.121727	0.209909	0.049227	0.220453	0.191952	0.086185	0.092911	0.032881	0.032387	0.063276	0	0	0.051367	0.040779
ENSMUST00000114107	Adam23-205	ENSMUSG00000025964	Adam23	1:63446211-63596276	0.489166	6e-06	0	0.920839	0.085172	0.11496	0.003097	0	0	0	0	0.000238	0.008567	0	0	0	0	0
ENSMUST00000087374	Adam23-201	ENSMUSG00000025964	Adam23	1:63445895-63596276	0.045371	0.048334	0.042863	0.051182	0	0	0.270899	0	0.279266	0.145622	0.143476	0.134093	0.04176	0.037323	0.084026	0	0.034765	0.010909
ENSMUST00000114103	Adam23-204	ENSMUSG00000025964	Adam23	1:63446211-63592912	0.612661	0.701393	1.39202	0	2.6375	1.93433	0	0	0	0	0	0	0	0	0	0	0	0
ENSMUST00000027102	4933402D24Rik-201	ENSMUSG00000025961	4933402D24Rik	1:63754907-63769267	0	0	0	0	0.099745	0.05608	0.040424	0.063973	0.022064	0.071295	0.262332	0.032305	0.015808	0.061872	0.018453	0.076967	0.016742	0
ENSMUST00000027103	Fastkd2-201	ENSMUSG00000025962	Fastkd2	1:63730614-63754655	7.74919	7.11306	7.28302	5.93793	6.34901	5.78019	2.82217	3.23243	3.26093	2.29149	2.38417	2.0859	0.848315	1.14734	1.12864	0.940469	0.705564	1.03954
ENSMUST00000114086	Klf7-202	ENSMUSG00000025959	Klf7	1:64029447-64121491	4.55545	4.53865	4.07941	9.11733	11.281	10.5489	10.0993	10.5068	10.0975	5.88079	6.9279	7.8049	2.90247	3.40072	3.8499	3.44055	2.75612	3.18261
ENSMUST00000055001	Klf7-201	ENSMUSG00000025959	Klf7	1:64041926-64121482	0.201307	0.5242	0.24835	0.874695	1.26304	0.67596	0.410151	1.64445	1.25779	0.559299	0.439336	0.54621	0.091796	0.182314	0.316298	0.106596	0.186849	0.265122
ENSMUST00000135075	Klf7-203	ENSMUSG00000025959	Klf7	1:64079103-64122282	0.166114	0.703165	0.380908	0.443181	0.368597	0.427201	0.338131	0.235378	0.037379	0.305401	0.342151	0.034226	0	0	0.01436	0	0	0
ENSMUST00000114079	Mettl21a-202	ENSMUSG00000025956	Mettl21a	1:64606473-64617242	0.966043	1.12324	0.616652	0.140909	1.16415	0.693379	0.100988	0.13597	0.101172	0.000493	0	0.047117	1.01019	0.312641	0.205725	0	0.014379	8.2e-05
ENSMUST00000053469	Mettl21a-201	ENSMUSG00000025956	Mettl21a	1:64606480-64617168	5.1049	3.66081	4.5825	4.61167	2.87681	2.95922	1.98978	1.94874	1.35708	1.12777	1.26568	1.005	0.344171	0.77853	1.49267	0.855908	2.01974	1.91683
ENSMUST00000185594	Creb1-204	ENSMUSG00000025958	Creb1	1:64532645-64597695	0	0	0.319018	0.199584	0	0.159671	0	0	0	0.208248	0	0.186643	0	0	0	0	0.142528	0.142805
ENSMUST00000187811	Creb1-207	ENSMUSG00000025958	Creb1	1:64532809-64578216	0	0	0.079829	0	0	0	0	0	0.205331	0	0	0	0	0	0	0	0	0
ENSMUST00000049932	Creb1-201	ENSMUSG00000025958	Creb1	1:64532809-64601257	0	0	23.9791	19.693	0	13.5136	0	0	0	6.98181	0.001407	2.87803	0	0	0.004795	0	6.38158	2.87809
ENSMUST00000190348	Creb1-209	ENSMUSG00000025958	Creb1	1:64532894-64597477	1.20349	1.15318	0.1726	0.234742	1.5167	0.201546	0.990137	0.854502	0.713182	0.185876	0.017675	0.416821	0.624245	0.664191	0.040684	1.87221	0.225541	0.380764
ENSMUST00000087366	Creb1-202	ENSMUSG00000025958	Creb1	1:64532819-64604548	0.661243	0.798888	0.746097	3.1594	2.15154	3.44921	0.624732	1.30532	1.2907	0.174512	0.2704	0.358304	0.425603	0.681441	0.295562	0.472761	0.835775	0.352683
ENSMUST00000171164	Creb1-203	ENSMUSG00000025958	Creb1	1:64532797-64597571	0.427152	0.26192	0.679631	0.298966	0	0.34614	0.239904	0	0	0.215704	0.19966	0	0	0	0.628582	1.5993	0.293806	0
ENSMUST00000114077	Ccnyl1-202	ENSMUSG00000070871	Ccnyl1	1:64690455-64725644	0	0.336841	1.17458	0	0.001027	1.01714	0.737321	0.096225	0.908839	0.003722	0.045072	0.213197	0.127955	0.376607	0	0	0.000283	0.000439
ENSMUST00000187170	Ccnyl1-203	ENSMUSG00000070871	Ccnyl1	1:64690822-64723946	1.93813	3.47395	0	0	0	0	0	0	0	0	0	0	0	0	0	0	0	0
ENSMUST00000094898	Ccnyl1-201	ENSMUSG00000070871	Ccnyl1	1:64691345-64725640	0.414903	0.058647	0.42023	1.19458	15.2481	0.197272	0.177555	6.80554	0.055376	7.96513	8.90653	7.33847	0.395128	0.05356	0.297717	0.158864	4.07385	4.2207
ENSMUST00000187638	Ccnyl1-204	ENSMUSG00000070871	Ccnyl1	1:64691183-64711453	5.44227	3.71913	5.6699	5.01987	0.716611	4.16593	2.44563	1.14297	2.86812	0.293933	0.328108	1.0624	0.542035	0.864513	0.352564	0.333568	0.116082	0.228404
ENSMUST00000063982	Fzd5-201	ENSMUSG00000045005	Fzd5	1:64730558-64737751	4.91475	3.75001	2.96446	25.0787	16.8615	16.8238	2.96925	5.47276	1.68286	1.38978	1.82072	1.46719	0.790631	0.808221	1.11757	1.21588	0.912167	0.939879
ENSMUST00000116133	Fzd5-202	ENSMUSG00000045005	Fzd5	1:64734469-64737749	0.307484	0.303143	0.411388	1.75045	1.64082	2.97797	0.275826	0.753679	0.175137	0.279311	0.34949	0.179212	0	0	0.273669	0.14065	0.191295	0.458771
ENSMUST00000097713	Plekhm3-201	ENSMUSG00000051344	Plekhm3	1:64789121-64956824	2.1829	2.05262	2.12755	4.271	3.44197	3.39731	3.26572	3.6737	2.71323	3.88592	4.09417	3.80124	2.12167	2.39427	2.07552	2.47876	1.34093	1.82489
ENSMUST00000123225	Plekhm3-202	ENSMUSG00000051344	Plekhm3	1:64938021-64956775	0.853217	0.839039	1.24553	0.925305	2.47536	2.30295	3.09044	2.54167	2.26414	1.88148	2.25289	3.73622	1.91496	1.21994	0.725784	0	2.28971	0.439045
ENSMUST00000069142	Akr1cl-201	ENSMUSG00000025955	Akr1cl	1:65012689-65032759	0.0067	0.069172	0.038344	0	0.031693	0	0.01912	0.00618	0.025357	0.122301	0.27216	0.512982	0	0	0.018484	0	0	0
ENSMUST00000162800	Akr1cl-206	ENSMUSG00000025955	Akr1cl	1:65012689-65032747	0.087444	0	0.070246	0	0	0	0	0	0	0	0	0	0	0	0	0	0	0
ENSMUST00000146122	Crygd-203	ENSMUSG00000067299	Crygd	1:65062345-65063301	0	0	0	2.17131	10.4423	8.98334	69.5424	53.2754	85.6458	62.8281	75.3277	96.362	86.933	95.7979	69.8202	48.8205	55.1258	52.9856
ENSMUST00000027089	Crygc-201	ENSMUSG00000025952	Crygc	1:65071525-65073689	0	0	0	71.493	160.914	145.167	1689.41	1415.98	1530.58	3001.77	7659.43	2898.26	3932.09	6826.31	6437.11	3806.29	17924.3	11450.4
ENSMUST00000045028	Crygd-201	ENSMUSG00000067299	Crygd	1:65061872-65063452	1.14943	0.05422	0	485.145	1191.23	1001.67	18422.1	15786.6	17630.3	33509.8	30970.3	33075.6	62194	57289.8	47668.9	23605.1	33478.5	25513.5
ENSMUST00000087359	Cryge-201	ENSMUSG00000070870	Cryge	1:65048554-65051149	0.95536	0	0	1287.06	2878.28	2479.88	19125.5	16128.2	16648.6	23046.5	21867.2	24555.3	21576.1	31997.1	26036.6	3419.5	6247.47	4197.87
ENSMUST00000027090	Crygb-201	ENSMUSG00000073658	Crygb	1:65080219-65082288	0.307802	0	0	162.961	425.487	334.153	14911.5	11351.5	11660.6	27079.1	23693.7	28130.5	53030.6	49165.9	39835.7	27771.2	40686.8	28078.2
ENSMUST00000114064	Crygc-202	ENSMUSG00000025952	Crygc	1:65071531-65073521	0.131302	0	0	86.9368	171.436	141.239	1567.41	1328.18	1516.35	4592.57	4035.93	3391.99	11661.4	10442.8	8461	6045.01	8811.39	5981.53
ENSMUST00000161960	Cryge-202	ENSMUSG00000070870	Cryge	1:65048557-65051119	0.224353	0	0.099034	166.321	265.702	277.836	2236.95	1153.44	1625.57	1732.33	3288.73	4622.63	2021.79	2134.25	2219.84	199.915	390.365	320.923
ENSMUST00000144760	Gm28845-201	ENSMUSG00000100846	Gm28845	1:65100619-65119558	0	0	0	0	0	0	0	0.00322	0	0	0	0	0.034019	0.00862	0	0.041347	0	0
ENSMUST00000148020	D630023F18Rik-202	ENSMUSG00000044816	D630023F18Rik	1:65105285-65123214	0	0	0.101373	0.884368	0.844395	0.532618	1.24802	0.844303	1.38046	0.97388	0.79912	0.85084	0.289835	0.234942	0.754219	0.17037	0.028639	0.210921
ENSMUST00000061497	Cryga-201	ENSMUSG00000044429	Cryga	1:65100389-65103373	0.648242	0	0	700.631	1964.12	1592.93	17135.4	14261.4	21690.5	21181	21092.8	26140.8	22936.6	24706.2	16923.9	293.479	806.324	543.589
ENSMUST00000050047	D630023F18Rik-201	ENSMUSG00000044816	D630023F18Rik	1:65107313-65123193	0.058239	0.032011	0.058049	0.242479	0.288021	0.140662	0.280301	0.264961	0.40214	0.218541	0.357054	0.113047	0.09419	0.097299	0.079466	0	0.061951	0
ENSMUST00000191459	Idh1-207	ENSMUSG00000025950	Idh1	1:65175296-65186479	0	0	0	0	0	0	0.194778	0.243236	0	0	0	0	0	0	0	0	0	0
ENSMUST00000097709	Idh1-201	ENSMUSG00000025950	Idh1	1:65158616-65179181	52.5664	51.8963	54.5406	48.8693	64.1526	62.9702	41.4574	38.6558	39.1224	27.2844	22.4475	25.179	12.8599	12.6357	10.2812	14.3208	4.57666	11.9076
ENSMUST00000169032	Idh1-203	ENSMUSG00000025950	Idh1	1:65158618-65186479	1.34183	1.5792	0.277434	2.67823	3.65493	0.421204	0	2.33857	2.25405	0	1.66828	1.65537	0.28747	0.213958	1.99413	0	7.70943	0.217878
ENSMUST00000188876	Idh1-206	ENSMUSG00000025950	Idh1	1:65166244-65186500	0.330604	0.151194	0.027668	0.364102	0.615972	0.738876	0.169918	0.336151	0.862722	0.306934	0.401155	0.016317	0.407259	0.142196	0.02449	0.505347	0.009067	0.276875
ENSMUST00000188109	Idh1-205	ENSMUSG00000025950	Idh1	1:65166199-65186438	0.082962	0.092914	0.12365	0.132326	0.137761	0.122151	0	0.110299	0.098409	0	0.107931	0.076818	0.085378	0.11318	0.094962	0	0.033599	0.104927
ENSMUST00000186222	Idh1-204	ENSMUSG00000025950	Idh1	1:65171120-65186459	0.219289	0.157663	0.3556	0.637764	0.619541	0.821765	0.153647	0.291883	0.235708	0.124537	0.070288	0.245725	0.120556	0.095892	0.050721	0.038217	0.126201	0.13253
ENSMUST00000149310	Idh1-202	ENSMUSG00000025950	Idh1	1:65168589-65175564	0.075766	0.031165	0.075364	0.105968	0.142626	0.023975	0.056232	0.032498	0.118519	0	0	0.042141	0	0	0.011006	0	0.012375	0.030514
ENSMUST00000027083	Pth2r-201	ENSMUSG00000025946	Pth2r	1:65311257-65389244	0.022656	0.027537	0.009582	0.030352	0.024873	0.019801	0.073596	0.02127	0.016068	0.015368	0.01791	0.023893	0.068243	0	0.039732	0.456424	0.373253	0.204104
ENSMUST00000140190	Pth2r-202	ENSMUSG00000025946	Pth2r	1:65282056-65345341	0.109773	0.148332	0	0	0.051644	0.078246	0	0	0.039568	0	0	0	0	0	0	0.630465	0.339873	0.054914
ENSMUST00000114027	Crygf-202	ENSMUSG00000025945	Crygf	1:65926538-65928306	0	0	0	2.21599	6.04617	5.71787	511.281	456.341	476.378	1242.55	1128.78	867.008	1837.54	1559.35	1118.61	267.5	416.028	307.165
ENSMUST00000027082	Crygf-201	ENSMUSG00000025945	Crygf	1:65926520-65928307	0.494479	0	0	32.1691	87.5139	65.0192	6781.26	5534.84	6952.25	8851.92	8617.77	11741.9	14310.1	13261.1	10172.4	2212.72	2683.11	2397.23
ENSMUST00000081154	Pikfyve-201	ENSMUSG00000025949	Pikfyve	1:65186702-65278695	7.68973	7.40316	7.48181	7.7878	7.46208	7.94192	4.38583	4.34384	3.95971	3.8474	2.946	3.23895	2.26724	2.25756	2.87997	2.84812	2.8491	2.84785
ENSMUST00000097707	Pikfyve-202	ENSMUSG00000025949	Pikfyve	1:65186750-65274012	1.04211	0.807698	0.977302	0.776003	0.873319	0.779776	0.72898	0.830026	0.99992	0.567781	0.540762	0.559107	0.331031	0.010438	0.654812	0.797282	0.481094	0.65489
ENSMUST00000212557	Unc80-206	ENSMUSG00000055567	Unc80	1:66468447-66695596	0	0	0	0	0	0	0	0	0	0	0	0	0	0	0	0	0	0
ENSMUST00000152844	Unc80-204	ENSMUSG00000055567	Unc80	1:66679699-66696663	0	0	0	0	0	0	0	0	0	0	0	0	0	0	0	0	0	0
ENSMUST00000061620	Unc80-201	ENSMUSG00000055567	Unc80	1:66468367-66699148	0.053104	0.030124	0.030286	0.16817	0.169422	0.113658	0.076733	0.103331	0.040298	0.018816	0.028938	0.02714	0.042894	0.039086	0.044981	0.034789	0.096783	0.262574
ENSMUST00000077355	Map2-202	ENSMUSG00000015222	Map2	1:66364655-66442583	0	0.008003	0.003181	0	0.008577	0.004588	0.001642	0	0	0	0	0	0	0	0	0.015401	0.003738	0.006024
ENSMUST00000172886	Map2-220	ENSMUSG00000015222	Map2	1:66416111-66438304	0	0	0	0	0	0	0	0	0	0	0	0	0	0	0	0	0	0.449855
ENSMUST00000173778	Map2-221	ENSMUSG00000015222	Map2	1:66416111-66438304	0	0.044846	0	0.154865	0	0.18204	0	0	0	0.099633	0.21888	0.06096	0.135231	0.107365	0.121311	0	0.161766	0
ENSMUST00000172486	Map2-219	ENSMUSG00000015222	Map2	1:66433575-66439453	0	0	0	0	0	0	0	0	0	0	0	0	0	0	0	0	0	0
ENSMUST00000114017	Map2-206	ENSMUSG00000015222	Map2	1:66175313-66442028	3.61617	2.65271	4.42399	0.549947	0	4.63567	2.50791	3.55997	0	2.42921	0	0.90734	0	0	3.74431	0	6.36471	4.8828
ENSMUST00000114013	Map2-204	ENSMUSG00000015222	Map2	1:66321719-66439188	0.133701	1.26953	0.157764	1.17019	1.2776	1.20024	0.668305	0.853162	0.751078	0.690018	0.966079	1.51879	1.17741	0.671453	1.97197	2.36937	2.0534	2.64329
ENSMUST00000114015	Map2-205	ENSMUSG00000015222	Map2	1:66175316-66442583	0.434711	0.243372	0.99483	0.266681	0.009903	0.258065	0.245607	0.207805	0.003602	9.9e-05	0.156365	0.145048	0	0.00105	2.9e-05	0.355416	1.6e-05	0.143572
ENSMUST00000114018	Map2-207	ENSMUSG00000015222	Map2	1:66251647-66442581	1.54371	1.97306	3.7387	1.54093	3.1911	0.674477	0.597738	0.219721	2.99217	0.897053	0.363326	0.2411	0.950093	0.869229	1.24177	0	1.4629	0.854678
ENSMUST00000024639	Map2-201	ENSMUSG00000015222	Map2	1:66251662-66442581	0.127729	0.080092	0.383579	0.072896	0.269871	0.058518	0.041886	0.398014	0	0	0	0.502461	0.059009	0.039542	0	0	0	0.033169
ENSMUST00000114012	Map2-203	ENSMUSG00000015222	Map2	1:66364658-66442583	0.023706	0	0	0.037898	0	0	0	0	0.092152	0	0	0	0	0.018182	0	0	0	0
ENSMUST00000173800	Map2-222	ENSMUSG00000015222	Map2	1:66416791-66438281	0.185872	0.307763	0	0	0	0	0.135087	0.162917	0.165206	0	0	0.155515	0.091596	0	0.084343	0	0.029155	0
ENSMUST00000156636	Map2-218	ENSMUSG00000015222	Map2	1:66175273-66380617	2.95161	1.83428	1.37722	1.48913	0.828357	1.27072	0.599255	0.420708	0.44278	0.085114	0	0.349636	0.303596	0.289822	0.229914	0	0.357399	0.512855
ENSMUST00000123647	Map2-208	ENSMUSG00000015222	Map2	1:66322102-66401486	0.161994	0.022069	0.075489	0.221441	0	0.102686	0.229512	0.26906	0.061275	0.049199	0.082836	0.060222	0	0.205612	0.093455	0.438854	0.197793	0.252133
ENSMUST00000173855	Map2-223	ENSMUSG00000015222	Map2	1:66380512-66413401	0.092653	0.095561	0.094615	0.12658	0.079304	0.055259	0.075688	0.036023	0.053035	0.025688	0.0426	0.070752	0.061732	0.096019	0.181299	0.28361	0.134188	0.260254
ENSMUST00000141148	Map2-215	ENSMUSG00000015222	Map2	1:66380702-66412930	0.360801	0.133097	0.535813	0.110825	0	0	0	0	0	0	0	0	0	0.140202	0	0	0	0
ENSMUST00000145419	Map2-216	ENSMUSG00000015222	Map2	1:66386978-66414251	0.200324	0.033034	0.002999	0.260119	0.007728	0.009023	0.070647	0.026618	0	0	0.00232	0.024367	0	0	0.033474	0.55564	0.097304	0.142414
ENSMUST00000113995	Rpe-202	ENSMUSG00000026005	Rpe	1:66700831-66719805	0	0	0	0	0	0.45193	0	0	0	6.44697	0.282433	0	0.656183	0	0	0	0	0
ENSMUST00000027157	Rpe-201	ENSMUSG00000026005	Rpe	1:66700831-66719805	14.9617	15.3285	17.046	15.6955	20.7811	18.7207	12.9296	13.1168	13.2587	2.57483	10.3465	8.45226	6.05564	3.07286	8.28735	8.28375	7.67476	6.67266
ENSMUST00000068168	Kansl1l-201	ENSMUSG00000026004	Kansl1l	1:66719363-66817546	2.21523	1.73649	1.47442	2.63759	0	2.06292	1.01338	0.755608	0.844652	1.46622	0.756355	0.637309	0	0	1.87205	0	0	0.648222
ENSMUST00000129190	Kansl1l-203	ENSMUSG00000026004	Kansl1l	1:66719248-66801210	0.506303	0.889656	0.3675	0.517387	3.01142	0.775555	0.839679	0.967825	0.640072	0.199343	0.053647	0.387675	0.738491	0.580916	0.308196	2.01586	1.53169	0.754668
ENSMUST00000113987	Kansl1l-202	ENSMUSG00000026004	Kansl1l	1:66735542-66817562	0.150735	0.241779	0.034057	0.347679	0.014211	0.239976	0.353961	0.010968	0.084464	0.67195	0.062507	0.00797	0.882648	0.002242	0.311471	0	0.112374	0.116774
ENSMUST00000027153	Acadl-201	ENSMUSG00000026003	Acadl	1:66830839-66863277	12.8876	14.6451	13.234	12.6291	12.3733	11.0503	14.7865	11.7684	9.36877	15.8697	15.9022	16.7402	14.1299	13.9882	13.255	12.6981	11.7016	11.4203
ENSMUST00000119559	Lancl1-203	ENSMUSG00000026000	Lancl1	1:67003375-67038834	0	0.762898	1.32452	2.36619	0	0.509381	0	0	0	0.803051	0.781969	0.719708	0	0	0	0	0	0
ENSMUST00000149996	Lancl1-205	ENSMUSG00000026000	Lancl1	1:67009933-67038834	0	0	0	0	0	0	0	0	0	0	0	0	0	0	0	0	0	0
ENSMUST00000027149	Lancl1-201	ENSMUSG00000026000	Lancl1	1:67000517-67038865	4.25407	2.1368	1.25809	2.1133	0.697741	1.99426	5.31551	2.3244	2.63074	1.6486	1.23144	1.12275	2.91726	1.84718	0.644479	0.412445	1.30593	0.499367
ENSMUST00000113979	Lancl1-202	ENSMUSG00000026000	Lancl1	1:67000517-67038872	2.17589	3.46049	3.64544	6.07774	7.77255	5.91138	1.8384	5.54206	3.20019	6.33015	6.57966	4.15882	4.30748	4.53272	5.33213	6.31657	5.85742	5.49372
ENSMUST00000153432	Erbb4-205	ENSMUSG00000062209	Erbb4	1:68250655-69107756	0	0	0	0	0	0.00511	0.004854	0	0.005799	0.00339	0.006646	0.002373	0.002554	0	0	0.004468	0.018633	0
ENSMUST00000119142	Erbb4-201	ENSMUSG00000062209	Erbb4	1:68032186-69107756	0.010344	0	0.192002	0	0.00511	0.307365	0.340536	0.398641	0.928014	0.553793	0.273157	0.860305	0	0.263532	0.491191	1.38813	0.420991	0.568585
ENSMUST00000121473	Erbb4-202	ENSMUSG00000062209	Erbb4	1:68032186-69108059	0.212715	0.237401	0	0.539689	0.686495	0.23705	2.17848	1.87467	1.64329	2.66824	2.66136	2.56222	2.40411	2.88149	3.24543	1.88397	2.172	2.77099
ENSMUST00000065425	Spag16-201	ENSMUSG00000053153	Spag16	1:69826988-70725132	0	0.011231	0	0.065836	0.167406	0.246071	0.0448	0.105205	0	0.029477	0.045957	0.485933	0	0.012791	0.03062	0	0	0
ENSMUST00000113940	Spag16-202	ENSMUSG00000053153	Spag16	1:69826992-69926242	0.781207	0.836674	0.633861	1.59215	2.10385	1.74183	0.447766	0.677654	0.809988	0.389146	0.422233	0.352749	0.093911	0.068028	0.180747	0	0	0
ENSMUST00000188110	Ikzf2-204	ENSMUSG00000025997	Ikzf2	1:69538768-69684157	0	0	0	0	0	0	0	0	0	0	0	0.004074	0	0	0	0	0	0
ENSMUST00000190855	Ikzf2-208	ENSMUSG00000025997	Ikzf2	1:69538768-69684157	0	0	0	0	0	0	0	0	0	0	0	0	0	0	0	0	0	0
ENSMUST00000191262	Ikzf2-209	ENSMUSG00000025997	Ikzf2	1:69538768-69684157	0	0	0	0	0	0	0	0	0	0	0	0	0	0	0	0	0	0
ENSMUST00000187184	Ikzf2-202	ENSMUSG00000025997	Ikzf2	1:69538582-69687245	0.20719	2.66246	0.451502	0.3704	0.106135	0.366041	0.519275	0.380654	0.552704	0	0	0.087748	0	0.01074	0.083264	0	0.001925	0.10384
ENSMUST00000027146	Ikzf2-201	ENSMUSG00000025997	Ikzf2	1:69531214-69685821	4.85641	4.7923	4.86655	2.94387	3.04364	2.37638	0.076405	0.3493	0.004177	0.311777	0.171789	0.132974	0.268999	0.214152	0.42233	0.632961	0.562622	0.738133
ENSMUST00000190771	Ikzf2-207	ENSMUSG00000025997	Ikzf2	1:69538037-69685886	0.187853	0.134681	0.009833	0	0.003212	0.002876	0	0	0	0	0	0.004141	0	0	0	0	0	0
ENSMUST00000190016	Ikzf2-206	ENSMUSG00000025997	Ikzf2	1:69577890-69685300	0.242762	0.058773	0.017183	0.049198	0.211283	0.043947	0	0.00268	0	0	0	0	0	0.006528	0	0	0	0
ENSMUST00000087268	Abca12-201	ENSMUSG00000050296	Abca12	1:71242276-71414910	0.01825	0.018176	0.01115	0.009673	0	0	0.003889	0	0	0	0.003155	0.012383	0.01831	0	0.003562	0.029617	0.008042	0
ENSMUST00000027393	Bard1-201	ENSMUSG00000026196	Bard1	1:71027498-71103146	9.6577	9.79403	9.03254	6.86221	5.78862	6.20398	1.712	2.58739	1.57895	0.840562	0.425408	0.666061	0.447513	0.394788	0.481984	0.348012	0.283572	0.433134
ENSMUST00000027384	Atic-201	ENSMUSG00000026192	Atic	1:71557150-71579631	53.5938	50.6909	53.3532	36.794	33.0924	34.9567	14.7143	19.183	12.6889	12.1394	13.1021	11.6304	10.9602	11.2319	9.6151	9.81341	10.857	10.2104
ENSMUST00000048860	Mreg-201	ENSMUSG00000039395	Mreg	1:72159442-72212307	3.63651	3.06777	3.13914	0.806111	1.01367	0.934614	0.16985	0.428996	0.083025	0.093015	0.105881	0.138569	0.160379	0.238353	0.132702	0.720772	0.539582	0.347389
ENSMUST00000141783	Tmem169-202	ENSMUSG00000026188	Tmem169	1:72284395-72300773	0.214275	0.646448	0.744436	0.379282	0.390926	0	0	0.201465	0	0.019706	0	0	0	0	0	0	0	0
ENSMUST00000027380	Tmem169-201	ENSMUSG00000026188	Tmem169	1:72284369-72303104	0.661373	0	0	0	0.630734	0.543636	0.060596	0	0.171688	0.069803	0	0.092021	0.008005	0.027861	0.044355	0	0	0
ENSMUST00000027381	Pecr-201	ENSMUSG00000026189	Pecr	1:72259172-72284314	5.10932	5.39228	2.91481	6.33681	6.79153	4.93125	3.76626	5.04121	4.08474	7.38448	5.36185	5.32686	5.83417	4.95715	2.96959	3.22026	4.36388	2.08641
ENSMUST00000097698	Pecr-202	ENSMUSG00000026189	Pecr	1:72266996-72284259	0.805378	0.084015	3.84517	0.248627	0.135283	2.18268	2.71044	0.072742	0.087371	0.004259	0	0.016215	0.01421	0.011573	3.03981	0	0	2.12681
ENSMUST00000047786	March4-201	ENSMUSG00000039372	2023-03-04	1:72427112-72536930	0.015008	0	0	0.049343	0.009628	0.021654	0.031217	0.015936	0.068127	0.067419	0	0	0	0.005973	0.021447	0	0	0
ENSMUST00000027379	Xrcc5-201	ENSMUSG00000026187	Xrcc5	1:72307427-72394952	24.5339	23.4276	23.5217	22.5102	21.5565	22.205	9.50149	10.3528	9.91761	6.83137	6.07235	6.71394	4.86871	5.25105	5.54424	5.11683	4.82892	5.25446
ENSMUST00000055226	Fn1-201	ENSMUSG00000026193	Fn1	1:71585524-71653175	43.5041	49.7471	42.0492	43.91	30.8563	36.5544	5.40948	8.9279	6.4079	5.55386	2.2443	1.20401	0.22247	0.024112	0.237661	0	0.077758	0.227729
ENSMUST00000187938	Fn1-211	ENSMUSG00000026193	Fn1	1:71585523-71653172	0.027912	0.126378	0.840329	0.429132	0.061601	0.022828	0.113901	0.023477	0	0	0	0.41666	0	0	0.123722	0	0	0
ENSMUST00000188674	Fn1-213	ENSMUSG00000026193	Fn1	1:71585523-71653172	0.026782	0	0.785795	0.395464	0.01469	0	0	0	0	0	0.00899	0	0	0	0	0	0	0
ENSMUST00000188894	Fn1-214	ENSMUSG00000026193	Fn1	1:71585520-71653172	0.014417	0.019903	0.03301	0.032745	0.017094	0.028972	0.008929	0.008814	0.001765	0	0	0.508143	0.014074	0.320529	0.062312	0.18833	0	0
ENSMUST00000186129	Fn1-203	ENSMUSG00000026193	Fn1	1:71585524-71653200	0.077736	0.159076	0.05105	0.023497	0.035709	0.019699	0.011994	0.015275	0.01118	0.13558	0.006429	0.506084	0	0.005476	0	0	0	0
ENSMUST00000189821	Fn1-216	ENSMUSG00000026193	Fn1	1:71585523-71653172	0.03458	0	0.714305	0.373793	0.014125	0	0	0	0	0	0	0	0	0	0	0	0	0
ENSMUST00000190780	Fn1-217	ENSMUSG00000026193	Fn1	1:71585524-71653172	0.004669	0.019533	0.003284	0.000594	0.010887	0.015966	0.000655	0.012846	0	0	0	0.067316	0	0	0	0	0	0
ENSMUST00000186940	Fn1-208	ENSMUSG00000026193	Fn1	1:71642825-71653161	0.468043	1.31861	0.246357	0.352527	0.539023	0.676812	0.3057	0.353314	0.289695	0.226935	0.403956	0.136268	0.051569	0.371179	0.080746	0	0	0
ENSMUST00000186736	Fn1-206	ENSMUSG00000026193	Fn1	1:71645643-71653172	0.129153	0.184026	0	0	0	0	0	0	0	0	0	0	0	0	0	0	0	0
ENSMUST00000133123	Smarcal1-203	ENSMUSG00000039354	Smarcal1	1:72583251-72595831	0	0	0.130755	0	0	0	0	0.230043	0	0.122859	0	0	0	0	0	0	0.196311	0
ENSMUST00000047615	Smarcal1-201	ENSMUSG00000039354	Smarcal1	1:72583251-72633134	8.04687	7.36471	6.67805	6.63494	5.49165	6.27622	4.71386	4.6278	3.48856	3.11283	2.8917	4.52689	1.85991	2.44674	2.41271	2.45435	2.80296	2.48096
ENSMUST00000152225	Smarcal1-207	ENSMUSG00000039354	Smarcal1	1:72583615-72633134	0.068542	0.037226	0.014962	0.144103	0.084937	0.328728	0.420626	0.373957	0.462606	0.036915	0.596417	0.189582	0.61934	0	0.203461	0	0.003251	0.306052
ENSMUST00000145868	Smarcal1-205	ENSMUSG00000039354	Smarcal1	1:72583251-72585991	0.071091	0.013972	0.022308	0.062498	0.015308	0.026372	0	0.227651	0.088059	0.006674	0.009288	0.010976	0	0.011585	0.061014	0	0.007456	0.046877
ENSMUST00000059980	Rpl37a-201	ENSMUSG00000046330	Rpl37a	1:72711290-72713813	356.199	307.526	328.118	285.343	435.063	353.034	271.166	266.445	183.276	99.3775	109.549	206.069	113.384	99.8568	93.8932	90.8651	178.595	132.227
ENSMUST00000047328	Igfbp2-201	ENSMUSG00000039323	Igfbp2	1:72824503-72852474	63.4152	65.0055	60.2281	13.2654	19.8782	19.0381	1.76243	4.25831	1.61933	2.11808	1.15247	0.122922	0.796442	0.84323	3.87988	0	0.394545	0.22025
ENSMUST00000120564	Igfbp2-202	ENSMUSG00000039323	Igfbp2	1:72825322-72852467	25.3879	17.5582	21.4678	10.8038	0.084267	0.031658	0.003944	0.027578	0.035202	0	0	0	0	0	0	0	0	0
ENSMUST00000027377	Igfbp5-201	ENSMUSG00000026185	Igfbp5	1:72857932-72874884	70.9506	74.0999	73.0254	46.0705	41.7614	51.6245	48.0732	45.7288	37.5598	20.0231	9.56148	20.4369	19.59	23.5994	27.4359	7.46586	19.4767	10.7627
ENSMUST00000127134	Rufy4-202	ENSMUSG00000061815	Rufy4	1:74125579-74147773	0	0	0.098769	0	0	0	0	0	0.036363	0	0	0	0	0	0	0	0	0
ENSMUST00000080167	Rufy4-201	ENSMUSG00000061815	Rufy4	1:74125541-74148223	0.175157	0.004464	0.029628	0.122145	0.057502	0.014251	0	0	0.003579	0.013588	0	0	0	0.005631	0.014115	0.010255	0.012764	0.023474
ENSMUST00000027372	Cxcr2-201	ENSMUSG00000026180	Cxcr2	1:74153989-74160610	0	0	0	0	0	0	0	0	0	0	0	0	0	0	0	0	0	0
ENSMUST00000106899	Cxcr2-202	ENSMUSG00000026180	Cxcr2	1:74153991-74161246	0.018642	0.070852	0.067003	0.052206	0.071816	0.010753	0.011626	0	0.043806	0	0	0	0	0.017855	0	0	0	0
ENSMUST00000191104	Tns1-217	ENSMUSG00000055322	Tns1	1:73910232-74124449	0	0	10.4812	3.51628	0	0	0	0	0	0	0	0	0	0	0	0	4.25852	4.17271
ENSMUST00000185702	Tns1-205	ENSMUSG00000055322	Tns1	1:73914093-73995372	0	0	0	0	0	0	0	0	0	0	0	0	0	0	0	0	0	0
ENSMUST00000185331	Tns1-203	ENSMUSG00000055322	Tns1	1:73914117-73995372	0	0	0	0	0	0	0	0	0	0	0	0	0	0	0	0	0	0
ENSMUST00000212888	Tns1-222	ENSMUSG00000055322	Tns1	1:73914530-74124447	0	0	0	0	0	0	0	0	0	0	0	0	0	0	0	0	0	0
ENSMUST00000189228	Tns1-213	ENSMUSG00000055322	Tns1	1:73925130-73941014	0	0	0	0	0	0	0	0	0	0	0	0	0	0	0	0	0	0
ENSMUST00000187281	Tns1-207	ENSMUSG00000055322	Tns1	1:73993163-74037133	0	2.55404	0.26723	0.433293	0	0	0.117998	0.134095	0.346863	0.383086	0.124591	0.07819	0	0	0	0	0.079636	0
ENSMUST00000188208	Tns1-210	ENSMUSG00000055322	Tns1	1:73997055-74096868	0	0.358074	0.371515	0	0	0.002127	0	0	0	0	0.017257	0	0	0	0	0	0	0
ENSMUST00000169786	Tns1-201	ENSMUSG00000055322	Tns1	1:73910231-74124447	0.678983	5.38559	0.015609	0.003353	0.265246	0.082237	1.37419	1.63091	1.09503	2.33268	1.15231	2.21728	1.21184	1.20602	1.63465	3.96136	0.002451	0.003585
ENSMUST00000187584	Tns1-208	ENSMUSG00000055322	Tns1	1:73910232-74091351	9.19145	4.20578	0.181059	0.150891	2.38111	2.10193	0.00129	0	0	0	0	0	0	0	0	0.003184	0	0.003228
ENSMUST00000187691	Tns1-209	ENSMUSG00000055322	Tns1	1:73913911-73928513	0.019001	0.015409	0.011417	0.008019	0.098947	0.029478	0.004042	0.006577	0.004872	0	0.002468	0	0	0	0.008214	0	0	0.01161
ENSMUST00000191204	Tns1-218	ENSMUSG00000055322	Tns1	1:73995288-74096825	0.091618	0.076304	0.006492	0	0	0	0	0	0.049996	0	0	0	0	0	0.019864	0.020143	0	0.002949
ENSMUST00000190389	Tns1-215	ENSMUSG00000055322	Tns1	1:73992205-74001567	0.15494	0.201823	0.213165	0.069	0.194467	0.063059	0.064994	0.120702	0.060201	0.068128	0.028301	0.046111	0	0.037549	0.049807	0.207203	0.366233	0.854983
ENSMUST00000191367	Tns1-220	ENSMUSG00000055322	Tns1	1:73953373-73963043	0.05923	0.228659	0.030563	0.120833	0.35989	0.422738	0.637623	0.649653	0.160263	0.340855	0.14766	0.483409	0.073428	0.37071	0	0	0	0.019883
ENSMUST00000077985	Gpbar1-201	ENSMUSG00000064272	Gpbar1	1:74278550-74279624	0.026235	0	0	0	0.040779	0	0	0	0	0.058296	0.099744	0.027588	0	0	0.060557	0	0	0
ENSMUST00000185733	Arpc2-204	ENSMUSG00000006304	Arpc2	1:74236084-74236888	0	0	0	0	0	0	0	0	0	0	0	0	0	0	0	0	0	0
ENSMUST00000113820	Arpc2-203	ENSMUSG00000006304	Arpc2	1:74236497-74268209	91.2308	10.9231	13.7833	80.982	81.6309	10.5783	70.8465	68.0815	66.2919	17.6497	68.4862	14.8197	12.4439	11.5946	13.4472	26.1693	11.1635	19.5997
ENSMUST00000113819	Arpc2-202	ENSMUSG00000006304	Arpc2	1:74236550-74267988	1.86332	0.21387	0.480636	1.91934	2.41516	0.458312	1.80248	1.11113	1.82583	0.061074	0.59889	0.004045	0.000178	0.008767	0	0.122877	0.028048	0.215007
ENSMUST00000006467	Arpc2-201	ENSMUSG00000006304	Arpc2	1:74236517-74267987	16.0708	92.1336	94.3337	16.7377	26.1831	84.4081	10.821	16.1537	10.4042	63.1081	9.73644	58.1738	47.3099	54.9479	49.5467	74.5073	77.9676	58.5387
ENSMUST00000128445	Catip-202	ENSMUSG00000073650	Catip	1:74362366-74367798	0	0	0	0	0	0	0	0	0	0	0	0	0	0	0	0	0	0
ENSMUST00000191010	Catip-204	ENSMUSG00000073650	Catip	1:74362442-74369150	0	0	0	0	0	0	0	0	0	0	0.068946	0	0	0	0	0	0	0
ENSMUST00000097697	Catip-201	ENSMUSG00000073650	Catip	1:74362108-74369321	0.062167	0	0.079258	0	0.062596	0.107522	0	0.053939	0.036801	0.014914	0	0.035049	0.037231	0	0.030985	0	0.028018	0
ENSMUST00000027368	Slc11a1-201	ENSMUSG00000026177	Slc11a1	1:74375203-74386062	0	0.068938	0	0	1.38345	0	0	0	0	0	0.012285	0	0	0	0	0	0	0
ENSMUST00000187516	Slc11a1-211	ENSMUSG00000026177	Slc11a1	1:74375195-74385755	0.036952	0	0	0.033642	0.000903	0.741011	0	0	0	0	0	0	0	0	0	0	0	0
ENSMUST00000187046	Aamp-204	ENSMUSG00000006299	Aamp	1:74280933-74283979	0	0	0	0	0	0	0	0	0	0	0	0	0	0	0	0	0	0
ENSMUST00000130763	Tmbim1-204	ENSMUSG00000006301	Tmbim1	1:74293910-74305622	0	0	0	0	0	0	0	0	0	0	0	0	0	0	0	0	0	0
ENSMUST00000141560	Tmbim1-206	ENSMUSG00000006301	Tmbim1	1:74293927-74304120	0	0	0	0	0	0	0	0.533102	0	0.351428	0	0	0	0	0	0	0	0
ENSMUST00000006462	Aamp-201	ENSMUSG00000006299	Aamp	1:74279840-74284738	23.4695	27.7417	28.1849	19.4019	21.7563	22.8471	22.6979	20.1449	14.8442	19.4044	19.3443	19.9334	16.5836	16.631	14.6299	12.57	3.44114	11.9651
ENSMUST00000178235	Aamp-202	ENSMUSG00000006299	Aamp	1:74279846-74284680	5.82888	3.97829	4.15229	3.62625	3.70492	5.18964	1.97069	2.29447	2.15104	2.79209	4.01544	3.58812	3.32443	3.75729	3.28701	0	13.9318	3.57572
ENSMUST00000190008	Aamp-205	ENSMUSG00000006299	Aamp	1:74283196-74284421	0.403628	0.604001	0.168485	0.637771	0.91235	0.557992	0.529187	0.412356	0.469798	0.194025	0.1057	0.302066	0.199875	0.01282	0.183078	0	0.250782	0.193183
ENSMUST00000087226	Pnkd-203	ENSMUSG00000026179	Pnkd	1:74285055-74353694	0.001247	0	0	0	0.000399	0.003519	0	0.010669	0.214073	0	0	0.003284	0	0	0.002253	0	0	0
ENSMUST00000027370	Pnkd-201	ENSMUSG00000026179	Pnkd	1:74285045-74353684	5.13927	0.394925	3.00486	3.71755	3.12377	2.2901	1.3001	1.32817	2.31311	1.65499	1.08639	1.25947	0.466798	0.097635	0.567251	0	0.260373	0
ENSMUST00000087225	Pnkd-202	ENSMUSG00000026179	Pnkd	1:74332610-74353686	0.689077	5.27317	2.89449	0.350827	0.003788	1.97568	1.5587	1.76677	0.241601	0.618714	0.924852	1.01429	2.44887	3.70021	1.56438	1.57519	1.47567	1.50953
ENSMUST00000113805	Pnkd-204	ENSMUSG00000026179	Pnkd	1:74284930-74287454	8.97986	9.86117	9.02046	6.88042	7.3983	6.42329	6.19892	5.57085	4.59273	3.97081	5.70094	5.19524	4.66522	3.49541	3.8848	5.05707	4.91725	6.51017
ENSMUST00000016309	Tmbim1-201	ENSMUSG00000006301	Tmbim1	1:74288247-74304405	0.059948	0.002872	0.044085	0.007133	0.026848	0.028898	0.198627	0.022485	0.007334	0.250842	0.091322	0.011907	0.017349	0.073633	0.006213	0	0.094572	0.742351
ENSMUST00000113796	Tmbim1-202	ENSMUSG00000006301	Tmbim1	1:74288253-74304361	0.276028	0.526998	0.604129	0.660655	1.12075	1.11548	1.67565	1.72121	1.52635	1.76249	2.5979	2.06825	1.41433	0.992581	1.33044	1.38425	1.44521	0.76181
ENSMUST00000128505	Tmbim1-203	ENSMUSG00000006301	Tmbim1	1:74289300-74291228	0.01687	0.047171	0.040008	0.216696	0.160203	0.032579	0.156485	0.411837	0.081985	0.01358	0.038312	0.075257	0.019206	0.084549	0.081095	0	0	0.122076
ENSMUST00000027367	Ctdsp1-201	ENSMUSG00000026176	Ctdsp1	1:74391509-74397285	13.0342	13.2322	12.4464	9.53609	3.54419	7.15146	3.30737	2.39574	3.53594	2.15591	1.62571	4.17551	2.25854	2.11911	1.39604	8.74445	4.19997	3.06141
ENSMUST00000152659	Ctdsp1-203	ENSMUSG00000026176	Ctdsp1	1:74392162-74394069	0.260606	0.308361	0.084939	0.40815	0.358701	0.095175	0.003616	0.708841	0.190891	0.140259	0.069313	0.124915	0.024813	0.067609	0.082578	0.070006	0.109102	0.1307
ENSMUST00000087183	Stk36-201	ENSMUSG00000033276	Stk36	1:74601445-74636894	0	0	0.823591	0.579904	0.131764	0	0	0	0	1.42939	0.929755	0	0.421063	0.155344	0.821926	0.654623	0.373037	0.548955
ENSMUST00000148456	Stk36-206	ENSMUSG00000033276	Stk36	1:74601503-74634100	1.01527	0.25448	0.178278	0.180615	0.15317	0.225421	0.131071	0.847802	0.158749	0	0.128551	0.251883	0	0	0	0	0.080507	0
ENSMUST00000087186	Stk36-202	ENSMUSG00000033276	Stk36	1:74601639-74636043	0.069679	0.539081	0.113947	0	0	0.126433	0.198759	0	0.067626	0	0	0.079267	0	0	0	0	0	0
ENSMUST00000113694	Stk36-203	ENSMUSG00000033276	Stk36	1:74601514-74605525	0.431624	0.408299	0.464825	1.03672	0.980855	0.330031	0.479559	0.657063	0.323866	0.508574	0.156048	0.391524	0.573301	0.358893	0.117981	0.1679	0.754158	0.234074
ENSMUST00000159749	Vil1-202	ENSMUSG00000026175	Vil1	1:74419053-74423018	0	0	0	0	0	0	0	0	0	0	0	0	0	0	0	0	0	0
ENSMUST00000189257	Usp37-205	ENSMUSG00000033364	Usp37	1:74437730-74544284	0	0	0	0	0	0	0	0	0.001742	0	0	0	0	0	0	0	0	0
ENSMUST00000067916	Plcd4-202	ENSMUSG00000026173	Plcd4	1:74542888-74567794	0	0	0	0	0	0	0	0	0	0	0	0	0.002772	0	0	0	0	0
ENSMUST00000113747	Plcd4-204	ENSMUSG00000026173	Plcd4	1:74542903-74565977	0	0	0	0	0	0	0	0	0	0	0	0	0	0	0	0	0	0
ENSMUST00000113750	Plcd4-206	ENSMUSG00000026173	Plcd4	1:74542903-74565977	0	0	0	0	0	0	0	0	0	0	0	0	0	0	0	0	0	0
ENSMUST00000027362	Plcd4-201	ENSMUSG00000026173	Plcd4	1:74544364-74565977	0	0	0	0	0	0	0	0	0	0	0	0	0	0	0	0	0	0
ENSMUST00000127938	Rnf25-203	ENSMUSG00000026171	Rnf25	1:74595209-74600564	0	0	0	0	0	0	0	0	0	0	0	0	0	0.077234	0.083773	0	0	0.04973
ENSMUST00000154874	Rnf25-210	ENSMUSG00000026171	Rnf25	1:74595885-74600599	0	0	0	0	0	0	0	0	0	0	0	0	0	0.216212	0	0	0	0
ENSMUST00000136078	Rnf25-207	ENSMUSG00000026171	Rnf25	1:74598363-74601345	0	0	0	0	0	0	0	0	0	0	0	0	0.580755	0	0	0	0	0
ENSMUST00000027366	Vil1-201	ENSMUSG00000026175	Vil1	1:74409376-74435559	0.017805	0	0.032702	0.170795	0	0.077193	0.101021	0.050755	0.044366	0.068624	0.04112	0.032116	0.02404	0.017409	0.020838	0	0.028265	0
ENSMUST00000087215	Cnot9-201	ENSMUSG00000026174	Cnot9	1:74506058-74530842	51.7009	50.3559	50.164	30.6401	26.1841	27.4695	10.0616	12.9868	9.52192	7.62287	7.60025	6.41503	6.32026	6.3224	6.73198	7.16961	6.89521	6.39381
ENSMUST00000044260	Usp37-201	ENSMUSG00000033364	Usp37	1:74435511-74505803	20.4001	19.8618	20.1392	16.2115	15.8427	15.5796	8.26845	8.07356	6.81769	7.92041	7.40365	7.00783	5.21262	5.57417	5.09643	3.53614	4.28559	3.66136
ENSMUST00000186282	Usp37-202	ENSMUSG00000033364	Usp37	1:74495718-74505806	0.556488	0.923851	0.419831	1.25548	0.664572	0.981772	0.263176	0.645027	0.497054	0.307109	0.247104	0.188302	0.205158	0.217274	0.335772	1.04185	0.074289	0.149326
ENSMUST00000113749	Plcd4-205	ENSMUSG00000026173	Plcd4	1:74542888-74567794	0.014373	0	0	0	0	0	0	0	0	0.038057	0	0	0.016287	0	0	0	0	0
ENSMUST00000027315	Zfp142-201	ENSMUSG00000026135	Zfp142	1:74566426-74588025	3.83051	1.72801	1.44853	2.59755	1.47203	1.69857	2.47402	2.46273	1.47464	1.97162	0.949679	0.962865	0.015682	1.16245	0.504633	1.42133	0.977482	0.953583
ENSMUST00000113737	Zfp142-203	ENSMUSG00000026135	Zfp142	1:74565127-74588028	1.38222	0.901763	1.06293	1.90562	1.51527	1.37368	0.22412	0.5326	1.16711	0.123814	0.871089	0.872393	0.858456	0.079013	0.400938	0.482306	0.432991	0.285022
ENSMUST00000066986	Zfp142-202	ENSMUSG00000026135	Zfp142	1:74566502-74588145	0.197158	0.208302	0	0.136136	0.080484	0.136222	0	0.035808	0.092563	0.02834	0	0.044687	0	0	0	0	0	0
ENSMUST00000027358	Bcs1l-201	ENSMUSG00000026172	Bcs1l	1:74588300-74592443	3.45465	3.38092	2.53232	0.096916	1.434	2.4998	0.723709	2.5981	1.66908	0.02007	0.718409	0.490863	0.917576	0.452061	0.886585	1.49313	2.54852	0.450272
ENSMUST00000113733	Bcs1l-203	ENSMUSG00000026172	Bcs1l	1:74588289-74592124	1.48973	1.85089	2.09632	4.96888	2.12175	2.10375	3.73215	2.1302	2.12815	3.75987	2.78737	2.12095	2.59131	2.93114	2.00501	2.94145	0.951742	2.80554
ENSMUST00000113732	Bcs1l-202	ENSMUSG00000026172	Bcs1l	1:74588374-74592189	0.274549	0.127268	0.23038	0	1.53723	0.008712	0.054096	0.258162	0.226457	0	0.02686	0.027599	0.103447	0.00637	0.004007	0.274376	0.077351	0.026677
ENSMUST00000027357	Rnf25-201	ENSMUSG00000026171	Rnf25	1:74593748-74601397	8.64888	0.387055	1.61663	3.64567	2.08186	0.722458	1.05371	1.07305	0.363776	0.188978	2.60462	0.258659	3.61635	2.23736	1.39177	2.70301	2.69305	2.09304
ENSMUST00000113721	Rnf25-202	ENSMUSG00000026171	Rnf25	1:74593753-74601377	5.3168	10.3814	9.75286	9.26669	8.55718	10.6129	7.91118	8.61367	8.34415	7.40312	5.31358	6.74967	2.07465	2.90655	3.68285	2.22056	1.31504	1.19039
ENSMUST00000132081	Rnf25-205	ENSMUSG00000026171	Rnf25	1:74598733-74601365	0.316436	0.459952	0.716381	0.751878	0.744979	1.01171	0.957426	0.448035	0.816354	0.216314	0.427456	0.533793	0.037806	0.184961	0.199908	0.375395	0.235586	0.057647
ENSMUST00000188073	Prkag3-206	ENSMUSG00000006542	Prkag3	1:74738922-74748955	0	0.006067	0.018037	0.031046	0.015479	0	0	0	0	0	0	0	0	0	0.005945	0	0.020613	0.02257
ENSMUST00000113672	Prkag3-202	ENSMUSG00000006542	Prkag3	1:74740205-74748577	0	0	0	0	0	0	0	0	0	0	0	0	0	0	0	0	0	0
ENSMUST00000081636	Prkag3-201	ENSMUSG00000006542	Prkag3	1:74740205-74749221	0.060559	0	0	0	0	0	0	0	0	0	0	0	0	0	0	0	0	0
ENSMUST00000027356	Cyp27a1-201	ENSMUSG00000026170	Cyp27a1	1:74713574-74737892	3.1726	3.88912	3.62031	0.825518	0.745672	1.01084	0.28209	0.275538	0.276341	0.409786	0.424909	0.3883	0.343784	0.353872	0.350393	0.658395	0.481398	0.426324
ENSMUST00000187238	Wnt10a-202	ENSMUSG00000026167	Wnt10a	1:74793363-74803495	0	0	0	0	0	0	0	0	0	0	0	0	0	0	0	0	0	0
ENSMUST00000006718	Wnt10a-201	ENSMUSG00000026167	Wnt10a	1:74791516-74804179	0.154959	0.013467	0.158308	0.193359	0.053287	0.11984	0	0	0	0	0	0	0	0	0	0.182627	0.094691	0.071007
ENSMUST00000006716	Wnt6-201	ENSMUSG00000033227	Wnt6	1:74771892-74785322	6.83652	6.87468	7.36475	1.82044	1.30922	0.971879	0.002982	0.079825	0.051957	0	0.008862	0	0	0	0	0	0	0
ENSMUST00000160379	Cdk5r2-201	ENSMUSG00000090071	Cdk5r2	1:74854934-74857732	0.192457	0.267096	0.072957	0.096187	0.031324	0.070446	0.076168	0.045279	0.076173	0.040077	0.041192	0.010286	0.029886	0.063052	0.040624	0.036256	0	0.286713
ENSMUST00000006721	Cryba2-201	ENSMUSG00000006546	Cryba2	1:74889934-74893143	0.094164	0	0.128172	531.478	1023.55	922.628	5985.37	5423.09	5085.44	10417.3	11444.1	9483.28	14806.8	14648.1	12324.8	19593.5	21546.6	18618.9
ENSMUST00000094844	Cfap65-201	ENSMUSG00000047021	Cfap65	1:74902071-74935599	0	0	0.011892	0.005319	0	0	0	0	0	0	0	0	0.002293	0	0	0	0	0
ENSMUST00000164097	Ihh-201	ENSMUSG00000006538	Ihh	1:74945315-74951672	0.02297	0	0.013752	0.147292	0.017644	0.039947	0.014397	0.051449	0	0	0.023358	0	0	0	0.026377	0	0.023852	0
ENSMUST00000152855	Nhej1-201	ENSMUSG00000026162	Nhej1	1:74967139-75046639	1.9912	2.13461	1.53148	1.90245	1.6461	1.83944	0.586356	0.673097	0.697684	0.25601	0.621093	0.378212	0.424299	0.333476	0.541463	0.80964	0.848425	0.566622
ENSMUST00000141119	Ttll4-206	ENSMUSG00000033257	Ttll4	1:74661750-74685357	0	0	0	0	0	0.319411	0	0	0	0	0	0	0	0	0	0	0	0
ENSMUST00000113678	Ttll4-202	ENSMUSG00000033257	Ttll4	1:74678898-74697977	0	0	0	0	0	0	0	0	0	0	0	0	0	0	0	0	0	0
ENSMUST00000042125	Ttll4-201	ENSMUSG00000033257	Ttll4	1:74661745-74703730	23.9562	12.3414	12.4634	16.4345	14.2649	8.55288	4.27617	9.94768	7.64599	5.71834	6.01508	6.4662	3.07318	3.53966	3.22056	1.33539	2.08309	2.54434
ENSMUST00000129890	Ttll4-204	ENSMUSG00000033257	Ttll4	1:74661817-74681791	0.465543	1.35615	0.828873	0	0.305429	0.308625	0	0	0.304311	0.26424	0	0	0	0	0	0	0	0
ENSMUST00000186037	Retreg2-202	ENSMUSG00000049339	Retreg2	1:75143165-75147907	0	0	0	0	0	0.009025	0	0	0	0	0	0	0	0	0	0	0	0.002866
ENSMUST00000190240	Retreg2-208	ENSMUSG00000049339	Retreg2	1:75142794-75147909	6.67209	5.23412	4.64343	7.39183	5.52367	8.99305	3.98118	7.66619	2.82776	6.13783	5.41887	4.23245	6.05452	5.26003	7.12415	11.1398	9.2154	10.2379
ENSMUST00000097694	Retreg2-201	ENSMUSG00000049339	Retreg2	1:75142786-75147913	0.036738	0.085951	0.01038	0.684162	1.31651	0.012282	0.813068	0.150615	1.01648	0.104516	0.282406	0.022807	0.042627	0.019845	0.012791	0.559161	0.422867	0.03779
ENSMUST00000189650	Retreg2-207	ENSMUSG00000049339	Retreg2	1:75142980-75144664	0.113068	0.028932	0.653177	0.103207	0.113783	0.076095	0.061162	0.031924	0.057067	0.106393	0.00429	0.107476	0.00166	0.041181	0.004361	0.10138	0.026156	0.040231
ENSMUST00000187901	Retreg2-203	ENSMUSG00000049339	Retreg2	1:75143182-75144377	0.011568	0.056325	0.073959	0.077194	0.124278	0.109233	0.112964	0.060711	0.157677	0.003319	4e-06	2e-06	7e-06	0.017238	0.004644	0.142949	1e-06	0.195153
ENSMUST00000189345	Retreg2-206	ENSMUSG00000049339	Retreg2	1:75145304-75145761	0.108862	0.12885	0.123101	0.162571	0	0	0.136902	0	0	0.108116	0.101613	0.106311	0.10017	0.093011	0	0	0.108696	0
ENSMUST00000041213	Cnppd1-201	ENSMUSG00000033159	Cnppd1	1:75135771-75142697	0.202645	5.66554	4.10412	0.004754	5.05064	4.96716	3.48388	0	2.66234	4.69611	4.90773	0.0012	0	3.11593	0.001594	0	0	2.42387
ENSMUST00000168720	Cnppd1-202	ENSMUSG00000033159	Cnppd1	1:75134554-75142638	3.11669	1.94912	3.10817	2.05766	2.33202	1.22598	1.35069	1.33427	0.995303	0.726827	1.92253	1.66866	0.595673	1.54033	1.9658	0.806751	0.962929	1.03821
ENSMUST00000190679	Cnppd1-208	ENSMUSG00000033159	Cnppd1	1:75135768-75141691	3.23365	0.595898	0.393303	7.59369	0.500371	0.474392	1.25619	1.93194	0.120026	0.265974	0.559021	1.74605	1.55805	0.21215	2.30038	0.360101	2.38337	0.186825
ENSMUST00000189403	Cnppd1-206	ENSMUSG00000033159	Cnppd1	1:75139347-75141803	1.07062	0.389231	0.318943	0.52987	0.281436	0.835532	0.339333	0.588526	0.084697	0.367541	0.272712	0.364237	0.10805	0.336746	0.053026	0	0.137673	0.041287
ENSMUST00000189809	Cnppd1-207	ENSMUSG00000033159	Cnppd1	1:75139597-75142711	0.140839	0.038212	0	0	0	0	0.077653	0.063316	0	0	0.125518	0	0.463364	0.011994	0	0.316093	0	0.025977
ENSMUST00000039534	Resp18-201	ENSMUSG00000033061	Resp18	1:75272199-75278415	0.170906	0.188992	0.045526	0	0.224272	0	0	0	0	0	0	0	0	0	0	0	0	0
ENSMUST00000186178	Ptprn-203	ENSMUSG00000026204	Ptprn	1:75258491-75263907	0	0	0	0	0	0	0	0	0	0	0	0	0	0	0	0	0	0
ENSMUST00000189769	Ptprn-206	ENSMUSG00000026204	Ptprn	1:75258491-75264050	0	0	0	0	0	0	0	0	0	0	0	0	0	0	0	0	0	0
ENSMUST00000185849	Ptprn-202	ENSMUSG00000026204	Ptprn	1:75258559-75264502	0	0	0	0	0	0	0	0	0	0	0	0	0	0	0	0	0	0
ENSMUST00000027404	Ptprn-201	ENSMUSG00000026204	Ptprn	1:75247027-75264213	0.293451	0.318358	0.231146	0.099108	0.118397	0.121841	0.019596	0.022108	0.023165	0.07077	0.020125	0.048529	0.007568	0.00421	0.009818	0.066372	0.097428	0.191263
ENSMUST00000055223	Dnajb2-201	ENSMUSG00000026203	Dnajb2	1:75236465-75244804	0	0	0.020002	0	0.020977	0.304943	0.315414	1.05029	1.58866	6.07936	4.98297	2.30013	5.61523	5.4912	3.55838	0.226699	1.31764	0.049831
ENSMUST00000187058	Dnajb2-206	ENSMUSG00000026203	Dnajb2	1:75236556-75245690	0	0	0.415202	0	0.512104	0.424008	1.53437	1.34469	1.01072	3.13896	2.65591	2.27633	2.09803	2.48248	2.55071	2.45691	2.43963	2.00972
ENSMUST00000188346	Dnajb2-208	ENSMUSG00000026203	Dnajb2	1:75236469-75245692	0.427591	0.002342	0.003494	0.005586	0.001681	0.42909	0.008233	0.019558	0.028677	0.055985	0.03004	0.036848	0.759302	0.014011	0.025518	0.012849	0.023774	0.020289
ENSMUST00000188290	Dnajb2-207	ENSMUSG00000026203	Dnajb2	1:75236487-75245690	0.408445	0.54035	0.522771	0.685284	0.02057	0.388287	0.039629	0.011923	0.047336	0.02204	0.026871	0.052508	0.025941	0.02404	0.033746	2.49763	0.160895	0.244061
ENSMUST00000188931	Dnajb2-210	ENSMUSG00000026203	Dnajb2	1:75236406-75245688	1.65305	2.18461	1.55999	3.41375	2.38486	3.05036	8.99504	9.40786	7.4571	19.3924	19.7045	15.338	20.7531	20.1129	15.4157	22.8298	20.4671	16.8024
ENSMUST00000082158	Dnajb2-202	ENSMUSG00000026203	Dnajb2	1:75236465-75244804	0.054782	0.023761	0.072854	0.069249	0.023386	0.373326	0.275425	0.006783	0.032242	1.11677	0.727539	0.272805	0.514625	1.53182	0.217945	2.69731	0.60481	1.07011
ENSMUST00000185654	Dnajb2-204	ENSMUSG00000026203	Dnajb2	1:75236614-75239333	0.121674	0.78972	0.197787	0.611596	1.47644	1.3975	7.20708	4.7103	0.751784	6.32703	5.21641	11.7742	12.4018	7.25283	6.91721	7.54027	7.82847	8.29821
ENSMUST00000162768	Zfand2b-208	ENSMUSG00000026197	Zfand2b	1:75168646-75170752	0	0	0	0.391273	0	0.177563	0	0.174922	0.195893	0.217994	0.175954	0	0	0	0.138832	0	0.182563	0
ENSMUST00000160439	Zfand2b-204	ENSMUSG00000026197	Zfand2b	1:75168646-75171629	0	1.889	0.532668	0	1.70098	0.227097	0.934625	0.139544	0.209261	0	0.768868	0	0.382584	0.558753	0.229665	0.666436	0.819027	1.52283
ENSMUST00000186227	Zfand2b-209	ENSMUSG00000026197	Zfand2b	1:75168928-75171402	0	0	0	0	0.05902	0	0.05514	0.042287	0	0.008068	0	0	0	0	0	0	0	0
ENSMUST00000161215	Abcb6-206	ENSMUSG00000026198	Abcb6	1:75171758-75172869	0	0	0	0	0	0	0	0	0	0	0	0	0	0	0	0	0	0
ENSMUST00000187785	Atg9a-204	ENSMUSG00000033124	Atg9a	1:75182990-75186047	0	0	0	0	0	0	0	0	0.585475	0.121811	0.519109	0.503828	0	0.370965	0.499359	0.228912	0	0
ENSMUST00000186173	Glb1l-211	ENSMUSG00000026200	Glb1l	1:75199491-75209423	0	0	0.481988	0	0	0	0	0	0	0	0	0	0	0	0	0	0	0
ENSMUST00000185448	Glb1l-208	ENSMUSG00000026200	Glb1l	1:75202719-75210813	0	0	0	0	0	0	0.001809	0	0.042118	0	0	0.020868	0	0	0	0	0	0
ENSMUST00000188460	Stk16-213	ENSMUSG00000026201	Stk16	1:75211240-75213951	0	0	0	0	0	0	0	0	0	0	0	0	0	0	0	0	0	0
ENSMUST00000079464	Tuba4a-201	ENSMUSG00000026202	Tuba4a	1:75214972-75218624	0	0	0	0	0	0	0	0	0.00346	0.009108	0	0	0	0.013519	0	0	0	0
ENSMUST00000188593	Tuba4a-206	ENSMUSG00000026202	Tuba4a	1:75215612-75217434	0	0	0	0	0	0	0	0	0	0	0	0	0	0	0	0	0	0
ENSMUST00000186971	Tuba4a-204	ENSMUSG00000026202	Tuba4a	1:75215956-75217414	0	0	0	0	0	0	0	0	0	0	0	0	0	0	0	0	0	0
ENSMUST00000190717	Tuba4a-208	ENSMUSG00000026202	Tuba4a	1:75216889-75218888	0	0	0	0	0	0	0.03475	0	0	0.022217	0.041332	0.112789	0.082492	0.046572	0.024317	0.078571	0	0.028279
ENSMUST00000189131	Tuba4a-207	ENSMUSG00000026202	Tuba4a	1:75216913-75218888	0	0	0	0	0	0	0	0	0	0	0	0	0	0	0	0	0	0
ENSMUST00000179573	A630095N17Rik-201	ENSMUSG00000096094	A630095N17Rik	1:75220095-75223654	0	0	0	0	0	0	0	0	0	0	0	0.01578	0.00459	0	0.017664	0	0	0
ENSMUST00000180101	A630095N17Rik-202	ENSMUSG00000096094	A630095N17Rik	1:75220256-75232090	0	0	0	0	0	0	0.005393	0	0	0	0	0	0	0	0	0	0	0
ENSMUST00000027394	Zfand2b-201	ENSMUSG00000026197	Zfand2b	1:75168655-75171625	2.88455	0.993301	3.28073	2.30575	1.19986	1.61301	1.22767	0.894581	1.40748	1.58593	2.12798	1.9043	1.04897	1.08519	0.717536	0	1.07848	0
ENSMUST00000027396	Abcb6-201	ENSMUSG00000026198	Abcb6	1:75171717-75180392	7.47775	6.53994	6.15139	5.95594	5.29483	6.24427	5.22834	4.52736	3.79954	4.22023	4.74303	3.07505	3.1418	3.24125	2.74631	1.64492	1.46715	1.38774
ENSMUST00000040689	Atg9a-201	ENSMUSG00000033124	Atg9a	1:75180866-75191923	3.42461	1.40991	1.81399	4.98054	1.50068	4.44376	8.3697	8.13902	6.0016	11.4868	11.0536	9.9845	9.80856	9.01541	1.32801	6.4672	1.29287	2.96049
ENSMUST00000188347	Atg9a-205	ENSMUSG00000033124	Atg9a	1:75180865-75192196	0.365678	0.119986	0.626167	0.172422	0.756845	0.218248	0.119082	0.342003	0.177344	0.236781	0.275475	0.224934	0.188623	0.294677	1.51754	1.07891	1.06239	1.37999
ENSMUST00000189702	Atg9a-208	ENSMUSG00000033124	Atg9a	1:75180860-75191926	0.000426	1.11391	0.258122	0	0.008535	0.001523	0.2271	0	0.001269	0.281522	0.164015	0.100774	0.009248	0.112444	1.26847	0.112927	1.08815	1.13293
ENSMUST00000189820	Atg9a-209	ENSMUSG00000033124	Atg9a	1:75180865-75190382	0.413837	0.499819	0.815853	0.444041	0.766487	0.201595	0.384882	0.460525	0.740633	0.390679	0.611673	0.88698	0.945463	1.15699	1.05961	1.26072	0.667582	0.716268
ENSMUST00000186744	Atg9a-202	ENSMUSG00000033124	Atg9a	1:75190117-75191714	0.247183	0	0	0.281435	0	0.121075	0.174581	0.580495	0.138164	0.391951	0.646005	0.319239	0.317278	0.517367	0	0	0	0
ENSMUST00000152233	Ankzf1-208	ENSMUSG00000026199	Ankzf1	1:75192160-75199387	1.98211	0.865443	0.45856	0.695089	0.701305	0.877439	0.4709	0.446494	0.427934	0.368659	0.441768	0.717502	0.526456	1.3615	0.840271	0.658544	0.624259	0.76419
ENSMUST00000127625	Ankzf1-201	ENSMUSG00000026199	Ankzf1	1:75192192-75195534	2.92623	0.745976	2.25868	1.64517	2.28911	1.817	1.47313	1.22919	2.75943	0.609165	0.848333	1.35416	1.19005	1.39183	1.51096	0	1.39566	0.277317
ENSMUST00000113623	Glb1l-201	ENSMUSG00000026200	Glb1l	1:75199347-75210778	0.01439	0.000824	0.013093	0.013151	0.010834	0.003864	0.030805	0.000223	0.011285	0.458499	0.042886	0.012841	0	0	0	0	0.144044	0.001729
ENSMUST00000027401	Stk16-201	ENSMUSG00000026201	Stk16	1:75210838-75215606	3.39663	3.22047	3.58156	4.73577	3.08756	1.76713	2.3847	2.33353	1.66005	1.49958	2.21275	1.64247	1.59834	1.48532	1.63391	1.29982	1.41798	1.25836
ENSMUST00000189698	Stk16-215	ENSMUSG00000026201	Stk16	1:75211054-75213228	1.55489	0.744333	0.663757	0.348004	0.598875	1.11	0.713622	0.190586	0.21346	0.240951	0.128283	0.31407	0.232364	0.734118	0.131608	0	0.25107	0.43245
ENSMUST00000123825	Stk16-202	ENSMUSG00000026201	Stk16	1:75210874-75212234	1.17474	2.75481	1.92704	1.30114	0.742863	0.732241	1.10253	1.12375	1.25105	0.355641	0.889826	0.236067	0.107414	0.323249	0.001	0.260165	0	0.157943
ENSMUST00000144355	Stk16-208	ENSMUSG00000026201	Stk16	1:75210848-75212235	0.031829	0.008368	0.015671	0.01306	0.002202	0.121028	0.004874	0.02155	0.027315	0.015228	0.034583	0.015847	0.016018	0.006485	0.004369	0.117712	0.246816	0.021281
ENSMUST00000186213	Tuba4a-202	ENSMUSG00000026202	Tuba4a	1:75214228-75219294	1.77992	2.37812	1.94674	1.57707	1.62654	1.60927	0.51816	0.42233	0.448143	1.24857	1.03809	1.29804	0.881999	0.952935	0.892162	4.73283	4.74937	3.83666
ENSMUST00000186758	Tuba4a-203	ENSMUSG00000026202	Tuba4a	1:75216857-75219865	0.119787	0	0	0	0	0	0.08318	0	0.176361	0.079872	0	0.098356	0.058774	0.112164	0.147509	0	0	0
ENSMUST00000189551	Dnpep-212	ENSMUSG00000026209	Dnpep	1:75314364-75316803	0	0	0	0	0	0	0	0	0	0	0	0	0	0	0	0	0	0
ENSMUST00000191254	Dnpep-214	ENSMUSG00000026209	Dnpep	1:75315984-75317447	0	0	0	0.093482	0	0	0	0	0	0	0	0	0.092069	0	0	0	0.052366	0
ENSMUST00000188652	Dnpep-210	ENSMUSG00000026209	Dnpep	1:75316370-75317990	0	0	0	0	0	0	0	0	0	0.083937	0	0	0	0	0	0	0	0
ENSMUST00000113605	Dnpep-202	ENSMUSG00000026209	Dnpep	1:75308565-75316945	14.0188	13.61	13.1278	2.04163	10.17	10.9589	7.52929	7.61719	7.61041	6.99084	7.01751	6.30295	4.05785	3.82465	3.27323	2.32778	3.05631	2.97515
ENSMUST00000185797	Dnpep-204	ENSMUSG00000026209	Dnpep	1:75307896-75317659	0.308198	0.252848	0.110329	0.227242	0.139558	0.176022	0.040666	0.004662	0.040645	0.141356	0.087553	0.049457	0.11132	0.023989	0.106277	0.419118	0.09725	0.002601
ENSMUST00000066668	Dnpep-201	ENSMUSG00000026209	Dnpep	1:75307896-75317637	0.00973	0.110673	0.100476	0.061779	0.207439	0.160372	0.048741	0.257941	0.066575	0.005559	0.093544	0.002926	0.107687	0.025772	0.004204	0.140589	0.004286	0.116546
ENSMUST00000187836	Dnpep-209	ENSMUSG00000026209	Dnpep	1:75308565-75317149	3.90108	3.80222	4.3319	10.3967	4.65526	3.3362	2.62704	2.57963	2.24283	0.988145	1.32172	1.28201	1.59287	1.09297	1.91863	1.49027	0.97728	1.45474
ENSMUST00000185419	Dnpep-203	ENSMUSG00000026209	Dnpep	1:75307940-75316993	0.985218	0.757207	0.520381	1.15274	1.16359	1.21939	0.57501	0.539046	0.45768	0.193527	0.345084	0.156608	0.180422	0.142447	0.476227	0.260828	0.336361	0.392446
ENSMUST00000187000	Dnpep-206	ENSMUSG00000026209	Dnpep	1:75314367-75317021	4.34085	3.72918	5.08045	4.16033	2.01788	1.45344	1.52904	1.62364	0.735604	2.0485	0.385317	0.862035	0.852049	1.12586	0.123344	0.452329	0.303524	0.41166
ENSMUST00000187075	Dnpep-207	ENSMUSG00000026209	Dnpep	1:75315202-75317313	0.163271	0.247619	0.215065	0.229259	0	0	0	0.324	0	0	0	0	0.015525	0	0.000914	0	0.218097	0.099283
ENSMUST00000189282	Dnpep-211	ENSMUSG00000026209	Dnpep	1:75316554-75317382	0.289508	0.406903	0.530189	0.60296	0.148007	0.079237	0.080498	0.196694	0	0.106193	0	0.260374	0	0.388773	0.00013	0	0.481111	0.381223
ENSMUST00000027409	Des-201	ENSMUSG00000026208	Des	1:75360329-75368579	1.8037	1.76405	1.96007	1.53931	0.591221	0.797688	0.129013	0.115946	0.122316	0.12903	0.103681	0.19465	0.035619	0	0.06826	0.022343	0	0
ENSMUST00000137868	Speg-211	ENSMUSG00000026207	Speg	1:75385610-75432304	0	0	0	0	0	0	0.001969	0	0	0.001344	0.00117	0.002485	0.002125	0	0	0	0	0.003879
ENSMUST00000113587	Speg-202	ENSMUSG00000026207	Speg	1:75400635-75404562	0	0	0	0	0.005964	0.002359	0	0	0	0.003855	0.004156	0.004846	0	0	0	0	0	0.007546
ENSMUST00000087122	Speg-201	ENSMUSG00000026207	Speg	1:75375297-75432320	1.61238	1.52182	1.20242	1.67913	1.55309	1.62198	1.6426	2.58888	2.00495	1.73087	1.5923	1.74702	0.945554	0.875123	1.23164	1.16562	0.865597	0.89585
ENSMUST00000113590	Speg-205	ENSMUSG00000026207	Speg	1:75382114-75404563	0.736638	1.80723	0.939347	0.09636	0.121422	0.154881	0.121398	0.057703	0.115112	0.081772	0.087723	0.085008	0.080322	0.013662	0.074645	0.145606	0.495894	0.039849
ENSMUST00000148515	Speg-214	ENSMUSG00000026207	Speg	1:75382114-75388345	0.201568	0.68292	0.719611	0.840168	0.553479	0.72845	0.407093	0.337996	0.603507	0.427728	0.46643	0.363881	0.244305	0.231539	0	0	0.995299	0.050042
ENSMUST00000113589	Speg-204	ENSMUSG00000026207	Speg	1:75400085-75403990	0.855811	2.91398	1.6056	2.51901	5.59885	4.81221	3.38628	2.77822	2.85598	2.16938	1.60945	3.30086	1.5518	2.05051	2.47484	0.468647	0.584813	1.28093
ENSMUST00000113588	Speg-203	ENSMUSG00000026207	Speg	1:75400521-75404370	0.010651	0	0.010417	3.35324	0	0.002134	0.004402	0.018076	0.015959	0	0	0	0.01265	1.21047	0.014426	0	0.007827	0
ENSMUST00000122266	Speg-206	ENSMUSG00000026207	Speg	1:75401010-75404207	0.268996	0.12752	0.899413	0.527375	1.38799	1.44277	1.77456	1.41187	1.83377	1.41117	1.35424	1.33807	0.918716	0.362638	1.12051	0.777557	1.29569	0.562301
ENSMUST00000113584	Gmppa-202	ENSMUSG00000033021	Gmppa	1:75435943-75443173	0	2.94271	1.18077	0.611108	2.70385	1.18725	0	0.55933	0.493615	0.820776	0	1.1352	0	0	0.146244	0.61878	0	0.376577
ENSMUST00000143730	Gmppa-210	ENSMUSG00000033021	Gmppa	1:75435967-75440512	0	0	0	0	0	0	0	0	0.039604	0	0	0	0	0	0	0	0	0.28798
ENSMUST00000133418	Gmppa-206	ENSMUSG00000033021	Gmppa	1:75435968-75441515	0	0	0	0.608159	0	0	0	0	0	0.324541	0	0	0	0	0	0	0	0
ENSMUST00000144874	Gmppa-211	ENSMUSG00000033021	Gmppa	1:75435982-75441609	0	0	0	0	0	0	0	0	0	0	0	0	0	0	0	0	0	0
ENSMUST00000037796	Gmppa-201	ENSMUSG00000033021	Gmppa	1:75435930-75443174	2.99977	0	2.39429	3.07544	0	2.18564	3.09525	2.17304	1.48476	2.11558	2.21621	0	2.30519	3.05895	1.55696	1.921	3.05877	3.50293
ENSMUST00000131545	Gmppa-204	ENSMUSG00000033021	Gmppa	1:75436087-75441524	0.401219	0.844813	0	0	2.53278	1.13868	0	0	0.135084	0	0	1.45488	0	0	0	0	0.775347	0
ENSMUST00000140287	Gmppa-208	ENSMUSG00000033021	Gmppa	1:75435984-75439399	0.827932	0.512215	2.16309	1.14579	0.612606	0.473565	1.15316	1.5175	0	1.31609	0.793812	0.187594	0.142059	0.200561	0.391179	0.577602	0	1.9791
ENSMUST00000145166	Gmppa-212	ENSMUSG00000033021	Gmppa	1:75435961-75438873	0.300491	0.177314	0.542942	1.29143	0.245346	0.233256	0.74733	0.358161	0.01687	0.058925	0.125207	0.054261	0.641709	0.688593	0.62242	0.077055	0.792228	0.092927
ENSMUST00000141124	Gmppa-209	ENSMUSG00000033021	Gmppa	1:75436113-75438328	0.908635	0.441711	0.224934	0.740069	0.590677	0.902888	0.193467	0.459405	0.401759	0.249252	0.130933	0.16301	0.07653	0.021706	0.049582	0.077152	0.016526	0.19596
ENSMUST00000148980	Tmem198-203	ENSMUSG00000051703	Tmem198	1:75479576-75482612	0	0	0	0	0	0	0	0	0	0	0	0	0	0	0	0	0	0
ENSMUST00000187411	Tmem198-204	ENSMUSG00000051703	Tmem198	1:75479704-75482675	0	0	0	0	0	0	0	0	0	0	0	0	0	0	0	0	0	0
ENSMUST00000094818	Chpf-202	ENSMUSG00000032997	Chpf	1:75474575-75479307	0.326666	0.399279	0.158729	0.263621	0.443929	0.253739	0.068917	0.005807	0.070395	0.028557	0.021304	0.015116	0.076571	0.008596	0.028229	0.005234	0.264316	0.055952
ENSMUST00000079205	Chpf-201	ENSMUSG00000032997	Chpf	1:75474569-75479271	1.27768	0.887268	1.15239	1.43682	1.4643	1.15302	0.843615	2.07221	1.10048	2.79467	2.3437	1.59311	1.98254	0.776002	2.2918	1.78266	1.56641	2.21318
ENSMUST00000037708	Asic4-201	ENSMUSG00000033007	Asic4	1:75450699-75474343	1.94763	2.2246	1.5417	0	0	0.024909	0.0025	0	0	0	0	0	0	0	0	0	0	0
ENSMUST00000113577	Asic4-202	ENSMUSG00000033007	Asic4	1:75450436-75474340	0.060868	0.053481	0.057245	0.084293	0.081312	0.098277	0.011014	0	0	0.011749	0	0.010831	0.020561	0	0	0	0	0.026284
ENSMUST00000113575	Tmem198-202	ENSMUSG00000051703	Tmem198	1:75479532-75485693	0.240707	0.122096	0.003453	0.111013	0	0	0	0.09788	0	0.008533	0	0	0	0	0	0	0	0
ENSMUST00000050899	Tmem198-201	ENSMUSG00000051703	Tmem198	1:75479580-75485705	0.250692	0.425844	0.29356	0.214258	0.117746	0.110711	0.028935	0.064371	0.048773	0.004529	0	0.023524	0.018388	0	0.066214	0.108531	0.02285	0.025428
ENSMUST00000037330	Inha-201	ENSMUSG00000032968	Inha	1:75507077-75510366	0.909115	1.06049	1.08524	1.50636	0.939565	1.21254	1.37785	1.45018	1.20881	1.99441	1.89931	1.88533	1.18062	1.39399	1.32516	1.1216	1.46074	0.871357
ENSMUST00000113567	Obsl1-202	ENSMUSG00000026211	Obsl1	1:75485825-75506361	2.05201	1.21149	1.06392	3.22259	5.41333	4.84952	5.2563	6.94897	1.52848	3.48222	4.03276	2.76863	1.46892	0.585708	0.635735	0.269787	0.397012	0.324943
ENSMUST00000155084	Obsl1-211	ENSMUSG00000026211	Obsl1	1:75490534-75505641	5.44514	5.77512	5.73303	5.56907	2.39619	3.16899	1.52779	1.56841	6.23228	1.5985	0.775965	1.26539	0.864217	1.59656	1.50395	1.0355	0.897472	0.952028
ENSMUST00000113565	Obsl1-201	ENSMUSG00000026211	Obsl1	1:75496336-75506361	5.2127	5.45736	5.76281	1.58844	0.852679	1.10376	0.352233	0.55468	0.115402	0	0.633975	0.106481	0.114289	0.127466	0.677324	0	0.710643	0.87021
ENSMUST00000132252	Obsl1-205	ENSMUSG00000026211	Obsl1	1:75490849-75493067	1.31932	1.68351	1.9583	1.40588	1.26557	1.41714	0.988343	1.12767	1.2198	0.462616	0.849549	0.511376	0.144241	0.021575	0.744265	0.897757	0.67476	0.484913
ENSMUST00000027414	Stk11ip-201	ENSMUSG00000026213	Stk11ip	1:75521529-75537335	1.24193	0.997365	1.23348	1.01643	0.881413	0.644194	0.173649	0.712893	0.456387	0.271196	0.837013	0.012865	0.133429	0	0	0.545795	0.154752	0.258546
ENSMUST00000113553	Stk11ip-202	ENSMUSG00000026213	Stk11ip	1:75521552-75536932	5.11722	4.77933	5.18177	2.6547	2.61193	3.25759	0.532497	1.85253	0	0.614951	1.14705	2.08851	0.360798	0.842777	1.51033	0	0.085349	0.207182
ENSMUST00000150142	Slc4a3-210	ENSMUSG00000006576	Slc4a3	1:75546462-75548038	0	0	0.116176	0	0.127972	0.002778	0	0.343774	0	0.011093	0	0	0	0.009631	0.172235	0	0	0
ENSMUST00000124341	Slc4a3-202	ENSMUSG00000006576	Slc4a3	1:75546266-75562172	0.705584	0.685316	0.728128	1.55324	0.706534	1.17943	1.014	0.579345	0.838101	0.365987	0.344785	0.538357	0.426653	0.328823	0.605722	0.94102	0.800349	0.331537
ENSMUST00000154101	Slc4a3-211	ENSMUSG00000006576	Slc4a3	1:75549599-75551382	0.175001	0.196187	0.125872	0.313698	0.131662	0.150592	0.043551	0.289517	0.18298	0.052102	0.124976	0.106513	0	0.088576	0.081998	0.073457	0.095873	0.101462
ENSMUST00000138814	Slc4a3-206	ENSMUSG00000006576	Slc4a3	1:75546533-75548011	0.103366	0	0	0	0	0	0	0	0	0.056575	0	0	0	0.107968	0	0	0	0
ENSMUST00000186930	Epha4-202	ENSMUSG00000026235	Epha4	1:77401223-77515083	0	0	0	0	0	0	0	0	0	0	0	0	0	0	0	0	0	0
ENSMUST00000027451	Epha4-201	ENSMUSG00000026235	Epha4	1:77367185-77515088	0.29005	0.233535	0.140776	0.693123	0.000902	0.287178	0.6503	0.172	0.048628	0.095632	1.03782	0.000781	0.000145	0.078089	0.542998	0.311293	0.15137	0.109737
ENSMUST00000188797	Epha4-204	ENSMUSG00000026235	Epha4	1:77373139-77515088	1.01562	0.00115	7.08193	0.000441	3.16348	0.758418	0	0.200645	0.296808	1.14006	0	0.240339	0.720176	1.01672	0	0	0	0
ENSMUST00000187346	Epha4-203	ENSMUSG00000026235	Epha4	1:77373613-77377607	1.10923	0.472199	0.862744	0	0	0	0	0	0	0	0	0	0	0	0	0	0	0
ENSMUST00000004994	Pax3-201	ENSMUSG00000004872	Pax3	1:78101267-78196838	4.41795	4.08543	4.62851	0.066487	0	0	0	0	0	0	0	0	0	0	0	0	0	0
ENSMUST00000087086	Pax3-202	ENSMUSG00000004872	Pax3	1:78101270-78197134	6.49824	7.55538	8.11318	0	0.022696	0.045243	0	0	0	0	0	0	0	0	0	0	0	0
ENSMUST00000134947	Mogat1-204	ENSMUSG00000012187	Mogat1	1:78510991-78527695	0	0	0	0	0	0	0	0	0	0	0	0	0	0	0	0	0	0
ENSMUST00000149732	Mogat1-205	ENSMUSG00000012187	Mogat1	1:78511160-78529235	0	0	0	0	0	0	0	0	0	0	0	0	0	0	0	0	0	0
ENSMUST00000113524	Mogat1-202	ENSMUSG00000012187	Mogat1	1:78511169-78538171	0	0	0	0.021298	0.071397	0.051738	0	0.028361	0.094761	0	0	0	0	0	0	0	0.071905	0
ENSMUST00000012331	Mogat1-201	ENSMUSG00000012187	Mogat1	1:78511867-78538173	0.494716	0.201607	0.471247	0	0	0	0	0	0	0	0	0	0	0	0	0	0	0
ENSMUST00000152111	Mogat1-206	ENSMUSG00000012187	Mogat1	1:78511812-78522837	0.005288	0.068055	0	0	0	0.082778	0	0	0	0	0.036302	0	0	0	0	0	0	0
ENSMUST00000170511	BC035947-201	ENSMUSG00000090486	BC035947	1:78497026-78512158	0.430095	0.431926	0.537832	0.217645	0.202558	0.124456	0.266192	0.074622	0.245061	0.083429	0.122083	0.048673	0	0	0	0	0	0
ENSMUST00000036172	Sgpp2-201	ENSMUSG00000032908	Sgpp2	1:78310345-78420289	8.3449	10.603	7.68217	0	0	0	0	0	0	0	0	0	0	0	0	0	0	0
ENSMUST00000170217	Farsb-202	ENSMUSG00000026245	Farsb	1:78417975-78488859	13.8492	14.6307	14.1626	9.32037	9.91521	10.4451	9.55681	9.15213	11.6338	6.03379	6.57215	5.1647	5.01607	7.9124	3.9466	0.032748	0.332434	2.4379
ENSMUST00000068333	Farsb-201	ENSMUSG00000026245	Farsb	1:78425068-78488897	11.9127	11.9371	15.0753	10.8401	5.81509	12.139	1.36539	3.08925	0.93024	1.00357	8.65771	3.06189	5.68326	3.76128	3.29281	6.75599	1.2419	0.110465
ENSMUST00000188247	Farsb-203	ENSMUSG00000026245	Farsb	1:78462996-78488859	2.83436	2.03207	3.26018	0	0	0	2.81263	2.0728	1.89397	1.22086	1.0894	1.20226	0.657022	2.93014	1.5273	0.916255	0.559861	1.22034
ENSMUST00000190441	Farsb-206	ENSMUSG00000026245	Farsb	1:78472570-78488842	0.088635	0.22777	0.098212	0.210122	0.386278	0.261948	0.265606	0.156567	0.1534	0.018363	0.061155	0.473994	0	0.021673	0.073794	0	0.058163	0.56561
ENSMUST00000187432	Kcne4-202	ENSMUSG00000047330	Kcne4	1:78816927-78820028	0	0	0	0	0	0	0	0	0	0	0	0	0	0	0	0	0	0
ENSMUST00000057262	Kcne4-201	ENSMUSG00000047330	Kcne4	1:78816758-78820028	0.010686	0.075055	0.025633	0.094139	0.065996	0	0.120224	0.102133	0.102191	0.153113	0.054205	0.12492	0	0.010234	0	0.255049	0.457909	0.553856
ENSMUST00000185234	Scg2-202	ENSMUSG00000050711	Scg2	1:79434669-79440042	0	0	0	0	0	0	0	0	0	0	0	0	0	0	0	0	0	0.327225
ENSMUST00000049972	Scg2-201	ENSMUSG00000050711	Scg2	1:79434669-79440120	0.128806	0.118718	0.25708	0.198666	0.321187	0.358769	0	0.043275	0	0	0	0	0	0.021588	0.103494	0.294915	0.460552	0.309957
ENSMUST00000162342	Ap1s3-203	ENSMUSG00000054702	Ap1s3	1:79606876-79671972	2.09157	2.28841	3.11881	0	0.81964	1.2165	0.031676	0	0	0	0	0.501063	0	1.26312	0	3.57014	0.206756	1.28504
ENSMUST00000135642	Acsl3-204	ENSMUSG00000032883	Acsl3	1:78670893-78688282	0	0	0	0	0	0	0	0	0	0	0	0	0	0	0	0	0	0
ENSMUST00000035779	Acsl3-201	ENSMUSG00000032883	Acsl3	1:78657825-78707743	15.6487	11.1351	9.32374	8.62544	8.63078	2.30644	5.95549	3.10545	2.58434	0.840684	0.664743	2.75328	1.02505	0.461582	1.51706	1.86327	1.355	2.71584
ENSMUST00000142704	Acsl3-205	ENSMUSG00000032883	Acsl3	1:78657883-78706967	6.17312	15.1177	19.6157	13.5669	15.2669	25.2648	6.33543	10.3275	11.4593	6.26372	6.69324	3.7013	2.16272	2.66954	2.67528	0.907246	2.63855	1.91549
ENSMUST00000134566	Acsl3-203	ENSMUSG00000032883	Acsl3	1:78657883-78706901	3.54063	0	0	0	0	0	0	0	0	0	0	0	0	0	0	0	0	0
ENSMUST00000151622	Utp14b-202	ENSMUSG00000079470	Utp14b	1:78658440-78667584	0.092138	0.997918	0.066047	0.072117	0.11919	0.73218	0.043815	0.14979	0.062541	0.040134	0.023311	0.052571	0.017603	0.009627	0.010408	0.009792	0.016177	0.024346
ENSMUST00000053760	Utp14b-201	ENSMUSG00000079470	Utp14b	1:78658038-78671512	14.1357	14.6091	15.1855	10.5693	9.7439	8.96684	4.53648	4.63967	5.24376	1.82042	1.65555	2.61565	1.00857	1.12644	2.02161	1.98961	1.8408	2.15806
ENSMUST00000113514	Wdfy1-206	ENSMUSG00000073643	Wdfy1	1:79702262-79761769	0	0	0	0	0	0	0	0	0	0	0	0	0	0	0	0	0	0
ENSMUST00000113515	Wdfy1-207	ENSMUSG00000073643	Wdfy1	1:79702262-79761769	0	0	0	0	0.043965	0.044194	3.5e-05	0.010757	0.001011	0	0	0	0	0.000385	0	0.006671	0.002546	0.000847
ENSMUST00000113510	Wdfy1-202	ENSMUSG00000073643	Wdfy1	1:79718974-79761769	0	0	0	0	0	0	0	0	0	0	0	0	0	0	0	0	0	0
ENSMUST00000125641	Wdfy1-208	ENSMUSG00000073643	Wdfy1	1:79733853-79762047	0	0.017768	0	0.016477	0	0	0	0	0	0	0	0	0	0	0	0	0	0
ENSMUST00000027464	Mrpl44-201	ENSMUSG00000026248	Mrpl44	1:79776018-79781445	19.1011	17.9528	18.8328	14.8133	13.2799	15.5331	8.73231	7.77466	6.40377	5.54838	6.49782	5.37337	3.64434	4.34315	4.81034	4.65294	4.10346	3.64404
ENSMUST00000113513	Wdfy1-205	ENSMUSG00000073643	Wdfy1	1:79702262-79761769	9.41804	2.0617	1.18535	10	0.846759	10.5861	1.37261	6.99492	1.19816	6.41691	1.1976	5.38098	3.41735	0.879207	0.816254	3.678	3.9449	2.96063
ENSMUST00000113512	Wdfy1-204	ENSMUSG00000073643	Wdfy1	1:79702262-79761769	0.526095	0.322691	8.4092	1.6926	10.1229	0.397602	0.205689	0.308118	0.150189	0.430401	0.329245	0.00509	0.27223	0.158476	0.267948	0.115803	0.265257	0.190624
ENSMUST00000143368	Wdfy1-212	ENSMUSG00000073643	Wdfy1	1:79724697-79776143	0.368712	1.39209	0.314953	0.219038	0.082873	1.00628	0.911192	0.520794	1.02108	0.021597	0.705189	0.897755	0	0	0.404636	0	0.002254	0
ENSMUST00000048820	Wdfy1-201	ENSMUSG00000073643	Wdfy1	1:79726403-79761769	0.450075	0.534211	0.161079	0.473226	0.366237	0.805467	0.618015	0.668148	0.404805	0.452074	0.443186	1.35753	0.956423	0.582466	0.221633	1.32249	0.263876	0.656684
ENSMUST00000113511	Wdfy1-203	ENSMUSG00000073643	Wdfy1	1:79718974-79761769	0.060588	0.084846	0.022982	0.162782	0.131277	0.098319	0.107813	0.095761	0.067524	0.044892	0.089949	0.086954	0.052519	0.040049	0.043028	0.00038	0.02273	0.050627
ENSMUST00000058748	Fam124b-201	ENSMUSG00000043230	Fam124b	1:80198706-80213944	0.463816	0.44137	0.432652	0.375157	0.534396	0.7889	0.21448	0.185906	0.385805	0.120361	0.131247	0.140844	0.019435	0.019049	0.02284	0	0	0
ENSMUST00000189793	Serpine2-203	ENSMUSG00000026249	Serpine2	1:79796845-79821322	0	0	0	0	0	0	0	0	0	0	0	0	0	0	0	0	0	0
ENSMUST00000190724	Serpine2-204	ENSMUSG00000026249	Serpine2	1:79803035-79861180	0	0.023991	0	0	0	0	0	0	0	0	0	0	0	0	0	0	0	0
ENSMUST00000027467	Serpine2-201	ENSMUSG00000026249	Serpine2	1:79794197-79858696	25.43	25.6978	28.6388	9.25567	10.2346	11.7713	3.49676	2.65774	2.55455	5.19158	3.52693	6.89658	0.632645	0.299321	1.0526	0.229441	0.092872	0.127456
ENSMUST00000123720	Nyap2-204	ENSMUSG00000054976	Nyap2	1:81077204-81298909	0	0	0	0	0	0	0	0	0	0	0	0	0	0	0	0	0	0
ENSMUST00000068275	Nyap2-201	ENSMUSG00000054976	Nyap2	1:81077317-81271664	0	0.023649	0	0.046226	0.07585	0.069804	0.057692	0.039739	0	0	0.040451	0.011745	0	0	0	0	0	0.049521
ENSMUST00000137862	Nyap2-205	ENSMUSG00000054976	Nyap2	1:81076950-81298934	0.033471	0.002808	0.040307	0	0	0	0	0	0.001029	0	0	0	0	0	0	0	0	0
ENSMUST00000123285	Nyap2-203	ENSMUSG00000054976	Nyap2	1:81077583-81341764	0.01514	0.051813	0.022744	0.147266	0.143126	0.026243	0.088813	0.05377	0.097769	0.016709	0.015358	0.026958	0.014869	0.014477	0.004339	0	0.015696	0.023363
ENSMUST00000113494	Nyap2-202	ENSMUSG00000054976	Nyap2	1:81077324-81300096	0.006254	0	0	0.009417	0	0.014115	0.031306	0.023946	0	0	0	0	0	0	0	0	0	0
ENSMUST00000077946	Dock10-201	ENSMUSG00000038608	Dock10	1:80501073-80758448	0	0.675637	0.088782	0.159807	0.590175	0.214194	0.315681	0.493321	0.364842	0.226623	0.100219	0.287184	0.030686	0.034542	0.043726	0.01025	0.003939	0.024022
ENSMUST00000190983	Dock10-209	ENSMUSG00000038608	Dock10	1:80501713-80665275	0	0.040681	0.001739	1.48927	0.009412	0.012773	0	0.080711	0	0	0	0	0	0	0	0	0	0
ENSMUST00000191449	Dock10-210	ENSMUSG00000038608	Dock10	1:80592601-80665292	0	0	0	0	0.019158	0.012727	0	0	0.003083	0	0	0	0	0	0	0	0	0
ENSMUST00000187774	Dock10-205	ENSMUSG00000038608	Dock10	1:80501553-80665309	0.848711	0.356433	0.817865	0.01644	1.71521	2.10634	0	0	0	0	0	0.003953	0	0	0	0	0	0
ENSMUST00000190595	Dock10-208	ENSMUSG00000038608	Dock10	1:80501188-80592832	0.022752	0.003922	0.05833	0	0.040707	0.010776	0.05024	0	0.051148	0	0	0	0	0	0	0	0	0
ENSMUST00000186087	Dock10-202	ENSMUSG00000038608	Dock10	1:80586330-80709496	0.009611	0.011071	0.362092	0.04327	0.633419	0.088822	0.010525	0	0	0.003218	0.024805	0.287922	0	0	0.004307	0	0	0
ENSMUST00000189486	Dock10-207	ENSMUSG00000038608	Dock10	1:80501641-80530165	0.029943	0.01853	0.076508	0.376124	0.165979	0.216	0	0.017421	0.089398	0	0	0	0	0	0	0.005887	0	0
ENSMUST00000164108	Cul3-202	ENSMUSG00000004364	Cul3	1:80266823-80340311	0	0	0	0.663339	0.598627	0.599845	0.793577	0.668933	0.653514	0.308557	0.564441	0.588019	0.271545	0.354536	0.425398	0.355014	0.337298	0.397923
ENSMUST00000168372	Cul3-205	ENSMUSG00000004364	Cul3	1:80266947-80277441	0	0	0	0	0	0	2.18411	0	1.36363	1.2621	0.933594	1.74452	1.73272	0.705206	0.314653	0	0	0
ENSMUST00000163119	Cul3-201	ENSMUSG00000004364	Cul3	1:80264923-80340480	37.7288	41.3808	38.9998	44.7366	58.8559	58.2215	68.256	68.6472	57.1914	48.6933	68.9811	55.0657	28.0166	35.9466	29.5989	37.3056	28.9698	28.5933
ENSMUST00000087050	Col4a4-201	ENSMUSG00000067158	Col4a4	1:82448423-82586849	0.01822	0	0.016833	0.065213	0.034435	0.031314	0.806462	0.319445	0.511531	10.5224	4.67763	13.8831	32.884	37.5358	49.3228	48.2846	46.6954	51.5411
ENSMUST00000027322	Rhbdd1-201	ENSMUSG00000026142	Rhbdd1	1:82316452-82445366	2.67388	2.78539	2.81177	3.83627	3.03018	3.66988	4.25732	3.48995	3.74621	3.74224	3.47083	2.98185	2.58046	2.07638	2.74872	3.18756	3.04357	2.96542
ENSMUST00000140020	Rhbdd1-202	ENSMUSG00000026142	Rhbdd1	1:82339049-82445366	0.0113	0.012614	0.001201	0.076329	0.012609	0.025884	0.005218	0.013709	0.0181	0	0	0.011775	0	0	0.028462	0	0.002108	0.001267
ENSMUST00000023262	Gm9747-201	ENSMUSG00000022591	Gm9747	1:82233112-82235933	0.521288	0.681182	0.383531	0.64601	0.746785	0.645378	1.52953	1.70335	0.969309	3.11429	2.17264	1.8101	1.16415	2.07091	1.03066	1.05708	0.875065	1.1427
ENSMUST00000069799	Irs1-201	ENSMUSG00000055980	Irs1	1:82233101-82291416	22.0584	21.3623	20.3766	37.3423	33.1876	35.2182	50.7679	47.3796	39.8362	70.7174	71.5437	58.6043	34.1173	37.4224	32.9235	33.1657	26.9753	24.3632
ENSMUST00000152664	Col4a3-204	ENSMUSG00000079465	Col4a3	1:82715304-82718982	0	0	0	0	0	0	0	0	0	0	0	0	0	0	0	0	0	0
ENSMUST00000161648	Mff-211	ENSMUSG00000026150	Mff	1:82724925-82752390	0	0	0	0	0	0	0	0	0	0	0	0	0	0	0	0	0	0
ENSMUST00000223838	Gm47791-201	ENSMUSG00000114299	Gm47791	1:82770824-82771243	0	0	0	0	0	0	0	0	0	0	0.068628	0	0	0	0	0	0	0
ENSMUST00000113457	Col4a3-201	ENSMUSG00000079465	Col4a3	1:82586976-82722059	0.003031	0.009714	0.019357	0.153011	0.142893	0.152485	0.85817	0.598247	0.743582	8.29491	3.89561	10.3796	42.9753	47.8742	58.6361	63.5632	62.0114	73.1495
ENSMUST00000162003	Mff-212	ENSMUSG00000026150	Mff	1:82724948-82752394	0.958126	0.751487	0.801158	1.12462	1.06916	1.19213	0.495547	0.959283	0.983648	0.356076	0.201286	0.571159	0.049095	0.149488	0.359926	2.22329	0.277692	0.611522
ENSMUST00000078332	Mff-202	ENSMUSG00000026150	Mff	1:82724890-82752390	1.11168	0.865009	1.22481	1.22169	1.07157	1.43165	1.94508	2.89226	2.47773	2.84296	3.48274	2.7999	2.11941	2.57324	2.0814	0.042964	3.73777	3.63488
ENSMUST00000160786	Mff-208	ENSMUSG00000026150	Mff	1:82724940-82752350	7.22504	7.94183	7.92662	8.76523	9.83367	9.18062	9.31704	8.84617	8.36855	8.33963	9.1265	7.25677	4.92922	5.54432	5.12988	18.2492	6.54486	1.36721
ENSMUST00000073025	Mff-201	ENSMUSG00000026150	Mff	1:82724919-82752387	1.37025	1.28577	1.43996	1.30929	2.0196	1.9726	0.229257	1.10607	1.21895	1.19033	1.32147	0.899443	0.715229	0.749907	0.934634	1.13867	1.62576	1.5078
ENSMUST00000160750	Mff-207	ENSMUSG00000026150	Mff	1:82729272-82751641	4.5e-05	0.037762	0	0	0	0	0.247178	0	0	0	0	0	0.114592	0	0.033949	0	0	0.094836
ENSMUST00000160972	Mff-209	ENSMUSG00000026150	Mff	1:82729229-82752390	8.63198	4.73071	8.45793	11.6108	11.858	8.8665	8.8187	10.9665	8.76484	10.9086	11.682	8.71802	5.24064	6.33458	5.42538	3.15492	5.85728	4.3675
ENSMUST00000160744	Mff-206	ENSMUSG00000026150	Mff	1:82735470-82752158	18.0306	16.5223	16.5083	24.0816	25.3431	25.219	28.2488	23.2376	24.6715	22.3974	22.7678	21.7238	12.4544	11.1197	11.9341	0	12.5512	2.49489
ENSMUST00000160044	Mff-204	ENSMUSG00000026150	Mff	1:82729326-82750581	9.74837	8.10947	7.10337	10.8787	6.88352	10.2943	12.507	9.90348	9.8777	8.57741	6.57192	13.7698	5.53282	2.96416	3.68326	1.99287	3.4848	2.07367
ENSMUST00000159279	Mff-203	ENSMUSG00000026150	Mff	1:82729326-82741884	0.650514	1.10954	0.843032	0.971465	1.97534	1.96056	0.827056	1.52592	4.28779	1.87348	1.63729	2.00307	1.84421	1.1974	1.968	1.46503	1.3722	2.06863
ENSMUST00000027331	Tm4sf20-201	ENSMUSG00000026149	Tm4sf20	1:82756649-82768461	0.037655	0	0	0	0	0	0.023563	0	0.025722	0.031168	0.028671	0.038312	0	0	0.02077	0	0	0
ENSMUST00000220768	A030005L19Rik-201	ENSMUSG00000113880	A030005L19Rik	1:82913325-82914130	0.149474	0.312848	0.424609	0.564237	0.685668	0.446597	0.545622	0.392198	1.38215	0.638347	0.465376	0.591003	0.45723	0.40553	0.694472	0.361772	0.100666	0.583138
ENSMUST00000164473	Slc19a3-203	ENSMUSG00000038496	Slc19a3	1:83013800-83038431	0	0	0	0	0	0.446335	0	0	0	0	0	0	0	0	0	1.21147	0	0
ENSMUST00000045560	Slc19a3-201	ENSMUSG00000038496	Slc19a3	1:83012523-83038448	0.090863	0.161936	0.135941	0.500394	0.833748	0.417096	1.69824	1.91264	2.07152	1.61606	1.9359	1.98049	1.29642	1.15364	1.20454	1.31074	1.3041	1.38224
ENSMUST00000065436	Daw1-202	ENSMUSG00000053161	Daw1	1:83159762-83210568	0	0	0	0	0	0	0	0	0	0	0	0	0	0	0	0	0	0
ENSMUST00000113436	Daw1-203	ENSMUSG00000053161	Daw1	1:83159762-83210574	0	0	0	0	0	0	0	0	0	0	0	0	0	0	0	0.01487	0	0
ENSMUST00000065403	Daw1-201	ENSMUSG00000053161	Daw1	1:83159781-83210574	0.022814	0.008072	0.019757	0	0.049516	0.036523	0.018294	0.021974	0.021553	0.112482	0.086826	0.062402	0	0	0.019715	0.039666	0	0
ENSMUST00000159078	Sphkap-202	ENSMUSG00000026163	Sphkap	1:83255442-83279165	0	0	0	0	0.670208	0	0	0	0	0.035618	0.022327	0	0	0.150796	0	0	0	0
ENSMUST00000160953	Sphkap-205	ENSMUSG00000026163	Sphkap	1:83254139-83408200	0.148818	0.132012	0.15913	0.981137	0.146957	0.513493	0.08745	0.129919	0.075589	0.172113	0.122038	0.091584	0.127602	1.7e-05	0.140676	0.184069	0.202624	0.251523
ENSMUST00000186043	Agfg1-203	ENSMUSG00000026159	Agfg1	1:82840073-82880122	0	0	0.280705	0.389317	0.4009	0.18653	1.80316	1.37418	1.96481	0.628729	1.02972	0.560699	0.324506	1.14598	0.269853	1.95629	1.01317	3.14195
ENSMUST00000190046	Agfg1-207	ENSMUSG00000026159	Agfg1	1:82839734-82895122	0.023724	0.042706	0.034701	0.031081	0.05232	0.072664	0.094089	0.135748	0.873758	0.332043	0.326486	0.341267	0.003576	0.059298	0.08026	0.322706	0.036339	1.14555
ENSMUST00000189220	Agfg1-206	ENSMUSG00000026159	Agfg1	1:82839483-82901182	11.1245	14.5821	10.3704	11.4963	13.7671	13.1441	14.0866	12.8983	8.27521	13.5194	12.3001	13.3578	12.9592	14.5574	12.0151	21.6786	16.8425	5.33666
ENSMUST00000063380	Agfg1-201	ENSMUSG00000026159	Agfg1	1:82839671-82896279	5.80975	0	9.98076	10.9969	14.4935	13.4413	16.4864	14.4191	0.500154	7.71012	11.2423	8.3176	0.17465	0	10.1697	0	11.8888	0
ENSMUST00000186302	Agfg1-204	ENSMUSG00000026159	Agfg1	1:82839674-82895675	0.248548	0.56746	0.244197	0.282068	0.31901	0.211225	0.244664	0.241952	5.25529	0.17528	0.157369	0.161943	7.58007	8.62357	10.8053	0.546161	11.5985	0.910905
ENSMUST00000190052	Agfg1-208	ENSMUSG00000026159	Agfg1	1:82839669-82896381	0.020282	0.019939	0.013649	0.43847	0.163801	0.181498	2.04694	1.83359	1.71822	2.17829	2.36833	2.03268	2.84504	3.22634	1.42955	4.68139	1.92173	6.02393
ENSMUST00000187899	Agfg1-205	ENSMUSG00000026159	Agfg1	1:82839674-82895521	2.81899	3.40881	0.44921	1.63027	1.27446	2.03885	1.14328	0.907188	0	0.012944	0.018274	0.006922	0	0	0	0	0	0
ENSMUST00000113444	Agfg1-202	ENSMUSG00000026159	Agfg1	1:82839497-82896381	0.39976	1.46703	0.626442	0.362594	0.29865	0.265069	0.193283	0	0	0.142386	0	0.138809	0	0.316275	0.129227	0.105604	0.154693	0
ENSMUST00000176559	Pid1-204	ENSMUSG00000045658	Pid1	1:84037231-84336173	0	0	0.009798	0	0	0	0	0	0	0	0	0	0	0	0	0	0	0
ENSMUST00000176822	Pid1-206	ENSMUSG00000045658	Pid1	1:84115332-84341110	0.140295	0.176223	0.161286	0.216984	0.057176	0.444679	0.307373	0.199985	0.243227	0.056004	0.025759	0.023844	0	0.020413	0.03574	0	0	0
ENSMUST00000168574	Pid1-201	ENSMUSG00000045658	Pid1	1:84036296-84284645	5.14962	5.2634	5.10981	2.04265	1.51695	1.73871	1.1342	0.853279	0.79236	0.795153	0.471234	0.715819	0.073267	0.233548	0.090039	0.120629	0.056186	0.019252
ENSMUST00000175996	Pid1-203	ENSMUSG00000045658	Pid1	1:84107794-84364180	0.10124	0.259723	0.225863	0.407304	0.21737	0.45668	0.208396	0.004203	0.284289	0.017564	0	0.242114	0	0	0.034281	0	0	0
ENSMUST00000176720	Pid1-205	ENSMUSG00000045658	Pid1	1:84080579-84284423	0.047052	0	0.067143	0.094311	0.199203	0.050982	0.052967	0	0.079567	0	0	0.099552	0	0	0	0	0	0
ENSMUST00000177458	Pid1-207	ENSMUSG00000045658	Pid1	1:84157129-84284611	0.184938	0.329095	0.246106	0.337297	0.328507	0.468782	0.271084	0.166532	0.353713	0.056412	0.00158	0.038483	0.01106	0	0	0	0	0
ENSMUST00000191546	Dner-204	ENSMUSG00000036766	Dner	1:84583004-84623841	0	0	0	0.089781	0	0	0	0.040376	0.043074	0	0	0.036794	0	0	0.037782	0	0	0.049894
ENSMUST00000049126	Dner-201	ENSMUSG00000036766	Dner	1:84369839-84696221	0.525322	0.548782	0.366944	0.64704	0.60796	0.534642	6.40643	5.86341	5.09938	7.68764	9.40058	6.92667	11.9091	12.4069	10.6924	27.5451	20.6392	18.6554
ENSMUST00000185606	Dner-202	ENSMUSG00000036766	Dner	1:84580715-84640485	0.006772	0	0	0	0	0	0	0.025921	0.013313	0	0	0	0	0.007656	0.013861	0	0	0.004893
ENSMUST00000186980	Slc16a14-202	ENSMUSG00000026220	Slc16a14	1:84929334-84934857	0	0	0	0	0	0	0	0	0	0	0	0	0	0	0	0	0	0
ENSMUST00000027422	Slc16a14-201	ENSMUSG00000026220	Slc16a14	1:84905898-84935134	0.232651	0.152586	0.089547	0.121914	0.033855	0.040989	0.01108	0.033937	0	0	0.008988	0.017985	0	0	0	0	0	0
ENSMUST00000161724	A530032D15Rik-203	ENSMUSG00000089844	A530032D15Rik	1:85083069-85109449	0	0	0	0	0	0	0	0	0	0	0	0	0	0	0	0	0	0
ENSMUST00000160792	A530032D15Rik-201	ENSMUSG00000089844	A530032D15Rik	1:85088407-85109853	0	0	0	0	0	0	0	0	0	0	0	0	0	0	0	0	0	0
ENSMUST00000161675	A530032D15Rik-202	ENSMUSG00000089844	A530032D15Rik	1:85099477-85109846	0	0	0	0	0	0	0	0	0	0	0	0	0	0	0	0	0	0
ENSMUST00000161267	C130026I21Rik-205	ENSMUSG00000052477	C130026I21Rik	1:85112267-85270178	0	0	0	0	0	0	0	0	0	0	0	0	0	0	0	0	0	0
ENSMUST00000162421	C130026I21Rik-207	ENSMUSG00000052477	C130026I21Rik	1:85112418-85262070	0	0	0	0	0	0	0	0	0	0	0	0	0	0	0	0	0	0
ENSMUST00000161685	C130026I21Rik-206	ENSMUSG00000052477	C130026I21Rik	1:85241286-85254548	0	0	0	0	0	0	0	0	0	0	0	0	0	0	0	0	0	0
ENSMUST00000159582	C130026I21Rik-204	ENSMUSG00000052477	C130026I21Rik	1:85245640-85270143	0	0	0	0	0	0	0	0	0	0	0	0	0	0	0	0	0	0
ENSMUST00000093506	C130026I21Rik-202	ENSMUSG00000052477	C130026I21Rik	1:85246344-85270543	0	0	0	0	0	0.01687	0	0	0	0	0	0	0	0	0	0	0	0
ENSMUST00000064341	C130026I21Rik-201	ENSMUSG00000052477	C130026I21Rik	1:85246670-85270566	0	0	0	0	0	0	0	0	0	0	0	0	0	0	0	0	0	0
ENSMUST00000178024	G530012D18Rik-201	ENSMUSG00000094127	G530012D18Rik	1:85575676-85577295	0	0	0	0	0	0	0	0	0	0	0	0	0	0	0	0	0	0
ENSMUST00000093508	Sp110-201	ENSMUSG00000070034	Sp110	1:85576899-85598817	0	0	0	0	0	0	0	0	0	0	0	0	0	0	0	0	0	0
ENSMUST00000162925	Sp140-206	ENSMUSG00000070031	Sp140	1:85610833-85630539	0	0	0	0	0	0	0	0	0	0	0	0	0	0	0	0	0	0
ENSMUST00000161497	Sp140-205	ENSMUSG00000070031	Sp140	1:85632478-85644942	0	0	0	0	0	0	0	0	0	0	0	0	0	0	0	0	0	0
ENSMUST00000155094	Sp100-213	ENSMUSG00000026222	Sp100	1:85649988-85701561	0	0	0	0	0	0.002093	0	0	0	0	0	0	0	0	0	0	0	0
ENSMUST00000054279	Sp100-201	ENSMUSG00000026222	Sp100	1:85650014-85683118	0	0.016803	0	0.022992	0.0427	0.023191	0	0.036683	0.00621	0.031585	0.021664	0.042936	0	0	0.016456	0	0	0.003012
ENSMUST00000147552	Sp100-210	ENSMUSG00000026222	Sp100	1:85650014-85701572	0	0	0	0	0	0	0	0	0.056381	0	0	0	0	0	0	0	0	0
ENSMUST00000153574	Sp100-212	ENSMUSG00000026222	Sp100	1:85650014-85709198	0	0	0	0	0	0	0	0	0	0	0	0	0	0	0	0	0	0
ENSMUST00000150967	Sp100-211	ENSMUSG00000026222	Sp100	1:85650015-85701139	0	0	0	0	0	0	0	0	0	0	0	0	0	0	0	0	0	0
ENSMUST00000066427	Sp100-202	ENSMUSG00000026222	Sp100	1:85650050-85709998	0	0.003281	0.012692	0.033588	0.081912	0.034347	0.013443	0	0	0.10629	0	0.165676	0	0.029799	0.061879	0	0.010869	0
ENSMUST00000132641	Sp100-204	ENSMUSG00000026222	Sp100	1:85694297-85709406	0	0	0	0	0	0.034296	0.029685	0.058899	0.009722	0	0	0.029145	0	0	0	0	0	0
ENSMUST00000141709	Sp100-207	ENSMUSG00000026222	Sp100	1:85703442-85707995	0	0	0	0	0	0	0	0	0	0	0.070463	0	0	0	0	0	0	0
ENSMUST00000080204	Sp140-201	ENSMUSG00000070031	Sp140	1:85600703-85645037	0.04429	0.064928	0.080084	0.112054	0.146658	0.220888	0	0.027002	0.015674	0.064589	0	0	0	0	0	0	0	0
ENSMUST00000064788	A630001G21Rik-201	ENSMUSG00000052760	A630001G21Rik	1:85717689-85736629	0	0	0	0	0.001974	0.331959	0	0	0	0	0	0	0	0	0	0	0	0
ENSMUST00000159122	A630001G21Rik-202	ENSMUSG00000052760	A630001G21Rik	1:85717083-85778643	0.059106	0.047367	0.151486	0.116739	0	0	0.154382	0	0.191894	0.048344	0.01404	0.02179	0.032857	0	0	0	0	0
ENSMUST00000097672	Fbxo36-201	ENSMUSG00000073633	Fbxo36	1:84839841-84900487	1.5512	1.16396	0.862605	2.58752	2.74558	2.0324	3.19936	4.42999	2.74184	5.30829	5.12267	4.06379	4.41686	4.70134	3.23663	1.28509	1.57295	2.43946
ENSMUST00000186465	Trip12-206	ENSMUSG00000026219	Trip12	1:84721189-84840516	32.0594	37.4589	0.025465	14.1329	0	33.2205	23.6642	0.000277	28.4491	0	0	11.945	0	17.2229	0	0	0	0
ENSMUST00000027421	Trip12-201	ENSMUSG00000026219	Trip12	1:84721189-84839304	11.4899	5.83638	31.6149	10.3666	33.5331	10.7192	12.3558	31.9954	3.5838	29.7768	19.2975	17.2463	15.2739	5.61518	16.7135	15.649	11.7035	12.6193
ENSMUST00000186648	Trip12-207	ENSMUSG00000026219	Trip12	1:84724264-84839288	0.350563	0.517864	8.8312	9.61448	10.5073	0.940964	0.849805	1.81017	0.420018	1.99025	13.654	0.9876	3.8021	0.454228	2.66372	0	5.125	0.319672
ENSMUST00000186894	Trip12-208	ENSMUSG00000026219	Trip12	1:84754403-84839304	0.089142	0.055412	0.661193	0.09743	0.617825	0.123641	0.149756	0.18912	0.128901	0.295984	0.484962	0.052324	0.35661	0.07387	0.405496	0.099905	0.056921	0.169102
ENSMUST00000189670	Trip12-212	ENSMUSG00000026219	Trip12	1:84724264-84749277	2.03552	2.70824	8.13657	49.6599	11.8717	2.14949	3.42747	19.9359	4.09032	19.0454	32.9806	10.8542	20.0164	0.999263	21.9736	11.4048	5.09865	9.90972
ENSMUST00000190464	Trip12-216	ENSMUSG00000026219	Trip12	1:84765987-84793551	1.3102	1.32488	1.56951	0	1.37867	0.460182	0.405207	1.0491	0.580607	0.25917	0.672544	0.924166	0.336581	1.0603	0.410525	0.433281	0	0.180173
ENSMUST00000189496	Trip12-211	ENSMUSG00000026219	Trip12	1:84782827-84839301	14.5956	19.2204	17.6435	35.0051	21.887	23.9025	21.9047	14.2621	17.5282	13.2012	12.7104	14.0552	0.399972	5.98402	6.94	7.64687	6.41062	4.89148
ENSMUST00000187818	Trip12-210	ENSMUSG00000026219	Trip12	1:84794231-84838731	0.464772	0.843054	0.719696	0.249331	0	0.592212	0	0	0	0	0	0.081092	0	0	0	0	0	0
ENSMUST00000190067	Trip12-214	ENSMUSG00000026219	Trip12	1:84793987-84840266	0.190175	0.187646	0.23635	0.718488	0.270309	0.021902	0	0.334339	0.010337	0	0	0	0	0	0.180576	0	0.006518	0.012542
ENSMUST00000130754	Cab39-204	ENSMUSG00000036707	Cab39	1:85794468-85837318	0	0	0	0.588236	0	0	0	0	0	0	0	0	0	0	0	0.059507	0	0.005094
ENSMUST00000097666	Cab39-201	ENSMUSG00000036707	Cab39	1:85794511-85850365	0.252644	0.379754	0.193655	0.268425	0.418997	0.505748	0.607941	0.764438	0.358249	0.410455	0.357734	0.381901	0.343459	0.419484	0.228283	0.617277	0.102121	0.315799
ENSMUST00000113360	Cab39-202	ENSMUSG00000036707	Cab39	1:85793441-85851576	34.4096	33.6707	35.4243	26.1907	28.231	26.1506	22.9825	21.6531	22.0592	25.5541	26.5738	23.6707	18.2752	21.0379	17.4517	22.0906	22.6783	19.3447
ENSMUST00000126962	Cab39-203	ENSMUSG00000036707	Cab39	1:85793541-85818513	0.077692	0.240178	0.126155	0.16881	0.205836	0.306574	0.136112	0.158911	0.227651	0.011705	0.041304	0.089205	0.020191	0.078974	0.106295	0.040394	0.035387	0.028197
ENSMUST00000027426	4933407L21Rik-201	ENSMUSG00000026224	4933407L21Rik	1:85928483-85931754	0	0.029002	0	0	0.077058	0	0.028382	0	0	0.209098	0.052836	0.130719	0	0.014483	0	0	0	0.003722
ENSMUST00000129392	4933407L21Rik-202	ENSMUSG00000026224	4933407L21Rik	1:85928727-85940624	0	0	0	0	0	0	0	0	0.017479	0	0	0	0	0	0	0	0	0.016491
ENSMUST00000086975	Gpr55-201	ENSMUSG00000049608	Gpr55	1:85938318-85961007	0	0	0	0	0.008967	0	0.023841	0.0195	0.01032	0.016814	0.007746	0.046476	0.048405	0.051155	0.074241	0.027181	0.00791	0
ENSMUST00000027429	2810459M11Rik-201	ENSMUSG00000026227	2810459M11Rik	1:86045863-86053353	0	0.198773	0	0	0	0	0	0	0	0	0	0	0	0	0	0	0.018629	0
ENSMUST00000165824	2810459M11Rik-202	ENSMUSG00000026227	2810459M11Rik	1:86045863-86055456	0.190586	0.206033	0.23445	0.265229	0.026321	0.097605	0	0.021347	0	0.018814	0	0	0	0	0.019543	0	0.008777	0
ENSMUST00000185569	Itm2c-203	ENSMUSG00000026223	Itm2c	1:85894619-85908359	0	0	0	0	0	0	0	0	0	0	0	0	0	0	0	0	0	0
ENSMUST00000027425	Itm2c-201	ENSMUSG00000026223	Itm2c	1:85894281-85908675	27.5046	37.7108	26.0995	39.2282	27.2618	25.4112	34.451	35.1314	28.0955	29.4331	27.3498	21.8489	46.0691	30.7359	32.7382	30.8611	39.3526	31.0425
ENSMUST00000188695	B3gnt7-202	ENSMUSG00000079445	B3gnt7	1:86303531-86305849	0	0.229382	0	0	0	0	0	0	0	0	0	0	0	0	0	0	0	0
ENSMUST00000113306	B3gnt7-201	ENSMUSG00000079445	B3gnt7	1:86303234-86307305	2.43677	2.01876	2.30773	0.69819	0.443188	0.930106	0.121698	0.084304	0.140263	0.104419	0.14784	0.209474	0.20394	0.15629	0.151276	0	0	0
ENSMUST00000027431	Htr2b-201	ENSMUSG00000026228	Htr2b	1:86099026-86111970	0	0	0.021675	0.021614	0.021045	0.104501	0.022526	0.062116	0.038072	0.03745	0	0	0	0	0	0	0	0
ENSMUST00000155077	Htr2b-202	ENSMUSG00000026228	Htr2b	1:86100101-86110672	0	0	0	0	0	0	0	0	0	0	0	0	0	0	0	0	0	0
ENSMUST00000186509	Armc9-213	ENSMUSG00000062590	Armc9	1:86154799-86164837	0	0.204964	0	0.229256	0	0.166415	0	0	0	0	0	0	0	0	0	0	0	0
ENSMUST00000027432	Psmd1-201	ENSMUSG00000026229	Psmd1	1:86064619-86139151	81.9835	81.7229	86.476	61.4896	63.1387	65.0687	65.0002	62.6466	63.3931	60.0456	69.5982	61.5831	47.6459	47.7952	44.0663	42.8201	39.9052	33.9599
ENSMUST00000027434	Armc9-201	ENSMUSG00000062590	Armc9	1:86154810-86278284	0.618917	1.07407	0.574784	1.40912	0.982302	1.45446	0.630949	0.331918	0.606187	0.771505	0.61645	0.496094	0.223691	0.510462	0.45933	0.45499	0.053887	0.544098
ENSMUST00000113309	Armc9-202	ENSMUSG00000062590	Armc9	1:86154798-86276697	0.131915	0.047848	0.824072	0.79108	0.154299	0.521805	0	0.185041	0.369116	0.2684	0.173534	0.068697	0.083482	0.057034	0.003642	0	0.136573	0.265284
ENSMUST00000131412	Armc9-205	ENSMUSG00000062590	Armc9	1:86154815-86252489	0.555297	0.815104	1.92337	0.536554	0.11436	1.25379	0.818544	0.174344	0.726039	1.2225	0.321944	0.438984	0.201226	0.179681	0.417155	0	0.392727	0.577855
ENSMUST00000150059	Armc9-208	ENSMUSG00000062590	Armc9	1:86196390-86252392	1.24595	0.107063	0.544099	0.789496	0.257101	0.796529	0.521673	0.969893	0.082422	0.292647	1.07912	0.327153	0.009124	0.083711	0.795066	0	0.006549	0.007799
ENSMUST00000156675	Armc9-212	ENSMUSG00000062590	Armc9	1:86202496-86252489	0.174044	0.596929	0.230942	0.541023	0.57664	0.388891	0	0.558273	0.3086	0.425087	0.187822	0.152487	0	0.572659	0.374938	0	0	0.132223
ENSMUST00000027440	Nmur1-201	ENSMUSG00000026237	Nmur1	1:86386325-86388141	0	0	0	0.037338	0	0	0	0	0	0	0	0	0	0	0	0	0	0
ENSMUST00000212058	Nmur1-202	ENSMUSG00000026237	Nmur1	1:86386325-86389344	0	0	0	0	0	0	0	0	0	0	0	0	0	0	0	0	0	0
ENSMUST00000212614	Nmur1-204	ENSMUSG00000026237	Nmur1	1:86387847-86398190	0	0	0	0	0	0	0	0	0	0	0	0	0	0	0	0	0	0
ENSMUST00000212541	Nmur1-203	ENSMUSG00000026237	Nmur1	1:86386303-86426228	0.037017	0	0.066597	0	0.057155	0.042774	0	0	0	0.020426	0	0.037662	0	0	0	0	0	0
ENSMUST00000027438	Ncl-201	ENSMUSG00000026234	Ncl	1:86344719-86359400	110.037	125.513	124.215	68.2467	76.913	79.6301	42.6251	37.5938	43.8267	24.841	28.6044	35.6993	16.9828	19.2165	18.8384	32.8169	29.1943	28.7784
ENSMUST00000185785	Ncl-203	ENSMUSG00000026234	Ncl	1:86357312-86358969	1.38341	2.76173	2.02169	0.557147	1.46687	1.40568	0.73513	0.596167	1.20936	0.047404	0.504294	0.17768	0.235777	0.118047	0.140635	0.799358	0.088128	0.191198
ENSMUST00000027444	Pde6d-201	ENSMUSG00000026239	Pde6d	1:86542994-86582547	9.38571	16.0491	15.6163	7.30397	4.96949	4.94266	7.18719	7.96762	4.38574	16.0401	14.3351	15.423	17.1437	21.1193	14.9602	24.7462	15.5561	22.936
ENSMUST00000146220	Pde6d-203	ENSMUSG00000026239	Pde6d	1:86545392-86582547	0.976274	0.839323	0.579036	1.08395	0.472558	0.789451	0.361917	0.263053	0.206713	0.227667	0.357142	0.370878	0.364134	0.203876	0.318172	0.084224	0.864695	0.405409
ENSMUST00000027449	Nppc-201	ENSMUSG00000026241	Nppc	1:86666291-86670571	0.121701	0.091544	0.032681	0.128169	0	0	0.0341	0.067777	0	0	0	0	0.112462	0.282101	0.092776	0.260191	0	0
ENSMUST00000121534	Cops7b-202	ENSMUSG00000026240	Cops7b	1:86582904-86609375	4.05427	3.92727	0.857044	2.59728	3.46453	1.71484	0.446094	0.682088	0.731284	0.250337	0.130544	1.54048	0.018482	0.712662	0.446992	0.560064	0.209793	0.47433
ENSMUST00000027446	Cops7b-201	ENSMUSG00000026240	Cops7b	1:86587100-86606500	0.031542	0.020912	15.0869	0.218101	0.000973	3.94571	5.57865	6.1849	4.17921	3.01531	3.50231	0.000144	2.33297	0.013156	1.94062	0	1.43968	0.021743
ENSMUST00000149542	Cops7b-206	ENSMUSG00000026240	Cops7b	1:86582938-86589293	0.069104	0.072506	0.095877	0	0	0.346009	0.100689	0.125566	0.076455	0.020383	0.147463	0.10172	0.007081	0	0.010333	0	0.053287	0.075137
ENSMUST00000027463	Ecel1-201	ENSMUSG00000026247	Ecel1	1:87147658-87155027	0	0	0	0	0	0	0	0	0	0	0	0	0	0	0	0	0	0
ENSMUST00000161002	Ecel1-204	ENSMUSG00000026247	Ecel1	1:87147655-87156521	0.084361	0.085241	0.048596	0.022491	0.057622	0.053242	0.009788	0	0	0	0	0.00547	0	0.008966	0	0	0	0.01144
ENSMUST00000160810	Ecel1-203	ENSMUSG00000026247	Ecel1	1:87147662-87156165	0.035996	0	0	0	0	0	0	0	0	0	0	0	0	0	0	0	0	0
ENSMUST00000073252	Chrnd-201	ENSMUSG00000026251	Chrnd	1:87190637-87200070	0	0	0	0	0	0	0	0	0	0	0	0	0	0	0	0	0	0
ENSMUST00000186373	Chrnd-202	ENSMUSG00000026251	Chrnd	1:87190844-87200069	0.033697	0.026686	0.07218	0	0.014865	0.022287	0.106994	0.061511	0.170071	0.178366	0.266138	0.139133	0.037758	0.017832	0	0	0	0
ENSMUST00000185763	Chrng-202	ENSMUSG00000026253	Chrng	1:87204657-87208296	0	0	0	0.171651	0	0.079273	0.194905	0.314144	0.121861	0.073505	0	0.049147	0	0.046795	0.039505	0	0	0.001468
ENSMUST00000188796	Chrng-204	ENSMUSG00000026253	Chrng	1:87205810-87208295	0	0	0	0.724744	0.162615	0.714611	0.085661	0.282426	0.071515	0.332895	0.01012	0.615808	0.000483	0.090725	0.080013	0.478976	0.000813	0.208736
ENSMUST00000027470	Chrng-201	ENSMUSG00000026253	Chrng	1:87205811-87212694	0	0.011039	0.011577	16.0061	17.7791	19.4742	44.5263	46.6347	41.1705	51.5142	52.1767	48.4846	18.0074	19.4018	14.8326	5.66061	3.12291	2.85308
ENSMUST00000186038	Chrng-203	ENSMUSG00000026253	Chrng	1:87205885-87208295	0	0	0	1.81927	2.51867	3.73057	10.4499	6.15873	13.0888	3.33781	2.73228	12.4356	1.3221	1.42578	1.50819	0.504061	0.44869	0.088544
ENSMUST00000188533	Ptma-204	ENSMUSG00000026238	Ptma	1:86526807-86530209	0	0	0	0	0	0	0	0	0	0	0	0	0	0	0	0	0	0
ENSMUST00000045897	Ptma-201	ENSMUSG00000026238	Ptma	1:86526726-86530712	587.151	641.578	871.685	245.767	427.048	320.517	127.266	127.354	107.871	39.5448	33.5977	61.6894	26.2149	25.5277	27.264	33.3452	37.5703	45.7302
ENSMUST00000188699	Ptma-205	ENSMUSG00000026238	Ptma	1:86526737-86529527	1.44199	2.08095	1.27105	2.41777	0.831234	2.03893	0.195359	1.3115	0.210807	0.466129	0.439063	0.463984	0.136011	0.135669	0.239982	0.436604	0.18389	0.240783
ENSMUST00000186255	Ptma-202	ENSMUSG00000026238	Ptma	1:86526736-86530371	138.647	161.949	7.70992	60.6315	3.92482	0.49803	0	0	0	2.75912	0	0.627699	0	0	0	0	0	0
ENSMUST00000168237	Dis3l2-202	ENSMUSG00000053333	Dis3l2	1:86703819-87050095	0.421259	0.34458	0.303117	0.675388	0.624616	0.7954	0.463833	0.702038	0.574526	0.339562	0.414067	0.553612	0.419487	0.082222	0.258349	0.712064	0.505436	0.323732
ENSMUST00000065694	Dis3l2-201	ENSMUSG00000053333	Dis3l2	1:86703843-87050092	8.5512	8.12367	8.53306	10.2871	10.8697	11.0688	10.7356	10.7028	10.9191	9.88595	10.8828	12.5467	8.53607	9.9351	8.2076	6.82378	5.9711	5.557
ENSMUST00000027472	Efhd1-201	ENSMUSG00000026255	Efhd1	1:87264363-87310839	0.279834	0.122486	0.036735	1.43834	0.716425	1.02012	0.199671	0.7413	0.396885	0.129675	0.09297	0.194658	0.036346	0.109808	0.122895	0.228067	0.094618	0.132332
ENSMUST00000113235	Eif4e2-207	ENSMUSG00000026254	Eif4e2	1:87213914-87240488	2.92684	1.56885	2.10384	1.49903	2.68525	3.60457	2.31157	4.08491	1.65574	3.7519	2.78552	2.86487	2.06279	2.66102	2.45793	2.28767	3.55819	1.9677
ENSMUST00000076362	Eif4e2-202	ENSMUSG00000026254	Eif4e2	1:87213914-87240488	13.0528	12.7556	13.1057	12.5004	9.09794	11.6303	10.1258	9.86395	5.67129	8.29292	6.2113	5.6572	5.56783	3.6134	4.36332	5.38587	4.58485	4.94656
ENSMUST00000113233	Eif4e2-206	ENSMUSG00000026254	Eif4e2	1:87213914-87228856	10.0543	9.53991	10.9177	1.87286	2.26391	7.00771	5.85814	5.64285	1.76361	4.20847	0.523983	0.817656	0.262127	0.550979	0.603482	0.378776	0.324996	0.718748
ENSMUST00000113231	Eif4e2-204	ENSMUSG00000026254	Eif4e2	1:87214286-87228064	6.1004	6.98299	5.56687	30.3601	30.2999	4.47604	5.63405	4.99846	19.0195	3.69924	26.4253	20.5785	17.2105	18.3159	15.7823	19.7044	17.5807	13.3547
ENSMUST00000050876	Eif4e2-201	ENSMUSG00000026254	Eif4e2	1:87213914-87234711	1.83607	2.20854	1.65202	2.26866	2.88174	2.87847	1.74815	2.54324	1.89915	0.811805	0.911557	1.45225	0.375041	0.549258	0.849942	0.85057	0.939389	0.832682
ENSMUST00000113230	Eif4e2-203	ENSMUSG00000026254	Eif4e2	1:87213939-87226600	4.98189	5.24676	5.41047	1.41355	0.737389	2.37741	2.44067	2.18596	0.707673	3.75453	0.848253	0.627958	0.329164	0.653581	0.377144	0.443739	0.341816	0.326796
ENSMUST00000123735	Eif4e2-208	ENSMUSG00000026254	Eif4e2	1:87213979-87225873	0.656986	1.17802	0.463588	0	0	0.463737	0.451991	0.430878	0	0.354898	0	0	0	0	0	0	0	0
ENSMUST00000113232	Eif4e2-205	ENSMUSG00000026254	Eif4e2	1:87213914-87226607	0.290925	0.291983	0.298252	0.329186	0.285464	0.438209	0.229341	0.274123	0.359421	0.221291	0.239274	0.279979	0.584496	0.230567	0.352811	0.18198	0.241958	0.146091
ENSMUST00000068681	Ngef-202	ENSMUSG00000026259	Ngef	1:87476834-87573870	0	0.347988	0.294323	0.021674	0	0	0	0	0	0.004655	0	0	0	0	0	0	0	0
ENSMUST00000166055	Neu2-205	ENSMUSG00000079434	Neu2	1:87509889-87596670	0	0	0	0	0.163016	0.095173	0.169258	0.208002	0.196614	0.214319	0.21791	0.166241	1.12286	0.584457	0.88785	0.531826	0.637003	0.529088
ENSMUST00000166259	Neu2-206	ENSMUSG00000079434	Neu2	1:87574027-87597821	0	0	0	0	0	0	0	0	0	0	0	0	0	0	0	0	0	0
ENSMUST00000172222	Neu2-207	ENSMUSG00000079434	Neu2	1:87574027-87597838	0	0	0	0	0	0	0.006146	0	0.024125	0	0	0	0	0	0	0	0	0.006272
ENSMUST00000163606	Neu2-202	ENSMUSG00000079434	Neu2	1:87574046-87596565	0	0	0	0	0	0	0	0	0	0	0	0	0	0	0	0	0	0
ENSMUST00000164128	Neu2-203	ENSMUSG00000079434	Neu2	1:87584037-87597845	0	0	0	0	0	0	0.015384	0	0	0.074252	0	0	0	0	0	0	0	0
ENSMUST00000165109	Neu2-204	ENSMUSG00000079434	Neu2	1:87594550-87597821	0	0	0	0	0	0.018017	0	0	0	0	0	0.031674	0.09162	0	0.107071	0.129633	0.080683	0.186362
ENSMUST00000070898	Neu2-201	ENSMUSG00000079434	Neu2	1:87594550-87597827	0	0	0	0	0	0	0	0	0	0	0	0	0	0	0	0	0	0
ENSMUST00000027477	Ngef-201	ENSMUSG00000026259	Ngef	1:87476834-87510362	0.540509	0.026089	0	6.98562	5.95348	6.45792	14.762	15.6116	10.6366	23.8462	24.5337	24.0104	35.0595	30.1483	25.4339	88.3341	56.5318	41.4749
ENSMUST00000168235	Ngef-204	ENSMUSG00000026259	Ngef	1:87478685-87486177	0.034888	0.084082	0.02372	0.145334	0.441806	0.783347	0.641191	0.901373	0.942758	0.495786	0.702976	0.887339	0.835399	0.709976	0.794026	0.769172	0.379409	0.781213
ENSMUST00000042275	Inpp5d-201	ENSMUSG00000026288	Inpp5d	1:87620362-87720503	0	0	0.177973	0	0.411489	0.063524	0	0	0	0	0	0	0	0	0	0	0	0
ENSMUST00000163576	Inpp5d-205	ENSMUSG00000026288	Inpp5d	1:87621674-87667916	0	0	0	0.185481	0.050673	0.04624	0	0.035506	0	0	0	0	0	0	0	0	0	0
ENSMUST00000168783	Inpp5d-209	ENSMUSG00000026288	Inpp5d	1:87620399-87719694	0.230462	0.275595	0.280027	0.447017	0.231448	0.500934	0.296362	0	0	0	0	0	0	0	0	0	0	0
ENSMUST00000169754	Inpp5d-210	ENSMUSG00000026288	Inpp5d	1:87620312-87720507	0.483062	0.1877	0.164485	0.496668	0.316255	0.065131	0.11424	0.664111	0.471389	0.482223	0.245298	0.289185	0.009057	0.021848	0.047821	0.012815	0.038564	0.007099
ENSMUST00000170300	Inpp5d-211	ENSMUSG00000026288	Inpp5d	1:87676239-87720502	0.381072	0.376568	0.299556	0.491732	0.242972	0.319351	0.134073	0	0	0	0.019153	0.033081	0.023188	0	0	0	0	0
ENSMUST00000167032	Inpp5d-208	ENSMUSG00000026288	Inpp5d	1:87676239-87720502	0.20896	0.49	0.282372	0.504751	0.45418	0.741564	0.383067	0	0.027509	0	0	0	0	0	0	0	0	0
ENSMUST00000165554	Inpp5d-207	ENSMUSG00000026288	Inpp5d	1:87620627-87667992	0.132951	0.0018	0	0.022108	0	0.007384	0.008633	0.006943	0	0	0	0	0	0	0	0	0	0
ENSMUST00000164992	Gigyf2-202	ENSMUSG00000048000	Gigyf2	1:87327033-87425187	0	0	0.962765	0.694851	0	0	0	0	0.154968	3.25814	0.667192	0	0.119008	0.312752	0.063061	0	0	0
ENSMUST00000174179	Kcnj13-202	ENSMUSG00000079436	Kcnj13	1:87387002-87389389	0	0	0	0	0	0	0	0	0	0	0	0	0	0	0	0	0	0
ENSMUST00000173663	Gigyf2-213	ENSMUSG00000048000	Gigyf2	1:87404964-87407366	0	0	0	0	0	0	0	0	0	0	0	0	0	0	0	0	0	0
ENSMUST00000173636	Gigyf2-212	ENSMUSG00000048000	Gigyf2	1:87407379-87420342	0	0	0	0	0.582466	0.694127	0	0	0.36092	0	0	0.453069	0	0	0	0	0	0.767895
ENSMUST00000027475	Gigyf2-201	ENSMUSG00000048000	Gigyf2	1:87327003-87450796	2.06032	2.90083	1.87727	1.35685	1.07085	1.4256	0.33562	0.416645	2.38858	1.16819	0.899181	0.490818	1.60379	1.16792	3.10679	2.38243	0.508138	0.45803
ENSMUST00000172794	Gigyf2-205	ENSMUSG00000048000	Gigyf2	1:87327029-87449145	0.92928	0.784989	1.29937	0.085793	1.41484	1.53011	0.509935	0.637538	0.272415	0	0.573944	0.312856	0.144186	0.214113	0.227012	0.021993	1.7653	1.16938
ENSMUST00000174501	Gigyf2-217	ENSMUSG00000048000	Gigyf2	1:87354446-87449145	0.173345	1.43621	2.72762	3.10772	0.699417	2.00279	2.83081	0.475321	1.7374	0	0.459038	0.5224	0.003082	0.07199	0.007223	0	0.248485	0.070224
ENSMUST00000173173	Gigyf2-210	ENSMUSG00000048000	Gigyf2	1:87327066-87433799	4.96905	6.91843	3.27197	2.55365	4.35864	4.268	2.12898	3.52837	0.832203	0	0.744183	2.66006	0.055592	0.515657	0.117356	0	0	0
ENSMUST00000172736	Gigyf2-203	ENSMUSG00000048000	Gigyf2	1:87403726-87407701	0.175966	0.85017	1.5931	0.688575	0.468507	0.674205	0.806033	0.332319	0.334793	0	0.169703	1.24436	0.214022	0.095024	0.208653	0	0	0
ENSMUST00000173152	Gigyf2-209	ENSMUSG00000048000	Gigyf2	1:87404916-87407611	0.130639	0.091326	0.090739	0.287576	0.436543	0.285053	0.087612	0.334438	0.282575	0.07134	0.037259	0.122422	0	0.037548	0.260598	0	0.033918	0.037189
ENSMUST00000174334	Gigyf2-215	ENSMUSG00000048000	Gigyf2	1:87386338-87407043	0.212951	0.492928	0.352772	1.10849	1.01736	0.613769	0.62635	0.690735	0.645241	0.28634	0.237392	0.267604	0.075277	0	0.248085	0.048532	0.129278	0.398906
ENSMUST00000113212	Kcnj13-201	ENSMUSG00000079436	Kcnj13	1:87386363-87394729	0.156143	0.09754	0	1.27003	0.669802	0.874876	0.618038	0.482482	0.764171	0.274068	0.136705	0.136399	0.021626	0.276853	0.529713	1.03789	0.046351	0.350875
ENSMUST00000177757	Sag-209	ENSMUSG00000056055	Sag	1:87803680-87845023	0	0	0	0	0	0	0	0	0	0	0	0	0	0	0	0	0	0
ENSMUST00000077772	Sag-201	ENSMUSG00000056055	Sag	1:87803680-87845158	0.005726	0.002994	0.021388	0.054943	0	0.020433	0.00672	0.023574	0.05165	0	0	0.032898	0.007193	0.008015	0.000873	0.026737	0.156044	0.747291
ENSMUST00000113190	Atg16l1-203	ENSMUSG00000026289	Atg16l1	1:87756086-87792425	0.053037	0.080604	0	0.383302	0.339366	0.084775	0.072523	0	0.066067	0.008866	0.011151	0.075159	0	0.056532	0.102152	0	0.040986	0.419324
ENSMUST00000027512	Atg16l1-201	ENSMUSG00000026289	Atg16l1	1:87756013-87792428	2.91632	2.76665	4.69234	3.93297	4.64124	1.81084	1.44378	3.07577	1.17232	2.03167	2.61957	2.7667	1.98719	1.08055	2.31418	1.21585	2.38313	1.39543
ENSMUST00000113186	Atg16l1-202	ENSMUSG00000026289	Atg16l1	1:87756076-87792422	1.05097	0.361304	0.783549	0.22711	0.368279	1.53387	0.671679	0.220277	0.21172	0.891867	0.132088	0.077829	0.144432	0.059602	0.121448	0.899527	0.141075	0.528375
ENSMUST00000144047	Atg16l1-210	ENSMUSG00000026289	Atg16l1	1:87755870-87771398	0.013481	0	0	0	0	0	0	0	0	0	0	0	0	0	0	0	0	0
ENSMUST00000138182	Ugt1a10-202	ENSMUSG00000090165	Ugt1a10	1:88055388-88216357	0	0	0	0	0	0	0	0	0	0	0	0	0	0.055466	0	0	0	0
ENSMUST00000113142	Ugt1a10-201	ENSMUSG00000090165	Ugt1a10	1:88055411-88219004	0	0	0	0	0	0	0	0	0	0	0	0	0	0.038212	0.028559	0	0	0
ENSMUST00000173325	Ugt1a10-203	ENSMUSG00000090165	Ugt1a10	1:88055481-88216289	0	0	0	0	0	0	0	0	0	0	0	0	0	0	0	0	0	0
ENSMUST00000073772	Ugt1a9-201	ENSMUSG00000090175	Ugt1a9	1:88070800-88218997	0	0	0	0	0	0	0	0	0	0	0	0	0	0	0	0	0	0
ENSMUST00000113139	Ugt1a8-201	ENSMUSG00000089675	Ugt1a8	1:88087813-88219004	0	0	0	0	0	0	0	0	0	0	0	0	0	0	0	0	0	0
ENSMUST00000150634	Ugt1a7c-204	ENSMUSG00000090124	Ugt1a7c	1:88095062-88216357	0	0	0.014553	0.060397	0	0.114407	0	0	0	0	0	0	0	0	0	0	0	0
ENSMUST00000113138	Ugt1a6b-202	ENSMUSG00000090145	Ugt1a6b	1:88103252-88219003	0	0	0	0.002567	0.031935	0	0	0	0	0	0	0	0	0	0	0	0	0.054736
ENSMUST00000113135	Ugt1a7c-202	ENSMUSG00000090124	Ugt1a7c	1:88103252-88220002	0	0	0.014622	0.074537	0	0.006748	0	0	0	0	0.026071	0	0	0	0	0	0.008884	0.003887
ENSMUST00000113134	Ugt1a6a-202	ENSMUSG00000054545	Ugt1a6a	1:88134809-88218997	0	0	0	0	0	0	0	0.071229	0	0	0	0	0	0	0	0	0	0
ENSMUST00000140092	Ugt1a6a-204	ENSMUSG00000054545	Ugt1a6a	1:88134882-88216357	0	0	0	0	0	0	0	0	0	0	0	0	0	0	0	0	0	0
ENSMUST00000014263	Ugt1a6a-201	ENSMUSG00000054545	Ugt1a6a	1:88138378-88218997	0	0	0	0	0	0	0	0	0	0	0	0.018918	0	0	0	0	0	0
ENSMUST00000097659	Ugt1a5-201	ENSMUSG00000089943	Ugt1a5	1:88166012-88218997	0	0	0	0.010322	0.032569	0.029835	0	0	0	0	0	0	0	0	0	0	0	0
ENSMUST00000049289	Ugt1a2-201	ENSMUSG00000090171	Ugt1a2	1:88200601-88218997	0	0	0	0.037146	0	0.014863	0	0	0.088898	0	0	0	0.039599	0.012299	0	0	0	0
ENSMUST00000073049	Ugt1a1-201	ENSMUSG00000089960	Ugt1a1	1:88211959-88218997	0	0	0	0.040761	0.019711	0	0	0	0	0	0	0	0	0	0	0	0	0
ENSMUST00000113137	Ugt1a6b-201	ENSMUSG00000090145	Ugt1a6b	1:88106862-88218997	0.065876	0	0	0	0	0.040792	0	0.053665	0	0	0	0	0	0	0	0	0	0
ENSMUST00000058237	Ugt1a7c-201	ENSMUSG00000090124	Ugt1a7c	1:88095064-88220002	0.060867	0.112983	0.087224	0.494754	0.693403	0.472786	0.223612	0.112111	0.273752	0.118253	0	0.013441	0	0	0	0	0	0.019442
ENSMUST00000119972	Dnajb3-201	ENSMUSG00000081984	Dnajb3	1:88204732-88205782	1.92214	1.55737	1.83021	1.49313	1.44068	1.33025	1.01109	1.013	0.50968	0.846014	0.942235	0.871103	0.373991	0.512291	0.490154	0.154705	0.502126	0.535353
ENSMUST00000189448	Dgkd-203	ENSMUSG00000070738	Dgkd	1:87938385-87945178	0	0	0	0	0	0	0	0	0	0	0	0	0	0	0	0	0	0
ENSMUST00000027517	Dgkd-201	ENSMUSG00000070738	Dgkd	1:87853287-87944490	20.5016	17.7252	19.2429	20.9915	15.4164	16.1629	8.66502	10.1061	6.15752	8.88767	7.61706	6.48091	5.40707	5.49378	5.65683	7.63962	8.05829	6.81203
ENSMUST00000190061	Dgkd-205	ENSMUSG00000070738	Dgkd	1:87934397-87945180	0.215116	0.955703	0.664738	0.355063	0.298896	0.272301	0.23146	0.704014	0.532743	0.087644	0.285111	0.599064	0.024239	0.038548	0.148234	1.56675	0.370179	0.109918
ENSMUST00000185260	Dgkd-202	ENSMUSG00000070738	Dgkd	1:87931982-87938253	0.53253	0.68221	1.24417	0.315186	0	0.267425	0	0.318185	0	0	0	0.099797	0	0.189501	0	0	0	0
ENSMUST00000187758	Usp40-204	ENSMUSG00000005501	Usp40	1:87946443-88008534	1.5297	4.01364	3.77681	4.43731	5.47467	6.83451	6.51295	6.64948	7.96431	4.95438	7.73574	4.69867	0.681905	0.557638	2.47407	2.95063	1.38061	2.19947
ENSMUST00000040783	Usp40-201	ENSMUSG00000005501	Usp40	1:87945121-88008551	2.37643	0	0	0.58255	0	0	0	0	0	0	0	0.711181	2.41264	3.69732	0.2098	0	0	0
ENSMUST00000187810	Arl4c-203	ENSMUSG00000049866	Arl4c	1:88673127-88701876	0	0	0	0	0	0	0	0	0	0	0	0	0	0	0	0	0	0
ENSMUST00000159814	Arl4c-202	ENSMUSG00000049866	Arl4c	1:88698225-88702221	11.8306	10.3371	9.26357	6.47907	4.82947	5.18315	1.14488	1.41718	0.716612	0.657519	0.794523	0.720985	0.369897	0.645429	0.627267	0.616648	0.639472	0.695458
ENSMUST00000113130	Mroh2a-202	ENSMUSG00000079429	Mroh2a	1:88227031-88262289	0	0	0	0	0	0	0	0	0	0	0	0	0	0	0	0	0	0
ENSMUST00000135948	Mroh2a-203	ENSMUSG00000079429	Mroh2a	1:88257758-88260169	0	0	0	0	0	0	0	0	0	0	0	0	0	0	0	0	0	0
ENSMUST00000127446	Hjurp-204	ENSMUSG00000044783	Hjurp	1:88266349-88269392	0	0	0	0	0	0	0	0	0	0	0	0	0	0	0	0	0	0
ENSMUST00000061013	Mroh2a-201	ENSMUSG00000079429	Mroh2a	1:88227020-88262289	0.086392	0.024511	0.062836	0.082535	0.08149	0.049338	0.055984	0.06372	0.043006	0.048081	0	0.010455	0.007398	0.024594	0.042107	0.013484	0.007783	0.028474
ENSMUST00000054674	Hjurp-201	ENSMUSG00000044783	Hjurp	1:88262471-88277633	42.3361	40.8982	42.695	36.796	37.6157	29.4588	12.2622	19.3613	12.342	9.72722	5.05172	7.28742	5.71521	4.7163	6.34163	4.66888	3.75351	5.35416
ENSMUST00000065420	Hjurp-202	ENSMUSG00000044783	Hjurp	1:88264828-88277557	1.71931	0.740803	1.41097	1.05611	2.9061	1.08006	1.34984	1.35265	0.464837	0.289468	0.053908	0.829078	0.134873	0.27378	0.67886	0.017237	0.059361	0.256332
ENSMUST00000147393	Hjurp-206	ENSMUSG00000044783	Hjurp	1:88264978-88277506	0.701074	0.761967	0.863009	1.41692	0.532536	0.469778	0.245144	0.13282	0.165185	0.521568	0.766055	0.062043	0.05052	0.485938	0.202672	0.465597	1.48074	0.039562
ENSMUST00000066279	Sh3bp4-201	ENSMUSG00000036206	Sh3bp4	1:89070415-89155068	11.8835	11.836	11.73	6.02925	4.55453	4.10867	2.07608	1.98205	1.41325	2.31421	1.57755	2.08754	1.52015	1.6101	1.50128	4.99904	3.85857	3.39201
ENSMUST00000036954	Gbx2-201	ENSMUSG00000034486	Gbx2	1:89927956-89931179	0.110393	0	0	0	0	0	0	0	0	0	0	0	0	0	0	0	0	0
ENSMUST00000212394	Iqca-207	ENSMUSG00000026301	Iqca	1:90042626-90153175	0	0	0	0.011119	0	0	0	0	0	0	0	0	0	0	0	0	0	0.006173
ENSMUST00000189011	Iqca-204	ENSMUSG00000026301	Iqca	1:90059457-90066924	0	0	0	0	0	0	0	0	0	0	0	0	0	0	0	0	0.059548	0
ENSMUST00000113094	Iqca-201	ENSMUSG00000026301	Iqca	1:90042132-90153401	0.013483	0.005589	0	0.016869	0.013657	0.049702	0.011069	0.068591	0.053669	0.039046	0	0.062304	0.09503	0.06881	0.063551	0.253684	0.1307	0.156584
ENSMUST00000159654	Ackr3-202	ENSMUSG00000044337	Ackr3	1:90204006-90213833	1.13872	1.07916	1.2851	1.37226	0.833602	0.910671	0.263854	0.176832	0.283464	0	0.088865	0.023119	0.230225	0	0.080568	0	0	0.155064
ENSMUST00000065587	Ackr3-201	ENSMUSG00000044337	Ackr3	1:90203980-90216751	9.29785	9.93145	9.11206	7.34025	8.14172	6.87449	0.901233	1.44299	1.33089	0.418403	0	0.197387	0.19984	0.252321	0.520227	0.213262	0.568303	0.393984
ENSMUST00000027521	Agap1-201	ENSMUSG00000055013	Agap1	1:89454806-89897617	5.14945	5.51079	4.69896	3.55983	3.37379	3.03359	2.27696	2.22554	1.83962	1.90801	1.66178	1.6285	1.286	1.4859	1.02187	1.79331	1.07341	1.16189
ENSMUST00000190096	Agap1-204	ENSMUSG00000055013	Agap1	1:89454874-89890001	1.51715	0.877086	1.50277	1.41967	0.94979	0.991665	0.885925	1.38809	0.81861	0.88039	0.984646	0.819146	0.892147	1.15836	1.17945	0.740838	0.673751	0.989166
ENSMUST00000074945	Agap1-202	ENSMUSG00000055013	Agap1	1:89580236-89895277	1.47525	1.36459	1.4759	2.12778	1.03595	1.44584	0.4832	1.08103	0.341269	0.43103	0.34404	0.429379	0.335603	0.100343	0.678519	0.783038	0.870451	0.768013
ENSMUST00000212924	Agap1-206	ENSMUSG00000055013	Agap1	1:89789163-89834588	1.01624	1.91995	2.42362	1.68222	0.067147	1.5863	0.758076	0.974786	0.776387	0.32645	0	0.49744	0.191515	0.360603	0.591495	0.120269	0.188327	0.67269
ENSMUST00000212721	Agap1-205	ENSMUSG00000055013	Agap1	1:89609496-89627846	0.064421	0.039978	0.041397	0.104044	0.057189	0.098804	0.063182	0.039504	0.545417	0.046447	0.03502	0.125319	0.0105	0.005848	0.015594	0.05235	0.047542	0.011269
ENSMUST00000125149	Mlph-202	ENSMUSG00000026303	Mlph	1:90927679-90928432	0	0	0	0.059016	0	0	0	0	0	0	0	0	0	0	0	0	0	0
ENSMUST00000027528	Mlph-201	ENSMUSG00000026303	Mlph	1:90915085-90951142	0.050486	0.012707	0.014785	0.46281	0.126096	0.117332	0.058369	0.05285	0.078385	0.051224	0.006385	0.017341	0.018593	0.012088	0.028939	0.010977	0.065421	0.030201
ENSMUST00000131428	Rab17-204	ENSMUSG00000026304	Rab17	1:90958135-90967667	0	0	0	0	0	0	0	0	0	0	0	0	0	0	0	0	0	0
ENSMUST00000130042	Rab17-203	ENSMUSG00000026304	Rab17	1:90960001-90969644	0	0	0.160806	0	0	0	0	0	0	0	0	0	0	0	0	0	0	0
ENSMUST00000027529	Rab17-201	ENSMUSG00000026304	Rab17	1:90958133-90969661	0.061921	0.04782	0	0.171876	0.083717	0.187617	0	0.039297	0	0.05134	0.015532	0.078042	0.030457	0.044554	0.044442	0.54192	0.415483	0.400899
ENSMUST00000186750	Cops8-203	ENSMUSG00000034432	Cops8	1:90603528-90612180	0	0	0	0	0	0	0	0	0	0	0	0	0	0	0	0	0	0
ENSMUST00000036153	Cops8-201	ENSMUSG00000034432	Cops8	1:90602981-90613341	14.3825	14.0767	12.0116	7.81101	10.3389	9.64428	8.12356	7.07988	5.50098	7.71624	8.83171	7.17782	7.49803	6.96453	4.64008	8.45852	6.68894	6.88892
ENSMUST00000186882	Cops8-204	ENSMUSG00000034432	Cops8	1:90611580-90612622	0.257983	0.208453	0.530632	0.711233	0.327953	0.183691	0.162226	0.21398	0.256197	0.167505	0.428908	0.079218	0.276217	0.029684	0.072222	0.063002	0	0.089328
ENSMUST00000188587	Col6a3-208	ENSMUSG00000048126	Col6a3	1:90765923-90843971	0	0	0	0	0	0	0	0	0	0	0	0	0	0	0	0	0	0
ENSMUST00000130846	Col6a3-203	ENSMUSG00000048126	Col6a3	1:90802473-90843928	0	0	0	0	0	0	0	0	0	0	0	0	0	0	0	29.1027	22.9619	32.8127
ENSMUST00000056925	Col6a3-201	ENSMUSG00000048126	Col6a3	1:90765923-90843971	0.24107	0.188725	0.198872	0.6837	0.445659	0.410301	0.013247	0.044959	0.011515	0.099469	0.043354	0.050597	0.824888	0.79343	1.29419	0	0	0.000786
ENSMUST00000097653	Col6a3-202	ENSMUSG00000048126	Col6a3	1:90766860-90843952	0.850604	1.08349	1.01698	6.29991	7.80544	7.02739	9.72421	10.8757	9.94195	9.45781	11.3015	12.2244	9.43931	9.89346	11.4288	27.9743	31.0799	37.7856
ENSMUST00000187753	Col6a3-207	ENSMUSG00000048126	Col6a3	1:90822271-90843971	0.467324	0.363809	0.415625	0.228394	0.328636	0.400971	0	0.04672	0	0	0	0.064236	0.205979	1.13823	0.502629	5.03723	8.00279	11.2563
ENSMUST00000165855	Ramp1-202	ENSMUSG00000034353	Ramp1	1:91179822-91206790	0	0	0.021317	0.053377	0	0	0	0	0	0	0.006541	0	0	0.026881	0	0	0	0
ENSMUST00000188475	Ramp1-203	ENSMUSG00000034353	Ramp1	1:91180042-91206790	0	0	0	0	0	0	0	0	0	0	0	0	0	0	0	0	0	0
ENSMUST00000097648	Ramp1-201	ENSMUSG00000034353	Ramp1	1:91180046-91225196	0.02426	0.034976	0.021482	0.117361	0.169695	0.042404	0.015232	0.046812	0	0	0.04711	0.086641	0.040816	0.036855	0	0	0.050638	0.014874
ENSMUST00000094698	Rbm44-201	ENSMUSG00000070732	Rbm44	1:91145103-91170795	0.105709	0.158641	0.244656	0.137488	0.063882	0.018745	0	0.004145	0	0	0	0.013822	0.002365	0	0	0	0	0
ENSMUST00000188818	Rbm44-203	ENSMUSG00000070732	Rbm44	1:91145101-91152725	0.305043	0	0	0	0	0.019643	0	0.026297	0	0	0	0	0.074061	0	0	0	0	0
ENSMUST00000186762	Lrrfip1-206	ENSMUSG00000026305	Lrrfip1	1:91053507-91100581	0	0.311088	0.748386	0.154126	0	0.320546	0	0.174248	0	0.347914	0	0	0	0	0	0	0	0
ENSMUST00000097650	Lrrfip1-204	ENSMUSG00000026305	Lrrfip1	1:91053507-91128918	0	0	0	0	0	0.057771	0.021748	0	0	0	0.184059	0	0	0	0	0	0	0.111965
ENSMUST00000189617	Lrrfip1-212	ENSMUSG00000026305	Lrrfip1	1:91053586-91128287	0	0.027967	0.010685	0	0.49281	0.016663	1.17887	0.344573	0.647738	0	0.246224	0.835918	0.226816	0	0.820406	0	0	0.001064
ENSMUST00000068167	Lrrfip1-202	ENSMUSG00000026305	Lrrfip1	1:91053444-91128944	0.155784	0.150073	0.190139	0.294357	0.666798	0.494943	0.867715	0.800012	0.838712	0.218481	0.095122	0.399809	0.408282	0.087192	0.247403	0.864215	0.152732	0.252013
ENSMUST00000185531	Lrrfip1-205	ENSMUSG00000026305	Lrrfip1	1:90998777-91122539	0.078528	0	0	0.974703	0	0.56416	0	0.647469	0.474522	0.71258	1.40917	0.230728	0.086122	1.10825	0.573253	1.09213	0.812095	0.74607
ENSMUST00000068116	Lrrfip1-201	ENSMUSG00000026305	Lrrfip1	1:90998779-91128940	0.728622	1.81942	1.94526	0.566091	0.780472	2.30852	0.735678	0.438255	1.15953	0.137906	0.020684	0.149854	0	0	0	0	0	0
ENSMUST00000189505	Lrrfip1-211	ENSMUSG00000026305	Lrrfip1	1:90998737-91108640	0.000511	0.421622	0.20694	0.432061	1.00581	0.245414	1.06886	1.79168	1.94011	0.829469	0.662226	1.71366	1.15247	0.45197	0.632104	0	0.251561	0.469439
ENSMUST00000097649	Lrrfip1-203	ENSMUSG00000026305	Lrrfip1	1:91053454-91117315	6.24419	6.76615	6.98659	6.92377	7.97318	7.77527	9.59675	8.61981	10.6377	4.33556	5.36149	7.14735	0.438568	2.81284	3.24413	0.587564	2.6554	3.30192
ENSMUST00000191533	Ube2f-211	ENSMUSG00000034343	Ube2f	1:91250656-91265237	0	0	0	0	0	0	0	0	0	0	0.089971	0	0.12709	0	0	0	0.452526	0.67089
ENSMUST00000059743	Ube2f-201	ENSMUSG00000034343	Ube2f	1:91250311-91285740	0.314541	0.443977	1.20782	0.916911	0	0	0.042319	1.08199	0	0.053162	0.107981	3.03099	0	0.027877	0	0	0	0
ENSMUST00000171112	Ube2f-202	ENSMUSG00000034343	Ube2f	1:91250566-91285927	0.020952	0.029113	0.074796	0.091736	0.119354	0.031865	0.007809	0.031299	0.011367	0	0.020469	0.017821	0.017389	0	0.086885	0.23539	0.02123	0.025141
ENSMUST00000171165	Ube2f-203	ENSMUSG00000034343	Ube2f	1:91250337-91290337	4.22821	3.75411	4.15634	3.1839	2.61196	2.21722	1.47085	2.50479	1.83428	1.88802	1.75112	1.83844	1.11478	1.04479	1.64216	2.0023	2.27266	2.12275
ENSMUST00000178627	Ube2f-204	ENSMUSG00000034343	Ube2f	1:91250319-91286025	2.81557	2.35309	1.51362	2.05638	0.436439	0.576866	0.524405	0.923791	0.215487	0.691723	0.517683	0.310687	0.164386	0.434304	0.196304	0.982709	1.15535	0.909036
ENSMUST00000191368	Ube2f-210	ENSMUSG00000034343	Ube2f	1:91250365-91285773	0.356893	0.318422	0.404061	0.357326	9.21709	13.2392	8.07223	0.28432	5.56635	0	0.214584	0.159917	1.92098	3.73259	2.58214	3.77554	6.20004	5.67437
ENSMUST00000145843	Scly-207	ENSMUSG00000026307	Scly	1:91299932-91302869	0	0.008018	0.049817	0	0.084742	0	0	0.004774	0.022117	0	0.028445	0.048317	0	0	0	0	0	0
ENSMUST00000027532	Scly-201	ENSMUSG00000026307	Scly	1:91298338-91321075	4.17728	3.21113	3.43393	2.67393	2.41149	2.74866	1.98744	2.68393	1.56446	1.71717	2.06261	1.71592	1.23297	1.34847	1.61349	1.52024	1.21835	1.40136
ENSMUST00000142488	Scly-205	ENSMUSG00000026307	Scly	1:91298368-91308743	0.557143	0.014423	0.020686	0.297139	0.014208	0.082158	0.026121	0	0.024946	0.254016	0.002267	0.024794	0.025812	0	0.038639	0.005578	0.014223	0.026594
ENSMUST00000124832	Scly-203	ENSMUSG00000026307	Scly	1:91298404-91308709	0.055297	0.009229	0.018274	0.073821	0.02922	0	0.078684	0.038517	0	0.014039	0	0	0	0	0	0.004751	0.000528	0
ENSMUST00000147523	Scly-208	ENSMUSG00000026307	Scly	1:91298407-91308815	0.033524	0.179919	0.02258	0.065295	0.086119	0.126454	0.07935	0.063336	0	0	0.011446	0.002811	0.021023	0	0	0.042894	0.08312	0.085256
ENSMUST00000137074	Scly-204	ENSMUSG00000026307	Scly	1:91302797-91309872	0.011429	0.015816	0	0.019264	0.010447	0.004683	0.00434	0.012351	0.006317	0	0	0.018734	0	0.001384	0	0	0	0.026171
ENSMUST00000027533	Klhl30-201	ENSMUSG00000026308	Klhl30	1:91351016-91362416	0	0	0.010987	0.101192	0	0.084435	0	0.023489	0.012557	0.03968	0	0	0	0	0.037399	0	0	0.022693
ENSMUST00000176156	Espnl-202	ENSMUSG00000049515	Espnl	1:91322133-91345937	0	0	0	0	0	0	0	0	0	0	0	0	0	0	0	0	0	0
ENSMUST00000088904	Espnl-201	ENSMUSG00000049515	Espnl	1:91322075-91348306	0.046546	0.042586	0.03127	0.100059	0.044293	0.107401	0.002906	0.035569	0.028471	0.046037	0.026468	0.026255	0	0	0.029256	0	0.010811	0.038622
ENSMUST00000190998	Erfe-202	ENSMUSG00000047443	Erfe	1:91370694-91374092	0	0	0	0	0	0	0	0	0	0	0	0	0	0	0	0	0	0
ENSMUST00000187306	Ilkap-208	ENSMUSG00000026309	Ilkap	1:91376054-91398793	0	0	0.000848	0.00237	0	0	0	0	0	0	0	0	0	0	0	0	0	0
ENSMUST00000086861	Erfe-201	ENSMUSG00000047443	Erfe	1:91366430-91374217	0.918489	0.888042	0.657676	0.391983	0.124583	0.317557	0.042217	0.14211	0.026402	0.023032	0.055163	0.027223	0.039621	0.048107	0.033467	0.120167	0.083089	0.023056
ENSMUST00000027534	Ilkap-201	ENSMUSG00000026309	Ilkap	1:91375831-91398783	2.4878	3.70464	1.70924	1.77601	0.703864	1.62128	0.295475	0.919041	0.80703	0.517964	0.710329	0.433369	0.212761	0.815788	0.814775	0.563843	0.842428	1.20798
ENSMUST00000190519	Ilkap-211	ENSMUSG00000026309	Ilkap	1:91385344-91398778	0.560919	0.922803	0.394774	0.207445	0.528129	0.407886	0.351639	0.278581	0.467285	0.12511	0.186347	0.540789	0	0	0.141977	0	0	0
ENSMUST00000190747	Ilkap-212	ENSMUSG00000026309	Ilkap	1:91373865-91384626	0.410572	0.497924	0.359196	0	0	0.375328	0.210853	0.426575	0	0	0.294782	0.227776	0	0.187806	0	0	0.138952	0.11519
ENSMUST00000187231	Ilkap-207	ENSMUSG00000026309	Ilkap	1:91375959-91384573	1.31922	1.60251	1.90583	2.57206	1.6982	1.78333	0.746613	1.9015	1.38342	0.314967	0.317922	0.777184	0.30201	0.345275	0.821983	0.773103	0.668584	0.579123
ENSMUST00000086851	Hes6-201	ENSMUSG00000067071	Hes6	1:91411483-91413222	3.54527	3.87693	4.52183	11.435	10.8783	5.65627	1.64363	2.88025	0.820952	4.64048	1.1931	2.73414	2.24037	1.21265	2.80241	0.920383	0.65908	1.00021
ENSMUST00000069620	Per2-201	ENSMUSG00000055866	Per2	1:91415982-91459324	0.993786	0.802869	0.8088	3.88833	3.96351	4.86211	6.11664	6.26876	6.97605	3.84236	3.62563	4.20834	1.86188	2.25098	2.78606	3.84004	3.21812	3.22543
ENSMUST00000189341	Traf3ip1-203	ENSMUSG00000034292	Traf3ip1	1:91494647-91527956	0.094571	0.095519	0.288672	0.087101	0.357346	0.119464	0.10453	0.014173	0.117276	0.607817	0.002299	0.010085	0.00106	0.043046	0.080698	0.114793	0.039698	0.015836
ENSMUST00000047242	Traf3ip1-201	ENSMUSG00000034292	Traf3ip1	1:91494694-91529307	6.42341	6.33399	6.09307	4.35633	3.49334	4.13047	1.91155	2.56492	2.18382	0.489148	1.36585	1.34603	0.953324	0.809695	1.19787	0.50405	0.994297	1.1079
ENSMUST00000186068	Asb1-204	ENSMUSG00000026311	Asb1	1:91540732-91554824	0	0	0	0	0	0	0	0	0	0	0	0	0	0	0	0	0	0.106408
ENSMUST00000188879	Asb1-206	ENSMUSG00000026311	Asb1	1:91541080-91555117	0	0	0	0	0.011738	0	0	0	0	0	0	0	0	0	0	0	0.007251	0
ENSMUST00000027538	Asb1-201	ENSMUSG00000026311	Asb1	1:91540714-91559589	3.10387	3.28175	2.64634	6.25857	5.09313	6.0595	5.37221	7.7333	4.70057	6.32554	6.94118	5.53016	5.596	4.27457	4.58544	5.85492	5.5686	4.91934
ENSMUST00000086843	Asb1-202	ENSMUSG00000026311	Asb1	1:91540544-91556088	0.118214	0.14724	0.165141	0.254128	0.090258	0.285911	0.141896	0.39127	0.223693	0.286213	0.243714	0.305797	0.24811	0.272865	0.229905	0.266029	0.340927	0.147944
ENSMUST00000190484	Asb1-207	ENSMUSG00000026311	Asb1	1:91540732-91554824	0.15205	0.44573	0.144139	0	0.266866	0	0.156507	0	0	0.087262	0.359597	0	0	0.12653	0.080479	0	0.090604	0.325651
ENSMUST00000188081	Asb1-205	ENSMUSG00000026311	Asb1	1:91541080-91552779	0.139335	0.075896	0.168285	0.299349	0.270105	0.261373	0.061883	0.131649	0.250589	0.082636	0	0.124798	0.110587	0	0.070795	0.046764	0	0.03743
ENSMUST00000007949	Twist2-201	ENSMUSG00000007805	Twist2	1:91801461-91848028	4.86139	5.2495	5.63564	1.71767	0.926787	0.773875	0.079941	0.192087	0	0	0	0.037871	0.040155	0	0	0	0	0
ENSMUST00000186075	Twist2-202	ENSMUSG00000007805	Twist2	1:91801470-91803994	0.471794	0.541097	0.784642	0.648466	0.335501	0.390239	0.042123	0.085106	0.030314	0	0	0.002604	0	0	0	0	0	0
ENSMUST00000097644	Hdac4-202	ENSMUSG00000026313	Hdac4	1:91928779-92180341	6.01244	6.02949	5.27344	7.58277	5.03483	5.83766	5.18084	5.99677	4.30292	4.21953	3.1694	4.11778	2.55011	2.6591	0.79996	7.61154	5.85964	5.38702
ENSMUST00000008995	Hdac4-201	ENSMUSG00000026313	Hdac4	1:91932757-92148393	0.46729	0.619891	0.79458	0.848187	0.927894	0.534717	0.497162	0.466742	1.26465	0.621968	0.781986	0.488059	0.418148	0.722096	0	0.726354	0.735831	0.705559
ENSMUST00000187308	Hdac4-206	ENSMUSG00000026313	Hdac4	1:91955374-91975501	0.959022	0.963372	1.07281	1.6824	0.902687	0.944146	1.05416	1.19634	0.974822	1.22779	0.842616	1.07278	0.753789	0.689282	1.06775	2.42667	1.92995	1.77075
ENSMUST00000186002	Hdac4-205	ENSMUSG00000026313	Hdac4	1:92029955-92180297	1.24648	1.87846	1.2425	3.701	1.62858	2.16591	1.04762	1.84518	1.24996	2.37797	1.09779	0.509003	1.05143	1.50505	5.59077	3.78771	1.69929	2.394
ENSMUST00000204009	Olfr1415-202	ENSMUSG00000057464	Olfr1415	1:92489101-92496101	0	0.023614	0.012097	0	0	0	0	0	0	0	0	0	0	0	0	0	0	0
ENSMUST00000071521	Olfr1415-201	ENSMUSG00000057464	Olfr1415	1:92490818-92491753	0	0	0	0	0	0	0	0	0	0	0	0	0	0	0	0	0	0
ENSMUST00000204766	Olfr1415-203	ENSMUSG00000057464	Olfr1415	1:92491374-92496078	0	0	0	0	0	0	0	0	0	0	0	0	0	0	0	0	0	0
ENSMUST00000216553	Olfr1410-202	ENSMUSG00000063583	Olfr1410	1:92605823-92612778	0	0	0	0	0	0	0	0	0	0	0	0	0	0	0	0	0	0
ENSMUST00000079790	Olfr1410-201	ENSMUSG00000063583	Olfr1410	1:92607839-92608847	0	0	0	0	0	0	0	0	0	0	0	0	0	0	0	0	0	0
ENSMUST00000217316	Olfr1410-203	ENSMUSG00000063583	Olfr1410	1:92605782-92614806	0.005372	0	0.021479	0	0	0	0	0	0	0	0	0	0	0	0	0	0	0
ENSMUST00000097642	Cops9-201	ENSMUSG00000073616	Cops9	1:92637145-92641985	28.9511	29.9201	29.4354	24.0767	35.355	30.5887	36.8988	24.897	39.5731	9.16601	11.5733	37.1223	12.4782	12.1082	12.7489	2.0201	9.22131	9.6938
ENSMUST00000112999	Cops9-202	ENSMUSG00000073616	Cops9	1:92637145-92640564	0.344022	0.316721	0.370776	0.324826	0.484059	0.344039	0.079977	0.134916	0.150089	0.055284	0.073647	0.159416	0.147386	0.027207	0.152097	0.007598	0.244868	0.159746
ENSMUST00000185251	Ndufa10-203	ENSMUSG00000026260	Ndufa10	1:92467415-92473747	0	0	0	0	0	0	0	0	0	0	0	0	0	0	0	0	0	0
ENSMUST00000027478	Ndufa10-201	ENSMUSG00000026260	Ndufa10	1:92439010-92473860	34.7075	33.1052	32.4388	26.1247	8.8063	27.7946	22.9804	21.6492	18.6762	15.2334	18.8085	19.2566	10.2519	14.5964	9.54411	17.0029	14.5094	14.6501
ENSMUST00000212504	Ankmy1-203	ENSMUSG00000034212	Ankmy1	1:92859803-92871720	0	0	0	0	0.001611	0	0	0.016371	0.00166	0	0	0	0	0	0	0	0	0.027856
ENSMUST00000112998	Ankmy1-201	ENSMUSG00000034212	Ankmy1	1:92870129-92902906	0	0	0	0	0.05154	0	0	0	0	0	0	0	0	0	0	0	0	0
ENSMUST00000045970	Gpc1-201	ENSMUSG00000034220	Gpc1	1:92831645-92860779	48.7749	46.8196	45.6181	17.2764	13.9282	15.3274	8.27591	10.0235	6.94873	10.3284	8.49856	8.37268	8.99639	9.53391	9.06772	4.91646	5.84675	5.77679
ENSMUST00000160548	Ankmy1-202	ENSMUSG00000034212	Ankmy1	1:92870129-92902906	0.03487	0	0.041963	0.160558	0.052389	0.085083	0.060795	0.062533	0.08385	0.028959	0.026639	0.080005	0.034131	0	0.034393	0	0.040199	0.046838
ENSMUST00000179993	Rnpepl1-211	ENSMUSG00000026269	Rnpepl1	1:92911209-92915933	0	0	0	0	0	0	0	0	0	0	0	0	0	0	0	0	0	0
ENSMUST00000179837	Rnpepl1-209	ENSMUSG00000026269	Rnpepl1	1:92917147-92919065	0	0	0	0	0	0	0	0	0	0	0	0	0	0	0	0	0	0
ENSMUST00000060913	Dusp28-201	ENSMUSG00000047067	Dusp28	1:92906981-92908435	3.14363	2.1178	2.67441	5.82855	5.12241	5.26422	4.61072	4.97866	4.23637	5.90199	4.48224	5.93271	6.08578	4.95072	5.63714	3.77084	4.47731	5.8168
ENSMUST00000027487	Rnpepl1-201	ENSMUSG00000026269	Rnpepl1	1:92910783-92920841	1.72538	2.22053	2.17246	2.56584	1.75849	1.74144	1.50722	2.86536	1.94117	2.16171	1.7621	1.95108	3.26017	2.9382	2.77265	9.43285	4.09538	6.26561
ENSMUST00000179127	Rnpepl1-207	ENSMUSG00000026269	Rnpepl1	1:92916791-92920572	1.67372	0	1.58159	0	0	0	0	0	0	0	0.747746	2.11089	0	0	0	2.20053	1.3064	2.12102
ENSMUST00000186298	Gpr35-205	ENSMUSG00000026271	Gpr35	1:92973122-92985044	0	0	0	0	0	0	0	0	0	0	0	0	0	0	0	0	0	0
ENSMUST00000064480	Gpr35-202	ENSMUSG00000026271	Gpr35	1:92975347-92985864	0	0	0	0	0	0	0	0	0	0	0	0	0	0	0	0	0	0
ENSMUST00000169198	Gpr35-203	ENSMUSG00000026271	Gpr35	1:92978922-92986391	0	0.040331	0.088891	0.070076	0.035077	0.022127	0.028708	0	0.036819	0.095073	0.04788	0.042893	0.006617	0.038718	0	0.056111	0	0.028198
ENSMUST00000027488	Capn10-201	ENSMUSG00000026270	Capn10	1:92934376-92947941	4.58559	3.78373	4.27908	3.91645	3.13809	3.58726	2.18685	3.07671	2.01127	2.96777	2.45463	1.65435	1.96019	1.90301	2.55513	2.53626	2.57737	3.37876
ENSMUST00000117814	Capn10-202	ENSMUSG00000026270	Capn10	1:92934766-92940972	5.32303	2.23863	6.04265	5.34342	5.79088	5.43903	2.98925	4.03253	2.72023	0.636729	2.16763	2.56866	1.21861	1.66616	0.926202	2.85502	2.18511	0.458071
ENSMUST00000189697	Gpr35-206	ENSMUSG00000026271	Gpr35	1:92956164-92983009	0.020474	0	0	0.05889	0.183861	0.12872	0.097901	0.127848	0.129802	0.061393	0	0	0.064371	0	0.027575	0.171943	0.058822	0
ENSMUST00000185421	Gpr35-204	ENSMUSG00000026271	Gpr35	1:92950865-92982686	0.255282	0.099887	0.108262	0.136464	0.402145	0.196438	0.091974	0.111751	0.179345	0.343582	0.076415	0	0.113446	0	0.069224	0.591881	0.388447	0.200939
ENSMUST00000027489	Gpr35-201	ENSMUSG00000026271	Gpr35	1:92973122-92986253	0.004803	0.034167	0	0	0	0.046296	0	0	0	0	0	0.03363	0	0	0	0	0	0.024967
ENSMUST00000143419	Mab21l4-202	ENSMUSG00000034159	Mab21l4	1:93151583-93160870	0	0	0	0	0	0	0	0	0	0	0	0	0	0	0	0	0	0
ENSMUST00000043718	Mab21l4-201	ENSMUSG00000034159	Mab21l4	1:93151349-93160948	0.392325	0.48137	0.471173	0.118095	0	0	0	0	0.050616	0.027259	0	0	0	0	0	0	0	0
ENSMUST00000138595	Crocc2-201	ENSMUSG00000084989	Crocc2	1:93168725-93231072	0.047965	0.04379	0.028884	0.650058	0.852699	0.484064	1.25031	0.7307	1.59595	0.057375	0.52321	0.780259	0.413613	0.417318	0.272714	0.216626	0.179086	0.125512
ENSMUST00000086819	Kif1a-201	ENSMUSG00000014602	Kif1a	1:93018457-93082421	0	0.394865	0	0	0	0	0	0	0	0	0	0	0.549264	0	0.996481	0	1.76702	0
ENSMUST00000186861	Kif1a-206	ENSMUSG00000014602	Kif1a	1:93077724-93101834	0	0.014688	0	0.026828	0.04036	0.011598	0.814705	0.428059	0.789658	0.034757	0.470393	0.821179	0.05534	0.073211	0.20556	0.237073	0.058144	0.296904
ENSMUST00000190723	Kif1a-210	ENSMUSG00000014602	Kif1a	1:93017940-93101951	0.049516	0.034641	0.033163	0.212117	0.240672	0.187436	1.89242	1.99471	1.50744	4.14743	3.65385	3.12446	4.07339	3.73605	3.03554	4.08453	2.88897	2.08816
ENSMUST00000171796	Kif1a-204	ENSMUSG00000014602	Kif1a	1:93015464-93101822	5.32078	3.80593	3.85269	16.9821	17.0405	17.5383	72.1974	70.6985	48.8327	111.912	111.107	93.9584	79.7565	88.7363	65.3504	97.6049	62.1236	67.5369
ENSMUST00000112958	Kif1a-202	ENSMUSG00000014602	Kif1a	1:93017751-93101831	0.014117	0.402675	0.396666	1.53089	0.919525	1.10422	4.23543	4.482	4.2022	5.41497	4.98231	3.57251	3.07822	4.19968	3.65584	3.01437	2.07035	2.47416
ENSMUST00000171556	Kif1a-203	ENSMUSG00000014602	Kif1a	1:93018280-93101847	0.544768	0.353491	0.541523	0.444936	0.830294	0.67819	1.9976	1.42299	1.67329	1.24008	1.20529	1.87957	0.382031	1.48726	0.426753	0.36513	0.307975	0.41372
ENSMUST00000058682	Ano7-201	ENSMUSG00000034107	Ano7	1:93373930-93403402	0	0.041823	0	0	0	0	0	0	0	0	0	0	0	0	0.030883	0	0	0
ENSMUST00000190340	Ano7-203	ENSMUSG00000034107	Ano7	1:93401861-93403570	0	0	0	0.343513	0	0	0	0	0	0	0	0	0	0	0	0	0	0
ENSMUST00000186641	Ano7-202	ENSMUSG00000034107	Ano7	1:93373930-93404303	0.028506	0	0.008547	0.031559	0	0.016497	0	0	0	0	0	0.007227	0	0	0	0	0	0
ENSMUST00000163688	Sned1-202	ENSMUSG00000047793	Sned1	1:93281237-93295787	0	0	0	0	0	0	0	0.307767	0.208613	0	0	0	0.257675	0.169276	0	0.821184	0.041697	0
ENSMUST00000185498	Ppp1r7-203	ENSMUSG00000026275	Ppp1r7	1:93343655-93352649	0	0	0.555664	0	0	0	0	0	0	0	0	0	0	0	0	0	0	0
ENSMUST00000062202	Sned1-201	ENSMUSG00000047793	Sned1	1:93235841-93301065	1.12776	1.2279	1.2923	8.91184	8.04202	7.93018	7.45237	9.53662	9.22783	3.8772	2.71518	4.30617	3.55213	3.62832	8.13062	6.86538	5.59291	6.41601
ENSMUST00000027492	Mterf4-201	ENSMUSG00000026273	Mterf4	1:93301205-93305915	6.92046	6.56065	8.88535	3.68067	4.13811	4.62994	4.75562	4.31221	2.81575	1.59146	2.39279	3.40414	1.26246	1.90473	1.38186	1.44402	0.924219	1.33537
ENSMUST00000112944	Mterf4-203	ENSMUSG00000026273	Mterf4	1:93299211-93305863	1.32147	0.948067	0.788248	2.60202	2.51839	1.48193	0.865377	1.30502	2.07475	0.87616	0.658828	0.552863	0.814361	0.471867	0.806091	0.844988	0.642186	0.859003
ENSMUST00000112942	Mterf4-202	ENSMUSG00000026273	Mterf4	1:93301917-93305864	2.38896	2.08384	2.45089	2.03796	2.84964	4.05415	2.19065	1.46296	1.91505	1.22238	1.37416	1.0312	0.509613	0.63195	1.41402	0.538087	1.33812	1.06189
ENSMUST00000027494	Ppp1r7-201	ENSMUSG00000026275	Ppp1r7	1:93342854-93373489	11.196	10.8453	10.6358	8.77538	7.43345	7.97045	4.87077	5.50286	3.97168	3.86206	4.12677	4.06722	2.66426	2.96995	2.59879	3.18001	2.57125	2.76213
ENSMUST00000027493	Pask-201	ENSMUSG00000026274	Pask	1:93308778-93342789	13.126	9.8828	12.466	7.42234	3.87728	5.35314	1.52927	1.83629	0.955268	0.810352	0.479255	0.804043	0.351287	0.331371	0.538822	0.419019	0.002241	0.359697
ENSMUST00000128253	Pask-202	ENSMUSG00000026274	Pask	1:93337449-93343482	0.654912	1.57022	1.86824	0.215386	0.639563	0.367693	0.212857	0.365011	0.08088	0.176352	0	0.102424	0.087459	0.119082	0.319728	0	0.067213	0
ENSMUST00000186164	Hdlbp-204	ENSMUSG00000034088	Hdlbp	1:93408002-93440792	0	0	0	0	0	0	0	0	0	0	0	0	0	0	0	0	0	0
ENSMUST00000190321	Hdlbp-211	ENSMUSG00000034088	Hdlbp	1:93431018-93445682	0	0	0	0	0	0	0	0	0	0	0	0	0	0	0	0	0	0
ENSMUST00000112912	Sept2-202	ENSMUSG00000026276	2023-09-02	1:93479108-93500528	0	0	0	0	0.465301	0	0	0	0	0	0	0	0	0	0.314627	0	0	0
ENSMUST00000142401	Sept2-206	ENSMUSG00000026276	2023-09-02	1:93479223-93499112	0	0.774341	0.758641	0.917478	0	0	2.37564	0	0	0.824985	0	1.07362	0.310251	0.404899	0.702817	2.11068	0	0.383981
ENSMUST00000150931	Sept2-208	ENSMUSG00000026276	2023-09-02	1:93479473-93500526	0	0	0	0	0	0	0	0	0	0	0	0	0	0	0	0	0	0
ENSMUST00000179353	Sept2-216	ENSMUSG00000116048	2023-09-02	1:93478993-93509733	31.7394	27.8715	30.2885	48.02	29.8784	23.387	0	3.99539	15.5224	5.9022	7.58383	42.9682	5.2649	13.9679	24.9614	0	2.88555	9.32508
ENSMUST00000168776	Sept2-214	ENSMUSG00000116048	2023-09-02	1:93479061-93509733	20.9151	21.773	9.7445	16.5719	13.844	21.965	61.0197	46.9126	45.106	15.364	21.171	0	10.9731	5.5671	0	0	31.608	24.611
ENSMUST00000027495	Sept2-201	ENSMUSG00000026276	2023-09-02	1:93478964-93510260	1.89669	2.16628	1.56981	1.61819	1.96288	2.02031	1.36681	1.34526	1.01501	1.38083	1.06409	3.61623	0.629844	0.81915	0.918875	27.4499	1.57763	0.978611
ENSMUST00000172165	Sept2-215	ENSMUSG00000116048	2023-09-02	1:93478993-93509733	15.8602	20.5736	32.8119	0	44.9115	31.6483	0	0	0	22.6704	18.5521	0	17.0177	17.8636	9.91239	0	0	0
ENSMUST00000129211	Sept2-203	ENSMUSG00000026276	2023-09-02	1:93479059-93500503	0.142727	0.162494	0.184058	0.2457	0.193251	0.178668	0.204537	0.195923	0.211084	0.150312	0.138417	0	0.138801	0.110704	0	0	0.134696	0.177765
ENSMUST00000131175	Sept2-204	ENSMUSG00000026276	2023-09-02	1:93478993-93500499	8.4e-05	3e-05	0.000289	0.000449	9.9e-05	1.9e-05	0	2.9e-05	0.000278	0.000335	0.000384	0.001857	0.000449	0.000101	0.005982	0	2.1e-05	0.002075
ENSMUST00000153826	Sept2-211	ENSMUSG00000026276	2023-09-02	1:93479035-93497355	0.428071	0.579531	0.427289	0.186795	0.65767	0.254019	0.453222	0.211161	0.268651	0.477887	0.195235	0.84937	0.175518	0.137542	0.597663	0.352506	0.11484	0.37059
ENSMUST00000149532	Sept2-207	ENSMUSG00000026276	2023-09-02	1:93479220-93499030	0.005542	0.00045	0.000452	0.000696	0.010033	0.008892	0.000899	0.008156	0.007227	0.000436	0.005085	0.003535	0.000381	0.000532	0.000699	0	0.004559	0
ENSMUST00000136182	Sept2-205	ENSMUSG00000026276	2023-09-02	1:93478990-93499112	0.009675	0.01146	0.014377	0	0.001286	0.000869	0	0	0	0.014856	0.01502	0	0.011979	0.016858	0.001875	0	0	0
ENSMUST00000157021	Sept2-212	ENSMUSG00000026276	2023-09-02	1:93505568-93507346	0.384617	0.955591	0.664021	0.704196	1.05914	0.710358	0.488536	0.472654	0.394048	0.100307	0.056222	0.450144	0.017346	0.097747	0.41976	3e-06	0.279641	0.105737
ENSMUST00000170883	Hdlbp-202	ENSMUSG00000034088	Hdlbp	1:93405940-93478801	69.6151	68.884	69.8592	59.7912	64.7716	60.8629	41.5804	46.3004	40.2404	25.0454	27.9929	29.048	19.073	21.6393	19.1355	28.5282	26.2237	24.546
ENSMUST00000042498	Hdlbp-201	ENSMUSG00000034088	Hdlbp	1:93407762-93445686	0.914158	1.62193	0.998349	0.549796	0.920097	1.34633	0.854002	0.723519	1.22487	1.60426	0.641158	1.05327	0.931503	1.10935	0.700606	0.438136	0.612011	0.726311
ENSMUST00000189025	Hdlbp-209	ENSMUSG00000034088	Hdlbp	1:93437155-93478815	0.915275	0.724349	1.15712	0.964833	0.757267	0.614895	0.284636	0.697108	0.732131	0.233109	0.235288	0.167489	0.239267	0.177447	0.126123	0.989764	0.534362	0.520145
ENSMUST00000186787	Hdlbp-205	ENSMUSG00000034088	Hdlbp	1:93437119-93445432	6.76598	0.059206	0	0.077411	6.79719	6.28378	5.12679	0	5.06756	2.25621	1.91373	3.17619	1.44266	1.02726	1.63948	1.07128	1.91212	2.27761
ENSMUST00000188988	Hdlbp-208	ENSMUSG00000034088	Hdlbp	1:93431435-93440961	0.866361	0.600656	0.540341	0.99208	1.03388	0.527011	0.684278	0.557019	0.855903	0.389143	0.168075	0.609567	0.076603	0.205135	0.546951	0.536192	0.402445	0.70991
ENSMUST00000188165	Hdlbp-206	ENSMUSG00000034088	Hdlbp	1:93440688-93478377	0.28391	0.302786	0.370813	0.59561	0.146886	0.879821	0.383894	0.89755	0.56905	0.44446	1.24027	0.450186	0.725469	0.575895	0.346935	0	0.225382	0.271121
ENSMUST00000120301	Farp2-201	ENSMUSG00000034066	Farp2	1:93512079-93621976	1.88438	1.86216	2.0037	1.12709	0.950066	0.556929	1.31472	1.05675	0.87194	1.5983	1.74081	1.18162	1.37455	2.28949	1.24767	5.8144	4.56484	4.21389
ENSMUST00000122402	Farp2-202	ENSMUSG00000034066	Farp2	1:93512112-93581296	5.89952	7.34708	6.29943	3.79174	3.49308	3.83107	2.51959	3.2445	2.89662	1.71014	1.14531	1.8342	0.811623	0.803522	1.239	0.769919	0.932164	1.50178
ENSMUST00000027498	Stk25-201	ENSMUSG00000026277	Stk25	1:93619751-93635722	1.68128	2.7791	1.48573	1.37786	2.17803	2.5269	1.42257	1.6731	1.50121	0.660487	0.786091	1.16964	0.665549	0.5734	0.553939	0.584877	0.670954	0.859028
ENSMUST00000133769	Stk25-203	ENSMUSG00000026277	Stk25	1:93625850-93635479	2.49082	1.03385	5.13477	6.11628	5.53827	1.67907	1.35673	1.95762	1.27649	4.40186	2.34262	3.00346	0.856264	1.55344	2.57388	2.23536	0.754663	1.40001
ENSMUST00000186287	Stk25-206	ENSMUSG00000026277	Stk25	1:93627654-93658659	0.056389	0	0	0	0	0	0	0	0	0	0	0	0	0	0	0	0	0
ENSMUST00000201863	Bok-205	ENSMUSG00000026278	Bok	1:93685702-93695210	0	0	0	0	0	0	0	0	0	0	0	0	0	0	0	0	0	0
ENSMUST00000149436	Atg4b-203	ENSMUSG00000026280	Atg4b	1:93751500-93775683	0	0	0	0	0	0	0.03526	0	0	0	0	0	0	0	0	0	0	0
ENSMUST00000027499	Bok-201	ENSMUSG00000026278	Bok	1:93685660-93695764	6.51053	6.1831	6.11229	2.94847	2.80306	2.62146	2.01069	2.69885	1.26554	1.90262	0.901175	1.23186	0.133023	0.10188	0.202829	0	0.100249	0.131315
ENSMUST00000200888	Bok-204	ENSMUSG00000026278	Bok	1:93689208-93695469	0.016188	0.035195	0.025536	0.063117	0.011651	0.034284	0.013191	0.003432	0.020828	0	0.01977	0.017261	0	0	0	0	0	0
ENSMUST00000188394	Bok-203	ENSMUSG00000026278	Bok	1:93686263-93694070	0.292698	0.133439	0.199622	0.617126	0.2093	0.129576	0.03403	0.164533	0.029853	0.152488	0.170419	0.146397	0	0	0.024735	0	0	0
ENSMUST00000190116	Thap4-206	ENSMUSG00000026279	Thap4	1:93701935-93754780	1.84661	1.38297	1.49005	1.03954	0.868306	1.48234	0.810403	1.07259	0.873463	0.737234	0.755978	0.737845	0.638261	0.516031	0.58803	0.76952	0.967061	1.01389
ENSMUST00000189728	Thap4-205	ENSMUSG00000026279	Thap4	1:93705387-93731926	1.63167	2.99598	1.58855	3.36029	0.283165	0.020516	0.012968	0.014841	1.24523	0.010254	0.00539	0	0	0	0.001826	0	0.007706	0.047792
ENSMUST00000189472	Thap4-204	ENSMUSG00000026279	Thap4	1:93714780-93749954	0.316613	0.321907	0.361102	0.177231	0.457002	0.287343	0.533598	0.283522	0.322724	0.143133	0.121057	0.199341	0.209353	0.087421	0.248857	0.117402	0.527065	0.382155
ENSMUST00000027502	Atg4b-201	ENSMUSG00000026280	Atg4b	1:93754905-93790610	12.0598	12.1018	12.2803	11.4948	8.82441	9.45083	6.02869	7.88844	4.38194	6.55784	5.67646	4.89089	4.12814	4.70784	4.23281	6.74431	6.02434	5.27634
ENSMUST00000187824	Atg4b-209	ENSMUSG00000026280	Atg4b	1:93754988-93778288	0.553682	0	0	0	0	0.329418	0.217019	0	0	0	0.031147	0	0	0	0	0.226566	0.052411	0
ENSMUST00000027503	Dtymk-201	ENSMUSG00000026281	Dtymk	1:93792576-93801934	8.60213	8.29617	8.90104	9.99006	8.75449	6.55172	1.85218	4.57856	1.19298	1.78403	2.24778	1.66609	2.78776	1.74598	1.78959	1.20727	3.26075	3.38581
ENSMUST00000112893	Dtymk-203	ENSMUSG00000026281	Dtymk	1:93792724-93799001	6.17216	5.5411	5.54395	6.79741	6.03961	13.0997	2.52148	3.37366	7.08213	1.10143	0.770098	2.19447	1.11977	1.95789	2.93799	1.83947	2.37136	1.53905
ENSMUST00000112890	Dtymk-202	ENSMUSG00000026281	Dtymk	1:93800065-93801906	25.3654	22.3087	23.8981	18.8996	22.2436	18.6636	9.37877	10.652	10.3218	5.77193	6.13678	5.10396	3.7805	4.76724	5.49922	5.64095	3.23846	4.43053
ENSMUST00000097632	Gal3st2c-201	ENSMUSG00000073608	Gal3st2c	1:93990509-94017147	0	0	0	0	0	0	0	0	0	0	0	0.020918	0.002884	0	0	0.005249	0.023079	0
ENSMUST00000190212	Neu4-202	ENSMUSG00000034000	Neu4	1:94020451-94025416	0	0	0	0	0	0	0	0	0	0	0	0	0	0	0	0	0	0
ENSMUST00000050890	Neu4-201	ENSMUSG00000034000	Neu4	1:94020493-94028334	0	0	0	0	0	0	0	0	0	0	0	0	0	0	0	0	0	0
ENSMUST00000059975	Fam174a-201	ENSMUSG00000051185	Fam174a	1:95313623-95335284	1.53598	1.86993	1.63036	2.90939	4.07126	3.66336	3.50536	3.18415	2.56287	2.52557	3.93617	3.39756	3.21781	2.91821	2.98788	3.09835	4.92708	4.75264
ENSMUST00000186780	Fam174a-202	ENSMUSG00000051185	Fam174a	1:95313628-95327945	0.271869	0.29402	0.435119	1.13496	1.14628	0.78508	0.529834	0.691382	0.501906	0.061745	0.041755	0.160506	0.070874	0.095553	0.408089	0.075218	0.30107	0.458685
ENSMUST00000187321	D2hgdh-206	ENSMUSG00000073609	D2hgdh	1:93824909-93826458	0	0.252316	0.061201	0	0	0	0	0	0	0	0	0	0	0	0	0	0	0
ENSMUST00000189154	D2hgdh-208	ENSMUSG00000073609	D2hgdh	1:93826285-93838066	0	0	0	0	0	0	0	0.596135	0	0	0	0	0	0	0	0	0	0
ENSMUST00000188532	D2hgdh-207	ENSMUSG00000073609	D2hgdh	1:93829797-93838953	0	0	0	0	0	0	0	0	0	0	0	0	0	0	0	0	0	0
ENSMUST00000094663	Gal3st2-201	ENSMUSG00000094651	Gal3st2	1:93861346-93876494	0	0	0	0.01185	0	0	0	0	0	0.040937	0	0.027711	0	0	0	0	0	0
ENSMUST00000187896	Gal3st2-202	ENSMUSG00000094651	Gal3st2	1:93861826-93873824	0	0	0	0	0	0	0	0	0	0	0	0	0	0	0	0	0	0
ENSMUST00000178757	Gal3st2b-202	ENSMUSG00000093805	Gal3st2b	1:93918311-93942650	0	0	0	0	0	0	0	0	0	0	0.020967	0.04495	0.020419	0.032451	0.023916	0.520452	0.175712	0.103654
ENSMUST00000177958	Gal3st2b-201	ENSMUSG00000093805	Gal3st2b	1:93928037-93941239	0	0	0	0	0	0	0	0	0	0	0	0	0	0	0	0	0	0
ENSMUST00000027505	Ing5-201	ENSMUSG00000026283	Ing5	1:93803965-93822095	8.12427	11.7759	12.0729	9.85572	7.92265	8.51581	4.26158	5.12742	3.3282	2.0857	1.99145	2.76983	1.94649	1.64457	2.30196	2.25483	2.19022	2.21135
ENSMUST00000190476	Ing5-203	ENSMUSG00000026283	Ing5	1:93804345-93818382	0.341676	0.144674	0.125111	0.157836	0.038969	0.063034	0.031669	0.135251	0.100135	0.063667	0.059227	0.08774	0.000506	0.003061	0.067911	0	0.042943	0.044637
ENSMUST00000112881	D2hgdh-202	ENSMUSG00000073609	D2hgdh	1:93825274-93852348	3.23244	2.79144	0.779229	4.36551	2.55151	3.61897	2.44598	3.6491	3.98264	1.84821	2.39746	0.062674	1.54822	0.782284	1.65065	4.77773	3.68307	2.79971
ENSMUST00000097633	D2hgdh-201	ENSMUSG00000073609	D2hgdh	1:93825240-93852348	0.445981	0.728234	3.00694	2.25012	2.98306	1.78349	1.62342	0.962544	0.213821	1.20063	0.339595	2.48214	0.72523	1.43577	1.29288	0	0.674008	1.05873
ENSMUST00000043336	St8sia4-201	ENSMUSG00000040710	St8sia4	1:95587682-95667571	2.42881	2.13017	2.20427	5.20316	7.08797	6.03953	1.6005	1.63055	1.46151	0.700656	0.574199	0.912657	0.033814	0.015118	0.063423	0	0	0.013005
ENSMUST00000189556	St8sia4-204	ENSMUSG00000040710	St8sia4	1:95618551-95667535	0.128408	0.24676	0.183827	1.24567	1.72592	1.30423	0.300671	0.376101	0.304715	0.074628	0.049098	0.112748	0	0	0.023093	0	0	0
ENSMUST00000071985	Slco4c1-201	ENSMUSG00000040693	Slco4c1	1:96816270-96872171	0.0516	0.060947	0.055844	0.009266	0.112211	0.01973	0	0.022175	0	0	0	0	0	0	0.006455	0	0	0
ENSMUST00000027569	Slco6c1-201	ENSMUSG00000026331	Slco6c1	1:97059038-97128206	0	0	0	0	0	0	0	0	0	0	0	0	0	0	0	0	0	0.012759
ENSMUST00000189547	Slco6c1-202	ENSMUSG00000026331	Slco6c1	1:97059514-97128301	0	0	0	0	0	0	0	0	0	0	0	0	0	0	0	0	0	0
ENSMUST00000153115	D1Ertd622e-204	ENSMUSG00000044768	D1Ertd622e	1:97643903-97661676	1.11053	1.50221	1.461	4.19986	5.28405	3.33525	9.44456	9.63835	6.22357	12.5148	14.4652	12.7709	12.309	13.2661	11.1434	10.0856	9.91918	7.95269
ENSMUST00000053033	D1Ertd622e-201	ENSMUSG00000044768	D1Ertd622e	1:97606318-97662074	0.412051	0.371443	0.380901	0.575083	0.731213	0.8053	0.445437	0.495299	0.624198	0.213338	0.224887	0.550639	0.086655	0.110331	0.288189	0.3711	0.154584	0.250781
ENSMUST00000142234	D1Ertd622e-202	ENSMUSG00000044768	D1Ertd622e	1:97645935-97661676	0.329883	0	0	0.3512	0.345045	0.438542	0.211044	0.399889	0.427448	0.443888	0.557992	0.511436	0.546363	0.739256	0.19349	0	0.422901	0.452482
ENSMUST00000149927	D1Ertd622e-203	ENSMUSG00000044768	D1Ertd622e	1:97643903-97662074	0.376149	1.81584	0	0	0	0	0	0	0	0.440511	0	0	0.261945	0	0	0	0.233511	0.244575
ENSMUST00000171129	Ppip5k2-205	ENSMUSG00000040648	Ppip5k2	1:97707665-97761538	0	0	0	0	0	0	0	0	0	0	0	0	0	0	0	0	0	0
ENSMUST00000112844	Gin1-203	ENSMUSG00000026333	Gin1	1:97770172-97792969	1.19428	1.96445	1.16173	1.69325	2.82047	2.83244	1.77687	1.5811	1.44883	1.39373	1.16317	1.25455	0.908711	0.857331	0.783725	0.813553	0.847585	0.738769
ENSMUST00000027571	Gin1-201	ENSMUSG00000026333	Gin1	1:97770197-97793709	0.610189	0.000353	0.578539	0.000251	0.000116	0.000627	0.000236	0.667106	0.480622	0.130883	0.127132	0.230298	0	0.059446	0.067774	0.000276	0	0.003151
ENSMUST00000112842	Gin1-202	ENSMUSG00000026333	Gin1	1:97770179-97778139	0.889706	1.65676	1.14939	1.83922	1.63569	1.14293	0.738487	1.12584	0.929903	0.351663	0.224565	0.404002	0.222661	0.322717	0.774098	0.478982	0.364385	0.589495
ENSMUST00000112845	Ppip5k2-202	ENSMUSG00000040648	Ppip5k2	1:97706048-97770411	14.4036	14.261	13.3517	9.07913	19.9616	18.5377	18.5676	18.0941	18.3294	16.6466	12.0069	13.6548	9.53779	11.5223	7.23523	6.93028	4.92199	5.45775
ENSMUST00000042509	Ppip5k2-201	ENSMUSG00000040648	Ppip5k2	1:97706048-97770411	2.53174	2.8336	6.83199	8.00221	1.97894	2.90682	6.03617	7.37928	5.59451	3.66503	11.2123	6.6773	1.76032	1.87244	6.19979	2.17332	1.38271	0.791574
ENSMUST00000191556	Ppip5k2-207	ENSMUSG00000040648	Ppip5k2	1:97711434-97716546	1.15866	0.624916	0.631582	1.48775	2.33844	2.6905	2.47484	2.35453	2.71679	0.499953	0.714181	1.02614	0.128301	0.333787	1.36071	0.932801	0.371875	0.318998
ENSMUST00000027575	Slco6d1-201	ENSMUSG00000026336	Slco6d1	1:98421124-98509380	0	0	0	0	0	0	0	0	0	0	0	0	0	0	0	0	0	0
ENSMUST00000160796	Slco6d1-202	ENSMUSG00000026336	Slco6d1	1:98421154-98509247	0	0	0	0	0	0	0	0	0	0	0	0	0	0	0	0	0	0
ENSMUST00000159041	Pam-203	ENSMUSG00000026335	Pam	1:97795114-97840811	0	0	0	0	0	0	0	0	0	0	0	0	0	0	0	0	0	0
ENSMUST00000162681	Pam-212	ENSMUSG00000026335	Pam	1:97821721-97840389	0	0.315946	0.139377	0.33994	0	0.21643	0	0	0	0.220901	0.194169	0.203868	0.454164	0.303813	0	0.19275	0.688934	0.840424
ENSMUST00000097625	Pam-202	ENSMUSG00000026335	Pam	1:97821095-98095632	1.14849	0.416827	0.45623	0.724914	0.564267	0.487851	0.422351	0.412194	0.59279	0.000421	0	0.354335	0.453185	0.778572	0.110357	1.52681	2.07912	5.43411
ENSMUST00000058762	Pam-201	ENSMUSG00000026335	Pam	1:97821094-98095621	0.78729	0.421333	0.351758	0.634913	0.765438	0.408815	0.403864	0.435335	0	0.472693	0.576437	0.319007	0.349872	0.465347	0.769715	0.683705	0.772214	1.77979
ENSMUST00000161567	Pam-210	ENSMUSG00000026335	Pam	1:97821100-97977255	4.56928	5.32965	5.42269	10.3193	9.88563	9.46495	6.15879	6.7484	4.51465	5.78366	4.0326	5.48246	7.67335	6.37339	10.5853	29.2668	36.9161	25.87
ENSMUST00000159841	Pam-207	ENSMUSG00000026335	Pam	1:97854634-97894396	0.090446	0	0.148223	0.133001	0.271731	0.075229	0.129984	0.09539	0.234627	0.081599	0.013726	0.108044	0	0	0.001162	0	0.019622	0.226333
ENSMUST00000188735	Cntnap5b-203	ENSMUSG00000067028	Cntnap5b	1:100097761-100485942	0	0	0.036988	0.022699	0	0	0	0	0	0	0	0	0	0	0	0	0	0
ENSMUST00000086738	Cntnap5b-201	ENSMUSG00000067028	Cntnap5b	1:99772765-100484849	0.110564	0.111223	0.095826	0	0.021772	0	0.017647	0	0.009632	0	0	0	0	0	0.02392	0	0	0.008616
ENSMUST00000062528	Cdh20-201	ENSMUSG00000050840	Cdh20	1:104768529-104995481	0.912213	0.642531	0.618989	1.50993	1.07999	1.39331	0.588633	0.6161	0.387244	0.233216	0.196134	0.071738	0.047729	0.101533	0.280969	0.118012	0.022009	0.120995
ENSMUST00000172299	Rnf152-202	ENSMUSG00000047496	Rnf152	1:105276917-105356710	0	0	0.311027	0.379664	0	0	2.00116	1.08642	1.2812	1.85507	1.73336	3.24176	2.02066	2.62425	2.6556	1.35964	0.96839	2.87654
ENSMUST00000058688	Rnf152-201	ENSMUSG00000047496	Rnf152	1:105276914-105356670	0.470505	0.333789	0	0	0.30662	0.28842	1.65819	2.2176	1.99215	4.63934	2.58469	2.60085	1.48768	2.69719	2.34094	6.03503	5.95923	3.46739
ENSMUST00000186485	Pign-205	ENSMUSG00000056536	Pign	1:105518426-105663662	5.39024	5.39961	5.85406	7.63274	9.16387	8.53918	5.73904	5.92312	5.70652	4.25857	4.26689	3.4483	1.29093	3.05238	4.13218	3.53174	2.86918	3.37647
ENSMUST00000070699	Pign-201	ENSMUSG00000056536	Pign	1:105518422-105659008	0.008814	0.034565	0.013432	0.014102	0.018379	0.030942	0.020282	0.021409	0.001244	0.044091	0.000531	0.01988	1.04536	0.000555	0.020009	0.052344	1.18768	0.000539
ENSMUST00000187537	Pign-206	ENSMUSG00000056536	Pign	1:105552630-105663643	0.057065	0.1849	0.113992	0.328711	0.325096	0.340705	0.211476	0.179648	0.31602	0.04086	0.105426	0.167932	0.633596	0.027152	0.130911	0.099495	0.069579	0.066103
ENSMUST00000190811	Pign-210	ENSMUSG00000056536	Pign	1:105556806-105663662	0.055197	0.078271	0.045626	0.070805	0.110004	0.111384	0.067337	0.081399	0.065644	0.002841	0	0.031623	0.009114	0.035483	0.03353	0.023774	0.023608	0.054766
ENSMUST00000186195	Pign-204	ENSMUSG00000056536	Pign	1:105628328-105638261	0.227388	0.412075	0.318071	1.00293	1.3169	0.320436	0.541715	0.740513	0.899207	0.07469	0.113852	0.325132	0.034171	0	0.233006	0.564124	0	0.206072
ENSMUST00000027559	Tnfrsf11a-201	ENSMUSG00000026321	Tnfrsf11a	1:105780718-105847981	0.359599	0.347051	0.295092	0.709762	0.718182	0.605619	0.855728	0.697635	0.638571	1.33258	1.32935	1.3597	1.03408	1.28977	1.37954	0.583186	0.801205	0.903545
ENSMUST00000190501	Relch-210	ENSMUSG00000026319	Relch	1:105663923-105753711	0	0.505445	0	0	0.372765	0	0	0	0	0	0	0	0	0	0	0	0	0
ENSMUST00000039173	Relch-201	ENSMUSG00000026319	Relch	1:105663883-105754075	2.49286	1.55035	2.30708	2.93138	1.02951	0.663277	0.759701	0.915284	1.73696	0.325626	1.15984	0.956093	1.40379	1.19186	0.799854	1.59653	1.22671	0.82756
ENSMUST00000086721	Relch-202	ENSMUSG00000026319	Relch	1:105663913-105755191	0.012805	0.016322	0	0.056395	0	0.010951	0	0	0	1.3957	0.028608	0.004372	0.011687	0.008582	1.50418	0	0.012464	0.00105
ENSMUST00000118196	Zcchc2-201	ENSMUSG00000038866	Zcchc2	1:105990406-106034074	0.511217	0.640513	0.773355	0.797678	0.992181	1.51445	1.74833	1.58322	1.9164	2.03355	1.80063	2.33741	1.11269	1.02095	1.4767	1.06867	1.06586	1.0374
ENSMUST00000119166	Zcchc2-202	ENSMUSG00000038866	Zcchc2	1:105990689-106034067	3.14159	2.77657	3.01333	4.74507	4.3628	3.39993	3.90623	4.67063	5.16504	3.39506	3.61669	2.57893	1.50628	2.75385	0.780797	1.94724	2.16868	2.38542
ENSMUST00000186983	Zcchc2-204	ENSMUSG00000038866	Zcchc2	1:106004122-106032448	0.435313	0.532415	0.618951	0.696871	0.535556	0.737175	0.659415	0.915118	0.473298	0.427378	0.556646	0.639774	0.268849	0.254219	0.635831	0.25712	0.577972	0.533001
ENSMUST00000188954	Zcchc2-205	ENSMUSG00000038866	Zcchc2	1:106004137-106027501	0.028258	0.023652	0.029663	0.064859	0.223762	0.047708	0.027588	0.013986	0.050918	0.033649	0.027369	0.102811	0.014101	0.002918	0.025482	0.052383	0.001046	0.034238
ENSMUST00000061047	Phlpp1-201	ENSMUSG00000044340	Phlpp1	1:106171752-106394250	7.49219	6.8472	6.10445	12.1917	9.38185	10.4267	9.39511	10.1036	8.19022	9.56329	9.1297	7.95632	5.81659	5.92841	7.30499	8.56981	7.03831	8.41572
ENSMUST00000112751	Bcl2-201	ENSMUSG00000057329	Bcl2	1:106538178-106714274	5.82058	6.06367	5.66619	8.08812	6.48722	6.30054	5.11577	5.68783	3.6971	6.48821	6.48157	6.85782	6.7233	7.01725	7.00127	5.56693	4.9927	4.39553
ENSMUST00000189999	Bcl2-202	ENSMUSG00000057329	Bcl2	1:106710339-106713179	0.86364	1.24022	1.09194	2.68708	3.12633	2.13476	1.22687	1.2741	1.62228	0.496737	0.435945	0.82	0.310473	0.175281	0.928829	1.33558	0.549286	0.6608
ENSMUST00000086690	Serpinb7-201	ENSMUSG00000067001	Serpinb7	1:107422689-107452689	0.051398	0.052841	0.018487	0	0	0	0	0	0	0	0	0	0	0	0	0	0	0
ENSMUST00000154538	Serpinb7-202	ENSMUSG00000067001	Serpinb7	1:107399655-107435399	0.005741	0	0	0	0	0	0	0	0	0	0	0	0	0	0	0	0	0
ENSMUST00000009356	Serpinb2-201	ENSMUSG00000062345	Serpinb2	1:107511423-107525598	0	0.015747	0	0	0	0	0	0	0	0	0	0	0	0	0	0	0	0
ENSMUST00000064916	Serpinb2-202	ENSMUSG00000062345	Serpinb2	1:107511497-107525592	0	0.001221	0	0.15911	0.087558	0.128477	0	0.021916	0	0	0	0	0	0	0	0	0	0
ENSMUST00000182198	Serpinb10-202	ENSMUSG00000092572	Serpinb10	1:107529003-107547222	0	0	0	0	0	0	0	0	0	0	0	0	0	0	0	0	0	0
ENSMUST00000000514	Serpinb8-201	ENSMUSG00000026315	Serpinb8	1:107590006-107608909	0	0	0	0	0	0	0	0	0	0	0	0	0	0	0	0	0.019085	0
ENSMUST00000123086	Serpinb8-203	ENSMUSG00000026315	Serpinb8	1:107605880-107607325	0	0	0	0	0	0	0	0	0	0	0	0	0	0	0	0	0	0
ENSMUST00000112706	Serpinb8-202	ENSMUSG00000026315	Serpinb8	1:107590006-107610484	0.071212	0.06793	0.066877	0.099274	0.062597	0.085056	0.023166	0.03053	0.008467	0.14282	0	0.031529	0	0.013774	0	0.022005	0.007409	0.068344
ENSMUST00000112701	Cdh7-202	ENSMUSG00000026312	Cdh7	1:109982710-110140157	0	0.113287	0.077908	0.033128	0	0.027212	0.146138	0.249874	0.106489	0	0.087952	0	0.042931	0	0.013165	0	0	0
ENSMUST00000129923	Cdh7-203	ENSMUSG00000026312	Cdh7	1:109982981-109995323	0	0	0.190354	0	0	0	0	0	0	0	0	0	0	0	0	0	0	0
ENSMUST00000145188	Cdh7-207	ENSMUSG00000026312	Cdh7	1:109983006-109994382	0	0	0	0	0	0	0	0	0	0	0	0	0	0	0	0	0	0
ENSMUST00000146282	Cdh7-208	ENSMUSG00000026312	Cdh7	1:109983281-109998669	0	0	3.7e-05	0.007522	0	0	0.488619	0.036598	0	0	0	0	0	0	0	0	0	0
ENSMUST00000134301	Cdh7-205	ENSMUSG00000026312	Cdh7	1:110099295-110138058	0	0	0	0	0	0	0	0	0	0	0	0	0	0	0	0	0	0
ENSMUST00000172005	Cdh7-209	ENSMUSG00000026312	Cdh7	1:109983737-110139001	0.019541	0	0	0	0	0	0	0	0	0	0	0	0	0	0	0	0	0
ENSMUST00000027542	Cdh7-201	ENSMUSG00000026312	Cdh7	1:109993982-110139189	0.10419	0.02874	0.06771	0	0	0.006434	0	0	0.026282	0	0	0	0	0	0	0	0	0
ENSMUST00000137092	Cdh7-206	ENSMUSG00000026312	Cdh7	1:109982431-109995955	0.087466	0.181082	0	0.050908	0.028507	0.009713	0	0	0.184614	0.168088	0.068374	0	0	0.020248	0.108879	0	0	0
ENSMUST00000010049	Kdsr-201	ENSMUSG00000009905	Kdsr	1:106720459-106759727	4.03749	4.44307	4.63436	7.03343	8.03847	8.33551	7.91241	7.42074	8.15243	10.2625	9.49224	10.4893	6.27138	6.41849	6.90907	15.6486	16.5507	12.7662
ENSMUST00000112736	Vps4b-202	ENSMUSG00000009907	Vps4b	1:106764071-106796667	1.367	1.2273	2.71433	1.43672	3.65099	4.08554	0.937122	1.14915	1.48952	0.369235	0.879284	1.18651	1.35983	0.431646	0.563139	0.376713	1.04029	0.555331
ENSMUST00000094646	Vps4b-201	ENSMUSG00000009907	Vps4b	1:106769430-106796728	14.114	13.4918	10.4975	10.5916	8.17912	7.05853	6.67601	6.71287	5.01903	5.60623	4.07323	5.1836	0.699742	3.53252	4.07098	4.36304	1.82425	4.32588
ENSMUST00000094626	Cdh19-201	ENSMUSG00000047216	Cdh19	1:110888326-110977363	0.117229	0.141164	0.209397	0.020881	0.044764	0.043841	0	0	0	0	0	0	0	0	0	0	0	0.008955
ENSMUST00000035462	Dsel-201	ENSMUSG00000038702	Dsel	1:111858706-111864918	6.36526	7.96409	7.97137	2.63842	2.20365	1.479	0.862924	1.1359	1.02004	0.407209	0.40561	0.541727	0.244293	0.416824	0.502791	0.253711	0.412708	0.465289
ENSMUST00000043725	Cntnap5a-201	ENSMUSG00000070695	Cntnap5a	1:115684756-116587323	0	0	0.003111	0	0.019626	0	0.022725	0.013159	0.010443	0	0.005267	0	0.005095	0.007329	0.011797	0.012362	0.01877	0.007984
ENSMUST00000027623	Tsn-201	ENSMUSG00000026374	Tsn	1:118294778-118311416	21.6786	19.6424	20.511	17.2063	14.3836	11.7483	8.47905	9.65735	5.78838	8.70416	7.05825	7.1953	6.72016	5.68766	6.79687	6.77281	6.79677	5.41409
ENSMUST00000027626	Nifk-201	ENSMUSG00000026377	Nifk	1:118321839-118333822	36.2139	40.2161	39.5257	28.5647	32.4629	31.0972	15.5543	13.0695	14.4939	7.64824	7.72199	8.88765	4.76276	4.13367	5.6517	3.01183	4.36749	4.27776
ENSMUST00000112688	Nifk-202	ENSMUSG00000026377	Nifk	1:118321854-118332941	0.207731	0	0.341117	0	0	0	0	0	0	0	0	0.146684	0	0	0	0	0	0
ENSMUST00000161495	Nifk-203	ENSMUSG00000026377	Nifk	1:118322152-118329380	0.020147	0.072182	0.080138	0.105111	0.07777	0.006756	0.062412	0.005844	0.058029	0	0	0.031502	0	0	0.061916	0	0	0
ENSMUST00000027629	Tfcp2l1-201	ENSMUSG00000026380	Tfcp2l1	1:118627946-118685168	0.272501	0.281083	0.307795	0.305427	0.253244	0.213696	0.144969	0.158035	0.072119	0.223904	0.182648	0.193157	0.268634	0.337273	0.376373	1.55003	1.36154	1.12017
ENSMUST00000189738	Clasp1-216	ENSMUSG00000064302	Clasp1	1:118389455-118607582	0	0.019459	0	0	0.000146	0	0	0	0	0	0	0	0	0.01563	0	0	0.004077	0
ENSMUST00000165223	Clasp1-203	ENSMUSG00000064302	Clasp1	1:118389455-118609491	0	0	6.31979	0	0	0	0	0	0	1.41224	0	0	0.387717	0	0	0	0	0.050934
ENSMUST00000191445	Clasp1-220	ENSMUSG00000064302	Clasp1	1:118389473-118607165	0	0	0	0	0	0	0	0	0	0	0	0	0	0.005492	0	0	0.003143	0
ENSMUST00000189262	Clasp1-212	ENSMUSG00000064302	Clasp1	1:118389517-118609240	0	0	0.048714	0	0	0	0	0	0	0.017647	0	0	0.213782	0	0.014395	0	0.002511	0.338071
ENSMUST00000185405	Clasp1-205	ENSMUSG00000064302	Clasp1	1:118419724-118607112	0	0	0	0.038533	0	0.024045	0.017382	0	0.018089	0	0.0021	0.018757	0	0.278116	0.031474	0.000544	0.213578	0.126193
ENSMUST00000190571	Clasp1-218	ENSMUSG00000064302	Clasp1	1:118389058-118609497	0.011964	0.104237	0.003498	0.008909	0.024506	0.005069	0.123971	0	0	0	0.017952	0	0	0.432459	0.009966	0	0.329528	0.005611
ENSMUST00000070989	Clasp1-202	ENSMUSG00000064302	Clasp1	1:118389058-118609432	0.103408	0.138878	5.83209	0.260491	0.140543	0.303221	0.122583	0.336326	0.211251	0.496587	0.033464	0.120446	0.184841	0.818664	0.553591	0.151427	0.809506	0.368488
ENSMUST00000188710	Clasp1-210	ENSMUSG00000064302	Clasp1	1:118419724-118612678	0.007918	0	0	0.024132	0.003683	0.005076	0	0.004393	0.001034	0	0.000902	0.001685	0	0	0	0.001454	0.001586	0
ENSMUST00000049404	Clasp1-201	ENSMUSG00000064302	Clasp1	1:118389058-118609432	0.00568	0.014475	0	0	0	0	0	0.005954	0.012179	0	0	0	0	0	0	0	0	0
ENSMUST00000187713	Clasp1-208	ENSMUSG00000064302	Clasp1	1:118389455-118607582	0.045058	0.000179	0.475847	0.014467	0.014694	0.08781	0.350841	0.172561	0.062025	0.882564	0.051568	0.192942	0.734489	1.07129	0.988797	0	1.18457	0
ENSMUST00000186349	Clasp1-206	ENSMUSG00000064302	Clasp1	1:118419560-118609500	0.004391	0	0	0	0	0	0	0.001317	0	0	0	0	0	0	0	0	0	0
ENSMUST00000189570	Clasp1-214	ENSMUSG00000064302	Clasp1	1:118389456-118607739	0.314064	0.178697	0	0	0	0	0	0.060012	0	0	0.072831	0	0	0	0	0.217918	0	1.55663
ENSMUST00000178710	Clasp1-204	ENSMUSG00000064302	Clasp1	1:118389058-118609432	25.8705	20.057	14.174	15.1007	7.88501	17.4239	10.477	11.3419	10.4378	3.33777	6.64743	8.27301	0.946989	0.019813	1.24105	6.72158	0.013793	0.625301
ENSMUST00000191823	Clasp1-221	ENSMUSG00000064302	Clasp1	1:118482039-118607137	0.0099	0.02632	0.039081	0.035543	0.097807	0.028671	0.015309	0.01715	0.02776	0.01369	0.001327	0.008882	0.942964	2.05275	1.45886	0.423014	3.12601	4.86383
ENSMUST00000205176	Clasp1-230	ENSMUSG00000064302	Clasp1	1:118512717-118547911	0.208496	0.015564	0.270181	0.000302	0.000147	0	0.150338	0	0	0	0.050841	0	0	0	0	0	0	0.13079
ENSMUST00000192387	Clasp1-222	ENSMUSG00000064302	Clasp1	1:118547977-118581283	0.052594	0	0	0.66262	0.126167	0.277909	0.097654	0	0	0	0	0	0.010029	0	0	0	0	0
ENSMUST00000038765	Inhbb-201	ENSMUSG00000037035	Inhbb	1:119415465-119422248	0.079782	0.007811	0.031826	0.035954	0.020605	0.038488	0.177471	0.136164	0.192987	0.528938	0.395562	0.790328	0.74332	0.547733	0.651502	0.261745	0.632886	0.562187
ENSMUST00000161451	Gli2-207	ENSMUSG00000048402	Gli2	1:118848462-119053339	0	0	0	0	0	0	0.191681	0	0	0	0	0	0	0	0	0	0	0
ENSMUST00000162607	Gli2-209	ENSMUSG00000048402	Gli2	1:118848462-119053339	0	0	0	0	0	0	0	0	0	0	0	0	0	0	0	0	0	0
ENSMUST00000062483	Gli2-201	ENSMUSG00000048402	Gli2	1:118834132-119053619	14.1805	15.0079	14.1225	7.52889	4.47088	4.92851	2.61498	3.27437	2.73086	2.01207	2.47387	2.35968	1.34549	1.54641	1.37681	1.77694	1.91907	1.82215
ENSMUST00000161301	Gli2-206	ENSMUSG00000048402	Gli2	1:118848460-119053339	0.355306	0.392841	0.045111	0.890311	0.052396	0.073461	0.151374	0.136714	0.246716	0.133512	0.02247	0.145597	0.033911	0	0.089054	0.057631	0.020772	0.070212
ENSMUST00000004565	Ralb-201	ENSMUSG00000004451	Ralb	1:119470305-119504794	25.6354	26.8867	27.9462	21.5103	24.6921	22.6632	10.9027	11.9402	8.78812	9.13207	7.21424	8.47273	5.66917	6.72488	5.4022	9.34481	8.72816	6.64484
ENSMUST00000142945	Ralb-202	ENSMUSG00000004451	Ralb	1:119472145-119478079	0.045573	0.662691	0.038584	0.035456	0.169015	0.142017	0.034221	0.148906	0.084261	0.182568	0	0.018248	0.090834	0.003783	0.131091	0	0	0
ENSMUST00000183952	Tmem185b-202	ENSMUSG00000098923	Tmem185b	1:119526160-119528983	6.65465	6.12787	7.03211	6.1386	5.36778	6.0195	3.46947	4.44452	2.64814	3.53017	2.57369	2.14856	1.71599	2.11681	1.81831	2.64538	2.29239	2.72011
ENSMUST00000052404	Epb41l5-202	ENSMUSG00000026383	Epb41l5	1:119545037-119648936	11.5745	10.5883	9.4447	14.0481	11.2664	11.9569	5.16055	6.113	5.26838	2.50136	2.86364	2.62528	1.21779	1.43463	1.77881	1.8571	1.96395	2.02663
ENSMUST00000163147	Epb41l5-203	ENSMUSG00000026383	Epb41l5	1:119548131-119648934	0.21142	0	0	0	0	0	0	0	0	0.055617	0	0	0	0	0	0	0	0
ENSMUST00000191046	Epb41l5-208	ENSMUSG00000026383	Epb41l5	1:119590742-119649000	0.883976	1.08467	0.783396	2.26827	2.03606	1.7997	0.133189	1.58696	0.004414	0	0.004795	0.739478	0.120528	0.124496	0.682999	0.332654	0	0.390441
ENSMUST00000027632	Epb41l5-201	ENSMUSG00000026383	Epb41l5	1:119595074-119648617	0.418103	0.33289	0.276558	0.805549	0.633985	0.509101	0.224537	0.30842	0.571826	0.013035	0.253918	0.135525	0	0	0	0.24817	0.083056	0
ENSMUST00000187194	Epb41l5-205	ENSMUSG00000026383	Epb41l5	1:119621951-119648624	0.18995	0.046291	0.074861	0.154564	0.399024	0.163357	0.118139	0.372901	0.320106	0.132556	0.117344	0	0.016171	0	0.082565	0	0.024152	0
ENSMUST00000037840	Cfap221-201	ENSMUSG00000036962	Cfap221	1:119923519-119995210	0	0	0	0	0	0	0	0	0	0	0	0	0	0	0	0	0	0
ENSMUST00000174458	Cfap221-203	ENSMUSG00000036962	Cfap221	1:119961969-119997234	0	0	0	0	0	0	0	0	0	0	0	0	0	0	0	0	0	0
ENSMUST00000174370	Cfap221-202	ENSMUSG00000036962	Cfap221	1:119923341-119997190	0.009625	0.008269	0	0	0.03775	0.0331	0	0.018955	0	0.010914	0	0.019654	0.006012	0	0.023229	0	0	0.007514
ENSMUST00000189037	Sctr-202	ENSMUSG00000026387	Sctr	1:120007034-120063534	0	0	0	0	0	0	0	0	0	0	0	0	0	0	0	0	0	0
ENSMUST00000072886	Sctr-201	ENSMUSG00000026387	Sctr	1:120006894-120063536	0.028175	0	0	0.090995	0	0.06913	0.015157	0.071464	0.011144	0.004165	0.014326	0.089973	0	0.011943	0.023512	0	0	0
ENSMUST00000037906	Tmem177-201	ENSMUSG00000036975	Tmem177	1:119907890-119913208	3.57717	4.01476	0.754765	0	0	2.77829	3.18604	3.9457	2.06259	5.15935	4.76392	5.64895	4.38448	4.27577	2.20932	5.9692	4.12499	3.04955
ENSMUST00000056089	Tmem37-201	ENSMUSG00000050777	Tmem37	1:120067377-120074074	0.616058	0.678938	0.545042	5.74221	5.53138	6.04282	7.34984	8.55043	6.29064	7.14759	5.56549	6.50581	8.68551	7.84685	9.95225	7.05979	9.72728	8.93838
ENSMUST00000064091	Ptpn4-201	ENSMUSG00000026384	Ptpn4	1:119652467-119837613	6.5534	6.93058	5.98632	8.44908	10.2872	8.9858	6.0069	6.94075	5.85013	6.08136	5.38116	4.40626	4.30028	5.08682	5.22125	6.20801	4.561	4.55011
ENSMUST00000163435	Ptpn4-203	ENSMUSG00000026384	Ptpn4	1:119689801-119837347	0.014275	0.05496	2.10588	2.23067	0.090263	0.149372	0.044165	0.084148	0.105388	0.032	0.772212	0.020535	0	0.010373	0.039528	0	0	0.032883
ENSMUST00000168429	Ptpn4-210	ENSMUSG00000026384	Ptpn4	1:119743405-119802422	0.263224	0.301468	0.349951	0.339271	0.203983	0.229355	0.117717	0	0	0.330155	0.16336	0	0	0.142582	0	0.123763	0.210134	0.203562
ENSMUST00000168303	Ptpn4-209	ENSMUSG00000026384	Ptpn4	1:119765469-119837071	0.214415	0.310722	0.195286	0.385134	0.068329	0.104926	0.317268	0.043146	0	0.039994	0	0	0	0	0	0.304491	0.098794	0.237412
ENSMUST00000164086	Ptpn4-205	ENSMUSG00000026384	Ptpn4	1:119772998-119802442	0.448455	1.10219	0.367601	1.36624	1.47007	0.649845	0.863736	0.452155	0.501345	0.003451	0.067906	0.505906	0.165697	0.079148	0.229068	0.747166	0.127339	0.371266
ENSMUST00000163621	Ptpn4-204	ENSMUSG00000026384	Ptpn4	1:119773058-119836999	0.154517	0.228242	0	0	0.237758	0.170143	0.247583	0	0.201353	0.110307	0.104637	0.25272	0	0	0	0	0	0
ENSMUST00000112644	3110009E18Rik-203	ENSMUSG00000026388	3110009E18Rik	1:120121195-120188189	2.12797	2.58618	1.80806	1.56434	3.07717	1.61568	0.406932	0.869368	0.572544	0.309557	0.2156	0.601372	0	0.167799	0.2008	0	0.157419	0.879214
ENSMUST00000027637	3110009E18Rik-201	ENSMUSG00000026388	3110009E18Rik	1:120121187-120188189	0.404784	0.185425	0.305519	0.644842	0.660625	0.186325	0.464993	0.245059	0.094063	0.088256	0.076741	0.337627	0.10948	0.069656	0.142183	0	0.20722	0.129239
ENSMUST00000056038	3110009E18Rik-202	ENSMUSG00000026388	3110009E18Rik	1:120121200-120188189	0.333674	0.322314	0.201666	0	0	0.777016	0	0	0.637524	0	0	0.130716	0	0.056747	0	0	0	0
ENSMUST00000153037	3110009E18Rik-205	ENSMUSG00000026388	3110009E18Rik	1:120150671-120169511	0.156416	0.099159	0.204044	0.157409	0.104498	0.181093	0.043145	0.207765	0.034325	0	0	0.15892	0	0	0.095067	0.201234	0	0.187049
ENSMUST00000027634	Dbi-201	ENSMUSG00000026385	Dbi	1:120113280-120121078	47.2354	53.4416	45.426	41.6263	56.4711	56.5045	47.1404	36.2067	42.2216	39.2593	40.8106	48.14	55.065	53.9034	53.0864	77.9366	177.382	196.571
ENSMUST00000151708	Dbi-207	ENSMUSG00000026385	Dbi	1:120113400-120120937	0.392417	1.01951	1.89834	0.343757	3.70996	0	0.454172	0.171673	0.441132	0	0.026417	0.079644	0.989268	0.259632	0.631121	0.335134	1.48986	3.04395
ENSMUST00000112648	Dbi-202	ENSMUSG00000026385	Dbi	1:120113337-120120138	2.27748	2.14661	2.22562	0.697519	5.94532	2.54121	1.11716	2.09184	1.54232	0.738169	1.01964	3.04051	3.80394	0.701279	0.978442	16.3998	4.68535	4.51153
ENSMUST00000140490	Steap3-205	ENSMUSG00000026389	Steap3	1:120190757-120265255	0	0	0	0	0	0	0	0	0	0	0	0	0	0	0	0	0	0
ENSMUST00000112643	Steap3-204	ENSMUSG00000026389	Steap3	1:120226653-120272705	0	0.045759	0	0.073036	0	0	0	0	0	0	0	0	0	0	0	0	0	0
ENSMUST00000112641	Steap3-203	ENSMUSG00000026389	Steap3	1:120224386-120271082	0.252677	0.300909	0.921773	0.205751	0.30453	0.293541	0.04131	0.077536	0.037601	0.030374	0.00557	0.0056	0.032129	0.02629	0.098886	0.229426	0.201788	0.464447
ENSMUST00000112639	Steap3-201	ENSMUSG00000026389	Steap3	1:120226632-120270423	0.83075	0.839432	0	0	0	0	0	0	0	0	0	0	0	0	0	0	0	0
ENSMUST00000112640	Steap3-202	ENSMUSG00000026389	Steap3	1:120226423-120265284	0.001823	0	0	0	0	0	0	0.022977	0	0	0	0	0	0	0	0	0.678011	0
ENSMUST00000079721	En1-201	ENSMUSG00000058665	En1	1:120602418-120607992	0.069717	0.075676	0.168536	0	0	0	0.013541	0.013826	0	0.119494	0.021969	0.022018	0	0	0	0	0	0
ENSMUST00000071064	Insig2-202	ENSMUSG00000003721	Insig2	1:121305522-121332589	0	0	0	0	0	0	0.010868	0	0	0	0	0	0	0	0.007477	0	0.005923	0
ENSMUST00000160968	Insig2-208	ENSMUSG00000003721	Insig2	1:121305538-121327746	0	0	0	0	0	0	0	0	0	0	0	0	0	0	0	0	0	0
ENSMUST00000159085	Insig2-203	ENSMUSG00000003721	Insig2	1:121305555-121327678	0	0	0	0	0	0.014225	0	0.00821	0.061718	0.019188	0	0.004889	0	0.015204	0	0.08912	0.048244	0.12452
ENSMUST00000186915	Insig2-214	ENSMUSG00000003721	Insig2	1:121305695-121327719	0	0	0	0	0.162164	0	0.13153	0	0.17547	0	0	0	0	0	0	0	0	0
ENSMUST00000160688	Insig2-207	ENSMUSG00000003721	Insig2	1:121305924-121327793	0	0	0	0	0	0	0.167559	0	0	0	0	0	0	0	0	0.037773	0	0
ENSMUST00000159125	Insig2-204	ENSMUSG00000003721	Insig2	1:121319664-121327682	0	0	0	0	0	0	0	0	0	0	0	0	0	0	0	0.702428	0	0.005
ENSMUST00000161818	Insig2-210	ENSMUSG00000003721	Insig2	1:121319734-121327688	0	0.037644	0	0.044807	0	0	0	0	0	0	0	0	0.494264	0	0.373773	1.16599	1.06772	0.744017
ENSMUST00000161068	Insig2-209	ENSMUSG00000003721	Insig2	1:121319761-121332550	0	0	0	0	0	0	0	0	0	0	0	0	0	0	0	0	0	0
ENSMUST00000003818	Insig2-201	ENSMUSG00000003721	Insig2	1:121304353-121328024	4.30102	4.56111	4.31192	5.18192	6.04526	6.17388	6.77973	6.39686	6.91915	6.04317	6.57313	5.74066	6.87774	6.84625	6.26797	12.8035	12.2625	10.6321
ENSMUST00000162790	Insig2-213	ENSMUSG00000003721	Insig2	1:121307237-121323191	0.0321	0.010542	0.016205	0	0.030337	0.083876	0.01127	0	0.039626	0.003563	0.019113	0.021272	0	0	0.015108	0.071289	0.03627	0.005244
ENSMUST00000162582	Insig2-212	ENSMUSG00000003721	Insig2	1:121306937-121327765	0.121399	0	0.108124	0	0	0.121669	0.224531	0.101399	0.168611	0.103519	0.109128	0.116929	0	0.118701	0	0.032533	0	0.074371
ENSMUST00000055884	Htr5b-201	ENSMUSG00000050534	Htr5b	1:121509842-121528465	0.290668	0.068706	0.27883	0.023503	0.03068	0.033967	0.073391	0	0	0	0.040348	0.162116	0.144005	0.112612	0.084027	0	0	0
ENSMUST00000036025	Ccdc93-201	ENSMUSG00000026339	Ccdc93	1:121431049-121506460	6.90204	6.68677	7.20115	5.31487	4.72165	5.07783	2.66351	2.73488	2.73732	1.82237	1.92277	1.59825	1.00549	1.19586	1.32458	1.26917	1.45013	1.67408
ENSMUST00000112621	Ccdc93-202	ENSMUSG00000026339	Ccdc93	1:121431110-121501588	0.291292	0.229459	0.209907	0.389597	0.33116	0.273274	0.208547	0.274069	0.260081	0.167649	0.164424	0.186424	0.218218	0	0	0	0.10881	0
ENSMUST00000112603	Dpp10-201	ENSMUSG00000036815	Dpp10	1:123332142-124045163	0	0	0	0	0	0	0	0	0	0	0	0	0	0	0	0	0	0
ENSMUST00000112606	Dpp10-202	ENSMUSG00000036815	Dpp10	1:123321471-124045559	0.00185	0	0.004763	0.001487	0.028343	0.016893	0.006899	0.00435	0	0	0	0	0	0	0	0	0	0
ENSMUST00000134417	Ddx18-203	ENSMUSG00000001674	Ddx18	1:121557405-121560271	0	0	0	0	0	0	0	0	0	0	0	0	0	0	0	0	0	0
ENSMUST00000001724	Ddx18-201	ENSMUSG00000001674	Ddx18	1:121553835-121567989	48.8089	46.2887	48.3136	27.5865	28.2338	28.8414	10.7671	13.0901	11.5893	5.50158	5.09219	6.15977	3.69654	3.36024	4.13193	3.95417	4.74903	4.08947
ENSMUST00000190037	Slc35f5-203	ENSMUSG00000026342	Slc35f5	1:125560595-125568573	0	0.002443	0.016883	0.003457	0	0.002033	0.003067	0.007554	0	0	0.004383	0.003467	0	0.009109	0.002849	0.00358	0.002498	0.004401
ENSMUST00000027580	Slc35f5-201	ENSMUSG00000026342	Slc35f5	1:125561016-125595820	5.60894	3.58977	1.91703	11.9359	15.8378	12.9711	14.9692	10.5463	13.4082	16.1428	13.5945	11.4743	10.2829	9.32525	10.0224	6.44183	11.0653	9.47174
ENSMUST00000162899	Lypd1-205	ENSMUSG00000026344	Lypd1	1:125872284-125911387	0	0	0	0.031948	0.236845	0.015965	0	0.011013	0	0	0.272962	0.117818	0	0	0	0	0.900413	0.471807
ENSMUST00000027582	Lypd1-201	ENSMUSG00000026344	Lypd1	1:125872318-125912928	0	0	0	0.006548	0	0	0	0	0	0	0	0	0	0	0.00474	0	0	0.006459
ENSMUST00000161361	Lypd1-204	ENSMUSG00000026344	Lypd1	1:125873519-125913101	0	0	0	0	0	0	0	0	0	0	0	0	0	0	0	0	0	0
ENSMUST00000027581	Gpr39-201	ENSMUSG00000026343	Gpr39	1:125676995-125873862	0.010551	0.012351	0	0.062659	0.10578	0.061061	0.208206	0.087496	0.180623	0.203141	0.135639	0.053674	0.060841	0.030248	0	0.438159	0.197405	0.274216
ENSMUST00000159417	Lypd1-202	ENSMUSG00000026344	Lypd1	1:125867622-125912214	0.066719	0.025675	0.031616	0.517251	0.344858	0.284834	0.656067	0.618679	0.438105	0.558751	0.575472	0.304935	0.260414	0.261196	0.184791	4.12811	1.81592	1.57974
ENSMUST00000159529	Lypd1-203	ENSMUSG00000026344	Lypd1	1:125873101-125910908	0.016456	0	0.027468	0.355826	0.22168	0.318335	0.080784	0.01298	0.072749	0.035931	0.047048	0.013913	0.001351	0.087613	0.035739	0.024444	0.170125	0.173793
ENSMUST00000191004	Actr3-210	ENSMUSG00000026341	Actr3	1:125407292-125435454	0	0.21965	0	0	0	0	0	0	0	0	0	0	0	0.128897	0	0	0	0
ENSMUST00000185280	Actr3-203	ENSMUSG00000026341	Actr3	1:125407358-125435470	0	0	0	0	0	0	0	0	0	0	0	0	0	0	0	0	0	0
ENSMUST00000027579	Actr3-201	ENSMUSG00000026341	Actr3	1:125392905-125435727	73.4442	0.025832	0.014142	0.001799	0.000736	0.008792	0.034723	0.011354	0.001057	0.020032	0.010158	0.000559	26.6362	0.008334	0.005122	20.9239	33.1868	0.001884
ENSMUST00000178474	Actr3-202	ENSMUSG00000026341	Actr3	1:125392906-125435547	3.64414	52.2314	53.6579	39.8881	43.6028	47.3294	31.1147	29.9303	26.1546	24.078	24.323	26.9567	1.22752	18.1575	16.7209	0.962638	1.62294	19.5001
ENSMUST00000188497	Actr3-207	ENSMUSG00000026341	Actr3	1:125405880-125435727	0.00128	0.096307	0.102153	0	0	0.171006	0.03217	0.18167	0	0.0889	0.138591	0	1.2e-05	0	0	0.000402	1.1e-05	0
ENSMUST00000191544	Actr3-211	ENSMUSG00000026341	Actr3	1:125405910-125434646	0.66631	0.204602	0.50339	0.087112	0.349719	0.306571	0.134823	0.111759	0.19297	0.134096	0.063177	0.133348	0.092362	0.054205	0.081962	0.081541	0.120447	0.076286
ENSMUST00000187460	Actr3-205	ENSMUSG00000026341	Actr3	1:125407349-125435707	0.257719	0	0	0.588917	0.279301	0	0.182816	0	0	0	0	0	0	0.204892	0	0	0	0.218238
ENSMUST00000094609	Nckap5-202	ENSMUSG00000049690	Nckap5	1:125913637-126830632	0	0	0	0	0	0	0	0	0	0	0	0	0	0	0	0	0	0
ENSMUST00000112583	Nckap5-204	ENSMUSG00000049690	Nckap5	1:125913637-126830632	0	0.605036	0.240922	1.96926	0.454994	0.457748	0.568244	0.609205	0.351568	0.459133	0.292381	0.215386	0.712328	0.770266	1.11983	1.54722	0.999318	0.748579
ENSMUST00000162877	Nckap5-212	ENSMUSG00000049690	Nckap5	1:125913648-126492742	0	0	0	0	0	0	0	0	0	0	0	0	0	0	0	0	0	0
ENSMUST00000057846	Nckap5-201	ENSMUSG00000049690	Nckap5	1:125914743-126448456	0	0	0.533517	0	0.535355	0.440185	0	0	0.468552	0.139073	0	0.269679	0	0	0.058689	0	0.105645	0.422587
ENSMUST00000094610	Nckap5-203	ENSMUSG00000049690	Nckap5	1:125914960-126023103	0	0.146941	0.015026	0.036766	0.067409	0.013079	0	0.022161	0.049684	0	0	0	0	0	0.136057	0	0.266346	0
ENSMUST00000161954	Nckap5-208	ENSMUSG00000049690	Nckap5	1:125913620-126492927	0.755917	0.019142	0.032876	0.056938	0.863148	0.481667	0.009427	0.016043	0.018512	0.00221	0	0.263091	0	0.014828	0.042454	0.069752	0	0.709891
ENSMUST00000162646	Nckap5-209	ENSMUSG00000049690	Nckap5	1:126222627-126830799	0.102419	0.066113	0	0	0.210477	0.197716	0.260578	0	0.246149	0	0	0.246804	0	0	0.564198	0	0	0.561808
ENSMUST00000160693	Nckap5-206	ENSMUSG00000049690	Nckap5	1:126258401-126738202	0.243377	0.084403	0.003687	0.246031	0.369585	0.114908	0	0.205792	0.217123	0	0	0.054926	0	0	0	0	0	0.318824
ENSMUST00000160616	Tmem163-203	ENSMUSG00000026347	Tmem163	1:127486558-127678021	0	0	0	0	0	0	0	0	0	0	0	0	0	0	0	0	0	0
ENSMUST00000038361	Mgat5-201	ENSMUSG00000036155	Mgat5	1:127205018-127488336	10.3937	10.0817	10.1883	8.5789	7.01459	7.17913	7.62908	7.46428	5.93402	8.08944	7.56553	7.63075	5.35086	5.7973	6.0957	5.84355	5.11482	4.67196
ENSMUST00000171405	Mgat5-202	ENSMUSG00000036155	Mgat5	1:127306762-127483704	0.136768	0.147841	0.175916	0.193771	0.281838	0.143952	0.207598	0.227968	0.192962	0.209805	0.141952	0.167541	0.134397	0.13723	0.174113	0.052435	0.354827	0.145882
ENSMUST00000185560	Tmem163-205	ENSMUSG00000026347	Tmem163	1:127490898-127679548	0.250493	0.446674	0.465796	0.019557	0.224495	0.160496	0.133168	0.154408	0.065646	0.103534	0.111907	0	0.015935	0	0	0	0.03362	0
ENSMUST00000238383	Map3k19-206	ENSMUSG00000051590	Map3k19	1:127815245-127840320	0	0	0	0	0	0	0	0	0	0	0	0	0	0	0	0	0	0
ENSMUST00000187653	Map3k19-202	ENSMUSG00000051590	Map3k19	1:127815245-127840321	0	0	0	0	0	0	0	0	0	0	0	0	0	0	0	0	0	0
ENSMUST00000189398	Map3k19-203	ENSMUSG00000051590	Map3k19	1:127815245-127840321	0	0	0	0	0	0	0	0	0	0	0	0	0	0	0	0	0	0
ENSMUST00000191333	Map3k19-204	ENSMUSG00000051590	Map3k19	1:127815245-127840321	0	0	0	0	0	0	0	0	0	0	0	0	0	0	0	0	0	0
ENSMUST00000061512	Map3k19-201	ENSMUSG00000051590	Map3k19	1:127815271-127840290	0	0	0	0	0	0	0	0	0	0	0	0	0	0	0	0	0	0
ENSMUST00000208183	Map3k19-205	ENSMUSG00000051590	Map3k19	1:127814791-127855031	0.005312	0	0	0	0	0	0.003068	0	0	0	0	0	0	0	0	0	0	0
ENSMUST00000038006	Acmsd-201	ENSMUSG00000026348	Acmsd	1:127729413-127767978	0.052248	0.048931	0.012492	0	0.080458	0.036245	0	0	0	0	0	0	0	0	0	0	0	0
ENSMUST00000112570	Ccnt2-202	ENSMUSG00000026349	Ccnt2	1:127774164-127805932	8.40859	7.87767	7.07253	6.76472	8.82074	7.86992	6.84369	6.43722	5.03956	4.91355	4.51087	5.11238	4.53925	2.45754	4.0613	4.58969	4.4771	3.98456
ENSMUST00000027587	Ccnt2-201	ENSMUSG00000026349	Ccnt2	1:127774164-127808061	3.46153	3.90093	3.99413	2.39515	5.92815	4.76123	3.26123	1.8463	4.56689	3.12379	3.13955	2.33048	1.35654	1.72014	2.32198	1.4889	1.46665	1.46667
ENSMUST00000212506	Rab3gap1-207	ENSMUSG00000036104	Rab3gap1	1:127868812-127942610	0.00067	0.002016	0.00155	0	0.005029	0.004541	0.00372	0.00671	0.011092	0.002189	0.001974	1.18045	0.998518	0.028375	1.75951	0.004788	0.002972	0.006388
ENSMUST00000037649	Rab3gap1-201	ENSMUSG00000036104	Rab3gap1	1:127868773-127943868	7.30203	7.05605	6.94749	8.18628	9.16096	8.62218	9.30694	9.03354	8.26823	11.9278	10.8354	6.34287	6.83348	9.72452	4.79066	12.8052	11.5406	10.5191
ENSMUST00000187557	R3hdm1-206	ENSMUSG00000056211	R3hdm1	1:128141987-128153326	0	0	0	0	0.087243	0	0	1.02294	0.259005	0	0	1.96365	0.781484	0.512896	0.587717	0	1.18915	0
ENSMUST00000036288	R3hdm1-201	ENSMUSG00000056211	R3hdm1	1:128103324-128237736	4.71046	5.89668	5.97761	2.54695	1.71631	3.58893	2.93054	4.38375	3.80514	1.58874	2.44084	2.52273	0.142575	1.75325	1.0367	3.43053	0.631243	0.531871
ENSMUST00000187900	R3hdm1-208	ENSMUSG00000056211	R3hdm1	1:128103324-128188856	0.829502	1.0005	0.504896	1.11539	2.18203	1.15363	1.43955	1.85502	1.96815	0.805653	0.805273	1.13723	0.461908	0.301094	0.995595	0.318057	0.086523	1.20065
ENSMUST00000187023	R3hdm1-205	ENSMUSG00000056211	R3hdm1	1:128141964-128186909	0.043581	0.025061	0.01354	0.064051	0.152315	0.026022	0.127558	0.277124	0.260442	0.008852	0.014198	0.179843	0.004092	0.007611	0.039806	0.039328	0	0.027804
ENSMUST00000189317	R3hdm1-211	ENSMUSG00000056211	R3hdm1	1:128151814-128179182	1.92458	1.97301	1.15542	1.15851	0.983933	1.75005	1.24826	0	0.891287	0.126595	0	0	0	0	0	0	0	0
ENSMUST00000188381	R3hdm1-209	ENSMUSG00000056211	R3hdm1	1:128103321-128179129	0.960268	0.7617	0.058454	1.18838	0.000665	4.97157	1.73791	0.013655	0.068956	2.38139	0.118177	0.002576	0.001434	0.010587	0.029126	0.007551	0.003105	0.012721
ENSMUST00000190056	R3hdm1-213	ENSMUSG00000056211	R3hdm1	1:128181741-128211239	2.5421	3.40025	2.77764	1.98068	1.40753	1.92038	0.838878	0.823007	1.88134	0.456557	0.48986	0.535191	0.618477	0.25653	0.52023	0	0.229727	0.561925
ENSMUST00000185853	R3hdm1-204	ENSMUSG00000056211	R3hdm1	1:128179143-128193500	0.926352	0.403075	0.46926	0.457063	0	0.596176	0.348635	0.246678	0.418682	0.183264	0.280224	0.318368	0.128318	0.27653	0.245598	0.244069	0	0
ENSMUST00000086614	Zranb3-201	ENSMUSG00000036086	Zranb3	1:127954184-128102462	7.09559	7.2987	6.84877	3.72252	4.82822	4.00665	1.39923	0.748624	0.766655	0.10121	0.892707	0.215126	0.411579	0.52739	0.595541	0.630169	1.03052	0.884327
ENSMUST00000112538	Zranb3-203	ENSMUSG00000036086	Zranb3	1:127954670-128103001	2.39218	1.76109	2.07355	2.87696	2.2754	1.93164	0.631669	1.7138	1.29155	0.890897	0.103821	0.925281	0.011743	0.009743	0.329437	0.021429	0	0.032535
ENSMUST00000027592	Ubxn4-201	ENSMUSG00000026353	Ubxn4	1:128244162-128279378	14.9069	14.6667	15.2865	14.5925	18.1212	17.9017	14.0518	11.7039	12.9297	8.67832	8.67665	8.86334	4.93811	5.78075	5.93662	4.55137	5.28644	5.24249
ENSMUST00000190736	Ubxn4-204	ENSMUSG00000026353	Ubxn4	1:128243964-128259535	0.187231	0.134942	0.314886	2.3876	1.35212	1.3969	1.28758	1.64081	0.609121	0.505245	0.307112	0.294345	0.616285	0.801842	1.24788	2.74801	1.12845	1.17999
ENSMUST00000073490	Lct-201	ENSMUSG00000026354	Lct	1:128284756-128328318	0.283929	0.236748	0.257157	0.263934	0.255971	0.221443	0.053199	0.093332	0.086764	0.025156	0.044891	0.063958	0.036085	0.025587	0.063214	0.033611	0.023836	0.028347
ENSMUST00000027601	Mcm6-201	ENSMUSG00000026355	Mcm6	1:128331590-128359664	82.8062	83.9257	86.2423	43.0522	35.2946	33.581	9.41653	11.7879	6.60513	5.61307	2.05618	4.15703	2.71479	1.91122	2.78819	1.78974	1.93724	1.26544
ENSMUST00000190495	Mcm6-203	ENSMUSG00000026355	Mcm6	1:128331593-128359647	30.26	25.523	24.4125	20.925	15.5369	16.8453	3.74936	5.71818	3.52645	0.359767	0.696062	1.44449	0.271005	0.342486	0.287203	0	0.75866	1.15978
ENSMUST00000027602	Dars-201	ENSMUSG00000026356	Dars	1:128363707-128417359	59.2983	56.6861	55.5691	48.1328	52.0421	51.5292	34.0846	33.5982	30.3817	24.1862	25.8976	19.8975	17.4975	17.9184	18.5999	32.0415	30.6949	24.4115
ENSMUST00000064309	Dars-202	ENSMUSG00000026356	Dars	1:128412118-128417368	0.246446	0.464092	0.527307	0.085853	0.384447	0.346439	0.410165	0.16874	0.443561	0	0	0.044786	0.043086	0.042772	0.200661	0.266624	0.22579	0.361743
ENSMUST00000052172	Cxcr4-201	ENSMUSG00000045382	Cxcr4	1:128588199-128592290	9.86068	9.73492	10.1827	4.76781	8.3061	8.63756	3.99842	3.46269	2.58012	1.45846	1.08854	1.96203	0.245416	0.015065	0.555237	0.037481	0.065226	0.019418
ENSMUST00000142893	Cxcr4-202	ENSMUSG00000045382	Cxcr4	1:128589099-128592293	1.45633	2.79308	0.929776	1.12143	2.83407	1.4261	1.1108	0.919296	0.555022	0.254956	0.446311	0.23058	0	0	0	0	0	0
ENSMUST00000119432	Cd55b-202	ENSMUSG00000026401	Cd55b	1:130388537-130423009	0	0	0	0	0	0	0	0	0	0	0	0	0	0	0	0	0	0
ENSMUST00000112488	Cd55b-201	ENSMUSG00000026401	Cd55b	1:130388537-130423009	0.045974	0	0	0.019864	0	0	0	0.044816	0	0	0	0.018771	0	0	0	0	0.022214	0
ENSMUST00000027650	Cd55-201	ENSMUSG00000026399	Cd55	1:130439027-130462744	0.265085	0.36901	0.231382	0.193836	0.804656	0.758951	0.506279	0.491641	0.526881	0.322527	0.218181	0.202728	0.060472	0.268999	0.495153	0.397046	0.115358	0.406437
ENSMUST00000140400	Cd55-204	ENSMUSG00000026399	Cd55	1:130446661-130452416	0.15577	0	0.043898	0.175857	0.547046	0.230627	0.226469	0.225416	0	0.105513	0.111401	0.07026	0	0	0	0.069592	0.063817	0.196039
ENSMUST00000040311	Thsd7b-201	ENSMUSG00000042581	Thsd7b	1:129273463-130050352	0	0	0.005935	0	0.007193	0.005418	0	0	0	0	0	0	0	0	0	0	0	0.008999
ENSMUST00000073527	Thsd7b-202	ENSMUSG00000042581	Thsd7b	1:129273344-130219278	1.46964	1.07089	1.20029	0.779228	0.511103	0.518413	0.149326	0.155528	0.116525	0.015029	0.068583	0.027381	0.017937	0.021206	0.025706	0.015427	0.004808	0.036443
ENSMUST00000152305	Thsd7b-208	ENSMUSG00000042581	Thsd7b	1:129537511-129629046	0.009136	0.005898	0	0.015323	0.012702	0.01731	0	0	0	0.023648	0	0	0	0	0	0	0	0
ENSMUST00000038829	Fcmr-201	ENSMUSG00000042474	Fcmr	1:130865669-130880791	0.017745	0	0	0	0	0.020174	0.105601	0.014103	0.025807	0.010228	0.093409	0	0.029886	0.020909	0	0	0.029388	0
ENSMUST00000016668	Il19-201	ENSMUSG00000016524	Il19	1:130932658-130939241	0	0	0	0	0	0	0	0	0	0	0	0	0	0	0	0	0	0
ENSMUST00000187916	Il19-204	ENSMUSG00000016524	Il19	1:130932816-130940115	0	0	0	0	0	0	0	0	0	0	0	0	0	0	0	0	0	0
ENSMUST00000112465	Il19-202	ENSMUSG00000016524	Il19	1:130932858-130940073	0	0	0	0	0	0	0	0	0	0	0	0	0	0	0	0	0	0
ENSMUST00000187410	Il19-203	ENSMUSG00000016524	Il19	1:130932656-130940101	0.05003	0.029186	0.10501	0	0.066375	0	0	0.209416	0	0	0	0	0.06068	0.023879	0	0	0	0
ENSMUST00000039323	AA986860-201	ENSMUSG00000042510	AA986860	1:130731976-130744622	0.088304	0.15336	0.063921	0.322928	0.523725	0.114987	0.041362	0.153671	0.059495	0.05662	0	0.604725	0.926009	2.13467	0.894745	1.975	0.828851	1.11256
ENSMUST00000016673	Il10-201	ENSMUSG00000016529	Il10	1:131019845-131024974	0	0	0	0	0.200784	0.100177	0	0	0	0	0	0	0	0	0	0	0	0
ENSMUST00000171479	Pfkfb2-204	ENSMUSG00000026409	Pfkfb2	1:130689182-130714575	0	0.76575	0.567036	0.000797	0	0.094146	0.066153	0.350144	0.443915	0.935288	0	0.935498	0	0	0.001056	1.15572	0.380633	0.604828
ENSMUST00000189167	Pfkfb2-210	ENSMUSG00000026409	Pfkfb2	1:130690773-130714575	0	0.143337	0	0	0	0	0	0	0	0	0	0	0	0	0	0	0	0
ENSMUST00000191347	Pfkfb2-213	ENSMUSG00000026409	Pfkfb2	1:130691015-130714576	0	0	0	0	0	0	0	0	0.317676	0	0	0	0	0	0	0	0	0
ENSMUST00000050406	Pfkfb2-201	ENSMUSG00000026409	Pfkfb2	1:130697697-130714575	0	0	0	0	0	0	0	0	0	0	0	0	0	0	0	0	0	0
ENSMUST00000049813	Yod1-201	ENSMUSG00000046404	Yod1	1:130717327-130724358	3.31119	3.06083	2.8163	4.80611	6.08721	5.95124	6.97757	5.51699	5.96476	7.0113	8.38912	6.90013	5.52765	6.49319	6.23611	5.33169	4.51808	3.11025
ENSMUST00000066863	Pfkfb2-202	ENSMUSG00000026409	Pfkfb2	1:130689183-130715734	0.2224	0.004764	0.009234	0.001516	0.78168	0.029893	0.459027	0.009812	0.010409	0	0	0.015447	0.008615	0.012677	0.000527	0	0.219437	0
ENSMUST00000189534	Pfkfb2-211	ENSMUSG00000026409	Pfkfb2	1:130690278-130729253	0.012489	0	0.016502	0.00383	0	0.016951	0.011988	0.017291	0	0	0.016071	0.016734	0	0.007683	0.011937	0	0.008643	0
ENSMUST00000169659	Pfkfb2-203	ENSMUSG00000026409	Pfkfb2	1:130696671-130715778	0.864334	1.0404	0.860922	1.87489	2.11187	1.98587	1.22341	1.44888	0.726276	0.232815	0.852063	0.798891	0.654712	0.60022	1.52598	0.101373	1.05203	1.32214
ENSMUST00000187089	Pfkfb2-208	ENSMUSG00000026409	Pfkfb2	1:130691015-130714576	0.254213	0	0	0	0	0	0	0	0	0	0.291067	0.29612	0	0	0	0	0	0
ENSMUST00000189756	Dyrk3-202	ENSMUSG00000016526	Dyrk3	1:131129875-131138245	0	0	0.000346	0	0	0.000346	0	0	0	0	0.109148	0	0	0	0	0	0	0
ENSMUST00000016670	Dyrk3-201	ENSMUSG00000016526	Dyrk3	1:131127455-131138340	5.028	4.53733	3.91394	3.92979	3.04153	3.43517	0.841852	1.19275	0.788406	0.572744	0.389443	0.688915	0.302982	0.304702	0.389587	0.186668	0.300639	0.387084
ENSMUST00000016672	Mapkapk2-201	ENSMUSG00000016528	Mapkapk2	1:131053700-131097826	45.0891	42.4001	45.3713	30.853	22.7884	23.7971	9.90484	12.9002	8.36058	9.19261	7.64195	10.2004	6.37016	6.39911	7.54876	10.4033	10.8006	10.8496
ENSMUST00000188459	Mapkapk2-202	ENSMUSG00000016528	Mapkapk2	1:131056889-131072526	0.266011	0.278404	0.236021	0.371245	0.292146	0.336611	0.207134	0.326004	0.447518	0.144309	0.028685	0.094579	0	0	0.058112	0.015702	0.125894	0.231115
ENSMUST00000159195	Ikbke-202	ENSMUSG00000042349	Ikbke	1:131273791-131276713	0	0	0	0	0	0.018872	0.1786	0	0.053109	0.027924	0	0.026705	0	0	0.027795	0	0	0.045334
ENSMUST00000062108	Ikbke-201	ENSMUSG00000042349	Ikbke	1:131254597-131279606	0.125794	0.13705	0.115671	0.202844	0.168367	0.368231	0.325128	0.174069	0.35679	0.207931	0.152243	0.150746	0.275105	0.213854	0.140177	0.571682	0.403643	0.370508
ENSMUST00000161764	Ikbke-204	ENSMUSG00000042349	Ikbke	1:131254602-131276951	0.006653	0	0	0	0.006781	0	0.00264	0	0	0	0	0	0	0	0	0	0	0
ENSMUST00000068564	Rassf5-202	ENSMUSG00000026430	Rassf5	1:131176410-131200135	0	0.074215	0.287319	0.077966	0.484963	0.209055	0.072517	0.010057	0.089103	1.71216	0.049718	0.479611	0.755275	0.018912	1.19176	0	0	0.044094
ENSMUST00000112442	Rassf5-203	ENSMUSG00000026430	Rassf5	1:131176410-131245258	0	0	0	0	0	0	0	0	0	0	0	0	0	0.156254	0	0	0	0
ENSMUST00000212202	Rassf5-205	ENSMUSG00000026430	Rassf5	1:131178525-131233575	0	0	0	0	0	0	0.07598	0.063214	0.0758	0.096146	0.046432	0.224041	0.017464	0	0.128198	0.195734	0.063923	0.021896
ENSMUST00000068805	Eif2d-202	ENSMUSG00000026427	Eif2d	1:131153181-131173478	15.5558	17.7176	18.7933	6.60278	11.7849	7.10866	7.55009	9.95366	9.40089	3.94615	8.02728	7.2839	6.23833	5.72414	5.83848	9.1899	6.94129	7.71316
ENSMUST00000112446	Eif2d-203	ENSMUSG00000026427	Eif2d	1:131153181-131172239	1.67067	0.980061	1.8648	5.95622	0.193446	5.14344	0.957431	0.133797	0.178668	0.018564	0.033563	0.053188	1.33956	1.65212	1.7247	0.062425	2.11795	0.118033
ENSMUST00000068791	Eif2d-201	ENSMUSG00000026427	Eif2d	1:131153181-131180406	0.839938	0.916383	1.41836	1.19338	1.35307	0.702498	0.437465	0.426627	0.442291	0.246621	0.18277	0.321518	0.200154	0.111475	0.350686	0.375888	0.399507	0.413901
ENSMUST00000027688	Rassf5-201	ENSMUSG00000026430	Rassf5	1:131176410-131245258	0.142714	0.120499	0	0.299442	0.028444	0.300265	4.09075	3.63526	2.97823	5.98803	8.55014	7.78171	3.86557	4.21463	3.46943	5.2075	4.18051	3.56485
ENSMUST00000068613	Fam72a-201	ENSMUSG00000055184	Fam72a	1:131527903-131539872	2.70847	2.65107	2.63307	1.6069	1.48857	1.49595	0.803301	0.717439	0.376676	0.150038	0.151865	0.315987	0.149111	0.099289	0.20489	0.336983	0.272523	0.133467
ENSMUST00000112411	Ctse-202	ENSMUSG00000004552	Ctse	1:131638494-131675503	0	0	0	0	0	0	0	0	0	0	0	0	0	0	0	0	0	0
ENSMUST00000073350	Ctse-201	ENSMUSG00000004552	Ctse	1:131638306-131675505	0.013297	0	0	0.105672	0.019932	0.089188	0	0	0.018245	0	0	0	0	0	0	0	0	0
ENSMUST00000064664	Rab7b-201	ENSMUSG00000052688	Rab7b	1:131688707-131712751	0	0	0	0	0	0	0	0	0	0	0	0	0	0	0	0	0	0
ENSMUST00000136247	Rab7b-205	ENSMUSG00000052688	Rab7b	1:131688738-131711663	0	0	0	0	0	0	0	0	0	0	0	0	0	0	0	0	0	0
ENSMUST00000129905	Rab7b-203	ENSMUSG00000052688	Rab7b	1:131688766-131711830	0	0	0	0	0	0	0	0	0	0	0	0	0	0	0	0	0	0
ENSMUST00000064679	Rab7b-202	ENSMUSG00000052688	Rab7b	1:131688695-131715439	0.040987	0.057738	0.06796	0.119271	0.120006	0.175176	0.006561	0.008066	0.012935	0.055057	0.065722	0.019095	0.030231	0	0.039635	0.232061	0.182418	0.094934
ENSMUST00000147800	Slc26a9-203	ENSMUSG00000042268	Slc26a9	1:131750491-131753987	0	0	0	0	0	0	0	0	0	0	0	0	0	0	0	0	0	0
ENSMUST00000049027	Slc26a9-201	ENSMUSG00000042268	Slc26a9	1:131744022-131771504	0.038922	0.028019	0.014371	0	0	0.006934	0	0	0	0	0.006062	0	0	0	0	0	0	0
ENSMUST00000048660	Pm20d1-201	ENSMUSG00000042251	Pm20d1	1:131797398-131821473	0	0	0	0	0	0.000759	0.046264	0	0	0	0	0	0	0	0	0	0	0
ENSMUST00000152989	Pm20d1-204	ENSMUSG00000042251	Pm20d1	1:131812130-131816376	0	0	0	0	0	0	0	0	0	0	0	0	0.064037	0	0.016659	0	0	0
ENSMUST00000112393	Pm20d1-202	ENSMUSG00000042251	Pm20d1	1:131797381-131821461	0.351606	0.431618	0.370917	0.36516	0.27262	0.35445	0.256615	0.185514	0.23503	0.209894	0.16841	0.289653	0.092337	0.182947	0.195513	0.34289	0.353833	0.258263
ENSMUST00000097588	Srgap2-201	ENSMUSG00000026425	Srgap2	1:131285251-131527347	12.0028	12.3037	12.6004	10.0949	7.96958	8.54984	5.32222	5.8872	5.19524	3.57605	2.90095	3.7919	1.7536	1.51012	2.19026	2.53491	2.54618	2.12579
ENSMUST00000186543	Srgap2-204	ENSMUSG00000026425	Srgap2	1:131295218-131527347	0.007128	0.094355	0.000613	0.013378	0.046264	0.000545	0.000808	0.00068	0.000631	0.002907	0.001782	0.001602	0.004216	0.001336	0.00075	0.018737	0.000476	0.023631
ENSMUST00000185596	Srgap2-203	ENSMUSG00000026425	Srgap2	1:131296641-131364064	0.10093	0.132412	0.093447	1.14248	0.199064	0.37635	0.235689	0.126054	0.312039	0.03687	0.267181	0.185874	0.011171	0.148627	0.379906	0.072664	0.161024	0.04321
ENSMUST00000188770	Srgap2-209	ENSMUSG00000026425	Srgap2	1:131295221-131344547	3.60596	2.4142	1.16087	1.93799	1.45933	1.84761	0.860667	1.25906	1.80891	0.294911	0.437189	1.14004	0.194427	0.320293	0.613398	0.643376	0.56525	0.659853
ENSMUST00000187042	Srgap2-205	ENSMUSG00000026425	Srgap2	1:131289358-131300453	0.019095	0.273951	0.221153	0.158115	0.065234	0.300251	0.085584	0.055567	0.028448	0.017525	0.020603	0.112157	0.002651	0.020362	0.005734	0	0.010371	0.200781
ENSMUST00000185445	Srgap2-202	ENSMUSG00000026425	Srgap2	1:131411800-131514232	0.035884	0.101465	0.1244	0.234616	0.122367	0.428882	0.04231	0.127716	0.104716	0	0.014251	0.072161	0	0.068362	0.087707	0.046937	0	0.03398
ENSMUST00000187273	Srgap2-206	ENSMUSG00000026425	Srgap2	1:131436675-131504366	0.540202	0.416208	0.264051	1.4585	1.78974	1.22785	0.596221	0.687141	0.867233	0.048125	0.151441	0.467244	0.156268	0.068384	0.414099	0.229421	0.004471	0.195117
ENSMUST00000027693	Rab29-201	ENSMUSG00000026433	Rab29	1:131867240-131872887	0.152549	0.258311	0.80988	0.46503	0.643277	1.80399	0.891639	0.631797	0.646813	0.694323	0.246214	0.079748	0.399806	0.323725	0.44037	0.102319	0.378188	0.629493
ENSMUST00000112386	Rab29-202	ENSMUSG00000026433	Rab29	1:131867224-131872739	2.47723	1.97797	0.77853	1.8032	1.97964	1.00795	0.503461	1.4068	0.457604	0.338237	0.526073	0.781607	0.289018	0.227259	0.150324	1.8822	2.13908	1.07153
ENSMUST00000086559	Slc41a1-201	ENSMUSG00000013275	Slc41a1	1:131827977-131848865	6.14044	5.34033	5.51656	4.62455	3.85409	4.52196	2.1004	2.34542	1.74227	1.47012	1.34828	1.64637	0.834617	0.875127	1.67103	4.11042	5.82055	5.81548
ENSMUST00000112362	Cdk18-202	ENSMUSG00000026437	Cdk18	1:132114764-132139605	0	0	0	0	0	0	0	0	0	0	0	0	0	0	0	0	0	0
ENSMUST00000027697	Cdk18-201	ENSMUSG00000026437	Cdk18	1:132112237-132139684	0.757799	0.786546	0.779858	0.194104	0.132572	0.123138	0.337997	0.220365	0.284991	0.91246	0.885736	1.3126	4.79242	4.24941	3.17053	0.150791	0.312342	0.172067
ENSMUST00000190322	Slc45a3-204	ENSMUSG00000026435	Slc45a3	1:131976719-131977945	0	0	0	0	0	0	0	0	0	0	0	0	0	0	0	0	0	0
ENSMUST00000112370	Mfsd4a-203	ENSMUSG00000059149	Mfsd4a	1:132026621-132067965	0	0	0	0	0	0	0	0	0	0	0	0	0	0	0	0	0	0
ENSMUST00000160656	Mfsd4a-209	ENSMUSG00000059149	Mfsd4a	1:132026808-132067826	0	0	0	0	0	0	0	0	0	0	0	0	0	0	0	0	0	0
ENSMUST00000144548	Mfsd4a-205	ENSMUSG00000059149	Mfsd4a	1:132026808-132067963	0	0.182449	0.158496	0.074307	0.088409	0	0	0	0	0.142111	0	0.091576	0.041916	0.165361	0	0.172187	0.157333	0.166929
ENSMUST00000046658	Mfsd4a-201	ENSMUSG00000059149	Mfsd4a	1:132036784-132067933	0	0.042821	0	0.028062	0.026961	0.040388	0	0	0.011928	0.009635	0	0.017766	0.034068	0	0	0	0	0.010778
ENSMUST00000159038	Mfsd4a-207	ENSMUSG00000059149	Mfsd4a	1:132038513-132067911	0	0	0	0	0	0	0	0	0	0	0	0	0	0	0	0	0	0
ENSMUST00000112365	Mfsd4a-202	ENSMUSG00000059149	Mfsd4a	1:132038917-132067965	0	0	0	0	0	0	0	0	0	0	0	0	0	0	0	0	0	0
ENSMUST00000161864	Mfsd4a-210	ENSMUSG00000059149	Mfsd4a	1:132038922-132067900	0	0	0	0	0	0	0	0	0	0	0	0	0	0	0	0	0	0
ENSMUST00000177943	Slc45a3-202	ENSMUSG00000026435	Slc45a3	1:131962967-131982969	1.44366	1.48396	0.985661	0.53657	0.423046	0.000243	0	0	0	0	0.027942	0	0	0	0	0	0	0
ENSMUST00000027695	Slc45a3-201	ENSMUSG00000026435	Slc45a3	1:131970609-131982964	0.007272	0.007053	0.006625	0	0.006321	0.428979	0	0.010862	0.011613	0.018763	0	0.034595	0.049286	0.02437	0	0	0	0.020848
ENSMUST00000027696	Elk4-201	ENSMUSG00000026436	Elk4	1:132007876-132023661	1.01863	0.852043	0.74662	0.987944	0.482747	0.486299	0.700509	0.530684	0.729331	0.102106	0.113094	0.72074	0.202465	0.026809	0.092329	0.341671	0.029416	0.389471
ENSMUST00000086556	Elk4-202	ENSMUSG00000026436	Elk4	1:132007607-132026448	8.4005	11.0707	11.3042	10.2684	8.42961	9.90722	6.54531	8.57719	6.04591	7.1474	6.92545	4.89773	4.4648	4.84069	5.17518	5.46493	6.17753	4.43072
ENSMUST00000146432	Elk4-206	ENSMUSG00000026436	Elk4	1:132008297-132018305	0.353995	0.524296	0.527473	0.812252	0.685731	0.458116	0.558061	0.367627	0.506458	0.524456	0.086684	0.343099	0.335089	0.551898	0.312478	0.568123	0.290854	0.251984
ENSMUST00000126927	Mfsd4a-204	ENSMUSG00000059149	Mfsd4a	1:132022806-132067911	0.031206	0	0	0.01308	0	0.026831	0.032119	0.035433	0.055888	0	0.056483	0	0	0	0.029054	0	0	0
ENSMUST00000046071	Klhdc8a-201	ENSMUSG00000042115	Klhdc8a	1:132298626-132307357	0.159986	0.235644	0.220347	0.634632	0.146266	0.24813	0.216961	0.202806	0.083593	0.18296	0.104542	0.127746	0.082441	0.145954	0.302139	0.386023	0.468971	0.68771
ENSMUST00000112357	Lemd1-201	ENSMUSG00000079330	Lemd1	1:132191455-132257382	0	0	0	0	0	0	0	0	0	0	0	0	0	0	0	0	0	0
ENSMUST00000188175	AC124108.1-201	ENSMUSG00000118219	AC124108.1	1:132191457-132209546	0	0	0.205998	0	0	0	0	0.352995	0.065152	0.017834	0.016387	0.00548	0.002962	0	0.018443	0	0	0.029789
ENSMUST00000191418	Lemd1-208	ENSMUSG00000079330	Lemd1	1:132228184-132257034	0	0	0	0	0	0	0	0	0	0	0	0	0	0	0	0	0	0
ENSMUST00000086544	Gm10188-201	ENSMUSG00000066936	Gm10188	1:132229048-132229767	0	0	0	0	0	0	0	0	0	0	0	0	0	0	0	0	0	0
ENSMUST00000188169	Lemd1-205	ENSMUSG00000079330	Lemd1	1:132191431-132259227	0.152289	0.151966	0.077671	0.201452	0.053808	0.018975	0	0	0	0	0	0	0	0	0	0	0	0
ENSMUST00000185223	Lemd1-202	ENSMUSG00000079330	Lemd1	1:132203852-132204509	2.02057	0	0.782392	0	0.663764	0.731106	0.120919	0	0	0	0	0	0	0	0	0	0	0
ENSMUST00000189062	Lemd1-206	ENSMUSG00000079330	Lemd1	1:132200963-132205783	0.341368	1.56692	0.041644	0.755754	0.329677	0.181141	0	0	0	0	0	0	0	0	0	0	0	0
ENSMUST00000062264	Nucks1-201	ENSMUSG00000026434	Nucks1	1:131910556-131936321	184.244	183.45	177.872	110.315	98.2685	97.5881	32.6387	37.4049	25.771	21.3826	21.2344	19.5699	14.8013	17.9175	16.2235	16.9976	18.2787	16.3645
ENSMUST00000189946	Nucks1-203	ENSMUSG00000026434	Nucks1	1:131910534-131932679	8.33478	8.37677	8.22244	5.46091	4.71281	5.65097	1.70739	2.38478	1.91843	1.45134	1.12186	1.34382	0.665955	1.36674	0.757841	0.731581	0.970559	1.44285
ENSMUST00000072177	Nuak2-201	ENSMUSG00000009772	Nuak2	1:132316126-132333293	0.008557	0.005771	0.007878	0.014203	0.018091	0.009832	0.023098	0.019751	0.016962	0.003207	0.001571	0.012934	0.002688	0.003595	0.010185	0	0.011415	0.007831
ENSMUST00000082125	Nuak2-202	ENSMUSG00000009772	Nuak2	1:132316126-132333488	6.80649	5.8779	4.66531	11.5857	10.5674	10.2821	9.65683	10.684	7.995	11.533	7.77158	6.44844	4.26671	3.44692	5.30731	6.30432	7.17452	6.11703
ENSMUST00000045473	Tmcc2-201	ENSMUSG00000042066	Tmcc2	1:132356315-132391281	4.54607	2.37913	2.98977	4.65588	3.97884	1.01063	3.15123	1.81219	1.65471	2.76601	2.69307	2.47475	2.70958	2.34346	2.59851	5.99795	5.29536	6.56371
ENSMUST00000132435	Tmcc2-203	ENSMUSG00000042066	Tmcc2	1:132356323-132390318	1.99388	1.67476	3.26158	0.147169	0.107304	4.83273	0.028489	0.068661	0.059497	0	0	0.001425	0.040967	0.031367	0.034604	0.044506	0.043055	0.027711
ENSMUST00000142609	Tmcc2-206	ENSMUSG00000042066	Tmcc2	1:132356316-132367887	0.00376	0.002931	0.004712	0.773415	0.73707	0.00183	0	0.363759	0.324425	0	0	0	0	0	0	0	0	0
ENSMUST00000188389	Dstyk-204	ENSMUSG00000042046	Dstyk	1:132417604-132464092	0	0	0	0	0	0	0	0	0	0	0	0	0	0	0	0	0	0
ENSMUST00000045110	Dstyk-201	ENSMUSG00000042046	Dstyk	1:132417555-132466958	10.5643	9.1915	10.6119	8.1383	6.54032	6.76864	5.42844	5.25985	4.94715	5.24815	5.09047	4.38335	4.76311	4.55037	4.34059	6.99145	7.43224	6.49023
ENSMUST00000187092	Dstyk-202	ENSMUSG00000042046	Dstyk	1:132449398-132451607	0.035841	0.041513	0.050917	0.053974	0.074314	0.095591	0.056361	0.129963	0.078696	0.159447	0.028911	0.272726	0	0.009275	0.231405	0	0.115114	0.073801
ENSMUST00000186530	Cntn2-203	ENSMUSG00000053024	Cntn2	1:132533657-132543256	0	0	0	0	0	0	0	0	0	0	0	0	0	0	0	0	0	0
ENSMUST00000086521	Cntn2-201	ENSMUSG00000053024	Cntn2	1:132511782-132542939	1.0102	0.213605	0.593114	2.24095	1.97707	1.50365	0.002507	0.222178	0	0.007238	0	0	0	0	0	0	0	0.00139
ENSMUST00000188943	Cntn2-206	ENSMUSG00000053024	Cntn2	1:132528999-132533884	0.097259	0.150119	0.328181	0.029092	0.005655	0.016734	0	0.097151	0	0	0	0	0	0.029459	0	0	0	0.040871
ENSMUST00000187505	Rbbp5-202	ENSMUSG00000026439	Rbbp5	1:132477406-132504108	0	0	0	0	0	0	0	0	0	0	0	0	0	0	0	0	0	0
ENSMUST00000027700	Rbbp5-201	ENSMUSG00000026439	Rbbp5	1:132477435-132505659	8.38862	9.46708	9.88487	4.57171	6.04343	6.69312	2.13181	2.05093	0.608385	0.664975	0.678754	1.48407	0.211848	0.666537	0.899877	0.000393	0.557398	0.009674
ENSMUST00000190997	Rbbp5-207	ENSMUSG00000026439	Rbbp5	1:132477367-132504889	4.56128	6.52055	6.1526	5.16007	1.89352	2.15668	1.40448	2.09993	2.86162	1.49178	1.20381	0.683117	1.06942	0	0.970505	1.57725	1.41966	1.99265
ENSMUST00000190825	Rbbp5-206	ENSMUSG00000026439	Rbbp5	1:132477365-132504490	0.152796	0.009719	0.000358	0.000507	0	0.028308	0	0	0	0.002247	0	0	0.001474	0.471588	0	0.086725	0.002592	0
ENSMUST00000189786	Rbbp5-205	ENSMUSG00000026439	Rbbp5	1:132477642-132490585	0.935397	0.041972	0.086216	0.209254	0.109864	0.339593	0.665145	0.163531	0.077203	0.04222	0.004831	0.001479	0.002856	0	0.037329	0	0	0
ENSMUST00000188575	Rbbp5-204	ENSMUSG00000026439	Rbbp5	1:132477491-132490501	0.069271	0.276772	0.086229	0.217768	0.803832	0.135837	0.086848	0.070491	0	0.051185	0.064863	0.079353	0.126599	0	0	0.401657	0.167954	0
ENSMUST00000058167	Tmem81-201	ENSMUSG00000048174	Tmem81	1:132506230-132508639	0.059198	0.20288	0.180729	0.161835	0.131675	0.098731	0.099529	0.091242	0.090079	0.067045	0.113567	0.083349	0.078031	0.072568	0.197615	0.057016	0.089272	0.079884
ENSMUST00000188789	Tmem81-202	ENSMUSG00000048174	Tmem81	1:132506889-132508639	0.988061	1.25076	0.968722	1.48994	1.19003	1.39741	0.562739	1.12146	1.0309	0.637421	0.534045	0.69416	0.292488	0.713805	0.565036	0.509754	0.600876	0.694401
ENSMUST00000027706	Lrrn2-201	ENSMUSG00000026443	Lrrn2	1:132880273-132940005	0.719927	0.446904	0.426128	0.875057	0.694311	0.857584	0.294824	0.538188	0.31068	0.155391	0.281175	0.142638	0.08134	0.079193	0.237001	0.108513	0.137234	0.143141
ENSMUST00000187861	Nfasc-207	ENSMUSG00000026442	Nfasc	1:132570044-132707406	0	0.000403	0.005706	0	0.016792	0.005705	0	0	0	0	0	0	0	0	0.007769	0.037628	0	0
ENSMUST00000186389	Nfasc-205	ENSMUSG00000026442	Nfasc	1:132570423-132637091	0	0	1e-06	0	0	0	0	0	0	0	0	0	0	0	0	0	0	0
ENSMUST00000094569	Nfasc-202	ENSMUSG00000026442	Nfasc	1:132564690-132741757	1.18111	1.12736	0.941063	2.31725	1.7028	1.35547	3.43109	3.60934	2.90292	3.5141	3.67744	3.67654	1.85078	2.03683	1.91629	0.893141	0.838979	0.999817
ENSMUST00000163770	Nfasc-203	ENSMUSG00000026442	Nfasc	1:132570334-132741763	0.113768	0.115526	0.001975	0.157505	0.119139	0.139558	0.353756	0.423172	0.327003	0.217394	0.195098	0.219707	0.063296	0.218645	0.067297	0	0.14172	0
ENSMUST00000043189	Nfasc-201	ENSMUSG00000026442	Nfasc	1:132569249-132707326	0.002668	0	0.053987	0.007781	0	0	0.002032	0.003243	0.00627	0.000947	0	0.014637	0	0	0	0	0.038391	0.0691
ENSMUST00000188307	Nfasc-208	ENSMUSG00000026442	Nfasc	1:132599835-132741797	0.003951	0	0.037559	0	0	0.002079	0.007183	0	0	0	0.496728	0.725626	0	0	0.024411	0	0	0
ENSMUST00000067429	Mdm4-202	ENSMUSG00000054387	Mdm4	1:132989845-133025348	0.194527	0.227856	0.224491	0.380984	0.324697	0.286532	0.023159	0.253922	0.267988	0.138207	0.153135	0.199504	0.002112	0.127737	0.186193	0.02016	0.13434	0.190248
ENSMUST00000188090	Mdm4-210	ENSMUSG00000054387	Mdm4	1:132986220-133025416	11.9163	12.205	11.7028	16.9695	19.3688	18.0361	10.7567	11.8825	11.8205	6.7393	6.54673	7.68776	5.04678	4.32701	7.36089	8.78193	5.9823	6.55261
ENSMUST00000067398	Mdm4-201	ENSMUSG00000054387	Mdm4	1:132991354-133025356	0.30747	0.364915	0.427288	0.397109	0.383547	0.343117	0.326443	0.29873	0.373602	0.215248	0.187861	0.179834	0.06988	0.202339	0.219164	0	0.325043	0.222282
ENSMUST00000186617	Mdm4-206	ENSMUSG00000054387	Mdm4	1:132959484-133025338	0.034104	0.043834	0.078868	0.131269	0.06866	0.14153	0.104037	0.236371	0.178457	0.068343	0.033457	0.160085	0.019553	0.104387	0.115453	0.178579	0.085349	0.096993
ENSMUST00000190807	Mdm4-213	ENSMUSG00000054387	Mdm4	1:133009151-133030561	0.065272	0.327303	0	0.082184	0	0.234993	0.116908	0	0.097717	0	0	0	0	0.148633	0	0	0	0
ENSMUST00000077730	Pik3c2b-201	ENSMUSG00000026447	Pik3c2b	1:133046012-133108687	7.99549	7.25331	6.81834	7.75298	7.36435	7.19818	5.29336	6.60552	4.29439	4.07344	4.96631	4.67706	2.10139	2.55968	2.14038	3.3838	2.2847	2.44495
ENSMUST00000153707	Pik3c2b-204	ENSMUSG00000026447	Pik3c2b	1:133045667-133067229	0.323814	0	0	0	0	0	0	0	0	0	0	0	0	0	0	0	0	0
ENSMUST00000135222	Etnk2-203	ENSMUSG00000070644	Etnk2	1:133363572-133380336	0.275142	0.361645	0.276117	0.222816	0.204772	0.206198	0.17779	0	0.13459	0.423223	0.485807	0	0.145669	0.164826	0	0.04418	0.048657	0.150642
ENSMUST00000129213	Etnk2-201	ENSMUSG00000070644	Etnk2	1:133365332-133380316	0.092924	0	0	0.135264	0	0	0	0.31876	0	0.077549	0	0.272045	0	0	0.211057	0	0	0
ENSMUST00000052529	Ppp1r15b-201	ENSMUSG00000046062	Ppp1r15b	1:133131143-133139783	33.8115	32.2269	31.154	24.9957	21.5479	24.5741	21.0451	21.928	16.494	18.4545	19.3623	19.4134	12.1578	12.0356	10.8673	5.4451	7.55574	7.3171
ENSMUST00000187299	Plekha6-205	ENSMUSG00000041757	Plekha6	1:133274248-133281811	0	0	0.140307	0	0	0	0	0	0	0	0	0	0	0	0	0	0	0
ENSMUST00000038295	Plekha6-201	ENSMUSG00000041757	Plekha6	1:133246106-133303435	0.057472	0.029817	0.19272	0.128589	0.072304	0.229675	0.01644	0.19856	0.014391	0.057734	0.13029	0.134986	0.017789	0.004342	0.005892	0.023239	0.002206	0.07313
ENSMUST00000187285	Plekha6-204	ENSMUSG00000041757	Plekha6	1:133181321-133301219	0.261607	0.213149	0	0.527387	0.211169	0.738933	0.544231	0.307315	0.287931	0.458676	0.319225	0.396763	0.320697	0.338903	0.173097	0.406742	0.355634	0.193905
ENSMUST00000105082	Plekha6-202	ENSMUSG00000041757	Plekha6	1:133246097-133303435	0.025909	0	0.031341	0	0	0.069155	0.179649	0	0.268073	0.127501	0.009794	0.022906	0	0.154412	0.037281	0.024817	0.003021	0
ENSMUST00000186917	Plekha6-203	ENSMUSG00000041757	Plekha6	1:133259009-133301216	0	0.166728	0	3.22497	2.06582	0	0	0	0	0	0	0	0	0	0	0	0	1.26123
ENSMUST00000190186	Plekha6-207	ENSMUSG00000041757	Plekha6	1:133272217-133301487	1.54659	1.05912	1.06967	0	0	0	0	0	0	0	0	0	0	0	0	0	0	0
ENSMUST00000212252	Plekha6-212	ENSMUSG00000041757	Plekha6	1:133164210-133272280	0.532911	0	0	0.172466	0	0.0766	0	0	0	0	0	0	0	0	0	0	0	0
ENSMUST00000189598	Plekha6-206	ENSMUSG00000041757	Plekha6	1:133274254-133284955	0.118428	0.084194	0	0.058059	0.048874	0.003295	0	0	0	0.21057	0	0	0.108639	0.070568	0.001901	0.13148	0.005576	0.049833
ENSMUST00000153799	Sox13-205	ENSMUSG00000070643	Sox13	1:133382303-133424377	5.94838	4.93661	4.29544	4.88252	3.65154	5.27292	3.49015	6.21381	3.89272	3.67271	4.79846	3.85852	2.73924	1.92112	3.70242	4.20622	3.15465	3.69145
ENSMUST00000144386	Sox13-203	ENSMUSG00000070643	Sox13	1:133382303-133393218	2.26524	2.77754	3.2548	4.61103	4.90889	4.10447	4.94533	3.38871	4.1736	4.01349	4.37657	4.05232	0.574764	2.0175	0.319402	1.6122	2.57506	1.56429
ENSMUST00000094551	Sox13-201	ENSMUSG00000070643	Sox13	1:133383651-133393270	0.028855	0.074646	0.023788	0.03149	0.037694	0.075369	0.035114	0.028764	0.05526	0.027709	0.019109	0.023388	0.026317	0.02603	0.003433	0	0.03284	0.033019
ENSMUST00000171264	Snrpe-205	ENSMUSG00000090553	Snrpe	1:133606523-133609925	0	0	0	0	0	0	0	0	0	0	0	0	0	0	0	0	0	0
ENSMUST00000166915	Snrpe-204	ENSMUSG00000090553	Snrpe	1:133603871-133610291	143.775	93.2399	134.829	17.9159	108.149	96.4407	38.7804	9.94051	10.9201	8.38659	19.0548	17.1249	13.8816	10.2663	22.9892	4.12917	1.74305	2.01447
ENSMUST00000164096	Snrpe-201	ENSMUSG00000090553	Snrpe	1:133606087-133610249	2.77492	3.27711	3.79046	2.82537	3.69471	3.35693	1.29979	1.52503	1.47986	1.34417	1.13352	1.18415	0.483165	0.669267	0.387119	1.25311	0.593228	0.558811
ENSMUST00000166291	Snrpe-203	ENSMUSG00000090553	Snrpe	1:133603876-133610232	1.96156	1.05946	0.377092	0.633738	0.503374	0.516009	0	0	0	0	0	0	0.207013	0	0.422916	0	0	0
ENSMUST00000164574	Snrpe-202	ENSMUSG00000090553	Snrpe	1:133608861-133610215	0.250665	0.135392	0.183443	0.158711	0.136859	0.242251	0.054202	0.098699	0.180123	0.053425	0.032193	0.306393	0.0478	0.03057	0.056946	0.032846	0.019713	0.000311
ENSMUST00000189524	Lax1-202	ENSMUSG00000051998	Lax1	1:133680470-133690086	0	0	0	0	0	0	0	0	0	0	0	0	0	0	0	0	0	0
ENSMUST00000169295	Lax1-201	ENSMUSG00000051998	Lax1	1:133679091-133690108	0.249837	0.259355	0.279619	0.078783	0.123236	0.08508	0.015389	0	0.016799	0	0	0	0	0	0	0	0	0
ENSMUST00000195669	Zc3h11a-212	ENSMUSG00000102976	Zc3h11a	1:133627130-133639170	0	0	0	0	0	0	0	0	0	0	0	0	0	0	0	0	0	0
ENSMUST00000194668	Zc3h11a-209	ENSMUSG00000102976	Zc3h11a	1:133639142-133661358	0	0.210935	0.192019	0	0	0.150437	0	0	0	0	0	0	0.318004	0	0	0	0	0
ENSMUST00000191896	Zc3h11a-203	ENSMUSG00000102976	Zc3h11a	1:133619862-133661318	1.59564	0.181416	0.100468	0.197244	0.251489	0.277728	0.158679	0.078959	0.073056	0.224413	0.087312	0.103932	0.10556	0.821682	0.2283	0.124408	0.161157	0.768539
ENSMUST00000179598	Gm38394-201	ENSMUSG00000094410	Gm38394	1:133619940-133661318	10.0955	3.38839	17.5197	14.6931	5.89144	3.99429	2.94706	1.69867	7.94091	5.99752	0.91896	4.04547	1.07628	1.16358	2.00435	2.1625	3.49661	3.73651
ENSMUST00000027736	Zc3h11a-213	ENSMUSG00000116275	Zc3h11a	1:133619871-133661380	1.31943	0.25757	0.43628	0.162319	0.23431	0.323712	0.087599	0.092985	0.074962	0.095802	0.066096	0.234653	0.04496	3.24216	0.308198	0.281494	0.294511	0.098932
ENSMUST00000195424	Zc3h11a-211	ENSMUSG00000102976	Zc3h11a	1:133638884-133661378	0.107389	0.14312	0.036729	0	0.034361	0	0	0	0	0	0	0	0	0	0	0.05118	0	0
ENSMUST00000193504	Zc3h11a-208	ENSMUSG00000102976	Zc3h11a	1:133640658-133661282	0.25146	0.440527	0.352573	0.238635	0.275939	0.095365	0.253711	0.067893	0.117838	0.096999	0.161938	0.109466	0.128711	0	0.124731	0	0.105189	0
ENSMUST00000195067	Zc3h11a-210	ENSMUSG00000102976	Zc3h11a	1:133645781-133661296	14.9827	13.8162	15.8157	12.5912	12.6614	11.9037	7.11865	8.59064	10.0708	6.49599	5.71971	4.70099	3.28728	4.35207	7.06575	4.52284	6.12925	8.09383
ENSMUST00000190574	Zbed6-201	ENSMUSG00000102049	Zbed6	1:133655879-133660885	36.6805	37.2937	39.3904	31.4466	34.4199	31.1956	18.4574	20.6346	20.959	11.1683	10.0665	15.5043	7.12609	8.83947	11.1763	12.3741	12.0297	12.6705
ENSMUST00000149380	Optc-204	ENSMUSG00000010311	Optc	1:133897699-133907126	0	0	0	0.47048	0	0.160071	0.203301	0.251377	0.64262	0.549302	1.16698	0.318731	0.349935	1.14471	0.90287	0.152118	0	1.06059
ENSMUST00000124051	Optc-201	ENSMUSG00000010311	Optc	1:133897199-133907172	0.091251	0.003956	0.066251	0.495861	0	0.253462	0.579215	0.436107	1.11469	1.74886	0.532171	0.467137	0.420646	0.400437	3.88747	0.424439	0.797356	0.533874
ENSMUST00000153617	Optc-205	ENSMUSG00000010311	Optc	1:133897200-133907999	0.056372	0.077967	0	0	0.082481	0.001899	0.001907	0.004193	0	0	0	0	0	0	0	0	0	0
ENSMUST00000126123	Optc-203	ENSMUSG00000010311	Optc	1:133900834-133907002	0.035165	0.191018	0.180382	0.152896	1.04418	0.855071	2.39314	1.07782	1.64897	1.97933	0.819903	1.30108	0.329898	0.175054	2.95393	0.095361	0.064136	1.15937
ENSMUST00000048432	Prelp-201	ENSMUSG00000041577	Prelp	1:133910304-133921414	0.078277	0.036715	0.028197	0.100222	0.133272	0.06818	0.199499	0.137974	0.214528	0.19023	0.055787	0.091895	0.107883	0.097764	0.715041	0.481998	0.71535	1.11899
ENSMUST00000162779	Fmod-202	ENSMUSG00000041559	Fmod	1:134037496-134040474	0	0	0	0	0	0	0	0	0	0	0	0	0	0	0	0	0	0.05578
ENSMUST00000048183	Fmod-201	ENSMUSG00000041559	Fmod	1:134037254-134048277	0.268297	0.186139	0.157023	0.230132	0.126127	0.163085	0.091108	0.034574	0.160046	0.079742	0.078157	0.23133	0.557402	0.909303	1.58943	1.54317	2.58483	3.79104
ENSMUST00000167348	Atp2b4-208	ENSMUSG00000026463	Atp2b4	1:133701639-133701881	0	0.031849	0	0	0	0	0	0.037324	0	0	0	0	0	0	0	0	0	0
ENSMUST00000125659	Atp2b4-203	ENSMUSG00000026463	Atp2b4	1:133706311-133753681	0	5.36634	5.47704	0	0	0	0	0	0	0	0	0	0	0	0	0	0	0
ENSMUST00000048953	Atp2b4-201	ENSMUSG00000026463	Atp2b4	1:133702674-133753747	1.04813	1.16551	0.003202	0.005186	0.009703	0.007363	0	0.00506	0.001067	0	0	0	0	0	0	0	0	0
ENSMUST00000143567	Atp2b4-206	ENSMUSG00000026463	Atp2b4	1:133699457-133801041	0.420314	2.633	3.15118	0.573757	0.693261	0.363107	0.217563	0.774234	0.527299	0.179882	0.180725	0.200874	0.058985	0.095334	0.2639	0.273944	0.354884	0.427203
ENSMUST00000165602	Atp2b4-207	ENSMUSG00000026463	Atp2b4	1:133702674-133753747	6.34728	0.038027	0.138095	2.80257	2.22677	2.72153	0.735995	0	0	0.553759	0	0.446701	0	0	0	0	0	0
ENSMUST00000112264	Atp2b4-202	ENSMUSG00000026463	Atp2b4	1:133713981-133753281	0.000342	0.0004	0	0.00193	0	0	0	0	0.000818	0	0	0	0	0	0	0	0	0
ENSMUST00000156873	Chil1-208	ENSMUSG00000064246	Chil1	1:134182176-134190036	0	0	0	0	0	0	0	0	0	0	0	0	0	0	0	0	0	0
ENSMUST00000082060	Chil1-201	ENSMUSG00000064246	Chil1	1:134182404-134190029	0	0	0	0	0	0	0	0	0	0	0	0	0	0	0	0	0	0
ENSMUST00000133701	Chil1-203	ENSMUSG00000064246	Chil1	1:134182474-134186551	0	0	0	0	0	0	0	0	0	0	0.168344	0.024613	0	0	0	0	0	0
ENSMUST00000132873	Chil1-202	ENSMUSG00000064246	Chil1	1:134182481-134186561	0	0	0	0	0	0	0	0	0	0	0	0	0	0	0	0	0	0
ENSMUST00000153856	Chil1-207	ENSMUSG00000064246	Chil1	1:134182404-134190181	0.029591	0.018073	0.030654	0.074106	0	0.03574	0.185813	0.233634	0	0.048417	0.015674	0.093831	0	0	0.032331	0.308382	0.407015	0.175269
ENSMUST00000027730	Myog-201	ENSMUSG00000026459	Myog	1:134289989-134292548	0.037159	0	0.11389	0.39424	0.117292	0.152787	0	0.024267	0.025946	0	0	0	0	0	0	0	0	0.022048
ENSMUST00000038445	Mybph-201	ENSMUSG00000042451	Mybph	1:134193448-134201231	0	0.179466	0.054341	0	0	0	0	0.019846	0	0	0	0	0	0	0	0	0	0
ENSMUST00000038191	Adora1-201	ENSMUSG00000042429	Adora1	1:134201349-134235397	0	0	0	0	0	0	0	0	0.0107	0.034238	0	0	0	0	0.07216	0	0	0.311261
ENSMUST00000187631	Adora1-204	ENSMUSG00000042429	Adora1	1:134203397-134235364	0	0	0	0	0	0	0	0	0	0	0	0	0	0	0	0	0	0
ENSMUST00000191577	Mybph-202	ENSMUSG00000042451	Mybph	1:134193457-134201232	0.10394	0.187951	0.244532	0.018606	0.075582	0.026772	0.015316	0	0.039346	0.022682	0	0.057523	0	0	0.049105	0	0.009515	0
ENSMUST00000086465	Adora1-202	ENSMUSG00000042429	Adora1	1:134199225-134235431	0.044367	0.099884	0.057437	0.073202	0.044061	0	0.028561	0.035198	0	0.02526	0	0.034888	0.050566	0.054699	0.051848	0.254077	0.327167	0.144157
ENSMUST00000169927	Adora1-203	ENSMUSG00000042429	Adora1	1:134199223-134234578	0.013594	0	0	0	0	0	0	0	0	0	0.006271	0	0	0	0	0	0	0
ENSMUST00000020692	Btg2-201	ENSMUSG00000020423	Btg2	1:134075170-134079120	9.45655	8.48017	6.55146	16.629	14.2431	15.0576	9.45295	10.6924	6.23601	9.50623	9.19079	8.39429	11.8877	11.3007	12.1616	14.9438	16.265	15.5964
ENSMUST00000189361	Ppfia4-205	ENSMUSG00000026458	Ppfia4	1:134297501-134332928	0	0	0.000471	0	0	0	0	0	0	0	0	0	0	0	0	0	0	0
ENSMUST00000168515	Ppfia4-201	ENSMUSG00000026458	Ppfia4	1:134296783-134332928	0.128566	0.259694	0.164844	0.50198	0.385447	0.431264	0.382029	0.320416	0.304862	0.349961	0.17838	0.283467	0.214927	0.13529	0.440654	0.066151	0.095342	0.085981
ENSMUST00000186730	Ppfia4-203	ENSMUSG00000026458	Ppfia4	1:134296784-134327266	0.244372	0	0.239201	0	0	0.007441	0	0	0	0	0.282596	0	0	0	0	0	0	0
ENSMUST00000049470	Tmem183a-201	ENSMUSG00000042305	Tmem183a	1:134346097-134361979	9.56034	8.96284	12.0906	14.3151	11.6956	9.83839	7.17079	2.24943	4.83312	3.01353	0.807284	0.173088	3.93392	2.95046	3.04766	0.786964	2.66479	1.55688
ENSMUST00000185903	Tmem183a-202	ENSMUSG00000042305	Tmem183a	1:134355708-134361690	1.15999	0.887031	0.790236	0.780711	0.56053	0.672893	0.379051	0.594882	0.483628	0.18441	0.556218	0.12786	0.365487	0.210201	0.155451	0.216554	0.270202	0.328317
ENSMUST00000173908	Cyb5r1-208	ENSMUSG00000026456	Cyb5r1	1:134406004-134409665	0	0	0	0	0	0	0	0	0	0	0	0	0	0	0	0	0	0
ENSMUST00000027726	Cyb5r1-201	ENSMUSG00000026456	Cyb5r1	1:134405781-134411740	1.04966	2.21938	1.61164	0.991981	1.28061	1.59807	0.362123	0.395702	0.769513	4.22752	4.55936	0.673699	0.49131	0.628715	1.33332	0.312469	1.60077	0.541681
ENSMUST00000112237	Adipor1-202	ENSMUSG00000026457	Adipor1	1:134415456-134433348	19.8799	19.4217	19.2084	20.1577	22.1276	20.0524	29.0433	29.2445	21.061	29.8438	30.2932	29.7204	30.1083	30.4802	26.6236	36.081	43.8571	29.0768
ENSMUST00000027727	Adipor1-201	ENSMUSG00000026457	Adipor1	1:134415378-134433351	3.13859	2.19193	2.25155	4.23508	2.38583	3.13282	2.18432	2.67415	3.06745	10.6626	11.0098	2.5394	9.00373	8.22866	9.93935	25.2841	10.1129	20.1957
ENSMUST00000116528	Klhl12-203	ENSMUSG00000026455	Klhl12	1:134455555-134490873	9.87396	0	10.3989	0	0	0.018441	3.47864	0	0	0	0	0	0	0	0	5.81526	2.2749	3.2938
ENSMUST00000027725	Klhl12-201	ENSMUSG00000026455	Klhl12	1:134455531-134491018	3.77065	13.3098	4.64252	8.03572	7.06163	6.74283	0.584297	4.48436	3.46209	4.22023	3.94383	4.0403	3.81881	3.61972	3.70316	1.13959	3.34353	1.14176
ENSMUST00000112232	Klhl12-202	ENSMUSG00000026455	Klhl12	1:134455531-134490873	0.888955	0.232371	0	0.044941	0.183756	0	0	0	0	0	0	0	0	0.068268	0	0	0	0.422545
ENSMUST00000047978	Rabif-201	ENSMUSG00000042229	Rabif	1:134494648-134508774	8.41208	9.34727	8.43429	9.66531	10.3556	8.41213	5.70512	5.96687	4.96084	5.1545	4.44248	4.65411	3.15182	3.71958	3.96549	3.83711	3.6739	3.69586
ENSMUST00000188842	Syt2-204	ENSMUSG00000026452	Syt2	1:134646681-134749417	0.056344	0.129154	0	0	0	0	0	0	0	0	0	0	0	0	0	0	0	0
ENSMUST00000121990	Syt2-201	ENSMUSG00000026452	Syt2	1:134709300-134753149	0.451004	0.423064	0.589001	0.140694	0.082739	0.078686	0.005165	0.047946	0.052675	0.009095	0.016691	0.004199	0	0	0.018927	0	0	0
ENSMUST00000187725	Syt2-203	ENSMUSG00000026452	Syt2	1:134646677-134741829	0.15915	0.381197	0	0	0	0	0	0	0	0	0	0	0	0	0	0	0	0
ENSMUST00000168381	Ppp1r12b-209	ENSMUSG00000073557	Ppp1r12b	1:134759969-134955851	0.003031	0.013093	0.009711	0.049042	0.018302	0.031734	0.024499	0.029221	0.030597	0.003927	0.010915	0.006865	0	0	0.010634	0	0	0.012425
ENSMUST00000045665	Ppp1r12b-201	ENSMUSG00000073557	Ppp1r12b	1:134754658-134955940	2.5938	1.62316	2.10319	4.66874	3.39791	3.47595	3.77923	4.53275	3.20193	3.23871	3.33313	2.94371	2.08489	2.01777	2.06844	1.60009	2.1219	2.32016
ENSMUST00000086444	Ppp1r12b-202	ENSMUSG00000073557	Ppp1r12b	1:134765943-134955940	0.199613	0	0	0	0	0	0	0	0	0	0	0	0	0	0	0	0	0
ENSMUST00000238280	Ppp1r12b-211	ENSMUSG00000073557	Ppp1r12b	1:134760097-134803851	0.559095	1.43535	1.08998	2.54169	1.54713	1.1166	0.564993	0.688212	0	0.338966	0.143631	0.340514	0	0	0	0	0	0
ENSMUST00000112163	Ppp1r12b-203	ENSMUSG00000073557	Ppp1r12b	1:134947943-134955942	0.020231	0.048522	0.138589	0.320846	0.213594	0.150276	0.272359	0.271863	0.223934	0.00528	0	0.103495	0	0	0.080304	0.274521	0.039068	0.237749
ENSMUST00000047714	Kdm5b-201	ENSMUSG00000042207	Kdm5b	1:134560171-134635285	37.5948	37.3468	39.316	30.2316	21.9772	23.7896	13.537	15.1802	11.7867	11.157	10.3136	8.7567	6.30724	6.43504	7.04042	6.94657	8.0136	7.32989
ENSMUST00000112198	Kdm5b-203	ENSMUSG00000042207	Kdm5b	1:134560192-134631522	0.843678	0.847931	0.713446	2.92303	1.11033	1.14887	0.816717	1.04251	1.50534	1.15035	0.689283	0.706927	0.60712	0.182183	1.08614	0.945819	0.322935	0.662933
ENSMUST00000188177	Ube2t-204	ENSMUSG00000026429	Ube2t	1:134971279-134974159	0	0	0	0.20626	0	0	0.063126	0	0	0	0	0	0	0	0	0	0	0
ENSMUST00000027687	Ube2t-201	ENSMUSG00000026429	Ube2t	1:134962565-134974162	7.31368	7.73727	7.87687	4.97325	4.40887	5.40005	0.855706	1.94423	0.967121	0.276705	0.112735	0.297287	0.122511	0.198427	0.222099	0.02829	0.175142	0.219982
ENSMUST00000137968	Lgr6-202	ENSMUSG00000042793	Lgr6	1:134986355-135017779	0	0	0	0	0	0	0	0	0	0	0	0	0	0	0	0	0	0
ENSMUST00000044828	Lgr6-201	ENSMUSG00000042793	Lgr6	1:134983301-135105276	0.151584	0.185498	0.175138	0.047669	0.076198	0.063756	0.021257	0.02174	0.046357	0.027999	0.07338	0.045065	0.020887	0.004074	0.028852	0	0	0
ENSMUST00000049449	Ptpn7-201	ENSMUSG00000031506	Ptpn7	1:135132725-135145317	0	0.066662	0.011485	0.312495	0.300468	0.449293	0.020366	0.099978	0	0	0	0	0.025652	0	0	0	0	0.010748
ENSMUST00000167080	Ptpn7-202	ENSMUSG00000031506	Ptpn7	1:135133309-135144920	0	0	0.852286	0	0	0	0	0	0	0	0	0	0	0	0	0	0	0
ENSMUST00000187985	Ptpn7-203	ENSMUSG00000031506	Ptpn7	1:135132700-135144034	0.464314	0.460517	0	0	0	0	0	0	0	0	0	0	0	0	0	0	0	0
ENSMUST00000027684	Arl8a-201	ENSMUSG00000026426	Arl8a	1:135146824-135156269	4.31663	4.5989	4.30273	3.91655	3.53861	3.6722	5.1416	4.25226	3.80174	4.97726	5.47075	5.75321	4.17433	4.34816	3.96163	7.66119	7.80884	7.34023
ENSMUST00000125774	Arl8a-203	ENSMUSG00000026426	Arl8a	1:135147669-135156269	0.029257	0.010796	0.00448	0.014808	0.021677	0.021261	0.010828	0.015506	0.021791	0.004122	0.10599	0.170856	0.04041	0.012195	0.030225	0.149891	0.005779	0.022108
ENSMUST00000185752	Elf3-202	ENSMUSG00000003051	Elf3	1:135253579-135258438	1.41121	0	1.11718	0.365742	0.079249	0.018703	0	0	0.011794	0	0	0.012634	0	0	0.140787	0.493223	0	0
ENSMUST00000003135	Elf3-201	ENSMUSG00000003051	Elf3	1:135253575-135258568	0.514175	2.52091	1.20998	0.097503	0.134154	0.265701	0.083898	0.034634	0.031698	0.126658	0.08122	0.13527	0.454844	0.205835	0.274765	0.889398	1.3019	1.07184
ENSMUST00000077340	Rnpep-202	ENSMUSG00000041926	Rnpep	1:135262712-135284084	8.63723	6.96505	9.0119	7.33956	6.40657	5.93272	2.00545	2.55972	1.56298	2.5288	4.27234	1.62417	2.81231	2.39209	2.8716	3.20732	2.86857	2.74133
ENSMUST00000074357	Rnpep-201	ENSMUSG00000041926	Rnpep	1:135262712-135284084	12.4689	12.0552	11.0996	7.93793	5.49185	5.95768	3.13599	4.10359	2.82182	1.02287	0	1.62118	1.23765	1.31077	1.10204	0.104375	0.305555	1.15697
ENSMUST00000059352	Lmod1-201	ENSMUSG00000048096	Lmod1	1:135324807-135368065	0.233218	0.288786	0.183734	0.103672	0.066623	0.157022	0.04458	0.018378	0.023688	0.106246	0.051106	0.051169	0	0.020617	0.008245	0	0.007455	0
ENSMUST00000081104	Timm17a-201	ENSMUSG00000062580	Timm17a	1:135295213-135313778	6.41597	6.22016	6.08035	7.01697	8.76101	8.40206	8.29701	8.23132	7.53885	6.46847	7.15154	7.44339	4.87872	5.45024	5.09152	6.39229	6.21453	5.70689
ENSMUST00000134088	Timm17a-203	ENSMUSG00000062580	Timm17a	1:135304503-135313691	0.167	0.11415	0.076694	0	0.063447	0.042329	0	0.114085	0.124973	0.083194	0	0.32595	0.769251	0.138145	0	0	0.292182	0.575641
ENSMUST00000125454	Timm17a-202	ENSMUSG00000062580	Timm17a	1:135309135-135311345	0.189668	0.466635	0.807657	0.581036	0.42341	0.791588	0.308228	0.413438	0.553327	0.081167	0.196032	0.343742	0.078496	0	0.167991	0	0.066393	0.265726
ENSMUST00000041240	Shisa4-201	ENSMUSG00000041889	Shisa4	1:135371057-135375237	4.63114	3.78281	3.9384	2.60155	2.47029	3.5259	5.24763	6.37962	4.58086	10.0322	7.78379	4.5335	10.4075	13.3396	10.9037	17.1055	13.1311	15.004
ENSMUST00000161934	Ipo9-213	ENSMUSG00000041879	Ipo9	1:135385121-135388594	0	0.384792	0	0.324554	0	0.212951	0.20894	0.281431	0	0.153963	0.128702	0.176767	0	0	0.195955	0	0	0.210828
ENSMUST00000041023	Ipo9-201	ENSMUSG00000041879	Ipo9	1:135382312-135430499	53.886	47.6043	51.6318	29.2398	24.7755	24.6268	11.6589	13.5157	3.97787	8.78351	8.50591	8.89626	8.4083	4.08137	6.84686	6.66572	3.23196	6.7759
ENSMUST00000038945	Phlda3-201	ENSMUSG00000041801	Phlda3	1:135766119-135769136	6.71359	6.18873	8.01721	3.78715	3.08647	4.34278	0.912614	1.13017	0.956251	1.94862	1.74623	1.23923	1.81324	1.92182	2.01838	11.3129	11.6972	8.34625
ENSMUST00000132795	Tnni1-202	ENSMUSG00000026418	Tnni1	1:135783065-135805622	0	0	0	0	0	0	0	0	0	0	0	0	0	0	0	0	0	0
ENSMUST00000152208	Tnni1-207	ENSMUSG00000026418	Tnni1	1:135799402-135810989	0	0	0	0	0	0	0	0	0	0	0	0	0	0	0	0	0	0
ENSMUST00000152075	Tnni1-206	ENSMUSG00000026418	Tnni1	1:135799421-135810989	0	0	0	0	0	0	0	0	0	0	0	0	0	0	0	0	0	0
ENSMUST00000154463	Tnni1-208	ENSMUSG00000026418	Tnni1	1:135799511-135810700	0	0	0	0	0	0	0	0	0	0	0	0	0	0	0	0	0	0
ENSMUST00000139986	Tnni1-204	ENSMUSG00000026418	Tnni1	1:135799519-135809735	0	0	0	0	0	0	0	0	0	0	0	0	0	0	0	0	0	0
ENSMUST00000148201	Tnni1-205	ENSMUSG00000026418	Tnni1	1:135799833-135810989	0.065209	0.172927	0.147761	1.04838	0.922207	1.06756	2.63688	3.2149	3.12737	3.21037	3.50968	3.03232	0.639221	0.711815	0.717064	0	0	0
ENSMUST00000129217	Tnni1-201	ENSMUSG00000026418	Tnni1	1:135805057-135809909	0.171296	0	0	1.234	0.732091	1.48562	1.83549	1.3171	2.17403	2.25313	2.35054	2.28977	0.587633	0.293384	0.596005	0	0	0
ENSMUST00000178204	Tnnt2-205	ENSMUSG00000026414	Tnnt2	1:135836386-135852260	0	0	0	0	0	0	0	0	0	0	0	0	0	0	0	0	0	0
ENSMUST00000190451	Tnnt2-214	ENSMUSG00000026414	Tnnt2	1:135836402-135848049	0	0	0	0	0	0	0	0	0	0	0	0	0	0	0	0	0	0
ENSMUST00000189732	Tnnt2-212	ENSMUSG00000026414	Tnnt2	1:135836410-135852260	0	0	0	0	0	0	0	0	0	0	0	0	0	0	0	0	0	0
ENSMUST00000189355	Tnnt2-211	ENSMUSG00000026414	Tnnt2	1:135836413-135852260	0	0	0	0	0	0	0	0	0	0	0	0	0	0	0	0	0	0
ENSMUST00000189826	Tnnt2-213	ENSMUSG00000026414	Tnnt2	1:135840699-135849459	0	0	0	0	0	0	0	0	0	0	0.088044	0	0	0	0	0	0	0
ENSMUST00000112087	Tnnt2-204	ENSMUSG00000026414	Tnnt2	1:135840857-135852260	0	0	0	0	0	0	0	0	0	0	0	0	0	0	0	0	0	0
ENSMUST00000027671	Tnnt2-201	ENSMUSG00000026414	Tnnt2	1:135840875-135852260	0	0	0	0	0	0	0	0	0	0	0	0	0	0	0	0	0	0
ENSMUST00000112085	Tnnt2-202	ENSMUSG00000026414	Tnnt2	1:135840875-135852260	0	0	0	0	0	0	0	0	0	0	0	0	0	0	0	0	0	0
ENSMUST00000112086	Tnnt2-203	ENSMUSG00000026414	Tnnt2	1:135840875-135852260	0	0	0	0	0	0	0	0	0	0	0	0	0	0	0	0	0	0
ENSMUST00000178854	Tnnt2-206	ENSMUSG00000026414	Tnnt2	1:135840875-135852260	0	0	0	0	0	0	0	0	0	0	0	0	0	0	0	0	0	0
ENSMUST00000179863	Tnnt2-207	ENSMUSG00000026414	Tnnt2	1:135840875-135852260	0	0	0	0	0	0	0	0	0	0	0	0	0	0	0	0	0	0
ENSMUST00000188028	Tnnt2-209	ENSMUSG00000026414	Tnnt2	1:135836354-135852260	0.118063	0.041546	0.012581	0.113694	0	0.053219	0.056852	0.030031	0.088575	0	0	0.002407	0	0	0	0	0	0
ENSMUST00000038760	Lad1-201	ENSMUSG00000041782	Lad1	1:135818598-135833342	3.59408	3.62966	4.34549	0.316864	0.073234	0.066881	0.034587	0.035313	0.01296	0.103994	0	0.009652	0	0	0	0	0	0
ENSMUST00000163260	Pkp1-203	ENSMUSG00000026413	Pkp1	1:135872950-135919120	0	0	0	0	0	0	0	0	0	0	0	0	0	0	0	0	0	0
[truncated: 57,146 more rows]

## Sheet: mRNA_gene
gene_id	gene_name	gene_locus	E10_5_1	E10_5_2	E10_5_3	E12_5_1	E12_5_2	E12_5_3	E16_5_1	E16_5_2	E16_5_3	P0_5_1	P0_5_2	P0_5_3	P10_5_1	P10_5_2	P10_5_3	P60_1	P60_2	P60_3
ENSMUSG00000051951	Xkr4	1:3205901-3671498	0.889294	0.686355	0.517987	1.6864	2.0908	3.12877	2.25529	1.99636	2.24781	0.866154	1.31516	1.48527	0.7273	1.09668	1.96989	3.27117	2.27122	2.36545
ENSMUSG00000025900	Rp1	1:3999557-4409241	0.006347	0.015888	0.0403	0	0	0.004784	0.018053	0.073752	0.050493	0.015028	0.062873	0.07765	0.052191	0.022621	0.063941	0.26531	0.413709	1.14952
ENSMUSG00000025902	Sox17	1:4490931-4497354	1.98729	1.7895	1.1136	1.3611	1.24419	0.813577	1.72006	2.13054	1.22811	1.03554	0.33856	1.12744	0.057868	0.113488	0.091547	0	0	0
ENSMUSG00000033845	Mrpl15	1:4773206-4785739	11.3609	13.993	13.6579	10.9215	10.8897	10.386	5.7655	7.83542	4.50791	4.41725	4.72864	6.54421	3.23259	3.2465	4.39446	3.00756	4.1637	3.11846
ENSMUSG00000025903	Lypla1	1:4807788-4848410	32.0296	29.2402	26.3169	20.2093	24.0787	25.2889	17.5784	18.4737	16.431	14.1567	15.887	13.7994	9.93768	13.1801	12.2755	11.8045	13.0301	11.554
ENSMUSG00000033813	Tcea1	1:4857814-4897909	53.2031	55.5763	53.9219	35.0485	44.3157	42.3404	24.9316	23.1191	25.4746	16.9538	18.6336	16.9823	12.0505	13.5726	12.7031	15.3262	17.3324	15.4475
ENSMUSG00000025905	Oprk1	1:5588466-5606131	0.060153	0.033007	0.098758	0.014462	0.047687	0	0.035151	0.01552	0.034976	0.022823	0	0	0	0	0.02785	0	0	0
ENSMUSG00000002459	Rgs20	1:4909576-5070285	0.585327	0.707798	0.525479	0.064132	0.058233	0.07386	0	0.017072	0	0	0	0	0	0	0	0.044189	0.017997	0.12247
ENSMUSG00000033793	Atp6v1h	1:5070018-5162529	17.4521	17.8645	18.6004	23.2134	23.9317	23.5243	15.215	14.4705	13.5454	13.5518	13.0994	10.9089	10.4416	9.13143	10.5482	10.1193	12.2771	9.75327
ENSMUSG00000087247	Alkal1	1:6359218-6394731	0	0.034001	0	0	0	0.067689	0	0	0	0.03227	0	0	0	0	0.03341	0	0	0
ENSMUSG00000033740	St18	1:6487231-6860940	1.80687	2.96808	1.90705	0.4688	1.63329	0.818589	2.80088	3.46152	3.60647	2.51266	2.30223	3.42719	2.61756	1.40359	1.67796	1.66223	1.70033	2.0888
ENSMUSG00000025907	Rb1cc1	1:6206197-6276648	14.1139	16.4738	17.888	20.5329	24.8824	24.9131	21.4926	18.9517	18.456	14.3389	15.294	15.5214	6.82005	10.9947	13.6273	10.0618	9.97019	9.9751
ENSMUSG00000051285	Pcmtd1	1:7088920-7173628	3.19234	4.88284	4.86804	5.4232	8.49123	5.4323	4.41624	9.74179	5.29455	5.80701	3.99378	4.00176	3.20289	2.8275	4.00756	4.63572	4.15049	4.14063
ENSMUSG00000025909	Sntg1	1:8361475-9299878	0.096122	0.034992	0.038251	0.95095	0.533624	0.509326	0.37533	0.146746	0.347837	0.06582	0.055044	0.091197	0.012304	0.001447	0.139238	0.087996	0.15755	0.185672
ENSMUSG00000061024	Rrs1	1:9545408-9547455	31.7609	34.7042	32.0507	15.1769	14.3634	14.1959	5.81344	6.01137	3.72427	3.8188	3.03377	3.17495	2.75849	2.19483	2.20192	1.70627	2.46579	2.28612
ENSMUSG00000025911	Adhfe1	1:9547948-9580673	0.180002	0.225861	0.144633	0.4331	0.489638	0.512481	0.244692	0.303164	0.426497	0.077778	0.038894	0.098289	0.006188	0.136875	0.078534	0	0.039314	0.070977
ENSMUSG00000067879	Vxn	1:9601199-9627143	0.113155	0.051039	0.052153	1.24826	1.31724	0.741096	0.102508	0.348045	0.070922	0	0.008557	0.04436	0	0	0.009997	0	0.040443	0.010765
ENSMUSG00000025912	Mybl1	1:9667415-9700209	4.00873	3.61365	3.81483	7.53904	9.26721	7.31541	1.20206	2.22985	0.891393	0.216544	0.348673	0.320047	0.089002	0.240708	0.464646	0.098447	0.136068	0.270715
ENSMUSG00000045210	Vcpip1	1:9718622-9748382	10.5052	10.7302	10.2988	10.1315	9.85088	9.95283	6.47793	6.53716	5.35288	5.76406	5.22242	4.28931	2.94223	3.10871	3.85712	4.91343	4.09547	3.82524
ENSMUSG00000025915	Sgk3	1:9798107-9900845	3.88585	3.57695	3.75409	4.26258	3.89575	3.01297	1.0395	1.5189	1.24387	0.705928	0.456157	0.552449	0.195624	0.20386	0.431091	0.017638	0.131004	0.049584
ENSMUSG00000099032	Tcf24	1:9960163-9967932	0.032276	0.108598	0.063348	0.146939	0.232202	0.417416	0.013464	0.027495	0.014698	0.023747	0.060072	0.032839	0.00665	0.010304	0.055503	0	0.011954	0.039736
ENSMUSG00000025916	Ppp1r42	1:9968624-10009136	0.134465	0	0	0	0.122028	0.095408	0.308979	0.076377	0.037105	0	0.02401	0.095993	0.019567	0	0.022842	0	0	0
ENSMUSG00000046101	Mcmdc2	1:9908638-9942085	0.385582	0.571968	0.594938	0.459804	0.868247	0.825989	0.164727	0.061465	0.230517	0.048818	0.090609	0	0.019734	0.037209	0	0	0.019637	0.012361
ENSMUSG00000042501	Cpa6	1:10324720-10719945	0	0.006994	0.007166	0	0	0.003458	0	0	0	0.019782	0.006045	0.006079	0	0.005771	0.00685	0	0	0
ENSMUSG00000025917	Cops5	1:10024601-10038168	45.5993	44.7788	45.3078	45.1073	56.7702	47.771	62.7629	62.119	52.9638	70.1876	70.7947	57.6051	71.9643	58.6778	57.0336	27.818	32.0089	25.8661
ENSMUSG00000056763	Cspp1	1:10024833-10136768	17.9129	23.9821	20.5305	34.7161	43.8688	41.8897	20.8338	21.917	29.7549	7.75572	5.45953	9.54934	3.87211	4.89314	11.0608	4.5533	3.57366	6.04077
ENSMUSG00000067851	Arfgef1	1:10137571-10232670	22.8506	24.4946	25.1901	26.7334	27.6234	25.7945	25.7306	24.7838	25.9796	18.8667	21.6843	21.0011	13.7739	15.4617	16.4188	14.9084	12.2491	13.374
ENSMUSG00000057715	A830018L16Rik	1:11414105-11975901	0.227242	0.306173	0.327844	0.530077	0.189434	0.149901	0.051164	0.137059	0.074413	0.055509	0.067456	0.080658	0.10452	0.061543	0.096479	0.148918	0.022782	0.048898
ENSMUSG00000048960	Prex2	1:10993465-11303681	11.3163	13.5766	12.6723	5.35232	7.52879	7.40724	2.47417	2.13105	2.55199	1.55505	0.811393	1.64396	0.168204	0.229286	0.424474	0.054276	0.13477	0.097019
ENSMUSG00000025938	Slco5a1	1:12866549-12992650	2.08345	2.20309	2.21096	2.50669	1.80234	1.73368	0.33892	0.448541	0.394951	0.15999	0.151605	0.257699	0.112309	0.12889	0.323114	0.799254	0.998497	1.3083
ENSMUSG00000016918	Sulf1	1:12692277-12861192	32.5593	32.1009	32.8188	22.7654	26.5932	26.2091	19.1516	20.4291	19.5362	9.98652	6.17084	14.8642	9.54064	10.4175	13.2017	8.84633	14.6171	14.4465
ENSMUSG00000005886	Ncoa2	1:13139105-13374083	16.9474	17.1075	16.7218	25.3702	20.3672	21.5564	24.5273	27.2068	26.473	20.3631	21.594	22.5455	19.4502	17.6243	15.4541	14.994	10.3629	13.7107
ENSMUSG00000025937	Lactb2	1:13623330-13660546	3.30649	3.73419	3.36235	2.35336	4.46629	3.50814	2.38019	2.16754	2.83664	1.92879	1.71132	1.49939	1.29823	2.3491	2.33926	3.04225	2.6108	2.97904
ENSMUSG00000025935	Tram1	1:13564698-13589910	37.5505	37.3099	37.2616	30.2093	32.0026	34.971	21.0228	20.718	17.8896	16.7599	13.954	13.0305	10.1348	11.3988	13.4899	15.7535	17.0941	15.7594
ENSMUSG00000025930	Msc	1:14753346-14755992	0.03871	0.153649	0.094671	0.615776	0.146642	0.226566	0	0	0.055893	0.082872	0.033112	0.023562	0	0	0	0	0	0.027145
ENSMUSG00000025932	Eya1	1:14168954-14310235	16.3119	18.3576	18.875	8.3158	10.1887	9.68638	14.8668	10.5789	14.2078	6.62071	6.25303	6.79527	2.40259	3.54962	4.03382	2.3977	1.61293	2.00857
ENSMUSG00000032769	Trpa1	1:14872648-14918862	0.062149	0.07742	0.030594	0	0.020532	0.014555	0	0.00851	0	0	0	0	0	0	0	0	0	0
ENSMUSG00000092083	Kcnb2	1:15287254-15723750	0.271514	0.300685	0.292265	0.497308	0.343844	0.311907	0.289471	0.195036	0.164852	0.13124	0.216533	0.209221	0.143804	0.073678	0.232392	0.203015	0.314764	0.338253
ENSMUSG00000067795	4930444P10Rik	1:16065979-16093325	0.041564	0.379592	0.163171	1.47099	0.900013	0.751115	0.624921	0.759294	0.743393	0.379538	0.302335	0.195566	0.995592	0.835191	0.600505	5.30734	4.04712	4.71531
ENSMUSG00000025925	Terf1	1:15805646-15844052	15.7335	16.026	16.2983	11.0277	10.7844	11.8398	4.40067	5.69426	6.0095	1.54868	1.65354	2.9912	1.33089	1.21615	1.86084	1.22753	1.72897	1.92379
ENSMUSG00000032719	Sbspon	1:15853862-15892722	0.051659	0.049737	0.111198	0.206756	0.106162	0.109447	0.102752	0.051136	0.127038	0.345991	0.152541	0.219488	1.12238	0.914871	1.34316	4.70409	6.56239	4.35351
ENSMUSG00000025921	Rdh10	1:16105774-16133734	7.51694	8.79661	8.16536	13.7299	11.3401	11.596	4.68107	5.12173	4.20432	2.79118	2.6727	2.03738	1.27885	1.23665	3.41016	2.46426	3.33859	4.46535
ENSMUSG00000043716	Rpl7	1:16101295-16104662	923.395	883.268	907.668	828.877	876.832	852.494	791.978	720.472	699.638	817.138	792.096	729.747	849.778	736.794	777.918	1026.19	1093.72	862.372
ENSMUSG00000025779	Ly96	1:16688051-16709611	0.529843	1.08107	0.584667	1.58063	1.97954	2.48512	2.07799	1.79754	2.04571	1.34342	0.747028	1.52764	0.965983	1.1385	1.75106	0.325701	0.649049	1.00188
ENSMUSG00000025940	Tmem70	1:16665207-16678275	19.4512	18.2094	18.0056	14.6479	16.3465	14.6983	8.70993	7.96767	6.1979	5.88872	5.41547	4.04121	3.58823	3.91581	4.93611	3.98179	5.11426	4.78763
ENSMUSG00000025920	Stau2	1:16228674-16520112	11.7421	14.0114	12.9758	12.7482	12.0976	12.961	8.7528	10.3842	8.81826	6.35091	6.9935	7.70214	6.25163	6.02545	6.39735	14.9538	12.3539	11.9829
ENSMUSG00000025939	Ube2w	1:16540790-16619489	15.6197	17.0822	16.6926	20.7942	21.1295	18.5516	14.7344	13.8007	14.4522	10.0642	8.50936	9.58751	8.09265	8.22187	10.6162	11.0918	12.4195	10.7396
ENSMUSG00000079658	Eloc	1:16641725-16657042	30.6256	36.1065	40.5379	22.8857	32.6472	29.3656	29.4331	21.2907	19.9042	17.368	13.1422	16.7979	14.3813	11.9606	17.1494	13.6389	11.3001	17.1518
ENSMUSG00000042686	Jph1	1:16964560-17097889	2.30398	1.87524	1.51657	1.4849	1.58548	1.83536	2.68925	2.65527	2.97765	2.10839	1.23498	2.45507	1.19601	1.0791	2.06032	1.09771	1.00412	0.73361
ENSMUSG00000025777	Gdap1	1:17145362-17164271	1.17751	1.28855	0.805689	0.610936	0.592677	0.353532	0.311233	0.38858	0.195841	0.053836	0.144981	0.197613	0.222996	0.110032	0.263737	0.069081	0.065558	0.143031
ENSMUSG00000067780	Pi15	1:17601901-17630939	0.091464	0.071934	0.034432	0.406098	0.829496	0.831001	0.725427	0.473798	0.594337	0.439832	0.471056	0.234724	0.188079	0.32303	0.32302	0.295255	0.280145	0.236479
ENSMUSG00000042596	Tfap2d	1:19103022-19166346	0.040208	0	0.037772	0.372139	0.128617	0.113524	0.066364	0.020533	0.074994	0	0	0	0	0	0	0	0	0
ENSMUSG00000025776	Crispld1	1:17727045-17766344	6.25681	7.46417	6.50818	2.79779	2.14452	1.76948	0.190496	0.431354	0.210838	0.304584	0.202815	0.222295	0.024941	0.006081	0.090163	0	0	0.015675
ENSMUSG00000041872	Il17f	1:20777146-20790617	0.005789	0.040643	0.211992	0.038477	0.062436	0.253377	0.038513	0	0	0.053109	0	0.028112	0	0	0	0	0	0
ENSMUSG00000043760	Pkhd1	1:20057779-20618064	0.006585	0.012839	0.001764	0.024998	0.071274	0.002394	0.010906	0	0.029628	0.004845	0.008913	0.003518	0.00646	0.008332	0.001452	0.014488	0.013524	0.024215
ENSMUSG00000025927	Tfap2b	1:19208914-19238576	25.4057	28.1194	25.578	13.8516	12.8561	11.7115	0.487502	1.83011	0.388504	0.050267	0.043656	0.034244	0	0.004638	0.005552	0	0.0566	0.03559
ENSMUSG00000025931	Paqr8	1:20890606-20939650	3.05406	2.98266	3.13119	2.05334	1.78602	1.70254	0.548962	0.566102	0.63649	0.469151	0.432771	0.421456	0.198707	0.175911	0.220235	0.031225	0.151031	0.093793
ENSMUSG00000041809	Efhc1	1:20951626-20990841	0.787385	0.811834	0.585014	0.556086	1.05335	1.07005	0.630042	1.0275	0.953084	0.92457	0.543654	0.713779	0.305072	0.553251	0.390003	0.937238	0.691018	0.588115
ENSMUSG00000041859	Mcm3	1:20802968-20820312	82.7435	77.3861	81.4827	44.9894	34.443	33.7921	8.04662	13.0021	6.9554	3.56282	2.20174	3.9325	2.40803	1.67709	3.18529	2.43438	1.85928	1.65561
ENSMUSG00000025933	Tmem14a	1:21218575-21230167	1.68491	1.44125	1.11665	2.56379	2.49568	3.59201	2.36229	3.36227	2.3517	2.40836	1.56528	1.26189	1.67783	1.73612	2.52724	1.30989	2.26089	2.28183
ENSMUSG00000041722	Khdc1c	1:21368331-21370845	0	0	0	0	0	0	0	0	0	0	0	0	0	0	0	0	0	0
ENSMUSG00000025934	Gsta3	1:21240589-21265661	0.253432	0.131379	0.12124	0.368022	0.613274	0.248435	0.613021	0.526463	0.403705	0.333199	0.339418	0.302148	0.175045	0.112737	0.222831	0.046434	0.020685	0.144579
ENSMUSG00000041779	Tram2	1:20996299-21079229	8.57076	8.49063	9.28628	5.96215	4.26664	4.74298	3.42356	3.23553	2.52047	2.54086	1.34017	2.0247	0.846552	1.00268	1.52387	1.93435	1.49384	1.83204
ENSMUSG00000028033	Kcnq5	1:21398403-21961942	0.949498	1.30213	1.40995	3.51096	3.19917	2.8291	0.634741	0.796349	1.20635	0.167163	0.190389	0.232598	0.050997	0.072628	0.224463	0.143569	0.094509	0.131731
ENSMUSG00000041670	Rims1	1:22286251-22805994	0.0054	0	0	0	0	0	0	0	0	0	0	0	0	0	0	0	0	0
ENSMUSG00000073730	4933415F23Rik	1:23100473-23102253	0	0	0	0	0.024614	0	0	0	0	0	0	0	0	0	0	0	0	0
ENSMUSG00000026158	Ogfrl1	1:23366424-23397772	4.2237	4.18801	4.09118	5.29956	6.42066	6.30671	5.86736	5.53799	5.36279	4.11463	4.80168	4.60055	2.38779	3.45859	3.49233	3.48187	3.93488	3.53498
ENSMUSG00000026154	Sdhaf4	1:23995939-24005656	8.43481	9.41213	10.3979	7.33958	8.56439	8.37114	5.3306	4.41196	4.47196	2.50047	3.30342	5.09484	4.34074	2.5992	4.1087	1.50955	3.42785	3.35765
ENSMUSG00000026156	B3gat2	1:23761753-23922297	1.7264	1.00138	0.949149	3.24328	1.76711	1.7865	1.54935	1.65368	1.20755	1.45521	1.45137	1.19251	0.658823	1.41381	0.916797	1.00226	0.90808	0.509881
ENSMUSG00000026155	Smap1	1:23844846-23922317	28.3272	25.3677	25.8801	29.0263	26.2935	26.2076	24.5991	24.3892	20.0544	18.7532	18.9428	20.0408	13.1606	14.0741	10.9634	9.33522	10.6116	9.58908
ENSMUSG00000026153	Fam135a	1:24011093-24100341	15.2376	17.5196	14.9162	31.9149	34.8565	27.4663	9.81972	12.5804	11.5738	6.35746	5.52518	6.44111	2.62829	3.93855	5.82082	4.46783	4.24178	3.76476
ENSMUSG00000026147	Col9a1	1:24177610-24252684	9.77432	9.49902	10.0255	53.9203	44.0938	45.4052	16.0722	14.334	17.8995	8.48438	6.62052	4.85338	3.56565	2.92188	17.4915	0.254897	1.28314	1.29957
ENSMUSG00000073725	Lmbrd1	1:24678630-24766301	6.87795	7.06836	7.92793	11.0645	10.5073	10.5596	8.61093	8.77769	7.96482	7.15048	7.44646	7.48526	5.45907	5.92905	8.51617	9.81143	11.038	10.5088
ENSMUSG00000033569	Adgrb3	1:25067476-25829707	1.11738	0.891208	0.587536	4.28058	4.39833	4.06557	0.672502	1.32038	0.508195	0.126004	0.044724	0.066736	0.007148	0	0.109037	0.027879	0.070107	0.132242
ENSMUSG00000048874	Phf3	1:30802339-30873921	24.2193	26.5648	24.3913	32.0191	33.732	33.2069	19.4352	22.296	25.9597	12.9898	13.8762	16.2371	8.52246	7.55609	12.0882	10.7037	10.2907	13.2258
ENSMUSG00000026141	Col19a1	1:24261890-24587472	0.049743	0.100798	0.093057	0.010554	0.005611	0.013727	0.052495	0.067356	0.028283	0.025517	0.005298	0.025979	0	0.009896	0	0	0	0
ENSMUSG00000086727	4931428L18Rik	1:30997842-31222684	0	0	0	0	0	0	0.02752	0.002055	0.038581	0.663634	0.262409	0.137788	11.857	12.4271	5.4851	113.269	81.3399	70.5769
ENSMUSG00000050217	Lgsn	1:31176401-31204725	0.029315	0	0	0.397794	0.135715	0.085564	4.15842	1.25043	3.5996	33.2117	22.9826	18.3355	849.247	719.674	428.25	6153.72	5274.73	3906.76
ENSMUSG00000026058	Khdrbs2	1:32172714-32658568	0.671335	0.614219	0.25755	3.87662	4.59935	3.89565	0.936706	1.22237	0.74526	0.238152	0.185059	0.248776	0.064583	0.081809	0.059214	0	0	0.042571
ENSMUSG00000091318	Gm5415	1:32543686-32547294	0	0	0	0.025202	0.029881	0	0	0	0	0	0	0	0	0	0	0	0	0
ENSMUSG00000026064	Ptp4a1	1:30940302-30949309	13.5679	10.6408	13.336	10.1832	14.4368	10.1193	7.43904	11.8476	6.19168	13.9815	13.4459	10.2967	13.8756	25.0679	9.32068	26.2472	26.7649	25.8984
ENSMUSG00000117310	Ptp4a1	1:30940302-30949770	20.7226	24.2514	20.0212	15.6744	15.4445	17.5667	20.1027	12.7371	15.6379	18.4952	22.1058	21.1779	29.9336	22.6415	25.1437	67.8444	57.5449	29.9856
ENSMUSG00000026134	Prim2	1:33453810-33669795	20.5942	22.0586	19.3655	14.5803	13.0289	12.6145	3.66985	4.9661	3.60966	1.56241	1.26105	1.35133	0.576824	0.688913	0.797493	0.65875	0.657536	0.420396
ENSMUSG00000004768	Rab23	1:33719887-33742564	10.9286	7.50672	9.00808	8.87133	7.58113	6.55196	3.54994	3.88436	3.62486	1.48616	1.48013	1.71816	1.28397	1.62651	1.96324	2.31362	1.84765	2.85003
ENSMUSG00000042215	Bag2	1:33745484-33757795	10.8808	12.1247	10.8345	8.97191	8.14051	8.01956	5.20625	5.8225	4.08755	3.25345	3.23332	3.00998	2.84168	2.40182	2.28051	1.7728	2.63291	2.60894
ENSMUSG00000042182	Bend6	1:33852052-33907816	0.681409	0.679207	0.717993	0.466844	0.925119	1.06616	0.887128	0.717243	0.7976	0.595114	0.501895	0.791774	0.232546	0.648702	0.893646	1.40004	1.24203	1.37995
ENSMUSG00000042197	Zfp451	1:33761545-33814595	22.1685	23.6704	21.559	33.596	24.463	24.0263	14.6833	16.0591	17.9411	7.65165	7.11735	9.1567	4.04089	4.76962	6.62396	6.39665	4.84299	6.102
ENSMUSG00000026131	Dst	1:33908225-34308661	26.8025	21.5559	26.0218	59.8289	74.0273	66.058	70.8065	96.7354	110.304	45.4785	50.7208	76.1105	40.4321	39.6332	46.0504	35.1108	24.1385	44.4262
ENSMUSG00000026124	Cfc1	1:34535648-34544313	0.0273	0	0	0	0	0	0	0	0	0	0	0	0	0	0	0	0	0
ENSMUSG00000037529	Prss40	1:34543968-34560943	0	0	0	0	0	0	0.083234	0	0.027896	0.346993	0.279987	0.30033	0.087478	0.169982	0.054058	0	0	0.04285
ENSMUSG00000026126	Ptpn18	1:34459762-34475733	0.704975	0.526719	0.287398	0.801475	1.00191	1.0089	0.252781	0.601503	0.205443	0.139821	0.156969	0.189765	0	0.020858	0.025135	0	0	0.022482
ENSMUSG00000045174	Amer3	1:34579657-34590944	0.129234	0.071791	0.085262	0.051808	0.039925	0	0	0.066082	0.035327	0	0.006563	0	0	0	0	0	0	0
ENSMUSG00000042111	Ccdc115	1:34436670-34439672	9.75187	10.9869	9.45172	9.34624	9.81387	10.2959	5.62945	6.65099	6.39211	6.162	4.8272	4.19429	3.74961	3.11062	4.04043	2.40885	2.68351	2.38454
ENSMUSG00000026127	Imp4	1:34439851-34449356	16.5386	15.6779	15.2175	13.802	11.9121	11.96	5.18222	7.10241	4.89623	4.28704	3.64834	3.91393	2.52161	2.86922	3.29142	3.40405	3.23469	2.6867
ENSMUSG00000026123	Plekhb2	1:34849976-34879580	6.44418	5.58676	5.73543	6.96573	5.74694	5.40611	2.18912	2.53163	1.97974	1.74669	1.6032	1.26712	2.06645	2.15092	2.60915	7.30361	8.79888	7.35017
ENSMUSG00000037509	Arhgef4	1:34678188-34813309	0.464455	0.285769	0.407902	0.820691	1.33283	1.49541	2.01572	1.8035	2.45756	2.86488	3.18493	3.28865	3.42406	4.89591	4.73531	8.1615	6.58178	8.07164
ENSMUSG00000118272	Arhgef4	1:34801794-34801964	0.462165	0.144302	0.014714	0.297362	0	0.011713	0.445668	0.071385	0.438184	0.598322	0.709734	0.990183	1.05639	0.940741	1.91854	2.52934	2.12026	1.25201
ENSMUSG00000037503	Fam168b	1:34813219-34843065	85.1328	81.3901	83.1078	52.916	37.8181	41.4343	18.0954	23.5016	13.8819	15.4843	12.4863	13.1767	10.8321	11.8007	14.1069	19.5831	19.3215	16.9024
ENSMUSG00000045216	Hs6st1	1:36068400-36106446	13.7874	13.4534	13.0595	13.1006	10.1231	10.8267	9.5843	9.44981	7.76189	9.44731	7.47568	9.51463	7.31211	7.94954	8.25493	14.8274	13.5052	14.6552
ENSMUSG00000047180	Neurl3	1:36264597-36274679	0.222695	0.204691	0.156896	0.5246	0.600471	0.715874	0.04103	0.177397	0.029861	0.084386	0.076146	0.034447	0.01016	0	0.075047	0	0.045279	0
ENSMUSG00000037470	Uggt1	1:36140027-36244720	30.3689	22.7739	28.0028	21.6554	26.988	26.9181	14.2279	19.5726	14.0365	9.00458	7.61303	8.4223	5.42028	5.62159	6.65317	4.81961	6.28042	6.47247
ENSMUSG00000037447	Arid5a	1:36307733-36324029	0.37727	0.51249	0.512614	1.54656	0.863227	0.895749	0.895134	0.865343	0.711329	1.34806	0.94758	1.44102	0.674658	0.552538	1.36665	1.43072	1.90975	1.3538
ENSMUSG00000010453	Kansl3	1:36335564-36369181	18.9735	18.4295	20.0949	21.3682	18.9048	19.025	11.2319	12.5271	11.8599	11.5285	11.0973	10.7537	7.55865	7.57584	8.24256	11.4304	11.1998	11.6656
ENSMUSG00000037432	Fer1l5	1:36372291-36422110	0.028335	0.018511	0.00851	0.046759	0.008139	0.025671	0.014879	0.006916	0	0.017866	0.014078	0.008062	0.010166	0.021101	0.015505	0.003237	0.019765	0
ENSMUSG00000001143	Lman2l	1:36419871-36445271	16.1725	12.384	14.3487	16.7042	12.3304	13.5268	10.2674	11.2643	10.1724	9.38259	8.85013	8.32187	7.56612	7.79129	8.65406	11.977	11.2007	9.95471
ENSMUSG00000037408	Cnnm4	1:36471620-36508764	5.58361	5.63181	6.08235	5.2662	3.66342	4.59467	2.30593	2.58477	1.94639	2.4044	2.19155	1.60867	1.13462	0.920533	1.4804	2.50892	2.38179	1.82189
ENSMUSG00000001138	Cnnm3	1:36511867-36528237	7.41962	7.29326	8.1767	7.50579	5.75123	5.74633	3.72392	5.11883	3.22542	3.95526	3.1424	3.37323	2.76861	2.17428	3.11815	1.70701	3.80143	3.165
ENSMUSG00000067653	Ankrd23	1:36530188-36547219	1.19664	1.12671	2.35065	2.67825	2.93622	3.81264	2.42074	2.60279	2.922	1.52642	0.830209	1.58641	0.549417	1.0755	1.05342	1.0884	1.07509	1.0855
ENSMUSG00000109510	Gm42417	1:36530193-36539429	0.091126	0	0	0	0	0	0	0	0	0	0	0	0	0	0	0	0	0
ENSMUSG00000079610	Ankrd39	1:36537507-36547445	2.91662	1.57608	2.23521	2.63625	2.1979	4.16765	2.34681	2.56043	3.71721	1.75089	2.86251	3.09987	2.45588	2.59687	2.68605	1.78987	2.7714	2.10668
ENSMUSG00000061518	Cox5b	1:36691449-36693681	21.9132	22.2832	18.9222	16.3212	22.7438	22.2543	23.6349	15.8313	22.2026	6.37187	9.22508	22.331	7.62928	7.31797	6.71409	3.40586	5.25779	7.24906
ENSMUSG00000026121	Sema4c	1:36548639-36558349	20.4302	15.9239	22.6173	18.0953	15.7049	17.8676	7.75435	12.1339	9.69857	6.99433	6.38414	7.2246	3.08928	2.11274	5.19501	3.07686	2.92773	3.14402
ENSMUSG00000046337	Fam178b	1:36562692-36683183	0	0.035175	0	0.178182	0.076451	0.213541	0.076785	0.101266	0.311957	0.147432	0.143907	0.16433	0.209454	0.307601	0.285256	0.041998	0.050042	0
ENSMUSG00000037351	Actr1b	1:36698114-36714422	44.4755	39.7932	40.0749	35.5198	30.2594	31.9815	24.0223	27.9762	17.9398	19.1476	18.6682	20.6519	14.3933	13.6915	13.8436	20.2604	19.1292	18.5859
ENSMUSG00000102416	4933424G06Rik	1:36710149-36757953	0.144244	0.104949	0.029695	0.138382	0.215432	0.292712	0.286995	0.457329	0.307474	0.331234	0.14146	0.45559	0	0.140633	0.110436	0.263971	0.26207	0.0774
ENSMUSG00000050122	Vwa3b	1:37026596-37187613	0	0	0.026983	0.005005	0.018525	0.024245	0.014318	0	0.008223	0	0.009732	0.012248	0	0	0.002908	0	0	0
ENSMUSG00000026114	Cnga3	1:37214434-37263384	0	0.009258	0	0	0	0.009247	0.009998	0.010208	0.010914	0	0	0.008128	0	0	0	0	0	0
ENSMUSG00000026116	Tmem131	1:36792191-36943666	25.5983	23.0552	23.536	21.7956	17.0279	20.5444	19.1377	18.4261	18.2585	11.9061	11.0999	13.9427	6.18759	7.61745	7.5027	5.96455	6.23927	7.26292
ENSMUSG00000026113	Inpp4a	1:37299865-37410736	4.84335	4.94502	5.00327	8.09291	5.51556	5.55165	3.99805	4.41408	6.16079	3.38559	3.22769	3.76066	2.1927	1.73015	3.04463	3.78111	4.14432	5.15013
ENSMUSG00000026112	Coa5	1:37417084-37430103	25.9061	23.6379	25.2354	26.9644	27.7875	28.3601	33.403	35.1264	30.4467	45.0819	46.8384	32.9951	37.6755	44.915	33.1612	36.9956	40.0033	29.9291
ENSMUSG00000026090	2010300C02Rik	1:37611677-37720085	0.244134	0.20227	0.305375	0.434946	0.397091	0.204666	0.431834	0.264304	0.475761	0.807699	0.257709	0.504489	0.419024	0.412299	0.768916	0.911147	0.907664	0.772008
ENSMUSG00000026111	Unc50	1:37430139-37439124	15.3667	14.4069	15.977	15.583	17.2409	17.746	12.6371	12.9567	9.74562	11.8723	13.4805	12.2209	10.6476	8.90402	13.4861	6.86076	9.80059	9.42002
ENSMUSG00000026110	Mgat4a	1:37439340-37541016	3.61564	3.82462	4.09553	4.32255	3.92692	3.65472	2.85252	2.99594	3.23948	2.96728	2.1985	2.57656	2.12189	2.51386	3.65834	7.44749	8.05548	8.32756
ENSMUSG00000060771	Tsga10	1:37754776-37866429	2.9109	3.36797	3.69943	5.1587	7.40255	5.76985	3.78902	3.83962	4.3705	2.1937	1.80702	2.12292	1.00205	0.862124	1.20324	0.929905	0.742423	0.865794
ENSMUSG00000037216	Lipt1	1:37871738-37876228	2.16545	2.49065	3.21378	3.83576	4.76165	4.03606	1.65161	1.4787	1.87552	0.644188	1.89977	1.6015	1.0012	0.713226	0.955463	1.0595	0.954444	1.13201
ENSMUSG00000026088	Mitd1	1:37874801-37890411	5.52035	7.56804	6.51365	3.94445	4.90342	5.42303	3.74518	2.58576	3.99941	1.43526	1.11591	1.97772	0.935537	0.831184	1.34402	0.589645	1.7281	1.64152
ENSMUSG00000026087	Mrpl30	1:37890477-37898535	59.6502	59.9274	65.1398	34.6862	59.8736	55.0748	38.3653	33.8788	36.3713	44.2125	29.8611	34.8722	45.2214	46.6725	28.0124	75.7227	83.9897	73.2811
ENSMUSG00000058407	Txndc9	1:37985189-37997893	23.0007	20.1789	20.4532	17.953	19.9019	21.6288	14.5469	13.7868	14.5788	8.70462	10.1093	12.8437	7.40282	7.33499	7.7676	8.00917	7.10394	7.6323
ENSMUSG00000026082	Rev1	1:38052786-38129801	18.4163	15.6733	19.8495	20.7686	25.7956	23.3521	20.876	23.0003	20.8653	25.7426	20.1396	21.4123	19.8428	18.9552	17.4304	39.2672	29.0595	28.1644
ENSMUSG00000037138	Aff3	1:38177326-38664955	12.5632	13.7327	13.3331	2.42781	1.62798	1.41027	0.230398	0.36833	0.247494	0.274649	0.317665	0.345216	0.159105	0.244066	0.104926	0.945221	0.769519	0.480674
ENSMUSG00000048814	Lonrf2	1:38793645-38836711	3.19873	2.57727	2.17526	12.2136	11.0861	11.3735	5.77879	6.73766	4.66182	4.03569	4.18251	3.4427	1.74535	2.19259	2.42732	1.00414	3.04123	2.53466
ENSMUSG00000026080	Chst10	1:38863867-38898161	4.41736	4.67634	4.04329	4.91623	4.05379	4.73119	2.49245	2.93063	1.96116	2.76118	2.01649	1.82504	1.73225	2.03295	1.95693	2.86374	3.35337	2.78926
ENSMUSG00000067604	Nms	1:38939149-38950276	0.026473	0	0	0	0	0	0	0	0	0	0	0	0	0	0	0	0	0
ENSMUSG00000026077	Npas2	1:39193731-39363236	0.144798	0.101044	0.138231	0.098304	0.179312	0.412289	0.50531	0.794784	0.548395	0.318585	0.280318	0.319179	0.123362	0.142442	0.16737	0.364225	0.020637	0.194752
ENSMUSG00000026078	Pdcl3	1:38985608-38997238	9.82096	9.61709	9.02131	11.6941	8.77778	7.35196	3.27725	4.79903	4.43079	2.66649	1.25186	2.07209	1.84377	1.36773	1.71967	3.11356	2.09168	2.57557
ENSMUSG00000073702	Rpl31	1:39367842-39371911	329.313	302.454	302.95	264.079	304.904	283.949	240.322	221.123	224.954	141.443	156.286	195.468	168.548	142.106	135.464	171.109	222.989	200.197
ENSMUSG00000003134	Tbc1d8	1:39371492-39478755	1.83192	1.43431	1.70205	1.63926	1.38298	1.74129	0.479733	0.743639	0.29957	0.243375	0.08607	0.210484	0.038168	0.104483	0.138628	0.082443	0.162644	0.358784
ENSMUSG00000050967	Creg2	1:39618406-39651474	0.013984	0.016352	0.047204	0.026132	0.032387	0.026959	0.049372	0.041554	0.076334	0.048203	0.07092	0.026084	0.072391	0.017843	0.02134	0.066643	0.074497	0.074729
ENSMUSG00000057173	Rfx8	1:39665301-39720997	0.115124	0.160471	0.06563	0.855824	1.18846	1.62178	2.93072	2.53111	2.10384	2.49675	2.97169	2.43675	1.5357	1.73271	1.58966	1.44714	1.30358	1.517
ENSMUSG00000003135	Cnot11	1:39534992-39546889	20.0856	19.5243	19.197	14.7803	12.7736	14.2525	8.27775	8.58142	6.46012	7.86571	8.67926	7.43715	4.71666	5.42179	5.13134	4.96988	5.32744	4.45013
ENSMUSG00000048234	Rnf149	1:39551296-39577405	13.2795	12.9194	13.6602	12.5852	13.4187	12.9675	5.26555	6.31239	5.43256	4.70235	4.4667	3.42498	3.17299	2.46617	3.80876	1.73783	3.09896	3.22362
ENSMUSG00000026073	Il1r2	1:40074079-40125231	0.039883	0	0.115405	0.047967	0.029143	0.112708	0	0.004602	0	0.088328	0.003792	0	0	0	0	0.047677	0	0
ENSMUSG00000026072	Il1r1	1:40225080-40317257	0.215465	0.339784	0.212086	0.31394	0.559396	0.420012	0.553963	0.363317	0.359474	0.513836	0.18415	0.256798	0.034118	0.020786	0.030454	0.157775	0.060442	0.02699
ENSMUSG00000070942	Il1rl2	1:40324610-40367562	0.829847	0.741698	1.16831	1.24859	2.1687	1.52904	0.393597	0.501613	0.220478	0.169093	0.108638	0.168149	0	0	0.016658	0	0	0
ENSMUSG00000026069	Il1rl1	1:40429570-40465415	0.037235	0.028188	0.019247	0.084766	0.406948	0.0957	0.013403	0.006842	0.007316	0	0.005436	0	0	0	0	0	0	0
ENSMUSG00000026068	Il18rap	1:40515362-40551705	0.512579	0.353111	0.962571	0.00924	0.260789	0.117645	0.029071	0.039479	0.02322	0.019185	0.03052	0.076844	0.005703	0	0.048777	0	0	0
ENSMUSG00000079588	Tmem182	1:40805601-40856887	0.010454	0	0.025076	0.016048	0	0	0	0	0	0	0	0	0	0	0	0	0	0
ENSMUSG00000041945	Mfsd9	1:40772038-40790687	1.12181	1.08028	0.884281	0.688704	0.63587	0.41131	0.085925	0.132846	0.195818	0.141416	0.138312	0.139071	0.137834	0.170697	0.285089	0.217257	0.338912	0.205694
ENSMUSG00000026074	Map4k4	1:39900913-40026310	125.555	100.111	100.18	68.1382	64.3757	63.9161	50.9286	97.2807	54.0765	45.688	49.2093	63.8367	48.6993	61.2006	55.9423	43.6548	41.32	39.7268
ENSMUSG00000045515	Pou3f3	1:42695768-42703176	16.3458	13.9269	11.8706	0.330784	0.20985	0.253082	0.00478	0.034178	0	0.004229	0	0.003899	0	0	0	0	0.001986	0
ENSMUSG00000041907	Gpr45	1:42952872-43035456	3.55093	3.94721	3.779	2.01677	2.3982	2.04839	2.09253	1.40035	1.57405	0.727505	1.12663	1.30434	0.190413	0.34516	0.230308	0	0	0
ENSMUSG00000060679	Mrps9	1:42851233-42905683	25.6662	27.1547	23.8791	21.0708	22.9953	21.6381	13.9821	12.977	13.7509	7.31294	8.21445	10.0541	6.95451	6.26352	8.10807	7.09787	6.88008	7.53809
ENSMUSG00000070939	Tgfbrap1	1:43047200-43098637	8.52952	8.31017	4.61146	9.22602	6.69362	7.35699	3.25633	5.88486	4.71944	3.20027	3.58912	3.94771	1.9892	2.27589	2.95246	2.24783	2.5642	2.84224
ENSMUSG00000010290	AI597479	1:43098710-43115947	12.9222	12.247	12.4393	12.2577	12.6224	11.5661	8.38098	8.03192	6.54894	7.35741	7.3824	5.40309	3.68488	4.43664	4.45111	4.23655	4.56122	3.77135
ENSMUSG00000008136	Fhl2	1:43123074-43196984	1.85537	2.10194	1.85466	1.87516	1.73743	1.3977	0.723528	1.0086	1.08351	2.0989	0.521582	1.5149	0.202386	0.208774	0.415322	0.561473	0.130625	0.022424
ENSMUSG00000066877	Nck2	1:43444579-43570515	21.8468	21.8727	18.9041	27.9104	22.1054	21.0988	12.7456	16.19	12.5898	11.3915	9.68741	11.0827	7.47261	8.06207	8.25501	10.9479	9.44891	10.0426
ENSMUSG00000026051	1500015O10Rik	1:43730602-43742578	0.041549	0	0	0	0	0.147354	0.078786	0.119992	0.08572	0.311374	0.063911	0.55842	5.12501	4.48712	5.46607	5.16523	12.9107	8.28441
ENSMUSG00000057363	Uxs1	1:43746966-43827800	6.41428	6.40656	6.89456	6.04531	7.36627	5.49301	4.54497	5.08956	4.06114	2.1152	2.34538	3.93681	2.85863	1.69687	2.7528	1.44914	2.71199	3.22688
ENSMUSG00000047343	Mettl21c	1:44009408-44020034	0.165093	0.157407	0.033087	0.026122	0.050317	0.109657	0.030546	0.110637	0.016104	0.084702	0.039812	0.039899	0	0	0	0	0.017568	0.045118
ENSMUSG00000041763	Tpp2	1:43933647-44003000	33.8236	36.6962	36.8242	31.3622	39.2597	33.8709	19.7918	24.0639	22.3083	13.8586	13.9669	14.9471	7.1418	9.06871	10.6916	5.53744	5.87378	6.09727
ENSMUSG00000026048	Ercc5	1:44147744-44181260	6.97009	9.63415	8.51189	9.28552	9.76577	9.98185	5.10586	5.46755	5.08102	3.12233	3.50337	3.94908	2.76378	2.03402	3.2208	5.13306	3.7435	3.31549
ENSMUSG00000091844	Gm8251	1:44055872-44079746	0.150026	0.247243	0.355848	0.17023	0.305597	0.320695	0.10548	0.091453	0.079725	0.028871	0.014448	0.042233	0.002783	0.005429	0.025939	0.00604	0.001469	0.006235
ENSMUSG00000026049	Tex30	1:44086613-44102441	12.7994	14.9722	19.67	10.809	10.2336	10.7466	3.78958	4.23524	4.70883	3.04556	2.88273	3.00795	3.01794	1.95356	2.90751	2.73513	1.78495	1.95514
ENSMUSG00000026047	Kdelc1	1:44106546-44118808	26.5039	22.3297	25.9661	17.7959	17.5496	18.6079	8.90672	8.88949	8.06035	3.8176	3.01204	4.8284	2.23255	2.68811	3.10903	2.18562	2.37401	2.77697
ENSMUSG00000041684	Bivm	1:44118957-44144770	13.4439	13.1035	13.1719	9.92052	8.15193	8.26103	3.83296	3.70343	3.7516	3.73372	2.50154	2.50503	2.28444	2.30745	2.56336	4.14975	3.78305	3.71086
ENSMUSG00000056870	Gulp1	1:44551511-44796838	12.7383	16.4138	13.911	22.0388	28.0499	27.3626	23.9522	19.7647	26.4671	8.40555	8.95687	12.6982	8.49072	10.1057	18.7946	20.4302	14.7218	21.3194
ENSMUSG00000026042	Col5a2	1:45374321-45503282	9.31301	9.32707	9.37168	6.89371	10.6881	10.3676	2.10396	2.37587	1.91958	0.947841	0.804192	1.23858	0.242715	0.331283	0.436312	0.010212	0	0.093381
ENSMUSG00000026043	Col3a1	1:45311538-45349706	81.7975	86.867	88.9986	38.4588	45.4349	47.0949	2.43481	5.66772	1.68399	1.66615	0.804217	1.15842	0.17499	0.102395	0.203328	0.08428	0.028121	0.028347
ENSMUSG00000025993	Slc40a1	1:45908068-45926523	2.10014	1.54304	1.7149	4.6381	7.65519	6.25737	5.1155	4.47016	3.53253	4.89001	3.07379	4.38609	2.19246	2.50264	3.4198	4.03117	2.7334	2.56301
ENSMUSG00000025995	Wdr75	1:45795166-45823619	42.0007	41.5468	42.0435	29.8579	37.3279	35.7887	13.7352	16.8487	18.0503	7.87269	7.45837	8.41589	4.52198	4.24065	7.40595	4.31356	5.14483	7.16375
ENSMUSG00000026109	Tmeff2	1:50900647-51187270	0.858208	1.02068	1.01255	0.313077	0.574196	0.318614	0.092763	0.169372	0.049386	0.07787	0.068661	0.057662	0.024161	0.028904	0.027652	0	0	0.020969
ENSMUSG00000045954	Cavin2	1:51289126-51302960	1.1098	1.50085	1.32865	1.01628	1.60533	1.66824	3.59115	2.73298	3.04593	2.87581	1.9025	3.03055	2.32302	2.8398	2.88919	4.5107	6.65929	6.9042
ENSMUSG00000026107	Nabp1	1:51465862-51478425	3.3444	4.45287	4.46521	2.73001	7.81601	4.26787	11.377	9.6122	7.7667	10.8525	10.0864	9.41178	7.28804	5.69366	8.18513	3.05664	2.15024	2.32704
ENSMUSG00000041144	Dnah7b	1:46066315-46373550	2.45043	2.93075	2.60603	3.92447	6.98569	6.3486	2.86679	2.90249	2.75329	0.753425	0.785502	1.30358	0.809959	0.709801	1.87581	4.57784	1.61587	2.25007
ENSMUSG00000101337	Dnah7c	1:46425592-46807476	0.084646	0.067506	0.09144	0.218371	0.380649	0.272192	0.252599	0.322788	0.308508	0.114534	0.135225	0.170715	0.077056	0.045822	0.250494	0.242935	0.123522	0.280443
ENSMUSG00000025986	Slc39a10	1:46807544-46892852	31.01	30.6803	34.6732	28.9358	32.2433	30.0578	15.9068	15.358	14.5282	10.3215	10.0739	11.1506	4.06824	4.50623	5.53198	5.29678	5.72748	5.96799
ENSMUSG00000062939	Stat4	1:51987148-52107189	1.1799	1.21413	0.788313	0.397083	0.427237	0.285075	0.223486	0.081188	0.239847	0.080565	0.066817	0.102505	0	0.019602	0.030359	0	0	0
ENSMUSG00000026104	Stat1	1:52119440-52161865	3.32531	3.23399	3.81671	6.4195	6.26281	5.36078	19.6898	13.3342	15.0212	24.2033	22.7377	18.8426	17.1131	19.9552	21.2094	18.7932	15.9083	17.1248
ENSMUSG00000018417	Myo1b	1:51749765-51916071	45.6479	49.3018	53.9554	83.1517	125.532	112.823	129.299	133.022	148.514	80.0671	92.0934	99.7525	43.7691	47.4805	65.751	67.4981	59.6384	61.838
ENSMUSG00000002881	Nab1	1:52457294-52500679	3.66185	3.98639	3.48604	4.55685	4.73882	5.01176	2.41756	2.10167	1.97004	3.02229	2.1811	2.53615	2.14208	2.28775	2.50446	5.74581	5.48729	4.98053
ENSMUSG00000026103	Gls	1:52163448-52233232	24.7052	26.4934	20.7395	36.9728	68.2935	72.406	119.815	112.91	127.444	92.1284	107.566	115.347	44.1746	53.3825	100.948	55.3128	56.7057	69.0229
[truncated: 21,752 more rows]

## Sheet: lncRNA_transcript
transcript_id	transcript_name	gene_id	gene_name	transcript_locus	E10_5_1	E10_5_2	E10_5_3	E12_5_1	E12_5_2	E12_5_3	E16_5_1	E16_5_2	E16_5_3	P0_5_1	P0_5_2	P0_5_3	P10_5_1	P10_5_2	P10_5_3	P60_1	P60_2	P60_3
[truncated: 53,195 more rows]

[truncated: 1 more sheets: circRNA_transcript]
