# Supplementary material for: Integrative transcriptomic profiling of ncRNAs and mRNAs in developing mouse lens
Source: Front Genet. 2024 Jun 12;15:1405715. doi: 10.3389/fgene.2024.1405715 (PMC11199715; doi:10.3389/fgene.2024.1405715)
Supplement: Supplementary file 2 [file Table3.XLSX]

## Sheet: E12.5_E10.5.DE_mRNA
gene_id	gene_name	gene_description	gene_locus	E12_5_FPKM	E10_5_FPKM	log2FoldChange	pvalue	padj
ENSMUSG00000048582	Gja3	Connexin, N-terminal domain superfamily||Connexin||Gap junction alpha-3 protein (Cx46)||Gap junction protein, cysteine-rich domain||Connexin, C-terminal||Connexin, conserved site||Connexin, N-terminal	14:57034460-57064571	114.995	0.006843	13.1388	3.60082e-263	5.98564e-259
ENSMUSG00000052387	Trpm3	TRPM, tetramerisation domain superfamily||TRPM, tetramerisation domain||TRPM, SLOG domain||-||Transient receptor potential cation channel subfamily M member 3||Ion transport domain	19:22139046-22998808	270.713	1.6094	7.5141	4.84742e-248	4.02893e-244
ENSMUSG00000049908	Gja8	Connexin, conserved site||Connexin, N-terminal||Gap junction alpha-8 protein (Cx50)||Gap junction protein, cysteine-rich domain||Connexin, N-terminal domain superfamily||Connexin	3:96913566-96926020	688.649	0.0192553	14.8684	3.35999e-223	2.23412e-219
ENSMUSG00000044518	Foxe3	Winged helix DNA-binding domain superfamily||Fork head domain conserved site1||Winged helix-like DNA-binding domain superfamily||Fork head domain conserved site 2||Fork head domain	4:114925147-114926013	79.2736	0.0611423	10.0103	1.33694e-202	7.40796e-199
ENSMUSG00000028736	Pax7	Paired domain||Winged helix-like DNA-binding domain superfamily||Homeobox, conserved site||Homeobox domain||OAR domain||Paired box protein 7, C-terminal||Homeobox-like domain superfamily	4:139737062-139843676	0.0735853	18.5482	-7.87202	7.16649e-201	3.40367e-197
ENSMUSG00000093639	Lim2	Lens fibre membrane intrinsic protein||PMP-22/EMP/MP20/Claudin superfamily||PMP-22/EMP/MP20	7:43427670-43435996	185.113	0.00412433	13.6795	2.9235e-200	1.21493e-196
ENSMUSG00000026253	Chrng	Neurotransmitter-gated ion-channel, conserved site||Neurotransmitter-gated ion-channel||Nicotinic acetylcholine receptor||Neurotransmitter-gated ion-channel transmembrane domain superfamily||Neurotransmitter-gated ion-channel transmembrane domain||Neurotransmitter-gated ion-channel ligand-binding domain||Neurotransmitter-gated ion-channel ligand-binding domain superfamily	1:87204657-87212694	22.8111	0.013827	10.408	3.72456e-200	1.37585e-196
ENSMUSG00000006546	Cryba2	Beta/gamma crystallin||Gamma-crystallin-like||-	1:74889934-74893143	858.928	0.074112	13.314	2.14596e-198	7.13447e-195
ENSMUSG00000010175	Prox1	Prospero homeobox protein 1||Prospero homeodomain family||Homeobox-like domain superfamily||Homeo-prospero domain superfamily||Homeo-prospero domain	1:190118035-190170714	100.484	0.911715	6.75222	1.85851e-183	5.6171e-180
ENSMUSG00000029096	Htra3	PDZ superfamily||Growth factor receptor cysteine-rich domain superfamily||Insulin-like growth factor-binding protein, IGFBP||PDZ domain||Kazal domain superfamily||PDZ domain 6||Kazal domain||-||Peptidase S1C||Peptidase S1, PA clan	5:35652023-35679782	55.4933	0.226781	7.75602	1.35488e-179	3.75368e-176
ENSMUSG00000025229	Pitx3	Homeobox protein Pitx/unc30||OAR domain||Homeobox-like domain superfamily||Homeobox, conserved site||Homeobox domain	19:46135685-46148326	36.0708	0.0285733	10.0401	1.593e-178	4.07392e-175
ENSMUSG00000047606	Ankrd34c	Ankyrin repeat-containing domain superfamily||Ankyrin repeat-containing domain||Ankyrin repeat	9:89725245-89738475	17.3679	0.00206633	12.6928	7.4673e-174	1.77327e-170
ENSMUSG00000025389	Mip	Major intrinsic protein, conserved site||Major intrinsic protein||Aquaporin transporter||Aquaporin-like	10:128225838-128231812	754.68	0.382727	10.9043	6.01515e-173	1.3332e-169
ENSMUSG00000004872	Pax3	Homeobox, conserved site||Homeobox domain||Winged helix-like DNA-binding domain superfamily||Paired domain||Homeobox-like domain superfamily||Paired box protein 7, C-terminal	1:78101267-78197134	0.0746853	13.9269	-7.51518	1.57126e-171	3.26488e-168
ENSMUSG00000048562	Sp8	Zinc finger C2H2 superfamily||Zinc finger C2H2-type||-	12:118846329-118852576	0.42333	11.7862	-7.21207	5.13739e-166	1.00469e-162
ENSMUSG00000079110	Capn3	Peptidase C2, calpain family||Peptidase C2, calpain, catalytic domain||Calpain-3/9||EF-Hand 1, calcium-binding site||Papain-like cysteine peptidase superfamily||Peptidase C2, calpain, domain III||Cysteine peptidase, cysteine active site||Calpain subdomain III||Calpain large subunit, domain III superfamily||EF-hand domain||Peptidase C2, calpain, large subunit, domain III||EF-hand domain pair	2:120456019-120504913	393.962	0.41877	9.83261	4.74406e-162	8.76229e-159
ENSMUSG00000036816	Atoh7	Protein atonal homologue 7||Myc-type, basic helix-loop-helix (bHLH) domain||Helix-loop-helix DNA-binding domain superfamily	10:63099651-63101279	35.3703	0.141358	7.88434	8.43802e-162	1.47648e-158
ENSMUSG00000036256	Igfbp7	Immunoglobulin subtype 2||Immunoglobulin-like domain superfamily||Kazal domain||Insulin-like growth factor binding protein-related protein (IGFBP-rP), MAC25||Insulin-like growth factor-binding protein, IGFBP||Immunoglobulin-like domain||Kazal domain superfamily||Immunoglobulin subtype||Immunoglobulin-like fold||Growth factor receptor cysteine-rich domain superfamily	5:77349240-77408041	101.684	0.427597	7.83902	6.38574e-155	1.0615e-151
ENSMUSG00000066975	Cryba4	Beta-crystallin A4||Beta/gamma crystallin||Gamma-crystallin-like	5:112246493-112252518	501.491	0.0583047	12.6658	1.84898e-152	2.9272e-149
ENSMUSG00000038135	Crygn	Gamma-crystallin-like||Beta/gamma crystallin	5:24751003-24758008	354.598	0.100479	12.3495	7.52417e-146	1.0876e-142
ENSMUSG00000030772	Dkk3	Dickkopf, N-terminal cysteine-rich||Dickkopf-like protein	7:112116017-112159057	116.408	4.07151	4.80345	1.74735e-145	2.42052e-142
ENSMUSG00000019867	Gje1	Connexin||Connexin, N-terminal domain superfamily||Gap junction protein, cysteine-rich domain||Connexin, N-terminal	10:14715623-14718214	110.279	0	16.1616	5.73552e-144	7.62732e-141
ENSMUSG00000055026	Gabrg3	Neurotransmitter-gated ion-channel ligand-binding domain||Neurotransmitter-gated ion-channel ligand-binding domain superfamily||Neurotransmitter-gated ion-channel, conserved site||Gamma-aminobutyric-acid A receptor, gamma subunit||Gamma-aminobutyric-acid A receptor, gamma 3 subunit||Gamma-aminobutyric acid A receptor/Glycine receptor alpha||Neurotransmitter-gated ion-channel transmembrane domain …	7:56716465-57387188	4.04549	0.0327467	6.90626	3.85293e-136	4.74424e-133
ENSMUSG00000024747	Aldh1a7	Aldehyde dehydrogenase, C-terminal||Aldehyde/histidinol dehydrogenase||Aldehyde dehydrogenase domain||Aldehyde dehydrogenase, N-terminal||Aldehyde dehydrogenase, cysteine active site||Aldehyde dehydrogenase, glutamic acid active site	19:20692953-20727562	55.7009	1.29241	5.38965	1.0846e-133	1.28781e-130
ENSMUSG00000023336	Wfdc1	Elafin-like superfamily||WAP-type 'four-disulfide core' domain	8:119666365-119688222	21.6066	0.124949	7.34922	5.48016e-132	6.18574e-129
ENSMUSG00000039145	Camk1d	Serine/threonine-protein kinase, active site||Protein kinase, ATP binding site||Protein kinase domain||Protein kinase-like domain superfamily	2:5293457-5714515	14.5175	0.421395	5.11516	5.58179e-132	6.18574e-129
ENSMUSG00000038132	Rbm24	RNA recognition motif domain||RNA-binding domain superfamily||Nucleotide-binding alpha-beta plait domain superfamily	13:46418434-46431095	82.9802	1.38992	5.81781	1.82557e-131	1.95784e-128
ENSMUSG00000056947	Mab21l1	Mab-21 domain	3:55782510-55785001	60.6181	2.06537	4.83891	1.12949e-130	1.17347e-127
ENSMUSG00000045318	Adra2c	G protein-coupled receptor, rhodopsin-like||GPCR, rhodopsin-like, 7TM||Alpha 2C adrenoceptor||Adrenoceptor family	5:35247370-35281763	7.34851	0.0164613	8.66232	3.9713e-130	4.0009e-127
ENSMUSG00000032556	Bfsp2	Intermediate filament, rod domain||Keratin, type I||Phakinin	9:103424924-103480420	69.206	0.135657	8.94106	7.23592e-130	7.07546e-127
ENSMUSG00000024076	Vit	LCCL domain||von Willebrand factor, type A||LCCL domain superfamily||von Willebrand factor A-like domain superfamily	17:78508064-78627408	98.728	0.331923	8.31868	9.22824e-130	8.76577e-127
ENSMUSG00000044468	Tent5c	Terminal nucleotidyltransferase	3:100451628-100489324	44.4761	1.49803	4.86603	6.79198e-128	6.10287e-125
ENSMUSG00000036192	Rorb	Nuclear hormone receptor||Nuclear receptor ROR||Zinc finger, nuclear hormone receptor-type||Nuclear hormone receptor, ligand-binding domain||Nuclear hormone receptor-like domain superfamily||Zinc finger, NHR/GATA-type	19:18930605-19111196	35.8372	0.336284	6.96723	1.15184e-126	1.00774e-123
ENSMUSG00000032060	Cryab	Alpha crystallin/Hsp20 domain||Alpha crystallin/Heat shock protein||Alpha-crystallin, N-terminal||Alpha-crystallin B chain, ACD domain||HSP20-like chaperone	9:50751325-50756636	128.006	0.941684	6.94816	3.71436e-126	3.16635e-123
ENSMUSG00000067438	Hmx1	-||Homeobox, conserved site||Homeobox domain||Homeobox-like domain superfamily||Homeobox domain, metazoa	5:35388145-35460134	51.9586	0.212046	7.93033	5.451e-126	4.53059e-123
ENSMUSG00000045515	Pou3f3	Homeobox-like domain superfamily||POU-specific domain||POU-domain transcription factor, class 3||Homeobox, conserved site||Homeobox domain||Lambda repressor-like, DNA-binding domain superfamily||POU domain	1:42695768-42703176	0.264572	14.0478	-5.76052	1.95155e-125	1.58247e-122
ENSMUSG00000027955	Gask1b	-||FAM198 family	3:79884533-79946280	43.0558	0.643565	5.94089	1.34692e-124	1.06619e-121
XLOC_056196	XLOC_056196	--	CHR_MG4249_PATCH:6384347-6398464	11.6294	0.0705293	7.29032	1.41472e-124	1.09381e-121
ENSMUSG00000033501	Crygs	Gamma-crystallin-like||Beta/gamma crystallin	16:22805203-22811577	52.9741	0.13349	8.48309	3.00763e-124	2.27253e-121
ENSMUSG00000041078	Grid1	Ionotropic glutamate receptor, metazoa||Receptor, ligand binding region||Ionotropic glutamate receptor, L-glutamate and glycine-binding domain||Periplasmic binding protein-like I||Ionotropic glutamate receptor	14:34820108-35583379	5.7013	0.147583	5.46981	7.48897e-124	5.53285e-121
ENSMUSG00000055435	Maf	Basic leucine zipper domain, Maf-type||Basic-leucine zipper domain||Transcription factor Maf family||Transcription factor Maf||Transcription factor, Skn-1-like, DNA-binding domain superfamily||Maf transcription factor, N-terminal	8:115682942-115707794	116.561	2.26229	5.70477	1.99035e-123	1.43851e-120
ENSMUSG00000024659	Anxa1	Annexin||Annexin superfamily||Annexin repeat, conserved site||Annexin repeat||Annexin A1||-	19:20373428-20390944	22.9509	0.449364	5.98992	2.36391e-122	1.63731e-119
ENSMUSG00000036095	Dgkb	Diacylglycerol kinase, accessory domain||Diacylglycerol kinase, catalytic domain||Protein kinase C-like, phorbol ester/diacylglycerol-binding domain||EF-hand domain||Diacylglycerol kinase||Inorganic polyphosphate/ATP-NAD kinase, N-terminal||EF-hand domain pair||Diacylglycerol kinase type I, N-terminal||NAD kinase/diacylglycerol kinase-like domain superfamily||EF-Hand 1, calcium-binding site||DGK …	12:37817726-38635011	9.77532	0.0233203	8.43341	2.7358e-119	1.81909e-116
ENSMUSG00000030043	Tacr1	G protein-coupled receptor, rhodopsin-like||GPCR, rhodopsin-like, 7TM||Neurokinin NK1 receptor||Neurokinin receptor	6:82402334-82560104	6.35771	0.018452	8.14958	2.47933e-118	1.61623e-115
ENSMUSG00000041534	Rbp3	Retinol-binding protein 3||Tail specific protease||ClpP/crotonase-like domain superfamily	14:33954003-33964216	3.3227	0.00213667	10.3975	5.01214e-118	3.20449e-115
ENSMUSG00000029352	Crybb3	Gamma-crystallin-like||Beta-crystallin B3||Beta/gamma crystallin	5:113075839-113081584	2039.57	0.421671	12.1914	5.44494e-118	3.41552e-115
ENSMUSG00000014603	Alx3	Homeobox, conserved site||Homeobox domain||Homeobox protein aristaless-like 3||Homeobox-like domain superfamily	3:107595031-107605776	2.42427	56.4288	-4.64119	8.24896e-118	5.07861e-115
ENSMUSG00000031965	Tbx20	p53-like transcription factor, DNA-binding||T-box superfamily||Transcription factor, T-box, conserved site||Transcription factor, T-box	9:24718138-24774303	8.37157	0.190338	5.23756	2.68529e-117	1.5942e-114
ENSMUSG00000032291	Crabp1	Calycin||Lipocalin/cytosolic fatty-acid binding domain||Intracellular lipid binding protein||Cytosolic fatty-acid binding||Cellular retinoic acid-binding protein 1	9:54764748-54773110	18.3729	695.149	-5.28233	3.49825e-117	2.0404e-114
ENSMUSG00000019996	Map7	Microtubule-associated protein 7 family||Microtubule-associated protein 7	10:20148471-20281590	80.7478	3.31086	4.53382	4.03823e-117	2.31474e-114
ENSMUSG00000024074	Crim1	VWFC domain||Hirudin/antistatin||Growth factor receptor cysteine-rich domain superfamily||-||Antistasin-like domain||Insulin-like growth factor-binding protein, IGFBP	17:78200248-78376592	105.601	3.88122	4.708	4.13894e-117	2.33226e-114
ENSMUSG00000037161	Mgarp	Protein MGARP||Protein MGARP, N-terminal	3:51388412-51408988	123.539	2.39923	5.75413	1.93298e-115	1.07106e-112
ENSMUSG00000044352	Sowaha	Ankyrin repeat-containing domain superfamily||Ankyrin repeat-containing domain||Ankyrin repeat	11:53476573-53480274	14.9266	0.454694	4.9985	5.34618e-112	2.86676e-109
ENSMUSG00000032908	Sgpp2	Phosphatidic acid phosphatase type 2/haloperoxidase||Phosphatidic acid phosphatase type 2/haloperoxidase superfamily	1:78309718-78420289	0.134399	11.5071	-6.36844	7.11479e-111	3.75457e-108
ENSMUSG00000001497	Pax9	Winged helix-like DNA-binding domain superfamily||Paired domain||Paired box protein PAX9||Homeobox-like domain superfamily	12:56691767-56712822	0.00185433	4.80863	-10.0472	2.0998e-108	1.05773e-105
ENSMUSG00000029245	Epha5	Sterile alpha motif/pointed domain superfamily||Fibronectin type III||Tyrosine-protein kinase, receptor class V, conserved site||Tyrosine-protein kinase ephrin type A/B receptor-like||Fibronectin type III superfamily||Ephrin receptor ligand binding domain||Ephrin receptor, transmembrane domain||Galactose-binding-like domain superfamily||Protein kinase-like domain superfamily||Tyrosine-protein kin…	5:84054761-84417382	16.2687	0.459032	5.06338	2.47178e-108	1.22652e-105
ENSMUSG00000029697	Fezf1	Zinc finger C2H2 superfamily||Zinc finger C2H2-type	6:23245044-23248362	0	7.09846	-12.9331	2.87345e-108	1.40486e-105
ENSMUSG00000048450	Msx1	Homeobox domain, metazoa||Homeobox-like domain superfamily||Homeobox, conserved site||Homeobox domain	5:37820485-37827757	3.03063	61.2085	-4.36903	4.88829e-108	2.3553e-105
ENSMUSG00000040856	Dlk1	EGF-type aspartate/asparagine hydroxylation site||-||EGF-like domain||EGF-like, conserved site||EGF-like calcium-binding domain	12:109452823-109463336	0.497727	23.5577	-5.57623	2.98822e-107	1.39924e-104
ENSMUSG00000021680	Crhbp	Spermadhesin, CUB domain superfamily||Corticotropin-releasing factor-binding protein	13:95431371-95444924	13.1538	0.043147	8.065	3.49309e-106	1.61293e-103
ENSMUSG00000022240	Ctnnd2	Armadillo-type fold||Armadillo-like helical||Plakophilin/Delta catenin||Armadillo||-	15:30172593-31029341	118.209	8.80436	4.2628	1.9417e-105	8.84299e-103
ENSMUSG00000032648	Pygm	Phosphorylase pyridoxal-phosphate attachment site||Glycogen/starch/alpha-glucan phosphorylase||Glycosyl transferase, family 35	19:6384399-6398459	9.41271	0.0755187	8.58089	6.87852e-105	3.09032e-102
ENSMUSG00000024376	Epb41l4a	Ubiquitin-like domain superfamily||Ezrin/radixin/moesin-like||FERM adjacent (FA)||Band 4.1-like protein 4A||FERM, C-terminal PH-like domain||FERM, N-terminal||FERM conserved site||FERM superfamily, second domain||PH-like domain superfamily||Band 4.1 domain||FERM domain||FERM central domain||FERM/acyl-CoA-binding protein superfamily	18:33796327-34006966	41.442	3.86969	3.82841	8.37174e-105	3.71102e-102
ENSMUSG00000063568	Jazf1	Zinc finger C2H2-type||Zinc finger C2H2 superfamily	6:52767263-53068631	17.1675	0.455995	5.58345	1.12343e-104	4.91441e-102
ENSMUSG00000059900	Tmem40	Transmembrane protein 40	6:115729131-115762410	39.1944	0.273808	6.91863	9.91128e-104	4.17102e-101
ENSMUSG00000023906	Cldn6	Claudin||Claudin-6||PMP-22/EMP/MP20/Claudin superfamily||Claudin, conserved site	17:23679249-23682446	0.350732	29.7724	-6.50553	1.63964e-103	6.81393e-101
ENSMUSG00000025586	Cpeb1	Cytoplasmic polyadenylation element-binding protein, ZZ domain||Nucleotide-binding alpha-beta plait domain superfamily||CEBP, ZZ domain superfamily||RNA recognition motif domain||Cytoplasmic polyadenylation element-binding protein||RNA-binding domain superfamily||Cytoplasmic polyadenylation element-binding protein 1, N-terminal||CPEB-1, RNA recognition motif 1	7:81347026-81455465	12.8379	0.134572	6.84022	3.58162e-103	1.47006e-100
ENSMUSG00000052305	Hbb-bs	Haemoglobin, beta-type||Globin-like superfamily||Globin/Protoglobin||Globin	7:103826534-103828096	507.39	35.5206	3.80838	1.00021e-102	4.05523e-100
ENSMUSG00000007888	Crlf1	Immunoglobulin-like fold||Fibronectin type III superfamily||Fibronectin type III||Immunoglobulin-like domain superfamily||Growth hormone/erythropoietin receptor, ligand binding	8:70493158-70504081	1.29036	38.5737	-5.11488	5.4409e-102	2.17938e-99
ENSMUSG00000035517	Tdrd7	TDRD7, third LOTUS domain||LOTUS-like domain||Tudor domain||SNase-like, OB-fold superfamily||OST-HTH/LOTUS domain	4:45965334-46034761	89.0362	2.3479	5.2747	7.07534e-99	2.73519e-96
ENSMUSG00000063887	Nlgn1	Neuroligin-1||Alpha/Beta hydrolase fold||Carboxylesterase, type B||Neuroligin||Carboxylesterase type B, conserved site	3:25426215-26332460	17.8602	0.252811	5.66698	2.84158e-98	1.08588e-95
ENSMUSG00000030092	Cntn6	Immunoglobulin subtype||Immunoglobulin-like fold||Immunoglobulin-like domain||Fibronectin type III superfamily||Contactin-6||Immunoglobulin I-set||Fibronectin type III||Immunoglobulin subtype 2||Immunoglobulin-like domain superfamily	6:104492790-104863406	12.0712	0.393853	5.18508	6.48864e-98	2.44156e-95
ENSMUSG00000031273	Col4a6	Collagen triple helix repeat||C-type lectin fold||Collagen IV, non-collagenous||Collagen IV, non-collagenous domain superfamily	X:141165403-141474076	16.5926	0.496745	5.13272	6.5361e-98	2.44156e-95
ENSMUSG00000009378	Slc16a12	Major facilitator superfamily||Major facilitator superfamily domain||MFS transporter superfamily	19:34668403-34747289	15.0953	0.244925	5.89128	2.84166e-96	1.04971e-93
ENSMUSG00000032373	Car12	Alpha carbonic anhydrase domain superfamily||Carbonic anhydrase, alpha-class||Carbonic anhydrase, CA-XII||Carbonic anhydrase, alpha-class, conserved site||Alpha carbonic anhydrase domain	9:66713686-66766845	0.519005	10.7447	-4.7901	6.15962e-95	2.25036e-92
ENSMUSG00000003617	Cp	Multicopper oxidase, type 2||Multicopper oxidase, type 3||Ceruloplasmin||-||Coagulation factor 5/8-like||Multicopper oxidase, type 1||Multicopper oxidase, copper-binding site||Multicopper oxidases, conserved site||Cupredoxin	3:19957054-20009145	75.5572	1.41017	5.73421	2.87293e-94	1.03819e-91
ENSMUSG00000051367	Six1	Homeobox protein SIX1||Homeobox protein SIX1, N-terminal SD domain||Homeobox, conserved site||Homeobox domain||Homeobox-like domain superfamily	12:73040015-73053887	0.604011	28.7631	-5.8654	2.97153e-93	1.06227e-90
ENSMUSG00000013584	Aldh1a2	Aldehyde dehydrogenase, cysteine active site||Aldehyde dehydrogenase, glutamic acid active site||Aldehyde dehydrogenase, C-terminal||Aldehyde/histidinol dehydrogenase||Aldehyde dehydrogenase domain||Aldehyde dehydrogenase, N-terminal	9:71215789-71296243	8.87706	0.123176	6.09956	7.41188e-93	2.62144e-90
ENSMUSG00000026879	Gsn	Gelsolin||ADF-H/Gelsolin-like domain superfamily||Gelsolin-like domain||Villin/Gelsolin	2:35256380-35307892	44.7637	2.03487	4.47364	5.05884e-92	1.77038e-89
ENSMUSG00000042401	Crtac1	ASPIC/UnbV||-||EGF-like calcium-binding domain||Cartilage acidic protein 1||EGF-like calcium-binding, conserved site	19:42268287-42431785	0.074565	8.30536	-6.67818	6.76689e-91	2.3193e-88
ENSMUSG00000036586	Grifin	Concanavalin A-like lectin/glucanase domain superfamily||Galectin, carbohydrate recognition domain||Grifin	5:140560690-140565557	28.7344	0.009126	10.0754	1.29322e-90	4.38718e-88
ENSMUSG00000001496	Nkx2-1	Homeobox-like domain superfamily||Homeobox domain, metazoa||Homeobox domain||Homeobox, conserved site	12:56531958-56536908	0	7.00741	-13.0588	2.23458e-90	7.43851e-88
ENSMUSG00000036185	Sapcd1	-||Suppressor APC domain-containing protein 1/2	17:35025959-35028016	32.2743	0.335301	6.57913	2.23741e-90	7.43851e-88
ENSMUSG00000026768	Itga8	FG-GAP repeat||Integrin domain superfamily||Integrin alpha beta-propellor||-||Integrin alpha-2||Integrin alpha chain, C-terminal cytoplasmic region, conserved site||Integrin alpha chain||Integrin alpha, N-terminal	2:12106632-12301922	0.875933	9.49343	-4.12327	9.34535e-89	3.04604e-86
ENSMUSG00000040310	Alx4	Homeobox, conserved site||Homeobox domain||OAR domain||Homeobox-like domain superfamily||Homeobox protein aristaless-like 4	2:93642384-93681339	2.86188	66.2133	-4.53223	3.80611e-88	1.22852e-85
ENSMUSG00000042684	Npl	Aldolase-type TIM barrel||DapA-like	1:153503015-153550045	53.6308	1.66001	4.971	1.36656e-87	4.36852e-85
ENSMUSG00000044726	Erich5	Protein of unknown function DUF4573	15:34453305-34473892	5.80198	0.004502	9.56398	9.94307e-87	3.11856e-84
ENSMUSG00000031274	Col4a5	C-type lectin fold||Collagen triple helix repeat||Collagen IV, non-collagenous||Collagen IV, non-collagenous domain superfamily	X:141475385-141689234	73.1331	4.1726	3.95574	3.0946e-86	9.61524e-84
ENSMUSG00000020435	Osbp2	Oxysterol-binding protein||Oxysterol-binding protein, conserved site||PH-like domain superfamily||Pleckstrin homology domain||Oxysterol-binding protein superfamily	11:3703731-3863903	19.4731	0.309527	6.06366	5.31409e-86	1.63585e-83
ENSMUSG00000053399	Adamts18	-||ADAM cysteine-rich domain 2||ADAMTS/ADAMTS-like||Metallopeptidase, catalytic domain superfamily||ADAM-TS Spacer 1||Thrombospondin type-1 (TSP1) repeat||PLAC||Thrombospondin type-1 (TSP1) repeat superfamily||Peptidase M12B, propeptide||Peptidase M12B, ADAM/reprolysin	8:113697126-113848738	46.3899	1.47495	5.49931	2.25095e-85	6.86559e-83
ENSMUSG00000059049	Frem1	CalX-like domain superfamily||C-type lectin-like||C-type lectin fold||C-type lectin-like/link domain superfamily||CSPG repeat||Na-Ca exchanger/integrin-beta4	4:82897920-83052339	1.70318	21.2595	-3.72578	7.5577e-85	2.28421e-82
ENSMUSG00000073658	Crygb	Gamma-crystallin-like||Beta/gamma crystallin	1:65080219-65082288	307.534	0.102601	11.3433	8.21531e-84	2.4606e-81
ENSMUSG00000021390	Ogn	Leucine-rich repeat||Mimecan||Leucine-rich repeat domain superfamily||Leucine-rich repeat, typical subtype	13:49608046-49624501	22.1814	0.112043	7.57909	9.19872e-84	2.73054e-81
ENSMUSG00000056476	Med12l	-||Mediator complex, subunit Med12, catenin-binding||Mediator complex, subunit Med12||Mediator complex, subunit Med12, LCEWAV-domain	3:59005825-59318682	32.5741	3.53318	3.48516	3.05959e-83	9.00169e-81
ENSMUSG00000036602	Alx1	Homeobox domain||Homeobox, conserved site||-||ALX homeobox protein 1||Homeobox-like domain superfamily||OAR domain	10:102998707-103030215	1.25625	61.7859	-5.63755	3.23087e-83	9.42223e-81
ENSMUSG00000053141	Ptprt	Tyrosine specific protein phosphatases domain||Protein-tyrosine phosphatase, active site||Immunoglobulin-like fold||PTP type protein phosphatase||Protein-tyrosine phosphatase-like||Fibronectin type III superfamily||MAM domain||Immunoglobulin-like domain||Protein-tyrosine phosphatase, catalytic||Concanavalin A-like lectin/glucanase domain superfamily||Immunoglobulin-like domain superfamily||Fibron…	2:161521990-162661147	7.97441	0.203061	4.8939	6.41698e-83	1.85512e-80
ENSMUSG00000018263	Tbx5	Transcription factor, T-box||Transcription factor, T-box, conserved site||T-box superfamily||p53-like transcription factor, DNA-binding	5:119832668-119885219	5.48221	0.016587	7.92749	2.36494e-82	6.77799e-80
ENSMUSG00000023078	Cxcl13	Chemokine interleukin-8-like superfamily||CXC Chemokine domain||Chemokine interleukin-8-like domain||CXC chemokine||CXC chemokine, conserved site	5:95956951-95961068	0	7.58209	-11.9632	1.80531e-81	5.12984e-79
ENSMUSG00000033249	Hsf4	Winged helix DNA-binding domain superfamily||-||Winged helix-like DNA-binding domain superfamily||Heat shock factor (HSF)-type, DNA-binding||Heat shock transcription factor family	8:105269801-105275845	10.1571	0.00617933	10.1569	3.12369e-81	8.80087e-79
ENSMUSG00000061517	Sox21	Transcription factor SOX||High mobility group box domain superfamily||High mobility group box domain	14:118233232-118237030	0.103557	7.3227	-6.10077	5.21945e-81	1.4582e-78
ENSMUSG00000042372	Dmrt3	DM DNA-binding domain||DMRTA motif||DMRT/protein doublesex/protein male abnormal 3||-||DM DNA-binding domain superfamily||UBA-like superfamily	19:25610301-25623921	0	3.66517	-11.8974	1.42682e-80	3.953e-78
ENSMUSG00000031688	Pou4f2	Lambda repressor-like, DNA-binding domain superfamily||Homeobox, conserved site||Homeobox domain||POU domain||Homeobox-like domain superfamily||POU-specific domain||Cro/C1-type helix-turn-helix domain	8:78433010-78436645	3.63817	0	12.3409	3.63122e-80	9.89538e-78
ENSMUSG00000045776	Lrtm1	Leucine-rich repeat||Leucine-rich repeat N-terminal domain||Cysteine-rich flanking region, C-terminal||Leucine-rich repeat domain superfamily||Leucine-rich repeat, typical subtype	14:29018208-29033645	2.20672	0.0166813	6.91205	9.23549e-80	2.49629e-77
ENSMUSG00000055653	Gpc3	Glypican, conserved site||Glypican-3||Glypican	X:52272426-52613950	17.3489	149.214	-3.13962	9.4038e-80	2.52128e-77
ENSMUSG00000040136	Abcc8	AAA+ ATPase domain||P-loop containing nucleoside triphosphate hydrolase||-||ABC transporter-like||ATP-binding cassette subfamily C member 9||ATP-binding cassette subfamily C member 8||ABC transporter, conserved site||Sulphonylurea receptor||ABC transporter type 1, transmembrane domain superfamily||ABC transporter type 1, transmembrane domain	7:46104523-46180033	4.82979	0.084978	5.37845	1.27964e-79	3.37641e-77
XLOC_056109	XLOC_056109	--	CHR_MG104_PATCH:141047636-141221706	14.4665	0.706786	4.32391	1.12263e-78	2.91586e-76
ENSMUSG00000024388	Myo7b	Myosin head, motor domain||Ubiquitin-like domain superfamily||Myosin S1 fragment, N-terminal||Myosin VII, FERM domain C-lobe, repeat 1||FERM central domain||MyTH4 domain superfamily||PH-like domain superfamily||Band 4.1 domain||SH3-like domain superfamily||IQ motif, EF-hand binding site||Kinesin motor domain superfamily||P-loop containing nucleoside triphosphate hydrolase||SH3 domain||FERM/acyl-C…	18:31959234-32036961	1.49691	0.00355167	8.41373	2.96961e-78	7.6533e-76
ENSMUSG00000024134	Six2	Homeobox-like domain superfamily||Homeobox protein SIX1, N-terminal SD domain||Homeobox, conserved site||Homeobox domain	17:85684277-85688274	0.490494	49.9494	-6.71636	7.37276e-78	1.8855e-75
ENSMUSG00000030554	Synm	Synemin||Intermediate filament protein, conserved site||Intermediate filament, rod domain	7:67730160-67759742	7.23408	0.315022	4.46151	9.70057e-78	2.46187e-75
ENSMUSG00000031963	Bmper	Uncharacterised domain, cysteine-rich||Trypsin Inhibitor-like, cysteine rich domain||VWFC domain||Serine protease inhibitor-like superfamily||von Willebrand factor, type D domain	9:23223076-23485200	18.3004	1.32508	3.69401	5.70025e-77	1.43569e-74
ENSMUSG00000038732	Mboat1	Membrane bound O-acyl transferase, MBOAT	13:30136489-30246717	26.7276	1.60472	4.07767	2.37025e-76	5.92491e-74
ENSMUSG00000028031	Dkk2	Dickkopf, N-terminal cysteine-rich||Dickkopf-like protein	3:132085292-132180304	11.0212	1.7741	3.57834	2.83884e-76	7.04329e-74
ENSMUSG00000031351	Zfp185	Zinc finger, LIM-type||Zinc finger protein 185	X:72987339-73031543	22.7355	1.59073	3.77416	3.28442e-76	8.08844e-74
ENSMUSG00000036412	Arsi	Sulfatase, conserved site||Sulfatase, N-terminal||Alkaline-phosphatase-like, core domain superfamily	18:60911780-60918561	9.12756	0.291672	4.9249	2.19315e-75	5.32215e-73
ENSMUSG00000043298	Smco3	Protein of unknown function DUF4533||Single-pass membrane and coiled-coil domain-containing protein 3	6:136829927-136835452	12.8538	0.0640587	7.61055	2.69116e-75	6.48336e-73
ENSMUSG00000051920	Rspo2	Growth factor receptor cysteine-rich domain superfamily||Thrombospondin type-1 (TSP1) repeat||Thrombospondin type-1 (TSP1) repeat superfamily||Furin-like repeat	15:43020794-43170826	0.0827673	6.76355	-6.36452	1.33303e-73	3.18835e-71
ENSMUSG00000023031	Cela1	Serine proteases, trypsin family, histidine active site||Peptidase S1A, chymotrypsin family||Serine proteases, trypsin family, serine active site||Peptidase S1, PA clan||Serine proteases, trypsin domain	15:100674421-100687921	20.8704	0.236141	6.56396	1.85468e-73	4.40433e-71
ENSMUSG00000022180	Slc7a8	L-type amino acid transporter||Amino acid/polyamine transporter I	14:54722209-54781946	8.10487	0.360239	4.49845	2.95812e-73	6.97487e-71
ENSMUSG00000021221	Dpf3	Zinc finger, RING/FYVE/PHD-type||Zinc finger C2H2 superfamily||Zinc finger, PHD-finger||Zinc finger, PHD-type||Zinc finger, FYVE/PHD-type||Zinc finger C2H2-type||Zinc finger protein DPF3||Requiem/DPF N-terminal domain	12:83212058-83487716	11.2144	0.85563	4.16438	6.13912e-73	1.43733e-70
ENSMUSG00000062200	Vmn2r7	Periplasmic binding protein-like I||GPCR, family 3||Receptor, ligand binding region||GPCR, family 3, extracellular calcium-sensing receptor-related||GPCR, family 3, nine cysteines domain superfamily||GPCR family 3, C-terminal||GPCR, family 3, nine cysteines domain	3:64685044-64844765	0.785805	0	11.6638	7.3387e-73	1.70617e-70
ENSMUSG00000046854	Pip5kl1	Phosphatidylinositol-4-phosphate 5-kinase||-||Phosphatidylinositol-4-phosphate 5-kinase, C-terminal||Phosphatidylinositol-4-phosphate 5-kinase, core||Phosphatidylinositol-4-phosphate 5-kinase, N-terminal	2:32574797-32583782	14.0091	0.364848	5.37792	9.54049e-73	2.20266e-70
ENSMUSG00000028977	Casz1	Transcription factor castor||Zinc finger C2H2-type	4:148804429-148954889	13.5323	0.491583	4.79825	1.08447e-72	2.4865e-70
ENSMUSG00000103332	Pcdhga2	Protocadherin gamma-A2||Cadherin-like||Cadherin, C-terminal catenin-binding domain||Cadherin-like superfamily||Cadherin, N-terminal||Cadherin conserved site||Cadherin, cytoplasmic C-terminal domain	18:37668953-37841870	1.768	18.9147	-3.45263	1.70607e-72	3.88494e-70
ENSMUSG00000055540	Epha6	Protein kinase-like domain superfamily||Galactose-binding-like domain superfamily||Tyrosine-protein kinase ephrin type A/B receptor-like||Ephrin receptor ligand binding domain||Fibronectin type III superfamily||Ephrin receptor, transmembrane domain||Sterile alpha motif/pointed domain superfamily||Fibronectin type III||Tyrosine-protein kinase, receptor class V, conserved site||Sterile alpha motif …	16:59653483-60605531	3.6162	0.022802	7.03878	1.06313e-71	2.38817e-69
ENSMUSG00000018427	Ypel2	Yippee/Mis18/Cereblon||Yippee family||Yippee domain	11:86936425-86993707	24.9191	2.61614	3.21906	1.14692e-71	2.55909e-69
ENSMUSG00000032826	Ank2	Death domain||-||Ankyrin repeat-containing domain||Ankyrin repeat||ZU5 domain||Death-like domain superfamily||Ankyrin, UPA domain||Ankyrin repeat-containing domain superfamily	3:126921612-127499350	245.38	24.7561	3.28726	3.38413e-71	7.50059e-69
ENSMUSG00000004415	Col26a1	Collagen triple helix repeat||EMI domain	5:136741759-136883209	5.1048	40.2088	-3.20121	4.35857e-71	9.59636e-69
ENSMUSG00000021373	Cap2	CAP, conserved site, C-terminal||CAP, conserved site, N-terminal||CARP motif||-||Adenylate cyclase-associated CAP, N-terminal||Adenylyl cyclase-associated protein CAP2||C-CAP/cofactor C-like domain||Adenylate cyclase-associated CAP||Adenylate cyclase-associated CAP, N-terminal domain superfamily||Adenylate cyclase-associated CAP, C-terminal superfamily||Adenylate cyclase-associated CAP, C-termina…	13:46501848-46650281	30.575	2.0622	3.92987	4.94072e-71	1.08065e-68
ENSMUSG00000073940	Hbb-bt	Globin/Protoglobin||Globin||Globin-like superfamily||Haemoglobin, beta-type	7:103812524-103813996	409.491	45.3778	3.13856	4.28849e-70	9.1984e-68
ENSMUSG00000009394	Syn2	Synapsin, conserved site||Synapsin, phosphorylation site||Pre-ATP-grasp domain superfamily||ATP-grasp fold, subdomain 1||Synapsin-2/3||Synapsin||Synapsin, pre-ATP-grasp domain||Synapsin, ATP-binding domain	6:115134902-115282006	12.4621	0.239088	5.62131	4.96607e-70	1.05835e-67
ENSMUSG00000038168	P3h2	Tetratricopeptide-like helical domain superfamily||Prolyl 3-hydroxylase 2||Oxoglutarate/iron-dependent dioxygenase||Prolyl 3-hydroxylase||Prolyl 4-hydroxylase, alpha subunit	16:25959288-26105784	24.952	4.33989	3.36353	1.38925e-69	2.92323e-67
ENSMUSG00000039639	Kcne1	Potassium channel, voltage-dependent, beta subunit, KCNE||Potassium channel, voltage-dependent, beta subunit, KCNE1	16:92345982-92359468	4.03657	0.0268523	6.94905	1.95999e-69	4.07261e-67
ENSMUSG00000035407	Kank4	Ankyrin repeat-containing domain||Ankyrin repeat-containing domain superfamily||Kank N-terminal motif||Ankyrin repeat	4:98754898-98817537	1.74714	16.755	-3.29706	4.22064e-69	8.71548e-67
ENSMUSG00000034796	Cpne7	von Willebrand factor A-like domain superfamily||C2 domain||C2 domain superfamily||von Willebrand factor, type A||Copine||Copine, C2B domain	8:123117374-123135182	13.0582	0.469542	4.63132	5.70255e-69	1.17029e-66
ENSMUSG00000027168	Pax6	Homeobox-like domain superfamily||Paired domain||Winged helix-like DNA-binding domain superfamily||-||Homeobox domain||Homeobox, conserved site	2:105666153-105697364	149.762	9.78996	3.90376	7.3297e-69	1.49499e-66
ENSMUSG00000049336	Tenm2	EGF-like domain||Six-bladed beta-propeller, TolB-like||Tox-GHH domain||Teneurin intracellular, N-terminal||EGF-like, conserved site||Rhs repeat-associated core||Teneurin-2/3||YD repeat||Carboxypeptidase-like, regulatory domain superfamily	11:36006656-37235964	15.1102	1.45257	3.91525	8.63956e-69	1.75141e-66
ENSMUSG00000043850	Clrn1	Clarin	3:58844028-58885340	4.81129	0.068177	5.65632	9.211e-69	1.85593e-66
ENSMUSG00000035064	Eef2k	MHCK/EF2 kinase||Protein kinase-like domain superfamily||Sel1-like repeat||Tetratricopeptide-like helical domain superfamily||Eukaryotic elongation factor 2 kinase||-	7:120842831-120907450	2.06345	14.056	-3.12196	2.66165e-68	5.33067e-66
ENSMUSG00000018569	Cldn7	Claudin||Claudin-7||PMP-22/EMP/MP20/Claudin superfamily||Claudin, conserved site	11:69964779-69967885	0.284435	12.2922	-5.57513	3.12851e-68	6.22816e-66
ENSMUSG00000032482	Cspg5	CSPG5, sulphate attachment domain||Neural chondroitin sulphate proteoglycan cytoplasmic	9:110243783-110262576	7.74772	0.663047	3.94858	1.09122e-67	2.14063e-65
ENSMUSG00000029754	Dlx6	Homeobox-like domain superfamily||Homeobox domain, metazoa||Homeobox, conserved site||Homeobox domain||Helix-turn-helix motif	6:6863334-6868568	0.0581007	5.17846	-7.15251	1.09459e-67	2.14063e-65
ENSMUSG00000024176	Sox8	Transcription factor SOX-8||Sox developmental protein N-terminal||High mobility group box domain||High mobility group box domain superfamily	17:25565892-25570686	1.13011	15.1092	-3.80988	4.24929e-67	8.26152e-65
ENSMUSG00000042529	Kcnj12	Immunoglobulin E-set||Potassium channel, inwardly rectifying, transmembrane domain||Inward rectifier potassium channel, C-terminal||Potassium channel, inwardly rectifying, Kir||Potassium channel, inwardly rectifying, Kir2.2||Potassium channel, inwardly rectifying, Kir, cytoplasmic||Potassium channel, inwardly rectifying, Kir, N-terminal	11:61022564-61071131	18.7279	0.24036	6.12669	1.18998e-66	2.28682e-64
ENSMUSG00000027276	Jag1	Jagged/Serrate protein||EGF-like, conserved site||EGF-type aspartate/asparagine hydroxylation site||VWFC domain||EGF-like calcium-binding domain||EGF-like domain||Notch ligand, N-terminal domain||Growth factor receptor cysteine-rich domain superfamily||Delta/Serrate/lag-2 (DSL) protein||EGF-like calcium-binding, conserved site	2:137081456-137116644	77.4925	9.64862	2.96718	3.24998e-66	6.2097e-64
ENSMUSG00000022367	Has2	Nucleotide-diphospho-sugar transferases||Hyaluronan synthase 2||Glycosyltransferase 2-like	15:56665627-56694539	1.8994	16.8004	-3.18063	5.83752e-66	1.10269e-63
ENSMUSG00000027996	Sfrp2	Frizzled/secreted frizzled-related protein||Frizzled domain||Netrin module, non-TIMP type||Netrin domain||Secreted frizzled-related protein 2||SFRP2, cysteine-rich domain||Frizzled cysteine-rich domain superfamily||Tissue inhibitor of metalloproteinases-like, OB-fold	3:83766321-83774316	244.8	24.7231	3.25425	6.23511e-66	1.17114e-63
ENSMUSG00000024087	Cyp1b1	Cytochrome P450 1B1||Cytochrome P450, conserved site||Cytochrome P450, E-class, group I||-||Cytochrome P450||Cytochrome P450 superfamily	17:79701537-79715061	11.695	0.906724	3.63372	1.09949e-64	2.03075e-62
ENSMUSG00000028909	Ptpru	Concanavalin A-like lectin/glucanase domain superfamily||Immunoglobulin-like domain superfamily||Fibronectin type III||Protein-tyrosine phosphatase, catalytic||PTP type protein phosphatase||Protein-tyrosine phosphatase-like||Fibronectin type III superfamily||MAM domain||Tyrosine specific protein phosphatases domain||Protein-tyrosine phosphatase, active site||Immunoglobulin-like fold||Immunoglobul…	4:131768457-131838288	66.5653	8.68566	2.9328	1.65076e-64	3.03211e-62
ENSMUSG00000041592	Sdk2	Fibronectin type III||Immunoglobulin subtype 2||Immunoglobulin-like domain superfamily||Immunoglobulin subtype||Immunoglobulin-like fold||Immunoglobulin-like domain||Fibronectin type III superfamily||Immunoglobulin I-set	11:113776374-114067046	8.64052	1.03003	3.20249	1.71499e-64	3.13278e-62
ENSMUSG00000021099	Six6	Homeobox-like domain superfamily||Homeobox protein SIX6||Homeobox protein SIX1, N-terminal SD domain||Homeobox domain	12:72939892-72944899	19.1063	1.35248	3.77976	2.03419e-64	3.69556e-62
ENSMUSG00000037855	Zfp365	-	10:67886103-67912662	23.1263	1.4281	3.81411	3.15028e-64	5.6613e-62
ENSMUSG00000021095	Gsc	Homeobox domain||Homeobox, conserved site||Homeobox-like domain superfamily	12:104471209-104473330	0	4.78707	-11.4409	4.12337e-64	7.37019e-62
ENSMUSG00000048485	Zbtb8b	Zinc finger C2H2 superfamily||Zinc finger C2H2-type||BTB/POZ domain||SKP1/BTB/POZ domain superfamily	4:129425765-129440853	14.5758	0.836463	4.06243	6.76734e-64	1.20314e-61
ENSMUSG00000078949	R3hdml	Cysteine-rich secretory protein-related||CAP superfamily||CAP domain	2:163492318-163502612	8.35303	0	12.0025	2.73556e-63	4.83757e-61
ENSMUSG00000039410	Prdm16	SET domain||Zinc finger C2H2 superfamily||Zinc finger C2H2-type	4:154315522-154636873	1.88139	12.9902	-3.31259	3.51809e-63	6.18849e-61
ENSMUSG00000021994	Wnt5a	Wnt||Wnt protein, conserved site||Wnt-5a protein	14:28504750-28527448	2.86666	35.19	-2.94119	7.64118e-63	1.33705e-60
ENSMUSG00000022037	Clu	Clusterin, N-terminal||-||Clusterin||Clusterin, C-terminal||Clusterin, conserved site||Clusterin-like	14:65968483-65981547	32.6532	2.64334	3.54355	1.15002e-62	2.00176e-60
ENSMUSG00000027610	Gss	Glutathione synthase, substrate-binding domain superfamily||Glutathione synthase, C-terminal, eukaryotic||Pre-ATP-grasp domain superfamily||Glutathione synthase, N-terminal, eukaryotic||Glutathione synthase||Glutathione synthase, substrate-binding domain||Glutathione synthase, alpha-helical	2:155563181-155592810	61.5368	5.33922	3.64949	2.06698e-62	3.56055e-60
ENSMUSG00000091712	Sec14l5	CRAL/TRIO, N-terminal domain superfamily||GOLD domain||CRAL-TRIO lipid binding domain superfamily||GOLD domain superfamily||PRELI/MSF1 domain||CRAL/TRIO, N-terminal domain||CRAL-TRIO lipid binding domain	16:5147109-5187271	2.17318	0.029579	6.11785	4.52713e-62	7.7582e-60
ENSMUSG00000026586	Prrx1	Homeobox-like domain superfamily||OAR domain||Homeobox, conserved site||Homeobox domain	1:163245119-163313710	6.34645	47.4891	-2.92723	5.11186e-62	8.71532e-60
ENSMUSG00000021699	Pde4d	3'5'-cyclic nucleotide phosphodiesterase, catalytic domain superfamily||3'5'-cyclic nucleotide phosphodiesterase, catalytic domain||3'5'-cyclic nucleotide phosphodiesterase, conserved site||3'5'-cyclic nucleotide phosphodiesterase||HD/PDEase domain||-||Phosphodiesterase 4 upstream conserved regions (UCR)	13:108449948-109953461	64.0056	9.47957	3.70718	6.60233e-62	1.1199e-59
ENSMUSG00000032394	Igdcc3	Immunoglobulin-like fold||Immunoglobulin subtype||Immunoglobulin-like domain||Fibronectin type III superfamily||Immunoglobulin I-set||Fibronectin type III||Immunoglobulin subtype 2||Immunoglobulin-like domain superfamily	9:65141189-65185872	11.7002	95.9502	-3.09248	1.01575e-61	1.71419e-59
ENSMUSG00000002633	Shh	Hint domain N-terminal||Hedgehog, N-terminal signalling domain||Hedgehog signalling/DD-peptidase zinc-binding domain superfamily||Intein N-terminal splicing region||Hedgehog protein, Hint domain||Hedgehog protein||Hint domain C-terminal||Hint domain superfamily	5:28456815-28467256	0.00384767	2.77546	-9.03083	3.64424e-61	6.11902e-59
ENSMUSG00000048904	Neurog1	Myc-type, basic helix-loop-helix (bHLH) domain||Helix-loop-helix DNA-binding domain superfamily||Neurogenin-1	13:56250478-56252163	0.00974567	3.61059	-7.76976	4.00009e-61	6.64935e-59
ENSMUSG00000045394	Epcam	Thyroglobulin type-1||Thyroglobulin type-1 superfamily||Epithelial cell adhesion molecule N-terminal domain	17:87635979-87651129	2.52122	31.0988	-3.75623	9.42685e-61	1.55151e-58
ENSMUSG00000027004	Frzb	Netrin module, non-TIMP type||Frizzled domain||SFRP3, cysteine-rich domain||Frizzled/secreted frizzled-related protein||Secreted frizzled-related protein 3||Secreted frizzled-related protein 3, NTR domain||Frizzled cysteine-rich domain superfamily||Tissue inhibitor of metalloproteinases-like, OB-fold||Netrin domain	2:80411970-80447625	0.6957	12.5323	-4.18344	2.79047e-60	4.50349e-58
ENSMUSG00000022286	Grhl2	Transcription factor CP2-like||CP2 transcription factor	15:37233036-37363569	0.435878	7.1115	-3.98079	2.82778e-60	4.54166e-58
ENSMUSG00000039782	Cpeb2	Cytoplasmic polyadenylation element-binding protein||Cytoplasmic polyadenylation element-binding protein, ZZ domain||RNA recognition motif domain||RNA-binding domain superfamily||Nucleotide-binding alpha-beta plait domain superfamily||CEBP, ZZ domain superfamily	5:43233170-43289724	9.1177	0.93736	3.17024	3.09261e-60	4.94312e-58
ENSMUSG00000041771	Slc24a4	Sodium/potassium/calcium exchanger||Sodium/potassium/calcium exchanger 4||Sodium/calcium exchanger membrane region	12:102128733-102267091	4.45189	0.0362003	6.57086	5.41731e-60	8.61741e-58
ENSMUSG00000027420	Bfsp1	Intermediate filament, rod domain	2:143826528-143863173	18.2666	0.458979	5.2314	7.8231e-60	1.23851e-57
ENSMUSG00000008590	Htr3b	Neurotransmitter-gated ion-channel ligand-binding domain superfamily||5-hydroxytryptamine 3 receptor, B subunit||Neurotransmitter-gated ion-channel ligand-binding domain||Neurotransmitter-gated ion-channel transmembrane domain||Neurotransmitter-gated ion-channel transmembrane domain superfamily||5-hydroxytryptamine 3 receptor||Neurotransmitter-gated ion-channel	9:48935008-48964990	0.010604	2.53794	-7.21801	2.66378e-59	4.19716e-57
ENSMUSG00000018800	Abca5	AAA+ ATPase domain||ATP-binding cassette subfamily A member 5||P-loop containing nucleoside triphosphate hydrolase||ABC transporter, conserved site||ABC transporter-like||ABC transporter A	11:110269369-110337716	12.9948	1.99814	2.8003	4.93997e-59	7.7469e-57
ENSMUSG00000018166	Erbb3	Protein kinase-like domain superfamily||Receptor L-domain superfamily||Tyrosine-protein kinase, catalytic domain||Furin-like repeat||Growth factor receptor cysteine-rich domain superfamily||Serine-threonine/tyrosine-protein kinase, catalytic domain||Tyrosine protein kinase, EGF/ERB/XmrK receptor||Furin-like cysteine-rich domain||Receptor L-domain||Growth factor receptor domain 4||Protein kinase d…	10:128567523-128589652	0.660558	10.216	-3.99	9.76954e-59	1.51775e-56
ENSMUSG00000049122	Frmd3	FERM/acyl-CoA-binding protein superfamily||FERM domain||FERM central domain||Band 4.1 domain||FERM superfamily, second domain||PH-like domain superfamily||FERM conserved site||FERM, N-terminal||FERM, C-terminal PH-like domain||FERM adjacent (FA)||Ezrin/radixin/moesin-like||Ubiquitin-like domain superfamily	4:74013442-74202214	8.35492	0.980793	3.25785	1.90494e-58	2.93203e-56
ENSMUSG00000055210	Foxd2	Fork head domain conserved site 2||Winged helix-like DNA-binding domain superfamily||Fork head domain conserved site1||Fork head domain||Winged helix DNA-binding domain superfamily	4:114906282-114908873	0.30611	6.26182	-4.38853	2.88254e-58	4.41626e-56
ENSMUSG00000051747	Ttn	Fibronectin type III superfamily||MyBP-C, tri-helix bundle domain||Immunoglobulin I-set||Protein kinase-like domain superfamily||Fibronectin type III||Titin, Z repeat||Immunoglobulin-like domain superfamily||-||Immunoglobulin subtype 2||Immunoglobulin-like domain||Immunoglobulin subtype||Immunoglobulin-like fold||PPAK motif||Tyrosine-protein kinase, active site||Protein kinase domain||Immunoglobu…	2:76703980-76982547	0.1703	0.004631	5.10871	4.67334e-58	7.12706e-56
ENSMUSG00000022425	Enpp2	Ectonucleotide pyrophosphatase/phosphodiesterase family member 2||-||Extracellular Endonuclease, subunit A||Somatomedin B-like domain superfamily||Somatomedin B, chordata||DNA/RNA non-specific endonuclease||Somatomedin B domain||Alkaline-phosphatase-like, core domain superfamily||Type I phosphodiesterase/nucleotide pyrophosphatase/phosphate transferase	15:54838901-54952892	1.28435	12.0829	-3.44652	8.36447e-58	1.26402e-55
ENSMUSG00000029755	Dlx5	Homeobox-like domain superfamily||Homeobox domain, metazoa||Homeobox, conserved site||Helix-turn-helix motif||Homeobox domain||Distal-less-like homeobox protein, N-terminal domain	6:6877805-6882085	0.173111	8.67694	-5.51031	8.89458e-58	1.33805e-55
ENSMUSG00000041540	Sox5	Transcription factor SOX-5/6||High mobility group box domain||-||High mobility group box domain superfamily	6:143828425-144781977	1.63391	12.7055	-3.36147	1.19539e-57	1.78216e-55
ENSMUSG00000046500	Tafa4	Chemokine-like protein, FAM19A2	6:96831203-97060413	4.74281	0.141288	5.01767	1.60864e-57	2.38754e-55
ENSMUSG00000043439	Epop	Elongin BC and Polycomb repressive complex 2-associated protein EPOP	11:97627389-97629702	2.30935	25.3167	-3.48956	3.22919e-57	4.77145e-55
ENSMUSG00000019906	Lin7a	L27 domain superfamily||L27 domain||Protein lin-7||PDZ domain||PDZ superfamily||L27 domain, C-terminal	10:107269869-107426609	5.23821	0.195017	4.25449	7.29934e-57	1.07378e-54
ENSMUSG00000045838	Ccdc9b	Protein of unknown function DUF4594	2:118754158-118762661	5.31823	0.150595	5.0042	7.7077e-57	1.1239e-54
ENSMUSG00000039239	Tgfb2	Transforming growth factor-beta||Cystine-knot cytokine||Transforming growth factor beta-2 proprotein||Transforming growth factor-beta-related||Transforming growth factor beta, conserved site||TGF-beta, propeptide||Transforming growth factor-beta, C-terminal	1:186622792-186705989	44.5882	5.8447	2.74462	1.29903e-56	1.88592e-54
ENSMUSG00000047591	Mafa	Basic leucine zipper domain, Maf-type||Transcription factor MafA||Basic-leucine zipper domain||Transcription factor Maf family||Transcription factor, Skn-1-like, DNA-binding domain superfamily||Maf transcription factor, N-terminal	15:75745490-75748228	3.61846	0.0409187	6.46836	1.46032e-56	2.11086e-54
ENSMUSG00000001542	Ell2	Winged helix DNA-binding domain superfamily||-||Occludin homology domain||RNA polymerase II elongation factor ELL2||RNA polymerase II elongation factor ELL, N-terminal||E3 ubiquitin-protein ligase ELL-like||ELL/occludin family	13:75706757-75772364	62.5493	4.9205	3.59481	6.47897e-56	9.32467e-54
ENSMUSG00000057777	Mab21l2	Ricin B, lectin domain||Protein 21-like 2||Mab-21 domain	3:86545581-86548629	48.9216	5.18754	3.19601	1.12293e-55	1.58863e-53
ENSMUSG00000022861	Dgkg	EF-Hand 1, calcium-binding site||DGK type I, N-terminal domain superfamily||NAD kinase/diacylglycerol kinase-like domain superfamily||EF-hand domain pair||Inorganic polyphosphate/ATP-NAD kinase, N-terminal||Diacylglycerol kinase type I, N-terminal||Diacylglycerol kinase, catalytic domain||Diacylglycerol kinase, accessory domain||Protein kinase C-like, phorbol ester/diacylglycerol-binding domain||…	16:22468461-22657221	2.6327	0.0741417	5.0101	1.38309e-55	1.94018e-53
ENSMUSG00000026494	Kif26b	Kinesin motor domain||P-loop containing nucleoside triphosphate hydrolase||Kinesin motor domain superfamily	1:178529125-178939200	1.82628	12.7634	-2.77698	4.84083e-55	6.70576e-53
ENSMUSG00000048636	A730049H05Rik	-	6:92816478-92847174	10.0824	0.220129	5.62823	5.30344e-55	7.31611e-53
ENSMUSG00000030450	Oca2	-||Citrate transporter-like domain	7:56239760-56536518	3.50931	0.0540977	5.9143	9.73688e-55	1.33215e-52
ENSMUSG00000034435	Tmem30b	CDC50/LEM3 family||Cell cycle control protein 50B	12:73543402-73546392	0.0729127	3.37565	-5.57295	1.04176e-54	1.41944e-52
ENSMUSG00000042671	Rgs8	Regulator of G-protein signalling 8, RGS domain||RGS domain||RGS domain superfamily||RGS, subdomain 1/3||Regulator of G-protein signalling 8	1:153653025-153700323	18.4772	1.66042	3.70197	1.82597e-54	2.47781e-52
ENSMUSG00000043635	Adamts3	ADAM-TS Spacer 1||Thrombospondin type-1 (TSP1) repeat||PLAC||Thrombospondin type-1 (TSP1) repeat superfamily||Peptidase M12B, propeptide||Peptidase M12B, ADAM/reprolysin||ADAM cysteine-rich domain 2||ADAMTS/ADAMTS-like||Metallopeptidase, catalytic domain superfamily	5:89674871-89883334	1.02574	13.7982	-3.6765	2.19429e-54	2.96551e-52
ENSMUSG00000000394	Gcg	Glucagon/GIP/secretin/VIP	2:62474530-62483650	8.01144	0	11.8492	7.18398e-54	9.59191e-52
ENSMUSG00000033688	1300017J02Rik	Transferrin-like domain||Transferrin||Transferrin family, iron binding site||Inhibitor of carbonic anhydrase	9:103250521-103305082	16.6402	1.7872	3.39987	9.31542e-54	1.2388e-51
ENSMUSG00000034777	Vax2	Ventral anterior homeobox 2||Homeobox, conserved site||Homeobox domain||Helix-turn-helix motif||Homeobox-like domain superfamily||Homeobox domain, metazoa	6:83711264-83738313	9.49928	0.281013	5.00539	9.84461e-54	1.30396e-51
ENSMUSG00000061080	Lsamp	Immunoglobulin-like domain||Immunoglobulin-like domain superfamily||Immunoglobulin subtype 2||Immunoglobulin I-set||Immunoglobulin subtype||Immunoglobulin-like fold	16:39984325-42181679	23.9781	0.913462	5.64243	1.00697e-53	1.32848e-51
ENSMUSG00000056427	Slit3	EGF-type aspartate/asparagine hydroxylation site||Leucine-rich repeat||Laminin G domain||EGF-like, conserved site||Concanavalin A-like lectin/glucanase domain superfamily||Leucine-rich repeat domain superfamily||Cystine knot, C-terminal||EGF-like calcium-binding, conserved site||Cysteine-rich flanking region, C-terminal||Leucine-rich repeat N-terminal domain||Growth factor receptor cysteine-rich …	11:35121224-35708507	18.1074	3.01054	3.25312	1.43651e-53	1.88768e-51
ENSMUSG00000036264	Fstl4	EF-hand domain||Immunoglobulin-like domain superfamily||Immunoglobulin subtype 2||Kazal domain||EF-hand domain pair||Kazal domain superfamily||Immunoglobulin-like domain||WD40/YVTN repeat-like-containing domain superfamily||EF-Hand 1, calcium-binding site||Immunoglobulin subtype||Immunoglobulin-like fold	11:52764634-53188538	4.32287	0.0818933	5.61259	1.83456e-53	2.40125e-51
ENSMUSG00000047501	Cldn4	Claudin||Claudin-4||PMP-22/EMP/MP20/Claudin superfamily||Claudin, conserved site	5:134945119-134946934	0.537988	8.94108	-4.0965	2.45658e-53	3.1903e-51
ENSMUSG00000026100	Mstn	Transforming growth factor beta, conserved site||Transforming growth factor-beta, C-terminal||TGF-beta, propeptide||Transforming growth factor-beta-related||Cystine-knot cytokine	1:53061640-53068079	0.0152443	2.1644	-7.1496	2.84619e-53	3.68188e-51
ENSMUSG00000003070	Efna2	Ephrin-A ectodomain||Ephrin receptor-binding domain||Cupredoxin||Ephrin, conserved site||Ephrin	10:80179482-80190010	3.27118	23.5653	-2.88266	4.24848e-53	5.47461e-51
ENSMUSG00000010064	Slc38a3	Amino acid transporter, transmembrane domain||-	9:107650634-107669530	19.5473	1.94545	3.29597	4.2999e-53	5.51947e-51
ENSMUSG00000042002	Foxn4	Winged helix DNA-binding domain superfamily||-||Winged helix-like DNA-binding domain superfamily||Fork head domain conserved site 2||Fork head domain	5:114254164-114273807	10.0293	0.152485	5.85096	4.836e-53	6.18375e-51
ENSMUSG00000063458	Lrmda	Leucine-rich repeat domain superfamily||-||Leucine-rich repeat	14:22019712-23056085	0.845929	0.164433	3.13895	4.87958e-53	6.21558e-51
ENSMUSG00000051166	Eml5	WD40-repeat-containing domain superfamily||Anaphase-promoting complex subunit 4, WD40 domain||WD40 repeat||WD40-repeat-containing domain||WD40 repeat, conserved site||WD40/YVTN repeat-like-containing domain superfamily||Quinoprotein alcohol dehydrogenase-like superfamily||-||HELP	12:98786805-98901484	34.7548	5.28304	2.61893	8.54817e-53	1.07649e-50
ENSMUSG00000055874	Foxi3	Winged helix DNA-binding domain superfamily||Fork head domain conserved site1||Winged helix-like DNA-binding domain superfamily||Fork head domain conserved site 2||Fork head domain	6:70956531-70961066	5.60698	0.103794	5.55776	1.21798e-52	1.52804e-50
ENSMUSG00000040624	Plekhg1	-||PH-like domain superfamily||Dbl homology (DH) domain superfamily||Dbl homology (DH) domain||Pleckstrin homology domain	10:3740364-3967303	57.6059	9.86721	3.00983	2.51209e-52	3.13973e-50
ENSMUSG00000061048	Cdh3	Cadherin-like superfamily||Catenin binding domain superfamily||Cadherin conserved site||Cadherin, cytoplasmic domain||Cadherin||Cadherin-like	8:106510891-106557297	2.11135	15.9415	-2.95233	3.52448e-52	4.38857e-50
ENSMUSG00000020681	Ace	Peptidase M2, peptidyl-dipeptidase A	11:105967945-105989964	3.80064	0.193628	4.09824	4.94427e-52	6.11068e-50
ENSMUSG00000030717	Nupr1	-||Nuclear protein 1-like	7:126623249-126630861	12.5659	0.0447837	7.28604	7.79344e-52	9.59632e-50
ENSMUSG00000073551	Spink13	Kazal domain superfamily||Kazal domain	18:62607490-62741387	6.07846	0	10.9361	7.84676e-52	9.62632e-50
ENSMUSG00000017400	Stac2	STAC1/2/3||SH3 domain||Protein kinase C-like, phorbol ester/diacylglycerol-binding domain||SH3-like domain superfamily||Stac2, SH3 domain	11:98036623-98053462	4.0821	0.12834	4.92367	1.14665e-51	1.40153e-49
ENSMUSG00000047497	Adamts12	Metallopeptidase, catalytic domain superfamily||ADAMTS/ADAMTS-like||ADAM cysteine-rich domain 2||Peptidase M12B, ADAM/reprolysin||Thrombospondin type-1 (TSP1) repeat superfamily||Peptidase M12B, propeptide||PLAC||Thrombospondin type-1 (TSP1) repeat||ADAM-TS Spacer 1	15:11064790-11349231	7.39166	1.05587	2.80459	3.01274e-51	3.66892e-49
ENSMUSG00000035799	Twist1	Myc-type, basic helix-loop-helix (bHLH) domain||Helix-loop-helix DNA-binding domain superfamily||Twist-related	12:33957671-33959829	4.00662	59.1481	-3.92954	4.72338e-51	5.73115e-49
ENSMUSG00000026259	Ngef	PH-like domain superfamily||SH3 domain||Ephexin-1, SH3 domain||Dbl homology (DH) domain superfamily||Dbl homology (DH) domain||Pleckstrin homology domain||SH3-like domain superfamily	1:87476834-87573870	7.1861	0.497349	3.79883	5.01944e-51	6.06822e-49
ENSMUSG00000031596	Slc7a2	Cationic amino acid transport permease||-||Cationic amino acid transporter, C-terminal||Amino acid/polyamine transporter I	8:40862396-40922308	22.3051	2.91752	2.93736	5.38033e-51	6.48096e-49
ENSMUSG00000028707	Dmbx1	Homeobox, conserved site||Homeobox domain||Homeobox-like domain superfamily||OAR domain	4:115915119-115939926	0.0802657	2.08312	-4.75494	6.88653e-51	8.26532e-49
ENSMUSG00000066720	Cldn9	Claudin-9||Claudin, conserved site||PMP-22/EMP/MP20/Claudin superfamily||Claudin	17:23682584-23684026	0.0210107	3.3932	-7.42949	8.38757e-51	1.00307e-48
ENSMUSG00000042812	Foxf1	Winged helix DNA-binding domain superfamily||Winged helix-like DNA-binding domain superfamily||Fork head domain conserved site 2||Fork head domain conserved site1||Fork head domain	8:121084386-121088144	0.275099	8.00154	-4.90102	1.15355e-50	1.37458e-48
ENSMUSG00000096225	Lhx8	Zinc finger, LIM-type||-||Homeobox domain||Homeobox, conserved site||Homeobox-like domain superfamily	3:154306294-154330659	0.026818	3.37669	-6.60727	1.33868e-50	1.58949e-48
ENSMUSG00000070498	Tmem132b	Transmembrane protein 132||Transmembrane protein TMEM132, N-terminal||Transmembrane protein family 132, middle domain||Transmembrane protein TMEM132, C-terminal	5:125531774-125792583	3.598	0.187712	4.80851	1.62434e-50	1.92181e-48
ENSMUSG00000021314	Amph	SH3-like domain superfamily||Amphiphysin, isoform 1||Amphiphysin||AH/BAR domain superfamily||BAR domain||Amphiphysin I, SH3 domain||SH3 domain	13:18948205-19150921	13.844	1.20725	3.39181	1.81965e-50	2.14525e-48
ENSMUSG00000062444	Ap3b2	AP-3 complex subunit beta, C-terminal domain||Clathrin adaptor, appendage, Ig-like subdomain superfamily||Clathrin/coatomer adaptor, adaptin-like, N-terminal||Armadillo-type fold||AP-3 complex subunit beta||Armadillo-like helical||AP complex subunit beta	7:81460399-81493925	12.2861	1.31994	3.01854	3.50898e-50	4.10773e-48
ENSMUSG00000022324	Matn2	EGF-type aspartate/asparagine hydroxylation site||EGF-like, conserved site||von Willebrand factor, type A||von Willebrand factor A-like domain superfamily||Matrilin, coiled-coil domain superfamily||Matrilin, coiled-coil trimerisation domain||Matrilin-2||Growth factor receptor cysteine-rich domain superfamily||EGF-like domain||EGF-like calcium-binding domain	15:34306677-34436273	8.93578	0.771065	3.52209	4.06174e-50	4.73812e-48
ENSMUSG00000035964	Tmem59l	Uncharacterised protein family, TMEM59	8:70483867-70487358	0.789169	10.4454	-3.77732	4.25839e-50	4.95016e-48
ENSMUSG00000021061	Sptb	Pleckstrin homology domain 9||CH domain superfamily||Actinin-type actin-binding domain, conserved site||Spectrin repeat||Pleckstrin homology domain||Spectrin/alpha-actinin||Calponin homology domain||PH-like domain superfamily||Pleckstrin homology domain, spectrin-type||Spectrin, beta subunit	12:76580488-76710547	33.5932	4.2113	2.83927	8.1914e-50	9.48889e-48
ENSMUSG00000030905	Crym	Ornithine cyclodeaminase/mu-crystallin||Ornithine cyclodeaminase, N-terminal||NAD(P)-binding domain superfamily	7:120186380-120202111	16.4049	121.452	-2.89608	9.22951e-50	1.06543e-47
ENSMUSG00000031778	Cx3cl1	Chemokine interleukin-8-like domain||Chemokine interleukin-8-like superfamily||Chemokine beta/gamma/delta||Fractalkine||CX3C chemokine domain||-	8:94772009-94782427	8.65534	0.784627	3.30209	1.49668e-49	1.72175e-47
ENSMUSG00000084989	Crocc2	-	1:93168725-93231289	1.66729	0.040213	4.83499	5.30662e-49	6.08358e-47
ENSMUSG00000019982	Myb	Myb domain||Transcription regulator Wos2-domain||SANT/Myb domain||Myb-like transcription factor||C-myb, C-terminal||Homeobox-like domain superfamily	10:21124935-21160984	24.0913	3.84255	2.59558	6.75529e-49	7.71774e-47
ENSMUSG00000026674	Ddr2	Discoidin domain-containing receptor 2||Protein kinase domain||Coagulation factor 5/8 C-terminal domain||Tyrosine-protein kinase, active site||Tyrosine-protein kinase, receptor class II, conserved site||Serine-threonine/tyrosine-protein kinase, catalytic domain||Tyrosine-protein kinase, catalytic domain||Protein kinase-like domain superfamily||Galactose-binding-like domain superfamily	1:169972307-170110762	6.14807	34.3781	-2.58026	7.21695e-49	8.21695e-47
ENSMUSG00000092210	A930009A15Rik	-	10:115569986-115582675	2.41701	0.00293833	8.44098	7.4196e-49	8.41884e-47
ENSMUSG00000056222	Spock1	Kazal domain||Thyroglobulin type-1||EF-hand domain pair||Kazal domain superfamily||Thyroglobulin type-1 superfamily||SPARC/Testican, calcium-binding domain	13:57421195-57908332	6.44895	0.746691	3.282	1.07004e-48	1.21002e-46
ENSMUSG00000067206	Lrrc66	Leucine-rich repeat domain superfamily||Leucine-rich repeat, typical subtype||-||Leucine-rich repeat	5:73606642-73632526	1.56613	0.0171717	6.33494	1.08639e-48	1.22434e-46
ENSMUSG00000032076	Cadm1	Immunoglobulin subtype||Immunoglobulin-like fold||Neurexin/syndecan/glycophorin C||Immunoglobulin-like domain||CD80-like, immunoglobulin C2-set||Immunoglobulin-like domain superfamily||-||Immunoglobulin subtype 2||Immunoglobulin V-set domain	9:47530173-47857637	97.3393	21.8461	2.88833	1.29212e-48	1.44639e-46
XLOC_041676	XLOC_041676	--	5:140558414-140560396	1.89819	0	10.7004	3.08921e-48	3.44644e-46
ENSMUSG00000021379	Id4	Helix-loop-helix DNA-binding domain superfamily||Myc-type, basic helix-loop-helix (bHLH) domain||DNA-binding protein inhibitor	13:48261228-48266026	1.73992	17.1314	-3.32972	3.63425e-48	4.04095e-46
ENSMUSG00000048126	Col6a3	von Willebrand factor, type A||von Willebrand factor A-like domain superfamily||Fibronectin type III||Proteinase inhibitor I2, Kunitz, conserved site||Immunoglobulin-like fold||Collagen triple helix repeat||Pancreatic trypsin inhibitor Kunitz domain||Fibronectin type III superfamily||Collagen alpha-3(VI) chain, vWA domain||Pancreatic trypsin inhibitor Kunitz domain superfamily	1:90765923-90843971	10.6373	1.96165	2.61641	4.49699e-48	4.98357e-46
ENSMUSG00000030309	Caprin2	Caprin||Caprin-1 dimerization domain||Cytoplasmic activation/proliferation-associated protein-1 C term||C1q domain||Tumour necrosis factor-like domain superfamily	6:148842492-148896237	73.5822	6.20459	3.59946	1.77878e-47	1.95819e-45
ENSMUSG00000001288	Rarg	Retinoic acid receptor||Zinc finger, nuclear hormone receptor-type||Nuclear hormone receptor||Zinc finger, NHR/GATA-type||Nuclear hormone receptor-like domain superfamily||-||Nuclear hormone receptor, ligand-binding domain	15:102234938-102257517	3.60038	28.2754	-3.12513	1.79762e-47	1.9724e-45
ENSMUSG00000031486	Adgra2	Immunoglobulin-like domain superfamily||-||GPCR, family 2, secretin-like||Leucine-rich repeat domain superfamily||GPCR, family 2-like||Leucine-rich repeat||GPS motif||Leucine-rich repeat, typical subtype||GPCR, family 2, secretin-like, conserved site||Immunoglobulin-like domain||GPCR family 2, extracellular hormone receptor domain superfamily||Cysteine-rich flanking region, C-terminal||GPCR, fami…	8:27085583-27123436	4.33474	25.7437	-2.53486	1.87735e-47	2.0531e-45
ENSMUSG00000043496	Tril	Leucine-rich repeat||Cysteine-rich flanking region, C-terminal||Fibronectin type III superfamily||Leucine-rich repeat domain superfamily||Fibronectin type III||Leucine-rich repeat, typical subtype	6:53815468-53820830	4.47946	41.5157	-3.25131	2.48834e-47	2.71237e-45
ENSMUSG00000039830	Olig2	Oligodendrocyte transcription factor 2||Helix-loop-helix DNA-binding domain superfamily||Myc-type, basic helix-loop-helix (bHLH) domain	16:91225457-91228677	0.163129	5.58781	-5.08721	7.4896e-47	8.11072e-45
ENSMUSG00000027833	Shox2	Homeobox domain||Homeobox, conserved site||Helix-turn-helix motif||OAR domain||Homeobox-like domain superfamily	3:66971727-66981771	0.959883	8.66911	-3.2834	7.90979e-47	8.53795e-45
ENSMUSG00000068617	Efcab1	EF-hand domain||Recoverin family||-||EF-Hand 1, calcium-binding site||EF-hand domain pair	16:14906606-14981371	13.4624	1.64567	2.982	9.25958e-47	9.96259e-45
ENSMUSG00000061535	C1qtnf7	Collagen triple helix repeat||-||Tumour necrosis factor-like domain superfamily||C1q domain	5:43515538-43618803	1.41623	0	10.9468	9.86295e-47	1.05775e-44
ENSMUSG00000052920	Prkg1	Cyclic nucleotide-binding, conserved site||cGMP-dependent protein kinase, N-terminal coiled-coil domain||cGMP-dependent kinase||Cyclic nucleotide-binding-like||Protein kinase domain||cGMP-dependent protein kinase, catalytic domain||Protein kinase, ATP binding site||Protein kinase-like domain superfamily||RmlC-like jelly roll fold||AGC-kinase, C-terminal||Cyclic nucleotide-binding domain||Serine/t…	19:30564489-31765033	36.9354	4.61465	3.3188	2.0822e-46	2.22587e-44
ENSMUSG00000024867	Pip5k1b	Phosphatidylinositol-4-phosphate 5-kinase, N-terminal||Phosphatidylinositol-4-phosphate 5-kinase, core||Phosphatidylinositol-4-phosphate 5-kinase, C-terminal||Phosphatidylinositol-4-phosphate 5-kinase	19:24294794-24555872	13.4442	1.55293	3.48359	2.23348e-46	2.37994e-44
ENSMUSG00000028019	Pdgfc	PDGF/VEGF domain||CUB domain||-||Cystine-knot cytokine||Spermadhesin, CUB domain superfamily||Platelet-derived growth factor C	3:81036416-81214040	2.73191	26.344	-3.11738	3.91142e-46	4.12822e-44
ENSMUSG00000036904	Fzd8	GPCR, family 2-like||Frizzled domain||Frizzled cysteine-rich domain superfamily||Frizzled/Smoothened, transmembrane domain||Frizzled 8, cysteine-rich domain||Frizzled/secreted frizzled-related protein	18:9212163-9218136	1.97959	12.4521	-2.68815	4.09318e-46	4.30639e-44
ENSMUSG00000071424	Grid2	-||Ionotropic glutamate receptor||Ionotropic glutamate receptor, L-glutamate and glycine-binding domain||Periplasmic binding protein-like I||Ionotropic glutamate receptor, metazoa||Receptor, ligand binding region	6:63255876-64704323	4.26576	0.239621	4.11018	5.24146e-46	5.49578e-44
ENSMUSG00000076441	Ass1	Argininosuccinate synthase||Argininosuccinate synthase, type 1 subfamily||Argininosuccinate synthetase, catalytic/multimerisation domain body||Argininosuccinate synthase, conserved site||Rossmann-like alpha/beta/alpha sandwich fold	2:31470207-31520672	15.6201	1.48964	3.36466	5.25674e-46	5.49578e-44
ENSMUSG00000063681	Crb1	EGF-like calcium-binding domain||EGF-like domain||Growth factor receptor cysteine-rich domain superfamily||EGF-like calcium-binding, conserved site||-||Laminin G domain||Concanavalin A-like lectin/glucanase domain superfamily||EGF-like, conserved site||EGF-type aspartate/asparagine hydroxylation site	1:139197056-139377100	2.08845	0.085477	4.22951	6.15991e-46	6.41983e-44
ENSMUSG00000068999	Vmn2r5	GPCR, family 3, nine cysteines domain||GPCR family 3, C-terminal||GPCR, family 3, nine cysteines domain superfamily||GPCR, family 3, extracellular calcium-sensing receptor-related||Receptor, ligand binding region||GPCR, family 3||Periplasmic binding protein-like I	3:64488609-64509842	0.630884	0	10.4539	8.32861e-46	8.57254e-44
ENSMUSG00000032537	Ephb1	Fibronectin type III||Sterile alpha motif/pointed domain superfamily||Tyrosine-protein kinase, receptor class V, conserved site||Tyrosine-protein kinase ephrin type A/B receptor-like||Fibronectin type III superfamily||Ephrin receptor, transmembrane domain||Ephrin receptor ligand binding domain||Galactose-binding-like domain superfamily||Ephrin type-B receptor 1, ligand binding domain||Protein kin…	9:101922128-102354693	0.545675	5.20031	-3.30097	1.24817e-45	1.28076e-43
ENSMUSG00000032530	Lyzl4	Glycoside hydrolase, family 22, lysozyme||Lysozyme-like domain superfamily||Glycoside hydrolase, family 22, conserved site||Glycoside hydrolase, family 22||Lysozyme-like protein 4	9:121577843-121642096	3.92992	0.00525933	8.89955	1.31833e-45	1.34859e-43
ENSMUSG00000053475	Tnfaip6	CUB domain||C-type lectin fold||Link domain||Spermadhesin, CUB domain superfamily||C-type lectin-like/link domain superfamily	2:52038009-52056686	2.29959	19.8438	-3.14716	1.77702e-45	1.80669e-43
ENSMUSG00000027737	Slc7a11	L-type amino acid transporter||Amino acid/polyamine transporter I	3:49892526-50443614	15.9611	1.98624	2.88747	2.13699e-45	2.16605e-43
ENSMUSG00000037138	Aff3	Transcription factor AF4/FMR2||-	1:38177326-38664955	1.82202	13.2097	-2.95552	2.15654e-45	2.17922e-43
ENSMUSG00000022877	Hrg	Cystatin domain	16:22951072-22961656	2.51895	0.00558067	8.29528	2.62157e-45	2.64111e-43
ENSMUSG00000044350	Lacc1	Multi-copper polyphenol oxidoreductase||Multi-copper polyphenol oxidoreductase superfamily||Cytotoxic necrotizing factor-like, catalytic||-	14:77024200-77036904	13.9812	1.46148	3.32854	3.2228e-45	3.23702e-43
ENSMUSG00000001827	Folr1	-||Folate receptor||Folate receptor-like||Folate receptor alpha	7:101858331-101870788	6.18116	0.100247	5.71673	3.45163e-45	3.45641e-43
ENSMUSG00000004668	Abca13	AAA+ ATPase domain||P-loop containing nucleoside triphosphate hydrolase||ABC transporter, conserved site||ABC transporter-like||ABC transporter A	11:9191942-9684259	2.35099	0.190985	3.62672	3.69193e-45	3.68594e-43
ENSMUSG00000028518	Prkaa2	AMPK, C-terminal adenylate sensor domain||Protein kinase domain||KA1 domain/Ssp2, C-terminal||Serine/threonine-protein kinase, active site||Protein kinase, ATP binding site||Protein kinase-like domain superfamily	4:105029874-105109890	4.93668	0.607804	2.98745	4.73112e-45	4.70931e-43
ENSMUSG00000047793	Sned1	Growth factor receptor cysteine-rich domain superfamily||Immunoglobulin-like fold||Sushi/SCR/CCP domain||EGF-like calcium-binding, conserved site||Sushi/SCR/CCP superfamily||EGF-like calcium-binding domain||Fibronectin type III superfamily||EGF-like domain||EGF-type aspartate/asparagine hydroxylation site||Fibronectin type III||NIDO domain||EGF-like, conserved site	1:93235841-93301065	13.7922	2.33307	2.65867	5.15458e-45	5.1155e-43
ENSMUSG00000072720	Myo18b	Myosin tail||Class XVIII myosin, motor domain||Unconventional myosin-XVIIIb||Myosin IQ motif-containing domain superfamily||IQ motif, EF-hand binding site||Kinesin motor domain superfamily||P-loop containing nucleoside triphosphate hydrolase||Myosin head, motor domain||-	5:112688876-112896362	0.831504	0.013826	5.61977	5.50779e-45	5.43359e-43
ENSMUSG00000004347	Pde1c	-||HD/PDEase domain||3'5'-cyclic nucleotide phosphodiesterase N-terminal||3'5'-cyclic nucleotide phosphodiesterase||3'5'-cyclic nucleotide phosphodiesterase, catalytic domain||3'5'-cyclic nucleotide phosphodiesterase, conserved site||3'5'-cyclic nucleotide phosphodiesterase, catalytic domain superfamily	6:56069804-56569103	11.7371	1.90838	2.70918	5.98111e-45	5.88307e-43
ENSMUSG00000020475	Pgam2	Phosphoglycerate/bisphosphoglycerate mutase, active site||Histidine phosphatase superfamily, clade-1||Histidine phosphatase superfamily||Phosphoglycerate mutase 1	11:5801640-5803733	8.3055	0.22511	5.11621	9.72718e-45	9.53952e-43
ENSMUSG00000021071	Trim9	B-box, C-terminal||COS domain||RING-type zinc-finger, LisH dimerisation motif||SPRY domain||Concanavalin A-like lectin/glucanase domain superfamily||Fibronectin type III||B-box-type zinc finger||Zinc finger, RING/FYVE/PHD-type||B30.2/SPRY domain||Zinc finger, RING-type, conserved site||Immunoglobulin-like fold||Zinc finger, RING-type||Fibronectin type III superfamily	12:70244533-70347614	19.1504	0.34927	5.08645	1.37919e-44	1.3486e-42
ENSMUSG00000034460	Six4	Homeobox-like domain superfamily||Homeobox domain||Homeobox, conserved site||Homeobox protein SIX1, N-terminal SD domain	12:73099609-73113456	3.27136	17.8213	-2.47752	1.96708e-44	1.91781e-42
ENSMUSG00000021732	Fgf10	Fibroblast growth factor 10||Fibroblast growth factor family||Cytokine IL1/FGF	13:118669791-118792115	0.130013	2.39768	-4.29865	2.38856e-44	2.32193e-42
ENSMUSG00000086322	E130218I03Rik	-	4:134243149-134245873	6.56431	0.3469	4.37494	2.56234e-44	2.47638e-42
ENSMUSG00000026235	Epha4	Tyrosine-protein kinase, catalytic domain||Ephrin receptor type-A /type-B||Sterile alpha motif domain||Immunoglobulin-like fold||Ephrin type-A receptor 4, ligand binding domain||Serine-threonine/tyrosine-protein kinase, catalytic domain||Protein kinase domain||Protein kinase, ATP binding site||Tyrosine-protein kinase, active site||Protein kinase-like domain superfamily||Galactose-binding-like dom…	1:77367185-77515088	3.59519	25.6699	-2.94482	2.82657e-44	2.72383e-42
ENSMUSG00000000567	Sox9	Sox developmental protein N-terminal||High mobility group box domain superfamily||Transcription factor SOX-9||High mobility group box domain	11:112782224-112787760	3.89433	36.8	-3.27941	3.73932e-44	3.59299e-42
ENSMUSG00000052217	Hbb-bh1	Haemoglobin, beta-type||Globin-like superfamily||Globin/Protoglobin||Globin	7:103841637-103843164	219.985	1262.36	-2.55863	6.2706e-44	6.00785e-42
ENSMUSG00000052372	Il1rapl1	Toll/interleukin-1 receptor homology (TIR) domain superfamily||Immunoglobulin-like domain||IL-18Ra-like, immunoglobulin domain||Immunoglobulin||Immunoglobulin subtype||Immunoglobulin-like fold||Interleukin-1 receptor family||Toll/interleukin-1 receptor homology (TIR) domain||Immunoglobulin subtype 2||Immunoglobulin-like domain superfamily	X:86740870-88115645	0.748855	0.0190353	5.13481	2.85608e-43	2.72854e-41
ENSMUSG00000004952	Rasa4	Ras GTPase-activating domain||Pleckstrin homology domain||-||Ras GTPase-activating protein, conserved site||RASA4, PH domain||C2 domain||Ras GTPase-activating protein||Zinc finger, Btk motif||C2 domain superfamily||PH-like domain superfamily||Rho GTPase activation protein	5:136083916-136111860	6.65785	0.880651	3.51276	2.95026e-43	2.81044e-41
ENSMUSG00000032092	Mpzl2	Immunoglobulin-like fold||Immunoglobulin subtype||Immunoglobulin-like domain||Immunoglobulin V-set domain||Myelin protein zero-like protein 2||Immunoglobulin-like domain superfamily||Myelin P0 protein-related	9:45039799-45054015	0.353647	4.68034	-3.73856	3.96867e-43	3.76978e-41
ENSMUSG00000003153	Slc2a3	Major facilitator superfamily domain||Major facilitator, sugar transporter-like||MFS transporter superfamily||Sugar/inositol transporter||-||Sugar transporter, conserved site||Glucose transporter, type 3 (GLUT3)	6:122727809-122801640	3.74863	22.2629	-2.81357	4.5177e-43	4.27907e-41
ENSMUSG00000022512	Cldn1	Claudin||Claudin-1||PMP-22/EMP/MP20/Claudin superfamily||Claudin, conserved site	16:26356642-26371841	6.03215	0.537725	3.407	8.93127e-43	8.41159e-41
ENSMUSG00000041237	Pklr	Pyruvate kinase||Pyruvate/Phosphoenolpyruvate kinase-like domain superfamily||Pyruvate kinase-like, insert domain superfamily||Pyruvate kinase, active site||Pyruvate kinase, insert domain superfamily||Pyruvate kinase, barrel||Pyruvate kinase, C-terminal||Pyruvate kinase, C-terminal domain superfamily||Pyruvate kinase-like domain superfamily	3:89136142-89146784	0.488876	5.36578	-3.7172	1.60701e-42	1.50923e-40
ENSMUSG00000020950	Foxg1	Winged helix DNA-binding domain superfamily||Fork head domain conserved site1||Winged helix-like DNA-binding domain superfamily||Fork head domain conserved site 2||Fork head domain	12:49382660-49386861	2.04783	14.4262	-2.63412	1.81602e-42	1.70071e-40
ENSMUSG00000063600	Egfem1	EGF-like calcium-binding, conserved site||EGF-type aspartate/asparagine hydroxylation site||Growth factor receptor cysteine-rich domain superfamily||EGF-like, conserved site||EGF-like domain||EGF-like calcium-binding domain||EMI domain	3:29082023-29691209	21.5011	0.470334	7.46885	2.17732e-42	2.03335e-40
ENSMUSG00000045348	Nyap1	Neuronal tyrosine-phosphorylated phosphoinositide-3-kinase adapter, C-terminal domain||Neuronal tyrosine-phosphorylated phosphoinositide-3-kinase adapter 1||Neuronal tyrosine-phosphorylated phosphoinositide-3-kinase adapter, N-terminal||Neuronal tyrosine-phosphorylated phosphoinositide-3-kinase adapter 1/2	5:137729899-137741607	21.9837	3.35082	2.72491	3.51406e-42	3.2725e-40
ENSMUSG00000015829	Tnr	Fibrinogen-like, C-terminal||Tenascin, EGF-like domain||Fibronectin type III||EGF-like, conserved site||Immunoglobulin-like fold||Tenascin-R||Fibronectin type III superfamily||EGF-like domain||Fibrinogen, alpha/beta/gamma chain, C-terminal globular domain	1:159523769-159931729	0.997959	0.0120613	5.08136	3.61829e-42	3.36015e-40
ENSMUSG00000073802	Cdkn2b	Ankyrin repeat-containing domain superfamily||Ankyrin repeat-containing domain||Ankyrin repeat	4:89306299-89311039	3.40835	0.0484697	6.01575	4.98116e-42	4.61292e-40
ENSMUSG00000022101	Fgf17	Fibroblast growth factor 17||Fibroblast growth factor family||Cytokine IL1/FGF	14:70636203-70642268	0.0623433	5.5871	-6.1152	6.2687e-42	5.78914e-40
ENSMUSG00000015053	Gata2	Zinc finger, NHR/GATA-type||Transcription factor GATA-2||Zinc finger, GATA-type||Transcription factor, GATA-2/3||Transcription factor GATA	6:88193891-88207032	0.557435	10.2804	-4.33046	6.63809e-42	6.1133e-40
ENSMUSG00000036002	Fam214b	Domain of unknown function DUF4210||Protein FAM214/SPAC3H8.04, C-terminal||-	4:43032414-43046220	23.3193	3.34248	2.86472	7.4196e-42	6.81414e-40
ENSMUSG00000046314	Stxbp6	-||STXBP6, SNARE domain||Exocyst complex component Sec3, PIP2-binding N-terminal domain||Synaptobrevin||Syntaxin-binding protein 6, PH domain	12:44852484-45074709	25.0647	3.75274	2.59659	7.93364e-42	7.26616e-40
ENSMUSG00000060913	Trim55	Zinc finger, RING-type||COS domain||RING-type zinc-finger, LisH dimerisation motif||Zinc finger, RING-type, conserved site||Zinc finger, RING/FYVE/PHD-type||B-box-type zinc finger	3:19644474-19692421	1.1396	0.00222667	7.81338	1.55013e-41	1.41582e-39
ENSMUSG00000054640	Slc8a1	Na-Ca exchanger/integrin-beta4||Sodium/calcium exchanger membrane region||Sodium/calcium exchanger domain, C-terminal extension||Sodium/calcium exchanger protein||Sodium/calcium exchanger, isoform 1||CalX-like domain superfamily||DnaJ domain	17:81373105-81738377	19.5608	5.06678	2.56554	2.01076e-41	1.8315e-39
ENSMUSG00000035305	Ror1	Frizzled domain||Protein kinase-like domain superfamily||Immunoglobulin I-set||Kringle superfamily||Kringle||Immunoglobulin subtype 2||Immunoglobulin-like domain superfamily||Immunoglobulin-like fold||Immunoglobulin subtype||Kringle, conserved site||Immunoglobulin-like domain||Serine-threonine/tyrosine-protein kinase, catalytic domain||Frizzled cysteine-rich domain superfamily||Kringle-like fold|…	4:100095791-100444765	41.9281	11.4201	2.38455	2.13234e-41	1.92641e-39
ENSMUSG00000050587	Lrrc4c	Leucine-rich repeat N-terminal domain||Leucine-rich repeat-containing protein 4B/C||Immunoglobulin subtype||Immunoglobulin-like fold||Leucine-rich repeat, typical subtype||Immunoglobulin I-set||Immunoglobulin-like domain||Leucine-rich repeat||BspA type Leucine rich repeat region||Immunoglobulin-like domain superfamily||-||Immunoglobulin V-set domain||Immunoglobulin subtype 2||Leucine-rich repeat …	2:96318169-97631666	3.34095	0.178155	4.15696	4.60919e-41	4.14155e-39
ENSMUSG00000030283	St8sia1	Glycosyl transferase family 29||GT29-like superfamiliy||Sialyltransferase||-	6:142821545-142964452	13.0104	1.5164	3.03253	5.86307e-41	5.23988e-39
ENSMUSG00000092035	Peg10	Zinc finger, CCHC-type superfamily||Retrotransposon gag domain||LDOC1-related||Zinc finger, CCHC-type||Aspartic peptidase domain superfamily	6:4747306-4760517	29.0935	136.622	-2.26705	6.22506e-41	5.53675e-39
ENSMUSG00000018217	Pmp22	Peripheral myelin protein PMP22||PMP-22/EMP/MP20/Claudin superfamily||PMP-22/EMP/MP20	11:63128982-63159547	32.3658	1.69729	4.32333	6.22855e-41	5.53675e-39
ENSMUSG00000031762	Mt2	-||Metallothionein, vertebrate||Metallothionein domain superfamily, vertebrate||Metallothionein domain superfamily||Metallothionein, vertebrate, metal binding site||Metallothionein	8:94172664-94173568	3.34669	31.8597	-3.2828	6.69261e-41	5.91762e-39
ENSMUSG00000025856	Pdgfa	Platelet-derived growth factor, N-terminal||Cystine-knot cytokine||Platelet-derived growth factor, conserved site||PDGF/VEGF domain	5:138976014-138997370	2.81866	18.824	-2.67608	6.99265e-41	6.1519e-39
ENSMUSG00000053279	Aldh1a1	Aldehyde dehydrogenase, cysteine active site||Aldehyde dehydrogenase, glutamic acid active site||Aldehyde dehydrogenase, C-terminal||Aldehyde/histidinol dehydrogenase||Aldehyde dehydrogenase domain||Aldehyde dehydrogenase, N-terminal	19:20492715-20643465	679.631	0.887378	9.48901	6.99458e-41	6.1519e-39
ENSMUSG00000027864	Ptgfrn	Immunoglobulin-like domain||Immunoglobulin-like domain superfamily||Immunoglobulin V-set domain||Immunoglobulin subtype||Immunoglobulin-like fold	3:101040232-101110278	7.905	36.1595	-2.23978	7.90137e-41	6.93111e-39
ENSMUSG00000037653	Kctd8	Potassium channel tetramerisation-type BTB domain||SKP1/BTB/POZ domain superfamily||BTB/POZ domain	5:69109285-69341679	1.60924	0.0391937	5.14649	1.16762e-40	1.02154e-38
ENSMUSG00000027962	Vcam1	Vascular cell adhesion molecule-1||Immunoglobulin C2-set||Immunoglobulin-like domain superfamily||Immunoglobulin subtype 2||Immunoglobulin-like fold||Immunoglobulin subtype||Intercellular adhesion molecule/vascular cell adhesion molecule, N-terminal||Immunoglobulin||Immunoglobulin-like domain||Immunoglobulin I-set	3:116109949-116129688	2.50992	12.9422	-2.43449	1.22171e-40	1.06327e-38
ENSMUSG00000028640	Tfap2c	Transcription factor AP-2, C-terminal||Transcription factor AP-2 gamma||Transcription factor AP-2	2:172549593-172558622	0.626392	6.20541	-3.27554	1.41816e-40	1.23102e-38
ENSMUSG00000095105	Edaradd	Ectodysplasin-A receptor-associated adapter protein||Death-like domain superfamily||Death domain	13:12472632-12520438	5.28805	0.697509	2.88523	1.93508e-40	1.671e-38
ENSMUSG00000074622	Mafb	Transcription factor MafB||Transcription factor, Skn-1-like, DNA-binding domain superfamily||Maf transcription factor, N-terminal||Basic leucine zipper domain, Maf-type||Basic-leucine zipper domain||Transcription factor Maf family	2:160363703-160367065	9.72308	1.52392	2.63989	1.97359e-40	1.69984e-38
ENSMUSG00000044519	Zfp488	Zinc finger C2H2-type	14:33967070-33978764	2.03346	0.052673	5.19697	2.06257e-40	1.77189e-38
ENSMUSG00000043969	Emx2	Homeobox domain, metazoa||Homeobox-like domain superfamily||-||Homeobox domain||Homeobox, conserved site||Helix-turn-helix motif	19:59409468-59465357	0.864082	7.57871	-3.14629	3.10785e-40	2.66298e-38
ENSMUSG00000016262	Sertad4	SERTA domain-containing protein 4||SERTA domain	1:192844488-192855756	2.58995	20.8325	-3.08806	3.54693e-40	3.03139e-38
ENSMUSG00000028417	Tal2	T-cell acute lymphocytic leukemia protein-like||Helix-loop-helix DNA-binding domain superfamily||Myc-type, basic helix-loop-helix (bHLH) domain	4:53779705-53788712	0.054586	1.87589	-4.98157	4.05302e-40	3.45505e-38
ENSMUSG00000042453	Reln	Reelin||Reeler domain||-||EGF-like, conserved site||Tenascin, EGF-like domain||EGF-like domain||Galactose-binding-like domain superfamily||Sialidase superfamily	5:21884454-22344702	21.0378	2.92586	2.70809	5.04956e-40	4.29355e-38
ENSMUSG00000021803	Cdhr1	Cadherin conserved site||Cadherin-like superfamily||Cadherin-like	14:37077857-37098347	0.0998257	2.32043	-4.57575	6.28164e-40	5.32754e-38
ENSMUSG00000041301	Cftr	Cystic fibrosis transmembrane conductance regulator||ABC transporter, conserved site||ABC transporter type 1, transmembrane domain||ABC transporter type 1, transmembrane domain superfamily||CFTR regulator domain||AAA+ ATPase domain||P-loop containing nucleoside triphosphate hydrolase||ABC transporter-like||-	6:18170687-18322768	1.19862	0.0536003	4.24276	6.62629e-40	5.60554e-38
ENSMUSG00000029343	Crybb1	Beta/gamma crystallin||Beta-crystallin B1||Gamma-crystallin-like	5:112255815-112269585	3437.78	0.231198	13.7724	7.27063e-40	6.13501e-38
ENSMUSG00000025006	Sorbs1	SH3-like domain superfamily||c-Cbl associated protein, SH3 domain 2||SoHo domain||c-Cbl associated protein, SH3 domain 1||c-Cbl associated protein, SH3 domain||-||SH3 domain	19:40294753-40513779	30.7476	6.29482	2.39775	8.34991e-40	7.02787e-38
ENSMUSG00000036760	Kcnk9	Potassium channel subfamily K member 9||Two pore domain potassium channel||Potassium channel domain||Two pore domain potassium channel, TASK family	15:72501089-72546340	0	0.20192	-10.1534	1.54771e-39	1.29938e-37
ENSMUSG00000004885	Crabp2	Cellular retinoic acid-binding protein 2||Intracellular lipid binding protein||Cytosolic fatty-acid binding||Calycin||Lipocalin/cytosolic fatty-acid binding domain	3:87948666-87953376	45.9256	206.03	-2.20154	1.6836e-39	1.4099e-37
ENSMUSG00000019929	Dcn	Decorin||Leucine-rich repeat||Small leucine-rich proteoglycan, class I, decorin/asporin/byglycan||Leucine-rich repeat N-terminal domain||Leucine-rich repeat domain superfamily||-||Leucine-rich repeat, typical subtype	10:97479609-97518143	5.82295	0.179696	4.93048	1.81633e-39	1.51723e-37
ENSMUSG00000041578	Crx	Homeobox-like domain superfamily||Transcription factor Otx, C-terminal||Homeobox, conserved site||Homeobox domain	7:15865947-15879968	1.45852	0.00648433	7.03634	2.00963e-39	1.67449e-37
ENSMUSG00000070473	Cldn3	Claudin-3||Claudin||PMP-22/EMP/MP20/Claudin superfamily||Claudin, conserved site	5:134986214-134987472	0.126396	4.73223	-5.32304	2.11497e-39	1.75786e-37
ENSMUSG00000026147	Col9a1	Laminin G domain||Concanavalin A-like lectin/glucanase domain superfamily||Collagen triple helix repeat	1:24177610-24252684	47.8064	9.76628	2.24454	5.03316e-39	4.1625e-37
ENSMUSG00000029007	Agtrap	Type-1 angiotensin II receptor-associated protein	4:148077061-148088031	21.6112	4.43595	2.35646	8.16971e-39	6.73971e-37
ENSMUSG00000029005	Draxin	Draxin	4:148098437-148130698	7.17747	1.12647	2.63196	9.33245e-39	7.6609e-37
ENSMUSG00000020598	Nrcam	Immunoglobulin-like fold||Immunoglobulin/major histocompatibility complex, conserved site||Immunoglobulin subtype||Fibronectin type III superfamily||Neurofascin/L1/NrCAM, C-terminal domain||Immunoglobulin-like domain||Immunoglobulin I-set||Fibronectin type III||Immunoglobulin-like domain superfamily||Immunoglobulin subtype 2||-	12:44328885-44601964	55.4747	4.09152	3.31933	2.28513e-38	1.87121e-36
ENSMUSG00000060224	Pyroxd2	Amine oxidase||FAD/NAD(P)-binding domain superfamily||-	19:42725858-42752775	2.33483	0.0765473	4.71575	2.53546e-38	2.07111e-36
ENSMUSG00000063063	Ctnna2	Alpha-catenin||Vinculin, conserved site||Alpha-catenin/vinculin-like superfamily||Vinculin/alpha-catenin||-	6:76881637-77979699	11.9378	2.31815	2.50819	2.96862e-38	2.41899e-36
ENSMUSG00000048120	Entpd1	Nucleoside phosphatase GDA1/CD39||-	19:40558921-40741602	9.72724	1.52651	3.36768	3.37297e-38	2.74176e-36
ENSMUSG00000061353	Cxcl12	CXC Chemokine domain||Chemokine interleukin-8-like superfamily||Stromal cell-derived factor 1||Chemokine interleukin-8-like domain	6:117168535-117181367	12.0418	46.0971	-2.18825	3.88861e-38	3.15319e-36
ENSMUSG00000052062	Pard3b	PDZ superfamily||PDZ domain||Par3/HAL, N-terminal	1:61638824-62642284	13.6972	2.80326	2.17576	3.93822e-38	3.18564e-36
ENSMUSG00000015533	Itga2	FG-GAP repeat||Integrin alpha beta-propellor||Integrin domain superfamily||Integrin alpha chain, C-terminal cytoplasmic region, conserved site||Integrin alpha-2||von Willebrand factor, type A||Integrin alpha chain||von Willebrand factor A-like domain superfamily||Integrin alpha, N-terminal	13:114833081-114932100	5.9479	0.753107	2.94581	4.04331e-38	3.26271e-36
ENSMUSG00000030800	Prss8	Peptidase S1A, chymotrypsin family||Serine proteases, trypsin family, histidine active site||Serine proteases, trypsin domain||Serine proteases, trypsin family, serine active site||Peptidase S1, PA clan||-	7:127925716-127930104	0.242689	4.02045	-4.07462	4.21596e-38	3.3938e-36
ENSMUSG00000043753	Dmrta1	DM DNA-binding domain superfamily||UBA-like superfamily||DMRTA motif||DMRT/protein doublesex/protein male abnormal 3||DM DNA-binding domain	4:89679436-89694772	0.112832	2.27336	-4.29056	4.73564e-38	3.79376e-36
ENSMUSG00000042821	Snai1	Zinc finger C2H2-type||Zinc finger C2H2 superfamily	2:167538195-167542814	0.869451	12.6461	-3.90375	4.85428e-38	3.87945e-36
ENSMUSG00000028370	Pappa	Pappalysin-1||Metallopeptidase, catalytic domain superfamily||Concanavalin A-like lectin/glucanase domain superfamily||Notch domain||Peptidase M43, pregnancy-associated plasma-A||Myxococcus cysteine-rich repeat||Sushi/SCR/CCP domain||Sushi/SCR/CCP superfamily||LamG-like jellyroll fold	4:65124174-65357509	0.298685	1.79929	-3.24993	5.99415e-38	4.77893e-36
ENSMUSG00000041798	Gck	Hexokinase, C-terminal||Hexokinase, binding site||Glucokinase, chordate||Hexokinase, N-terminal||Hexokinase	11:5900820-5950081	7.39199	0.744433	3.37914	6.95557e-38	5.53217e-36
ENSMUSG00000037306	Man1c1	Six-hairpin glycosidase-like superfamily||Glycoside hydrolase family 47||Seven-hairpin glycosidases	4:134561690-134704290	14.7094	2.95306	2.32249	1.0141e-37	8.00823e-36
ENSMUSG00000035277	Arx	Homeobox-like domain superfamily||OAR domain||Homeobox domain||Homeobox, conserved site	X:93286445-93298357	0.0114067	1.58808	-6.50646	2.32939e-37	1.83514e-35
ENSMUSG00000035158	Mitf	Microphthalmia-associated transcription factor||MiT/TFE transcription factors, C-terminal||Myc-type, basic helix-loop-helix (bHLH) domain||Helix-loop-helix DNA-binding domain superfamily||MiT/TFE transcription factors, N-terminal||-	6:97807052-98021349	9.20585	0.852611	3.08527	3.07815e-37	2.41359e-35
ENSMUSG00000096146	Kcnj11	Immunoglobulin E-set||Potassium channel, inwardly rectifying, transmembrane domain||Potassium channel, inwardly rectifying, Kir||Inward rectifier potassium channel, C-terminal||Potassium channel, inwardly rectifying, Kir, cytoplasmic||Potassium channel, inwardly rectifying, Kir6.2	7:46093953-46100764	3.89895	0.208238	4.11387	3.57398e-37	2.79578e-35
ENSMUSG00000083282	Ctsf	Cathepsin propeptide inhibitor domain (I29)||-||Papain-like cysteine endopeptidase||Cysteine peptidase, histidine active site||Peptidase C1A, papain C-terminal||Cysteine peptidase, cysteine active site||Papain-like cysteine peptidase superfamily	19:4855130-4860918	24.1819	3.61261	2.741	4.08314e-37	3.18658e-35
ENSMUSG00000021464	Ror2	Frizzled domain||Protein kinase-like domain superfamily||Kringle superfamily||Immunoglobulin I-set||Kringle||Immunoglobulin subtype 2||Immunoglobulin-like domain superfamily||Immunoglobulin subtype||Immunoglobulin-like fold||Kringle, conserved site||Immunoglobulin-like domain||Serine-threonine/tyrosine-protein kinase, catalytic domain||Tyrosine-protein kinase, receptor ROR||Kringle-like fold||Fri…	13:53109312-53286124	2.20256	18.1064	-3.101	4.56319e-37	3.55288e-35
ENSMUSG00000026872	Zeb2	Drought induced 19 protein type, zinc-binding domain||-||Homeobox domain||Zinc finger C2H2 superfamily||Homeobox-like domain superfamily||Zinc finger C2H2-type	2:44983632-45117395	66.8725	9.82212	2.81763	4.83384e-37	3.75481e-35
ENSMUSG00000022454	Nell2	EGF-like calcium-binding domain||EGF-like domain||EGF domain||Growth factor receptor cysteine-rich domain superfamily||EGF-like calcium-binding, conserved site||Concanavalin A-like lectin/glucanase domain superfamily||EGF-like, conserved site||-||Laminin G domain||EGF-type aspartate/asparagine hydroxylation site||VWFC domain	15:95075230-95528559	0.499952	6.13727	-3.61172	4.98273e-37	3.86144e-35
ENSMUSG00000044548	Dact1	Dact1||Dapper	12:71309884-71320107	3.49048	15.8167	-2.20626	5.18253e-37	4.00694e-35
ENSMUSG00000000305	Cdh4	Cadherin-like||Cadherin prodomain||Catenin binding domain superfamily||-||Cadherin-like superfamily||Cadherin, cytoplasmic domain||Cadherin conserved site||Cadherin	2:179442431-179899373	29.2642	3.08917	3.6756	5.25679e-37	4.05492e-35
ENSMUSG00000035493	Tgfbi	FAS1 domain superfamily||FAS1 domain||Transforming growth factor-beta-induced protein ig-h3||EMI domain||-||TGF beta-induced protein/periostin	13:56609523-56639562	2.54071	13.6243	-2.44244	5.84319e-37	4.49682e-35
ENSMUSG00000045103	Dmd	Spectrin/alpha-actinin||Calponin homology domain||Zinc finger, ZZ-type||WW domain||Dystrophin/utrophin||EF-hand domain, type 2||Actinin-type actin-binding domain, conserved site||Spectrin repeat||CH domain superfamily||EF-hand domain pair||EF-hand domain, type 1||WW domain superfamily	X:82948870-85206141	15.2663	2.77892	2.32123	1.26513e-36	9.66909e-35
ENSMUSG00000015766	Eps8	Epidermal growth factor receptor kinase substrate 8||Eps8, SH3 domain||Tensin/EPS8 phosphotyrosine-binding domain||PH-like domain superfamily||Epidermal growth factor receptor kinase substrate 8-like||Epidermal growth factor receptor kinase substrate, phosphotyrosine-binding domain||SAM domain||PTB/PI domain||SH3-like domain superfamily||SH3 domain||-	6:137477245-137654876	0.738678	4.91141	-2.74421	1.30302e-36	9.93581e-35
ENSMUSG00000049252	Lrp1b	EGF-type aspartate/asparagine hydroxylation site||Low-density lipoprotein (LDL) receptor class A repeat||EGF-like, conserved site||LDLR class B repeat||-||Complement Clr-like EGF domain||LDL receptor-like superfamily||Domain of unknown function DUF5050||Low-density lipoprotein (LDL) receptor class A, conserved site||EGF-like calcium-binding, conserved site||Growth factor receptor cysteine-rich do…	2:40595246-42653624	0.759788	0.0188003	5.58527	1.58722e-36	1.20476e-34
ENSMUSG00000019278	Dpep1	Dipeptidase 1||Peptidase M19||Metal-dependent hydrolase||Membrane dipeptidase, active site	8:123186242-123201812	0.450477	6.94149	-4.16549	1.86474e-36	1.41219e-34
ENSMUSG00000054675	Tmem119	Transmembrane protein 119||-	5:113793729-113800516	2.93362	19.1626	-2.74037	2.02972e-36	1.53364e-34
ENSMUSG00000020053	Igf1	Insulin, conserved site||Insulin-like growth factor||Insulin-like growth factor I||Insulin family||Insulin-like superfamily||Insulin-like	10:87858265-87937042	4.70641	22.2848	-2.29425	2.08911e-36	1.57493e-34
ENSMUSG00000026479	Lamc2	-||EGF-like domain||EGF-like, conserved site||Laminin IV||Laminin EGF domain	1:153122756-153186447	0.337525	2.79105	-3.51077	2.14592e-36	1.6141e-34
ENSMUSG00000057315	Arhgap24	Pleckstrin homology domain||Rho GTPase-activating protein domain||PH-like domain superfamily||Rho GTPase activation protein	5:102481391-102897937	9.91766	0.980622	3.06958	2.44264e-36	1.83314e-34
ENSMUSG00000061731	Ext1	Exostosin, GT47 domain||Exostosin-1||Nucleotide-diphospho-sugar transferases||Exostosin-like||Glycosyl transferase 64 domain||-	15:53064038-53346159	36.1698	12.0335	2.13678	3.07834e-36	2.30501e-34
ENSMUSG00000028328	Tmod1	Tropomodulin-1||Leucine-rich repeat domain superfamily||Tropomodulin	4:46038935-46116032	8.15703	0.779393	3.3416	4.37009e-36	3.2649e-34
ENSMUSG00000046805	Mpeg1	Macrophage-expressed gene 1 protein||Membrane attack complex component/perforin (MACPF) domain	19:12460779-12465283	4.56295	0.585086	2.9298	4.87877e-36	3.63676e-34
ENSMUSG00000041957	Pkp2	Armadillo-type fold||Armadillo-like helical||Plakophilin/Delta catenin||Armadillo	16:16213318-16272712	15.3353	2.9702	2.3274	4.903e-36	3.64665e-34
ENSMUSG00000025496	Drd4	G protein-coupled receptor, rhodopsin-like||Dopamine D4 receptor||GPCR, rhodopsin-like, 7TM||Dopamine receptor family	7:141292006-141296464	3.50567	0.240818	3.97443	6.53883e-36	4.82017e-34
ENSMUSG00000071553	Cpa2	Carboxypeptidase A, carboxypeptidase domain||Metallocarboxypeptidase-like, propeptide||Peptidase M14, carboxypeptidase A||Carboxypeptidase, activation peptide	6:30541582-30564476	0.385141	6.41739	-3.91973	7.02569e-36	5.16761e-34
ENSMUSG00000027547	Sall4	Zinc finger C2H2 superfamily||Zinc finger C2H2-type||-	2:168748332-168767943	4.87341	23.4652	-2.28233	7.53653e-36	5.53111e-34
ENSMUSG00000044447	Dock5	C2 domain superfamily||Dedicator of cytokinesis protein 1/5||DHR-2 domain||Dedicator of cytokinesis, C-terminal||Dedicator of cytokinesis||Dedicator of cytokinesis, N-terminal domain||DHR-1 domain||SH3 domain||SH3-like domain superfamily||Armadillo-type fold	14:67752135-67933442	23.2475	5.2934	2.07316	9.5642e-36	6.98838e-34
ENSMUSG00000010021	Kif19a	Kinesin-like protein||P-loop containing nucleoside triphosphate hydrolase||Kinesin motor domain, conserved site||Kinesin motor domain superfamily||Kinesin motor domain	11:114765388-114790739	0.114494	2.51143	-4.67033	1.01322e-35	7.38715e-34
ENSMUSG00000068323	Slc4a5	Band 3 cytoplasmic domain||Bicarbonate transporter, eukaryotic||Phosphotransferase/anion transporter||Sodium bicarbonate cotransporter||Bicarbonate transporter, C-terminal	6:83219828-83304945	2.4888	0.13013	3.98151	1.03087e-35	7.49944e-34
ENSMUSG00000028005	Gucy1b1	H-NOX domain superfamily||NO signalling/Golgi transport ligand-binding domain superfamily||Haem NO binding associated||Adenylyl cyclase class-3/4/guanylyl cyclase||Nucleotide cyclase||Adenylyl cyclase class-4/guanylyl cyclase, conserved site||Heme NO-binding	3:82032006-82074689	6.04458	0.66238	3.04687	1.09601e-35	7.95587e-34
ENSMUSG00000032717	Mdfi	MyoD family inhibitor/MyoD family inhibitor domain-containing protein	17:47815328-47834691	4.63374	30.4833	-2.85916	1.46261e-35	1.05939e-33
ENSMUSG00000029120	Ppp2r2c	WD40 repeat||WD40/YVTN repeat-like-containing domain superfamily||Protein phosphatase 2A regulatory subunit PR55||WD40-repeat-containing domain superfamily||Protein phosphatase 2A regulatory subunit PR55, conserved site	5:36868513-36955078	0.243073	2.68867	-3.46847	1.73228e-35	1.25198e-33
ENSMUSG00000039476	Prrx2	Homeobox-like domain superfamily||OAR domain||Homeobox domain||Homeobox, conserved site	2:30834972-30884562	3.37105	16.8532	-2.52912	1.81517e-35	1.3034e-33
ENSMUSG00000034224	Slc38a8	Amino acid transporter, transmembrane domain	8:119479602-119501698	14.4942	0.46665	4.92948	1.84326e-35	1.32071e-33
ENSMUSG00000036617	Etl4	Sickle tail protein||Actin interacting protein 3-like, C-terminal	2:19909780-20810713	59.6155	17.845	2.22273	2.21243e-35	1.57842e-33
ENSMUSG00000042195	Slc35f2	Solute carrier family 35 member SLC35F1/F2/F6	9:53771538-53818154	0.730548	5.35331	-2.97944	2.42284e-35	1.72484e-33
ENSMUSG00000004665	Cnn2	Calponin/LIMCH1||Calponin-2||Smooth muscle protein/calponin||Calponin repeat||Calponin homology domain||CH domain superfamily	10:79988584-79996062	15.6966	65.7788	-2.10272	2.74188e-35	1.94779e-33
ENSMUSG00000031997	Trpc6	Transient receptor potential channel, canonical 6||Ankyrin repeat||Ion transport domain||Transient receptor potential channel, canonical||Transient receptor ion channel domain||Ankyrin repeat-containing domain||Ankyrin repeat-containing domain superfamily	9:8544142-8680741	6.8168	0.693347	3.22122	8.12856e-35	5.76209e-33
ENSMUSG00000035528	Npffr2	Neuropeptide FF receptor, type 2||Neuropeptide FF receptor family||GPCR, rhodopsin-like, 7TM||G protein-coupled receptor, rhodopsin-like	5:89527429-89583740	0	1.2504	-9.87923	9.54616e-35	6.75259e-33
ENSMUSG00000026971	Itgb6	Integrin beta subunit, tail||Integrin beta subunit, VWA domain||PSI domain||Integrin beta N-terminal||Integrin beta tail domain superfamily||Integrin beta subunit||von Willebrand factor A-like domain superfamily||Integrin beta subunit, cytoplasmic domain||Integrin beta-6 subunit||Integrin beta, epidermal growth factor-like domain 1||Integrin domain superfamily	2:60598292-60722643	0.023109	0.799089	-4.84947	9.69841e-35	6.84572e-33
ENSMUSG00000006457	Actn3	Spectrin repeat||Actinin-type actin-binding domain, conserved site||CH domain superfamily||EF-hand domain||EF-hand domain pair||Calponin homology domain||EF-hand, Ca insensitive||Spectrin/alpha-actinin	19:4861216-4877909	4.23008	0.541976	3.16398	1.0252e-34	7.22112e-33
ENSMUSG00000022231	Sema5a	Sema domain||WD40/YVTN repeat-like-containing domain superfamily||Sema domain superfamily||Semaphorin||Thrombospondin type-1 (TSP1) repeat superfamily||PSI domain||Thrombospondin type-1 (TSP1) repeat	15:32244810-32696341	59.1577	13.7637	2.00941	1.04803e-34	7.36633e-33
ENSMUSG00000046160	Olig1	Oligodendrocyte transcription factor 1||Helix-loop-helix DNA-binding domain superfamily||Myc-type, basic helix-loop-helix (bHLH) domain	16:91269772-91271933	0.00701167	1.34965	-7.57936	1.21075e-34	8.49212e-33
ENSMUSG00000060675	Pla2g16	LRAT domain	19:7556995-7588545	21.8622	4.12699	2.49095	1.42531e-34	9.97596e-33
ENSMUSG00000041205	Map6d1	Microtubule-associated protein 6	16:20233303-20241358	3.55274	0.224104	3.94816	2.58229e-34	1.79981e-32
ENSMUSG00000027827	Kcnab1	Potassium channel, voltage-dependent, beta subunit, KCNAB1||NADP-dependent oxidoreductase domain||Potassium channel, voltage-dependent, beta subunit, KCNAB-related||Potassium channel, voltage-dependent, beta subunit, KCNAB||NADP-dependent oxidoreductase domain superfamily	3:65109384-65378223	2.24132	0.132365	3.98273	2.88828e-34	2.00887e-32
ENSMUSG00000038242	Aox4	FAD-binding domain, PCMH-type||CO dehydrogenase flavoprotein, C-terminal||2Fe-2S ferredoxin-type iron-sulfur binding domain||Aldehyde oxidase/xanthine dehydrogenase, molybdopterin binding domain superfamily||Aldehyde oxidase/xanthine dehydrogenase, a/b hammerhead superfamily||Aldehyde oxidase/xanthine dehydrogenase, a/b hammerhead||Molybdopterin dehydrogenase, FAD-binding||FAD-binding, type PCMH-…	1:58210397-58268597	0.712641	0.00609467	6.40307	3.68872e-34	2.54959e-32
ENSMUSG00000032268	Tmprss5	Peptidase S1, PA clan||SRCR domain||-||SRCR-like domain||SRCR-like domain superfamily||Serine proteases, trypsin family, histidine active site||Serine proteases, trypsin family, serine active site||Serine proteases, trypsin domain||Peptidase S1A, chymotrypsin family	9:49081260-49117587	2.055	0.0535803	5.29087	4.27083e-34	2.93363e-32
ENSMUSG00000052560	Cpne8	-||C2 domain||C2 domain superfamily||von Willebrand factor, type A||von Willebrand factor A-like domain superfamily||Copine, C2B domain||Copine	15:90487482-90679432	6.51132	0.594434	3.25515	4.46191e-34	3.05857e-32
ENSMUSG00000022376	Adcy8	Adenylate cyclase, conserved domain||Adenylyl cyclase class-3/4/guanylyl cyclase||Adenylate cyclase||Nucleotide cyclase||Adenylyl cyclase class-4/guanylyl cyclase, conserved site||Adenylate cyclase, N-terminal	15:64697084-64922296	0.558298	0.00862033	5.70727	4.50039e-34	3.0786e-32
ENSMUSG00000031618	Nr3c2	Zinc finger, nuclear hormone receptor-type||Zinc finger, NHR/GATA-type||Nuclear hormone receptor, ligand-binding domain||Nuclear hormone receptor-like domain superfamily||-	8:76899442-77245012	1.49289	0.115289	3.49505	5.24759e-34	3.58237e-32
ENSMUSG00000033342	Plppr5	Phosphatidic acid phosphatase type 2/haloperoxidase superfamily||Phosphatidic acid phosphatase type 2/haloperoxidase||Phospholipid phosphatase-related protein type 5	3:117574836-117689507	0.722031	0.0182827	5.08431	7.68201e-34	5.23352e-32
ENSMUSG00000031995	St14	SEA domain superfamily||Serine proteases, trypsin family, histidine active site||-||CUB domain||Low-density lipoprotein (LDL) receptor class A repeat||Peptidase S1, PA clan||LDL receptor-like superfamily||Peptidase S1A, matripase||Low-density lipoprotein (LDL) receptor class A, conserved site||Spermadhesin, CUB domain superfamily||SEA domain||Serine proteases, trypsin family, serine active site||…	9:31089402-31131853	0.255535	5.26701	-4.34772	8.1206e-34	5.52101e-32
ENSMUSG00000036913	Trim67	Concanavalin A-like lectin/glucanase domain superfamily||-||Fibronectin type III||Zinc finger, C3HC4 RING-type||B-box, C-terminal||SPRY domain||COS domain||Zinc finger, RING-type||Fibronectin type III superfamily||B-box-type zinc finger||B30.2/SPRY domain||Zinc finger, RING-type, conserved site||Immunoglobulin-like fold	8:124793092-124834713	1.31355	0.123491	3.36958	8.35017e-34	5.6655e-32
ENSMUSG00000039208	Metrnl	Meteorin-like	11:121701544-121732124	3.62423	0.870092	3.43057	9.07512e-34	6.14483e-32
ENSMUSG00000090581	Vmn2r6	Periplasmic binding protein-like I||GPCR, family 3||Receptor, ligand binding region||GPCR, family 3, nine cysteines domain superfamily||GPCR family 3, C-terminal||GPCR, family 3, extracellular calcium-sensing receptor-related||GPCR, family 3, nine cysteines domain	3:64531310-64565830	0.202482	0	9.75696	1.04764e-33	7.06489e-32
ENSMUSG00000020407	Upp1	Nucleoside phosphorylase superfamily||Nucleoside phosphorylase, conserved site||Uridine phosphorylase, eukaryotic||Nucleoside phosphorylase domain	11:9118103-9136170	10.5244	0.90695	3.21356	1.07571e-33	7.23947e-32
ENSMUSG00000031383	Dusp9	Dual specificity protein phosphatase domain||Rhodanese-like domain||Mitogen-activated protein (MAP) kinase phosphatase||Tyrosine specific protein phosphatases domain||Rhodanese-like domain superfamily||Protein-tyrosine phosphatase-like||Dual specificity phosphatase, catalytic domain	X:73639419-73643514	7.09361	38.454	-2.47856	1.08411e-33	7.28125e-32
ENSMUSG00000035967	Ints6l	INTS6/SAGE1/DDX26B/CT45, C-terminal||-||von Willebrand factor, type A||von Willebrand factor A-like domain superfamily	X:56454857-56507843	50.787	7.27233	3.08546	1.3625e-33	9.1326e-32
ENSMUSG00000021306	Gpr137b	Integral membrane protein GPR137||-	13:13353219-13394014	33.1545	6.23627	2.41184	1.49358e-33	9.99106e-32
ENSMUSG00000030218	Mgp	Gamma-carboxyglutamic acid-rich (GLA) domain superfamily||Gamma-carboxyglutamic acid-rich (GLA) domain||Osteocalcin/matrix Gla protein||Matrix Gla protein	6:136872435-136875823	10.4015	0.0367943	8.0783	1.62581e-33	1.0832e-31
ENSMUSG00000050288	Fzd2	Frizzled 2, cysteine-rich domain||Frizzled-2||GPCR, family 2-like||Frizzled/Smoothened, transmembrane domain||Frizzled cysteine-rich domain superfamily||Frizzled domain||Frizzled/secreted frizzled-related protein	11:102604396-102608058	9.56655	51.341	-2.46257	1.70697e-33	1.135e-31
ENSMUSG00000027695	Pld1	Phospholipase D family||PH-like domain superfamily||Phospholipase D/Transphosphatidylase||Phox homologous domain||Phospholipase D, eukaryotic type||Pleckstrin homology domain||PX domain superfamily||Phospholipase D-like domain	3:27938695-28133362	7.34164	0.796834	2.93746	1.96559e-33	1.30435e-31
ENSMUSG00000030787	Lyve1	Link domain||C-type lectin-like/link domain superfamily||C-type lectin fold	7:110850607-110863239	1.40194	0.0288673	5.28109	2.37185e-33	1.5708e-31
ENSMUSG00000039323	Igfbp2	Insulin-like growth factor binding protein 2||Insulin-like growth factor-binding protein, IGFBP||Insulin-like growth factor-binding protein family 1-6, chordata||Growth factor receptor cysteine-rich domain superfamily||Insulin-like growth factor binding protein||Thyroglobulin type-1 superfamily||Insulin-like growth factor binding protein, N-terminal, Cys-rich conserved site||Thyroglobulin type-1	1:72824503-72852474	24.5397	95.8342	-1.98218	2.54756e-33	1.68048e-31
ENSMUSG00000034330	Plcg2	Pleckstrin homology domain||1-phosphatidylinositol 4,5-bisphosphate phosphodiesterase gamma-2||EF-hand domain pair||PLC-like phosphodiesterase, TIM beta/alpha-barrel domain superfamily||C2 domain superfamily||PH-like domain superfamily||PLC-gamma, C-terminal SH2 domain||C2 domain||Phosphatidylinositol-4, 5-bisphosphate phosphodiesterase gamma||SH3 domain||SH2 domain||Phosphoinositide phospholipas…	8:117498291-117635142	1.17964	6.45318	-2.48676	2.71625e-33	1.78821e-31
ENSMUSG00000057706	Mex3b	K Homology domain, type 1||Zinc finger, RING-type||K Homology domain, type 1 superfamily||K Homology domain||Zinc finger, RING/FYVE/PHD-type	7:82867333-82871515	7.84259	31.4462	-2.03829	4.85698e-33	3.18491e-31
ENSMUSG00000051177	Plcb1	Phosphoinositide-specific phospholipase C, EF-hand-like domain||PLC-like phosphodiesterase, TIM beta/alpha-barrel domain superfamily||EF-hand domain pair||1-phosphatidylinositol 4,5-bisphosphate phosphodiesterase beta-1||Phosphoinositide phospholipase C family||-||Phospholipase C-beta, C-terminal domain||Phosphatidylinositol-specific phospholipase C, X domain||Phospholipase C-beta, conserved site…	2:134786067-135475258	18.8866	2.5712	3.15324	5.27165e-33	3.45002e-31
ENSMUSG00000022665	Ccdc80	Domain of unknown function DUF4174	16:45093402-45128077	14.9943	3.28423	2.14844	6.79847e-33	4.44051e-31
ENSMUSG00000033007	Asic4	Epithelial sodium channel||Epithelial sodium channel, conserved site	1:75450436-75474343	0.0962637	1.96184	-4.22675	1.17387e-32	7.63727e-31
ENSMUSG00000028497	Hacd4	Protein-tyrosine phosphatase-like, PTPLA	4:88396144-88438928	10.763	1.9438	2.66107	1.41568e-32	9.19254e-31
ENSMUSG00000037071	Scd1	Acyl-CoA desaturase||Fatty acid desaturase domain||Fatty acid desaturase type 1, conserved site	19:44394455-44407879	6.25062	24.8081	-2.0215	1.56865e-32	1.01659e-30
ENSMUSG00000021614	Vcan	Immunoglobulin V-set domain||EGF-like, conserved site||Aggrecan/versican, C-type lectin-like domain||C-type lectin, conserved site||EGF-type aspartate/asparagine hydroxylation site||Link domain||Immunoglobulin-like domain||C-type lectin fold||EGF-like domain||Immunoglobulin-like fold||Immunoglobulin subtype||Sushi/SCR/CCP domain||Sushi/SCR/CCP superfamily||Immunoglobulin-like domain superfamily||…	13:89655312-89742509	22.1265	83.8664	-2.06013	1.58917e-32	1.02789e-30
ENSMUSG00000024211	Grm8	GPCR, family 3, nine cysteines domain superfamily||GPCR, family 3, nine cysteines domain||Receptor, ligand binding region||GPCR family 3, C-terminal||-||GPCR, family 3, metabotropic glutamate receptor||GPCR, family 3, conserved site||Periplasmic binding protein-like I||GPCR, family 3, metabotropic glutamate receptor 8||GPCR, family 3	6:27275119-28135178	2.71972	0.241218	3.60721	1.59781e-32	1.03147e-30
ENSMUSG00000018593	Sparc	Kazal domain superfamily||SPARC||EF-Hand 1, calcium-binding site||Follistatin-like, N-terminal||Follistatin/Osteonectin EGF domain||Osteonectin-like, conserved site||SPARC/Testican, calcium-binding domain||Kazal domain||EF-hand domain pair	11:55394500-55423183	235.02	49.3086	2.14643	1.60632e-32	1.03496e-30
ENSMUSG00000064115	Cadm2	Neurexin/syndecan/glycophorin C||Immunoglobulin-like fold||Immunoglobulin subtype||Immunoglobulin-like domain||Immunoglobulin-like domain superfamily||Immunoglobulin subtype 2||-||Immunoglobulin V-set domain||CD80-like, immunoglobulin C2-set	16:66655421-67620908	2.69943	0.177173	3.61742	1.69219e-32	1.08818e-30
ENSMUSG00000069170	Adgrv1	GPS motif||Concanavalin A-like lectin/glucanase domain superfamily||EAR||-||GPCR, family 2, secretin-like||CalX-like domain superfamily||GPCR, family 2-like||Na-Ca exchanger/integrin-beta4||Adhesion G-protein coupled receptor V1||Leucine-rich glioma-inactivated , EPTP repeat||LamG-like jellyroll fold	13:81095068-81633154	30.8585	7.03653	2.1333	1.82421e-32	1.1708e-30
ENSMUSG00000052504	Epha3	Ephrin receptor ligand binding domain||Fibronectin type III superfamily||Ephrin receptor, transmembrane domain||Tyrosine-protein kinase ephrin type A/B receptor-like||Protein kinase-like domain superfamily||Galactose-binding-like domain superfamily||-||Tyrosine-protein kinase, receptor class V, conserved site||Sterile alpha motif/pointed domain superfamily||Fibronectin type III||Serine-threonine/…	16:63543534-63864175	2.1619	8.88554	-2.23964	1.91529e-32	1.22689e-30
ENSMUSG00000052397	Ezr	FERM, C-terminal PH-like domain||Ezrin/radixin/moesin, C-terminal||FERM, N-terminal||FERM conserved site||Ezrin/radixin/moesin-like||Ubiquitin-like domain superfamily||ERM family, FERM domain C-lobe||Ezrin/radixin/moesin||FERM/acyl-CoA-binding protein superfamily||Moesin tail domain superfamily||Band 4.1 domain||FERM superfamily, second domain||PH-like domain superfamily||FERM domain||FERM centra…	17:6738041-6782784	114.587	24.2246	2.21379	2.38102e-32	1.5223e-30
ENSMUSG00000034813	Grip1	PDZ superfamily||Glutamate receptor-interacting protein 1||PDZ domain 6||PDZ domain||-	10:119453830-120087261	14.7751	5.59315	2.60793	2.77192e-32	1.76881e-30
ENSMUSG00000067242	Lgi1	Leucine-rich repeat, typical subtype||EAR||Leucine-rich glioma-inactivated , EPTP repeat||-||Leucine-rich repeat domain superfamily||Cysteine-rich flanking region, C-terminal||Leucine-rich repeat	19:38264536-38312214	1.84939	0.017348	6.31395	3.871e-32	2.46071e-30
ENSMUSG00000039691	Tspan10	Tetraspanin, EC2 domain superfamily||Tetraspanin||Tetraspanin/Peripherin	11:120442644-120446950	1.81302	0.0313887	5.8459	4.16483e-32	2.63492e-30
ENSMUSG00000029163	Emilin1	Tumour necrosis factor-like domain superfamily||C1q domain||EMI domain||Collagen triple helix repeat	5:30913402-30921277	5.96152	26.7592	-1.99282	4.23812e-32	2.67363e-30
ENSMUSG00000036528	Ppfibp2	Liprin-beta, SAM domain repeat 1||Sterile alpha motif/pointed domain superfamily||Liprin-beta, SAM domain repeat 3||LAR-interacting protein, Liprin||Liprin-beta, SAM domain repeat 2||Liprin-beta-2||Sterile alpha motif domain	7:107595207-107748583	2.10797	11.6822	-2.47275	4.44993e-32	2.80194e-30
ENSMUSG00000071369	Map3k5	Protein kinase domain||Serine/threonine-protein kinase, active site||-||Protein kinase, ATP binding site||Domain of unknown function DUF4071||Sterile alpha motif/pointed domain superfamily||Protein kinase-like domain superfamily	10:19934472-20142753	8.71185	1.82604	2.10343	4.48316e-32	2.81752e-30
ENSMUSG00000042662	Dusp15	Dual specificity phosphatase, catalytic domain||-||Protein-tyrosine phosphatase-like||Tyrosine specific protein phosphatases domain||Dual specificity protein phosphatase domain||Protein-tyrosine phosphatase, active site||Atypical dual specificity phosphatase	2:152940997-152951698	3.2473	0.131083	4.38493	6.92941e-32	4.34104e-30
ENSMUSG00000050777	Tmem37	Voltage-dependent calcium channel gamma-like subunit	1:120067377-120074074	5.77214	0.613346	3.19575	6.93344e-32	4.34104e-30
ENSMUSG00000033633	Clec18a	C-type lectin fold||EGF-like domain||CAP domain||C-type lectin-like||C-type lectin-like/link domain superfamily||Cysteine-rich secretory protein-related||EGF-like, conserved site||-||CAP superfamily||C-type lectin, conserved site	8:111058920-111092426	7.99386	0.121818	5.62381	7.33018e-32	4.58081e-30
ENSMUSG00000021367	Edn1	Endothelin||Endothelin-like toxin||Endothelin-like toxin, conserved site	13:42301476-42307990	3.17293	0.285683	3.43134	8.21187e-32	5.11258e-30
ENSMUSG00000043456	Zfp536	Zinc finger C2H2-type||Zinc finger C2H2 superfamily||-	7:37472135-37773641	31.1419	3.8991	3.04203	1.01631e-31	6.31556e-30
ENSMUSG00000020052	Ascl1	Achaete-scute transcription factor-related||Myc-type, basic helix-loop-helix (bHLH) domain||Helix-loop-helix DNA-binding domain superfamily	10:87490819-87493660	0.924157	6.63375	-2.88143	1.16256e-31	7.21094e-30
ENSMUSG00000032303	Chrna3	Nicotinic acetylcholine receptor||Neurotransmitter-gated ion-channel, conserved site||Neurotransmitter-gated ion-channel||Neurotransmitter-gated ion-channel ligand-binding domain||Neurotransmitter-gated ion-channel ligand-binding domain superfamily||Neurotransmitter-gated ion-channel transmembrane domain||Neurotransmitter-gated ion-channel transmembrane domain superfamily	9:55010111-55026562	4.41277	0.367962	3.46212	1.26203e-31	7.81328e-30
ENSMUSG00000022040	Ephx2	HAD hydrolase, subfamily IA||Alpha/beta hydrolase fold-1||Haloacid dehalogenase-like hydrolase||Epoxide hydrolase-like||HAD superfamily||HAD-like superfamily||Phosphoglycolate phosphatase-like, domain 2||Alpha/Beta hydrolase fold	14:66084374-66124500	3.86474	0.296473	3.63129	1.281e-31	7.91598e-30
ENSMUSG00000031734	Irx3	Homeobox-like domain superfamily||Homeobox KN domain||Homeobox domain||Homeobox, conserved site||Iroquois-class homeodomain protein	8:91798525-91802067	1.62164	11.4595	-2.85975	1.67971e-31	1.03223e-29
ENSMUSG00000053747	Sox14	High mobility group box domain||Transcription factor SOX||High mobility group box domain superfamily	9:99874106-99876170	0	0.90439	-9.74465	1.7734e-31	1.0878e-29
ENSMUSG00000047259	Mc4r	Melanocortin receptor||Melanocortin 4 receptor||GPCR, rhodopsin-like, 7TM||Melanocortin/ACTH receptor||G protein-coupled receptor, rhodopsin-like	18:66857704-66860506	0.029153	1.00134	-5.12713	1.80116e-31	1.10278e-29
ENSMUSG00000029810	Tmem176b	Transmembrane protein 176A/B||CD20-like family	6:48833818-48841496	27.7115	4.10716	2.58169	1.90352e-31	1.16331e-29
ENSMUSG00000026712	Mrc1	Kringle-like fold||C-type lectin, conserved site||Ricin B, lectin domain||Fibronectin type II domain superfamily||C-type lectin-like/link domain superfamily||C-type lectin fold||Ricin B-like lectins||C-type lectin-like||Fibronectin type II domain	2:14229392-14332057	7.06713	1.05821	2.69436	2.24289e-31	1.3682e-29
ENSMUSG00000073988	Ttpa	CRAL-TRIO lipid binding domain superfamily||CRAL/TRIO, N-terminal domain superfamily||CRAL-TRIO lipid binding domain||CRAL/TRIO, N-terminal domain	4:20007938-20030785	0.384448	4.0581	-3.32868	2.59371e-31	1.57931e-29
ENSMUSG00000057060	Slc35f3	Solute carrier family 35 member F3/F4||EamA domain	8:126138995-126397430	2.19888	0.062113	4.58845	3.36395e-31	2.03712e-29
ENSMUSG00000067455	Hist1h4j	CENP-T/Histone H4, histone fold||TATA box binding protein associated factor (TAF)||Histone H4, conserved site||Histone H4||Histone-fold	13:21735064-22041347	73.0328	270.347	-1.89341	3.69858e-31	2.23569e-29
ENSMUSG00000030873	Scnn1b	-||Epithelial sodium channel, conserved site||Epithelial sodium channel||Epithelial sodium channel, chordates	7:121865038-121918514	1.78265	0.0606097	4.73804	4.37538e-31	2.63045e-29
ENSMUSG00000045087	S1pr5	EDG-8 sphingosine 1-phosphate receptor||Sphingosine 1-phosphate receptor||GPCR, rhodopsin-like, 7TM||G protein-coupled receptor, rhodopsin-like	9:21242912-21248443	1.86039	0.0559487	5.0279	5.19121e-31	3.11529e-29
ENSMUSG00000068196	Col8a1	Collagen triple helix repeat||C1q domain||Tumour necrosis factor-like domain superfamily	16:57624258-57754737	1.2131	0.0918247	3.61544	6.38044e-31	3.82205e-29
ENSMUSG00000023022	Lima1	LIM domain and actin-binding protein 1||Zinc finger, LIM-type	15:99778470-99875456	13.61	46.8561	-1.8968	6.41688e-31	3.83697e-29
ENSMUSG00000026726	Cubn	EGF-like calcium-binding, conserved site||Spermadhesin, CUB domain superfamily||EGF-like domain||EGF domain||EGF-like calcium-binding domain||EGF-type aspartate/asparagine hydroxylation site||CUB domain||EGF-like, conserved site	2:13276338-13491813	0.741223	0.0517307	3.76419	9.03831e-31	5.38509e-29
ENSMUSG00000043897	Vmn2r2	GPCR, family 3, nine cysteines domain||GPCR, family 3, nine cysteines domain superfamily||GPCR family 3, C-terminal||GPCR, family 3, extracellular calcium-sensing receptor-related||GPCR, family 3||Receptor, ligand binding region||Periplasmic binding protein-like I	3:64115278-64141928	0.457716	0.00179133	7.53714	1.13082e-30	6.72542e-29
ENSMUSG00000044951	Mylk4	Protein kinase, ATP binding site||Serine/threonine-protein kinase, active site||Protein kinase domain||Protein kinase-like domain superfamily	13:32700834-32783954	0.734279	0.00538633	6.19794	1.23091e-30	7.30764e-29
ENSMUSG00000000753	Serpinf1	Serpin family||-||Serpin domain||Serpin, conserved site||Serpin superfamily||Pigment epithelium derived factor	11:75409769-75422701	3.87486	24.6113	-2.47965	1.37651e-30	8.15747e-29
ENSMUSG00000060487	Samd5	Sterile alpha motif/pointed domain superfamily||Sterile alpha motif domain	10:9622936-9675208	28.7923	6.01415	2.16269	2.02856e-30	1.20002e-28
ENSMUSG00000048377	Foxi2	Fork head domain||Fork head domain conserved site 2||Winged helix-like DNA-binding domain superfamily||Fork head domain conserved site1||Winged helix DNA-binding domain superfamily	7:135410308-135413622	0.013848	0.878616	-5.83994	2.10012e-30	1.24015e-28
ENSMUSG00000030246	Ldhb	L-lactate/malate dehydrogenase||NAD(P)-binding domain superfamily||Lactate/malate dehydrogenase, N-terminal||Lactate/malate dehydrogenase, C-terminal||Lactate dehydrogenase/glycoside hydrolase, family 4, C-terminal||L-lactate dehydrogenase, active site||L-lactate dehydrogenase	6:142490249-142507957	29.8759	149.982	-2.23993	2.2437e-30	1.32259e-28
ENSMUSG00000070870	Cryge	Beta/gamma crystallin||Gamma-crystallin-like||-	1:65048554-65051149	2451.69	0.426249	12.3707	2.29579e-30	1.3509e-28
ENSMUSG00000069085	Dytn	Zinc finger, ZZ-type||EF-hand domain pair||EF-hand domain, type 2||EF-hand domain, type 1	1:63620870-63686927	1.00219	0	10.4	2.33919e-30	1.374e-28
ENSMUSG00000025085	Ablim1	Villin headpiece||Villin headpiece domain superfamily||Zinc finger, LIM-type||Actin-binding LIM protein 1||Putative adherens-junction anchoring domain	19:57032733-57314919	22.5023	5.93841	2.16388	2.44758e-30	1.43513e-28
ENSMUSG00000038156	Spon1	Spondin, N-terminal||Thrombospondin type-1 (TSP1) repeat||Thrombospondin type-1 (TSP1) repeat superfamily||Spondin, N-terminal domain superfamily||Reeler domain	7:113715287-114043370	16.3968	3.4891	2.00272	3.08365e-30	1.80174e-28
ENSMUSG00000067276	Capn6	Calpain subdomain III||Calpain C2 domain||Papain-like cysteine peptidase superfamily||Peptidase C2, calpain, domain III||Peptidase C2, calpain, catalytic domain||Peptidase C2, calpain family||C2 domain superfamily||C2 domain||Calpain large subunit, domain III superfamily||Peptidase C2, calpain, large subunit, domain III	X:143802231-143827414	4.1856	22.0421	-2.43088	3.67765e-30	2.14504e-28
ENSMUSG00000056854	Pou3f4	Lambda repressor-like, DNA-binding domain superfamily||Homeobox, conserved site||Homeobox domain||POU domain||POU-specific domain||POU-domain transcription factor, class 3||Homeobox-like domain superfamily	X:110814280-110817207	0.013184	1.16731	-6.18691	4.14513e-30	2.41347e-28
ENSMUSG00000006269	Atp6v1b1	ATPase, V1 complex, subunit B||ATPase, alpha/beta subunit, nucleotide-binding domain, active site||P-loop containing nucleoside triphosphate hydrolase||ATPase, F1/V1/A1 complex, alpha/beta subunit, N-terminal domain||V-type ATP synthase regulatory subunit B/beta||ATPase, F1/V1/A1 complex, alpha/beta subunit, nucleotide-binding domain	6:83742990-83758855	1.50561	0.019719	5.96817	4.46445e-30	2.59484e-28
ENSMUSG00000024621	Csf1r	Tyrosine-protein kinase, catalytic domain||Protein kinase-like domain superfamily||Immunoglobulin||Macrophage colony-stimulating factor 1 receptor||Immunoglobulin-like fold||Immunoglobulin subtype||Serine-threonine/tyrosine-protein kinase, catalytic domain||Tyrosine-protein kinase, receptor class III, conserved site||Immunoglobulin-like domain||Immunoglobulin subtype 2||Protein kinase, ATP bindin…	18:61100598-61132149	6.28167	1.4254	2.10045	4.73107e-30	2.74501e-28
ENSMUSG00000029595	Lhx5	Homeobox domain||Homeobox, conserved site||Zinc finger, LIM-type||Homeobox-like domain superfamily	5:120431699-120441223	0	1.33119	-10.6801	5.28501e-30	3.06107e-28
ENSMUSG00000029371	Cxcl5	Chemokine interleukin-8-like domain||Chemokine interleukin-8-like superfamily||CXC Chemokine domain||CXC chemokine||CXC chemokine, conserved site	5:90759360-90761624	1.71672	0.02604	5.51067	5.86818e-30	3.39293e-28
ENSMUSG00000022122	Ednrb	G protein-coupled receptor, rhodopsin-like||GPCR, rhodopsin-like, 7TM||Endothelin receptor family||Endothelin receptor B	14:103814625-103844402	15.69	1.69413	3.10629	6.58906e-30	3.79653e-28
ENSMUSG00000037661	Gpr160	GPCR, rhodopsin-like, 7TM||-	3:30855651-30897192	7.15408	0.260407	4.7122	7.14299e-30	4.10858e-28
ENSMUSG00000021337	Scgn	Secretagogin, EF-hand domain||EF-Hand 1, calcium-binding site||EF-hand domain pair||EF-hand domain	13:23953456-23991214	1.41267	0	9.78337	7.32992e-30	4.20882e-28
ENSMUSG00000029272	Sult1e1	Sulfotransferase domain||P-loop containing nucleoside triphosphate hydrolase	5:87575969-87591594	0	1.33858	-9.57829	8.38743e-30	4.80773e-28
ENSMUSG00000048616	Nog	Cystine-knot cytokine||Noggin	11:89300638-89302332	0.111642	2.27299	-4.27945	8.79452e-30	5.0324e-28
ENSMUSG00000029919	Hpgds	Glutathione S-transferase, C-terminal-like||Glutathione Transferase family||Thioredoxin-like superfamily||Glutathione S-transferase, C-terminal domain superfamily||Glutathione S-transferase, C-terminal||Glutathione S-transferase, N-terminal	6:65117293-65144908	2.80587	0.428096	2.99976	9.12427e-30	5.21212e-28
ENSMUSG00000042367	Gjb3	Connexin, conserved site||Connexin, N-terminal||Gap junction protein, cysteine-rich domain||Connexin, N-terminal domain superfamily||Connexin||Gap junction beta-3 protein (Cx31)	4:127325235-127330844	0.0552437	1.59416	-4.72637	1.06132e-29	6.05227e-28
ENSMUSG00000038642	Ctss	Papain-like cysteine peptidase superfamily||Cysteine peptidase, cysteine active site||Cysteine peptidase, asparagine active site||Cysteine peptidase, histidine active site||Peptidase C1A, papain C-terminal||Cathepsin propeptide inhibitor domain (I29)||Papain-like cysteine endopeptidase	3:95526786-95556403	8.03522	0.849836	3.1914	1.07456e-29	6.11725e-28
ENSMUSG00000039092	Sptlc3	Aminotransferase, class I/classII||Pyridoxal phosphate-dependent transferase, major domain||Pyridoxal phosphate-dependent transferase domain 1||Pyridoxal phosphate-dependent transferase||Aminotransferase, class-II, pyridoxal-phosphate binding site	2:139493913-139637674	0.003729	0.894639	-6.53416	1.17087e-29	6.65416e-28
ENSMUSG00000033910	Gucy1a1	Adenylyl cyclase class-4/guanylyl cyclase, conserved site||Nucleotide cyclase||Haem NO binding associated||Adenylyl cyclase class-3/4/guanylyl cyclase||H-NOX domain superfamily||NO signalling/Golgi transport ligand-binding domain superfamily	3:82092427-82145789	3.85791	0.580521	2.63718	1.1974e-29	6.79332e-28
ENSMUSG00000042870	Tom1	GAT domain superfamily||ENTH/VHS||Target of Myb protein 1||VHS domain||GAT domain||-	8:75033705-75070121	15.1335	2.4926	2.53664	1.25235e-29	7.09294e-28
ENSMUSG00000028919	Arhgef19	Pleckstrin homology domain||Dbl homology (DH) domain||Dbl homology (DH) domain superfamily||SH3 domain||PH-like domain superfamily||-||SH3-like domain superfamily	4:141239499-141257564	0.95049	5.31743	-2.80625	1.38838e-29	7.85e-28
ENSMUSG00000021638	Ocln	Occludin||ELL/occludin family||Occludin homology domain||Marvel domain	13:100496507-100552718	0.206065	3.57171	-3.81546	1.61757e-29	9.11486e-28
ENSMUSG00000098132	Rassf10	Ras-associating (RA) domain||Ubiquitin-like domain superfamily||Ras association domain-containing protein 10||N-terminal RASSF family	7:112953962-112957457	0.0465443	1.02318	-4.29359	1.64739e-29	9.26718e-28
ENSMUSG00000020363	Gfpt2	Glucosamine-fructose-6-phosphate aminotransferase, isomerising||GlmS/FrlB, SIS domain 2||Glutamine amidotransferase type 2 domain||Nucleophile aminohydrolases, N-terminal||Sugar isomerase (SIS)||GlmS/AgaS, SIS domain 1	11:49794178-49838613	2.51806	15.8671	-2.69537	1.75553e-29	9.85887e-28
ENSMUSG00000023913	Pla2g7	Platelet-activating factor acetylhydrolase, eucaryote||Platelet-activating factor acetylhydrolase-like||Alpha/Beta hydrolase fold	17:43568098-43612201	11.6457	0.839574	3.97914	2.04446e-29	1.14044e-27
ENSMUSG00000040536	Necab1	Dimeric alpha-beta barrel||EF-hand domain||Antibiotic biosynthesis monooxygenase domain||N-terminal EF-hand calcium binding protein 1/2/3||EF-hand domain pair||EF-Hand 1, calcium-binding site	4:14952245-15149794	1.7542	0.107633	3.76012	2.17892e-29	1.21341e-27
ENSMUSG00000034115	Scn11a	Sodium ion transport-associated||Ion transport domain||Voltage gated sodium channel, alpha-11 subunit||Voltage-dependent channel domain superfamily||Voltage gated sodium channel, alpha subunit	9:119753759-119825456	1.67476	0.16009	3.33498	2.23742e-29	1.2439e-27
ENSMUSG00000054204	Alkal2	ALK and LTK ligand FAM150	12:30884322-30893854	0.0373633	1.67488	-5.53835	2.73053e-29	1.51551e-27
ENSMUSG00000033577	Myo6	Myosin S1 fragment, N-terminal||Myosin, N-terminal, SH3-like||Kinesin motor domain superfamily||Myosin VI, cargo binding domain||P-loop containing nucleoside triphosphate hydrolase||Class VI myosin, motor domain||Myosin head, motor domain	9:80165031-80311729	20.955	4.85495	1.96695	2.99455e-29	1.65928e-27
ENSMUSG00000095139	Pou3f2	Homeobox-like domain superfamily||POU-domain transcription factor, class 3||POU-specific domain||POU domain||Lambda repressor-like, DNA-binding domain superfamily||Homeobox, conserved site||Homeobox domain	4:22482780-22488366	0.167213	2.02779	-3.63263	5.91893e-29	3.26336e-27
ENSMUSG00000024043	Arhgap28	-||Rho GTPase-activating protein domain||Rho GTPase activation protein	17:67842713-68004120	8.43244	30.5977	-1.94604	6.10995e-29	3.3631e-27
ENSMUSG00000022483	Col2a1	Fibrillar collagen, C-terminal||Collagen triple helix repeat||VWFC domain	15:97975602-98004695	25.5358	92.9386	-2.20758	7.47766e-29	4.10235e-27
ENSMUSG00000044338	Aplnr	Apelin receptor, C-terminal||G protein-coupled receptor, rhodopsin-like||APJ receptor||GPCR, rhodopsin-like, 7TM||-	2:85136225-85139923	3.30561	12.1054	-1.90465	8.64658e-29	4.73582e-27
ENSMUSG00000087588	Gm16355	--	2:175150035-175158249	1.6216	0.0864147	4.19126	8.94763e-29	4.89265e-27
ENSMUSG00000040728	Esrp1	Nucleotide-binding alpha-beta plait domain superfamily||RNA-binding domain superfamily||ESRP1, RNA recognition motif 1||RNA recognition motif domain||Ribonuclease H-like superfamily||Ribonuclease H superfamily	4:11331933-11386783	1.05328	10.7147	-3.26858	9.33477e-29	5.09595e-27
ENSMUSG00000051456	Hspb3	Alpha crystallin/Heat shock protein||Alpha crystallin/Hsp20 domain||Heat shock protein beta-3||HSP20-like chaperone	13:113662896-113663676	3.48892	0.0139963	7.71498	1.27131e-28	6.9175e-27
ENSMUSG00000021799	Opn4	G protein-coupled receptor, rhodopsin-like||GPCR, rhodopsin-like, 7TM||Visual pigments (opsins) retinal binding site||Opsin	14:34590618-34600142	1.34314	0.0178483	6.00877	1.32953e-28	7.22247e-27
ENSMUSG00000043895	S1pr2	GPCR, rhodopsin-like, 7TM||EDG-5 sphingosine 1-phosphate receptor||G protein-coupled receptor, rhodopsin-like||Sphingosine 1-phosphate receptor||-	9:20962361-20976781	2.49596	9.15365	-1.99012	1.36588e-28	7.40783e-27
ENSMUSG00000070990	Foxe1	Winged helix DNA-binding domain superfamily||Fork head domain||Winged helix-like DNA-binding domain superfamily||Fork head domain conserved site1||Fork head domain conserved site 2	4:46343609-46346412	0	0.578079	-9.53907	1.38629e-28	7.5063e-27
ENSMUSG00000028121	Bcar3	Ras guanine-nucleotide exchange factors catalytic domain||Ras guanine-nucleotide exchange factor catalytic domain superfamily||Ras guanine nucleotide exchange factor domain superfamily||Breast cancer anti-estrogen resistance protein 3||SH2 domain superfamily||SH2 domain	3:122294136-122530191	27.9104	5.91521	1.92166	1.74283e-28	9.42146e-27
ENSMUSG00000074607	Tox2	High mobility group box domain superfamily||-||High mobility group box domain	2:163203125-163324170	10.6627	2.58663	2.58215	1.90504e-28	1.02768e-26
ENSMUSG00000043013	Onecut1	CUT domain||Homeobox-like domain superfamily||Lambda repressor-like, DNA-binding domain superfamily||Homeobox domain	9:74861921-74891781	1.98076	0.156805	3.57088	1.90723e-28	1.02768e-26
ENSMUSG00000047446	Arl4a	Small GTP-binding protein domain||P-loop containing nucleoside triphosphate hydrolase||-||Small GTPase superfamily, ARF/SAR type	12:40005192-40038025	11.6552	2.88005	2.30429	2.01506e-28	1.08403e-26
ENSMUSG00000000320	Alox12	Lipoxygenase, C-terminal||Lipoxygenase, vertebrates, PLAT domain||PLAT/LH2 domain superfamily||Lipoxygenase, conserved site||Lipoxygenase||Lipoxygenase, mammalian||Lipoxygenase, iron binding site||Lipoxigenase, C-terminal domain superfamily||PLAT/LH2 domain	11:70241457-70255353	7.22464	1.03068	2.77716	3.12046e-28	1.66521e-26
ENSMUSG00000026640	Plxna2	Plexin, TIG domain 1||Sema domain superfamily||-||Plexin, cytoplasmic RasGAP domain||WD40/YVTN repeat-like-containing domain superfamily||Sema domain||IPT domain||Plexin repeat||Plexin, TIG domain 2||Immunoglobulin-like fold||Plexin family||PSI domain||Immunoglobulin E-set||Rho GTPase activation protein	1:194618218-194816869	4.66659	13.9026	-1.8003	3.27957e-28	1.74732e-26
ENSMUSG00000056973	Ces1d	Carboxylesterase type B, active site||Alpha/Beta hydrolase fold||Carboxylesterase, type B||Carboxylesterase type B, conserved site	8:93166068-93197838	0.022007	1.28604	-5.98579	3.32087e-28	1.76649e-26
ENSMUSG00000004730	Adgre1	EGF-like domain||GPCR, family 2, secretin-like, conserved site||EGF-like calcium-binding domain||EGF-like calcium-binding, conserved site||Growth factor receptor cysteine-rich domain superfamily||EGF-like, conserved site||Complement Clr-like EGF domain||GPCR, family 2, secretin-like||GPCR, family 2-like||GPCR family 2, EMR1-like receptor||GPS motif||EGF-type aspartate/asparagine hydroxylation site	17:57358691-57483527	3.44434	0.414342	2.96027	4.50557e-28	2.38903e-26
ENSMUSG00000053025	Sv2b	-||Synaptic vesicle protein SV2||Sugar transporter, conserved site||Pentapeptide repeat||Major facilitator superfamily||Major facilitator, sugar transporter-like||MFS transporter superfamily||Major facilitator superfamily domain	7:75114894-75309262	2.03824	0.150085	3.64492	5.29417e-28	2.8027e-26
ENSMUSG00000022510	Trp63	p53-like transcription factor, DNA-binding||p53, tetramerisation domain||p53 tumour suppressor family||Tumour protein p63, SAM domain||p53-like tetramerisation domain superfamily||Sterile alpha motif domain||Tumour protein p63||p53/RUNT-type transcription factor, DNA-binding domain superfamily||p53, DNA-binding domain||Sterile alpha motif/pointed domain superfamily	16:25683763-25892102	0.748645	7.60515	-3.34647	5.34479e-28	2.82501e-26
ENSMUSG00000052273	Dnah3	P-loop containing nucleoside triphosphate hydrolase||AAA+ ATPase domain||Dynein heavy chain, domain-2||-||Dynein heavy chain, coiled coil stalk||Dynein heavy chain AAA lid domain||Dynein heavy chain region D6 P-loop domain||Dynein heavy chain, AAA 5 extension domain||Dynein heavy chain||Dynein heavy chain, AAA module D4||Dynein heavy chain, C-terminal domain||Dynein heavy chain, hydrolytic ATP-bi…	7:119922671-120095280	0.532554	0.00077	7.29418	5.35908e-28	2.82806e-26
ENSMUSG00000022687	Boc	Immunoglobulin I-set||Immunoglobulin-like domain||Fibronectin type III superfamily||Immunoglobulin||Immunoglobulin-like fold||Immunoglobulin subtype||Immunoglobulin subtype 2||Immunoglobulin-like domain superfamily||Fibronectin type III||Brother of CDO	16:44485049-44558897	2.95971	11.8934	-2.04474	5.60897e-28	2.95525e-26
ENSMUSG00000005994	Tyrp1	Uncharacterised domain, di-copper centre||Tyrosinase copper-binding domain	4:80834123-80851719	2.72334	0.041305	5.61352	5.74586e-28	3.02257e-26
ENSMUSG00000020388	Pdlim4	PDZ domain||Zinc finger, LIM-type||-||PDZ superfamily||Domain of unknown function DUF4749	11:54054928-54069014	1.96281	13.5722	-2.81554	6.08534e-28	3.1961e-26
ENSMUSG00000032656	2023-03-03	Zinc finger, RING-CH-type||Zinc finger, RING/FYVE/PHD-type	18:56761716-56925548	5.83676	0.960664	2.95929	6.1411e-28	3.2203e-26
ENSMUSG00000018849	Wwc1	WWC, C2 domain||C2 domain superfamily||C2 domain||WW domain||WW domain superfamily	11:35838400-35980527	3.01988	10.5155	-1.91298	6.35943e-28	3.32954e-26
ENSMUSG00000049539	Hist1h1a	Histone H5||Winged helix-like DNA-binding domain superfamily||Linker histone H1/H5, domain H15||Winged helix DNA-binding domain superfamily	13:23763666-23764406	245.691	799.58	-1.73684	7.99513e-28	4.17934e-26
ENSMUSG00000017417	Plxdc1	Plexin domain-containing protein||Plexin domain-containing protein 1||Plexin repeat	11:97923238-97986444	0.945186	0.026241	4.86627	8.03813e-28	4.19522e-26
ENSMUSG00000026255	Efhd1	EF-hand domain pair||-||EF-hand domain||EF-hand domain-containing protein D1/2	1:87264363-87310839	4.41141	0.146352	4.68377	9.99713e-28	5.20133e-26
ENSMUSG00000025219	Fgf8	Fibroblast growth factor 8||Fibroblast growth factor family||Cytokine IL1/FGF	19:45736798-45742915	0.390922	7.20027	-4.11394	1.0189e-27	5.29286e-26
ENSMUSG00000021613	Hapln1	Immunoglobulin-like domain||C-type lectin fold||Immunoglobulin subtype||Immunoglobulin-like fold||C-type lectin-like/link domain superfamily||Immunoglobulin-like domain superfamily||Immunoglobulin V-set domain||Link domain	13:89539796-89611652	3.3323	13.7448	-2.08926	1.04069e-27	5.39765e-26
ENSMUSG00000006345	Ggt1	-||Gamma-glutamyltranspeptidase||Nucleophile aminohydrolases, N-terminal	10:75561604-75586200	4.10319	0.6874	2.88507	1.24137e-27	6.41844e-26
ENSMUSG00000048814	Lonrf2	PUA-like superfamily||Tetratricopeptide-like helical domain superfamily||Zinc finger, RING-type||Zinc finger, RING/FYVE/PHD-type||Zinc finger, RING-type, conserved site||Lon, substrate-binding domain	1:38793645-38836711	11.5577	2.65042	2.08704	1.26991e-27	6.55583e-26
ENSMUSG00000019960	Dusp6	Mitogen-activated protein (MAP) kinase phosphatase||Dual specificity protein phosphatase domain||Tyrosine specific protein phosphatases domain||Rhodanese-like domain||Rhodanese-like domain superfamily||Dual specificity phosphatase, catalytic domain||Protein-tyrosine phosphatase-like	10:99263231-99267489	20.1564	68.0885	-1.81849	1.33285e-27	6.87008e-26
ENSMUSG00000046634	Pkd1l1	PKD domain superfamily||Polycystin cation channel, PKD1/PKD2||PLAT/LH2 domain superfamily||PKD/REJ-like domain||PKD/Chitinase domain||PKD domain||PLAT/LH2 domain||Immunoglobulin-like fold||REJ domain	11:8826708-8973266	0.448419	0.00898433	5.37395	1.3825e-27	7.11494e-26
ENSMUSG00000015968	Cacna1d	Voltage-dependent L-type calcium channel, IQ-associated domain||Voltage-dependent calcium channel, alpha-1 subunit, IQ domain||-||Voltage-dependent calcium channel, L-type, alpha-1 subunit||Voltage-dependent channel domain superfamily||Voltage-dependent calcium channel, alpha-1 subunit||Voltage-gated calcium channel subunit alpha, C-terminal||Voltage-dependent calcium channel, L-type, alpha-1D su…	14:30039939-30491455	15.3478	3.33496	2.06941	1.49487e-27	7.68135e-26
ENSMUSG00000001510	Dlx3	Distal-less-like homeobox protein, N-terminal domain||Homeobox domain||Homeobox, conserved site||Helix-turn-helix motif||Homeobox domain, metazoa||Homeobox-like domain superfamily	11:95120119-95125296	0.355328	4.0454	-3.55972	1.54606e-27	7.93216e-26
ENSMUSG00000035498	Cdcp1	Spermadhesin, CUB domain superfamily||CUB domain-containing protein 1	9:123170824-123216038	0.314802	3.05817	-3.44411	1.59112e-27	8.15076e-26
ENSMUSG00000009734	Pou6f2	POU-specific domain||Homeobox-like domain superfamily||POU domain, class 6, transcription factor 2||POU domain||-||Lambda repressor-like, DNA-binding domain superfamily||Homeobox domain	13:18121098-18397686	1.60401	0.148978	3.46005	1.59902e-27	8.1786e-26
ENSMUSG00000015852	Fcrls	Immunoglobulin-like domain||Immunoglobulin-like fold||Immunoglobulin subtype||SRCR domain||Immunoglobulin-like domain superfamily||SRCR-like domain superfamily||SRCR-like domain||Immunoglobulin subtype 2	3:87250758-87263738	5.46202	0.647142	2.98481	1.71149e-27	8.74045e-26
ENSMUSG00000048285	Frmd6	FERM domain-containing protein 6, FERM domain C-lobe||FERM/acyl-CoA-binding protein superfamily||Band 4.1 domain||FERM domain-containing protein 6||PH-like domain superfamily||FERM superfamily, second domain||FERM domain||FERM central domain||FERM, C-terminal PH-like domain||FERM, N-terminal||Ubiquitin-like domain superfamily	12:70825514-70902234	8.9324	30.7366	-1.89377	1.88874e-27	9.6161e-26
ENSMUSG00000021835	Bmp4	Transforming growth factor-beta-related||Cystine-knot cytokine||Transforming growth factor beta, conserved site||Transforming growth factor-beta, C-terminal||TGF-beta, propeptide	14:46383520-46390669	2.11455	10.6611	-2.57061	2.03317e-27	1.03356e-25
ENSMUSG00000025952	Crygc	Beta/gamma crystallin||Gamma-crystallin-like||Gamma-crystallin C	1:65048557-65082288	264.148	0.120798	10.3237	2.416e-27	1.22443e-25
ENSMUSG00000027315	Spint1	Seven cysteines, N-terminal||LDL receptor-like superfamily||Low-density lipoprotein (LDL) receptor class A repeat||MANSC domain||Immunoglobulin-like fold||Low-density lipoprotein (LDL) receptor class A, conserved site||Proteinase inhibitor I2, Kunitz, conserved site||Pancreatic trypsin inhibitor Kunitz domain superfamily||Pancreatic trypsin inhibitor Kunitz domain	2:119237362-119249527	0.532694	4.00743	-3.19567	2.56209e-27	1.29649e-25
ENSMUSG00000032667	Pon2	Arylesterase||Paraoxonase2||Six-bladed beta-propeller, TolB-like	6:5264147-5298455	34.4776	6.25372	2.43921	2.5716e-27	1.29932e-25
ENSMUSG00000025945	Crygf	Gamma-crystallin-like||Beta/gamma crystallin	1:65926520-65928307	66.2274	0.164826	8.51933	2.67233e-27	1.34817e-25
ENSMUSG00000026830	Ermn	Moesin tail domain superfamily	2:58045113-58052864	0.0224077	0.694362	-4.65857	2.78557e-27	1.40317e-25
ENSMUSG00000022900	Ildr1	Immunoglobulin-like domain superfamily||Immunoglobulin-like domain||LISCH7||Immunoglobulin subtype	16:36693978-36726804	0.0207197	0.850796	-5.07497	2.88196e-27	1.44953e-25
ENSMUSG00000029413	Naaa	Acid ceramidase-like||Choloylglycine hydrolase/NAAA C-terminal||-||Acid ceramidase, N-terminal	5:92257659-92278170	7.84524	0.598827	3.49606	3.35081e-27	1.68026e-25
ENSMUSG00000032492	Pth1r	GPCR, family 2, extracellular hormone receptor domain||GPCR family 2, extracellular hormone receptor domain superfamily||-||GPCR, family 2, secretin-like||GPCR, family 2, parathyroid hormone receptor||GPCR, family 2-like||GPCR, family 2, secretin-like, conserved site	9:110722085-110747145	3.3864	15.5274	-2.1767	3.39018e-27	1.69744e-25
ENSMUSG00000050390	C77080	-	4:129219578-129261404	9.27923	2.59413	1.89986	3.40764e-27	1.70361e-25
ENSMUSG00000032058	Ppp2r1b	-||HEAT, type 2||Armadillo-like helical||Armadillo-type fold||HEAT repeat	9:50845301-50894229	20.1647	55.8111	-1.84594	3.45894e-27	1.72667e-25
ENSMUSG00000002107	Celf2	-||CELF1/2, RNA recognition motif 2||RNA recognition motif domain||Nucleotide-binding alpha-beta plait domain superfamily||CELF1/2, RNA recognition motif 3||CELF1/2, RNA recognition motif 1||Paraneoplastic encephalomyelitis antigen||RNA-binding domain superfamily	2:6539694-7509563	30.1471	9.2376	2.31113	3.48591e-27	1.73752e-25
ENSMUSG00000051251	Nhlh1	T-cell acute lymphocytic leukemia protein-like||Myc-type, basic helix-loop-helix (bHLH) domain||Helix-loop-helix DNA-binding domain superfamily	1:172052292-172057573	0.36362	3.03544	-3.10239	3.80565e-27	1.89405e-25
ENSMUSG00000039328	Rnf122	Zinc finger, RING-type||Zinc finger, RING/FYVE/PHD-type	8:31111820-31131482	7.13507	24.2709	-1.81303	4.17461e-27	2.07458e-25
ENSMUSG00000031616	Ednra	Endothelin receptor family||GPCR, rhodopsin-like, 7TM||G protein-coupled receptor, rhodopsin-like||Endothelin receptor A	8:77663031-77724464	4.97103	17.3893	-1.85188	4.2188e-27	2.09203e-25
ENSMUSG00000014602	Kif1a	Kinesin-like KIF1-type||PH-like domain superfamily||Kinesin-associated||Forkhead-associated (FHA) domain||Kinesin-like||Kinesin-like protein||Pleckstrin homology domain||Kinesin motor domain||SMAD/FHA domain superfamily||-||Kinesin motor domain superfamily||Kinesin motor domain, conserved site||P-loop containing nucleoside triphosphate hydrolase	1:93015464-93101951	20.1405	5.45393	1.87885	4.22233e-27	2.09203e-25
ENSMUSG00000058297	Spock2	SPARC/Testican, calcium-binding domain||Kazal domain superfamily||Thyroglobulin type-1 superfamily||Kazal domain||EF-hand domain pair||Thyroglobulin type-1	10:60106219-60135198	6.88211	1.65576	2.00756	4.5925e-27	2.27206e-25
ENSMUSG00000021239	Vsx2	Homeobox domain||Homeobox, conserved site||OAR domain||CVC domain||Homeobox-like domain superfamily	12:84569762-84595457	28.5484	0.098889	8.10545	7.05436e-27	3.47451e-25
ENSMUSG00000024053	Emilin2	EMI domain||Tumour necrosis factor-like domain superfamily||C1q domain	17:71252172-71311978	3.98563	14.1688	-1.90239	7.63311e-27	3.754e-25
ENSMUSG00000045991	Onecut2	Homeobox-like domain superfamily||CUT domain||Homeobox domain||Lambda repressor-like, DNA-binding domain superfamily	18:64340020-64400987	3.11176	0.622253	2.2826	8.35301e-27	4.10198e-25
ENSMUSG00000034613	Ppm1h	Protein phosphatase 2C family||PPM-type phosphatase domain superfamily||PPM-type phosphatase domain	10:122678762-122945795	11.5303	2.5946	2.21603	8.57759e-27	4.20606e-25
ENSMUSG00000033453	Adamts15	ADAM cysteine-rich domain 2||ADAMTS/ADAMTS-like||Metallopeptidase, catalytic domain superfamily||Peptidase M12B, ADAM-TS8||ADAM-TS Spacer 1||Thrombospondin type-1 (TSP1) repeat||ADAM, cysteine-rich domain||Peptidase M12B, propeptide||Thrombospondin type-1 (TSP1) repeat superfamily||Peptidase M12B, ADAM/reprolysin	9:30899155-30922452	1.24892	6.73089	-2.5124	9.09853e-27	4.45493e-25
ENSMUSG00000031241	Tbx22	T-box superfamily||p53-like transcription factor, DNA-binding||-||Transcription factor, T-box, conserved site||Transcription factor, T-box	X:107667964-107688978	0.244532	1.92249	-3.31619	1.04015e-26	5.08542e-25
ENSMUSG00000041817	Fam169a	Soluble lamin-associated protein of 75kDa||Protein FAM169	13:97067286-97131013	31.0957	8.6523	1.88312	1.15881e-26	5.65725e-25
ENSMUSG00000055214	Pld5	-||Phospholipase D/Transphosphatidylase||PLD-like domain	1:175962306-176275312	1.63693	0.146488	3.26589	1.37985e-26	6.72649e-25
ENSMUSG00000044303	Cdkn2a	Ankyrin repeat||Ankyrin repeat-containing domain||Tumor suppressor ARF||Ankyrin repeat-containing domain superfamily	4:89274471-89294653	2.04821	0	9.70547	1.41076e-26	6.86709e-25
ENSMUSG00000050700	Emilin3	EMI domain	2:160906437-160912328	3.96067	0.694252	2.47058	1.5245e-26	7.40987e-25
ENSMUSG00000041120	Nbl1	Cystine knot, C-terminal||Cystine-knot cytokine||DAN||Neuroblastoma suppressor of tumourigenicity 1	4:139082284-139092993	2.64628	15.3319	-2.46447	1.67268e-26	8.10098e-25
ENSMUSG00000006219	Fblim1	-||Zinc finger, LIM-type	4:141576062-141606096	4.35456	15.1461	-1.93658	1.674e-26	8.10098e-25
ENSMUSG00000028456	Unc13b	Diacylglycerol/phorbol-ester binding||Protein Unc-13||Calcium-dependent secretion activator domain||Munc13 homology 1||Protein kinase C-like, phorbol ester/diacylglycerol-binding domain||Mammalian uncoordinated homology 13, domain 2||Protein Unc-13, C2B domain||C2 domain||C2 domain superfamily||Mammalian uncoordinated homology 13, subgroup, domain 2	4:43058953-43264871	21.834	5.7692	1.82193	1.84031e-26	8.89286e-25
ENSMUSG00000026058	Khdrbs2	KHDRBS, Qua1 domain||Sam68, tyrosine-rich domain||K Homology domain||K Homology domain, type 1 superfamily||K Homology domain, type 1	1:32172714-32658568	4.12387	0.514368	3.13113	1.95404e-26	9.41508e-25
ENSMUSG00000025082	Vwa2	EGF-like, conserved site||von Willebrand factor, type A||EGF-like domain||EGF-like calcium-binding domain||von Willebrand factor A-like domain superfamily||von Willebrand factor A domain-containing protein 2	19:56874249-56912078	0.213798	2.31839	-3.47287	2.04715e-26	9.84942e-25
ENSMUSG00000030583	Sipa1l3	Rap GTPase activating protein domain||PDZ superfamily||Signal-induced proliferation-associated 1-like protein, C-terminal||-||Signal-induced proliferation-associated 1-like protein 3||Rap/Ran-GAP superfamily||PDZ domain	7:29320372-29518641	69.4383	12.9575	2.80567	2.14586e-26	1.02945e-24
ENSMUSG00000019970	Sgk1	AGC-kinase, C-terminal||Protein kinase-like domain superfamily||Protein kinase, C-terminal||Serine/threonine-protein kinase, active site||PX domain superfamily||Protein kinase domain||-||Protein kinase, ATP binding site	10:21882184-21999903	30.2599	6.4187	1.99708	2.41991e-26	1.15592e-24
ENSMUSG00000060534	Dcc	Immunoglobulin-like fold||Immunoglobulin subtype||Immunoglobulin-like domain||Fibronectin type III superfamily||Immunoglobulin I-set||Neogenin, C-terminal||Fibronectin type III||Immunoglobulin subtype 2||Immunoglobulin-like domain superfamily||Netrin receptor DCC	18:71253634-72351069	12.556	3.43878	2.176	2.62223e-26	1.25077e-24
ENSMUSG00000017493	Igfbp4	Thyroglobulin type-1 superfamily||Insulin-like growth factor binding protein||Insulin-like growth factor binding protein, N-terminal, Cys-rich conserved site||Thyroglobulin type-1||Insulin-like growth factor-binding protein, IGFBP||Growth factor receptor cysteine-rich domain superfamily||Insulin-like growth factor-binding protein family 1-6, chordata||Insulin-like growth factor-binding protein 4	11:99041244-99054392	33.6177	117.06	-1.8492	2.71276e-26	1.2921e-24
ENSMUSG00000022766	Serpind1	Serpin family||Serpin domain||Serpin superfamily||Serpin, conserved site||Heparin cofactor II	16:17331371-17343575	0.608	0	9.23557	3.13809e-26	1.49041e-24
ENSMUSG00000046794	Ppp1r3b	Protein phosphatase 1 regulatory subunit 3B/C/D, metazoa||CBM21 domain superfamily||CBM21 (carbohydrate binding type-21) domain||Protein phosphatase 1 regulatory subunit 3B	8:35375739-35388139	0.584358	4.39458	-3.02009	3.63849e-26	1.72315e-24
ENSMUSG00000002871	Tpra1	Transmembrane protein adipocyte-associated 1||-	6:88902251-88912238	18.9589	4.13466	2.33926	4.05904e-26	1.91959e-24
ENSMUSG00000091387	Gcnt4	Glycosyl transferase, family 14	13:96924689-96950906	1.16136	0.129492	3.12147	4.4707e-26	2.11126e-24
ENSMUSG00000075316	Scn9a	Voltage gated sodium channel, alpha subunit||Voltage-dependent channel domain superfamily||IQ motif, EF-hand binding site||Voltage-gated Na+ ion channel, cytoplasmic domain||Sodium ion transport-associated||Ion transport domain||Voltage gated sodium channel, alpha-9 subunit	2:66480080-66634962	0.0584797	0.735621	-3.50778	4.52323e-26	2.13304e-24
ENSMUSG00000022197	Pdzd2	PDZ superfamily||PDZ domain||-	15:12359711-12739924	4.47889	1.04346	2.02735	4.91263e-26	2.31339e-24
ENSMUSG00000054889	Dsp	Plakin repeat superfamily||Desmoplakin, spectrin-like domain||Desmoplakin||Plectin repeat||SH3 domain||Spectrin/alpha-actinin||Desmoplakin, SH3 domain	13:38151294-38198577	1.24137	8.13398	-2.62729	5.23775e-26	2.45952e-24
ENSMUSG00000030075	Cntn3	Fibronectin type III||Immunoglobulin-like domain superfamily||Immunoglobulin subtype 2||Immunoglobulin subtype||Immunoglobulin-like fold||Fibronectin type III superfamily||Immunoglobulin-like domain||Immunoglobulin I-set	6:102162655-102573101	1.69605	0.219837	2.88668	6.28131e-26	2.94125e-24
ENSMUSG00000020649	Rrm2	Ribonucleotide reductase-like||Ferritin-like superfamily||Ribonucleotide reductase small subunit||Ribonucleotide reductase small subunit, acitve site||Ribonucleotide reductase small subunit family	12:24708241-24714146	71.1192	240.969	-1.82646	6.82498e-26	3.18684e-24
ENSMUSG00000032348	Gsta4	Glutathione Transferase family||Thioredoxin-like superfamily||Glutathione S-transferase, C-terminal-like||Glutathione S-transferase, alpha class||Glutathione S-transferase, N-terminal||Glutathione S-transferase, C-terminal||Glutathione S-transferase, C-terminal domain superfamily	9:78182774-78209349	9.08329	35.0565	-1.98447	7.33089e-26	3.41827e-24
ENSMUSG00000021730	Hcn1	Potassium/sodium hyperpolarization-activated cyclic nucleotide-gated channel 1||Cyclic nucleotide-binding-like||Cyclic nucleotide-binding, conserved site||Potassium channel, voltage-dependent, EAG/ELK/ERG||Ion transport domain||Ion transport N-terminal||Voltage-dependent channel domain superfamily||RmlC-like jelly roll fold||Cyclic nucleotide-binding domain	13:117602320-117987418	1.54476	0.148456	3.03268	7.63639e-26	3.55574e-24
ENSMUSG00000020027	Socs2	SOCS box domain||-||SH2 domain||Suppressor of cytokine signalling 2||SOCS box-like domain superfamily||SH2 domain superfamily||SOCS2, SH2 domain	10:95385362-95417180	3.15223	12.4359	-1.99574	8.11785e-26	3.76936e-24
ENSMUSG00000063142	Kcnma1	Potassium channel domain||-||Calcium-activated potassium channel BK, alpha subunit||NAD(P)-binding domain superfamily||Voltage-dependent channel domain superfamily||Calcium-activated potassium channel Slo-1||Ion transport domain||Regulator of K+ conductance, N-terminal	14:23289431-24014491	6.19268	0.240905	3.51232	8.64731e-26	4.0096e-24
ENSMUSG00000041688	Amot	Angiomotin, C-terminal||Angiomotin	X:145446425-145505181	9.6011	30.0272	-1.72379	9.3983e-26	4.35175e-24
ENSMUSG00000045005	Fzd5	GPCR, family 2-like||Frizzled-5, CRD domain||Frizzled domain||Frizzled cysteine-rich domain superfamily||Frizzled/Smoothened, transmembrane domain||Frizzled/secreted frizzled-related protein	1:64730558-64737751	21.7111	4.21707	2.31143	9.88392e-26	4.57025e-24
ENSMUSG00000066842	Hmcn1	Immunoglobulin-like domain||EGF-like domain||Thrombospondin type-1 (TSP1) repeat||Immunoglobulin subtype||Immunoglobulin-like fold||Growth factor receptor cysteine-rich domain superfamily||Thrombospondin type-1 (TSP1) repeat superfamily||von Willebrand factor A-like domain superfamily||G2 nidogen/fibulin G2F||EGF-like, conserved site||Immunoglobulin V-set domain||EGF-type aspartate/asparagine hyd…	1:150562524-150993435	6.37076	21.0308	-1.81939	1.00326e-25	4.63253e-24
ENSMUSG00000016087	Fli1	Friend leukemia integration 1 transcription factor, pointed domain||Friend leukemia integration 1 transcription factor||Winged helix DNA-binding domain superfamily||Sterile alpha motif/pointed domain superfamily||Winged helix-like DNA-binding domain superfamily||Ets domain||Pointed domain	9:32422204-32542861	6.93581	30.6333	-2.08703	1.00972e-25	4.65592e-24
ENSMUSG00000058145	Adamts17	-||Zinc finger C2H2-type||Metallopeptidase, catalytic domain superfamily||ADAMTS/ADAMTS-like||ADAM cysteine-rich domain 2||ADAM-TS Spacer 1||Peptidase M12B, ADAM/reprolysin||Peptidase M12B, propeptide||Thrombospondin type-1 (TSP1) repeat superfamily||PLAC||ADAM, cysteine-rich domain||Thrombospondin type-1 (TSP1) repeat	7:66839735-67153171	5.41873	1.44993	2.13265	1.02057e-25	4.69944e-24
ENSMUSG00000055866	Per2	PAS domain||PAS fold-3||PAS domain superfamily||Period circadian-like, C-terminal	1:91415982-91459324	4.27248	0.868485	2.2548	1.03201e-25	4.74553e-24
ENSMUSG00000051111	Sv2c	Synaptic vesicle protein SV2||Pentapeptide repeat||Sugar transporter, conserved site||Major facilitator superfamily||MFS transporter superfamily||Major facilitator, sugar transporter-like||Major facilitator superfamily domain	13:95954594-96132577	1.44711	0.198699	2.66231	1.05067e-25	4.82467e-24
ENSMUSG00000032024	Clmp	Immunoglobulin V-set domain||Immunoglobulin subtype 2||Immunoglobulin-like domain superfamily||Immunoglobulin-like domain||Immunoglobulin-like fold||Immunoglobulin subtype	9:40685962-40785319	5.81773	20.9379	-1.98747	1.15831e-25	5.3043e-24
ENSMUSG00000050069	Grem2	DAN||Cystine knot, C-terminal||Cystine-knot cytokine||Gremlin-1/2	1:174833785-174921819	0.015005	0.574049	-5.30163	1.40541e-25	6.40058e-24
ENSMUSG00000041488	Stx3	SNARE||Target SNARE coiled-coil homology domain||Syntaxin/epimorphin, conserved site||-||Syntaxin-3||Syntaxin, N-terminal domain	19:11775118-11819403	14.2553	3.73755	1.94651	1.43726e-25	6.53668e-24
ENSMUSG00000021506	Pitx1	Homeobox, conserved site||Homeobox domain||OAR domain||Homeobox protein Pitx/unc30||Homeobox-like domain superfamily	13:55825051-55836192	0.695056	7.44007	-3.37017	1.51094e-25	6.86237e-24
ENSMUSG00000063632	Sox11	Transcription factor SOX-11||Transcription factor SOX-11/4||High mobility group box domain superfamily||High mobility group box domain	12:27334264-27342574	49.7634	166.183	-1.776	1.66076e-25	7.53256e-24
ENSMUSG00000041708	Mpped1	-||Calcineurin-like phosphoesterase||Calcineurin-like phosphoesterase domain, ApaH type||Metallo-dependent phosphatase-like	15:83779467-83858494	0.606331	7.68004	-3.57823	1.68261e-25	7.62127e-24
ENSMUSG00000023017	Asic1	Epithelial sodium channel, conserved site||Epithelial sodium channel||Epithelial sodium channel, chordates	15:99670368-99701130	0.33237	2.14677	-3.34749	1.70588e-25	7.71613e-24
ENSMUSG00000005958	Ephb3	Fibronectin type III superfamily||Ephrin receptor, transmembrane domain||Ephrin receptor ligand binding domain||Tyrosine-protein kinase ephrin type A/B receptor-like||Protein kinase-like domain superfamily||Galactose-binding-like domain superfamily||Tyrosine-protein kinase, receptor class V, conserved site||Sterile alpha motif/pointed domain superfamily||Fibronectin type III||Ephrin type-B recept…	16:21204755-21223305	5.70501	19.9414	-1.90526	1.72521e-25	7.793e-24
ENSMUSG00000051079	Rgs13	Regulator of G-protein signalling 13||RGS domain superfamily||RGS domain||RGS, subdomain 1/3	1:144138654-144177372	1.44538	0.0240117	5.61583	2.35267e-25	1.05985e-23
ENSMUSG00000010592	Dazl	RNA-binding domain superfamily||Nucleotide-binding alpha-beta plait domain superfamily||BOULE/DAZ family||DAZ, RNA recognition motif, vertebrates||RNA recognition motif domain||Deleted in azoospermia-like	17:50279395-50293636	1.07821	0.00533467	6.14714	3.0268e-25	1.35618e-23
ENSMUSG00000033419	Snap91	Phosphoinositide-binding clathrin adaptor, domain 2||ENTH domain||ENTH/VHS||AP180 N-terminal homology (ANTH) domain	9:86765923-86880654	5.01064	0.924023	2.28098	3.05918e-25	1.36885e-23
ENSMUSG00000039252	Lgi2	Leucine-rich repeat||Cysteine-rich flanking region, C-terminal||Leucine-rich repeat domain superfamily||EAR||Leucine-rich glioma-inactivated , EPTP repeat||Leucine-rich repeat, typical subtype	5:52533517-52566462	10.6822	2.76259	1.91993	3.13829e-25	1.40236e-23
ENSMUSG00000041782	Lad1	Ladinin 1	1:135818598-135833342	0.152326	3.90086	-4.71609	3.23033e-25	1.44155e-23
ENSMUSG00000059493	Nhs	Nance-Horan syndrome protein family	X:161833296-162159730	25.2824	6.82262	3.15172	3.66425e-25	1.633e-23
ENSMUSG00000032334	Loxl1	Lysyl oxidase, conserved site||Lysyl oxidase	9:58287738-58313186	8.2847	1.69396	2.25846	3.73359e-25	1.66167e-23
ENSMUSG00000018865	Sult4a1	P-loop containing nucleoside triphosphate hydrolase||Sulfotransferase domain	15:84076097-84105754	0.276835	2.91864	-3.20173	3.76358e-25	1.67278e-23
ENSMUSG00000020524	Gria1	-||Ionotropic glutamate receptor||Periplasmic binding protein-like I||Ionotropic glutamate receptor, L-glutamate and glycine-binding domain||Receptor, ligand binding region||Ionotropic glutamate receptor, metazoa	11:57011387-57330244	1.29603	0.0437517	4.77497	4.67276e-25	2.07411e-23
ENSMUSG00000029403	Cdkl2	Protein kinase, ATP binding site||Serine/threonine-protein kinase, active site||Protein kinase domain||Protein kinase-like domain superfamily	5:92006074-92043883	2.2876	0.15112	3.65024	5.21273e-25	2.3107e-23
ENSMUSG00000054764	Mtnr1a	Melatonin receptor family||G protein-coupled receptor, rhodopsin-like||GPCR, rhodopsin-like, 7TM||Melatonin receptor 1A/1B	8:45069137-45088506	3.34054	0.104919	4.85598	5.4278e-25	2.39964e-23
ENSMUSG00000031548	Sfrp1	Netrin module, non-TIMP type||Frizzled/secreted frizzled-related protein||Frizzled domain||Netrin domain||Secreted frizzled-related protein 1||SFRP1, cysteine-rich domain||Frizzled cysteine-rich domain superfamily||Tissue inhibitor of metalloproteinases-like, OB-fold	8:23411502-23449632	150.35	34.9276	2.0773	5.8211e-25	2.56329e-23
ENSMUSG00000040010	Slc7a5	L-type amino acid transporter||Amino acid/polyamine transporter I	8:121881150-121907694	67.3135	18.4539	1.83513	6.95162e-25	3.04498e-23
ENSMUSG00000053716	Dusp7	Rhodanese-like domain superfamily||Dual specificity protein phosphatase domain||Mitogen-activated protein (MAP) kinase phosphatase||Rhodanese-like domain||Tyrosine specific protein phosphatases domain||Protein-tyrosine phosphatase-like||Dual specificity phosphatase, catalytic domain	9:106368632-106375724	10.3865	35.3591	-1.8311	7.02461e-25	3.0729e-23
ENSMUSG00000007891	Ctsd	Peptidase family A1 domain||Aspartic peptidase, active site||Aspartic peptidase domain superfamily||Aspartic peptidase, N-terminal||Aspartic peptidase A1 family||Cathepsin D	7:142375911-142388038	116.233	35.7595	1.65452	7.79257e-25	3.40436e-23
ENSMUSG00000048251	Bcl11b	Zinc finger C2H2-type||Zinc finger C2H2 superfamily	12:107910403-108003602	1.51725	6.83216	-2.22165	8.02802e-25	3.50262e-23
ENSMUSG00000022144	Gdnf	Glial cell line-derived neurotrophic factor-like||Glial cell line-derived neurotrophic factor||Transforming growth factor-beta, C-terminal||Cystine-knot cytokine	15:7810846-7837575	0.0374883	0.753062	-4.24428	8.05862e-25	3.51136e-23
ENSMUSG00000037600	Kdf1	Keratinocyte differentiation factor 1	4:133518963-133530790	0.080854	1.3601	-4.09157	9.48541e-25	4.12764e-23
ENSMUSG00000023186	Vwa5a	von Willebrand factor, type A||-||VIT domain||von Willebrand factor A-like domain superfamily	9:38718268-38743337	13.7279	2.83914	2.22719	1.0167e-24	4.41844e-23
ENSMUSG00000038754	Elovl3	ELO family||Elongation of very long chain fatty acids protein 3||ELO family, conserved site	19:46131897-46148388	1.30903	0.00416767	7.53681	1.22568e-24	5.30584e-23
ENSMUSG00000025420	Katnal2	P-loop containing nucleoside triphosphate hydrolase||AAA+ ATPase domain||AAA ATPase, AAA+ lid domain||ATPase, AAA-type, core||-||LIS1 homology motif||Katanin p60 ATPase-containing subunit A-like 2	18:76977148-77047308	16.3657	4.27263	1.92464	1.26518e-24	5.46971e-23
ENSMUSG00000016763	Scube1	EGF-like, conserved site||CUB domain||Complement Clr-like EGF domain||EGF-type aspartate/asparagine hydroxylation site||Tyrosine-protein kinase ephrin type A/B receptor-like||EGF-like calcium-binding domain||EGF domain||EGF-like domain||Spermadhesin, CUB domain superfamily||Growth factor receptor cysteine-rich domain superfamily||EGF-like calcium-binding, conserved site	15:83604999-83725021	10.1095	33.8309	-1.86179	1.46746e-24	6.33601e-23
ENSMUSG00000028517	Plpp3	Phosphatidic acid phosphatase type 2/haloperoxidase||Lipid phosphate phosphohydrolase 3||Phosphatidic acid phosphatase type 2/haloperoxidase superfamily	4:105157347-105232764	7.38574	24.6784	-1.77374	2.39758e-24	1.03118e-22
ENSMUSG00000016427	Ndufa1	NADH dehydrogenase [ubiquinone] (complex I), alpha subcomplex subunit 1	X:37187588-37191163	104.741	20.6211	2.3135	2.52522e-24	1.08467e-22
ENSMUSG00000038065	Mturn	Maturin	6:54679227-54703851	9.61297	2.87702	1.75178	2.56105e-24	1.09723e-22
ENSMUSG00000114456	Hist1h2bh	Histone H2A/H2B/H3||Histone H2B||Histone-fold	13:23541714-23543392	19.4433	60.1107	-1.66371	2.57808e-24	1.1031e-22
ENSMUSG00000053560	Ier2	Immediate early response	8:84661331-84662854	8.90087	33.1008	-1.93141	2.73077e-24	1.16693e-22
ENSMUSG00000063972	Nr6a1	Zinc finger, NHR/GATA-type||Nuclear hormone receptor-like domain superfamily||Nuclear hormone receptor, ligand-binding domain||Nuclear hormone receptor||Zinc finger, nuclear hormone receptor-type	2:38723370-38927688	1.98637	5.05111	-1.96147	2.74696e-24	1.17234e-22
ENSMUSG00000001583	Tnk1	SH3-like domain superfamily||Tyrosine-protein kinase, active site||Protein kinase domain||SH3 domain||Protein kinase, ATP binding site||Protein kinase-like domain superfamily||Tyrosine-protein kinase, catalytic domain||Serine-threonine/tyrosine-protein kinase, catalytic domain	11:69851005-69858730	0.0458863	1.00789	-4.35684	3.04351e-24	1.29724e-22
ENSMUSG00000046070	Igfals	Leucine-rich repeat||Cysteine-rich flanking region, C-terminal||Leucine-rich repeat N-terminal domain||Leucine-rich repeat domain superfamily||Leucine-rich repeat, typical subtype	17:24865997-24882010	0.807551	0.0289223	5.0324	3.88711e-24	1.65257e-22
ENSMUSG00000096914	Galntl6	Ricin B-like lectins||-||Glycosyltransferase 2-like||Ricin B, lectin domain||Nucleotide-diphospho-sugar transferases	8:57774052-58912640	1.51523	0.0598247	4.34941	4.16232e-24	1.76731e-22
ENSMUSG00000078794	Dact3	Dapper||Dact3	7:16875317-16887462	4.35789	16.3634	-1.94633	4.70565e-24	1.99038e-22
ENSMUSG00000037573	Tob1	Anti-proliferative protein||BTG-like domain superfamily||Tob1/2||Tob1	11:94211454-94215495	32.4192	8.29482	1.93715	5.40064e-24	2.28144e-22
ENSMUSG00000032446	Eomes	T-box transcription factor-associated||Transcription factor, T-box||Transcription factor, T-box, conserved site||T-box superfamily||p53-like transcription factor, DNA-binding	9:118478212-118486132	0.00733533	1.16335	-6.46185	5.61477e-24	2.36889e-22
ENSMUSG00000030222	Rerg	Small GTP-binding protein domain||P-loop containing nucleoside triphosphate hydrolase||Small GTPase||-||Small GTPase superfamily, Ras-type	6:137054825-137170497	6.83034	1.08192	2.46636	6.0114e-24	2.53302e-22
ENSMUSG00000029661	Col1a2	Collagen triple helix repeat||Fibrillar collagen, C-terminal	6:4504814-4541544	29.4647	90.7375	-1.64319	6.22167e-24	2.6183e-22
ENSMUSG00000028753	Vwa5b1	-||von Willebrand factor, type A||von Willebrand factor A-like domain superfamily||VIT domain	4:138565360-138635884	0.008139	0.273399	-4.77172	6.44084e-24	2.70711e-22
ENSMUSG00000030523	Trpm1	-||Ion transport domain||TRPM, tetramerisation domain||TRPM, tetramerisation domain superfamily||TRPM, SLOG domain||Transient receptor potential cation channel subfamily M member 1	7:64153835-64269775	52.4869	1.56449	4.97235	8.27116e-24	3.47201e-22
ENSMUSG00000024518	Rax	OAR domain||Homeobox-like domain superfamily||-||Homeobox, conserved site||Homeobox domain	18:65928277-65939787	31.6313	0.447841	6.01577	8.65798e-24	3.6298e-22
ENSMUSG00000101389	Ms4a4a	Membrane-spanning 4-domains subfamily A||CD20-like family	19:11375523-11392790	1.89528	0.02166	6.07537	1.01752e-23	4.25516e-22
ENSMUSG00000030774	Pak1	Protein kinase-like domain superfamily||CRIB domain||p21 activated kinase binding domain||Serine/threonine-protein kinase, active site||Protein kinase domain||-||CRIB domain superfamily||Protein kinase, ATP binding site	7:97788541-97912381	6.57084	20.4727	-1.7048	1.10815e-23	4.62832e-22
ENSMUSG00000032609	Klhdc8b	Galactose oxidase/kelch, beta-propeller||Kelch repeat type 1||Kelch-type beta propeller	9:108447636-108461581	13.058	3.25433	1.92205	1.15618e-23	4.8229e-22
ENSMUSG00000019874	Fabp7	Intracellular lipid binding protein||Cytosolic fatty-acid binding||Calycin||Lipocalin/cytosolic fatty-acid binding domain	10:57784881-57788450	1.09351	12.8625	-3.56525	1.21536e-23	5.06339e-22
ENSMUSG00000026483	Fam129a	Niban-like||-	1:151571186-151721939	2.47529	0.413753	2.48343	1.37057e-23	5.69577e-22
ENSMUSG00000058248	Kcnh1	Potassium channel, voltage-dependent, EAG||PAS domain superfamily||Ion transport domain||Potassium channel, voltage-dependent, EAG/ELK/ERG||Cyclic nucleotide-binding domain||RmlC-like jelly roll fold||PAC motif||Voltage-dependent channel domain superfamily||PAS domain||Potassium voltage-gated channel subfamily H member 1||Cyclic nucleotide-binding-like||PAS-associated, C-terminal	1:192190774-192510159	1.07254	0.129905	3.0034	1.44444e-23	5.98778e-22
ENSMUSG00000029313	Aff1	Transcription factor AF4/FMR2	5:103692374-103855322	12.2199	3.29952	1.77807	1.50322e-23	6.2082e-22
ENSMUSG00000040219	Ttc12	Tetratricopeptide-like helical domain superfamily||Tetratricopeptide repeat 2||Tetratricopeptide repeat||Tetratricopeptide repeat 1||Armadillo-like helical||Tetratricopeptide repeat-containing domain||Armadillo-type fold	9:49436963-49486225	3.56088	0.608438	2.45704	1.51464e-23	6.2476e-22
ENSMUSG00000045083	Lingo2	Leucine-rich repeat||Leucine-rich repeat domain superfamily||Immunoglobulin subtype 2||Immunoglobulin-like domain superfamily||Immunoglobulin-like fold||Immunoglobulin subtype||Leucine-rich repeat N-terminal domain||Immunoglobulin-like domain||Immunoglobulin I-set||Leucine-rich repeat, typical subtype	4:35706647-36951747	3.08293	0.271451	3.30478	1.54998e-23	6.38548e-22
ENSMUSG00000025321	Itgb8	EGF-like domain, extracellular||Integrin beta-8 subunit||EGF-like, conserved site||Integrin beta subunit||von Willebrand factor A-like domain superfamily||Integrin domain superfamily||Integrin beta subunit, VWA domain||PSI domain||Integrin beta N-terminal	12:119158022-119238802	16.849	4.80187	1.72031	1.58232e-23	6.49454e-22
ENSMUSG00000079057	Cyp4v3	Cytochrome P450, conserved site||Cytochrome P450, E-class, group I||Cytochrome P450||Cytochrome P450 superfamily	8:45304944-45333216	5.75255	1.09783	2.35894	1.61571e-23	6.6234e-22
ENSMUSG00000014361	Mertk	Protein kinase domain||Immunoglobulin-like domain superfamily||Protein kinase, ATP binding site||Tyrosine-protein kinase, active site||Fibronectin type III||Serine-threonine/tyrosine-protein kinase, catalytic domain||Fibronectin type III superfamily||Immunoglobulin-like domain||Tyrosine-protein kinase, catalytic domain||Immunoglobulin||Protein kinase-like domain superfamily||Immunoglobulin subtyp…	2:128698956-128802894	1.9028	6.54849	-1.87003	1.92084e-23	7.86457e-22
ENSMUSG00000033327	Tnxb	Immunoglobulin-like fold||Fibronectin type III superfamily||Tenascin-X||EGF-like domain||Fibrinogen, alpha/beta/gamma chain, C-terminal globular domain||Fibrinogen-like, C-terminal||Tenascin, EGF-like domain||Fibrinogen, conserved site||Fibronectin type III||EGF-like domain, extracellular||EGF-like, conserved site	17:34670535-34719815	0.122635	0.00178967	5.45458	1.94146e-23	7.93923e-22
ENSMUSG00000051510	Mafg	Transcription factor, Skn-1-like, DNA-binding domain superfamily||Transcription factor MafG||Basic leucine zipper domain, Maf-type||Basic-leucine zipper domain||Transcription factor Maf family	11:120625117-120634063	52.4479	15.6049	1.66089	1.95151e-23	7.96072e-22
ENSMUSG00000028176	Lrrc7	Leucine-rich repeat, typical subtype||Leucine-rich repeat domain superfamily||PDZ domain||Leucine-rich repeat||PDZ superfamily	3:158082891-158562221	2.03583	0.201743	2.95624	2.30804e-23	9.39205e-22
ENSMUSG00000019312	Grb7	APBB1IP, PH domain||BPS (Between PH and SH2) domain||Pleckstrin homology domain||SH2 domain||Ubiquitin-like domain superfamily||Growth factor receptor-bound protein 7||Ras-associating (RA) domain||SH2 domain superfamily||GRB/APBB1IP||PH-like domain superfamily	11:98446394-98455373	0.550313	5.59588	-3.72641	2.43265e-23	9.87494e-22
ENSMUSG00000024084	Qpct	M28 Zn-Peptidase Glutaminyl Cyclase||Peptidase M28	17:79051906-79090378	3.76573	0.415597	2.99319	2.47371e-23	1.00294e-21
ENSMUSG00000070576	Mn1	Transcriptional activator MN1	5:111417362-111457033	8.34297	26.0727	-1.73077	3.17777e-23	1.28214e-21
ENSMUSG00000020034	Tcp11l2	T-complex 11	10:84576626-84614359	3.65558	0.602922	2.65634	3.46459e-23	1.39448e-21
ENSMUSG00000015850	Adamtsl4	Thrombospondin type-1 (TSP1) repeat||PLAC||Thrombospondin type-1 (TSP1) repeat superfamily||ADAM-TS Spacer 1	3:95676201-95687917	1.64688	0.111225	3.67543	3.50768e-23	1.40957e-21
ENSMUSG00000064080	Fbln2	EGF-like calcium-binding domain||EGF-like domain||Growth factor receptor cysteine-rich domain superfamily||Anaphylatoxin/fibulin||EGF-like calcium-binding, conserved site||EGF-like, conserved site||-||Complement Clr-like EGF domain||EGF-type aspartate/asparagine hydroxylation site||Fibulin-2	6:91212455-91272540	3.45143	17.0257	-2.57561	3.51058e-23	1.40957e-21
ENSMUSG00000033737	Fndc3c1	-||Fibronectin type III||Fibronectin type III superfamily||Immunoglobulin-like fold	X:106420041-106485401	16.1222	49.3366	-1.7084	3.54767e-23	1.42275e-21
ENSMUSG00000062980	Cped1	-||Cadherin-like beta sandwich domain	6:21985916-22256404	7.12536	22.0307	-2.0171	3.85145e-23	1.54272e-21
ENSMUSG00000040204	Pclaf	PCNA-associated factor, histone-like domain||PCNA-associated factor	9:65890237-65903266	60.9247	179.7	-1.58581	4.02811e-23	1.61153e-21
ENSMUSG00000042035	Igsf3	Immunoglobulin-like fold||Immunoglobulin subtype||Immunoglobulin-like domain||Immunoglobulin V-set domain||Immunoglobulin-like domain superfamily	3:101377083-101463059	7.6421	23.2696	-1.69803	4.23895e-23	1.69385e-21
ENSMUSG00000041729	Coro2b	Coronin 2B||Domain of unknown function DUF1899||WD40-repeat-containing domain superfamily||WD40/YVTN repeat-like-containing domain superfamily||WD40 repeat, conserved site||Coronin||WD40 repeat||WD40-repeat-containing domain	9:62419492-62537044	19.4449	5.23734	1.66038	4.35541e-23	1.7383e-21
ENSMUSG00000024924	Vldlr	EGF-type aspartate/asparagine hydroxylation site||Very low-density lipoprotein receptor||LDL receptor-like superfamily||Low-density lipoprotein (LDL) receptor class A repeat||EGF-like, conserved site||LDLR class B repeat||-||Growth factor receptor cysteine-rich domain superfamily||Low-density lipoprotein (LDL) receptor class A, conserved site||EGF-like calcium-binding, conserved site||Six-bladed …	19:27216484-27254231	12.4273	2.95423	2.12886	5.02091e-23	2.0015e-21
ENSMUSG00000035948	Acss3	AMP-dependent synthetase-like superfamily||AMP-dependent synthetase/ligase||Acetyl-coenzyme A synthetase, N-terminal domain||AMP-binding, conserved site||AMP-binding enzyme, C-terminal domain	10:106933517-107123668	5.60889	1.45516	1.88348	5.66203e-23	2.25167e-21
ENSMUSG00000035258	Abi3bp	Fibronectin type III superfamily||Fibronectin type III||Immunoglobulin-like fold	16:56477878-56690135	0.472796	0.0148857	4.86287	5.83469e-23	2.31756e-21
ENSMUSG00000021381	Barx1	Homeobox domain, metazoa||Homeobox-like domain superfamily||Homeobox, conserved site||Homeobox domain||Helix-turn-helix motif	13:48662998-48666507	0.0212807	1.51473	-5.6632	6.34029e-23	2.51539e-21
ENSMUSG00000017724	Etv4	Ets domain||PEA3-type ETS-domain transcription factor, N-terminal||Winged helix-like DNA-binding domain superfamily||Winged helix DNA-binding domain superfamily	11:101769742-101785371	4.61054	16.2092	-1.93088	7.19031e-23	2.84922e-21
ENSMUSG00000019852	Arfgef3	Mon2, dimerisation and cyclophilin-binding domain||Armadillo-type fold||Sec7, C-terminal||Sec7 domain	10:18581839-18743949	2.05145	0.553269	1.79203	7.36203e-23	2.91378e-21
ENSMUSG00000021313	Ryr2	Inositol 1,4,5-trisphosphate/ryanodine receptor||EF-hand domain||Mir domain superfamily||Concanavalin A-like lectin/glucanase domain superfamily||-||SPRY domain||EF-hand domain pair||Ryanodine receptor||RIH domain||Ryanodine receptor, SPRY domain 1||Ion transport domain||RyR/IP3R Homology associated domain||Ryanodine receptor, SPRY domain 3||MIR motif||Ryanodine Receptor TM 4-6||Ryanodine recepto…	13:11553102-12106945	1.08511	0.120334	2.85508	8.42272e-23	3.32963e-21
ENSMUSG00000096730	Vmn2r122	GPCR family 3, C-terminal||GPCR, family 3, extracellular calcium-sensing receptor-related||GPCR, family 3, nine cysteines domain||Periplasmic binding protein-like I||GPCR, family 3, vomeronasal receptor, type 2||Receptor, ligand binding region||GPCR, family 3	JH584292.1:3536-11935	0.367438	0	8.93846	8.58393e-23	3.38933e-21
ENSMUSG00000034220	Gpc1	Glypican, conserved site||Glypican-1||Glypican	1:92831645-92860779	17.3425	50.3006	-1.62336	1.07644e-22	4.23517e-21
ENSMUSG00000058152	Chsy3	-||Chondroitin N-acetylgalactosaminyltransferase||Nucleotide-diphospho-sugar transferases	18:59175401-59535999	2.13197	0.354763	2.56853	1.08079e-22	4.24726e-21
ENSMUSG00000042286	Stab1	EGF-like calcium-binding domain||EGF domain||EGF-like domain||C-type lectin fold||FAS1 domain||C-type lectin-like/link domain superfamily||EGF-like, conserved site||FAS1 domain superfamily||Link domain||Laminin EGF domain	14:31139013-31168641	16.9322	5.86181	1.59479	1.1667e-22	4.57946e-21
ENSMUSG00000003518	Dusp3	Protein-tyrosine phosphatase, active site||Tyrosine specific protein phosphatases domain||Dual specificity phosphatase, catalytic domain||Protein-tyrosine phosphatase-like||Dual specificity protein phosphatase domain||Atypical dual specificity phosphatase||Atypical dual specificity phosphatase, subfamily A||-	11:101971143-101987013	14.6335	4.711	1.59699	1.18032e-22	4.62746e-21
ENSMUSG00000028360	Slc44a5	Choline transporter-like	3:153973436-154271722	1.15604	0.091094	3.60706	1.28001e-22	5.0124e-21
ENSMUSG00000009614	Sardh	GTP-binding protein TrmE/Glycine cleavage system T protein, domain 1||Aminomethyltransferase, folate-binding domain||FAD dependent oxidoreductase, central domain||FAD/NAD(P)-binding domain superfamily||Glycine cleavage T-protein/YgfZ, C-terminal||-||FAD dependent oxidoreductase||Glycine cleavage T-protein, C-terminal barrel domain	2:27188393-27248337	1.80192	0.339975	2.85539	1.28922e-22	5.04251e-21
ENSMUSG00000020150	Gamt	Guanidinoacetate N-methyltransferase||S-adenosyl-L-methionine-dependent methyltransferase||Arginine N-methyltransferase 2-like domain	10:80258151-80261012	8.93451	1.44441	2.57752	1.33149e-22	5.20174e-21
ENSMUSG00000040118	Cacna2d1	von Willebrand factor A-like domain superfamily||von Willebrand factor, type A||VWA N-terminal||-||Voltage-dependent calcium channel, alpha-2/delta subunit, conserved region	5:15934691-16374511	15.6682	3.90046	2.03801	1.38819e-22	5.41688e-21
ENSMUSG00000029452	Tmem116	GCR1-cAMP receptor||-	5:121443235-121524183	1.90701	0.178864	3.35772	1.43973e-22	5.6114e-21
ENSMUSG00000019230	Lhx9	Zinc finger, LIM-type||Homeobox, conserved site||Homeobox domain||-||Homeobox-like domain superfamily	1:138825186-138848577	0.00844667	0.506767	-5.36436	1.46127e-22	5.68869e-21
ENSMUSG00000010476	Ebf3	Immunoglobulin-like fold||Immunoglobulin E-set||IPT domain||Transcription factor COE, DNA-binding domain superfamily||Transcription factor COE, helix-loop-helix domain||Transcription factor COE||Transcription factor COE, conserved site||Transcription factor COE, DNA-binding domain||Helix-loop-helix DNA-binding domain superfamily||Transcription factor COE, IPT domain	7:137193673-137314445	3.38459	10.575	-1.73884	1.54049e-22	5.99007e-21
ENSMUSG00000022742	Cpox	Oxygen-dependent coproporphyrinogen III oxidase superfamily||Coproporphyrinogen III oxidase, aerobic||Coproporphyrinogen III oxidase, conserved site	16:58670292-58717636	4.75297	15.4916	-1.84514	1.58939e-22	6.17298e-21
ENSMUSG00000025577	Cbx2	Chromo domain, conserved site||Chromo-like domain superfamily||CBX family C-terminal motif||Chromo/chromo shadow domain||Chromo domain	11:119022962-119031270	14.6347	48.1217	-1.78454	1.66127e-22	6.44465e-21
ENSMUSG00000076431	Sox4	High mobility group box domain superfamily||High mobility group box domain||Transcription factor SOX-11/4	13:28948919-28953713	26.5375	75.964	-1.55222	1.8612e-22	7.21182e-21
ENSMUSG00000029552	Tes	Testin, LIM domain 2||Zinc finger, LIM-type||PET testin||PET domain||Testin, LIM domain 3||Testin, LIM domain 1||Testin	6:17065149-17105828	8.96448	28.8102	-1.70861	1.90224e-22	7.36228e-21
ENSMUSG00000031654	Cbln1	Tumour necrosis factor-like domain superfamily||C1q domain	8:87468405-87472609	0.0752873	0.936395	-3.64756	2.14808e-22	8.29443e-21
ENSMUSG00000020183	Cpm	Peptidase M14, carboxypeptidase A||Carboxypeptidase-like, regulatory domain superfamily	10:117629500-117687352	1.36639	4.18757	-2.10939	2.20698e-22	8.51199e-21
ENSMUSG00000091043	Glyatl3	Glycine N-acyltransferase||Acyl-CoA N-acyltransferase||Glycine N-acyltransferase, C-terminal||Glycine N-acyltransferase, N-terminal	17:40904618-40914350	0	1.11935	-9.00949	2.28013e-22	8.78392e-21
ENSMUSG00000020086	H2afy2	Histone H2A/H2B/H3||Histone H2A, C-terminal domain||Core histone macro-H2A||Histone-fold||Macro domain||Core histone macro-H2A, macro domain||Histone H2A	10:61738665-61784147	42.7206	121.315	-1.54033	2.33356e-22	8.97933e-21
ENSMUSG00000021294	Kif26a	Kinesin motor domain||P-loop containing nucleoside triphosphate hydrolase||Kinesin-like protein||Kinesin motor domain superfamily	12:112146208-112181747	2.16246	7.4163	-1.81482	2.73548e-22	1.05016e-20
ENSMUSG00000027832	Ptx3	Concanavalin A-like lectin/glucanase domain superfamily||Pentraxin-related||Pentaxin, conserved site	3:66219910-66225805	2.43597	9.5577	-2.04312	2.8492e-22	1.09256e-20
ENSMUSG00000057378	Ryr3	Ryanodine receptor||SPRY domain||EF-hand domain pair||Mir domain superfamily||Concanavalin A-like lectin/glucanase domain superfamily||EF-hand domain||-||Inositol 1,4,5-trisphosphate/ryanodine receptor||RyR/IP3R Homology associated domain||RIH domain||Ryanodine receptor, SPRY domain 1||Ion transport domain||Armadillo-type fold||Ryanodine receptor, SPRY domain 2||Ryanodine Receptor TM 4-6||MIR mot…	2:112631355-113217096	0.640871	0.0704043	2.6338	3.00418e-22	1.15066e-20
ENSMUSG00000042200	Cdrt4	CMT1A duplicated region transcript 4 protein	11:62951193-63055142	2.22438	0.0599833	4.34637	3.18551e-22	1.2187e-20
ENSMUSG00000031891	Hsd11b2	Short-chain dehydrogenase/reductase, conserved site||Short-chain dehydrogenase/reductase SDR||NAD(P)-binding domain superfamily	8:105518755-105523988	0.61699	5.24199	-3.12836	3.27181e-22	1.25028e-20
ENSMUSG00000039908	Slc26a11	SLC26A/SulP transporter||STAS domain||SLC26A/SulP transporter domain||Sulphate anion transporter, conserved site||STAS domain superfamily	11:119355557-119381079	8.294	1.97822	2.05385	3.34245e-22	1.27435e-20
ENSMUSG00000022265	Ank	Progressive ankylosis	15:27466677-27594909	18.7791	5.61008	1.71464	3.38216e-22	1.28801e-20
ENSMUSG00000034112	Atp2c2	Calcium-transporting ATPase type 2C member 2||P-type ATPase, subfamily IIA, PMR1-type||P-type ATPase, phosphorylation site||Cation-transporting P-type ATPase, N-terminal||Cation-transporting P-type ATPase, C-terminal||HAD superfamily||P-type ATPase, A domain superfamily||P-type ATPase, transmembrane domain superfamily||P-type ATPase, cytoplasmic domain N||P-type ATPase||HAD-like superfamily	8:119700009-119757717	0.111678	1.11472	-3.35468	3.81525e-22	1.4486e-20
ENSMUSG00000017950	Hnf4a	Nuclear hormone receptor||Hepatocyte nuclear factor 4-alpha||Zinc finger, nuclear hormone receptor-type||Nuclear hormone receptor, ligand-binding domain||Nuclear hormone receptor-like domain superfamily||Zinc finger, NHR/GATA-type	2:163506808-163572910	0.315829	0	8.99622	3.81691e-22	1.4486e-20
ENSMUSG00000069763	Tmem100	Transmembrane protein 100	11:90030348-90036508	0.338827	2.55929	-2.93273	3.8247e-22	1.4499e-20
ENSMUSG00000044229	Nxpe4	Immunoglobulin-like fold||Immunoglobulin E-set||Neurexophilin/NXPE	9:48162000-48400025	7.34956	2.54068	1.79032	3.95829e-22	1.49883e-20
ENSMUSG00000035403	Crb2	EGF-like domain||EGF-like calcium-binding domain||EGF-like calcium-binding, conserved site||Growth factor receptor cysteine-rich domain superfamily||EGF-like, conserved site||Concanavalin A-like lectin/glucanase domain superfamily||Laminin G domain||-||EGF-type aspartate/asparagine hydroxylation site	2:37776249-37799103	26.667	6.42658	2.04181	4.34357e-22	1.64098e-20
ENSMUSG00000067889	Sptbn2	Pleckstrin homology domain, spectrin-type||Spectrin/alpha-actinin||PH-like domain superfamily||Calponin homology domain||Spectrin, beta subunit||Actinin-type actin-binding domain, conserved site||Spectrin repeat||Pleckstrin homology domain||Pleckstrin homology domain 9||CH domain superfamily	19:4711167-4752360	30.4616	8.772	1.76413	4.5785e-22	1.72777e-20
ENSMUSG00000027560	Dok5	Pleckstrin homology domain||DOK4/5/6, PH domain||PH-like domain superfamily||IRS-type PTB domain	2:170731807-170879769	0.501502	3.78169	-2.9439	4.87649e-22	1.83814e-20
ENSMUSG00000071847	Apcdd1	-||APCDD1 domain	18:62922231-62961179	0.594862	2.32474	-2.02093	5.13703e-22	1.93415e-20
ENSMUSG00000021364	Elovl2	ELO family||Elongation of very long chain fatty acids protein 2||ELO family, conserved site	13:41182381-41220405	3.39393	11.3861	-1.77937	5.6971e-22	2.1426e-20
ENSMUSG00000048249	Crebrf	Basic-leucine zipper domain||CREB3 regulatory factor	17:26715650-26776635	6.15425	1.57982	1.73511	5.82148e-22	2.1869e-20
ENSMUSG00000032064	Dixdc1	DIX domain superfamily||DIX domain||Ubiquitin-like domain superfamily||CH domain superfamily||Calponin homology domain||Dishevelled-related protein	9:50662752-50739517	8.83435	24.8738	-1.63359	6.94188e-22	2.60191e-20
ENSMUSG00000041886	Macc1	ZU5 domain||SH3 domain	12:119314270-119469987	0.0474463	1.13717	-3.83531	7.24737e-22	2.71336e-20
ENSMUSG00000044429	Cryga	Gamma-crystallin-like||Beta/gamma crystallin	1:65100389-65103373	1624.44	0.27781	12.3893	7.76192e-22	2.90273e-20
ENSMUSG00000051980	Casr	GPCR, family 3, nine cysteines domain superfamily||GPCR, family 3, nine cysteines domain||Receptor, ligand binding region||GPCR, family 3, extracellular calcium-sensing receptor-related||GPCR family 3, C-terminal||GPCR, family 3, conserved site||Periplasmic binding protein-like I||GPCR, family 3	16:36493696-36562141	0.0268157	0.520762	-4.11732	7.81977e-22	2.92108e-20
ENSMUSG00000027840	Wnt2b	Wnt-2 protein||Wnt protein, conserved site||Wnt	3:104945272-104961921	5.86123	0.591708	3.3006	8.00676e-22	2.98757e-20
ENSMUSG00000040710	St8sia4	Sialyltransferase||GT29-like superfamiliy||Glycosyl transferase family 29	1:95587682-95667571	8.9578	2.72876	1.76013	8.25672e-22	3.07739e-20
ENSMUSG00000048978	Nrsn1	Neurensin||Neurensin-1	13:25252040-25270502	0.0683693	1.59499	-4.44167	8.4037e-22	3.12866e-20
ENSMUSG00000023367	Tmem176a	Transmembrane protein 176A/B||-||CD20-like family	6:48833803-48847071	19.246	3.20109	2.5125	8.6218e-22	3.20627e-20
ENSMUSG00000021750	Fam107a	FAM107	14:8296274-8318023	0.248033	3.31266	-3.34022	8.75911e-22	3.25369e-20
ENSMUSG00000087166	L1td1	L1 transposable element, dsRBD-like domain||Transposase, L1||-	4:98726734-98738480	0.00945367	0.628034	-5.51333	9.55918e-22	3.54692e-20
ENSMUSG00000012428	Steap4	Pyrroline-5-carboxylate reductase, catalytic, N-terminal||NAD(P)-binding domain superfamily||Ferric reductase transmembrane component-like domain	5:7960457-7982213	0.628251	0.015445	5.04806	1.14378e-21	4.22981e-20
ENSMUSG00000004864	Mapk13	Protein kinase-like domain superfamily||Mitogen-activated protein (MAP) kinase p38-like||Mitogen-activated protein kinase 13||Mitogen-activated protein (MAP) kinase, conserved site||Protein kinase domain||Protein kinase, ATP binding site||-	17:28769297-28780233	0.916228	5.16174	-2.35891	1.32579e-21	4.89204e-20
ENSMUSG00000020932	Gfap	Intermediate filament, rod domain||Intermediate filament protein, conserved site||Glial fibrillary acidic protein||Intermediate filament head, DNA-binding domain	11:102887336-102900912	0.904982	0.0621087	4.66034	1.42111e-21	5.23794e-20
ENSMUSG00000020684	Rasl10b	P-loop containing nucleoside triphosphate hydrolase||Small GTP-binding protein domain||Small GTPase	11:83409137-83421039	6.13438	1.54946	2.01156	1.45219e-21	5.34658e-20
ENSMUSG00000036422	Pcdh8	Cadherin, N-terminal||Cadherin conserved site||Cadherin-like superfamily||Protocadherin-8||Cadherin-like	14:79766775-79771312	0.0514373	0.790857	-3.76691	1.49342e-21	5.49228e-20
ENSMUSG00000041930	Fam222a	Protein FAM222	5:114568016-114613220	12.9149	3.44175	1.92251	1.51209e-21	5.55482e-20
ENSMUSG00000050966	Lin28a	Cold shock domain||Cold-shock protein, DNA-binding||Zinc finger, CCHC-type||Cold shock, CspA||Nucleic acid-binding, OB-fold||Zinc finger, CCHC-type superfamily	4:134003330-134018841	5.82417	22.0847	-2.01732	1.53248e-21	5.62351e-20
ENSMUSG00000050295	Foxc1	Fork head domain conserved site 2||Winged helix-like DNA-binding domain superfamily||Fork head domain conserved site1||Fork head domain||Winged helix DNA-binding domain superfamily	13:31806633-31812476	5.03425	15.6621	-1.6748	1.60916e-21	5.89835e-20
ENSMUSG00000024620	Pdgfrb	Platelet-derived growth factor receptor beta||Tyrosine-protein kinase, receptor class III, conserved site||Immunoglobulin-like domain||Serine-threonine/tyrosine-protein kinase, catalytic domain||Immunoglobulin-like fold||Immunoglobulin subtype||Tyrosine-protein kinase, catalytic domain||Immunoglobulin||Protein kinase-like domain superfamily||Tyrosine-protein kinase, active site||Protein kinase, A…	18:61045150-61085061	7.9417	22.8633	-1.55985	1.82792e-21	6.69284e-20
ENSMUSG00000005251	Ripk4	Ankyrin repeat||Protein kinase, ATP binding site||Serine/threonine-protein kinase, active site||Protein kinase domain||Ankyrin repeat-containing domain superfamily||Ankyrin repeat-containing domain||Protein kinase-like domain superfamily	16:97741933-97763787	0.46784	3.16914	-2.79875	1.83982e-21	6.72901e-20
ENSMUSG00000023800	Tiam2	Raf-like Ras-binding||TIAM1, CC-Ex domain||Guanine-nucleotide dissociation stimulator, CDC24, conserved site||Dbl homology (DH) domain superfamily||Dbl homology (DH) domain||Pleckstrin homology domain||-||PDZ superfamily||PDZ domain||PH-like domain superfamily	17:3326573-3531344	1.29616	4.1578	-1.9023	1.85863e-21	6.79032e-20
ENSMUSG00000034324	Tmem132c	Transmembrane protein TMEM132, C-terminal||Transmembrane protein 132||Transmembrane protein TMEM132, N-terminal||Transmembrane protein family 132, middle domain	5:127241808-127565793	5.6594	20.0655	-1.88703	1.99291e-21	7.26493e-20
ENSMUSG00000045179	Sox3	High mobility group box domain||Transcription factor SOX||High mobility group box domain superfamily	X:60891366-60893430	1.81071	9.8649	-2.47155	2.12394e-21	7.73411e-20
ENSMUSG00000039629	Strip2	Far11/STRP||Far11/STRP, N-terminal||Far11/STRP, C-terminal	6:29917012-29959681	0.050547	0.777785	-3.7169	2.16136e-21	7.86176e-20
ENSMUSG00000022438	Parvb	Calponin homology domain||CH domain superfamily||-||Parvin	15:84232043-84315688	4.09243	13.4178	-1.87174	2.37216e-21	8.61912e-20
ENSMUSG00000032318	Isl2	Zinc finger, LIM-type||Homeobox, conserved site||Homeobox domain||-||Homeobox-like domain superfamily	9:55538672-55546180	0.047634	1.72645	-4.58901	2.51667e-21	9.13418e-20
ENSMUSG00000031530	Dusp4	Protein-tyrosine phosphatase, catalytic||Mitogen-activated protein (MAP) kinase phosphatase||Dual specificity protein phosphatase domain||Rhodanese-like domain||Protein-tyrosine phosphatase-like||Dual specificity phosphatase, catalytic domain||Rhodanese-like domain superfamily||Protein-tyrosine phosphatase, active site||Tyrosine specific protein phosphatases domain	8:34807297-34819894	3.9699	14.9079	-1.94729	2.86215e-21	1.03542e-19
ENSMUSG00000038555	Reep2	TB2/DP1/HVA22-related protein	18:34840589-34847463	6.85578	1.14707	2.54064	3.02781e-21	1.09297e-19
ENSMUSG00000028645	Slc2a1	Major facilitator superfamily domain||MFS transporter superfamily||Major facilitator, sugar transporter-like||Glucose transporter, type 1 (GLUT1)||-||Sugar transporter, conserved site||Sugar/inositol transporter	4:119108711-119137983	138.118	45.4023	1.56432	3.1564e-21	1.13815e-19
ENSMUSG00000032232	Cgnl1	Myosin tail	9:71626509-71771602	19.4671	5.30339	1.78363	3.35453e-21	1.20829e-19
ENSMUSG00000075284	Wipf1	PH-like domain superfamily||WH2 domain	2:73429610-73529734	5.573	14.547	-1.59616	3.47857e-21	1.25161e-19
ENSMUSG00000055891	Ubl4b	Ubl4, C-terminal TUGS domain||Ubiquitin domain||Ubiquitin||Ubiquitin-like domain superfamily	3:107553687-107555073	0.143144	2.15918	-3.90747	3.5256e-21	1.26716e-19
ENSMUSG00000049493	Pls1	EF-hand domain pair||Actinin-type actin-binding domain, conserved site||EF-hand domain||CH domain superfamily||Plastin-1||EF-Hand 1, calcium-binding site||Fimbrin/Plastin||Calponin homology domain	9:95752642-95845311	0.832602	4.13449	-2.42363	3.53877e-21	1.27052e-19
ENSMUSG00000028289	Epha7	Serine-threonine/tyrosine-protein kinase, catalytic domain||Growth factor receptor cysteine-rich domain superfamily||Immunoglobulin-like fold||Tyrosine-protein kinase, catalytic domain||Ephrin receptor type-A /type-B||Sterile alpha motif domain||Tyrosine-protein kinase, active site||Protein kinase domain||Protein kinase, ATP binding site||Ephrin receptor ligand binding domain||Ephrin receptor, tr…	4:28813131-28967499	6.05699	17.6661	-1.70506	3.62343e-21	1.29951e-19
ENSMUSG00000054580	Pla2r1	C-type lectin, conserved site||Ricin B, lectin domain||Fibronectin type II domain superfamily||C-type lectin-like/link domain superfamily||C-type lectin fold||C-type lectin-like||Ricin B-like lectins||Fibronectin type II domain	2:60417543-60553308	0.173264	1.92398	-3.22767	3.90433e-21	1.39724e-19
ENSMUSG00000052396	Mogat2	Diacylglycerol acyltransferase	7:99219084-99238619	2.49526	9.76118	-1.99904	4.06448e-21	1.45299e-19
ENSMUSG00000002068	Ccne1	-||Cyclin||Cyclin, C-terminal domain||Cyclin-like superfamily||Cyclin E||Cyclin, N-terminal||Cyclin-like	7:38097984-38107534	11.6355	33.0777	-1.59375	4.2132e-21	1.50453e-19
ENSMUSG00000030256	Bhlhe41	Myc-type, basic helix-loop-helix (bHLH) domain||Helix-loop-helix DNA-binding domain superfamily||Orange domain	6:145837910-145865558	3.66355	0.277481	4.20591	4.66623e-21	1.66452e-19
ENSMUSG00000028803	Nipal3	-||Magnesium transporter NIPA	4:135445420-135495038	7.67252	2.31286	1.7468	4.93988e-21	1.76025e-19
ENSMUSG00000003363	Pld3	Phospholipase D/Transphosphatidylase||-||PLD-like domain	7:27532000-27553218	14.2344	4.48987	1.73397	5.08023e-21	1.80832e-19
ENSMUSG00000048915	Efna5	Ephrin||Ephrin, conserved site||Cupredoxin||Ephrin-A ectodomain||Ephrin receptor-binding domain	17:62604184-62882939	39.4634	21.1058	2.10129	5.43199e-21	1.93146e-19
ENSMUSG00000067299	Crygd	Beta/gamma crystallin||Gamma-crystallin-like	1:65061872-65063452	942.2	0.41053	11.0771	5.76302e-21	2.0448e-19
ENSMUSG00000036905	C1qb	Collagen triple helix repeat||C1q domain||Tumour necrosis factor-like domain superfamily||Complement C1q subcomponent B	4:136880129-136886187	9.34868	1.63808	2.47783	5.85869e-21	2.07652e-19
ENSMUSG00000070509	Rgma	Repulsive guidance molecule||Repulsive guidance molecule A||Repulsive guidance molecule, N-terminal||Mog1/PsbP, alpha/beta/alpha sandwich||Repulsive guidance molecule, C-terminal	7:73375509-73419899	3.74457	12.9624	-1.94843	6.4822e-21	2.29263e-19
ENSMUSG00000050910	Cdr2l	Cerebellar degeneration-related protein 2	11:115381916-115396132	5.20698	15.3092	-1.59103	6.95895e-21	2.45863e-19
ENSMUSG00000037625	Cldn11	Claudin||Claudin, conserved site||PMP-22/EMP/MP20/Claudin superfamily||Claudin-11	3:31149920-31164324	0.944067	4.48355	-2.27833	7.53833e-21	2.65768e-19
ENSMUSG00000032649	Colgalt2	-||Nucleotide-diphospho-sugar transferases||Glycosyl transferase, family 25	1:152399830-152510695	2.46533	0.532262	2.17637	7.56562e-21	2.66448e-19
ENSMUSG00000000708	Kat2b	Bromodomain, conserved site||-||Bromodomain||Histone acetyltransferase GCN5/PCAF||GNAT domain||Acyl-CoA N-acyltransferase||PCAF, N-terminal||Histone acetyltransferase GCN5||Bromodomain-like superfamily	17:53566861-53672720	7.50221	2.29626	1.73571	8.39823e-21	2.95155e-19
ENSMUSG00000038402	Foxf2	Winged helix DNA-binding domain superfamily||Fork head domain||Winged helix-like DNA-binding domain superfamily||Fork head domain conserved site 2||Fork head domain conserved site1	13:31625816-31631403	0.39134	3.84968	-3.32224	8.40627e-21	2.95155e-19
ENSMUSG00000005580	Adcy9	Adenylyl cyclase class-3/4/guanylyl cyclase||Nucleotide cyclase||Adenylyl cyclase class-4/guanylyl cyclase, conserved site	16:4287529-4420498	2.61125	0.500774	2.27902	8.40737e-21	2.95155e-19
ENSMUSG00000040003	Magi2	Guanylate kinase, conserved site||WW domain||PDZ superfamily||Membrane-associated guanylate kinase, WW and PDZ domain-containing protein 2||PDZ domain||WW domain superfamily||P-loop containing nucleoside triphosphate hydrolase||PDZ domain 6||Guanylate kinase-like domain||Guanylate kinase/L-type calcium channel beta subunit	5:19227036-20704792	6.70613	2.25333	2.04715	9.09258e-21	3.18873e-19
ENSMUSG00000006445	Epha2	Galactose-binding-like domain superfamily||Protein kinase-like domain superfamily||Tyrosine-protein kinase ephrin type A/B receptor-like||Fibronectin type III superfamily||Ephrin receptor ligand binding domain||Ephrin receptor, transmembrane domain||Fibronectin type III||Sterile alpha motif/pointed domain superfamily||Tyrosine-protein kinase, receptor class V, conserved site||Immunoglobulin-like …	4:141301240-141329384	10.2292	3.11012	1.67833	9.12405e-21	3.1964e-19
ENSMUSG00000027496	Aurka	Protein kinase, ATP binding site||Aurora kinase||Serine/threonine-protein kinase, active site||Protein kinase domain||Protein kinase-like domain superfamily||Aurora kinase A	2:172356190-172370535	19.5419	55.2674	-1.56041	9.23762e-21	3.23278e-19
XLOC_056118	XLOC_056118	--	CHR_MG153_PATCH:4100026-4114310	4.60448	1.01557	2.14015	9.65582e-21	3.36849e-19
ENSMUSG00000024041	Cryaa	Alpha crystallin/Hsp20 domain||Alpha crystallin/Heat shock protein||Alpha-crystallin, N-terminal||Alpha-crystallin, subunit A||HSP20-like chaperone	17:31677807-31681733	6434.35	0.402817	13.8883	9.78334e-21	3.4094e-19
ENSMUSG00000030518	Fam189a1	FAM189||CD20-like family	7:64756091-65156570	1.15333	0.175003	2.51918	9.8427e-21	3.4265e-19
ENSMUSG00000054252	Fgfr3	Immunoglobulin-like domain||Serine-threonine/tyrosine-protein kinase, catalytic domain||Immunoglobulin I-set||Immunoglobulin subtype||Immunoglobulin-like fold||Tyrosine-protein kinase, catalytic domain||Protein kinase-like domain superfamily||Tyrosine-protein kinase, active site||Immunoglobulin-like domain superfamily||Protein kinase domain||Immunoglobulin subtype 2||Protein kinase, ATP binding s…	5:33721674-33737068	10.3281	1.74382	2.52142	9.96734e-21	3.46626e-19
ENSMUSG00000035649	Zcchc7	Zinc finger, CCHC-type||-||Zinc finger, CCHC-type superfamily	4:44755877-44932215	21.2103	7.1859	1.94876	1.01983e-20	3.54288e-19
ENSMUSG00000009628	Tex15	-||Testis-expressed sequence 15 protein||Testis expressed sequence 15 domain||Protein of unknown function DUF3715	8:33516738-33585582	0.739022	2.90577	-2.03606	1.04519e-20	3.62717e-19
ENSMUSG00000040537	Adam22	Peptidase M12B, propeptide||Disintegrin domain||Peptidase M12B, ADAM/reprolysin||ADAM, cysteine-rich domain||EGF-like domain||Disintegrin domain superfamily||Reprolysin domain, adamalysin-type||Metallopeptidase, catalytic domain superfamily||EGF-like domain, extracellular||EGF-like, conserved site||-||Disintegrin, conserved site	5:8072352-8368160	10.0254	2.98008	1.64323	1.0473e-20	3.63072e-19
ENSMUSG00000003309	Ap1m2	Longin-like domain superfamily||Clathrin adaptor, mu subunit, conserved site||Clathrin adaptor, mu subunit||AP complex, mu/sigma subunit||Mu homology domain||AP-2 complex subunit mu, C-terminal superfamily||-	9:21294275-21312337	0.467568	7.07975	-3.84258	1.08783e-20	3.76731e-19
ENSMUSG00000067879	Vxn	Vexin domain||Vexin	1:9601199-9627143	1.1022	0.0721157	3.82728	1.11451e-20	3.85567e-19
ENSMUSG00000005615	Pcyt1a	Rossmann-like alpha/beta/alpha sandwich fold||CTP:phosphocholine cytidylyltransferase domain||Cytidyltransferase-like domain	16:32430921-32475070	16.881	9.18097	1.55117	1.16675e-20	4.03219e-19
ENSMUSG00000052551	Adarb2	Adenosine deaminase/editase||Double-stranded RNA-binding domain||-	13:8202866-8768747	2.36199	0.514446	2.16961	1.23239e-20	4.25462e-19
ENSMUSG00000014776	Nol3	Death-like domain superfamily||CARD domain	8:105276140-105281939	1.73192	0.182947	3.19894	1.29763e-20	4.47058e-19
ENSMUSG00000019880	Rspo3	Thrombospondin type-1 (TSP1) repeat||Growth factor receptor cysteine-rich domain superfamily||Thrombospondin type-1 (TSP1) repeat superfamily||Furin-like repeat	10:29452416-29535867	0.0980353	0.933377	-3.28655	1.31213e-20	4.51583e-19
ENSMUSG00000020963	Tshr	BspA type Leucine rich repeat region||Leucine-rich repeat domain superfamily||Glycoprotein hormone receptor family||Thyrotropin receptor||G protein-coupled receptor, rhodopsin-like||Leucine-rich repeat||GPCR, rhodopsin-like, 7TM	12:91384563-91549808	1.32097	0.170711	3.03089	1.33324e-20	4.58376e-19
ENSMUSG00000025359	Pmel	PKD/Chitinase domain||Immunoglobulin-like fold||PKD domain||-||PKD domain superfamily	10:128704195-128720238	27.6072	1.00816	4.73209	1.87536e-20	6.44092e-19
ENSMUSG00000046714	Foxc2	Winged helix DNA-binding domain superfamily||Fork head domain||Winged helix-like DNA-binding domain superfamily||Fork head domain conserved site 2||Fork head domain conserved site1	8:121116171-121118895	1.21245	8.45152	-2.84578	2.13607e-20	7.32877e-19
ENSMUSG00000022061	Nkx3-1	Homeobox domain, metazoa||Homeobox-like domain superfamily||Homeobox, conserved site||Homeobox domain	14:69190638-69194662	0.00474467	0.424693	-5.95451	2.17214e-20	7.44484e-19
ENSMUSG00000030867	Plk1	Serine/threonine-protein kinase, active site||Protein kinase-like domain superfamily||POLO box domain superfamily||Second polo-box domain||-||Protein kinase, ATP binding site||Protein kinase domain||First polo-box domain||POLO box domain||Polo-like kinase 1, catalytic domain	7:122159439-122169873	20.1405	59.6592	-1.58962	2.30858e-20	7.89619e-19
ENSMUSG00000005803	Sqor	Sulphide quinone-reductase||FAD/NAD(P)-binding domain superfamily||FAD/NAD(P)-binding domain||-	2:122765237-122809569	2.98482	0.493058	2.57175	2.34536e-20	8.01377e-19
ENSMUSG00000060639	Hist1h4i	CENP-T/Histone H4, histone fold||TATA box binding protein associated factor (TAF)||Histone H4||Histone H4, conserved site||Histone-fold	13:22040636-22041362	38.3003	106.215	-1.5059	2.39232e-20	8.16582e-19
ENSMUSG00000055322	Tns1	SH2 domain||-||Protein kinase C-like, phorbol ester/diacylglycerol-binding domain||PTB/PI domain||Tensin-type phosphatase domain||Tensin phosphatase, C2 domain||Protein-tyrosine phosphatase, catalytic||Tensin, phosphotyrosine-binding domain||Tensin/EPS8 phosphotyrosine-binding domain||PH-like domain superfamily||Protein-tyrosine phosphatase-like||SH2 domain superfamily||Tensin-like, SH2 domain	1:73910231-74124449	5.36283	14.4896	-1.7747	2.40964e-20	8.21651e-19
ENSMUSG00000041000	Trim62	SPRY domain||-||Concanavalin A-like lectin/glucanase domain superfamily||SPRY-associated||TRIM62, PRY/SPRY domain||B30.2/SPRY domain||Zinc finger, RING/FYVE/PHD-type||B-box-type zinc finger||Zinc finger, RING-type, conserved site||Zinc finger, RING-type||Butyrophylin-like, SPRY domain	4:128883580-128911328	1.87365	7.08276	-1.96398	2.48259e-20	8.45656e-19
ENSMUSG00000020814	Mxra7	Matrix-remodeling-associated protein 7||-	11:116794485-116828046	32.2049	4.0634	2.84233	2.61559e-20	8.89141e-19
ENSMUSG00000071719	Tmem28	Transmembrane protein FAM155	X:99821021-99848790	0.1162	1.18285	-3.35269	2.87296e-20	9.74637e-19
ENSMUSG00000056121	Fez2	Fasciculation and elongation protein zeta 2||Fasciculation and elongation protein zeta, FEZ	17:78200169-78418152	20.4383	8.54365	1.81552	3.24606e-20	1.10009e-18
ENSMUSG00000062184	Hs6st2	P-loop containing nucleoside triphosphate hydrolase||Sulfotransferase||Heparan sulphate 6-sulfotransferase/Protein-tyrosine sulfotransferase	X:51387212-51681856	2.98533	9.10184	-1.60585	3.5015e-20	1.18424e-18
ENSMUSG00000049303	Syt12	C2 domain||Synaptotagmin||C2 domain superfamily||Synaptotagmin-12	19:4445908-4477447	0.699308	3.27948	-2.2551	3.5218e-20	1.1899e-18
ENSMUSG00000036169	Sostdc1	Sclerostin/Sclerostin domain-containing protein 1||Cystine knot, C-terminal||Cystine-knot cytokine	12:36314139-36318452	0.940044	4.45711	-2.27755	3.80145e-20	1.28308e-18
ENSMUSG00000038331	Satb2	SATB, ubiquitin-like oligomerisation domain||SATB, CUTL domain superfamily||Lambda repressor-like, DNA-binding domain superfamily||CUT domain||Homeobox-like domain superfamily||SATB, CUT1-like DNA-binding domain||Homeobox domain||-||SATB, ULD domain superfamily||DNA-binding protein SATB1/SATB2	1:56793981-56978650	1.01917	4.53127	-2.1296	3.96482e-20	1.33551e-18
ENSMUSG00000074121	Ntf5	Neurotrophin-4||Nerve growth factor conserved site||Nerve growth factor-like||Cystine-knot cytokine||Nerve growth factor-related	7:45413695-45417179	0.0751517	1.06046	-3.73952	4.31013e-20	1.45035e-18
ENSMUSG00000070720	Tmem200b	Protein of unknown function DUF2371, TMEM200	4:131921200-131923140	1.56927	9.06488	-2.58339	4.3335e-20	1.45674e-18
ENSMUSG00000024427	Spry4	Protein sprouty homologue 4||Sprouty	18:38586247-38601415	3.36529	9.58304	-1.54228	4.63226e-20	1.5556e-18
ENSMUSG00000087370	Tmem170b	Transmembrane protein 170	13:41605907-41641355	15.4001	4.86394	1.72531	4.90512e-20	1.64557e-18
ENSMUSG00000021318	Gli3	-||Zinc finger C2H2 superfamily||Transcription factor GLI3||Zinc finger C2H2-type	13:15463235-15730026	17.5247	44.8839	-1.517	4.92651e-20	1.65108e-18
ENSMUSG00000044393	Dsg2	Desmosomal cadherin||Cadherin conserved site||Cadherin-like superfamily||Cadherin-like||Desmoglein	18:20558074-20604521	0.449182	3.02468	-2.78269	5.51701e-20	1.8434e-18
ENSMUSG00000034098	Fstl5	Quinoprotein amine dehydrogenase, beta chain-like||Immunoglobulin subtype||Immunoglobulin-like fold||EF-Hand 1, calcium-binding site||WD40/YVTN repeat-like-containing domain superfamily||Immunoglobulin-like domain||Kazal domain superfamily||EF-hand domain pair||Kazal domain||Immunoglobulin subtype 2||EF-hand domain||Immunoglobulin-like domain superfamily	3:76074270-76710019	0.219622	1.06878	-2.58042	5.52633e-20	1.84466e-18
ENSMUSG00000063229	Ldha	L-lactate dehydrogenase, active site||-||Lactate dehydrogenase/glycoside hydrolase, family 4, C-terminal||L-lactate/malate dehydrogenase||L-lactate dehydrogenase||Lactate/malate dehydrogenase, C-terminal||NAD(P)-binding domain superfamily||Lactate/malate dehydrogenase, N-terminal	7:46841475-46855627	164.41	413.01	-1.45918	6.02483e-20	2.00703e-18
ENSMUSG00000033227	Wnt6	Wnt-6 protein||Wnt||Wnt protein, conserved site	1:74771892-74785322	1.56368	7.26966	-2.33076	6.12086e-20	2.03494e-18
ENSMUSG00000060131	Atp8b4	P-type ATPase, C-terminal||HAD superfamily||P-type ATPase, phosphorylation site||P-type ATPase, A domain superfamily||-||Probable phospholipid-transporting ATPase IM||P-type ATPase, cytoplasmic domain N||P-type ATPase, N-terminal||P-type ATPase, transmembrane domain superfamily||P-type ATPase, subfamily IV||P-type ATPase||HAD-like superfamily	2:126320973-126500674	0.237797	1.67401	-2.72734	6.38366e-20	2.12019e-18
ENSMUSG00000040084	Bub1b	Mad3/Bub1 homology region 1||Protein kinase-like domain superfamily||Protein kinase domain||Mitotic spindle checkpoint protein Bub1/Mad3	2:118598211-118641591	26.1486	64.8963	-1.43772	6.63064e-20	2.20002e-18
ENSMUSG00000028033	Kcnq5	Potassium channel, voltage dependent, KCNQ||Ion transport domain||Potassium channel, voltage dependent, KCNQ, C-terminal||Voltage-gated potassium channel||-	1:21398403-21961942	3.17975	1.22053	1.82034	6.69226e-20	2.21825e-18
ENSMUSG00000024055	Cyp4f13	Cytochrome P450, E-class, group II||Cytochrome P450||Cytochrome P450 superfamily||Cytochrome P450, conserved site||-||Cytochrome P450, E-class, group I	17:32924688-32947402	3.40553	0.508429	3.03949	6.81505e-20	2.25446e-18
ENSMUSG00000055407	Map6	Microtubule-associated protein 6	7:99267447-99337137	10.9864	3.10409	1.82947	7.11777e-20	2.3493e-18
ENSMUSG00000001864	Aif1l	EF-hand domain pair||Allograft inflammatory factor 1-like||EF-hand domain	2:31950139-31973442	9.35385	30.3649	-1.72281	7.12295e-20	2.3493e-18
ENSMUSG00000089922	Gm43517	Winged helix-like DNA-binding domain superfamily||Fork head domain	12:49385174-49394127	0.210471	1.64726	-3.00437	7.14382e-20	2.35385e-18
ENSMUSG00000024565	Sall3	Zinc finger C2H2-type||Zinc finger C2H2 superfamily	18:80966376-80986771	0.161246	1.59488	-3.53287	7.29111e-20	2.4e-18
ENSMUSG00000030630	Fah	Fumarylacetoacetase-like, C-terminal domain superfamily||Fumarylacetoacetase, N-terminal||Fumarylacetoacetase, N-terminal domain superfamily||Fumarylacetoacetase-like, C-terminal||Fumarylacetoacetase	7:84585159-84606722	2.62585	0.291602	3.16274	7.55312e-20	2.48379e-18
ENSMUSG00000051022	Hs3st1	Sulfotransferase domain||P-loop containing nucleoside triphosphate hydrolase||Heparan sulfate sulfotransferase	5:39613935-39755475	3.41947	0.448825	2.90513	7.63674e-20	2.5088e-18
ENSMUSG00000053441	Adamts19	ADAM cysteine-rich domain 2||ADAMTS/ADAMTS-like||Metallopeptidase, catalytic domain superfamily||Thrombospondin type-1 (TSP1) repeat||ADAM, cysteine-rich domain||PLAC||Thrombospondin type-1 (TSP1) repeat superfamily||Peptidase M12B, propeptide||Peptidase M12B, ADAM/reprolysin||ADAM-TS Spacer 1	18:58836667-59054060	1.77009	5.61331	-1.74078	7.85776e-20	2.57886e-18
ENSMUSG00000040811	Eml2	WD40-repeat-containing domain superfamily||WD40/YVTN repeat-like-containing domain superfamily||HELP||-||WD40 repeat||Quinoprotein alcohol dehydrogenase-like superfamily||WD40-repeat-containing domain	7:19176421-19206482	14.5393	3.92094	1.82789	8.07397e-20	2.64721e-18
ENSMUSG00000034898	Filip1	-||Cortactin-binding protein-2, N-terminal	9:79815051-80012851	11.4213	2.02108	2.59264	8.27339e-20	2.70992e-18
ENSMUSG00000042129	Rassf4	Ubiquitin-like domain superfamily||-||SARAH domain||Ras-associating (RA) domain||C-terminal RASSF family||Ras association domain-containing protein 4	6:116633008-116673952	10.2363	3.16321	1.57822	8.48123e-20	2.77254e-18
ENSMUSG00000037754	Ppp1r16b	Ankyrin repeat||Protein phosphatase 1, regulatory subunit 16A/B||Ankyrin repeat-containing domain||Ankyrin repeat-containing domain superfamily	2:158665398-158766334	4.04419	1.11793	1.81261	9.10111e-20	2.97225e-18
ENSMUSG00000018486	Wnt9b	Wnt-9b protein||Wnt protein, conserved site||Wnt	11:103727364-103749821	0.41508	2.19361	-2.44681	1.13001e-19	3.68316e-18
ENSMUSG00000031073	Fgf15	Fibroblast growth factor 15/19/21||Fibroblast growth factor family||Cytokine IL1/FGF	7:144896531-144900953	47.721	11.5851	2.00776	1.25162e-19	4.07555e-18
ENSMUSG00000040254	Sema3d	Immunoglobulin-like domain superfamily||Sema domain superfamily||Semaphorin||PSI domain||Immunoglobulin-like fold||Sema domain||Immunoglobulin-like domain||WD40/YVTN repeat-like-containing domain superfamily	5:12383385-12588948	1.29477	4.03905	-1.85066	1.27045e-19	4.1328e-18
ENSMUSG00000058013	2023-09-11	P-loop containing nucleoside triphosphate hydrolase||Septin||Septin-type guanine nucleotide-binding (G) domain	5:93093437-93176447	56.9313	142.075	-1.42738	1.3167e-19	4.27909e-18
ENSMUSG00000049313	Sorl1	VPS10||Low-density lipoprotein (LDL) receptor class A repeat||LDLR class B repeat||LDL receptor-like superfamily||Fibronectin type III||Low-density lipoprotein (LDL) receptor class A, conserved site||Immunoglobulin-like fold||Sortilin, N-terminal||Fibronectin type III superfamily||Sortilin, C-terminal||Six-bladed beta-propeller, TolB-like||WD40/YVTN repeat-like-containing domain superfamily	9:41964720-42124297	2.21954	6.19094	-1.68012	1.33643e-19	4.33897e-18
ENSMUSG00000031451	Gas6	Gamma-carboxyglutamic acid-rich (GLA) domain||Growth factor receptor cysteine-rich domain superfamily||EGF-like calcium-binding, conserved site||EGF-like calcium-binding domain||Coagulation factor-like, Gla domain superfamily||EGF-like domain||EGF-type aspartate/asparagine hydroxylation site||Gamma-carboxyglutamic acid-rich (GLA) domain superfamily||Concanavalin A-like lectin/glucanase domain sup…	8:13465374-13494530	4.47276	0.915455	2.25736	1.34472e-19	4.36161e-18
ENSMUSG00000033006	Sox10	Sox developmental protein N-terminal||High mobility group box domain||-||High mobility group box domain superfamily	15:79154908-79165240	0.206268	1.46539	-3.1435	1.39577e-19	4.5228e-18
ENSMUSG00000036687	Tmem184a	-||Organic solute transporter subunit alpha/Transmembrane protein 184	5:139802485-139819917	0.0519573	1.09643	-3.77352	1.45735e-19	4.71641e-18
ENSMUSG00000003949	Hlf	Hepatic leukemia factor||PAR basic leucine zipper protein||Basic-leucine zipper domain	11:90336536-90390895	2.60668	0.405267	2.43526	1.45836e-19	4.71641e-18
ENSMUSG00000048482	Bdnf	Cystine-knot cytokine||Nerve growth factor-related||Nerve growth factor conserved site||Nerve growth factor-like||Brain-derived neurotrophic factor	2:109674700-109727007	3.85892	0.938602	2.00158	1.47802e-19	4.77071e-18
ENSMUSG00000029752	Asns	Rossmann-like alpha/beta/alpha sandwich fold||Asparagine synthase, glutamine-hydrolyzing||Nucleophile aminohydrolases, N-terminal||Asparagine synthase, N-terminal domain||Asparagine synthase||Glutamine amidotransferase type 2 domain	6:7675169-7693254	10.1407	27.1568	-1.51391	1.4831e-19	4.78245e-18
ENSMUSG00000025402	Nab2	NAB family||NAB co-repressor domain 2 superfamily||Sterile alpha motif/pointed domain superfamily||NAB co-repressor, domain||Nab, N-terminal	10:127660918-127668568	2.93774	9.91158	-1.80181	1.58503e-19	5.10621e-18
ENSMUSG00000046312	Myorg	-||Glycoside hydrolase superfamily||Glycoside hydrolase family 31	4:41495604-41503076	1.10596	4.61477	-2.08809	1.65599e-19	5.32961e-18
ENSMUSG00000056054	S100a8	S100/Calbindin-D9k, conserved site||EF-hand domain||S100/CaBP-9k-type, calcium binding, subdomain||EF-Hand 1, calcium-binding site||Protein S100-A8||EF-hand domain pair	3:90668978-90670035	3.59057	0.0180827	6.63565	1.7969e-19	5.77754e-18
ENSMUSG00000036306	Lzts1	Leucine zipper putative tumour suppressor 1	8:69132669-69184225	0.708428	2.98094	-2.36377	2.00446e-19	6.43246e-18
ENSMUSG00000027347	Rasgrp1	Ras guanine-nucleotide exchange factors catalytic domain||Diacylglycerol/phorbol-ester binding||EF-hand domain pair||EF-hand domain||-||Ras-like guanine nucleotide exchange factor, N-terminal||Protein kinase C-like, phorbol ester/diacylglycerol-binding domain||Ras guanine nucleotide exchange factor domain superfamily||Ras guanine-nucleotide exchange factor catalytic domain superfamily||Ras-like g…	2:117279993-117343001	0.0517077	0.653739	-3.9083	2.09268e-19	6.70909e-18
ENSMUSG00000003779	Kif20a	Kinesin-like protein KIF20A||-||Kinesin motor domain||Kinesin motor domain, conserved site||P-loop containing nucleoside triphosphate hydrolase||Kinesin-like protein||Kinesin motor domain superfamily	18:34624613-34633277	24.4967	65.8094	-1.4846	2.12303e-19	6.79984e-18
ENSMUSG00000058773	Hist1h1b	Winged helix DNA-binding domain superfamily||Linker histone H1/H5, domain H15||Winged helix-like DNA-binding domain superfamily||Histone H5	13:21779883-21780625	333.363	902.666	-1.47322	2.36875e-19	7.57956e-18
ENSMUSG00000041193	Pla2g5	Phospholipase A2 domain superfamily||Phospholipase A2, aspartic acid active site||Phospholipase A2||Phospholipase A2 domain||Phospholipase A2, histidine active site	4:138799244-138863482	1.78759	0.0640637	4.11344	2.63954e-19	8.4298e-18
ENSMUSG00000027533	Fabp5	Intracellular lipid binding protein||Cytosolic fatty-acid binding||Lipocalin/cytosolic fatty-acid binding domain||Calycin	3:10012548-10016607	50.908	145.072	-1.50086	2.68404e-19	8.56369e-18
ENSMUSG00000052852	Reep1	TB2/DP1/HVA22-related protein	6:71707561-71810710	13.7633	4.50523	1.70291	2.91915e-19	9.296e-18
ENSMUSG00000051041	Olfml1	Olfactomedin-like protein 1||Olfactomedin-like domain	7:107567446-107591094	1.06387	5.04256	-2.28011	3.03198e-19	9.63683e-18
ENSMUSG00000027356	Fermt1	Pleckstrin homology domain||Kindlin-2, N-terminal||Kindlin/fermitin||FERM central domain||Kindlin/fermitin, PH domain||FERM superfamily, second domain||PH-like domain superfamily||Band 4.1 domain	2:132904389-132945906	0.337055	3.3135	-3.31224	3.16041e-19	1.00354e-17
ENSMUSG00000035226	Rims4	C2 domain superfamily||C2 domain||Rim-like	2:163859751-163918683	0.096847	0.8001	-3.06773	3.18889e-19	1.01066e-17
ENSMUSG00000054423	Cadps	-||Calcium-dependent secretion activator domain||PH-like domain superfamily||Calcium-dependent secretion activator||Munc13 homology 1||Pleckstrin homology domain	14:12372563-12823079	5.07922	1.29008	1.9682	3.4291e-19	1.08575e-17
ENSMUSG00000000202	Btbd17	SKP1/BTB/POZ domain superfamily||BTB/POZ domain||BTB/Kelch-associated	11:114791217-114795945	7.94694	1.86843	2.29856	3.47106e-19	1.09799e-17
ENSMUSG00000055538	Zcchc24	Zinc finger domain-containing protein 24, zinc-binding domain||Zinc finger, CCHC-type||Zinc knuckle CX2CX3GHX4C||Zinc-binding domain||Zinc finger, CCHC-type superfamily	14:25711642-25769039	3.85582	10.6095	-1.53476	3.65445e-19	1.1549e-17
ENSMUSG00000031561	Tenm3	EGF-like domain, extracellular||EGF-like, conserved site||Rhs repeat-associated core||Carboxypeptidase-like, regulatory domain superfamily||Teneurin-2/3||Tenascin, EGF-like domain||YD repeat||EGF-like domain||Six-bladed beta-propeller, TolB-like||Tox-GHH domain||Teneurin intracellular, N-terminal	8:48227682-48843951	114.574	70.4606	1.44796	3.67369e-19	1.15922e-17
ENSMUSG00000017861	Mybl2	Homeobox-like domain superfamily||Myb-like transcription factor||C-myb, C-terminal||Myb domain||SANT/Myb domain	2:163054687-163084688	8.57205	22.923	-1.6885	3.67507e-19	1.15922e-17
ENSMUSG00000039646	Vasn	Leucine-rich repeat domain superfamily||Fibronectin type III||EGF-like, conserved site||Leucine-rich repeat||Fibronectin type III superfamily||EGF-like domain||Leucine-rich repeat, typical subtype||Immunoglobulin-like fold||Cysteine-rich flanking region, C-terminal||Leucine-rich repeat N-terminal domain	16:4639941-4650802	2.70738	8.24624	-1.70346	3.71864e-19	1.17074e-17
ENSMUSG00000036111	Lmo1	Zinc finger, LIM-type	7:109138572-109175207	2.16352	9.24151	-2.21264	3.80661e-19	1.1973e-17
ENSMUSG00000036782	Klhl13	BTB/Kelch-associated||Kelch repeat type 1||Kelch-type beta propeller||BTB-kelch protein||SKP1/BTB/POZ domain superfamily||BTB/POZ domain	X:23219271-23365082	9.81778	26.5915	-1.55434	3.95275e-19	1.23975e-17
ENSMUSG00000022311	Csmd3	CUB domain||Sushi/SCR/CCP domain||Sushi/SCR/CCP superfamily||Spermadhesin, CUB domain superfamily	15:47580637-48792063	0.261805	0.00853	4.53991	3.9688e-19	1.24361e-17
ENSMUSG00000027376	Prom2	Prominin	2:127526473-127541467	0.181936	1.32356	-2.9782	4.1787e-19	1.30569e-17
ENSMUSG00000022758	P2rx6	P2X purinoreceptor extracellular domain superfamily||-||P2X purinoreceptor||P2X6 purinoceptor	16:17561885-17577800	0.540083	0.020625	4.36218	4.19056e-19	1.30816e-17
ENSMUSG00000028786	Tmem54	Beta-casein-like	4:129105548-129111626	0.133692	3.20225	-4.56729	4.9143e-19	1.52978e-17
XLOC_056184	XLOC_056184	--	CHR_MG4180_PATCH:109452374-109460615	0.367288	38.3753	-6.66035	4.94725e-19	1.5386e-17
ENSMUSG00000070462	Tlnrd1	-	7:83879873-83884305	6.57232	18.1924	-1.50389	5.04205e-19	1.56662e-17
ENSMUSG00000049907	Rasl11b	P-loop containing nucleoside triphosphate hydrolase||Small GTP-binding protein domain||Small GTPase||Small GTPase superfamily, Ras-type	5:74188989-74199481	45.8993	11.9238	1.77052	5.43994e-19	1.68709e-17
ENSMUSG00000039007	Cpq	Carboxypeptidase Q||Peptidase M28	15:33083129-33594552	9.33367	1.71264	2.34801	5.65794e-19	1.75306e-17
ENSMUSG00000023391	Dlx2	Homeobox, conserved site||Helix-turn-helix motif||Homeobox domain||Distal-less-like homeobox protein, N-terminal domain||Homeobox-like domain superfamily||Homeobox domain, metazoa	2:71543408-71546754	1.14805	4.72096	-2.1657	5.71663e-19	1.7696e-17
ENSMUSG00000027215	Cd82	Tetraspanin, EC2 domain superfamily||Tetraspanin, conserved site||-||Tetraspanin/Peripherin||Tetraspanin	2:93419111-93463140	5.94782	1.17944	2.17828	5.83534e-19	1.80467e-17
ENSMUSG00000043531	Sorcs1	WD40/YVTN repeat-like-containing domain superfamily||Sortilin, C-terminal||Sortilin, N-terminal||Immunoglobulin-like fold||PKD domain superfamily||-||VPS10||PKD domain	19:50143299-50678646	4.53493	0.995758	2.06594	6.38929e-19	1.97231e-17
ENSMUSG00000021782	Dlg5	PDZ domain||Death-like domain superfamily||PDZ superfamily||Disks large homologue 5, SH3 domain||Domain of unknown function DUF622||Guanylate kinase/L-type calcium channel beta subunit||SH3 domain||-||Guanylate kinase-like domain||CARD domain||SH3-like domain superfamily||P-loop containing nucleoside triphosphate hydrolase||PDZ domain 6	14:24133953-24245920	8.63961	24.8633	-1.74945	6.71586e-19	2.0712e-17
ENSMUSG00000028876	Epha10	Sterile alpha motif/pointed domain superfamily||Fibronectin type III||Tyrosine-protein kinase, receptor class V, conserved site||Protein kinase domain||Galactose-binding-like domain superfamily||Immunoglobulin-like fold||Sterile alpha motif domain||Protein kinase-like domain superfamily||Tyrosine-protein kinase ephrin type A/B receptor-like||Fibronectin type III superfamily||Ephrin receptor, tran…	4:124880899-124917800	0.975307	0.13287	3.01993	6.82553e-19	2.10307e-17
ENSMUSG00000028655	Mfsd2a	MFS transporter superfamily||Lactose permease-like	4:122946850-122961188	1.02205	4.59868	-2.13978	8.04643e-19	2.47629e-17
ENSMUSG00000038418	Egr1	Zinc finger C2H2-type||Early growth response, N-terminal||Zinc finger C2H2 superfamily||Early growth response protein 1, C-terminal	18:34859823-34864984	2.65027	0.63384	2.02471	8.12322e-19	2.49367e-17
ENSMUSG00000025576	Rbfox3	RNA-binding domain superfamily||Nucleotide-binding alpha-beta plait domain superfamily||RNA recognition motif domain||RNA binding protein Fox-1||Fox-1 C-terminal domain||FOX1, RNA recognition motif	11:118489762-118911597	1.98074	0.310004	2.86824	8.41073e-19	2.57955e-17
ENSMUSG00000020573	Pik3cg	Phosphatidylinositol 3-kinase, C2 domain||Ubiquitin-like domain superfamily||-||Armadillo-type fold||Phosphatidylinositol 3-kinase adaptor-binding (PI3K ABD) domain||Phosphatidylinositol 3-kinase, Vps34 type||C2 domain superfamily||Phosphatidylinositol 3-kinase Ras-binding (PI3K RBD) domain||Phosphatidylinositol 3-/4-kinase, catalytic domain superfamily||Phosphatidylinositol kinase||Phosphatidyli…	12:32173473-32208659	2.40995	0.505374	2.37032	9.05958e-19	2.77381e-17
ENSMUSG00000005470	Asf1b	Histone chaperone ASF1-like superfamily||Histone chaperone ASF1-like	8:83955507-83970197	6.9838	19.4821	-1.5506	9.0608e-19	2.77381e-17
ENSMUSG00000050666	Vstm4	Immunoglobulin-like fold||Immunoglobulin-like domain superfamily||Immunoglobulin V-set domain||Immunoglobulin-like domain	14:32856756-32939491	2.51984	0.401973	2.60371	9.57362e-19	2.9281e-17
ENSMUSG00000084128	Esrp2	Ribonuclease H superfamily||Ribonuclease H-like superfamily||RNA recognition motif domain||Epithelial splicing regulatory protein 2||Nucleotide-binding alpha-beta plait domain superfamily||RNA-binding domain superfamily	8:106130319-106136974	0.406723	3.05583	-2.90216	9.8329e-19	3.00464e-17
ENSMUSG00000000724	Cryba1	Gamma-crystallin-like||Beta/gamma crystallin	11:77718615-77725283	9600.99	0.396579	14.4335	1.02593e-18	3.13206e-17
ENSMUSG00000035200	Chrnb4	Neurotransmitter-gated ion-channel transmembrane domain||Neurotransmitter-gated ion-channel ligand-binding domain superfamily||Neurotransmitter-gated ion-channel ligand-binding domain||Neurotransmitter-gated ion-channel transmembrane domain superfamily||Nicotinic acetylcholine receptor||Neurotransmitter-gated ion-channel, conserved site||Neurotransmitter-gated ion-channel	9:55028154-55048779	1.59237	0.172865	3.14463	1.05942e-18	3.23132e-17
ENSMUSG00000043913	Ccdc60	Protein of unknown function DUF4698	5:116124641-116288985	1.08777	0.155072	2.79637	1.09413e-18	3.33413e-17
ENSMUSG00000029660	Tex26	-	5:149439660-149470979	4.4313	0.414012	3.15955	1.13535e-18	3.45659e-17
ENSMUSG00000021098	4930447C04Rik	Six6 opposite strand transcript 1||-	12:72881109-72942416	9.89096	1.28813	2.70608	1.23115e-18	3.7448e-17
ENSMUSG00000005397	Nid1	Growth factor receptor cysteine-rich domain superfamily||EGF-like calcium-binding, conserved site||Green fluorescent protein||EGF-like calcium-binding domain||Six-bladed beta-propeller, TolB-like||EGF domain||EGF-like domain||EGF-type aspartate/asparagine hydroxylation site||Thyroglobulin type-1||Thyroglobulin type-1 superfamily||G2 nidogen/fibulin G2F||NIDO domain||LDLR class B repeat||EGF-like,…	13:13437551-13512269	129.574	43.9746	1.5256	1.26703e-18	3.85042e-17
ENSMUSG00000020358	Hnrnpab	RNA recognition motif domain||hnRNPAB, RNA recognition motif 1||RNA-binding domain superfamily||CARG-binding factor, N-terminal||Nucleotide-binding alpha-beta plait domain superfamily	11:51600100-51606847	132.551	382.289	-1.46212	1.29688e-18	3.93395e-17
ENSMUSG00000015354	Pcolce2	Spermadhesin, CUB domain superfamily||Tissue inhibitor of metalloproteinases-like, OB-fold||Procollagen C-endopeptidase enhancer, NTR domain||Netrin module, non-TIMP type||Netrin domain||CUB domain	9:95637601-95698096	0.184375	1.10383	-2.58215	1.4268e-18	4.3241e-17
ENSMUSG00000027869	Hsd3b6	3-beta hydroxysteroid dehydrogenase/isomerase||NAD(P)-binding domain superfamily	3:98805504-98814443	7.98974	1.8471	2.07188	1.46941e-18	4.44514e-17
ENSMUSG00000029291	Rufy3	FYVE zinc finger||RUN domain||Zinc finger, FYVE-related||Zinc finger, FYVE/PHD-type||Zinc finger, RING/FYVE/PHD-type||RUN domain superfamily	5:88565040-88651392	28.4376	9.18818	1.48069	1.63363e-18	4.93293e-17
ENSMUSG00000079523	Tmsb10	Beta-thymosin superfamily||Beta-thymosin	6:72957347-72958748	76.3799	211.222	-1.50318	1.8344e-18	5.52914e-17
ENSMUSG00000032179	Bmp5	Transforming growth factor-beta-related||Cystine-knot cytokine||Transforming growth factor beta, conserved site||Transforming growth factor-beta, C-terminal||TGF-beta, propeptide	9:75775364-75900310	0.382056	1.99442	-2.34646	2.03477e-18	6.12753e-17
ENSMUSG00000017897	Eya2	EYA domain superfamily||Eyes absent homologue 2||EYA domain||Eyes absent family||HAD-like superfamily	2:165595032-165771727	5.138	24.4358	-2.47267	2.18034e-18	6.54811e-17
ENSMUSG00000050965	Prkca	Protein kinase C-like, phorbol ester/diacylglycerol-binding domain||Protein kinase, ATP binding site||Protein kinase domain||Protein kinase C, alpha/beta/gamma types||Diacylglycerol/phorbol-ester binding||Classical Protein Kinase C alpha, catalytic domain||Serine/threonine-protein kinase, active site||C2 domain||Protein kinase, C-terminal||C2 domain superfamily||Protein kinase-like domain superfa…	11:107933387-108343928	5.25796	1.87049	1.55412	2.2847e-18	6.85535e-17
ENSMUSG00000029546	Uncx	Homeobox domain||Homeobox, conserved site||Homeobox-like domain superfamily	5:139543494-139548179	0.10873	1.33283	-3.8824	2.34554e-18	7.03154e-17
ENSMUSG00000039316	Rftn1	Raftlin family	17:49992257-50190674	6.30568	1.62704	1.81614	2.41132e-18	7.22224e-17
ENSMUSG00000068923	Syt11	Synaptotagmin-11||C2 domain superfamily||C2 domain||Synaptotagmin	3:88744700-88775164	52.6553	16.4255	1.68765	2.48128e-18	7.42508e-17
ENSMUSG00000041923	Nol4	Nucleolar protein 4 family||Nucleolar protein 4	18:22693084-23041671	2.87052	0.897832	2.0463	2.51792e-18	7.52795e-17
ENSMUSG00000033491	Prss35	Serine proteases, trypsin family, histidine active site||Serine proteases, trypsin domain||Peptidase S1, PA clan	9:86743649-86758443	0.286491	1.46239	-2.37577	2.5689e-18	7.67347e-17
ENSMUSG00000070407	Hs3st3b1	Sulfotransferase domain||P-loop containing nucleoside triphosphate hydrolase||Heparan sulfate sulfotransferase	11:63885792-63922290	1.70443	5.14323	-1.62866	2.67987e-18	7.99776e-17
ENSMUSG00000045725	Prr15	Proline-rich protein 15	6:54325835-54330201	0.339636	2.68115	-2.83637	2.8789e-18	8.58404e-17
ENSMUSG00000069266	Hist1h4b	CENP-T/Histone H4, histone fold||TATA box binding protein associated factor (TAF)||Histone H4||Histone H4, conserved site||Histone-fold	13:23757013-23757409	339.684	866.61	-1.38518	2.94487e-18	8.76501e-17
ENSMUSG00000034949	Zfr2	DZF domain||2-5-oligoadenylate synthetase, N-terminal||-||Zinc finger C2H2 superfamily||Zinc finger C2H2-type||Matrin/U1-C-like, C2H2-type zinc finger	10:81233155-81252123	3.35407	0.824239	2.13106	2.96744e-18	8.82429e-17
ENSMUSG00000042106	Inka1	FAM212 domain||PAK4-inhibitor inka	9:107984223-107985879	2.92946	12.3848	-2.08885	3.28001e-18	9.74505e-17
ENSMUSG00000022129	Dct	Uncharacterised domain, di-copper centre||Tyrosinase copper-binding domain	14:118012790-118052244	11.141	0.435784	4.64195	3.35655e-18	9.96355e-17
ENSMUSG00000049939	Lrrc4	Immunoglobulin subtype||Immunoglobulin-like fold||Leucine-rich repeat N-terminal domain||Cysteine-rich flanking region, C-terminal||Immunoglobulin-like domain||Immunoglobulin I-set||Leucine-rich repeat, typical subtype||Leucine-rich repeat||Leucine-rich repeat domain superfamily||Leucine-rich repeat-containing protein 4||Immunoglobulin subtype 2||Immunoglobulin-like domain superfamily	6:28661831-28831747	4.87925	0.835727	2.51464	3.37039e-18	9.99571e-17
ENSMUSG00000042846	Lrrtm3	Leucine-rich repeat, typical subtype||Leucine-rich repeat domain superfamily||Leucine-rich repeat N-terminal domain||Leucine-rich repeat	10:63928472-64090277	0.664648	0.029678	4.33665	3.56351e-18	1.0559e-16
ENSMUSG00000021636	Marveld2	Marvel domain||Occludin homology domain||MARVEL domain-containing protein 2||ELL/occludin family	13:100595957-100616971	0.481579	3.01916	-2.63982	3.7199e-18	1.10126e-16
ENSMUSG00000039347	Atp6v0e2	ATPase, V0 complex, subunit e1/e2, metazoa||ATPase, V0 complex, subunit e1/e2	6:48537615-48541801	20.9914	6.55077	1.65517	3.73269e-18	1.10407e-16
ENSMUSG00000115388	Eppk1	Plectin repeat||Plakin repeat superfamily	15:76101481-76120195	0.0428	0.334007	-3.00778	3.81869e-18	1.1285e-16
ENSMUSG00000061411	Nol4l	Nucleolar protein 4 family||Nucleolar protein 4-like	2:153407462-153529971	3.82858	10.3915	-1.47108	3.95045e-18	1.16537e-16
ENSMUSG00000026728	Vim	Vimentin||Intermediate filament protein, conserved site||Intermediate filament, rod domain||Intermediate filament head, DNA-binding domain	2:13573927-13582826	312.037	110.188	1.47357	4.08002e-18	1.20252e-16
ENSMUSG00000053846	Lipg	Triacylglycerol lipase family||Lipase, N-terminal||Lipase/vitellogenin||PLAT/LH2 domain superfamily||Alpha/Beta hydrolase fold||Lipoprotein lipase||PLAT/LH2 domain||Lipase, LIPH-type	18:74939322-74961263	0.293369	1.76454	-2.65491	4.40142e-18	1.29495e-16
ENSMUSG00000018581	Dnah11	Dynein heavy chain 3, AAA+ lid domain||Dynein heavy chain, domain-1||Dynein heavy chain, hydrolytic ATP-binding dynein motor region||Dynein heavy chain, ATP-binding dynein motor region||Dynein heavy chain AAA lid domain||Dynein heavy chain region D6 P-loop domain||Dynein heavy chain, AAA 5 extension domain||Dynein heavy chain||Dynein heavy chain, C-terminal domain||Dynein heavy chain, AAA module …	12:117877982-118199043	2.14404	0.0643357	2.55934	4.41641e-18	1.29821e-16
ENSMUSG00000015652	Steap1	Ferric reductase transmembrane component-like domain	5:5736317-5749326	4.18907	0.793655	2.35557	4.7085e-18	1.38163e-16
ENSMUSG00000017499	Cdc6	Cdc6, C-terminal||Cell division protein Cdc6/18||Winged helix DNA-binding domain superfamily||AAA lid domain||AAA+ ATPase domain||P-loop containing nucleoside triphosphate hydrolase||Winged helix-like DNA-binding domain superfamily||-	11:98907801-98923940	5.33609	15.3365	-1.48947	5.0111e-18	1.46783e-16
ENSMUSG00000036887	C1qa	Complement C1q subcomponent subunit A||Collagen triple helix repeat||C1q domain||Tumour necrosis factor-like domain superfamily	4:136895917-136898803	4.67883	0.614107	2.88895	5.34112e-18	1.55901e-16
ENSMUSG00000027246	Ell3	RNA polymerase II elongation factor ELL, N-terminal||ELL/occludin family||RNA polymerase II elongation factor ELL3||Occludin homology domain	2:121439010-121444278	0.0658597	2.13936	-4.67033	5.56359e-18	1.6211e-16
ENSMUSG00000031217	Efnb1	Ephrin, conserved site||Ephrin-B ectodomain||Ephrin||Ephrin receptor-binding domain||Cupredoxin	X:99136130-99148991	8.98518	25.4983	-1.538	5.66063e-18	1.64793e-16
ENSMUSG00000079546	Gm11146	-	16:77588578-77610387	3.91909	1.22299	1.63599	5.80362e-18	1.6866e-16
ENSMUSG00000046159	Chrm3	G protein-coupled receptor, rhodopsin-like||GPCR, rhodopsin-like, 7TM||Muscarinic acetylcholine receptor M3||Muscarinic acetylcholine receptor family	13:9875486-10360847	0.957128	0.0566173	4.18601	6.18584e-18	1.79454e-16
ENSMUSG00000001930	Vwf	von Willebrand factor A-like domain superfamily||-||von Willebrand factor, type A||von Willebrand factor, VWA N-terminal domain||VWFC domain||Von Willebrand factor||Serine protease inhibitor-like superfamily||Uncharacterised domain, cysteine-rich||Trypsin Inhibitor-like, cysteine rich domain||Cystine knot, C-terminal||von Willebrand factor, type D domain	6:125546774-125686679	6.91998	2.42893	1.477	6.3191e-18	1.83001e-16
ENSMUSG00000055333	Fat2	Cadherin conserved site||Concanavalin A-like lectin/glucanase domain superfamily||EGF-like, conserved site||Cadherin-like superfamily||Laminin G domain||Cadherin-like||EGF-like calcium-binding domain||EGF-like domain	11:55250609-55336564	0.0687577	0.486923	-2.86798	6.40048e-18	1.85196e-16
ENSMUSG00000036537	Rnf113a1	Zinc finger, CCCH-type||Zinc finger, CCCH-type superfamily||Zinc finger, RING-type||Zinc finger, RING/FYVE/PHD-type||Pre-mRNA-splicing factor CWC24-like||Zinc finger, RING-type, conserved site	X:37191245-37192467	10.2192	2.27707	2.13261	6.69038e-18	1.93248e-16
ENSMUSG00000005410	Mcm5	Nucleic acid-binding, OB-fold||MCM, AAA-lid domain||MCM OB domain||MCM domain||P-loop containing nucleoside triphosphate hydrolase||MCM N-terminal domain||Mini-chromosome maintenance, conserved site||DNA replication licensing factor Mcm5||Mini-chromosome maintenance protein	8:75109569-75128439	37.9553	96.8002	-1.4166	6.81709e-18	1.96737e-16
ENSMUSG00000030170	Wnt5b	Wnt||Wnt-5b protein||Wnt protein, conserved site	6:119432531-119544347	19.973	7.73885	1.82287	7.07905e-18	2.0412e-16
ENSMUSG00000001508	Sgca	Immunoglobulin-like fold||Alpha-sarcoglycan||Dystroglycan-type cadherin-like||Sarcoglycan alpha/epsilon||Cadherin-like superfamily	11:94962791-94976327	0.688653	0.006584	5.91803	7.79786e-18	2.24263e-16
ENSMUSG00000040152	Thbs1	Thrombospondin, C-terminal||VWFC domain||EGF-like, conserved site||TSP type-3 repeat||Concanavalin A-like lectin/glucanase domain superfamily||Laminin G domain||Thrombospondin type-1 (TSP1) repeat||Thrombospondin, type 3 repeat||Thrombospondin type-1 (TSP1) repeat superfamily||Thrombospondin, type 3-like repeat||EGF-like calcium-binding domain||EGF-like domain||Thrombospondin-1	2:118111876-118127133	12.7243	33.7506	-1.45476	8.10659e-18	2.3294e-16
ENSMUSG00000056069	Otulinl	-||Inactive ubiquitin thioesterase OTULINL||FAM105	15:27655069-27681579	5.579	1.33352	1.95422	8.39001e-18	2.40876e-16
ENSMUSG00000049092	Gpr137c	Integral membrane protein GPR137||-	14:45219717-45282725	5.63616	1.67787	1.71952	8.62527e-18	2.47417e-16
ENSMUSG00000033569	Adgrb3	GPCR, family 2, secretin-like, conserved site||Thrombospondin type-1 (TSP1) repeat||Thrombospondin type-1 (TSP1) repeat superfamily||GPCR family 2, extracellular hormone receptor domain superfamily||GPCR, family 2, extracellular hormone receptor domain||GPCR, family 2-like||GPCR, family 2, secretin-like||GAIN domain, N-terminal||GPS motif||GPCR, family 2, brain-specific angiogenesis inhibitor	1:25067476-25829707	4.24816	0.865374	2.261	8.78733e-18	2.51848e-16
ENSMUSG00000039835	Nhsl1	Nance-Horan syndrome protein family	10:18318512-18533892	29.6996	14.0459	1.37357	8.89057e-18	2.54587e-16
ENSMUSG00000039431	Mtmr7	MTMR7, PH-GRAM domain||-||Protein-tyrosine phosphatase, catalytic||Myotubularin family||Myotubularin-like phosphatase domain||PH-like domain superfamily||Protein-tyrosine phosphatase-like||Protein-tyrosine phosphatase, active site||Tyrosine specific protein phosphatases domain||Myotubularin-related protein 7	8:40551095-40634797	16.5507	5.70932	1.53454	9.15008e-18	2.61793e-16
ENSMUSG00000009246	Trpm5	TRPM, SLOG domain||Ion transport domain||Transient receptor potential cation channel subfamily M member 5||-	7:143069153-143094642	0.660662	0.040497	5.52033	9.31023e-18	2.66146e-16
ENSMUSG00000041362	Shtn1	Shootin-1	19:58973356-59076100	0.714569	2.73904	-2.01901	9.68914e-18	2.7674e-16
ENSMUSG00000046550	Spin2c	Spindlin-2||Spindlin/spermiogenesis-specific protein	X:153832225-153834243	2.09054	9.98267	-2.36771	1.03025e-17	2.94006e-16
ENSMUSG00000026669	Mcm10	Replication factor Mcm10, C-terminal||Zinc finger, Mcm10/DnaG-type||Minichromosome maintenance protein 10	2:4989714-5012791	12.9372	27.873	-1.37546	1.03399e-17	2.94819e-16
ENSMUSG00000033777	Tlr13	Leucine rich repeat 4||Leucine-rich repeat||Toll/interleukin-1 receptor homology (TIR) domain||Toll/interleukin-1 receptor homology (TIR) domain superfamily||Leucine-rich repeat, typical subtype||Leucine-rich repeat domain superfamily	X:106143204-106160493	0.547035	0.054636	3.2243	1.09064e-17	3.1044e-16
ENSMUSG00000003051	Elf3	Sterile alpha motif/pointed domain superfamily||Winged helix-like DNA-binding domain superfamily||Winged helix DNA-binding domain superfamily||ETS-related transcription factor Elf-3||Pointed domain||Ets domain	1:135253575-135258568	0.320351	2.29535	-2.85507	1.11085e-17	3.15923e-16
ENSMUSG00000028332	Hemgn	Hemogen	4:46393989-46413506	1.29807	6.32877	-2.32278	1.11516e-17	3.16878e-16
ENSMUSG00000029657	Hsph1	Heat shock protein 70kD, C-terminal domain superfamily||Heat shock protein 70kD, peptide-binding domain superfamily||Heat shock protein 70 family||Heat shock protein 70, conserved site||HSPH1, nucleotide-binding domain	5:149614287-149636376	31.1725	76.9626	-1.34163	1.21153e-17	3.43673e-16
ENSMUSG00000026787	Gad2	Pyridoxal phosphate-dependent transferase, major domain||Pyridoxal-phosphate binding site||Pyridoxal phosphate-dependent decarboxylase||Pyridoxal phosphate-dependent transferase	2:22622205-22693874	0.660494	3.01259	-2.18772	1.232e-17	3.49183e-16
ENSMUSG00000066058	Cldn19	PMP-22/EMP/MP20/Claudin superfamily||Claudin, conserved site||Claudin	4:119255414-119262438	0.209804	0	8.57755	1.25327e-17	3.54907e-16
ENSMUSG00000020642	Rnf144a	Zinc finger, RING/FYVE/PHD-type||IBR domain||Zinc finger, RING-type, conserved site||E3 ubiquitin ligase RBR family||Zinc finger, RING-type	12:26300964-26415254	11.9819	30.6684	-1.48291	1.27575e-17	3.60967e-16
ENSMUSG00000040717	Il17rd	Interleukin 17 receptor D, N-terminal||Zinc finger C2H2-type||Interleukin-17 receptor-like||SEFIR domain	14:27038941-27107286	4.72787	20.4176	-2.06231	1.28834e-17	3.6422e-16
ENSMUSG00000004612	Nkg7	PMP-22/EMP/MP20/Claudin superfamily||PMP-22/EMP/MP20	7:43437073-43438249	1.3545	0	8.94583	1.32203e-17	3.73109e-16
ENSMUSG00000062157	Ifnlr1	Fibronectin type III||Fibronectin type III superfamily||Immunoglobulin-like fold	4:135686287-135708181	0.0587623	0.825247	-3.83616	1.38117e-17	3.89468e-16
ENSMUSG00000006403	Adamts4	ADAM cysteine-rich domain 2||ADAMTS/ADAMTS-like||Metallopeptidase, catalytic domain superfamily||ADAM-TS Spacer 1||Thrombospondin type-1 (TSP1) repeat||ADAM, cysteine-rich domain||Thrombospondin type-1 (TSP1) repeat superfamily||Peptidase M12B, propeptide||Peptidase M12B, ADAM/reprolysin	1:171250421-171260637	10.8984	3.91642	1.44876	1.38553e-17	3.90368e-16
ENSMUSG00000001672	Marveld3	Marvel domain	8:109947914-109962203	0.040593	0.947887	-4.27902	1.58333e-17	4.4572e-16
ENSMUSG00000060429	Sntb1	PDZ superfamily||PDZ domain||Pleckstrin homology domain||Syntrophin, split Pleckstrin homology (PH) domain||PH-like domain superfamily||Syntrophin	15:55636388-55906949	19.0355	6.21066	1.50329	1.6958e-17	4.76573e-16
ENSMUSG00000020808	Pimreg	RCS1	11:72042032-72047370	22.5697	58.4688	-1.39597	1.85296e-17	5.20299e-16
ENSMUSG00000040433	Zbtb38	BTB/POZ domain||SKP1/BTB/POZ domain superfamily||-||Zinc finger C2H2 superfamily||Zinc finger C2H2-type	9:96682770-96752831	8.54384	2.67828	1.58837	1.88502e-17	5.28856e-16
ENSMUSG00000004565	Pnpla6	-||Cyclic nucleotide-binding domain||Lysophospholipase patatin, conserved site||RmlC-like jelly roll fold||Patatin-like phospholipase domain||Acyl transferase/acyl hydrolase/lysophospholipase||Cyclic nucleotide-binding-like	8:3515384-3544267	20.1234	6.88904	1.43821	1.89425e-17	5.30997e-16
ENSMUSG00000034981	Parm1	Prostate androgen-regulated mucin-like protein 1	5:91517615-91626894	22.5661	8.24178	1.42173	1.96475e-17	5.49832e-16
ENSMUSG00000027171	Prrg4	Gamma-carboxyglutamic acid-rich (GLA) domain||Gamma-carboxyglutamic acid-rich (GLA) domain superfamily||Coagulation factor-like, Gla domain superfamily	2:104830741-104849876	0.219013	1.37623	-2.56515	2.08582e-17	5.82732e-16
ENSMUSG00000042978	Sbk1	Protein kinase-like domain superfamily||Serine/threonine-protein kinase, Sbk1||Protein kinase domain||Serine/threonine-protein kinase, active site||-	7:126272619-126295016	20.2806	57.8635	-1.55044	2.53351e-17	7.07214e-16
ENSMUSG00000014846	Tppp3	Tubulin polymerisation-promoting protein family member 3||EF-hand domain pair||P25-alpha	8:105467493-105471526	13.5646	3.36733	2.2462	2.57648e-17	7.18606e-16
ENSMUSG00000066406	Akap13	Pleckstrin homology domain||ARHGEF1-like, PH domain||Protein kinase C-like, phorbol ester/diacylglycerol-binding domain||Dbl homology (DH) domain superfamily||Dbl homology (DH) domain||PH-like domain superfamily||A-kinase anchor protein 13	7:75455534-75754609	50.6227	21.2916	1.38139	2.5823e-17	7.19623e-16
ENSMUSG00000026620	Mark1	Ubiquitin-associated domain||Kinase associated domain 1 (KA1)||Protein kinase-like domain superfamily||Serine/threonine-protein kinase, active site||Protein kinase, ATP binding site||Protein kinase domain||KA1 domain/Ssp2, C-terminal	1:184896789-184999570	4.02386	10.392	-1.42626	2.63397e-17	7.33409e-16
ENSMUSG00000079654	Prrt4	-	6:29169229-29179584	3.31044	0.759892	2.07717	2.72476e-17	7.58053e-16
ENSMUSG00000023960	Enpp5	Alkaline-phosphatase-like, core domain superfamily||-||Type I phosphodiesterase/nucleotide pyrophosphatase/phosphate transferase	17:44078813-44086567	5.66573	1.5687	1.83235	2.81252e-17	7.81815e-16
ENSMUSG00000021725	Parp8	Poly(ADP-ribose) polymerase, catalytic domain||-	13:116854820-117025537	13.3617	4.95963	1.41981	2.81684e-17	7.82361e-16
ENSMUSG00000006398	Cdc20	The WD repeat Cdc20/Fizzy family||-||WD40-repeat-containing domain superfamily||Anaphase-promoting complex subunit 4, WD40 domain||WD40-repeat-containing domain||WD40 repeat||WD40/YVTN repeat-like-containing domain superfamily||WD40 repeat, conserved site	4:118432901-118437352	35.8057	96.227	-1.4774	3.0069e-17	8.34452e-16
ENSMUSG00000033066	Gas7	WW domain||FCH domain||WW domain superfamily||AH/BAR domain superfamily||GAS7, F-BAR domain||F-BAR domain	11:67455437-67688990	12.2032	2.02705	2.88839	3.02213e-17	8.37978e-16
ENSMUSG00000002341	Ncan	Immunoglobulin subtype||Immunoglobulin-like fold||Sushi/SCR/CCP superfamily||Sushi/SCR/CCP domain||Immunoglobulin-like domain||EGF-like domain||C-type lectin fold||EGF-type aspartate/asparagine hydroxylation site||Link domain||C-type lectin, conserved site||EGF-like, conserved site||Immunoglobulin V-set domain||EGF-like calcium-binding, conserved site||C-type lectin-like/link domain superfamily||…	8:70093085-70120873	0.291103	1.87613	-2.71352	3.11058e-17	8.61787e-16
ENSMUSG00000038319	Kcnh2	PAS domain||PAS-associated, C-terminal||Cyclic nucleotide-binding-like||PAS domain superfamily||Potassium channel, voltage-dependent, ERG||Ion transport domain||Potassium channel, voltage-dependent, EAG/ELK/ERG||Cyclic nucleotide-binding domain||RmlC-like jelly roll fold||PAC motif||Voltage-dependent channel domain superfamily	5:24319589-24351604	9.41599	3.20665	1.70625	3.18353e-17	8.81264e-16
ENSMUSG00000028896	Rcc1	Regulator of chromosome condensation, RCC1||Regulator of chromosome condensation 1/beta-lactamase-inhibitor protein II	4:132331919-132353605	22.544	54.3942	-1.40546	3.1976e-17	8.8442e-16
ENSMUSG00000004651	Tyr	Tyrosinase copper-binding domain||Uncharacterised domain, di-copper centre	7:87424771-87493512	2.53185	0.0377837	5.80513	3.37344e-17	9.29961e-16
ENSMUSG00000029859	Epha1	Fibronectin type III||Sterile alpha motif/pointed domain superfamily||Tyrosine-protein kinase, receptor class V, conserved site||Tyrosine-protein kinase ephrin type A/B receptor-like||Ephrin receptor ligand binding domain||Fibronectin type III superfamily||Ephrin receptor, transmembrane domain||Galactose-binding-like domain superfamily||Protein kinase-like domain superfamily||Tyrosine-protein kin…	6:42358487-42373268	0.364048	2.54914	-3.02599	3.39148e-17	9.34161e-16
ENSMUSG00000020866	Cacna1g	Voltage-dependent calcium channel, T-type, alpha-1 subunit||Ion transport domain||Voltage-dependent calcium channel, alpha-1 subunit||Voltage-dependent channel domain superfamily	11:94408391-94474198	4.71401	10.1426	-1.57286	3.4282e-17	9.42713e-16
ENSMUSG00000036825	Ssx2ip	-||Afadin/alpha-actinin-binding	3:146404642-146440144	52.9663	19.3794	1.45826	3.57976e-17	9.83577e-16
ENSMUSG00000058571	Gpc6	Glypican-6||Glypican||Glypican, conserved site	14:116925315-117976544	58.2397	20.5096	2.14984	3.60707e-17	9.90263e-16
ENSMUSG00000001228	Uhrf1	SRA-YDG||SRA-YDG superfamily||Ubiquitin-like domain superfamily||Ubiquitin domain||PUA-like superfamily||Ubiquitin||Zinc finger, PHD-finger||Zinc finger, PHD-type||UHRF1, tandem tudor domain||Zinc finger, FYVE/PHD-type||Zinc finger, RING-type||Zinc finger, RING/FYVE/PHD-type||Zinc finger, RING-type, conserved site	17:56303321-56323486	51.75	131.68	-1.42929	3.76658e-17	1.03235e-15
ENSMUSG00000032554	Trf	Transferrin||Transferrin family, iron binding site||-||Transferrin-like domain||Serotransferrin, mammalian	9:103204001-103230444	11.7653	3.47523	1.71186	3.76995e-17	1.03242e-15
ENSMUSG00000024431	Nr3c1	Glucocorticoid receptor||-||Nuclear hormone receptor, ligand-binding domain||Nuclear hormone receptor-like domain superfamily||Zinc finger, NHR/GATA-type||Zinc finger, nuclear hormone receptor-type||Nuclear hormone receptor	18:39410545-39519421	6.5528	2.59401	1.48803	4.03296e-17	1.10354e-15
ENSMUSG00000029816	Gpnmb	Immunoglobulin-like fold||PKD/Chitinase domain||PKD domain||PKD domain superfamily||-	6:49036546-49070929	3.37759	0.114032	4.67532	4.09342e-17	1.11916e-15
ENSMUSG00000003534	Ddr1	Serine-threonine/tyrosine-protein kinase, catalytic domain||Galactose-binding-like domain superfamily||Protein kinase-like domain superfamily||Tyrosine-protein kinase, catalytic domain||Tyrosine-protein kinase, active site||-||Protein kinase domain||Coagulation factor 5/8 C-terminal domain||Tyrosine-protein kinase, receptor class II, conserved site||Epithelial discoidin domain-containing receptor…	17:35681567-35704621	39.7108	13.7361	1.50501	4.13359e-17	1.12922e-15
ENSMUSG00000034584	Exph5	Zinc finger, RING/FYVE/PHD-type||Rab-binding domain||Exophilin-5	9:53301670-53377514	0.136224	0.76372	-2.47369	4.24568e-17	1.15888e-15
XLOC_010143	XLOC_010143	--	11:121941314-121956720	1.17704	4.18631	-1.86125	4.32288e-17	1.17899e-15
ENSMUSG00000015143	Actn1	EF-hand, Ca insensitive||Spectrin/alpha-actinin||Calponin homology domain||EF-Hand 1, calcium-binding site||EF-hand domain||CH domain superfamily||Actinin-type actin-binding domain, conserved site||Alpha-actinin 1||Spectrin repeat||EF-hand domain pair	12:80167547-80260371	23.3852	60.5276	-1.46233	4.42037e-17	1.2036e-15
ENSMUSG00000022053	Ebf2	Transcription factor COE, DNA-binding domain||Transcription factor COE, IPT domain||Helix-loop-helix DNA-binding domain superfamily||Transcription factor COE, conserved site||Transcription factor COE||IPT domain||Transcription factor COE, DNA-binding domain superfamily||Transcription factor COE, helix-loop-helix domain||Immunoglobulin-like fold||Immunoglobulin E-set	14:67233292-67430918	0.31609	2.77215	-3.12684	4.78693e-17	1.30128e-15
ENSMUSG00000064288	Hist1h4k	CENP-T/Histone H4, histone fold||TATA box binding protein associated factor (TAF)||Histone H4||Histone H4, conserved site||Histone-fold	13:21750194-21750505	451.931	1103.12	-1.32265	5.0358e-17	1.36781e-15
ENSMUSG00000032261	Sh3bgrl2	Thioredoxin-like superfamily||SH3-binding, glutamic acid-rich protein	9:83548327-83638801	12.0255	4.41183	1.39407	5.06093e-17	1.37352e-15
ENSMUSG00000040268	Plekha1	Pleckstrin homology domain||-||PH-like domain superfamily	7:130865756-130913312	38.1608	10.9765	1.52123	5.20288e-17	1.41089e-15
ENSMUSG00000023992	Trem2	Immunoglobulin subtype||Immunoglobulin-like fold||Immunoglobulin V-set domain||Immunoglobulin-like domain superfamily	17:48346401-48354147	1.01	0.00711433	5.32971	5.53516e-17	1.49611e-15
ENSMUSG00000030894	Tpp1	-||Sedolisin domain||Peptidase S8/S53 domain superfamily||Peptidase S53, activation domain	7:105744811-105752235	21.4713	7.97563	1.46811	5.69763e-17	1.53878e-15
ENSMUSG00000069309	Hist1h2an	Histone H2A conserved site||Histone H2A/H2B/H3||Histone H2A, C-terminal domain||Histone-fold||Histone H2A	13:21786826-21787218	41.4564	115.456	-1.51173	5.95585e-17	1.6059e-15
ENSMUSG00000040297	Suco	-||SUN domain||Galactose-binding-like domain superfamily	1:161816114-161876682	62.6442	21.6204	1.54393	6.06438e-17	1.63384e-15
ENSMUSG00000047712	Ust	P-loop containing nucleoside triphosphate hydrolase||Heparan sulphate 2-O-sulfotransferase||Sulfotransferase	10:8204756-8518825	0.867016	2.97232	-1.81861	6.11461e-17	1.64604e-15
ENSMUSG00000045287	Rtn4rl1	Leucine-rich repeat||Leucine-rich repeat domain superfamily||Leucine-rich repeat, typical subtype	11:75193783-75267769	1.73319	0.327396	2.36261	6.19742e-17	1.66699e-15
ENSMUSG00000026824	Kcnj3	Immunoglobulin E-set||Potassium channel, inwardly rectifying, transmembrane domain||Potassium channel, inwardly rectifying, Kir3.1||Inward rectifier potassium channel, C-terminal||Potassium channel, inwardly rectifying, Kir||Potassium channel, inwardly rectifying, Kir, cytoplasmic	2:55435970-55598145	1.03814	0.109834	3.08533	6.28327e-17	1.68871e-15
ENSMUSG00000002808	Epdr1	Ependymin	13:19591706-19619927	12.6338	3.90956	1.68031	6.51631e-17	1.74993e-15
ENSMUSG00000038702	Dsel	P-loop containing nucleoside triphosphate hydrolase||Sulfotransferase domain||Chondroitin AC/alginate lyase	1:111858702-111864918	3.63289	10.0711	-1.58145	6.99307e-17	1.87342e-15
ENSMUSG00000053198	Prx	PDZ domain||-||PDZ superfamily	7:27490868-27520214	10.3252	1.9171	2.53169	7.20014e-17	1.92734e-15
ENSMUSG00000074305	Peak1	Tyrosine-protein kinase, active site||-||Protein kinase domain||Protein kinase-like domain superfamily	9:56201126-56418067	19.8176	7.08024	1.38197	7.27564e-17	1.94442e-15
ENSMUSG00000102752	Gm7694	Protein of unknown function DUF4628	1:170298199-170306332	5.57506	1.56901	1.79208	7.64914e-17	2.04096e-15
ENSMUSG00000031176	Dynlt3	Tctex-1-like superfamily||Dynein light chain Tctex-1 like	X:9654267-9663003	18.3573	5.58796	1.70493	7.74152e-17	2.06395e-15
ENSMUSG00000022565	Plec	Plectin/S10, N-terminal||Plakin repeat superfamily||Desmoplakin, spectrin-like domain||Desmoplakin, SH3 domain||Spectrin/alpha-actinin||Plectin repeat||Calponin homology domain||Plectin||Actinin-type actin-binding domain, conserved site||Winged helix-like DNA-binding domain superfamily||Spectrin repeat||CH domain superfamily||SH3 domain	15:76170974-76232574	25.7591	8.66563	1.50037	8.22603e-17	2.18961e-15
ENSMUSG00000002835	Chaf1a	-||Chromatin assembly factor 1 subunit A||Chromatin assembly factor 1 subunit A, N-terminal||Chromatin assembly factor 1 subunit A, C-terminal	17:56040439-56072289	10.0255	26.4868	-1.40855	8.30341e-17	2.20844e-15
ENSMUSG00000051777	Iqcj	Fusion protein IQCJ-SCHIP1, N-terminal	3:67892220-68056593	0.685045	0.00593367	6.41351	8.40507e-17	2.23369e-15
ENSMUSG00000044505	Lingo4	Leucine-rich repeat||Leucine-rich repeat domain superfamily||Immunoglobulin-like domain superfamily||Immunoglobulin subtype 2||Immunoglobulin-like fold||Immunoglobulin subtype||Cysteine-rich flanking region, C-terminal||Leucine-rich repeat N-terminal domain||Immunoglobulin-like domain||Leucine-rich repeat, typical subtype||Immunoglobulin I-set	3:94398517-94404501	0.481518	0.0111017	5.29432	8.50489e-17	2.25841e-15
ENSMUSG00000025407	Gli1	Zinc finger protein GLI1||Zinc finger C2H2-type||Zinc finger C2H2 superfamily	10:127329882-127341974	1.30523	7.65088	-2.7318	8.66866e-17	2.30007e-15
ENSMUSG00000063838	Cdc42ep5	Cdc42 effector||-||CRIB domain	7:4151260-4164860	1.3158	6.10723	-2.28045	8.96896e-17	2.37595e-15
ENSMUSG00000042988	Notum	Pectinacetylesterase/NOTUM	11:120653788-120661175	2.65338	0.332169	2.80399	9.3938e-17	2.48651e-15
XLOC_056154	XLOC_056154	--	CHR_MG3686_PATCH:111251656-111403987	7.69554	20.1577	-1.42227	9.432e-17	2.49464e-15
ENSMUSG00000022378	Fam49b	Protein FAM49||Protein of unknown function DUF1394	15:63929097-64060478	49.8438	21.9103	1.42222	9.76557e-17	2.58081e-15
ENSMUSG00000029925	Tbxas1	Cytochrome P450||Cytochrome P450 superfamily||Cytochrome P450, conserved site||Cytochrome P450, E-class, group I	6:38875404-39084585	1.4123	0.199545	2.61191	9.78141e-17	2.58294e-15
ENSMUSG00000016487	Ppfibp1	Liprin-beta, SAM domain repeat 2||Sterile alpha motif domain||Liprin-beta-1||Liprin-beta, SAM domain repeat 3||LAR-interacting protein, Liprin||-||Sterile alpha motif/pointed domain superfamily||Liprin-beta, SAM domain repeat 1	6:146888487-147032025	47.1535	16.1225	1.45967	9.82296e-17	2.59186e-15
ENSMUSG00000025776	Crispld1	LCCL domain superfamily||CAP domain||LCCL domain||CAP superfamily||Cysteine-rich secretory protein-related||Allergen V5/Tpx-1-related, conserved site	1:17727045-17766344	2.23726	6.74305	-1.63331	9.91186e-17	2.61324e-15
ENSMUSG00000028179	Cth	Pyridoxal phosphate-dependent transferase||Pyridoxal phosphate-dependent transferase domain 1||Cys/Met metabolism, pyridoxal phosphate-dependent enzyme||Pyridoxal phosphate-dependent transferase, major domain	3:157894248-157925077	3.42311	10.8394	-1.77033	9.92699e-17	2.61516e-15
ENSMUSG00000021136	Smoc1	EF-Hand 1, calcium-binding site||SMOC-1, extracellular calcium-binding domain||Kazal domain superfamily||EF-hand domain pair||Thyroglobulin type-1||Kazal domain||Thyroglobulin type-1 superfamily||SPARC/Testican, calcium-binding domain	12:81026808-81186414	5.63367	20.4411	-1.89708	9.95025e-17	2.61921e-15
ENSMUSG00000045545	Krt14	Keratin, type I||Intermediate filament protein, conserved site||Intermediate filament, rod domain	11:100203162-100207548	0.041805	1.17053	-4.79698	1.00006e-16	2.63038e-15
ENSMUSG00000069308	Hist1h2bp	Histone-fold||Histone H2A/H2B/H3||Histone H2B	13:21787461-21789213	76.6511	192.465	-1.36295	1.01327e-16	2.66302e-15
ENSMUSG00000031700	Gpt2	Pyridoxal phosphate-dependent transferase domain 1||Pyridoxal phosphate-dependent transferase||-||Aminotransferase, class I/classII||Pyridoxal phosphate-dependent transferase, major domain	8:85492576-85527560	6.08241	17.002	-1.57974	1.02912e-16	2.70042e-15
ENSMUSG00000045319	Proser2	-	2:6097607-6130211	2.93888	0.893858	1.9276	1.04793e-16	2.74759e-15
ENSMUSG00000026177	Slc11a1	NRAMP family	1:74375195-74386062	2.57554	0.462326	2.56358	1.05389e-16	2.76103e-15
ENSMUSG00000036298	Slc2a13	Sugar transporter, conserved site||Sugar/inositol transporter||Major facilitator superfamily domain||MFS transporter superfamily||Major facilitator, sugar transporter-like	15:91267696-91573261	2.39567	0.608089	1.86864	1.2086e-16	3.16387e-15
ENSMUSG00000053897	Slc39a8	Zinc/iron permease	3:135825279-135888572	3.76751	10.2706	-1.45213	1.24944e-16	3.26821e-15
ENSMUSG00000051855	Mest	-||Alpha/beta hydrolase fold-1||Alpha/Beta hydrolase fold||Epoxide hydrolase-like	6:30723547-30748465	283.59	673.608	-1.30913	1.26519e-16	3.30681e-15
ENSMUSG00000035615	Frmpd1	Ubiquitin-like domain superfamily||PDZ domain 6||FERM superfamily, second domain||PH-like domain superfamily||Band 4.1 domain||PDZ domain||FERM central domain||FERM domain||Ras-associating (RA) domain||FERM and PDZ domain-containing protein 1/3/4, FERM domain C-lobe||FERM/acyl-CoA-binding protein superfamily||PDZ superfamily	4:45184875-45285936	1.99784	0.511306	2.04948	1.30893e-16	3.41844e-15
ENSMUSG00000003992	Ssbp2	LIS1 homology motif||Sequence-specific single-strand DNA-binding protein||-	13:91460283-91703429	47.5014	15.8614	1.46379	1.38375e-16	3.611e-15
ENSMUSG00000001403	Ube2c	Ubiquitin-conjugating enzyme, active site||Ubiquitin-conjugating enzyme/RWD-like||Ubiquitin-conjugating enzyme E2	2:164769898-164778822	37.2598	93.2542	-1.36406	1.39908e-16	3.64815e-15
ENSMUSG00000048281	Dleu7	Leukemia-associated protein 7||-	14:62276231-62293047	0.210012	1.82514	-2.97674	1.42221e-16	3.70554e-15
ENSMUSG00000046942	Mageb16	Melanoma-associated antigen||MAGE homology domain||MAGE homology domain, winged helix WH1 motif||MAGE homology domain, winged helix WH2 motif	X:79623231-79671435	0.422006	0	8.45977	1.43713e-16	3.74148e-15
ENSMUSG00000025161	Slc16a3	Major facilitator superfamily domain||MFS transporter superfamily||Monocarboxylate transporter 4||Major facilitator superfamily||Monocarboxylate transporter||-	11:120948480-120960868	8.51008	18.303	-1.44243	1.49135e-16	3.87657e-15
ENSMUSG00000095041	AC149090.1	Phosphatidylserine decarboxylase-related	JH584304.1:25184-62055	15.6342	4.76178	1.66201	1.50742e-16	3.9153e-15
ENSMUSG00000034739	Mfrp	Spermadhesin, CUB domain superfamily||Frizzled domain||Low-density lipoprotein (LDL) receptor class A, conserved site||Frizzled cysteine-rich domain superfamily||LDL receptor-like superfamily||CUB domain||-||Low-density lipoprotein (LDL) receptor class A repeat	9:44101729-44109187	1.21151	0.0964213	3.43288	1.51883e-16	3.94184e-15
ENSMUSG00000026365	Cfh	-||Sushi/SCR/CCP domain||Sushi/SCR/CCP superfamily	1:140084708-140183764	2.67935	0.466287	2.48803	1.74399e-16	4.51562e-15
ENSMUSG00000018474	Chd3	Zinc finger, PHD-finger||Zinc finger, PHD-type||Chromo/chromo shadow domain||Helicase, C-terminal||Domain of unknown function DUF1087||CHD, C-terminal 2||DNA/RNA helicase, ATP-dependent, DEAH-box type, conserved site||CHD, N-terminal||Domain of unknown function DUF1086||High mobility group box domain superfamily||SNF2-like, N-terminal domain superfamily||Zinc finger, FYVE/PHD-type||Zinc finger, R…	11:69343273-69369406	23.5498	58.8839	-1.37045	1.80625e-16	4.67319e-15
ENSMUSG00000027524	Edn3	Endothelin||Endothelin-like toxin, conserved site||Endothelin-like toxin	2:174760619-174784042	0.699112	3.24441	-2.39905	1.82353e-16	4.71424e-15
ENSMUSG00000079042	Apela	-	8:65028417-65037336	0	0.931209	-8.68228	1.846e-16	4.76862e-15
ENSMUSG00000056296	Synpr	Synaptophysin/synaptoporin||Marvel domain	14:13284780-13616340	1.20602	0.143661	2.83013	1.85799e-16	4.79587e-15
ENSMUSG00000024812	Tjp2	PDZ superfamily||PDZ domain||Tight junction protein ZO||SH3-like domain superfamily||Guanylate kinase-like domain||ZO-2, SH3 domain||Tight junction protein ZO-2||P-loop containing nucleoside triphosphate hydrolase||Guanylate kinase/L-type calcium channel beta subunit||SH3 domain	19:24094505-24225030	8.36881	21.0425	-1.42521	1.87357e-16	4.83234e-15
ENSMUSG00000041912	Tdrkh	Tudor domain||K Homology domain, type 1 superfamily||K Homology domain, type 1||-||K Homology domain||SNase-like, OB-fold superfamily	3:94413273-94434668	9.49366	3.08962	1.93029	1.90148e-16	4.90052e-15
ENSMUSG00000030507	Dbx1	Helix-turn-helix motif||Homeobox, conserved site||Homeobox domain||Homeobox domain, metazoa||Homeobox-like domain superfamily	7:49631499-49636849	0.012227	0.544285	-5.35034	2.07663e-16	5.33948e-15
ENSMUSG00000006369	Fbln1	EGF-like calcium-binding domain||EGF-like domain||Growth factor receptor cysteine-rich domain superfamily||Anaphylatoxin/fibulin||EGF-like calcium-binding, conserved site||Fibulin-1||EGF-like, conserved site||Complement Clr-like EGF domain||EGF-type aspartate/asparagine hydroxylation site||Fibulin-2	15:85205949-85286535	17.1536	43.7467	-1.42138	2.14959e-16	5.52282e-15
ENSMUSG00000031021	Tmem9b	TMEM9	7:109735834-109752875	16.0366	4.47725	1.83734	2.17512e-16	5.5841e-15
ENSMUSG00000026672	Optn	NF-kappa-B essential modulator NEMO, N-terminal||NEMO, Zinc finger||NF-kappa-B essential modulator NEMO, CC2-LZ domain||Optineurin	2:5020642-5064051	3.05105	0.704146	2.04319	2.21529e-16	5.68284e-15
ENSMUSG00000027692	Tnik	Protein kinase domain||-||Protein kinase, ATP binding site||Serine/threonine-protein kinase, active site||Citron homology (CNH) domain||Protein kinase-like domain superfamily	3:28263214-28675858	3.42739	11.7074	-1.66974	2.23678e-16	5.73354e-15
ENSMUSG00000005057	Sh2b2	PH-like domain superfamily||SH2 domain superfamily||Phenylalanine zipper||SH2B adapter protein 2||SH2 domain||Pleckstrin homology domain||Phenylalanine zipper superfamily||SH2B2, SH2 domain||SH2B adapter protein	5:136218147-136246556	2.32599	7.86414	-1.90316	2.26476e-16	5.80078e-15
ENSMUSG00000038980	Rbbp8nl	DNA endonuclease Ctp1, N-terminal||DNA endonuclease RBBP8-like	2:180277646-180289879	0.0332893	0.524564	-3.94142	2.30085e-16	5.8887e-15
ENSMUSG00000021838	Samd4	Sterile alpha motif domain||Protein Smaug, SAM domain||-||Sterile alpha motif/pointed domain superfamily	14:46882854-47105815	3.26433	8.21732	-1.43389	2.33228e-16	5.96453e-15
ENSMUSG00000099517	Hist1h3g	Histone-fold||Histone H3/CENP-A||Histone H2A/H2B/H3	13:23535422-23535951	106.715	281.884	-1.438	2.36707e-16	6.04422e-15
ENSMUSG00000035455	Fignl1	-||Vps4 oligomerisation, C-terminal||ATPase, AAA-type, core||ATPase, AAA-type, conserved site||AAA+ ATPase domain||P-loop containing nucleoside triphosphate hydrolase	11:11787431-11808962	3.39719	14.6184	-2.12196	2.45068e-16	6.2481e-15
ENSMUSG00000041141	Pnmal1	Paraneoplastic antigen Ma	7:16959679-16964607	4.84053	0.810652	2.54044	2.48576e-16	6.33269e-15
ENSMUSG00000026825	Dnm1	Pleckstrin homology domain||Dynamin superfamily||-||Dynamin central domain||P-loop containing nucleoside triphosphate hydrolase||Dynamin-type guanine nucleotide-binding (G) domain||Dynamin, GTPase region, conserved site||GTPase effector domain||Dynamin, GTPase domain||PH-like domain superfamily||Dynamin GTPase effector||Dynamin-1	2:32308471-32353338	2.44584	9.91338	-2.07207	2.48784e-16	6.33314e-15
ENSMUSG00000021048	Mthfd1	P-loop containing nucleoside triphosphate hydrolase||Formate-tetrahydrofolate ligase, FTHFS||Tetrahydrofolate dehydrogenase/cyclohydrolase||Tetrahydrofolate dehydrogenase/cyclohydrolase, NAD(P)-binding domain||NAD(P)-binding domain superfamily||Tetrahydrofolate dehydrogenase/cyclohydrolase, catalytic domain||Tetrahydrofolate dehydrogenase/cyclohydrolase, conserved site||Formate-tetrahydrofolate l…	12:76255298-76319803	19.4653	46.0795	-1.34956	2.53202e-16	6.44067e-15
ENSMUSG00000024798	Htr7	5-hydroxytryptamine receptor family||G protein-coupled receptor, rhodopsin-like||GPCR, rhodopsin-like, 7TM||-||5-Hydroxytryptamine 7 receptor	19:35958734-36057507	0.262497	0.00358567	6.00868	2.64028e-16	6.71091e-15
ENSMUSG00000017737	Mmp9	Peptidase, metallopeptidase||PGBD superfamily||Hemopexin-like domain superfamily||Peptidase M10, metallopeptidase||Hemopexin-like domain||-||Metallopeptidase, catalytic domain superfamily||Fibronectin type II domain||Peptidase M10A, catalytic domain||PGBD-like superfamily||Peptidase M10A||Peptidoglycan binding-like||PT repeat||Fibronectin type II domain superfamily||Kringle-like fold||Peptidase M…	2:164940780-164955850	0.521302	0.0467967	3.67528	2.6562e-16	6.74621e-15
ENSMUSG00000049583	Grm5	GPCR, family 3||GPCR, family 3, metabotropic glutamate receptor 5||Periplasmic binding protein-like I||GPCR, family 3, metabotropic glutamate receptor||GPCR, family 3, conserved site||GPCR family 3, C-terminal||Receptor, ligand binding region||Metabotropic glutamate receptor, Homer-binding domain||GPCR, family 3, nine cysteines domain||GPCR, family 3, nine cysteines domain superfamily	7:87584168-88134907	0.209009	0.006867	4.36046	2.71343e-16	6.88631e-15
ENSMUSG00000020902	Ntn1	Netrin domain||Laminin EGF domain||Netrin module, non-TIMP type||Laminin, N-terminal||Laminin, N-terminal domain superfamily||Tissue inhibitor of metalloproteinases-like, OB-fold||Galactose-binding-like domain superfamily	11:68209364-68400823	1.19499	6.33822	-2.38352	2.88047e-16	7.30466e-15
ENSMUSG00000024534	Sncaip	Ankyrin repeat-containing domain||Ankyrin repeat-containing domain superfamily||Synphilin-1||Synphilin-1, alpha-Synuclein-binding domain||-||Ankyrin repeat	18:52767709-52915935	2.66802	8.04705	-1.73832	3.1191e-16	7.89176e-15
ENSMUSG00000032643	Fhl3	-||Four and a half LIM domains protein 2/3/5||Zinc finger, LIM-type	4:124700701-124708611	2.09881	7.23041	-1.80962	3.12571e-16	7.90247e-15
ENSMUSG00000036862	Dchs1	Cadherin-like||Cadherin conserved site||-||Cadherin-like superfamily	7:105752990-105787654	10.2465	28.1537	-1.56024	3.25444e-16	8.22167e-15
ENSMUSG00000063146	Clip2	CAP Gly-rich domain superfamily||CAP Gly-rich domain||CAP-Gly domain-containing linker protein 2	5:134489383-134552434	6.26395	15.9832	-1.40673	3.29817e-16	8.32582e-15
ENSMUSG00000038738	Shank1	Shank1, SH3 domain||Sterile alpha motif domain||PDZ superfamily||Ankyrin repeat-containing domain superfamily||Ankyrin repeat||PDZ domain||PDZ domain 6||Ankyrin repeat-containing domain||SH3-like domain superfamily||SH3 domain||Sterile alpha motif/pointed domain superfamily	7:44310253-44360572	3.67884	0.718338	2.28372	3.31543e-16	8.36302e-15
ENSMUSG00000028369	Svep1	HYR domain||EGF-like domain||Tyrosine-protein kinase ephrin type A/B receptor-like||EGF-like calcium-binding domain||Sushi/SCR/CCP domain||EGF-like calcium-binding, conserved site||Sushi/SCR/CCP superfamily||Growth factor receptor cysteine-rich domain superfamily||Concanavalin A-like lectin/glucanase domain superfamily||EGF-like, conserved site||von Willebrand factor, type A||von Willebrand facto…	4:58042442-58206859	0.966585	2.55152	-1.49305	3.38493e-16	8.53187e-15
ENSMUSG00000035104	Eva1a	Protein eva-1 homologue A/B||EVA1 domain	6:82041043-82093099	7.34077	2.02658	1.83952	3.7374e-16	9.39892e-15
ENSMUSG00000042961	Egflam	EGF-like domain||Fibronectin type III superfamily||EGF-like calcium-binding domain||Immunoglobulin-like fold||Concanavalin A-like lectin/glucanase domain superfamily||EGF-like, conserved site||Laminin G domain||-||Fibronectin type III	15:7206120-7398395	1.2598	3.11943	-1.75122	3.74609e-16	9.41365e-15
ENSMUSG00000032359	Ctsh	Papain-like cysteine peptidase superfamily||Cysteine peptidase, cysteine active site||Cysteine peptidase, histidine active site||Cysteine peptidase, asparagine active site||Cathepsin propeptide inhibitor domain (I29)||Peptidase C1A, papain C-terminal||Papain-like cysteine endopeptidase||-	9:90054152-90076089	5.28695	0.927615	2.43348	3.94684e-16	9.91063e-15
ENSMUSG00000000125	Wnt3	Wnt||Wnt protein, conserved site||Wnt-3 protein	11:103774150-103817957	0.152521	1.16873	-2.95751	4.13345e-16	1.03714e-14
ENSMUSG00000055632	Hmcn2	-||Complement Clr-like EGF domain||Immunoglobulin subtype 2||Immunoglobulin-like domain superfamily||Immunoglobulin I-set||EGF-like calcium-binding domain||Green fluorescent protein||EGF-like calcium-binding, conserved site||Immunoglobulin V-set domain||EGF-like, conserved site||von Willebrand factor A-like domain superfamily||G2 nidogen/fibulin G2F||EGF-type aspartate/asparagine hydroxylation si…	2:31314415-31460738	0.564498	0.00210333	5.12249	4.31025e-16	1.08068e-14
ENSMUSG00000031799	Tpm4	Tropomyosin	8:72130174-72153142	99.2877	241.053	-1.31396	4.38145e-16	1.09688e-14
ENSMUSG00000020961	Ston2	Stonin-2, N-terminal||Mu homology domain||AP-2 complex subunit mu, C-terminal superfamily||Stonin||Stonin homology||Stonin-2	12:91633009-91788387	24.1243	8.44723	1.45681	4.83642e-16	1.20987e-14
ENSMUSG00000026342	Slc35f5	-||EamA domain	1:125560595-125595820	15.8049	5.79796	1.43523	4.9077e-16	1.22678e-14
ENSMUSG00000023868	Pde10a	HD/PDEase domain||GAF-like domain superfamily||3'5'-cyclic nucleotide phosphodiesterase||3'5'-cyclic nucleotide phosphodiesterase, catalytic domain superfamily||-||3'5'-cyclic nucleotide phosphodiesterase, catalytic domain||3'5'-cyclic nucleotide phosphodiesterase, conserved site||GAF domain	17:8525372-8986648	4.49591	1.21638	1.66839	4.95688e-16	1.23814e-14
ENSMUSG00000038560	Sp6	Zinc finger C2H2-type||Zinc finger C2H2 superfamily	11:97013394-97024734	0.401051	2.78048	-2.84576	5.16115e-16	1.28723e-14
ENSMUSG00000024985	Tcf7l2	Transcription factor TCF/LEF||CTNNB1 binding, N-teminal||High mobility group box domain||Catenin binding domain superfamily||High mobility group box domain superfamily	19:55741820-55933654	7.25943	18.3625	-1.44706	5.67032e-16	1.41104e-14
ENSMUSG00000051220	Ercc6l	Helicase superfamily 1/2, ATP-binding domain||P-loop containing nucleoside triphosphate hydrolase||SNF2-related, N-terminal domain||SNF2-like, N-terminal domain superfamily||Helicase, C-terminal	X:102141716-102157091	7.58996	18.2968	-1.30474	5.94409e-16	1.47696e-14
ENSMUSG00000002006	Pdzd4	PDZ domain||PDZ superfamily	X:73793359-73824969	1.75627	5.60892	-1.71364	6.67902e-16	1.65709e-14
ENSMUSG00000036853	Mcoln3	Polycystin cation channel, PKD1/PKD2||Mucolipin	3:146117450-146141806	1.85901	6.07045	-1.75029	6.75129e-16	1.67378e-14
ENSMUSG00000029123	Stk32b	Protein kinase domain||Serine/threonine-protein kinase, active site||Protein kinase, ATP binding site||Protein kinase-like domain superfamily	5:37446825-37717171	0.0493797	0.491904	-3.31509	6.7656e-16	1.67607e-14
ENSMUSG00000031380	Vegfd	Cystine-knot cytokine||Platelet-derived growth factor, conserved site||PDGF/VEGF domain	X:164373378-164402650	0.180088	1.32567	-2.86977	7.26491e-16	1.79709e-14
ENSMUSG00000032452	Clstn2	Calsyntenin||Cadherin-like||Concanavalin A-like lectin/glucanase domain superfamily||Cadherin-like superfamily	9:97444395-98033181	4.76513	1.08991	2.0831	7.32817e-16	1.81139e-14
ENSMUSG00000035686	Thrsp	Spot 14 family	7:97412938-97417730	0.509619	0	8.25676	7.38636e-16	1.82442e-14
ENSMUSG00000020354	Sgcd	Sarcoglycan gamma/delta/zeta||Delta-sarcoglycan||Sarcoglycan complex subunit protein	11:46896253-47988969	0.949721	3.97019	-1.9571	7.42116e-16	1.83165e-14
ENSMUSG00000020023	Tmcc3	Testis-specific protein TEX28/transmembrane and coiled-coil domains protein	10:94311949-94590956	6.0254	1.09507	1.74752	7.47616e-16	1.84386e-14
ENSMUSG00000050822	Slc29a4	MFS transporter superfamily||Equilibrative nucleoside transporter 4||Equilibrative nucleoside transporter	5:142692512-142722490	0.955076	4.07497	-2.21611	7.60872e-16	1.87426e-14
ENSMUSG00000003418	St8sia6	GT29-like superfamiliy||Glycosyl transferase family 29||Sialyltransferase	2:13651021-13794064	0.289755	1.42229	-2.30909	7.61068e-16	1.87426e-14
ENSMUSG00000073574	Grxcr2	Heat shock protein DnaJ, cysteine-rich domain superfamily||Glutaredoxin domain-containing cysteine-rich protein 2	18:41985323-41999049	0.423733	0	8.59355	7.79015e-16	1.91704e-14
ENSMUSG00000055555	4930502E18Rik	-	X:53724826-53738441	0.867563	0.0354053	4.45043	8.054e-16	1.9805e-14
ENSMUSG00000062151	Unc13c	Calcium-dependent secretion activator domain||Munc13 homology 1||Protein kinase C-like, phorbol ester/diacylglycerol-binding domain||Protein Unc-13 homologue C||Protein Unc-13||C2 domain||Mammalian uncoordinated homology 13, subgroup, domain 2||C2 domain superfamily||Mammalian uncoordinated homology 13, domain 2||Protein Unc-13, C2B domain	9:73479422-73968966	1.00973	0.179463	2.46021	8.64425e-16	2.1225e-14
ENSMUSG00000039542	Ncam1	Immunoglobulin-like fold||Immunoglobulin subtype||Fibronectin type III superfamily||Immunoglobulin-like domain||Neural cell adhesion||Immunoglobulin I-set||Fibronectin type III||Immunoglobulin-like domain superfamily||Neural cell adhesion molecule 1||-||Immunoglobulin V-set domain||Immunoglobulin subtype 2	9:49502136-49798925	21.7229	9.60746	1.33077	8.72835e-16	2.14157e-14
ENSMUSG00000100210	Hist1h3f	Histone-fold||Histone H3/CENP-A||Histone H2A/H2B/H3	13:23535338-23545312	106.353	256.081	-1.26496	8.8758e-16	2.17614e-14
ENSMUSG00000046213	Cym	Aspartic peptidase domain superfamily||Aspartic peptidase A1 family||Aspartic peptidase, N-terminal||Peptidase family A1 domain||Aspartic peptidase, active site	3:107211293-107221732	0.506173	0	8.15743	9.68513e-16	2.37107e-14
ENSMUSG00000003469	Phyhip	Immunoglobulin-like fold||Fibronectin type III||Fibronectin type III superfamily	14:70457476-70468832	0.107447	0.778701	-2.86105	9.7541e-16	2.38611e-14
ENSMUSG00000030226	Lmo3	-||Zinc finger, LIM-type	6:138362918-138581968	0.320645	2.30763	-2.55357	9.76088e-16	2.38611e-14
ENSMUSG00000027298	Tyro3	Serine-threonine/tyrosine-protein kinase, catalytic domain||Immunoglobulin I-set||Immunoglobulin-like domain||Fibronectin type III superfamily||Protein kinase-like domain superfamily||Tyrosine-protein kinase, catalytic domain||Immunoglobulin subtype||Immunoglobulin-like fold||Immunoglobulin subtype 2||Protein kinase, ATP binding site||Protein kinase domain||Immunoglobulin-like domain superfamily|…	2:119797733-119818104	6.03092	15.8853	-1.46218	9.84989e-16	2.40609e-14
ENSMUSG00000030307	Slc6a11	Sodium:neurotransmitter symporter superfamily||Sodium:neurotransmitter symporter||Sodium:neurotransmitter symporter, GABA, GAT-3	6:114131241-114249952	0.93322	0.159031	2.54349	1.01664e-15	2.48159e-14
ENSMUSG00000030247	Kcnj8	Immunoglobulin E-set||Potassium channel, inwardly rectifying, transmembrane domain||Potassium channel, inwardly rectifying, Kir6.1||Potassium channel, inwardly rectifying, Kir, cytoplasmic||Potassium channel, inwardly rectifying, Kir||Inward rectifier potassium channel, C-terminal	6:142564837-142571614	0.682531	0.0224527	4.74709	1.06596e-15	2.60006e-14
ENSMUSG00000020937	Plcd3	Phospholipase C, phosphatidylinositol-specific, Y domain||PH-like domain superfamily||C2 domain superfamily||C2 domain||Phosphatidylinositol-specific phospholipase C, X domain||1-phosphatidylinositol 4,5-bisphosphate phosphodiesterase delta-3, EF hand domain||Pleckstrin homology domain||Phosphoinositide phospholipase C family||1-phosphatidylinositol 4,5-bisphosphate phosphodiesterase delta-3||EF-…	11:103070304-103101658	2.81667	0.615527	2.11181	1.06885e-15	2.60521e-14
ENSMUSG00000094338	Hist1h2bl	Histone H2A/H2B/H3||Histone H2B||Histone-fold	13:21715763-21716143	162.79	404.71	-1.35045	1.07757e-15	2.6226e-14
ENSMUSG00000048939	Atp13a5	HAD-like superfamily||P-type ATPase||P-type ATPase, transmembrane domain superfamily||P-type ATPase, cytoplasmic domain N||P-type ATPase, A domain superfamily||-||Cation-transporting P-type ATPase, N-terminal||P-type ATPase, phosphorylation site||P-type ATPase, subfamily V||HAD superfamily	16:29231851-29378732	0.237334	0	8.9592	1.15355e-15	2.80548e-14
ENSMUSG00000069670	Nkain2	-||Na,K-Atpase Interacting protein	10:31689310-32890462	0.393158	0.010921	4.98226	1.19678e-15	2.90849e-14
ENSMUSG00000071862	Lrrtm2	Leucine-rich repeat domain superfamily||Leucine-rich repeat, typical subtype||Leucine-rich repeat	18:35209003-35215024	0.755572	0.0431967	4.14978	1.22882e-15	2.98418e-14
ENSMUSG00000030067	Foxp1	Fork head domain conserved site 2||Winged helix-like DNA-binding domain superfamily||Fork head domain||Winged helix DNA-binding domain superfamily||-||FOXP, coiled-coil domain	6:98925338-99632376	43.6376	19.0919	1.56126	1.31853e-15	3.19039e-14
ENSMUSG00000021423	Ly86	Lymphocyte antigen 86||Immunoglobulin E-set||MD-2-related lipid-recognition domain	13:37345208-37419036	3.07669	0.534842	2.51034	1.42141e-15	3.43681e-14
ENSMUSG00000013698	Pea15a	Death effector domain||Astrocytic phosphoprotein PEA-15||Death-like domain superfamily	1:172196728-172206804	92.5985	32.8579	1.45713	1.4374e-15	3.47295e-14
ENSMUSG00000017167	Cntnap1	Fibrinogen-like, C-terminal||Contactin-associated protein 1||Laminin G domain||Concanavalin A-like lectin/glucanase domain superfamily||Coagulation factor 5/8 C-terminal domain||Galactose-binding-like domain superfamily||Neurexin/syndecan/glycophorin C||Fibrinogen, alpha/beta/gamma chain, C-terminal globular domain||EGF-like domain	11:101170523-101190724	0.45212	0.0668163	3.10949	1.52313e-15	3.67742e-14
ENSMUSG00000070476	Fam217b	FAM217 family	2:178414524-178424428	1.09866	3.58832	-1.71383	1.75744e-15	4.2339e-14
ENSMUSG00000030074	Gxylt2	Nucleotide-diphospho-sugar transferases||Glycosyl transferase, family 8	6:100704734-100810913	0.510771	2.00609	-2.03838	1.7961e-15	4.3239e-14
ENSMUSG00000039109	F13a1	Transglutaminase, active site||Coagulation factor XIII A chain||Transglutaminase, C-terminal||Immunoglobulin E-set||Papain-like cysteine peptidase superfamily||Immunoglobulin-like fold||Transglutaminase-like||Transglutaminase-like superfamily||Protein-glutamine gamma-glutamyltransferase, animal||Transglutaminase, N-terminal||Transglutaminase, C-terminal domain superfamily	13:36867178-37050244	4.08876	0.987864	2.03572	1.84622e-15	4.44136e-14
ENSMUSG00000067780	Pi15	CAP domain||CAP superfamily||Cysteine-rich secretory protein-related||Allergen V5/Tpx-1-related, conserved site	1:17601901-17630939	0.688865	0.0659433	3.32518	1.905e-15	4.57944e-14
ENSMUSG00000046318	Ccbe1	EGF-type aspartate/asparagine hydroxylation site||EGF-like calcium-binding, conserved site||EGF-like calcium-binding domain||-||EGF-like, conserved site||Collagen triple helix repeat||EGF-like domain	18:66045302-66302741	5.4988	2.07523	1.50332	1.93174e-15	4.64037e-14
ENSMUSG00000027777	Schip1	Schwannomin interacting protein 1||Schwannomin interacting protein 1, C-terminal	3:68064802-68626481	5.87875	15.2889	-1.4404	1.9391e-15	4.65468e-14
ENSMUSG00000025068	Gsto1	-||Glutathione S-transferase, omega-class||Glutathione S-transferase, C-terminal||Glutathione S-transferase, C-terminal-like||Glutathione Transferase family||Thioredoxin-like superfamily||Glutathione S-transferase, C-terminal domain superfamily||Glutathione S-transferase, N-terminal	19:47854970-47864790	16.2439	42.0469	-1.43234	1.99282e-15	4.78019e-14
ENSMUSG00000017390	Aldoc	Fructose-bisphosphate aldolase class-I active site||Fructose-bisphosphate aldolase, class-I||Aldolase-type TIM barrel	11:78322968-78327781	3.00749	0.745264	2.10364	2.01783e-15	4.83668e-14
ENSMUSG00000004151	Etv1	Winged helix-like DNA-binding domain superfamily||ETS translocation variant 1||Winged helix DNA-binding domain superfamily||-||PEA3-type ETS-domain transcription factor, N-terminal||Ets domain	12:38779380-38870484	14.8695	5.99185	1.70865	2.04568e-15	4.89638e-14
ENSMUSG00000026656	Fcgr2b	Immunoglobulin-like domain superfamily||Immunoglobulin-like domain||Immunoglobulin subtype||Immunoglobulin-like fold	1:170958617-170976547	0.338158	0	8.25928	2.11543e-15	5.05605e-14
ENSMUSG00000029055	Plch2	EF-Hand 1, calcium-binding site||Phosphatidylinositol-specific phospholipase C, X domain||Phospholipase C, phosphatidylinositol-specific, Y domain||C2 domain||PH-like domain superfamily||C2 domain superfamily||1-phosphatidylinositol 4,5-bisphosphate phosphodiesterase eta-2||EF-hand domain pair||Phosphoinositide phospholipase C family||PLC-like phosphodiesterase, TIM beta/alpha-barrel domain super…	4:154983115-155056784	0.053101	0.534484	-2.91946	2.26458e-15	5.40863e-14
ENSMUSG00000056870	Gulp1	-||PH-like domain superfamily||PTB/PI domain	1:44551511-44796838	25.8171	14.3544	1.50739	2.37787e-15	5.67515e-14
ENSMUSG00000040605	Bace2	-||Aspartic peptidase domain superfamily||Beta-secretase BACE||Memapsin-like||Beta-secretase BACE2||Aspartic peptidase, active site||Peptidase family A1 domain||Aspartic peptidase A1 family	16:97356742-97442936	0.799977	0.111078	2.50226	2.40739e-15	5.74147e-14
ENSMUSG00000019945	Cabcoco1	Flagellar C1a complex subunit C1a-32	10:68430953-68541896	0.631815	0	8.47858	2.74878e-15	6.53691e-14
ENSMUSG00000029121	Crmp1	Hydantoinase/dihydropyrimidinase||Metal-dependent hydrolase, composite domain superfamily||Dihydropyrimidinase-related protein 1||Amidohydrolase-related||Dihydropyrimidinase-related protein 3||Metal-dependent hydrolase	5:37241940-37292133	8.08285	19.9936	-1.49444	2.75492e-15	6.54682e-14
ENSMUSG00000020973	Dnaaf2	PIH1, N-terminal||PIH1D1/2/3, CS-like domain||Kintoun	12:69189087-69198429	3.87868	9.69113	-1.35534	2.89356e-15	6.87138e-14
ENSMUSG00000038086	Hspb2	HSP20-like chaperone||-||Alpha-crystallin, N-terminal||Alpha crystallin/Heat shock protein||Alpha crystallin/Hsp20 domain	9:50751078-50752354	2.80779	0.2598	3.20431	2.90576e-15	6.89543e-14
ENSMUSG00000058589	Anks1b	Sterile alpha motif/pointed domain superfamily||-||Ankyrin repeat-containing domain||PTB/PI domain||Ankyrin repeat||PH-like domain superfamily||Ankyrin repeat and SAM domain-containing protein 1, SAM repeat 2||Ankyrin repeat-containing domain superfamily||Ankyrin repeat and SAM domain-containing protein 1, SAM repeat 1||Sterile alpha motif domain||Ankyrin repeat and SAM domain-containing protein …	10:89873509-90973300	1.4406	0.236308	2.36967	2.91529e-15	6.91311e-14
ENSMUSG00000028631	Kcnq4	Potassium channel, voltage dependent, KCNQ, C-terminal||Ion transport domain||Potassium channel, voltage dependent, KCNQ||Potassium channel, voltage dependent, KCNQ4||Voltage-gated potassium channel	4:120696138-120748612	2.83706	0.588497	2.22945	3.03157e-15	7.18373e-14
ENSMUSG00000019990	Pde7b	3'5'-cyclic nucleotide phosphodiesterase||3'5'-cyclic nucleotide phosphodiesterase, catalytic domain||3'5'-cyclic nucleotide phosphodiesterase, conserved site||3'5'-cyclic nucleotide phosphodiesterase, catalytic domain superfamily||-||HD/PDEase domain	10:20398004-20725078	3.82546	1.17835	1.77457	3.05063e-15	7.22374e-14
ENSMUSG00000078249	Hmga1b	-||HMG-I/HMG-Y, DNA-binding, conserved site||AT hook, DNA-binding motif||High mobility group protein HMGA||High mobility group protein HMGA1, mammal	11:120762794-120764419	37.8125	91.9095	-1.30291	3.14703e-15	7.4467e-14
ENSMUSG00000044220	Nkx2-3	Homeobox domain, metazoa||Homeobox-like domain superfamily||Homeobox domain||Homeobox, conserved site	19:43612325-43615892	0	0.318555	-8.2898	3.18589e-15	7.5333e-14
ENSMUSG00000061013	Mkx	Homeobox-like domain superfamily||Homeobox KN domain||-||Homeobox domain||Homeobox, conserved site	18:6934518-7004780	0.472633	2.08016	-2.44033	3.23207e-15	7.63706e-14
ENSMUSG00000037887	Dusp8	Dual specificity protein phosphatase domain||Mitogen-activated protein (MAP) kinase phosphatase||Rhodanese-like domain||Dual specificity phosphatase, catalytic domain||Protein-tyrosine phosphatase-like||Rhodanese-like domain superfamily||Protein-tyrosine phosphatase, active site||Tyrosine specific protein phosphatases domain	7:142079490-142095843	3.88191	1.0393	1.86564	3.31247e-15	7.82147e-14
ENSMUSG00000116736	Gm49692	--	12:20191900-20309078	0.797297	2.45649	-1.66017	3.32202e-15	7.83846e-14
ENSMUSG00000061171	Slc38a11	Amino acid transporter, transmembrane domain	2:65316430-65364034	1.23213	0.038593	4.90776	3.35813e-15	7.91242e-14
ENSMUSG00000028780	Sema3c	Immunoglobulin-like domain superfamily||Immunoglobulin subtype 2||-||Sema domain superfamily||Immunoglobulin I-set||Sema domain||Immunoglobulin-like domain||WD40/YVTN repeat-like-containing domain superfamily||Semaphorin||PSI domain||Immunoglobulin-like fold||Immunoglobulin subtype	5:17574281-17730268	1.01224	3.72919	-2.0384	3.37122e-15	7.93764e-14
ENSMUSG00000042379	Esm1	Growth factor receptor cysteine-rich domain superfamily||Insulin-like growth factor-binding protein, IGFBP||Endothelial cell-specific molecule 1	13:113209659-113218098	5.11165	1.03692	2.27198	3.39279e-15	7.98277e-14
ENSMUSG00000026344	Lypd1	-	1:125867622-125913101	0.77803	0.055978	3.25188	3.63934e-15	8.53269e-14
ENSMUSG00000040680	Kremen2	Kringle superfamily||Kremen||Kringle, conserved site||Spermadhesin, CUB domain superfamily||CUB domain||Carbohydrate-binding WSC||Kringle||Kringle-like fold	17:23741197-23745833	0.238196	1.4527	-2.61669	3.69859e-15	8.66548e-14
ENSMUSG00000010054	Tusc2	Tumour suppressor candidate 2	9:107563255-107566112	0.770053	11.5222	-5.14806	3.81036e-15	8.9148e-14
ENSMUSG00000031535	Dkk4	Prokineticin domain||Dickkopf-like protein||Dickkopf, N-terminal cysteine-rich	8:22624043-22627547	0	0.489643	-8.22144	3.99888e-15	9.34271e-14
ENSMUSG00000037188	Grhl3	CP2 transcription factor||Transcription factor CP2-like	4:135541888-135573630	0.334362	2.41246	-2.87643	4.05089e-15	9.45758e-14
ENSMUSG00000053137	Mapk11	Protein kinase domain||Protein kinase, ATP binding site||Mitogen-activated protein (MAP) kinase p38-like||Protein kinase-like domain superfamily||Mitogen-activated protein (MAP) kinase, conserved site	15:89142486-89149628	2.09597	7.12162	-1.81811	4.07758e-15	9.51322e-14
ENSMUSG00000023902	Zscan10	Zinc finger C2H2 superfamily||Zinc finger C2H2-type||SCAN domain superfamily||SCAN domain||-	17:23600856-23611019	0	0.239799	-8.05006	4.15824e-15	9.69459e-14
ENSMUSG00000114279	Hist1h2bm	Histone H2B||Histone H2A/H2B/H3||Histone-fold	13:21722044-21722567	190.858	438.429	-1.23457	4.34436e-15	1.01214e-13
ENSMUSG00000102697	Pcdhac2	Cadherin-like||Protocadherin alpha-C2||Cadherin, N-terminal||Cadherin, cytoplasmic C-terminal domain||Cadherin conserved site||Cadherin, C-terminal catenin-binding domain||Cadherin-like superfamily	18:37143503-37187657	0.090621	0.622543	-2.76081	4.37326e-15	1.01816e-13
ENSMUSG00000033565	Rbfox2	Fox-1 C-terminal domain||-||FOX1, RNA recognition motif||RNA binding protein Fox-1||RNA recognition motif domain||RNA-binding domain superfamily||Nucleotide-binding alpha-beta plait domain superfamily	15:77078990-77307004	27.3598	63.7984	-1.27111	4.40176e-15	1.02408e-13
ENSMUSG00000028364	Tnc	Fibronectin type III superfamily||Tenascin-C||EGF-like domain||Fibrinogen, alpha/beta/gamma chain, C-terminal globular domain||Immunoglobulin-like fold||Fibronectin type III||EGF-like domain, extracellular||EGF-like, conserved site||Fibrinogen-like, C-terminal||Tenascin, EGF-like domain	4:63959785-64047015	1.85381	0.505465	1.81977	4.59893e-15	1.06622e-13
ENSMUSG00000034723	Tmx4	Thioredoxin-like superfamily||Thioredoxin domain||Thioredoxin, conserved site	2:134594185-134644145	32.3712	11.7503	1.4096	4.71473e-15	1.09231e-13
ENSMUSG00000015340	Cybb	Ferric reductase, NAD binding domain||Riboflavin synthase-like beta-barrel||Cytochrome b245, heavy chain||Ferredoxin-NADP reductase (FNR), nucleotide-binding domain||-||FAD-binding 8||FAD-binding domain, ferredoxin reductase-type||Ferric reductase transmembrane component-like domain	X:9435252-9490276	1.67412	0.342965	2.48764	4.7481e-15	1.09927e-13
ENSMUSG00000029410	Ppef2	EF-hand domain||EF-hand domain pair||IQ motif, EF-hand binding site||Metallo-dependent phosphatase-like||Serine/threonine-protein phosphatase with EF-hands||PPP domain||Serine/threonine-specific protein phosphatase/bis(5-nucleosyl)-tetraphosphatase||EF-Hand 1, calcium-binding site||RdgC-like, metallophosphatase domain||Calcineurin-like phosphoesterase domain, ApaH type	5:92226679-92256278	0.41966	0.015866	4.15678	5.05379e-15	1.16842e-13
ENSMUSG00000094248	Hist1h2ao	Histone-fold||Histone H2A||Histone H2A conserved site||Histone H2A/H2B/H3||Histone H2A, C-terminal domain	13:21810465-21810944	281.737	665.981	-1.27513	5.09794e-15	1.1778e-13
ENSMUSG00000038894	Irs2	PH-like domain superfamily||IRS-type PTB domain||Pleckstrin homology domain||Insulin receptor substrate	8:10984681-11008458	7.306	19.1345	-1.42446	5.17291e-15	1.1943e-13
ENSMUSG00000020607	Fam84a	-	12:14146830-14152054	0.66986	2.68062	-2.05329	5.26445e-15	1.21459e-13
ENSMUSG00000063564	Col23a1	Collagen triple helix repeat	11:51289920-51583918	4.07484	10.0131	-1.34546	5.48046e-15	1.26092e-13
ENSMUSG00000037242	Clic4	Glutathione S-transferase, C-terminal domain superfamily||Intracellular chloride channel||Glutathione Transferase family||Thioredoxin-like superfamily||Glutathione S-transferase, C-terminal-like	4:135213969-135272814	37.3731	94.8376	-1.38585	5.5501e-15	1.27518e-13
ENSMUSG00000027067	Ssrp1	Domain of unknown function DUF1747||FACT complex subunit POB3-like, N-terminal PH domain||High mobility group box domain||Structure-specific recognition protein||SSRP1 domain superfamily||PH-like domain superfamily||SSRP1 domain||High mobility group box domain superfamily	2:85037234-85047109	79.6363	181.497	-1.22345	5.71648e-15	1.31069e-13
ENSMUSG00000039601	Rcan2	-||Calcipressin-2, RNA recognition motif||Calcipressin||RNA-binding domain superfamily||Nucleotide-binding alpha-beta plait domain superfamily||Calcipressin-2	17:43801351-44039516	3.67317	1.03221	1.85368	5.87445e-15	1.34506e-13
ENSMUSG00000026418	Tnni1	Troponin domain superfamily||Troponin	1:135779434-135810989	2.16328	0.201468	3.06401	6.02453e-15	1.37752e-13
ENSMUSG00000029108	Pcdh7	Cadherin-like superfamily||-||Cadherin, N-terminal||Cadherin conserved site||Protocadherin||Cadherin-like	5:57717967-58133230	21.6933	10.7366	1.3674	6.35618e-15	1.44913e-13
ENSMUSG00000040599	Mis12	-||Centromere protein Mis12	11:71019611-71027371	9.98028	23.5729	-1.29381	6.35952e-15	1.44913e-13
ENSMUSG00000025626	Phf6	Extended PHD (ePHD) domain||Zinc finger, PHD-type||Zinc finger, RING/FYVE/PHD-type	X:52912266-52956943	23.8915	54.1765	-1.23449	6.43898e-15	1.46623e-13
ENSMUSG00000024304	Cdh2	Cadherin-like||Cadherin prodomain||Cadherin||N-cadherin||Cadherin, cytoplasmic domain||Cadherin conserved site||Cadherin-like superfamily||Catenin binding domain superfamily	18:16588877-16809246	105.507	30.4196	2.39822	6.65815e-15	1.51395e-13
ENSMUSG00000036885	Arhgef26	SH3-like domain superfamily||Pleckstrin homology domain||Dbl homology (DH) domain||Dbl homology (DH) domain superfamily||PH-like domain superfamily||SH3 domain||ARHGEF16/ARHGEF26, SH3 domain	3:62338344-62462221	1.64387	4.1667	-1.66102	6.66219e-15	1.51395e-13
ENSMUSG00000021186	Fbln5	Growth factor receptor cysteine-rich domain superfamily||EGF-like calcium-binding, conserved site||EGF-like calcium-binding domain||EGF-like domain||EGF-type aspartate/asparagine hydroxylation site||Fibulin-5||Complement Clr-like EGF domain||EGF-like, conserved site	12:101746565-101819055	1.14995	4.63316	-1.81713	6.80476e-15	1.54529e-13
ENSMUSG00000022945	Chaf1b	WD40 repeat||WD40-repeat-containing domain||WD40/YVTN repeat-like-containing domain superfamily||WD40 repeat, conserved site||WD40-repeat-containing domain superfamily||G-protein, beta subunit||-||Chromatin assembly factor 1 subunit B, C-terminal domain	16:93883901-93906115	12.3449	29.4473	-1.29206	6.94887e-15	1.57694e-13
ENSMUSG00000039253	Fn3krp	Protein kinase-like domain superfamily||Fructosamine/Ketosamine-3-kinase	11:121421401-121431288	20.8587	7.52964	1.4393	7.00133e-15	1.58776e-13
ENSMUSG00000033102	Cdc14b	Protein-tyrosine phosphatase-like||Dual specificity phosphatase, catalytic domain||Protein-tyrosine phosphatase, active site||Tyrosine specific protein phosphatases domain||Dual specificity/tyrosine protein phosphatase, N-terminal||-||Protein-tyrosine phosphatase, catalytic||Dual specificity protein phosphatase domain	13:64189268-64275290	8.87231	20.8846	-1.31269	7.26635e-15	1.64562e-13
ENSMUSG00000034317	Trim59	RING-type zinc-finger, LisH dimerisation motif||Zinc finger, RING-type, conserved site||Zinc finger, RING/FYVE/PHD-type||B-box-type zinc finger||Zinc finger, RING-type	3:69035288-69044755	35.0504	77.2004	-1.20502	7.53427e-15	1.70514e-13
ENSMUSG00000031837	Necab2	Dimeric alpha-beta barrel||EF-hand domain||Antibiotic biosynthesis monooxygenase domain||N-terminal EF-hand calcium binding protein 1/2/3||EF-hand domain pair||EF-Hand 1, calcium-binding site	8:119446719-119472640	21.998	7.11786	1.58373	7.69553e-15	1.74045e-13
ENSMUSG00000069911	Fam196b	Inhibitory synaptic factor 2	11:34314758-34422640	0.108032	0.671568	-2.69012	8.45206e-15	1.91025e-13
ENSMUSG00000022946	Dop1b	Dopey, N-terminal||-||Protein dopey	16:93711904-93810590	7.81119	2.60792	1.48807	8.47881e-15	1.91499e-13
ENSMUSG00000005667	Mthfd2	Tetrahydrofolate dehydrogenase/cyclohydrolase, catalytic domain||NAD(P)-binding domain superfamily||Tetrahydrofolate dehydrogenase/cyclohydrolase, conserved site||Tetrahydrofolate dehydrogenase/cyclohydrolase, NAD(P)-binding domain||Tetrahydrofolate dehydrogenase/cyclohydrolase||-	6:83305691-83325908	12.3014	27.3489	-1.26557	8.49708e-15	1.91781e-13
ENSMUSG00000027966	Col11a1	Fibrillar collagen, C-terminal||Concanavalin A-like lectin/glucanase domain superfamily||Collagen triple helix repeat||Laminin G domain||-	3:114030540-114220718	3.94739	8.78587	-1.29928	8.54436e-15	1.92718e-13
ENSMUSG00000056515	Rab31	P-loop containing nucleoside triphosphate hydrolase||Small GTP-binding protein domain||Small GTPase	17:65651729-65772752	7.43452	17.5777	-1.30694	8.61986e-15	1.94289e-13
ENSMUSG00000042269	Fam92b	FAM92, BAR domain||FAM92 protein||AH/BAR domain superfamily	8:120166397-120177466	1.71351	0.165169	3.25527	8.68915e-15	1.95718e-13
ENSMUSG00000024590	Lmnb1	Intermediate filament, rod domain||Intermediate filament protein, conserved site||Lamin tail domain||Lamin tail domain superfamily	18:56707813-56753424	72.3362	167.38	-1.27904	8.70783e-15	1.96006e-13
ENSMUSG00000026748	Plxdc2	Plexin domain-containing protein 2||Plexin repeat||Plexin domain-containing protein||PSI domain	2:16356304-16755839	9.33166	3.69647	1.34982	8.79904e-15	1.97791e-13
ENSMUSG00000020695	Mrc2	CD209-like, C-type lectin-like domain||C-type lectin-like/link domain superfamily||C-type lectin fold||Ricin B-like lectins||C-type lectin-like||Fibronectin type II domain||C-type lectin, conserved site||Kringle-like fold||Ricin B, lectin domain||Fibronectin type II domain superfamily	11:105290199-105351139	8.4431	21.7539	-1.52534	8.9311e-15	2.00624e-13
ENSMUSG00000069305	Hist1h4n	CENP-T/Histone H4, histone fold||TATA box binding protein associated factor (TAF)||Histone H4||Histone H4, conserved site||Histone-fold	13:21750194-21832258	608.599	1411.22	-1.24111	9.26186e-15	2.07913e-13
ENSMUSG00000051910	Sox6	Transcription factor SOX-5/6||High mobility group box domain||High mobility group box domain superfamily	7:115470872-116038796	2.61535	7.64086	-1.64754	9.3405e-15	2.09537e-13
ENSMUSG00000029999	Tgfa	Epidermal growth factor receptor ligand||EGF-like domain||EGF-like, conserved site	6:86195223-86275719	0.67647	2.24504	-1.79846	9.39435e-15	2.10603e-13
ENSMUSG00000061615	Hist1h2ab	Histone H2A||Histone-fold||Histone H2A, C-terminal domain||Histone H2A conserved site||Histone H2A/H2B/H3	13:23751126-23751598	250.291	572.155	-1.22727	9.42426e-15	2.11131e-13
ENSMUSG00000061524	Zic2	Zinc finger C2H2 superfamily||Zinc finger C2H2-type||ZIC protein, zinc finger domain	14:122475435-122479852	20.1795	5.62545	1.76291	9.44766e-15	2.11513e-13
ENSMUSG00000029299	Abcg3	P-loop containing nucleoside triphosphate hydrolase||ABC-2 type transporter||ABC transporter-like	5:104935057-104982718	0.817408	0.0504237	3.91671	9.47402e-15	2.1196e-13
ENSMUSG00000028849	Map7d1	Microtubule-associated protein 7 family	4:126232167-126256343	18.2551	37.3183	-1.29036	9.63626e-15	2.15445e-13
ENSMUSG00000035469	Rcbtb1	-||SKP1/BTB/POZ domain superfamily||BTB/POZ domain||Regulator of chromosome condensation 1/beta-lactamase-inhibitor protein II||Regulator of chromosome condensation, RCC1	14:59201209-59237265	30.6073	59.0236	-1.20574	9.66896e-15	2.16031e-13
ENSMUSG00000040265	Dnm3	P-loop containing nucleoside triphosphate hydrolase||Dynamin superfamily||Dynamin central domain||Pleckstrin homology domain||Dynamin, GTPase region, conserved site||PH-like domain superfamily||Dynamin GTPase effector||GTPase effector domain||Dynamin, GTPase domain||Dynamin-type guanine nucleotide-binding (G) domain	1:161982453-162478034	3.4055	0.955385	1.89287	1.08505e-14	2.41942e-13
ENSMUSG00000053199	Arhgap20	Rho GTPase activation protein||Pleckstrin homology domain||Ras-associating (RA) domain||PH-like domain superfamily||Ubiquitin-like domain superfamily||Rho GTPase-activating protein domain	9:51765337-51853856	3.2173	0.523694	2.66805	1.11935e-14	2.49089e-13
ENSMUSG00000031166	Wdr13	WD40-repeat-containing domain superfamily||-||WD40 repeat||WD40-repeat-containing domain||WD40/YVTN repeat-like-containing domain superfamily	X:8123301-8132892	15.2726	5.37113	1.4126	1.16735e-14	2.59597e-13
ENSMUSG00000074852	Hpse2	Glycoside hydrolase superfamily||Glycoside hydrolase, family 79	19:42786539-43388355	0.43612	8.2255	-4.34665	1.1708e-14	2.6019e-13
ENSMUSG00000010461	Eya4	EYA domain superfamily||Eyes absent homologue 4||Eyes absent family||EYA domain	10:23102963-23350786	3.86945	8.32401	-1.357	1.1793e-14	2.61903e-13
ENSMUSG00000002980	Bcam	Immunoglobulin-like domain superfamily||-||Immunoglobulin subtype 2||CD80-like, immunoglobulin C2-set||Immunoglobulin-like fold||Immunoglobulin subtype||Immunoglobulin I-set||Immunoglobulin-like domain	7:19756131-19771016	7.82109	20.5736	-1.47052	1.23511e-14	2.73932e-13
ENSMUSG00000078302	Foxd1	Winged helix DNA-binding domain superfamily||Winged helix-like DNA-binding domain superfamily||Fork head domain conserved site1||Fork head domain conserved site 2||Fork head domain	13:98354242-98359305	1.82967	5.20739	-1.54304	1.23865e-14	2.74535e-13
ENSMUSG00000028115	Bnipl	CRAL-TRIO lipid binding domain||Bcl2-/adenovirus E1B 19kDa-interacting protein 2||CRAL-TRIO lipid binding domain superfamily	3:95241271-95251193	0.146817	1.31718	-3.63953	1.25398e-14	2.77747e-13
ENSMUSG00000072872	Rybp	Zinc finger, RanBP2-type||Yaf2/RYBP C-terminal binding motif||Zinc finger, RanBP2-type superfamily||RING1 and YY1-binding protein/YY1-associated factor 2	6:100228565-100287485	8.9284	20.0173	-1.25599	1.25509e-14	2.77807e-13
ENSMUSG00000031748	Gnao1	-||G protein alpha subunit, helical insertion||Guanine nucleotide binding protein (G-protein), alpha subunit||P-loop containing nucleoside triphosphate hydrolase||G-protein alpha subunit, group I	8:93809966-93969388	16.3553	5.37043	1.4683	1.31462e-14	2.90599e-13
ENSMUSG00000033854	Kcnk10	Two pore domain potassium channel, TREK||Potassium channel domain||Two pore domain potassium channel	12:98429437-98578310	0.182034	1.40505	-2.89177	1.32106e-14	2.91827e-13
ENSMUSG00000069300	Hist1h2bj	Histone H2B||Histone H2A/H2B/H3||Histone-fold	13:22043214-22043676	279.081	645.658	-1.24669	1.3313e-14	2.93894e-13
ENSMUSG00000035683	Melk	Kinase associated domain 1 (KA1)||Protein kinase-like domain superfamily||Maternal embryonic leucine zipper kinase, catalytic domain||Protein kinase, ATP binding site||Serine/threonine-protein kinase, active site||KA1 domain/Ssp2, C-terminal||Protein kinase domain	4:44300876-44364675	12.3189	28.4982	-1.25053	1.37243e-14	3.02572e-13
ENSMUSG00000062727	Hist1h2bk	Histone H2B||Histone H2A/H2B/H3||Histone-fold	13:22035848-22043823	349.781	815.553	-1.29551	1.37766e-14	3.03322e-13
ENSMUSG00000027887	Sypl2	Marvel domain||Synaptophysin/synaptoporin	3:108211472-108226648	0.133698	0.577026	-3.03248	1.47994e-14	3.25627e-13
ENSMUSG00000022661	Cd200	Immunoglobulin-like domain superfamily||Immunoglobulin V-set domain||-||OX-2 membrane glycoprotein||Immunoglobulin-like domain||Immunoglobulin-like fold||Immunoglobulin subtype||Immunoglobulin	16:45382135-45409053	6.57444	1.49289	2.02357	1.59626e-14	3.50756e-13
ENSMUSG00000089682	Bcl2l2	Apoptosis regulator, Bcl-2, BH1 motif, conserved site||Apoptosis regulator, Bcl-2, BH2 motif, conserved site||Apoptosis regulator, Bcl-W||Blc2-like superfamily||Blc2 family||Apoptosis regulator, Bcl-2 protein, BH4||Apoptosis regulator, Bcl-2, BH4 motif, conserved site||Bcl2-like	14:54883377-54888234	10.4637	4.10228	1.71369	1.60342e-14	3.52096e-13
ENSMUSG00000005506	Celf1	RNA-binding domain superfamily||Nucleotide-binding alpha-beta plait domain superfamily||RNA recognition motif domain||CELF1/2, RNA recognition motif 1||CELF1/2, RNA recognition motif 2||CELF1/2, RNA recognition motif 3	2:90940382-91019497	66.7119	33.8108	1.24693	1.62543e-14	3.56694e-13
ENSMUSG00000064267	Hvcn1	Voltage-dependent channel domain superfamily||Voltage-gated hydrogen channel 1||Ion transport domain||-||Voltage-gated hydrogen channel 1, C-terminal membrane-localisation domain	5:122206804-122242297	1.85116	5.47263	-1.59563	1.62832e-14	3.57092e-13
ENSMUSG00000030921	Trim30a	SPRY domain||RING-type zinc-finger, LisH dimerisation motif||Concanavalin A-like lectin/glucanase domain superfamily||B30.2/SPRY domain||Zinc finger, RING/FYVE/PHD-type||B-box-type zinc finger||Zinc finger, RING-type, conserved site||Butyrophylin-like, SPRY domain||Tripartite motif-containing protein 5||Zinc finger, RING-type	7:104409025-104465193	1.2973	0.243512	2.30053	1.67869e-14	3.67894e-13
ENSMUSG00000022676	Snai2	Zinc finger C2H2-type||Zinc finger C2H2 superfamily	16:14705852-14709385	2.27372	7.12661	-1.67548	1.68304e-14	3.68606e-13
ENSMUSG00000032221	Mns1	Meiosis-specific nuclear structural protein 1	9:72438011-72462025	3.57307	8.65075	-1.30812	1.68799e-14	3.69446e-13
ENSMUSG00000041731	Pgm5	Alpha-D-phosphohexomutase, conserved site||Alpha-D-phosphohexomutase, C-terminal domain superfamily||Alpha-D-phosphohexomutase, alpha/beta/alpha domain III||Alpha-D-phosphohexomutase, alpha/beta/alpha domain I||Alpha-D-phosphohexomutase superfamily||Alpha-D-phosphohexomutase, alpha/beta/alpha domain II||Alpha-D-phosphohexomutase, alpha/beta/alpha I/II/III	19:24683016-24861855	4.09192	1.29211	1.7733	1.71636e-14	3.75163e-13
ENSMUSG00000020105	Lrig3	Cysteine-rich flanking region, C-terminal||Immunoglobulin-like fold||Immunoglobulin subtype||Leucine-rich repeat, typical subtype||Immunoglobulin I-set||Immunoglobulin-like domain||Leucine-rich repeat||Immunoglobulin-like domain superfamily||Immunoglobulin subtype 2||Leucine-rich repeat domain superfamily	10:125966168-126015359	8.74584	18.0992	-1.27709	1.73579e-14	3.7916e-13
ENSMUSG00000022490	Ppp1r1a	Protein phosphatase inhibitor 1	15:103530279-103538003	7.69013	1.77752	2.03441	1.75422e-14	3.82934e-13
ENSMUSG00000037664	Cdkn1c	Cyclin-dependent kinase inhibitor 1C||Cyclin-dependent kinase inhibitor	7:143458339-143461050	166.468	45.688	1.7542	1.76909e-14	3.85927e-13
ENSMUSG00000000308	Ckmt1	ATP:guanido phosphotransferase, N-terminal||ATP:guanido phosphotransferase, N-terminal domain superfamily||Glutamine synthetase/guanido kinase, catalytic domain||ATP:guanido phosphotransferase, catalytic domain||ATP:guanido phosphotransferase||ATP:guanido phosphotransferase active site||-	2:121357714-121363737	0.14888	1.53838	-3.97357	1.77147e-14	3.86192e-13
ENSMUSG00000001870	Ltbp1	EGF-like, conserved site||Complement Clr-like EGF domain||EGF-type aspartate/asparagine hydroxylation site||EGF-like domain||EGF-like calcium-binding domain||TGF-beta binding (TB) domain superfamily||TB domain||EGF-like calcium-binding, conserved site||Growth factor receptor cysteine-rich domain superfamily	17:75005568-75392512	31.1116	10.6269	1.39869	1.80638e-14	3.93029e-13
ENSMUSG00000031765	Mt1	-||Metallothionein domain superfamily||Metallothionein, vertebrate||Metallothionein domain superfamily, vertebrate||Metallothionein||Metallothionein, vertebrate, metal binding site	8:94179082-94180327	2.73627	15.9322	-2.56503	1.87784e-14	4.0831e-13
ENSMUSG00000027985	Lef1	CTNNB1 binding, N-teminal||Lymphoid enhancer-binding factor 1||Transcription factor TCF/LEF||High mobility group box domain superfamily||High mobility group box domain||Catenin binding domain superfamily	3:131110471-131224356	5.99272	15.475	-1.52938	1.89471e-14	4.11709e-13
ENSMUSG00000057738	Sptan1	Spectrin/alpha-actinin||EF-hand, Ca insensitive||EF-Hand 1, calcium-binding site||EF-hand domain||SH3 domain||Alpha Spectrin, SH3 domain||Spectrin repeat||EF-hand domain pair||SH3-like domain superfamily	2:29965560-30031451	151.24	51.1279	1.4086	2.05643e-14	4.45686e-13
ENSMUSG00000015846	Rxra	Zinc finger, NHR/GATA-type||Nuclear hormone receptor-like domain superfamily||Nuclear hormone receptor, ligand-binding domain||Retinoid X receptor/HNF4||Zinc finger, nuclear hormone receptor-type||Nuclear/hormone receptor activator site AF-1||Nuclear hormone receptor	2:27676440-27762957	7.26459	18.6985	-1.42294	2.09009e-14	4.52685e-13
ENSMUSG00000028587	Orc1	AAA lid domain||ATPase, AAA-type, core||Origin recognition complex, subunit 1||AAA+ ATPase domain||P-loop containing nucleoside triphosphate hydrolase||Cdc6, C-terminal||Bromo adjacent homology (BAH) domain	4:108579423-108614833	5.19303	11.8859	-1.35748	2.21137e-14	4.78329e-13
ENSMUSG00000025877	Hk3	Hexokinase, binding site||-||Hexokinase, C-terminal||Hexokinase, N-terminal||Hexokinase	13:55005985-55021385	0.7599	0.0611883	3.36455	2.29196e-14	4.95438e-13
ENSMUSG00000024851	Pitpnm1	-||LNS2/PITP||Phosphatidylinositol transfer protein||DDHD domain||HAD-like superfamily||START-like domain superfamily	19:4099998-4113965	4.68667	1.25125	2.70223	2.30507e-14	4.9795e-13
ENSMUSG00000042489	Clspn	Claspin	4:126556935-126594541	9.68243	20.1004	-1.23125	2.33127e-14	5.03281e-13
ENSMUSG00000017723	Wfdc2	Elafin-like superfamily||WAP-type 'four-disulfide core' domain	2:164562413-164568510	3.7447	14.8267	-2.05934	2.3622e-14	5.09629e-13
ENSMUSG00000079259	Trim71	Zinc finger, RING-type, conserved site||Immunoglobulin-like fold||B-box-type zinc finger||Filamin/ABP280 repeat-like||Zinc finger, RING/FYVE/PHD-type||Immunoglobulin E-set||NHL repeat, subgroup||Zinc finger, RING-type||Filamin/ABP280 repeat||Six-bladed beta-propeller, TolB-like||NHL repeat	9:114507133-114564369	8.63561	22.7683	-1.43614	2.45181e-14	5.28618e-13
ENSMUSG00000063727	Tnfrsf11b	Death-like domain superfamily||TNFR/NGFR cysteine-rich region||Tumour necrosis factor receptor 11B||Death domain||Tumour necrosis factor receptor 11||Tyrosine-protein kinase ephrin type A/B receptor-like	15:54250619-54278484	1.03928	0.107254	3.22583	2.46722e-14	5.31595e-13
ENSMUSG00000026463	Atp2b4	HAD-like superfamily||Plasma membrane calcium-transporting ATPase 4||P-type ATPase||P-type ATPase, cytoplasmic domain N||P-type ATPase, transmembrane domain superfamily||Plasma membrane calcium transporting P-type ATPase, C-terminal||P-type ATPase, A domain superfamily||-||HAD superfamily||Cation-transporting P-type ATPase, C-terminal||P-type ATPase, subfamily IIB||Cation-transporting P-type ATPa…	1:133699457-133801041	3.70797	8.90299	-1.26071	2.4757e-14	5.33078e-13
ENSMUSG00000030110	Ret	Tyrosine-protein kinase, active site||Protein kinase, ATP binding site||Cadherin-like superfamily||Protein kinase domain||RET cadherin-like domain 4||Tyrosine-protein kinase receptor Ret, cadherin like domain 3||Serine-threonine/tyrosine-protein kinase, catalytic domain||Tyrosine-protein kinase, Ret receptor||Cadherin-like||Tyrosine-protein kinase, catalytic domain||Ret, cadherin like domain 1||P…	6:118151745-118197718	0.482956	1.84525	-1.9144	2.682e-14	5.77125e-13
ENSMUSG00000028883	Sema3a	Sema domain superfamily||Immunoglobulin-like domain superfamily||PSI domain||Immunoglobulin-like fold||Immunoglobulin subtype||Semaphorin||Sema domain||WD40/YVTN repeat-like-containing domain superfamily||Immunoglobulin-like domain	5:13125414-13602565	42.4706	14.7901	1.5471	2.74937e-14	5.90857e-13
ENSMUSG00000036158	Prickle1	Zinc finger, LIM-type||PET prickle||LIM3 prickle||LIM2 prickle||PET domain	15:93499114-93595891	4.45982	10.4614	-1.26414	2.7868e-14	5.98513e-13
ENSMUSG00000008734	Gprc5b	GPCR family 3, C-terminal	7:118972047-118995211	26.0753	9.65403	1.40886	2.80415e-14	6.01852e-13
ENSMUSG00000040037	Negr1	Immunoglobulin-like domain superfamily||Immunoglobulin I-set||Immunoglobulin subtype 2||Immunoglobulin-like domain||Immunoglobulin subtype||Immunoglobulin-like fold	3:156561794-157316445	3.12362	0.818452	1.78429	2.82872e-14	6.06734e-13
ENSMUSG00000048747	E130114P18Rik	-	4:97568133-97778078	0.671102	4.02644	-2.55879	2.86953e-14	6.15089e-13
ENSMUSG00000003279	Dlgap1	SAPAP family||Disks large-associated protein 1	17:69969073-70821413	1.09568	0.174698	2.29423	2.90677e-14	6.2267e-13
ENSMUSG00000048834	Vstm2a	Immunoglobulin-like fold||Immunoglobulin subtype||Immunoglobulin-like domain||Immunoglobulin-like domain superfamily||Immunoglobulin V-set domain||-	11:16257724-16427310	0.525217	0.0558727	3.30522	3.05188e-14	6.52914e-13
ENSMUSG00000019894	Slc6a15	Sodium:neurotransmitter symporter||Neutral amino acid SLC6 transporter||Sodium:neurotransmitter symporter superfamily	10:103367783-103419377	9.39585	3.16442	1.57597	3.18871e-14	6.81749e-13
ENSMUSG00000039748	Exo1	5'-3' exonuclease, C-terminal domain superfamily||Exonuclease-1, H3TH domain||Exonuclease 1||Helix-hairpin-helix motif, class 2||XPG conserved site||XPG/Rad2 endonuclease||XPG-I domain||PIN-like domain superfamily||-||XPG N-terminal	1:175880581-175913489	10.0511	22.8576	-1.56762	3.1981e-14	6.83317e-13
ENSMUSG00000031298	Adgrg2	GPCR, family 2-like||GPCR, family 2, secretin-like, conserved site||-||GPCR, family 2, secretin-like||GPS motif	X:160390690-160498070	0.0252407	0.34462	-3.56145	3.24109e-14	6.92058e-13
ENSMUSG00000036896	C1qc	C1q domain||Tumour necrosis factor-like domain superfamily||Collagen triple helix repeat	4:136889804-136893065	5.14241	0.936369	2.425	3.33836e-14	7.11911e-13
ENSMUSG00000021765	Fst	TB domain||TGF-beta binding (TB) domain superfamily||Kazal domain||Follistatin/Osteonectin EGF domain||Follistatin-like, N-terminal||Kazal domain superfamily	13:114452290-114458951	4.86881	1.08467	2.17643	3.42129e-14	7.29129e-13
ENSMUSG00000028864	Hgf	Kringle||Kringle-like fold||Peptidase S1, PA clan||Hepatocyte growth factor-like||PAN/Apple domain||Peptidase S1A, chymotrypsin family||Kringle, conserved site||Hepatocyte growth factor||Serine proteases, trypsin domain||Kringle superfamily	5:16553495-16620152	0.259138	1.71535	-2.38164	3.51318e-14	7.47753e-13
ENSMUSG00000074403	Hist2h3b	Histone H3/CENP-A||Histone H2A/H2B/H3||Histone-fold	3:96268654-96269141	141.216	330.903	-1.26371	3.54179e-14	7.53361e-13
ENSMUSG00000026437	Cdk18	Protein kinase domain||-||Protein kinase, ATP binding site||Serine/threonine-protein kinase, active site||Protein kinase-like domain superfamily	1:132112237-132139684	0.23104	1.00405	-2.34078	3.62125e-14	7.69771e-13
ENSMUSG00000068855	Hist2h2ac	Histone H2A||Histone-fold||Histone H2A, C-terminal domain||Histone H2A/H2B/H3||Histone H2A conserved site	3:96220361-96220880	135.134	313.172	-1.24815	3.68757e-14	7.83366e-13
ENSMUSG00000054065	Pkp3	Armadillo||Plakophilin/Delta catenin||-||Armadillo-like helical||Plakophilin-3||Armadillo-type fold	7:141078218-141090510	0.25356	2.28359	-3.17062	3.78202e-14	8.01912e-13
ENSMUSG00000006586	Runx1t1	Zinc finger, MYND-type||Protein CBFA2T1||TAFH/NHR1 domain superfamily||CBFA2T family||NHR2-like||TAFH/NHR1	4:13743436-13893649	2.3029	9.25723	-1.70951	3.90114e-14	8.26624e-13
ENSMUSG00000021359	Tfap2a	Transcription factor AP-2||Transcription factor AP-2 alpha, N-terminal||Transcription factor AP-2, C-terminal	13:40715302-40738376	7.12343	16.1377	-1.3194	3.97532e-14	8.41805e-13
ENSMUSG00000036834	Plch1	Phosphoinositide phospholipase C family||EF-hand domain pair||Phosphoinositide-specific phospholipase C, EF-hand-like domain||PLC-like phosphodiesterase, TIM beta/alpha-barrel domain superfamily||Pleckstrin homology domain||EF-hand domain||-||1-phosphatidylinositol 4,5-bisphosphate phosphodiesterase eta-1||EF-Hand 1, calcium-binding site||Phosphatidylinositol-specific phospholipase C, X domain||P…	3:63696234-63899472	38.6565	14.7632	1.24839	3.97924e-14	8.42099e-13
ENSMUSG00000021811	Dnajc9	DnaJ domain||Chaperone J-domain superfamily||DnaJ domain, conserved site	14:20384638-20388910	30.427	71.3591	-1.21921	4.22938e-14	8.93328e-13
ENSMUSG00000005672	Kit	Tyrosine-protein kinase, receptor class III, conserved site||Immunoglobulin-like domain||Serine-threonine/tyrosine-protein kinase, catalytic domain||Mast/stem cell growth factor receptor||Immunoglobulin subtype||Immunoglobulin-like fold||Immunoglobulin||Tyrosine-protein kinase, catalytic domain||Protein kinase-like domain superfamily||Tyrosine-protein kinase, active site||Protein kinase, ATP bind…	5:75574916-75656722	6.574	16.0311	-1.2956	4.26086e-14	8.99406e-13
ENSMUSG00000079465	Col4a3	C-type lectin fold||Collagen triple helix repeat||-||Collagen IV, non-collagenous||Collagen IV, non-collagenous domain superfamily	1:82586921-82722059	0.165205	0.0107007	3.78418	4.44605e-14	9.36714e-13
ENSMUSG00000079620	Muc4	AMOP domain||NIDO domain||EGF-like domain||-||Mucin-4||von Willebrand factor, type D domain	16:32735886-32782391	0.00314767	0.145989	-4.75552	4.7286e-14	9.95612e-13
ENSMUSG00000025993	Slc40a1	MFS transporter superfamily||Ferroporti-1	1:45908068-45926523	6.18355	1.78603	1.82471	4.7361e-14	9.96559e-13
ENSMUSG00000026452	Syt2	Synaptotagmin||C2 domain||C2 domain superfamily||Synaptotagmin 1	1:134646677-134762593	0.119287	0.729638	-2.41144	4.76337e-14	1.00166e-12
ENSMUSG00000026495	Efcab2	EF-hand domain||EF-hand domain pair	1:178406085-178484513	6.19128	1.53105	1.67309	4.93589e-14	1.03663e-12
ENSMUSG00000027750	Postn	EMI domain||TGF beta-induced protein/periostin||-||FAS1 domain superfamily||FAS1 domain	3:54361109-54391037	3.94173	1.105	1.7752	5.00045e-14	1.04953e-12
ENSMUSG00000094777	Hist1h2ap	Histone-fold||Histone H2A||Histone H2A/H2B/H3||Histone H2A conserved site||Histone H2A, C-terminal domain	13:21833026-21833507	36.4475	90.3667	-1.34609	5.03734e-14	1.0566e-12
ENSMUSG00000029372	Ppbp	CXC chemokine||Chemokine interleukin-8-like domain||CXC Chemokine domain||Chemokine interleukin-8-like superfamily	5:90768518-90770063	8.69482	2.4819	1.77439	5.07719e-14	1.06429e-12
ENSMUSG00000029394	Cdk2ap1	Cyclin-dependent kinase 2-associated protein 1/2	5:124345417-124363082	29.2367	69.1818	-1.41649	5.0863e-14	1.06553e-12
ENSMUSG00000024421	Lama3	EGF-like domain||Laminin IV||Laminin, N-terminal domain superfamily||Concanavalin A-like lectin/glucanase domain superfamily||Laminin G domain||Laminin EGF domain||Laminin, N-terminal||Laminin alpha, domain I||Laminin domain II	18:12333819-12583013	0.297524	0.042133	2.75728	5.29656e-14	1.10888e-12
ENSMUSG00000022519	Srl	EH domain-containing protein, N-terminal||P-loop containing nucleoside triphosphate hydrolase||Dynamin-type guanine nucleotide-binding (G) domain||Dynamin superfamily	16:4480216-4541816	5.41174	15.2381	-1.3603	5.40714e-14	1.13131e-12
ENSMUSG00000032349	Elovl5	ELO family||Elongation of very long chain fatty acids protein 5	9:77917364-77984519	20.8223	45.7541	-1.20743	5.48077e-14	1.146e-12
ENSMUSG00000027408	Cpxm1	Carboxypeptidase-like, regulatory domain superfamily||Galactose-binding-like domain superfamily||AEBP1/CPX, carboxypeptidase domain||Coagulation factor 5/8 C-terminal domain||Peptidase M14, carboxypeptidase A	2:130390775-130397574	26.501	9.84584	1.4001	5.57421e-14	1.1648e-12
ENSMUSG00000048138	Dmrt2	DMRT/protein doublesex/protein male abnormal 3||DM DNA-binding domain||DM DNA-binding domain superfamily	19:25672411-25678991	0.00464033	0.319846	-5.65665	5.67353e-14	1.18407e-12
ENSMUSG00000000093	Tbx2	Transcription factor, T-box, conserved site||p53-like transcription factor, DNA-binding||T-box superfamily||Transcription factor, Brachyury||Transcription factor, T-box, region of unknown function||Transcription factor, T-box	11:85832551-85841948	14.0761	35.4497	-1.37089	5.69565e-14	1.18733e-12
ENSMUSG00000041775	Mapk1ip1	MAPK-interacting and spindle-stabilising protein	7:138835823-138846273	6.71617	2.41735	1.76892	5.69632e-14	1.18733e-12
ENSMUSG00000030729	Pgm2l1	Alpha-D-phosphohexomutase, C-terminal domain superfamily||Alpha-D-phosphohexomutase, alpha/beta/alpha domain III||Alpha-D-phosphohexomutase, alpha/beta/alpha domain I||Alpha-D-phosphohexomutase, C-terminal||Alpha-D-phosphohexomutase, alpha/beta/alpha domain II||Alpha-D-phosphohexomutase, alpha/beta/alpha I/II/III||-	7:100227394-100278868	5.18634	11.3584	-1.25338	5.7365e-14	1.19496e-12
ENSMUSG00000054156	Gm4894	-	9:49250531-49280594	0.232642	0	7.91958	5.76937e-14	1.20105e-12
ENSMUSG00000022673	Mcm4	MCM N-terminal domain||Mini-chromosome maintenance, conserved site||Mini-chromosome maintenance protein||Nucleic acid-binding, OB-fold||Mini-chromosome maintenance complex protein 4||MCM domain||MCM OB domain||MCM, AAA-lid domain||P-loop containing nucleoside triphosphate hydrolase	16:15623897-15637400	32.5265	74.7694	-1.22625	5.80766e-14	1.20827e-12
ENSMUSG00000031740	Mmp2	Peptidase M10A, cysteine switch, zinc binding site||Hemopexin-like repeats||Hemopexin, conserved site||Kringle-like fold||Fibronectin type II domain superfamily||Peptidoglycan binding-like||PGBD-like superfamily||Peptidase M10A||Peptidase M10A, catalytic domain||Fibronectin type II domain||Metallopeptidase, catalytic domain superfamily||72kDa type IV collagenase||Hemopexin-like domain||Peptidase …	8:92827291-92853420	9.77658	22.4914	-1.27005	5.88216e-14	1.22224e-12
ENSMUSG00000000142	Axin2	Ubiquitin-like domain superfamily||RGS domain superfamily||Axin-1/2, tankyrase-binding domain||DIX domain||DIX domain superfamily||Axin beta-catenin binding||RGS, subdomain 1/3||RGS domain	11:108920349-108950783	7.96014	20.2005	-1.44113	5.95802e-14	1.23723e-12
ENSMUSG00000020185	E2f7	Winged helix DNA-binding domain superfamily||E2F Family||-||Winged helix-like DNA-binding domain superfamily||E2F/DP family, winged-helix DNA-binding domain	10:110745439-110787384	7.8448	16.4893	-1.31648	6.02688e-14	1.25075e-12
ENSMUSG00000037685	Atp8a1	P-type ATPase, subfamily IV||HAD-like superfamily||P-type ATPase||P-type ATPase, N-terminal||P-type ATPase, cytoplasmic domain N||P-type ATPase, transmembrane domain superfamily||-||P-type ATPase, A domain superfamily||HAD superfamily||P-type ATPase, C-terminal||P-type ATPase, phosphorylation site	5:67618140-67847434	19.0572	6.55279	1.23369	6.13395e-14	1.27138e-12
ENSMUSG00000039405	Prss23	Serine proteases, trypsin domain||Peptidase S1, PA clan||-||Serine proteases, trypsin family, histidine active site	7:89507783-89527187	14.0659	4.74526	1.36546	6.23545e-14	1.29081e-12
ENSMUSG00000031628	Casp3	Peptidase C14A, caspase catalytic domain||Peptidase C14 family||Peptidase C14, caspase non-catalytic subunit p10||Peptidase family C14A, cysteine active site||Caspase-like domain superfamily||Peptidase family C14A, His active site||Peptidase C14, p20 domain	8:46617291-46639689	20.6659	46.0656	-1.20829	6.30941e-14	1.30531e-12
ENSMUSG00000026676	Ccdc3	Coiled-coil domain-containing protein 3	2:5137776-5230878	1.57236	0.219318	2.81025	6.43793e-14	1.33024e-12
ENSMUSG00000006342	Susd2	AMOP domain||Somatomedin B domain||Sushi/SCR/CCP domain||Somatomedin B-like domain superfamily||von Willebrand factor, type D domain||Sushi/SCR/CCP superfamily	10:75636706-75644008	1.35461	0.228078	2.48064	6.51027e-14	1.34435e-12
ENSMUSG00000026170	Cyp27a1	Cytochrome P450, E-class, group I||Cytochrome P450, conserved site||Cytochrome P450 superfamily||Cytochrome P450	1:74713574-74737892	2.14545	6.4382	-1.80056	6.6078e-14	1.3628e-12
ENSMUSG00000053799	Exoc6	Exocyst complex component EXOC6/Sec15||Exocyst complex component EXOC6/Sec15, C-terminal, domain 1||Exocyst complex component EXOC6/Sec15, C-terminal, domain 2	19:37550418-37697545	13.3185	4.68625	1.26956	6.84361e-14	1.41056e-12
ENSMUSG00000029730	Mcm7	Mini-chromosome maintenance protein||Mini-chromosome maintenance, conserved site||MCM N-terminal domain||AAA+ ATPase domain||DNA replication licensing factor Mcm7||P-loop containing nucleoside triphosphate hydrolase||MCM, AAA-lid domain||MCM OB domain||MCM domain||Nucleic acid-binding, OB-fold||-	5:138164583-138172422	65.0745	146.315	-1.21221	6.95158e-14	1.43192e-12
ENSMUSG00000026571	Dcaf6	IQ motif, EF-hand binding site||WD40-repeat-containing domain superfamily||WD40/YVTN repeat-like-containing domain superfamily||WD40-repeat-containing domain||-||WD40 repeat	1:165328698-165460475	9.24022	3.54273	1.37104	7.09752e-14	1.46108e-12
ENSMUSG00000039395	Mreg	Melanoregulin	1:72159442-72212307	0.918131	3.28114	-1.86679	7.65316e-14	1.57254e-12
ENSMUSG00000041741	Pde3a	HD/PDEase domain||3'5'-cyclic nucleotide phosphodiesterase, catalytic domain superfamily||3'5'-cyclic nucleotide phosphodiesterase, conserved site||3'5'-cyclic nucleotide phosphodiesterase, catalytic domain	6:141249269-141507448	1.27072	3.02393	-1.33785	7.76851e-14	1.59329e-12
ENSMUSG00000027983	Cyp2u1	Cytochrome P450||Cytochrome P450, E-class, group I, CYP2D-like||Cytochrome P450 superfamily||Cytochrome P450, conserved site||Cytochrome P450, E-class, group I	3:131288441-131303227	1.84216	0.364941	2.35474	8.21738e-14	1.68431e-12
ENSMUSG00000059248	2023-09-09	Small GTP-binding protein domain||P-loop containing nucleoside triphosphate hydrolase||Septin||Septin 9||Septin-type guanine nucleotide-binding (G) domain	11:117199661-117362325	38.4769	83.3776	-1.19467	8.2332e-14	1.68651e-12
ENSMUSG00000038298	Pdzk1	-||PDZ domain||PDZ domain 6||PDZ superfamily	3:96829284-96870926	1.42097	0.135449	2.67612	8.57142e-14	1.75471e-12
ENSMUSG00000056755	Grm7	GPCR, family 3||Periplasmic binding protein-like I||GPCR, family 3, metabotropic glutamate receptor||GPCR, family 3, conserved site||GPCR family 3, C-terminal||-||Receptor, ligand binding region||GPCR, family 3, nine cysteines domain||GPCR, family 3, nine cysteines domain superfamily||GPCR, family 3, metabotropic glutamate receptor 7	6:110645581-111567230	1.28045	0.224612	2.1373	8.72944e-14	1.78596e-12
ENSMUSG00000049537	Tecrl	3-oxo-5-alpha-steroid 4-dehydrogenase/very-long-chain enoyl-CoA reductase||3-oxo-5-alpha-steroid 4-dehydrogenase, C-terminal	5:83278145-83355195	0.70286	0.039879	3.95507	8.94662e-14	1.82927e-12
XLOC_056130	XLOC_056130	--	CHR_MG191_PATCH:91035589-91045730	0.42704	0	8.31167	9.01751e-14	1.84263e-12
ENSMUSG00000022885	St6gal1	GT29-like superfamiliy||Glycosyl transferase family 29||Sialyltransferase||-	16:23224740-23360350	7.27227	17.8293	-1.36216	9.30596e-14	1.89872e-12
ENSMUSG00000026131	Dst	EF-hand domain pair||EF-hand domain||CH domain superfamily||Spectrin repeat||Dystonin-like||EF-Hand 1, calcium-binding site||Plectin repeat||Desmoplakin, SH3 domain||Spectrin/alpha-actinin||Plakin repeat superfamily||GAR domain superfamily||SH3 domain||Actinin-type actin-binding domain, conserved site||GAR domain||Calponin homology domain||Desmoplakin, spectrin-like domain	1:33908225-34308661	66.6381	24.7934	1.3146	9.30913e-14	1.89872e-12
ENSMUSG00000025909	Sntg1	PDZ superfamily||-||Syntrophin||Gamma 1 syntrophin||PH-like domain superfamily||PDZ domain||Pleckstrin homology domain	1:8361475-9299878	0.664633	0.056455	3.17536	9.86497e-14	2.00962e-12
ENSMUSG00000031538	Plat	Tissue plasminogen activator||Serine proteases, trypsin family, histidine active site||Kringle-like fold||Kringle||EGF-like, conserved site||Tissue-type plasminogen activator||Fibronectin, type I||Peptidase S1, PA clan||Kringle, conserved site||Peptidase S1A, chymotrypsin family||EGF-like domain||Kringle superfamily||Serine proteases, trypsin domain||Serine proteases, trypsin family, serine activ…	8:22757727-22782844	6.92574	16.5836	-1.29857	9.91727e-14	2.01904e-12
ENSMUSG00000022995	Enah	VASP tetramerisation domain superfamily||VASP tetramerisation||WH1/EVH1 domain||-||PH-like domain superfamily	1:181896384-182019990	33.5625	69.6932	-1.20339	9.93874e-14	2.02218e-12
ENSMUSG00000024042	Sik1	Protein kinase-like domain superfamily||Ubiquitin-associated domain||Protein kinase domain||Salt-Inducible kinase, catalytic domain||Serine/threonine-protein kinase, SIK1/2||Protein kinase, ATP binding site||Serine/threonine-protein kinase, active site	17:31844250-31855804	5.76597	12.4358	-1.24125	1.09888e-13	2.23036e-12
ENSMUSG00000060093	Hist1h4a	Histone H4, conserved site||Histone H4||Histone-fold||CENP-T/Histone H4, histone fold||TATA box binding protein associated factor (TAF)	13:23760692-23761230	214.383	472.696	-1.17474	1.11912e-13	2.26868e-12
ENSMUSG00000007783	Cpt1c	Choline/carnitine acyltransferase domain||Carnitine O-palmitoyltransferase, N-terminal||Acyltransferase ChoActase/COT/CPT	7:44959372-44974851	6.87346	2.53072	1.46811	1.19222e-13	2.41392e-12
ENSMUSG00000024014	Pim1	Protein kinase domain||Serine/threonine-protein kinase, active site||Protein kinase, ATP binding site||Protein kinase-like domain superfamily||Serine/threonine-protein kinase pim-1/2/3	17:29490753-29496112	8.86264	25.5349	-1.69667	1.21596e-13	2.45899e-12
ENSMUSG00000030978	Rrm1	Ribonucleoside-diphosphate reductase large subunit||Ribonucleotide reductase, class I , alpha subunit||Ribonucleotide reductase large subunit, C-terminal||ATP-cone domain||-||Ribonucleotide reductase R1 subunit, N-terminal||Ribonucleotide reductase large subunit, N-terminal	7:102441695-102469771	63.1284	135.197	-1.18434	1.23063e-13	2.48715e-12
ENSMUSG00000029581	Fscn1	Fascin domain||Fascin, metazoans||Fascin-1||Fascin||Actin-crosslinking	5:142960343-142973185	75.4888	175.998	-1.26134	1.23785e-13	2.50022e-12
ENSMUSG00000020656	Grhl1	Transcription factor CP2-like||CP2 transcription factor	12:24572283-24617391	1.20261	0.23683	2.23226	1.27537e-13	2.57444e-12
ENSMUSG00000020541	Tom1l1	GAT domain superfamily||ENTH/VHS||GAT domain||TOM1-like protein 1||VHS domain||Target of Myb protein 1	11:90643465-90688366	16.3688	4.42432	1.87953	1.30954e-13	2.64181e-12
ENSMUSG00000069270	Hist1h2ac	Histone H2A/H2B/H3||Histone H2A conserved site||Histone H2A, C-terminal domain||Histone-fold||Histone H2A	13:23681467-23683948	15.4478	36.0313	-1.25668	1.40128e-13	2.82517e-12
ENSMUSG00000059552	Trp53	p53, tetramerisation domain||p53-like transcription factor, DNA-binding||p53, DNA-binding domain||p53 tumour suppressor family||p53 transactivation domain||p53-like tetramerisation domain superfamily||p53/RUNT-type transcription factor, DNA-binding domain superfamily	11:69580359-69591873	32.2334	73.5677	-1.21233	1.45256e-13	2.92678e-12
ENSMUSG00000003452	Bicd1	-||Bicaudal-D protein	6:149408886-149563329	5.40936	2.07681	1.31142	1.46443e-13	2.94891e-12
ENSMUSG00000021466	Ptch1	-||Protein patched/dispatched||Sterol-sensing domain||Transmembrane receptor, patched	13:63508328-63573598	11.3036	23.2531	-1.20424	1.53176e-13	3.08076e-12
ENSMUSG00000038473	Nos1ap	PH-like domain superfamily||PTB/PI domain	1:170302668-170589861	7.80453	2.35794	1.7635	1.57098e-13	3.15583e-12
ENSMUSG00000041268	Dmxl2	WD40-repeat-containing domain superfamily||WD40-repeat-containing domain||RAVE complex protein Rav1 C-terminal||WD40 repeat||WD40/YVTN repeat-like-containing domain superfamily	9:54365158-54501626	12.9246	5.2376	1.22519	1.58598e-13	3.18404e-12
ENSMUSG00000030882	Dnhd1	Dynein heavy chain, domain-2||-||Dynein heavy chain, coiled coil stalk||P-loop containing nucleoside triphosphate hydrolase||Dynein heavy chain, hydrolytic ATP-binding dynein motor region||Dynein heavy chain region D6 P-loop domain||Dynein heavy chain||Dynein heavy chain, AAA 5 extension domain||Dynein heavy chain, AAA module D4||Dynein heavy chain, C-terminal domain	7:105650827-105721799	1.78559	0.498182	2.05638	1.60506e-13	3.22038e-12
ENSMUSG00000046572	Zfp518b	Zinc finger C2H2 superfamily||Zinc finger C2H2-type||-	5:38668484-38684826	13.4873	31.6294	-1.23969	1.6064e-13	3.22113e-12
ENSMUSG00000079055	Slc8a3	CalX-like domain superfamily||Na-Ca exchanger/integrin-beta4||Sodium/calcium exchanger membrane region||Sodium/calcium exchanger protein||Sodium/calcium exchanger domain, C-terminal extension	12:81197915-81333180	1.53433	0.314238	2.0326	1.64182e-13	3.29017e-12
ENSMUSG00000028678	Kif2c	-||Kinesin motor domain||P-loop containing nucleoside triphosphate hydrolase||Kinesin-like protein||Kinesin motor domain, conserved site||Kinesin motor domain superfamily	4:117159639-117182639	18.7814	40.0521	-1.22158	1.65853e-13	3.32165e-12
ENSMUSG00000050640	Tmem150c	Frag1/DRAM/Sfk1	5:100077872-100159808	2.43189	0.55991	1.93519	1.68128e-13	3.36519e-12
ENSMUSG00000028195	Ccn1	VWFC domain||IGFBP-related, CNN||Insulin-like growth factor binding protein, N-terminal, Cys-rich conserved site||Thrombospondin type-1 (TSP1) repeat superfamily||Cystine knot, C-terminal||Glycoprotein hormone subunit beta||Thrombospondin type-1 (TSP1) repeat||Growth factor receptor cysteine-rich domain superfamily||Insulin-like growth factor-binding protein, IGFBP	3:145646976-145649981	2.88175	8.4822	-1.58907	1.70016e-13	3.40094e-12
ENSMUSG00000017386	Traf4	Zinc finger, RING-type, conserved site||Zinc finger, TRAF-type||TRAF-like||Zinc finger, RING/FYVE/PHD-type||Zinc finger, RING-type||MATH/TRAF domain||TNF receptor-associated factor TRAF||TNF receptor-associated factor 4, MATH domain||Zinc finger, C3HC4 RING-type||TNF receptor-associated factor 4	11:78158499-78165589	17.9156	42.4139	-1.22692	1.72286e-13	3.44427e-12
ENSMUSG00000041607	Mbp	Myelin basic protein||-	18:82475146-82585637	2.03007	5.5602	-1.56005	1.75511e-13	3.50454e-12
ENSMUSG00000012819	Cdh23	Cadherin-like||Cadherin-23||Cadherin conserved site||Cadherin-like superfamily	10:60302748-60696490	0.670849	0.02851	2.99402	1.75828e-13	3.50876e-12
ENSMUSG00000031284	Pak3	Serine/threonine-protein kinase, active site||p21 activated kinase binding domain||p21-activated kinase 3, catalytic domain||CRIB domain||Protein kinase-like domain superfamily||CRIB domain superfamily||-||Protein kinase, ATP binding site||Protein kinase domain	X:143518591-143797796	3.41601	8.63721	-1.4542	1.79158e-13	3.57306e-12
ENSMUSG00000068122	Agtr2	Angiotensin II receptor type 2||GPCR, rhodopsin-like, 7TM||G protein-coupled receptor, rhodopsin-like||Angiotensin II receptor family	X:21484544-21489164	0.569655	0.048526	3.47542	1.80164e-13	3.59096e-12
ENSMUSG00000049307	Fut4	GT10-like superfamily||Fucosyltransferase, N-terminal||Glycosyl transferase family 10	9:14748320-14752393	1.05005	3.36033	-1.70762	1.82145e-13	3.6261e-12
ENSMUSG00000026249	Serpine2	Serpin domain||Serpin family||Serpin superfamily||Serpin, conserved site	1:79794197-79861180	11.4449	28.3631	-1.33204	1.8393e-13	3.65945e-12
ENSMUSG00000001119	Col6a1	Collagen triple helix repeat||von Willebrand factor, type A||von Willebrand factor A-like domain superfamily	10:76708792-76726168	2.05006	0.584375	1.76296	1.85423e-13	3.68694e-12
ENSMUSG00000020003	Pex7	WD40-repeat-containing domain||WD40 repeat||WD40 repeat, conserved site||G-protein beta WD-40 repeat||WD40/YVTN repeat-like-containing domain superfamily||WD40-repeat-containing domain superfamily	10:19853900-19907689	5.87975	1.96166	1.35577	1.85805e-13	3.69234e-12
ENSMUSG00000036960	Clca2	von Willebrand factor A-like domain superfamily||Calcium-activated chloride channel, N-terminal||Calcium-activated chloride channel protein, chordata||von Willebrand factor, type A	3:145070263-145099443	0.549461	0.064602	3.05035	1.88028e-13	3.73428e-12
ENSMUSG00000024697	Gna14	P-loop containing nucleoside triphosphate hydrolase||Guanine nucleotide binding protein (G-protein), alpha subunit||G protein alpha subunit, helical insertion||G-protein alpha subunit, group Q	19:16435762-16610820	0.128944	0.720531	-2.49514	2.0165e-13	4.00242e-12
ENSMUSG00000024227	Pdzph1	PDZ superfamily||PH-like domain superfamily||Pleckstrin homology domain||PDZ domain	17:58878808-58991375	0.0195933	0.458324	-5.88837	2.06434e-13	4.09249e-12
ENSMUSG00000021215	Net1	Guanine-nucleotide dissociation stimulator, CDC24, conserved site||PH-like domain superfamily||Net1, PH domain||-||Pleckstrin homology domain||Dbl homology (DH) domain||Dbl homology (DH) domain superfamily	13:3882018-3918220	21.5174	45.4166	-1.2183	2.15152e-13	4.26025e-12
ENSMUSG00000044072	Eml6	Quinoprotein alcohol dehydrogenase-like superfamily||-||HELP||WD40-repeat-containing domain superfamily||Anaphase-promoting complex subunit 4, WD40 domain||WD40 repeat||WD40-repeat-containing domain||WD40/YVTN repeat-like-containing domain superfamily||WD40 repeat, conserved site	11:29743048-30026033	1.21559	0.460498	1.71146	2.2422e-13	4.43715e-12
ENSMUSG00000044949	Ubtd2	DC-UbP/UBTD2, N-terminal domain||Ubiquitin-like domain superfamily||Ubiquitin domain||DC-UbP/UBTD2, N-terminal domain superfamily||Ubiquitin domain-containing protein 1/2	11:32455370-32516687	15.2448	36.8627	-1.30668	2.27952e-13	4.50833e-12
ENSMUSG00000027359	Slc27a2	Fatty acid transport protein 2||AMP-dependent synthetase/ligase||AMP-dependent synthetase-like superfamily||AMP-binding enzyme, C-terminal domain||AMP-binding, conserved site	2:126552407-126588243	0.131154	1.05891	-3.13511	2.28923e-13	4.52484e-12
ENSMUSG00000061024	Rrs1	Ribosomal biogenesis regulatory protein	1:9545408-9547455	14.5787	32.8386	-1.20515	2.36302e-13	4.66792e-12
ENSMUSG00000032702	Kank1	Ankyrin repeat-containing domain superfamily||Ankyrin repeat-containing domain||Ankyrin repeat||Kank N-terminal motif	19:25236975-25434496	4.55326	9.88131	-1.1689	2.40811e-13	4.75416e-12
ENSMUSG00000040327	Cul9	Zinc finger, RING-type, conserved site||IBR domain||CPH domain||Galactose-binding-like domain superfamily||Cullin homology domain superfamily||Zinc finger, RING/FYVE/PHD-type||Cullin homology domain||APC10/DOC domain||Zinc finger, RING-type||Cullin, N-terminal||Cullin-9||Armadillo-type fold||Ribosomal protein L2, domain 2||Cullin, conserved site||Cullin protein, neddylation domain	17:46500572-46546388	2.99888	1.43713	1.52287	2.41435e-13	4.76364e-12
ENSMUSG00000079427	Mthfsl	5-formyltetrahydrofolate cyclo-ligase||NagB/RpiA transferase-like||5-formyltetrahydrofolate cyclo-ligase-like domain superfamily	9:88688602-88720296	14.3184	5.80214	1.51829	2.46873e-13	4.86516e-12
ENSMUSG00000013495	Tmem175	Endosomal/lysomomal potassium channel TMEM175	5:108629770-108648782	11.2573	3.42163	1.51898	2.51051e-13	4.94457e-12
ENSMUSG00000039683	Sdk1	Immunoglobulin subtype||Immunoglobulin-like fold||Immunoglobulin I-set||Immunoglobulin-like domain||Fibronectin type III superfamily||Immunoglobulin subtype 2||Immunoglobulin-like domain superfamily||Fibronectin type III	5:141241490-142215586	3.72026	1.37142	1.38761	2.58509e-13	5.08845e-12
ENSMUSG00000095217	Hist1h2bn	Histone H2B||Histone H2A/H2B/H3||Histone-fold	13:21754123-21754503	363.326	801.805	-1.17493	2.60252e-13	5.11972e-12
ENSMUSG00000026480	Ncf2	Neutrophil cytosol factor 2||Neutrophil cytosol factor 2, SH3 domain 1||Tetratricopeptide repeat-containing domain||PB1 domain||Tetratricopeptide-like helical domain superfamily||Tetratricopeptide repeat 1||SH3-like domain superfamily||Neutrophil cytosol factor 2, PB1 domain||SH3 domain||Tetratricopeptide repeat	1:152800194-152836991	2.73537	0.66655	1.95027	2.76912e-13	5.43781e-12
ENSMUSG00000069302	Hist1h2ah	Histone H2A||Histone-fold||Histone H2A, C-terminal domain||Histone H2A conserved site||Histone H2A/H2B/H3	13:22035164-22035568	64.5192	157.667	-1.32214	2.96866e-13	5.82278e-12
ENSMUSG00000050520	Cldn8	Claudin-8||Claudin||PMP-22/EMP/MP20/Claudin superfamily||Claudin, conserved site	16:88560828-88563183	0.123371	0.771621	-2.62815	2.99703e-13	5.87149e-12
ENSMUSG00000019773	Fbxo5	F-box-like domain superfamily||F-box domain	10:5799160-5805600	17.9576	41.1752	-1.20067	3.0576e-13	5.98662e-12
ENSMUSG00000047832	Cdca4	SERTA domain	12:112820229-112829423	21.1801	48.9758	-1.21583	3.13201e-13	6.12511e-12
ENSMUSG00000008601	Rab25	Small GTPase||Small GTP-binding protein domain||P-loop containing nucleoside triphosphate hydrolase	3:88542029-88548300	0.525048	3.2501	-2.88072	3.18715e-13	6.22562e-12
ENSMUSG00000028441	1110017D15Rik	Spermatid-specific manchette-related protein 1	4:41505009-41517333	0.098878	1.6534	-3.73463	3.33233e-13	6.49775e-12
ENSMUSG00000022123	Scel	Zinc finger, LIM-type	14:103513342-103612797	0.362974	0.0122897	4.33826	3.35311e-13	6.53445e-12
ENSMUSG00000027525	Phactr3	RPEL repeat||Phosphatase and actin regulator 3	2:178118975-178338492	0.398536	1.87436	-2.33777	3.40609e-13	6.6338e-12
ENSMUSG00000056214	Pard6g	PDZ domain||PB1 domain||Partitioning defective protein 6, PB1 domain||PDZ superfamily||Partitioning defective 6 homologue gamma	18:80046890-80119639	9.4068	21.9509	-1.25877	3.44047e-13	6.69682e-12
ENSMUSG00000039131	Gipc2	PDZ superfamily||PDZ domain-containing protein GIPC1/2/3||PDZ domain	3:152093533-152166230	0.282851	1.52258	-3.18781	3.57301e-13	6.95074e-12
ENSMUSG00000029166	Mapre3	Microtubule-associated protein RP/EB||EB1, C-terminal domain superfamily||EB3||EB1, C-terminal||CH domain superfamily||Calponin homology domain	5:30814641-30866106	11.1954	3.0806	1.85571	3.60266e-13	7.00168e-12
ENSMUSG00000030878	Cdr2	-||Cerebellar degeneration-related protein 2	7:120957036-120982312	7.38605	16.6242	-1.18424	3.70749e-13	7.19972e-12
ENSMUSG00000020263	Appl2	AH/BAR domain superfamily||PTB/PI domain||Pleckstrin homology domain||PH-like domain superfamily||-	10:83600033-83648738	22.5963	8.89114	1.23397	3.71967e-13	7.21916e-12
ENSMUSG00000041642	Kif21b	WD40/YVTN repeat-like-containing domain superfamily||WD40 repeat, conserved site||WD40-repeat-containing domain||WD40 repeat||WD40-repeat-containing domain superfamily||Kinesin-like protein||Kinesin motor domain||-||Kinesin motor domain superfamily||Kinesin motor domain, conserved site||P-loop containing nucleoside triphosphate hydrolase	1:136131389-136177998	5.5105	11.3868	-1.28045	3.76168e-13	7.29644e-12
ENSMUSG00000046169	Adamts6	ADAM cysteine-rich domain 2||ADAMTS/ADAMTS-like||Metallopeptidase, catalytic domain superfamily||-||Thrombospondin type-1 (TSP1) repeat||PLAC||Peptidase M12B, propeptide||Thrombospondin type-1 (TSP1) repeat superfamily||Peptidase M12B, ADAM/reprolysin||ADAM-TS Spacer 1	13:104287835-104496695	7.17058	2.22049	1.62759	3.7826e-13	7.33274e-12
ENSMUSG00000030551	Nr2f2	Nuclear hormone receptor-like domain superfamily||Nuclear hormone receptor, ligand-binding domain||Zinc finger, NHR/GATA-type||Zinc finger, nuclear hormone receptor-type||Nuclear hormone receptor	7:70351944-70366735	13.0773	30.8852	-1.24432	4.03337e-13	7.80066e-12
ENSMUSG00000045636	Mtus1	Microtubule-associated tumour suppressor 1||-	8:40990914-41134403	20.7024	7.73621	1.25443	4.05829e-13	7.8443e-12
ENSMUSG00000055409	Nell1	Laminin G domain||Concanavalin A-like lectin/glucanase domain superfamily||EGF-like, conserved site||EGF-type aspartate/asparagine hydroxylation site||VWFC domain||EGF-like calcium-binding domain||EGF domain||EGF-like domain||Growth factor receptor cysteine-rich domain superfamily||EGF-like calcium-binding, conserved site	7:49974864-50866608	0.319907	0.0114137	4.52042	4.0929e-13	7.90659e-12
ENSMUSG00000037129	Tmprss13	Peptidase S1A, chymotrypsin family||Serine proteases, trypsin family, serine active site||Serine proteases, trypsin domain||Serine proteases, trypsin family, histidine active site||Peptidase S1, PA clan||SRCR domain||Low-density lipoprotein (LDL) receptor class A repeat||SRCR-like domain superfamily||SRCR-like domain	9:45319100-45347581	0.0172443	0.325215	-3.83837	4.11806e-13	7.95058e-12
ENSMUSG00000035183	Slc24a5	Sodium/potassium/calcium exchanger 5||Sodium/calcium exchanger membrane region||Sodium/potassium/calcium exchanger	2:125068124-125088677	2.17186	0.369309	2.5256	4.14074e-13	7.98973e-12
ENSMUSG00000067261	Foxd3	Winged helix DNA-binding domain superfamily||Fork head domain||Fork head domain conserved site 2||Winged helix-like DNA-binding domain superfamily||Fork head domain conserved site1	4:99656299-99658622	0.00235667	0.24816	-5.28203	4.18198e-13	8.06462e-12
ENSMUSG00000079484	Phyhd1	Phytanoyl-CoA dioxygenase||-	2:30266203-30282149	4.4531	0.861022	2.48174	4.30173e-13	8.29074e-12
ENSMUSG00000037313	Tacc3	-||Transforming acidic coiled-coil-containing protein, C-terminal||TACC family	5:33658128-33678995	21.3453	49.2956	-1.30223	4.32181e-13	8.32463e-12
ENSMUSG00000074623	Gm826	-	2:160311393-160334162	1.81987	0.0344923	5.23567	4.3367e-13	8.34793e-12
ENSMUSG00000022120	Rnf219	Zinc finger, RING-type||RING finger protein 219||-||Zinc finger, RING/FYVE/PHD-type||RING finger protein 219, RING finger	14:104477536-104522645	11.88	25.2918	-1.16395	4.35384e-13	8.37177e-12
ENSMUSG00000027577	Chrna4	Nicotinic acetylcholine receptor||Neurotransmitter-gated ion-channel||Neurotransmitter-gated ion-channel, conserved site||Neurotransmitter-gated ion-channel ligand-binding domain||Neurotransmitter-gated ion-channel ligand-binding domain superfamily||Neurotransmitter-gated ion-channel transmembrane domain||Neurotransmitter-gated ion-channel transmembrane domain superfamily	2:181018380-181043546	5.0883	1.26512	1.90571	4.49178e-13	8.63201e-12
ENSMUSG00000025370	Cdh9	Cadherin conserved site||Cadherin, cytoplasmic domain||Catenin binding domain superfamily||Cadherin-like superfamily||Cadherin||Cadherin-like	15:16728756-16857094	0.420794	0.034896	3.27561	4.53425e-13	8.70859e-12
ENSMUSG00000027379	Bub1	Protein kinase-like domain superfamily||Mad3/Bub1 homology region 1||Mitotic spindle checkpoint protein Bub1/Mad3||Protein kinase domain||Protein kinase, ATP binding site||Serine/threonine-protein kinase, active site	2:127801122-127831865	27.5766	55.8293	-1.14152	4.64231e-13	8.91099e-12
ENSMUSG00000024940	Ltbp3	EGF-like calcium-binding domain||EGF-like domain||Growth factor receptor cysteine-rich domain superfamily||EGF-like calcium-binding, conserved site||TGF-beta binding (TB) domain superfamily||TB domain||-||EGF-like, conserved site||EGF-type aspartate/asparagine hydroxylation site	19:5740904-5758532	5.12038	1.75588	1.72545	4.77398e-13	9.15843e-12
ENSMUSG00000042348	Arl15	-||Small GTPase superfamily, ARF/SAR type||P-loop containing nucleoside triphosphate hydrolase	13:113794505-114157461	14.236	7.74395	1.70156	4.93939e-13	9.46483e-12
ENSMUSG00000036875	Dna2	Dna2||DNA replication factor Dna2, N-terminal||P-loop containing nucleoside triphosphate hydrolase||DNA2/NAM7 helicase, AAA domain||-||DNA2/NAM7 helicase-like, AAA domain	10:62947026-62974185	10.3987	23.3746	-1.21288	4.96427e-13	9.50704e-12
ENSMUSG00000040183	Ankrd6	Ankyrin repeat-containing domain||Ankyrin repeat-containing domain superfamily||Ankyrin repeat	4:32804035-32950841	1.55972	4.01171	-1.44215	5.02935e-13	9.62612e-12
ENSMUSG00000045440	Insm2	Zinc finger C2H2-type||Zinc finger C2H2 superfamily	12:55599427-55602086	1.14565	0.102877	3.35553	5.04222e-13	9.64521e-12
ENSMUSG00000022514	Il1rap	Immunoglobulin-like domain||IL-18Ra-like, immunoglobulin domain||Interleukin-1 receptor type I/II||Toll/interleukin-1 receptor homology (TIR) domain superfamily||Toll/interleukin-1 receptor homology (TIR) domain||Immunoglobulin subtype||Interleukin-1 receptor family||Immunoglobulin-like fold||Immunoglobulin-like domain superfamily||-	16:26581704-26730117	3.53119	0.956646	1.83192	5.07284e-13	9.6982e-12
ENSMUSG00000046167	Gldn	Collagen triple helix repeat||Olfactomedin-like domain||Gliomedin	9:54286486-54341786	0	0.0997177	-7.74304	5.36515e-13	1.02453e-11
ENSMUSG00000010095	Slc3a2	Glycosyl hydrolase, all-beta||Glycoside hydrolase superfamily||Glycosyl hydrolase, family 13, catalytic domain||Solute carrier family 3 member 2, N-terminal domain	19:8706882-8723369	70.6223	27.9095	1.32992	5.46374e-13	1.04275e-11
ENSMUSG00000043099	Hic1	Zinc finger C2H2 superfamily||Zinc finger C2H2-type||Hypermethylated in cancer 1 protein||SKP1/BTB/POZ domain superfamily||BTB/POZ domain	11:75164565-75169519	1.9713	0.423081	1.98489	5.47559e-13	1.04441e-11
ENSMUSG00000039960	Rhou	Small GTP-binding protein domain||P-loop containing nucleoside triphosphate hydrolase||Small GTPase Rho||Small GTPase	8:123653929-123663884	5.5341	13.3447	-1.35036	5.65624e-13	1.07764e-11
ENSMUSG00000054667	Irs4	Insulin receptor substrate||Pleckstrin homology domain||IRS-type PTB domain||PH-like domain superfamily	X:141710998-141725263	1.98795	5.23864	-1.43233	5.6807e-13	1.08168e-11
ENSMUSG00000027469	Tpx2	TPX2 central domain||Aurora-A binding||TPX2, C-terminal||TPX2	2:152847964-152895321	29.5963	62.424	-1.11379	5.70933e-13	1.08651e-11
ENSMUSG00000034382	AI661453	-	17:47436615-47470638	0.167949	1.19669	-2.60608	5.87621e-13	1.11762e-11
ENSMUSG00000054766	Set	NAP-like superfamily||Nucleosome assembly protein (NAP)	2:30057378-30072577	192.36	408.727	-1.12551	6.0146e-13	1.14329e-11
ENSMUSG00000048699	Krt90	Keratin, type II||Keratin type II head||Intermediate filament protein, conserved site||Intermediate filament, rod domain	15:101552356-101562950	1.23928	0.118156	3.33006	6.03286e-13	1.14611e-11
ENSMUSG00000026163	Sphkap	A-kinase anchor 110kDa, C-terminal||SPHK1-interactor/A-kinase anchor 110kDa	1:83254139-83408200	0.91696	0.17299	2.23987	6.28715e-13	1.19373e-11
ENSMUSG00000002985	Apoe	-||Apolipoprotein A/E	7:19696109-19699188	21.4783	6.28393	1.7017	6.47309e-13	1.22764e-11
ENSMUSG00000033767	Tmem131l	Immunoglobulin-like fold||Transmembrane protein 131-like domain||Transmembrane protein 131-like	3:83897655-84040175	16.1102	33.5379	-1.24947	6.52766e-13	1.23657e-11
ENSMUSG00000069601	Ank3	Death-like domain superfamily||ZU5 domain||Ankyrin, UPA domain||Ankyrin repeat||Ankyrin repeat-containing domain superfamily||-||Ankyrin-3, death domain||Death domain||Ankyrin repeat-containing domain	10:69398773-70027438	51.8063	17.7539	1.34299	6.64291e-13	1.25769e-11
ENSMUSG00000026421	Csrp1	Zinc finger, LIM-type	1:135720061-135752232	16.7511	38.931	-1.25405	6.66162e-13	1.26051e-11
ENSMUSG00000074227	Spint2	-||Pancreatic trypsin inhibitor Kunitz domain superfamily||Pancreatic trypsin inhibitor Kunitz domain||Proteinase inhibitor I2, Kunitz, conserved site	7:29256323-29281912	9.65607	24.457	-1.35016	6.66811e-13	1.26102e-11
ENSMUSG00000036918	Ttc7	-||Tetratricopeptide repeat protein 7A||Tetratricopeptide repeat||Tetratricopeptide-like helical domain superfamily||Tetratricopeptide repeat-containing domain	17:87282886-87381769	4.90613	1.70405	1.47473	6.68278e-13	1.26308e-11
ENSMUSG00000057173	Rfx8	DNA-binding RFX-type winged-helix domain||Winged helix DNA-binding domain superfamily||Winged helix-like DNA-binding domain superfamily||RFX-like DNA-binding protein	1:39665301-39720997	1.22202	0.113742	3.29656	6.749e-13	1.27487e-11
ENSMUSG00000110185	Igip	IgA-inducing protein	18:36298679-36301517	1.85566	0.34769	2.38331	6.90358e-13	1.30333e-11
ENSMUSG00000018102	Hist1h2bc	Histone H2B||Histone H2A/H2B/H3||Histone-fold	13:23684199-23692908	123.951	271.867	-1.16978	7.16501e-13	1.35039e-11
ENSMUSG00000081058	Hist2h3c2	Histone-fold||Histone H2A/H2B/H3||Histone H3/CENP-A	3:96238108-96239127	63.6499	145.776	-1.23002	7.57448e-13	1.42594e-11
ENSMUSG00000045777	Ifitm10	CD225/Dispanin family	7:142325837-142373753	0.449006	0	7.9108	7.60053e-13	1.43004e-11
ENSMUSG00000038718	Pbx3	Homeobox-like domain superfamily||Homeobox domain||Homeobox, conserved site||-||PBX	2:34171457-34373142	21.1664	16.919	1.35348	7.75792e-13	1.45882e-11
ENSMUSG00000062075	Lmnb2	Lamin tail domain superfamily||Intermediate filament, rod domain||Intermediate filament protein, conserved site||Lamin tail domain	10:80901203-80918245	13.2743	28.3482	-1.16982	7.83657e-13	1.47278e-11
ENSMUSG00000024660	Incenp	Inner centromere protein||Chromosome passenger complex (CPC) protein INCENP N-terminal||-||Inner centromere protein, ARK-binding domain	19:9872296-9899551	21.4224	40.9857	-1.21131	8.65309e-13	1.62348e-11
ENSMUSG00000022003	Slc25a30	Mitochondrial substrate/solute carrier||Mitochondrial carrier domain superfamily||Mitochondrial carrier protein	14:75760117-75787037	5.78209	12.6099	-1.31985	8.76273e-13	1.6422e-11
ENSMUSG00000041859	Mcm3	MCM domain||MCM OB domain||MCM, AAA-lid domain||Nucleic acid-binding, OB-fold||P-loop containing nucleoside triphosphate hydrolase||AAA+ ATPase domain||DNA replication licensing factor Mcm3||MCM N-terminal domain||Mini-chromosome maintenance protein||Mini-chromosome maintenance, conserved site	1:20802968-20820312	37.7415	80.5374	-1.19154	8.90208e-13	1.66737e-11
ENSMUSG00000025551	Fgf14	Fibroblast growth factor 14||Cytokine IL1/FGF||Fibroblast growth factor family	14:123977907-124677127	1.25933	0.25977	2.18296	9.05734e-13	1.69454e-11
ENSMUSG00000064225	Paqr9	AdipoR/Haemolysin-III-related	9:95559657-95568023	0.030952	0.20886	-2.7647	9.20427e-13	1.72106e-11
ENSMUSG00000075031	Hist1h2bb	Histone H2B||Histone H2A/H2B/H3||Histone-fold	13:23746734-23747241	169.065	370.017	-1.16374	9.39822e-13	1.75634e-11
ENSMUSG00000028626	Col9a2	Collagen triple helix repeat	4:121039385-121055322	4.09154	1.14378	1.7364	9.52939e-13	1.77986e-11
ENSMUSG00000003824	Syce2	-||Synaptonemal complex central element protein 2	8:84872111-84888221	4.43303	13.1876	-1.59075	9.55768e-13	1.78414e-11
ENSMUSG00000036564	Ndrg4	NDRG||-||Protein NDRG4||Alpha/Beta hydrolase fold	8:95676980-95715119	10.561	3.64107	1.50677	9.58294e-13	1.78785e-11
ENSMUSG00000022112	Gpc5	Glypican, conserved site||Glypican||Glypican-5	14:115092215-116525179	0.0709213	0.635705	-3.10875	9.84089e-13	1.83494e-11
ENSMUSG00000046844	Vat1l	NAD(P)-binding domain superfamily||GroES-like superfamily||Polyketide synthase, enoylreductase domain||Quinone oxidoreductase/zeta-crystallin, conserved site||Alcohol dehydrogenase, N-terminal	8:114205612-114374071	8.37213	2.82324	1.57404	9.92322e-13	1.84926e-11
ENSMUSG00000025792	Slc25a10	Mitochondrial carrier UCP-like||Mitochondrial carrier domain superfamily||Mitochondrial substrate/solute carrier	11:120491840-120499187	5.76117	13.2825	-1.38867	9.9372e-13	1.85082e-11
ENSMUSG00000056394	Lig1	DNA ligase, ATP-dependent, N-terminal domain superfamily||DNA ligase, ATP-dependent||Nucleic acid-binding, OB-fold||-||DNA ligase, ATP-dependent, central||DNA ligase, ATP-dependent, N-terminal||DNA ligase, ATP-dependent, C-terminal||DNA ligase, ATP-dependent, conserved site	7:13277283-13311433	31.1693	66.8102	-1.18264	9.94424e-13	1.8511e-11
ENSMUSG00000022817	Itgb5	Integrin domain superfamily||Integrin beta, epidermal growth factor-like domain 1||von Willebrand factor, type A||EGF-like domain, extracellular||Integrin beta-5 subunit||Integrin beta subunit||von Willebrand factor A-like domain superfamily||Integrin beta subunit, cytoplasmic domain||Integrin beta subunit, VWA domain||PSI domain||Integrin beta N-terminal||Integrin beta tail domain superfamily||I…	16:33829665-33949338	15.7984	34.9601	-1.20245	1.00522e-12	1.87015e-11
ENSMUSG00000024677	Ms4a6b	-||Membrane-spanning 4-domains subfamily A||CD20-like family	19:11516512-11531256	1.99561	0.462504	2.6515	1.00742e-12	1.87319e-11
ENSMUSG00000036206	Sh3bp4	SH3BP4, SH3 domain||ZU5 domain||SH3 domain||SH3 domain-binding protein 4||SH3-like domain superfamily	1:89070415-89155068	5.24629	12.2461	-1.30551	1.02212e-12	1.89947e-11
ENSMUSG00000025927	Tfap2b	Transcription factor AP-2, C-terminal||Transcription factor AP-2 beta||Transcription factor AP-2	1:19208914-19238576	12.8064	26.3677	-1.16518	1.02794e-12	1.9092e-11
ENSMUSG00000051378	Kif18b	Kinesin motor domain superfamily||Kinesin motor domain, conserved site||P-loop containing nucleoside triphosphate hydrolase||Kinesin-like protein||Kinesin motor domain	11:102905529-102925124	7.13336	15.3192	-1.21489	1.03113e-12	1.91406e-11
ENSMUSG00000064215	Ifi27	IFI6/IFI27-like domain superfamily||Interferon alpha-inducible protein IFI6/IFI27-like	12:103434211-103440239	0.790663	0.0198313	5.5661	1.035e-12	1.92018e-11
ENSMUSG00000030393	Zik1	KRAB domain superfamily||Zinc finger C2H2-type||Krueppel-associated box||Zinc finger C2H2 superfamily	7:10487229-10495394	10.3318	22.532	-1.16042	1.03583e-12	1.92065e-11
ENSMUSG00000043659	Npsr1	Neuropeptide S receptor||GPCR, rhodopsin-like, 7TM||G protein-coupled receptor, rhodopsin-like||Vasopressin receptor	9:24097996-24316398	0.146739	0	7.80111	1.05618e-12	1.95592e-11
ENSMUSG00000024841	Eif1ad	RNA-binding domain, S1, IF1 type||Translation initiation factor 1A (eIF-1A)||Nucleic acid-binding, OB-fold||Probable RNA-binding protein EIF1AD	19:5364695-5371526	13.4651	28.4274	-1.17359	1.05662e-12	1.95592e-11
ENSMUSG00000026970	Rbms1	RNA recognition motif domain||MSSP-1, RNA recognition motif 1||RNA-binding domain superfamily||Nucleotide-binding alpha-beta plait domain superfamily||Paraneoplastic encephalomyelitis antigen	2:60750193-60963192	13.8072	26.0626	-1.15926	1.07854e-12	1.99428e-11
ENSMUSG00000020037	Rfx4	RFX-like DNA-binding protein||Winged helix-like DNA-binding domain superfamily||DNA-binding RFX-type winged-helix domain||Winged helix DNA-binding domain superfamily	10:84756062-84906538	0.0778883	0.950819	-3.59066	1.08472e-12	2.00459e-11
ENSMUSG00000066964	Tmem211	Lipoma HMGIC fusion partner-like protein	5:113226909-113239263	0.038683	0.589045	-3.8703	1.08543e-12	2.00478e-11
ENSMUSG00000029436	Mmp17	Peptidase M10, metallopeptidase||Hemopexin-like domain superfamily||PGBD-like superfamily||Peptidase M10A||Peptidase, metallopeptidase||Peptidase M10A, catalytic domain||Metallopeptidase, catalytic domain superfamily||Hemopexin-like repeats||Matrix metalloproteinase-17||Hemopexin-like domain||Peptidoglycan binding-like	5:129584169-129611099	0.334695	0.909256	-1.97705	1.1021e-12	2.03332e-11
ENSMUSG00000031861	Lpar2	Lysophosphatidic acid receptor||GPCR, rhodopsin-like, 7TM||Lysophosphatidic acid receptor EDG-4||G protein-coupled receptor, rhodopsin-like	8:69822429-69831102	3.30423	8.63322	-1.41087	1.11287e-12	2.04978e-11
ENSMUSG00000032477	Cdc25a	Rhodanese-like domain||M-phase inducer phosphatase||Rhodanese-like domain superfamily||-	9:109875579-109893895	18.5953	41.8955	-1.31546	1.12788e-12	2.07558e-11
ENSMUSG00000002799	Jag2	Delta/Serrate/lag-2 (DSL) protein||EGF-like calcium-binding, conserved site||Growth factor receptor cysteine-rich domain superfamily||EGF-like domain||Protein jagged-2||Notch ligand, N-terminal domain||EGF-like calcium-binding domain||VWFC domain||EGF-type aspartate/asparagine hydroxylation site||EGF-like, conserved site||EGF-like domain, extracellular||Jagged/Serrate protein	12:112907819-112929776	3.11568	7.00319	-1.33223	1.12813e-12	2.07558e-11
ENSMUSG00000027342	Pcna	Proliferating cell nuclear antigen, PCNA||Proliferating cell nuclear antigen, PCNA, N-terminal||Proliferating cell nuclear antigen, PCNA, conserved site||Proliferating cell nuclear antigen, PCNA, C-terminal	2:132249162-132253314	102.537	214.078	-1.10541	1.14583e-12	2.10699e-11
ENSMUSG00000038805	Six3	Homeobox-like domain superfamily||Homeobox protein SIX3||Homeobox domain||Homeobox protein SIX1, N-terminal SD domain	17:85613608-85629302	21.4036	8.37129	1.29495	1.16766e-12	2.14594e-11
ENSMUSG00000035473	Galm	Aldose 1-epimerase||Aldose 1-epimerase, conserved site||Galactose mutarotase-like domain superfamily||Glycoside hydrolase-type carbohydrate-binding||Aldose 1-/Glucose-6-phosphate 1-epimerase	17:80127471-80185101	3.13359	8.03512	-1.40699	1.19209e-12	2.18962e-11
ENSMUSG00000091955	Gm9844	Beta-thymosin superfamily||Beta-thymosin	7:24862213-24862697	6.94264	22.7979	-1.74245	1.2128e-12	2.22643e-11
ENSMUSG00000025283	Sat1	GNAT domain||Acyl-CoA N-acyltransferase||-||Diamine acetyltransferase 1	X:155213132-155216449	20.6426	6.71225	1.62792	1.2365e-12	2.2687e-11
ENSMUSG00000066442	Mthfs	NagB/RpiA transferase-like||5-formyltetrahydrofolate cyclo-ligase||5-formyltetrahydrofolate cyclo-ligase-like domain superfamily||-	9:89210676-89377713	10.9468	3.6132	1.81249	1.24501e-12	2.28178e-11
ENSMUSG00000062591	Tubb4a	Tubulin/FtsZ, GTPase domain superfamily||Beta tubulin||Tubulin/FtsZ, C-terminal||Tubulin/FtsZ, C-terminal domain superfamily||Tubulin/FtsZ, 2-layer sandwich domain||Tubulin||Beta tubulin, autoregulation binding site||Tubulin/FtsZ, GTPase domain||Tubulin, C-terminal||Tubulin, conserved site	17:57080066-57087782	10.2042	3.67892	1.43877	1.28812e-12	2.35949e-11
ENSMUSG00000027075	Slc43a1	Major facilitator superfamily domain||MFS transporter superfamily||Major facilitator superfamily	2:84838850-84863594	4.44457	10.7958	-1.31685	1.32043e-12	2.41735e-11
ENSMUSG00000036800	Fam135b	Protein FAM135||Alpha/Beta hydrolase fold||Domain of unknown function DUF676, lipase-like	15:71431609-71727838	0.102984	0.0114623	3.06661	1.34053e-12	2.45144e-11
ENSMUSG00000039194	Rlbp1	CRAL-TRIO lipid binding domain superfamily||CRAL/TRIO, N-terminal domain superfamily||CRAL-TRIO lipid binding domain||CRAL/TRIO, N-terminal domain||Retinaldehyde-binding protein 1||-	7:79374870-79387048	2.12929	0.405821	2.79347	1.34441e-12	2.45587e-11
ENSMUSG00000029304	Spp1	Osteopontin, conserved site||Osteopontin	5:104435118-104441050	4.18566	0.401043	3.29484	1.34443e-12	2.45587e-11
ENSMUSG00000016995	Matn4	EGF-type aspartate/asparagine hydroxylation site||Matrilin-4||Matrilin, coiled-coil trimerisation domain||Matrilin, coiled-coil domain superfamily||von Willebrand factor A-like domain superfamily||EGF-like, conserved site||von Willebrand factor, type A||Growth factor receptor cysteine-rich domain superfamily||EGF-like calcium-binding domain||EGF-like domain	2:164389393-164405160	0.175281	0.00374133	5.37659	1.35115e-12	2.4668e-11
ENSMUSG00000029228	Lnx1	-||PDZ domain||Zinc finger, RING-type||Zinc finger, RING/FYVE/PHD-type||Zinc finger, RING-type, conserved site||PDZ superfamily	5:74592447-74702912	0.121188	0.715187	-2.63573	1.46636e-12	2.67421e-11
ENSMUSG00000074527	Gm14296	KRAB domain superfamily||Zinc finger protein 781||-||Zinc finger C2H2 superfamily||Krueppel-associated box||Zinc finger C2H2-type	2:176892509-176927809	11.8013	4.60315	1.4389	1.47744e-12	2.69293e-11
ENSMUSG00000036381	P2ry14	-||G protein-coupled receptor, rhodopsin-like||P2Y14 purinoceptor||GPCR, rhodopsin-like, 7TM	3:59113855-59153618	0.496221	0.038884	4.08872	1.49522e-12	2.72384e-11
ENSMUSG00000021033	Gstz1	Glutathione S-transferases, class Zeta||Glutathione S-transferase, C-terminal||Glutathione S-transferase, N-terminal||Glutathione S-transferases, class Zeta , N-terminal||Glutathione S-transferases, class Zeta , C-terminal||Glutathione S-transferase, C-terminal domain superfamily||Glutathione Transferase family||Thioredoxin-like superfamily||Glutathione S-transferase, C-terminal-like	12:87147165-87164723	18.8685	8.6048	1.25258	1.51501e-12	2.75837e-11
ENSMUSG00000020167	Tcf3	Helix-loop-helix DNA-binding domain superfamily||Myc-type, basic helix-loop-helix (bHLH) domain||-	10:80409514-80433647	40.6196	80.0665	-1.13992	1.55604e-12	2.82751e-11
ENSMUSG00000035726	Supt16	FACT complex subunit Spt16 domain||FACT complex subunit Spt16, N-terminal lobe domain||PH-like domain superfamily||Domain of unknown function DUF1747||Peptidase M24||Creatinase/aminopeptidase-like||FACT complex subunit Spt16, peptidase M24-like domain||FACT complex subunit Spt16||Creatinase/Aminopeptidase P/Spt16, N-terminal	14:52160414-52197416	57.9654	119.927	-1.10193	1.55638e-12	2.82751e-11
ENSMUSG00000041144	Dnah7b	Dynein heavy chain 3, AAA+ lid domain||Dynein heavy chain, AAA module D4||EF-Hand 1, calcium-binding site||EF-hand domain||-||Dynein heavy chain, domain-2||Dynein heavy chain, ATP-binding dynein motor region||Dynein heavy chain, hydrolytic ATP-binding dynein motor region||Dynein heavy chain, C-terminal domain||Dynein heavy chain||Dynein heavy chain, AAA 5 extension domain||Dynein heavy chain AAA …	1:46066315-46373550	5.75292	2.66241	1.24748	1.58972e-12	2.88651e-11
ENSMUSG00000031299	Pdha1	Dehydrogenase, E1 component||Pyruvate dehydrogenase (acetyl-transferring) E1 component, alpha subunit, subgroup y||Thiamin diphosphate-binding fold	X:160122209-160138413	27.3898	56.5292	-1.12836	1.60043e-12	2.90435e-11
ENSMUSG00000055799	Tcf7l1	Transcription factor 7-like 1||CTNNB1 binding, N-teminal||Transcription factor TCF/LEF||Catenin binding domain superfamily||High mobility group box domain||High mobility group box domain superfamily	6:72626378-72789254	8.93164	19.9585	-1.36194	1.61337e-12	2.92625e-11
ENSMUSG00000055541	Lair1	-||Immunoglobulin-like domain superfamily||Immunoglobulin-like domain||Immunoglobulin-like fold	7:4003402-4063204	0.402637	0.052316	2.82189	1.62069e-12	2.93792e-11
ENSMUSG00000028873	Cdca8	Cell division protein borealin||Borealin, N-terminal	4:124918465-124939311	24.3442	53.9463	-1.15986	1.68322e-12	3.04795e-11
ENSMUSG00000047414	Flrt2	Leucine-rich repeat, typical subtype||Fibronectin type III superfamily||Leucine-rich repeat N-terminal domain||Cysteine-rich flanking region, C-terminal||Immunoglobulin-like fold||Leucine-rich repeat domain superfamily||Fibronectin type III||Leucine-rich repeat	12:95692226-95785215	78.4888	33.7386	1.20639	1.73379e-12	3.1361e-11
ENSMUSG00000018604	Tbx3	p53-like transcription factor, DNA-binding||T-box superfamily||Transcription factor, T-box, conserved site||Transcription factor, T-box||Transcription factor, Brachyury||Transcription factor, T-box, region of unknown function	5:119670669-119684724	9.26491	20.0629	-1.31838	1.73646e-12	3.13751e-11
ENSMUSG00000028040	Efna4	Ephrin, conserved site||Ephrin||Ephrin receptor-binding domain||Ephrin-A ectodomain||Cupredoxin	3:89333390-89338028	6.15867	16.0031	-1.41522	1.76846e-12	3.1936e-11
ENSMUSG00000033590	Myo5c	Myosin, N-terminal, SH3-like||Myosin S1 fragment, N-terminal||Myosin 5c, cargo-binding domain||IQ motif, EF-hand binding site||Kinesin motor domain superfamily||Class V myosin, motor domain||P-loop containing nucleoside triphosphate hydrolase||Myosin head, motor domain||Dilute domain||-	9:75232020-75305451	0.365935	0.938765	-2.08415	1.85672e-12	3.34936e-11
ENSMUSG00000022385	Gtse1	G2 and S phase-expressed protein 1||G2 and S phase-expressed protein 1, N-terminal||Proline/serine-rich coiled-coil protein 1/G2 and S phase-expressed protein 1	15:85859745-85876573	9.30301	20.6967	-1.18521	1.89854e-12	3.42108e-11
ENSMUSG00000034520	Gjc1	Connexin, N-terminal domain superfamily||Connexin||Connexin, N-terminal||Gap junction alpha-6 protein (Cx45)||Connexin, conserved site||Gap junction protein, cysteine-rich domain	11:102799579-102819700	20.8277	49.2184	-1.15522	1.92462e-12	3.46619e-11
ENSMUSG00000040552	C3ar1	G protein-coupled receptor, rhodopsin-like||C3a anaphylatoxin chemotactic receptor||GPCR, rhodopsin-like, 7TM||Formyl peptide receptor-related||Anaphylatoxin chemotactic receptor family	6:122847138-122856161	2.0788	0.524725	1.95888	1.94355e-12	3.4984e-11
ENSMUSG00000020064	Herc4	HECT, E3 ligase catalytic domain||HECT domain||Regulator of chromosome condensation, RCC1||Regulator of chromosome condensation 1/beta-lactamase-inhibitor protein II||-	10:63243810-63317878	81.2501	28.7489	1.31887	1.97495e-12	3.54914e-11
ENSMUSG00000027715	Ccna2	Cyclin, C-terminal domain||Cyclin||-||Cyclin-like superfamily||Cyclin, N-terminal||Cyclin-A, N-terminal||Cyclin-like	3:36564865-36572150	45.6407	93.1036	-1.08211	2.01523e-12	3.61957e-11
ENSMUSG00000069662	Marcks	Myristoylated alanine-rich C-kinase substrate MARCKS	10:37133375-37138920	90.8608	192.174	-1.11497	2.04512e-12	3.67127e-11
ENSMUSG00000022949	Clic6	Intracellular chloride channel||Glutathione S-transferase, C-terminal domain superfamily||Glutathione S-transferase, N-terminal||Glutathione S-transferase, C-terminal-like||Thioredoxin-like superfamily||Glutathione Transferase family	16:92485736-92541243	0.807743	2.88633	-2.02475	2.04774e-12	3.674e-11
ENSMUSG00000024312	Wdr46	WD repeat-containing protein WDR46/Utp7||BING4, C-terminal domain||WD40-repeat-containing domain superfamily||WD40 repeat||WD40-repeat-containing domain||WD40/YVTN repeat-like-containing domain superfamily	17:33940660-33949697	11.6012	24.0404	-1.14742	2.07529e-12	3.72142e-11
ENSMUSG00000069301	Hist1h2ag	Histone-fold||Histone H2A||Histone H2A conserved site||Histone H2A/H2B/H3||Histone H2A, C-terminal domain	13:22042460-22042944	53.7308	123.34	-1.23217	2.12823e-12	3.81429e-11
ENSMUSG00000024987	Cyp26a1	Cytochrome P450, conserved site||Cytochrome P450 superfamily||Cytochrome P450, E-class, group IV||Cytochrome P450	19:37697798-37701536	7.82381	2.35391	1.71529	2.13169e-12	3.81843e-11
ENSMUSG00000026890	Lhx6	Homeobox-like domain superfamily||Zinc finger, LIM-type||Homeobox, conserved site||Homeobox domain	2:36081953-36105408	0.068712	1.19296	-3.62201	2.13594e-12	3.82399e-11
ENSMUSG00000049382	Krt8	Keratin type II head||Keratin, type II||Intermediate filament protein, conserved site||Intermediate filament, rod domain	15:101996698-102004482	2.07738	17.8631	-3.15438	2.1804e-12	3.89951e-11
ENSMUSG00000030677	Kif22	Kinesin motor domain||Helix-hairpin-helix DNA-binding motif, class 1||Kinesin motor domain superfamily||Kinesin motor domain, conserved site||P-loop containing nucleoside triphosphate hydrolase||Transcription elongation factor, mitochondrial||Kinesin-like protein KIF22 (Kid)||RuvA domain 2-like||Kinesin-like protein	7:127027729-127042471	24.7201	55.5885	-1.21295	2.21395e-12	3.95726e-11
ENSMUSG00000054404	Slfn5	Schlafen, AAA domain||Schlafen, AAA domain superfamily||Schlafen family member 5||Schlafen family||P-loop containing nucleoside triphosphate hydrolase||Domain of unknown function DUF2075	11:82951349-82964840	0.516677	0.0699303	2.45771	2.22387e-12	3.97073e-11
ENSMUSG00000041703	Zic5	ZIC protein, zinc finger domain||Zinc finger C2H2 superfamily||Zinc finger C2H2-type	14:122456795-122465677	8.28536	2.10761	1.92614	2.27117e-12	4.04864e-11
ENSMUSG00000037206	Islr	Immunoglobulin-like domain||Immunoglobulin I-set||Leucine-rich repeat, typical subtype||Immunoglobulin-like fold||Cysteine-rich flanking region, C-terminal||Leucine-rich repeat domain superfamily||Immunoglobulin subtype 2||Immunoglobulin-like domain superfamily||Leucine-rich repeat	9:58156268-58204306	4.45768	1.27742	1.78751	2.30964e-12	4.11503e-11
ENSMUSG00000027203	Dut	dUTPase, trimeric||dUTPase-like||dUTPase-like superfamily||Deoxyuridine triphosphate nucleotidohydrolase	2:125247190-125258608	38.6878	84.2219	-1.14681	2.34644e-12	4.17835e-11
ENSMUSG00000025001	Hells	P-loop containing nucleoside triphosphate hydrolase||Helicase superfamily 1/2, ATP-binding domain||SNF2-related, N-terminal domain||SNF2-like, N-terminal domain superfamily||Helicase, C-terminal||-	19:38930915-38971051	23.4184	43.509	-1.13283	2.35594e-12	4.19078e-11
ENSMUSG00000035551	Igfbpl1	Immunoglobulin-like domain superfamily||Immunoglobulin subtype 2||Kazal domain||Insulin-like growth factor-binding protein, IGFBP||Immunoglobulin I-set||Insulin-like growth factor binding protein-related protein (IGFBP-rP), MAC25||Kazal domain superfamily||Immunoglobulin-like domain||Immunoglobulin-like fold||Immunoglobulin subtype||Growth factor receptor cysteine-rich domain superfamily	4:45809468-45826923	1.66095	5.18969	-1.63448	2.43544e-12	4.32755e-11
ENSMUSG00000060206	Zfp462	-||Zinc finger C2H2 superfamily||Zinc finger C2H2-type	4:54945048-55083563	13.1686	46.4307	-1.42797	2.46384e-12	4.37568e-11
ENSMUSG00000038252	Ncapd2	-||Condensin complex subunit 1, C-terminal||Condensin subunit 1/Condensin-2 complex subunit D3||Condensin subunit 1||Armadillo-like helical||Armadillo-type fold||Condensin complex subunit 1, N-terminal	6:125168007-125191701	54.4196	120.718	-1.29502	2.46738e-12	4.37963e-11
ENSMUSG00000030357	Fkbp4	Tetratricopeptide repeat-containing domain||Tetratricopeptide-like helical domain superfamily||Tetratricopeptide repeat 1||Peptidyl-prolyl cis-trans isomerase, FKBP-type||FKBP-type peptidyl-prolyl cis-trans isomerase domain||Tetratricopeptide repeat||Peptidyl-prolyl cis-trans isomerase FKBP4||Tetratricopeptide repeat 2	6:128429735-128438677	95.2678	199.667	-1.10025	2.51122e-12	4.45269e-11
ENSMUSG00000052889	Prkcb	C2 domain superfamily||Protein kinase, C-terminal||C2 domain||Serine/threonine-protein kinase, active site||Classical Protein Kinase C beta, catalytic domain||AGC-kinase, C-terminal||Protein kinase-like domain superfamily||Protein kinase domain||-||Protein kinase, ATP binding site||Protein kinase C-like, phorbol ester/diacylglycerol-binding domain||Protein kinase C, alpha/beta/gamma types||Diacyl…	7:122288751-122634402	5.50333	1.36026	1.91118	2.53508e-12	4.49261e-11
ENSMUSG00000024397	Aif1	EF-hand domain||EF-hand domain pair	17:35170991-35176068	1.23351	0.0771207	4.18887	2.54449e-12	4.50688e-11
ENSMUSG00000035513	Ntng2	-||EGF-like domain||EGF-like, conserved site||Laminin, N-terminal domain superfamily||Sialidase superfamily||Laminin, N-terminal||Laminin EGF domain	2:29194541-29253005	4.45807	1.10326	1.84545	2.55481e-12	4.52275e-11
ENSMUSG00000026944	Abca2	ABC transporter-like||ABC transporter A||P-loop containing nucleoside triphosphate hydrolase||AAA+ ATPase domain||ABC transporter, conserved site	2:25428703-25448540	9.10246	3.64709	1.33209	2.59557e-12	4.59247e-11
ENSMUSG00000096014	Sox1	Transcription factor SOX-1||Transcription factor SOX||High mobility group box domain superfamily||High mobility group box domain	8:12395295-12400126	29.3584	9.21541	1.64214	2.60016e-12	4.59814e-11
ENSMUSG00000024737	Slc15a3	Major facilitator superfamily domain||MFS transporter superfamily||PTR2 family proton/oligopeptide symporter, conserved site||Proton-dependent oligopeptide transporter family	19:10839727-10859362	3.49369	0.450173	2.9663	2.62698e-12	4.64063e-11
ENSMUSG00000020122	Egfr	Receptor L-domain||Tyrosine-protein kinase, active site||Growth factor receptor domain 4||Protein kinase, ATP binding site||Protein kinase domain||Growth factor receptor cysteine-rich domain superfamily||Receptor L-domain superfamily||Tyrosine-protein kinase, catalytic domain||Furin-like repeat||Protein kinase-like domain superfamily||Serine-threonine/tyrosine-protein kinase, catalytic domain||Ty…	11:16752203-16918158	4.50366	1.72851	1.18085	2.64545e-12	4.66829e-11
ENSMUSG00000017491	Rarb	Zinc finger, nuclear hormone receptor-type||Retinoic acid receptor||Nuclear hormone receptor||Nuclear hormone receptor, ligand-binding domain||-||Nuclear hormone receptor-like domain superfamily||Zinc finger, NHR/GATA-type	14:16430839-16819156	10.9694	22.5953	-1.18941	2.78616e-12	4.90618e-11
ENSMUSG00000029641	Rasl11a	Small GTPase superfamily, Ras-type||P-loop containing nucleoside triphosphate hydrolase||Small GTP-binding protein domain||Small GTPase	5:146845071-146847726	1.8398	7.11515	-2.06558	2.81924e-12	4.9618e-11
ENSMUSG00000040681	Hmgn1	High mobility group protein HMGN	16:96120618-96127729	114.798	233.028	-1.08991	2.88258e-12	5.07059e-11
ENSMUSG00000041075	Fzd7	Frizzled/secreted frizzled-related protein||Frizzled cysteine-rich domain superfamily||Frizzled domain||Frizzled/Smoothened, transmembrane domain||Frizzled-7||GPCR, family 2-like	1:59482424-59486955	15.6418	34.6638	-1.18423	3.07373e-12	5.40398e-11
ENSMUSG00000028347	Tmeff1	EGF-like, conserved site||EGF-like domain||Kazal domain superfamily||Kazal domain	4:48585174-48663131	22.8019	48.4563	-1.12538	3.07622e-12	5.40549e-11
ENSMUSG00000058385	Hist1h2bg	Histone-fold||Histone H2A/H2B/H3||Histone H2B	13:23571396-23572013	266.475	559.582	-1.1061	3.14517e-12	5.51791e-11
ENSMUSG00000025128	Bhlhe22	Myc-type, basic helix-loop-helix (bHLH) domain||Helix-loop-helix DNA-binding domain superfamily||Class E basic helix-loop-helix protein 22	3:18054174-18057517	0.56449	0.0722223	2.90866	3.18708e-12	5.58554e-11
ENSMUSG00000022243	Slc45a2	Major facilitator superfamily domain||MFS transporter superfamily	15:11000721-11029233	0.394725	0.0200867	4.04861	3.22027e-12	5.64073e-11
ENSMUSG00000021238	Aldh6a1	Aldehyde dehydrogenase, cysteine active site||Methylmalonate-semialdehyde dehydrogenase||Aldehyde dehydrogenase, N-terminal||Aldehyde dehydrogenase, C-terminal||Aldehyde dehydrogenase domain||Aldehyde/histidinol dehydrogenase	12:84430717-84451004	10.4851	4.1866	1.22552	3.29054e-12	5.75776e-11
ENSMUSG00000002459	Rgs20	-||RGS domain superfamily||RGS domain||RGS, subdomain 1/3	1:4909576-5070285	0.0654083	0.606201	-3.01189	3.3119e-12	5.79208e-11
ENSMUSG00000050332	Amer1	APC membrane recruitment protein	X:95420318-95444872	6.2427	13.387	-1.13581	3.32793e-12	5.81705e-11
ENSMUSG00000024521	Pmaip1	Phorbol-12-myristate-13-acetate-induced protein 1	18:66458533-66465565	0.720531	3.71808	-2.36365	3.41703e-12	5.96966e-11
ENSMUSG00000052565	Hist1h1d	Histone H5||Winged helix DNA-binding domain superfamily||Linker histone H1/H5, domain H15||Winged helix-like DNA-binding domain superfamily	13:23531096-23581955	69.6256	106.096	-1.11559	3.43487e-12	5.99767e-11
ENSMUSG00000031391	L1cam	Immunoglobulin subtype 2||Immunoglobulin-like domain superfamily||Fibronectin type III||Immunoglobulin subtype||Immunoglobulin-like fold||Immunoglobulin I-set||Immunoglobulin-like domain||Neurofascin/L1/NrCAM, C-terminal domain||Fibronectin type III superfamily	X:73853778-73896105	1.69373	4.242	-1.56316	3.44102e-12	6.00526e-11
ENSMUSG00000064105	Cnnm2	CNNM, transmembrane domain||CBS domain||Cyclic nucleotide-binding-like	19:46761596-46880192	6.10632	2.36651	1.51417	3.48841e-12	6.08477e-11
ENSMUSG00000073197	5730507C01Rik	KRAB domain superfamily||Zinc finger C2H2 superfamily||Zinc finger C2H2-type||Krueppel-associated box	12:18514510-18535254	0.207233	1.06349	-2.36175	3.52991e-12	6.15392e-11
ENSMUSG00000025959	Klf7	-||Zinc finger C2H2-type||Zinc finger C2H2 superfamily	1:64029447-64122282	11.6667	5.13252	1.19938	3.53219e-12	6.15468e-11
ENSMUSG00000061666	Gdpd1	Glycerophosphodiester phosphodiesterase domain||PLC-like phosphodiesterase, TIM beta/alpha-barrel domain superfamily	11:87033867-87074062	21.8063	8.95823	1.25316	3.65543e-12	6.35942e-11
ENSMUSG00000027883	Gpsm2	Tetratricopeptide repeat||Tetratricopeptide-like helical domain superfamily||GoLoco motif||Tetratricopeptide repeat-containing domain	3:108678638-108722309	12.4696	25.6942	-1.18764	3.69899e-12	6.43183e-11
ENSMUSG00000024525	Impa2	Inositol monophosphatase, lithium-sensitive||Inositol monophosphatase||Inositol monophosphatase, conserved site||Inositol monophosphatase, metal-binding site||Inositol monophosphatase-like	18:67289186-67322472	1.52388	4.10817	-1.48188	3.76371e-12	6.54095e-11
ENSMUSG00000031790	Mmp15	Peptidase M10A||PGBD-like superfamily||Peptidase, metallopeptidase||Peptidase M10A, catalytic domain||Peptidase M10, metallopeptidase||Hemopexin-like domain superfamily||Hemopexin-like domain||Peptidoglycan binding-like||Metallopeptidase, catalytic domain superfamily||Matrix metalloproteinase-15||Hemopexin-like repeats||Peptidase M10A, cysteine switch, zinc binding site||Hemopexin, conserved site…	8:95352268-95375080	4.13793	9.71021	-1.25595	3.80792e-12	6.61432e-11
ENSMUSG00000008496	Pou2f2	Octamer-binding transcription factor||POU domain||Homeobox domain||Homeobox, conserved site||Lambda repressor-like, DNA-binding domain superfamily||POU-specific domain||Homeobox-like domain superfamily	7:25087344-25179726	4.36668	0.558854	2.77966	3.81198e-12	6.61791e-11
ENSMUSG00000032936	Camkv	Protein kinase domain||-||Protein kinase-like domain superfamily	9:107935674-107949691	0.320752	1.76869	-2.43587	3.81898e-12	6.6266e-11
ENSMUSG00000021779	Thrb	Nuclear hormone receptor||Zinc finger, nuclear hormone receptor-type||-||Nuclear hormone receptor-like domain superfamily||Nuclear hormone receptor, ligand-binding domain||Thyroid hormone receptor||Zinc finger, NHR/GATA-type	14:17660261-18038090	5.52085	0.656699	3.10792	3.87089e-12	6.70618e-11
ENSMUSG00000049521	Cdc42ep1	CRIB domain||Cdc42 effector	15:78842624-78850897	3.00957	7.47966	-1.34302	3.9119e-12	6.77017e-11
ENSMUSG00000074093	Svip	Small VCP/p97-interacting protein||-	7:51997171-52006018	5.82169	2.14733	1.39717	3.92065e-12	6.78179e-11
ENSMUSG00000025083	Afap1l2	Actin filament-associated protein 1-like 2||Pleckstrin homology domain||PH-like domain superfamily||Actin-filament associated protein||-	19:56912361-57008228	2.01611	0.38183	2.02434	4.03605e-12	6.97052e-11
ENSMUSG00000030302	Atp2b2	P-type ATPase, A domain superfamily||-||Plasma membrane calcium-transporting ATPase 2||Cation-transporting P-type ATPase, C-terminal||HAD superfamily||P-type ATPase, phosphorylation site||P-type ATPase, subfamily IIB||Cation-transporting P-type ATPase, N-terminal||P-type ATPase||HAD-like superfamily||P-type ATPase, cytoplasmic domain N||Plasma membrane calcium transporting P-type ATPase, C-termin…	6:113743831-114042613	0.05518	0.292717	-2.44073	4.05188e-12	6.99423e-11
ENSMUSG00000038602	Slc35f1	Solute carrier family 35 member SLC35F1/F2/F6	10:52690533-53111622	4.70514	3.16614	1.28055	4.0585e-12	7.00202e-11
ENSMUSG00000030528	Blm	Winged helix DNA-binding domain superfamily||Winged helix-like DNA-binding domain superfamily||BDHCT||HRDC domain||P-loop containing nucleoside triphosphate hydrolase||Helicase superfamily 1/2, ATP-binding domain||Helicase, C-terminal||Bloom syndrome protein, N-terminal domain||Bloom syndrome protein, BDHCT-box associated domain||DEAD/DEAH box helicase domain||RQC domain||-||HRDC-like superfamily…	7:80454733-80535119	14.9214	28.5513	-1.11294	4.06198e-12	7.00439e-11
ENSMUSG00000033717	Adra2a	G protein-coupled receptor, rhodopsin-like||GPCR, rhodopsin-like, 7TM||Alpha 2A adrenoceptor||Adrenoceptor family	19:54044151-54048982	1.79866	0.532496	1.73684	4.0884e-12	7.04629e-11
ENSMUSG00000032194	Kank2	Ankyrin repeat||Kank N-terminal motif||-||Ankyrin repeat-containing domain superfamily||Ankyrin repeat-containing domain	9:21766784-21798744	7.54033	16.0523	-1.15232	4.13323e-12	7.11986e-11
ENSMUSG00000023940	Sgo1	Shugoshin, C-terminal||Shugoshin, N-terminal coiled-coil domain||Shugoshin 1||Shugoshin	17:53674786-53689333	8.51426	17.5502	-1.14748	4.22074e-12	7.26685e-11
ENSMUSG00000035681	Kcnc2	Potassium channel, voltage dependent, Kv||BTB/POZ domain||SKP1/BTB/POZ domain superfamily||Voltage-dependent channel domain superfamily||Potassium channel, voltage dependent, Kv3||Potassium channel tetramerisation-type BTB domain||Ion transport domain||Voltage-gated potassium channel	10:112271121-112467024	0.498671	0.053174	2.94187	4.40251e-12	7.57195e-11
ENSMUSG00000069268	Hist1h2bf	Histone-fold||Histone H2A/H2B/H3||Histone H2B	13:23573736-23574196	81.212	175.837	-1.1513	4.49603e-12	7.7288e-11
ENSMUSG00000069265	Hist1h3a	Histone-fold||Histone H2A/H2B/H3||Histone H3/CENP-A	13:23761853-23762386	156.04	335.104	-1.13777	4.50926e-12	7.74754e-11
ENSMUSG00000036295	Lrrn3	Leucine-rich repeat||Immunoglobulin subtype 2||Immunoglobulin-like domain superfamily||Fibronectin type III||Leucine-rich repeat domain superfamily||Leucine-rich repeat N-terminal domain||Cysteine-rich flanking region, C-terminal||Immunoglobulin-like fold||Immunoglobulin subtype||Immunoglobulin I-set||Leucine-rich repeat, typical subtype||Immunoglobulin-like domain||Fibronectin type III superfami…	12:41451668-41486431	3.81552	1.36989	1.44176	4.73485e-12	8.12253e-11
ENSMUSG00000048004	Tmem196	-||Transmembrane protein 196	12:119945822-120021246	1.47028	0.310693	2.14017	4.95051e-12	8.48375e-11
ENSMUSG00000069272	Hist1h2ae	Histone H2A/H2B/H3||Histone H2A conserved site||Histone H2A, C-terminal domain||Histone-fold||Histone H2A	13:23570517-23571220	79.8249	174.075	-1.15996	4.95744e-12	8.49125e-11
ENSMUSG00000034762	Glis1	Zinc finger C2H2 superfamily||Zinc finger C2H2-type||Zinc finger protein GLIS1	4:107434591-107635061	1.75149	0.204576	2.52418	4.96646e-12	8.49793e-11
ENSMUSG00000036551	Akap14	A-kinase anchor protein 28kDa	X:37150698-37168842	0.438481	0.00633433	5.41895	5.00276e-12	8.55564e-11
ENSMUSG00000029623	Pdap1	Casein kinase substrate, phosphoprotein PP28||28kDa heat- and acid-stable phosphoprotein	5:145128769-145140238	22.3853	42.368	-1.11345	5.01538e-12	8.57282e-11
ENSMUSG00000101972	Hist1h3i	Histone-fold||Histone H3/CENP-A||Histone H2A/H2B/H3	13:21782960-21783370	265.232	561.055	-1.1163	5.23632e-12	8.94587e-11
ENSMUSG00000056305	Usp39	Zinc finger, UBP-type||Zinc finger, RING/FYVE/PHD-type||Papain-like cysteine peptidase superfamily||Ubiquitin specific protease domain||USP39||-||Peptidase C19, ubiquitin carboxyl-terminal hydrolase	6:72318678-72345184	12.3879	25.5647	-1.11369	5.32226e-12	9.08802e-11
ENSMUSG00000074473	A230072I06Rik	-	8:12278819-12280657	0.314713	0.003019	5.52868	5.42518e-12	9.25426e-11
ENSMUSG00000046876	Atxn1	Ataxin, AXH domain superfamily||Ataxin, AXH domain||Ataxin-1||Capicua transcriptional repressor modulator, Ataxin-1	13:45549755-45965008	2.39767	0.959846	1.32581	5.77882e-12	9.84235e-11
ENSMUSG00000032850	Rnft2	Zinc finger, RING/FYVE/PHD-type||Zinc finger, RING-type, conserved site||-||Zinc finger, RING-type	5:118190736-118245116	9.20467	3.32819	1.34853	5.87364e-12	9.99873e-11
ENSMUSG00000034574	Daam1	Armadillo-like helical||Armadillo-type fold||Rho GTPase-binding/formin homology 3 (GBD/FH3) domain||Formin, FH2 domain||Diaphanous autoregulatory (DAD) domain||Formin, GTPase-binding domain||Formin, FH3 domain	12:71831078-71992333	30.7317	13.3181	1.10564	6.04506e-12	1.02853e-10
ENSMUSG00000031613	Hpgd	NAD(P)-binding domain superfamily||Short-chain dehydrogenase/reductase SDR||Short-chain dehydrogenase/reductase, conserved site	8:56294585-56321043	4.96004	13.066	-1.42716	6.25921e-12	1.06442e-10
ENSMUSG00000028189	Ctbs	Chitinase insertion domain superfamily||Glycoside hydrolase, chitinase active site||Glycoside hydrolase superfamily||Glycoside hydrolase family 18, catalytic domain||Chitinase II||-	3:146449795-146465849	6.13926	2.09804	1.49628	6.28418e-12	1.06812e-10
ENSMUSG00000027967	Neurog2	Neurogenin-2||Helix-loop-helix DNA-binding domain superfamily||Myc-type, basic helix-loop-helix (bHLH) domain	3:127633135-127635631	3.8872	0.650504	2.53179	6.34769e-12	1.07836e-10
ENSMUSG00000070526	Peg12	Glycogen synthase kinase-3 binding protein	7:62461871-62464510	6.21552	15.6197	-1.36869	6.48156e-12	1.09998e-10
ENSMUSG00000040525	Cblc	Adaptor protein Cbl||Adaptor protein Cbl, SH2-like domain||EF-hand domain pair||Adaptor protein Cbl, N-terminal helical||Adaptor protein Cbl, EF hand-like||Zinc finger, RING-type||SH2 domain superfamily||Zinc finger, RING/FYVE/PHD-type||Adaptor protein Cbl, PTB domain||Adaptor protein Cbl, N-terminal domain superfamily||Zinc finger, RING-type, conserved site	7:19778881-19796809	0.05732	0.900813	-3.62119	6.5499e-12	1.11101e-10
ENSMUSG00000003847	Nfat5	-||Nuclear factor of activated T cells (NFAT)||Immunoglobulin-like fold||Rel homology domain (RHD), DNA-binding domain||Rel homology dimerisation domain||Immunoglobulin E-set||Nuclear factor of activated T-cells 5||IPT domain||Rel homology domain (RHD), DNA-binding domain superfamily||p53-like transcription factor, DNA-binding	8:107293470-107379517	20.5807	8.37343	1.41165	6.60687e-12	1.1201e-10
ENSMUSG00000044647	Csrnp3	Cysteine/serine-rich nuclear protein, N-terminal domain||Cysteine/serine-rich nuclear protein family||-	2:65845767-66031546	7.09778	2.69087	1.24015	6.64997e-12	1.12683e-10
ENSMUSG00000093769	Hist2h3c1	Histone-fold||Histone H2A/H2B/H3||Histone H3/CENP-A	3:96246685-96248509	16.8113	36.7829	-1.16354	6.87983e-12	1.1646e-10
ENSMUSG00000041598	Cdc42ep4	Cdc42 effector||CRIB domain	11:113726850-113751881	16.7625	38.2039	-1.26433	6.9059e-12	1.16841e-10
ENSMUSG00000029830	Svopl	Major facilitator superfamily domain||MFS transporter superfamily||Major facilitator superfamily||-	6:37983739-38046996	0.0726737	0.907875	-3.35934	6.91253e-12	1.16894e-10
ENSMUSG00000068744	Psrc1	Proline/serine-rich coiled-coil protein 1||Proline/serine-rich coiled-coil protein 1/G2 and S phase-expressed protein 1||G2 and S phase-expressed protein 1, N-terminal	3:108383839-108388231	15.0426	30.043	-1.12556	7.05273e-12	1.19144e-10
ENSMUSG00000090124	Ugt1a7c	-||UDP-glycosyltransferase family, conserved site||UDP-glucuronosyl/UDP-glucosyltransferase	1:88095062-88220002	0.639011	0.09675	2.62178	7.13054e-12	1.20397e-10
ENSMUSG00000000028	Cdc45	CDC45 family	16:18780447-18811987	12.2493	26.0367	-1.11976	7.14114e-12	1.20515e-10
ENSMUSG00000021411	Pxdc1	-||PX domain superfamily||PX domain-containing protein 1||Phox homologous domain	13:34627834-34653486	1.07909	3.81606	-1.74544	7.33808e-12	1.23713e-10
ENSMUSG00000029718	Pcolce	CUB domain||Netrin domain||Procollagen C-endopeptidase enhancer 1||Netrin module, non-TIMP type||Procollagen C-endopeptidase enhancer, NTR domain||Tissue inhibitor of metalloproteinases-like, OB-fold||Spermadhesin, CUB domain superfamily	5:137605103-137613784	7.9974	22.2363	-1.24728	7.41458e-12	1.24876e-10
ENSMUSG00000055003	Lrtm2	Cysteine-rich flanking region, C-terminal||Leucine-rich repeat N-terminal domain||Leucine-rich repeat||Leucine-rich repeat, typical subtype||-||Leucine-rich repeat domain superfamily	6:119315133-119330766	0.133965	0	7.8924	7.50642e-12	1.26359e-10
ENSMUSG00000059498	Fcgr3	Immunoglobulin-like fold||Immunoglobulin subtype||Immunoglobulin-like domain superfamily||Immunoglobulin-like domain	1:171051174-171064935	5.13111	1.1264	2.14512	7.61808e-12	1.28109e-10
ENSMUSG00000032796	Lama1	Laminin alpha, domain I||Laminin domain II||Laminin EGF domain||Laminin, N-terminal||EGF-like, conserved site||Concanavalin A-like lectin/glucanase domain superfamily||Laminin G domain||Laminin, N-terminal domain superfamily||Laminin IV||EGF-like domain	17:67697259-67822647	22.8614	10.237	1.15882	7.63472e-12	1.28259e-10
ENSMUSG00000013973	Dedd	Death effector domain||-||Death effector domain-containing protein||Death-like domain superfamily	1:171329145-171342331	17.543	8.80221	1.17205	7.75011e-12	1.30131e-10
ENSMUSG00000038147	Cd84	Immunoglobulin subtype||Immunoglobulin-like fold||Immunoglobulin-like domain||Immunoglobulin V-set domain||Immunoglobulin-like domain superfamily	1:171839697-171890718	1.17331	0.187804	2.65116	8.22347e-12	1.37801e-10
ENSMUSG00000105827	Hist2h2bb	Histone H2B||Histone H2A/H2B/H3||Histone-fold	3:96269752-96270132	425.334	890.544	-1.09994	8.2544e-12	1.3825e-10
ENSMUSG00000037395	Rcor3	Homeobox-like domain superfamily||SANT domain||-||ELM2 domain||SANT/Myb domain	1:192098546-192138062	12.5543	5.27257	1.24109	8.43e-12	1.41096e-10
ENSMUSG00000037822	Smim14	Uncharacterised protein family, CD034/YQF4||-	5:65446844-65537184	10.4589	3.54968	1.35307	8.73119e-12	1.45941e-10
ENSMUSG00000037466	Tedc1	Domain of unknown function DUF4510||Domain of unknown function DUF4509||-	12:113156421-113166048	4.6268	12.1634	-1.35573	8.74519e-12	1.46102e-10
ENSMUSG00000032243	Itga11	Integrin domain superfamily||Integrin alpha beta-propellor||Integrin alpha-2||von Willebrand factor, type A||Integrin alpha chain||Integrin alpha, N-terminal||von Willebrand factor A-like domain superfamily	9:62677826-62783982	0.163972	0.76288	-2.2505	8.78403e-12	1.46603e-10
ENSMUSG00000072974	Gm4787	ADAM4 protein||Metallopeptidase, catalytic domain superfamily||Disintegrin, conserved site||EGF-like, conserved site||ADAM, cysteine-rich domain||Peptidase M12B, ADAM/reprolysin||Disintegrin domain||Peptidase M12B, propeptide||Reprolysin domain, adamalysin-type||Disintegrin domain superfamily||EGF-like domain	12:81376991-81379464	2.34012	0.662204	1.77908	8.79731e-12	1.46751e-10
ENSMUSG00000024613	Tcof1	LIS1 homology motif||Treacle protein domain||-||Treacle protein	18:60813755-60848971	14.9577	32.496	-1.15092	8.85803e-12	1.4769e-10
ENSMUSG00000081683	Fzd10	GPCR, family 2-like||Frizzled-10||Frizzled cysteine-rich domain superfamily||Frizzled/Smoothened, transmembrane domain||Frizzled domain||Frizzled/secreted frizzled-related protein	5:128600844-128604093	1.65878	4.29827	-1.40566	8.91766e-12	1.4861e-10
ENSMUSG00000029484	Anxa3	Annexin||Annexin A3||Annexin repeat||Annexin repeat, conserved site||Annexin superfamily||-	5:96793339-96845966	13.2121	4.47002	1.4915	8.97406e-12	1.49475e-10
ENSMUSG00000027323	Rad51	DNA recombination and repair protein Rad51-like, C-terminal||-||DNA recombination and repair protein, RecA-like||DNA recombination and repair protein RecA, monomer-monomer interface||Rad51/DMC1/RadA||P-loop containing nucleoside triphosphate hydrolase||AAA+ ATPase domain||DNA recombination/repair protein Rad51||DNA repair Rad51/transcription factor NusA, alpha-helical||DNA recombination and repai…	2:119112793-119147445	13.9155	28.9228	-1.15387	9.13524e-12	1.52083e-10
ENSMUSG00000070424	Art5	NAD:arginine ADP-ribosyltransferase, ART	7:102096879-102109489	0.0389173	0.570212	-3.74199	9.81935e-12	1.63309e-10
ENSMUSG00000032878	Ccdc85a	CCDC85 family	11:28385685-28584324	1.48732	0.360597	1.93739	9.8684e-12	1.64042e-10
ENSMUSG00000021569	Trip13	AAA+ ATPase domain||P-loop containing nucleoside triphosphate hydrolase||ATPase, AAA-type, core||ATPase, AAA-type, conserved site||-||ClpA/B family	13:73911347-73937784	9.24336	20.2255	-1.21923	9.99911e-12	1.66132e-10
ENSMUSG00000004319	Clcn3	Chloride channel ClC-3||Chloride channel, core||Chloride channel, voltage gated||CBS domain	8:60910389-60983300	27.4365	12.8844	1.16359	1.00553e-11	1.66899e-10
ENSMUSG00000019943	Atp2b1	HAD-like superfamily||P-type ATPase||Plasma membrane calcium transporting P-type ATPase, C-terminal||P-type ATPase, transmembrane domain superfamily||P-type ATPase, cytoplasmic domain N||Plasma membrane calcium-transporting ATPase 1||P-type ATPase, A domain superfamily||P-type ATPase, subfamily IIB||Cation-transporting P-type ATPase, N-terminal||P-type ATPase, phosphorylation site||HAD superfamil…	10:98914406-99026143	19.3743	38.9421	-1.11357	1.00693e-11	1.67048e-10
ENSMUSG00000022449	Adamts20	Metallopeptidase, catalytic domain superfamily||ADAM cysteine-rich domain 2||ADAMTS/ADAMTS-like||Peptidase M12B, propeptide||Thrombospondin type-1 (TSP1) repeat superfamily||Peptidase M12B, ADAM/reprolysin||Thrombospondin type-1 (TSP1) repeat||Peptidase M12B, GON-ADAMTSs||ADAM-TS Spacer 1	15:94270163-94465418	0.764885	1.89317	-1.57394	1.00754e-11	1.67065e-10
ENSMUSG00000025658	Cnksr2	PH-like domain superfamily||PDZ domain||Sterile alpha motif domain||PDZ superfamily||CRIC domain||Connector enhancer of kinase suppressor of ras 2||Pleckstrin homology domain||Sterile alpha motif/pointed domain superfamily	X:157821436-158043294	2.88741	6.12542	-1.18848	1.02081e-11	1.69182e-10
ENSMUSG00000003227	Edar	Tumor necrosis factor receptor EDAR, N-terminal||Death-like domain superfamily	10:58600789-58675654	0.0108253	0.291353	-4.16543	1.07312e-11	1.77675e-10
ENSMUSG00000024222	Fkbp5	Tetratricopeptide-like helical domain superfamily||Tetratricopeptide repeat||Tetratricopeptide repeat 1||Tetratricopeptide repeat-containing domain||Peptidyl-prolyl cis-trans isomerase FKBP5||FKBP-type peptidyl-prolyl cis-trans isomerase domain||Peptidyl-prolyl cis-trans isomerase, FKBP-type	17:28399094-28517527	15.6378	33.8098	-1.18679	1.07826e-11	1.78435e-10
ENSMUSG00000032358	Fam83b	FAM83, N-terminal	9:76490054-76567116	0.0935463	0.988293	-3.19217	1.09714e-11	1.8147e-10
ENSMUSG00000018750	Zbtb4	BTB/POZ domain||SKP1/BTB/POZ domain superfamily||Zinc finger C2H2-type||Zinc finger C2H2 superfamily	11:69765912-69784023	2.1853	0.673668	2.33918	1.13287e-11	1.87193e-10
ENSMUSG00000058997	Vwa8	von Willebrand factor A-like domain superfamily||von Willebrand factor A domain-containing protein 8||von Willebrand factor, type A||ATPase, dynein-related, AAA domain||AAA+ ATPase domain||P-loop containing nucleoside triphosphate hydrolase	14:78849052-79202310	13.6747	6.52404	1.10564	1.14525e-11	1.89052e-10
ENSMUSG00000045094	Arhgef37	BAR domain||ARHGEF37, SH3 domain 2||ARHGEF37, first C-terminal SH3 domain||SH3 domain||-||Dbl homology (DH) domain superfamily||Dbl homology (DH) domain||AH/BAR domain superfamily||SH3-like domain superfamily	18:61491657-61536594	0.482153	0.069087	2.7994	1.14851e-11	1.89495e-10
ENSMUSG00000034647	Ankrd12	Ankyrin repeat-containing domain superfamily||Ankyrin repeat-containing domain||Ankyrin repeat||-	17:65965698-66077089	5.61027	2.23984	1.28826	1.14916e-11	1.89509e-10
ENSMUSG00000024968	Rcor2	ELM2 domain||SANT/Myb domain||Homeobox-like domain superfamily||SANT domain	19:7267325-7275225	21.5462	48.6973	-1.23969	1.16614e-11	1.92214e-10
ENSMUSG00000023826	Prkn	Ubiquilin||Parkin, RING/Ubox like zinc-binding domain||IBR domain||E3 ubiquitin-protein ligase parkin||Ubiquitin domain||E3 ubiquitin ligase RBR family||RING/Ubox-like zinc-binding domain||-||Ubiquitin-like domain superfamily	17:10840384-12063361	1.13896	0.153654	2.3593	1.17275e-11	1.93207e-10
ENSMUSG00000004099	Dnmt1	Zinc finger, CXXC-type||DNA (cytosine-5)-methyltransferase 1-like||DNA (cytosine-5)-methyltransferase 1, replication foci domain||DNA methylase, C-5 cytosine-specific, conserved site||C-5 cytosine methyltransferase||Bromo adjacent homology (BAH) domain||DNA methylase, C-5 cytosine-specific, active site||DMAP1-binding domain||S-adenosyl-L-methionine-dependent methyltransferase	9:20907209-20959888	35.9457	75.5701	-1.17973	1.23416e-11	2.03224e-10
ENSMUSG00000015484	Fam163a	Protein FAM163A||FAM163	1:156075966-156205026	1.12104	0.252529	2.10362	1.24985e-11	2.05604e-10
ENSMUSG00000039070	Cpa4	Carboxypeptidase, activation peptide||Peptidase M14, carboxypeptidase A||Metallocarboxypeptidase-like, propeptide	6:30568369-30592418	0.0404553	0.802213	-4.32754	1.31186e-11	2.15698e-10
ENSMUSG00000017716	Birc5	BIR repeat	11:117849251-117855743	30.9843	71.4382	-1.09574	1.32566e-11	2.17763e-10
ENSMUSG00000004508	Gab2	PH-like domain superfamily||Pleckstrin homology domain	7:97081586-97308946	6.53693	3.92696	1.21788	1.39977e-11	2.29698e-10
ENSMUSG00000051159	Cited1	CITED	X:102247381-102252181	1.52871	5.8767	-2.18292	1.40627e-11	2.30651e-10
ENSMUSG00000034156	Tspoap1	SH3-like domain superfamily||RIMS-binding protein, third SH3 domain||SH3 domain||Fibronectin type III||Immunoglobulin-like fold||RIMS-binding protein, second SH3 domain||RIMS-binding protein 1/2/3||Fibronectin type III superfamily	11:87760541-87785928	4.47123	1.41536	1.58242	1.4294e-11	2.34248e-10
ENSMUSG00000038239	Hrc	Sarcoplasmic reticulum histidine-rich calcium-binding protein||Histidine-rich calcium-binding	7:45335290-45338974	0.707067	0.0731103	3.22968	1.42961e-11	2.34248e-10
ENSMUSG00000033900	Map9	Microtubule-associated protein 9	3:82358044-82395268	10.1083	3.36551	1.24133	1.49121e-11	2.44221e-10
ENSMUSG00000048701	Ccdc6	Protein of unknown function DUF2046	10:70097121-70193200	13.6388	28.3037	-1.13811	1.51695e-11	2.48313e-10
ENSMUSG00000066392	Nrxn3	EGF-type aspartate/asparagine hydroxylation site||Neurexin/syndecan/glycophorin C||Syndecan/Neurexin domain||Laminin G domain||Concanavalin A-like lectin/glucanase domain superfamily||EGF-like domain	12:88722876-90334935	3.16982	0.783178	1.9666	1.53392e-11	2.50721e-10
ENSMUSG00000040229	Gpr34	GPCR, rhodopsin-like, 7TM||G protein-coupled receptor, rhodopsin-like	X:13632089-13640858	1.33201	0.142049	3.11583	1.53957e-11	2.51521e-10
ENSMUSG00000007279	Scube2	Spermadhesin, CUB domain superfamily||Growth factor receptor cysteine-rich domain superfamily||EGF-like calcium-binding, conserved site||Tyrosine-protein kinase ephrin type A/B receptor-like||EGF-like calcium-binding domain||EGF domain||EGF-like domain||EGF-type aspartate/asparagine hydroxylation site||EGF-like, conserved site||CUB domain||Complement Clr-like EGF domain	7:109798676-109865679	0.832955	0.080991	3.21245	1.57683e-11	2.57355e-10
ENSMUSG00000047642	D930020B18Rik	Protein of unknown function DUF4551||-	10:121641588-121693915	0.0373133	0.472771	-3.53511	1.58201e-11	2.58074e-10
ENSMUSG00000021190	Lgmn	Peptidase C13, legumain	12:102394084-102439813	24.9857	11.2825	1.11996	1.58762e-11	2.58863e-10
ENSMUSG00000050029	Rap2c	Small GTPase superfamily, Ras-type||Small GTP-binding protein domain||P-loop containing nucleoside triphosphate hydrolase||Ras-related protein Rap2||Small GTPase	X:51003912-51018018	14.0354	28.7918	-1.07023	1.59662e-11	2.60202e-10
ENSMUSG00000037921	Ddx60	-||Helicase, C-terminal||P-loop containing nucleoside triphosphate hydrolase||Helicase superfamily 1/2, ATP-binding domain||DEAD/DEAH box helicase domain	8:61928087-62038244	0.328919	0.009614	4.22514	1.60771e-11	2.61882e-10
ENSMUSG00000024833	Pola2	DNA polymerase alpha, subunit B N-terminal||DNA polymerase alpha, subunit B||DNA polymerase alpha/delta/epsilon, subunit B	19:5940542-5964202	17.63	36.2442	-1.14165	1.63092e-11	2.65402e-10
ENSMUSG00000027030	Stk39	Serine/threonine-protein kinase OSR1/WNK, CCT domain||Protein kinase-like domain superfamily||Protein kinase domain||Protein kinase, ATP binding site	2:68210445-68472268	54.7412	21.1523	1.23477	1.64953e-11	2.68299e-10
ENSMUSG00000050821	Fam131a	Protein FAM131	16:20693241-20703048	4.86151	0.600298	2.23776	1.65582e-11	2.6919e-10
ENSMUSG00000003573	Homer3	PH-like domain superfamily||-||WH1/EVH1 domain	8:70282827-70294361	21.9715	43.2334	-1.15438	1.67809e-11	2.72545e-10
ENSMUSG00000049928	Glp2r	GPCR family 2, glucagon-like peptide 2 receptor||GPCR family 2, extracellular hormone receptor domain superfamily||GPCR, family 2, extracellular hormone receptor domain||GPCR, family 2, secretin-like||GPCR, family 2-like||GPCR, family 2, secretin-like, conserved site	11:67454220-67771153	0.307002	0.031238	3.1118	1.70119e-11	2.76161e-10
ENSMUSG00000074934	Grem1	DAN||Cystine-knot cytokine||Cystine knot, C-terminal||Gremlin-1/2	2:113746164-113758646	0.33372	1.6253	-2.32717	1.76521e-11	2.86414e-10
ENSMUSG00000019916	P4ha1	Tetratricopeptide repeat-containing domain||Prolyl 4-hydroxylase alpha-subunit, N-terminal||Tetratricopeptide repeat||Prolyl 4-hydroxylase, alpha subunit||Oxoglutarate/iron-dependent dioxygenase||Tetratricopeptide-like helical domain superfamily	10:59323296-59373304	47.1458	19.7692	1.20837	1.78129e-11	2.88741e-10
ENSMUSG00000020601	Trib2	Pseudokinase tribbles family/serine-threonine-protein kinase 40||Protein kinase domain||Protein kinase-like domain superfamily	12:15791727-15816922	7.66251	16.8429	-1.16267	1.80881e-11	2.93058e-10
ENSMUSG00000082101	Slfn14	Schlafen, AAA domain||Schlafen family member 14||P-loop containing nucleoside triphosphate hydrolase||Schlafen family||Schlafen, AAA domain superfamily	11:83275110-83286726	0.516853	0.0453783	3.39477	1.81838e-11	2.94323e-10
ENSMUSG00000004637	Wwox	WW domain superfamily||Short-chain dehydrogenase/reductase SDR||WW domain||NAD(P)-binding domain superfamily	8:114439655-115708795	10.1066	3.20257	1.3689	1.82552e-11	2.95334e-10
ENSMUSG00000026989	Dapl1	DAP1/DAPL1	2:59484653-59505020	3.64654	0.351837	3.20047	1.83841e-11	2.97275e-10
ENSMUSG00000002105	Slc39a13	-||Zinc/iron permease	2:91061791-91070417	9.13444	3.66043	1.36723	1.87327e-11	3.02765e-10
ENSMUSG00000040997	Abhd4	-||Alpha/beta hydrolase fold-1||Alpha/Beta hydrolase fold	14:54254188-54270637	20.0332	8.73871	1.13168	1.88248e-11	3.04105e-10
ENSMUSG00000026322	Htr4	G protein-coupled receptor, rhodopsin-like||5-Hydroxytryptamine 4 receptor||GPCR, rhodopsin-like, 7TM	18:62324204-62496577	0.179517	0.00469833	4.88674	1.89832e-11	3.06515e-10
ENSMUSG00000048402	Gli2	Zinc finger C2H2-type||Zinc finger C2H2 superfamily||-	1:118834132-119053619	7.11939	15.7267	-1.37033	1.93237e-11	3.11861e-10
ENSMUSG00000040966	Slc22a2	Sugar transporter, conserved site||Organic cation transport protein/SVOP||Major facilitator, sugar transporter-like||MFS transporter superfamily||Major facilitator superfamily domain	17:12584132-12628488	0.187236	0	7.5535	1.96365e-11	3.16757e-10
ENSMUSG00000025932	Eya1	EYA domain superfamily||Eyes absent homologue 1||Eyes absent family||EYA domain	1:14168954-14310235	9.39695	17.8482	-1.14986	2.02807e-11	3.26831e-10
ENSMUSG00000090223	Pcp4	-||Calmodulin regulator protein PCP4	16:96467606-96525793	4.30007	0.647169	2.66447	2.04766e-11	3.29828e-10
ENSMUSG00000027111	Itga6	Integrin alpha chain||Integrin alpha-2||Integrin alpha chain, C-terminal cytoplasmic region, conserved site||Integrin alpha, N-terminal||Integrin domain superfamily||Integrin alpha beta-propellor	2:71745616-71858416	61.9603	26.0065	1.17379	2.13937e-11	3.44433e-10
ENSMUSG00000031558	Slit2	Leucine-rich repeat||EGF-type aspartate/asparagine hydroxylation site||EGF-like, conserved site||Cysteine-rich flanking region, C-terminal||Growth factor receptor cysteine-rich domain superfamily||EGF-like domain||Concanavalin A-like lectin/glucanase domain superfamily||Follistatin-like, N-terminal||Laminin G domain||-||Leucine-rich repeat domain superfamily||Leucine-rich repeat N-terminal domain…	5:47983138-48307733	34.5048	11.9488	1.26648	2.15394e-11	3.46611e-10
ENSMUSG00000024907	Gal	Galanin message associated peptide (GMAP)||Galanin precursor||Galanin	19:3409915-3414544	2.14539	0.346056	2.56256	2.15574e-11	3.46733e-10
ENSMUSG00000045314	Sowahb	Ankyrin repeat||Ankyrin repeat-containing domain||Ankyrin repeat-containing domain superfamily	5:93041123-93045022	0.0653213	0.725974	-3.51749	2.16847e-11	3.48613e-10
ENSMUSG00000068856	Sf3b4	SF3B4, RNA recognition motif 1||RNA recognition motif domain||RNA-binding domain superfamily||Nucleotide-binding alpha-beta plait domain superfamily||SF3B4, RNA recognition motif 2	3:96172332-96177564	24.9736	52.3219	-1.13679	2.19027e-11	3.51777e-10
ENSMUSG00000042942	Greb1l	-||GREB1||GREB1-like	18:10325177-10562940	1.94175	4.23516	-1.32475	2.23536e-11	3.58499e-10
ENSMUSG00000022829	Stxbp5l	Lethal giant larvae homologue 2||WD40-repeat-containing domain superfamily||Lethal(2) giant larvae protein||WD40 repeat, conserved site||WD40/YVTN repeat-like-containing domain superfamily||WD40-repeat-containing domain||WD40 repeat||Lethal giant larvae (Lgl)-like, C-terminal domain||Synaptobrevin	16:37114942-37384962	0.729075	0.141588	2.43234	2.28211e-11	3.65644e-10
ENSMUSG00000073490	Ifi207	DAPIN domain||HIN-200 family||HIN-200/IF120x	1:173723427-173741747	0.595442	0.105661	2.45042	2.31679e-11	3.70843e-10
ENSMUSG00000054509	Parp4	BRCT domain||Formin Homology 1||Poly(ADP-ribose) polymerase, regulatory domain superfamily||VIT domain||Poly(ADP-ribose) polymerase, regulatory domain||Protein mono-ADP-ribosyltransferase PARP4||BRCT domain superfamily||Poly(ADP-ribose) polymerase, catalytic domain||von Willebrand factor A-like domain superfamily||von Willebrand factor, type A	14:56575619-56659794	3.59361	1.45681	1.30282	2.32692e-11	3.72285e-10
ENSMUSG00000028681	Ptch2	-||Sterol-sensing domain||Protein patched/dispatched||Transmembrane receptor, patched	4:117096075-117116101	0.512635	1.76204	-2.42013	2.32871e-11	3.72393e-10
ENSMUSG00000056602	Fry	Cell morphogenesis protein C-terminal||Protein furry/Tao3/Mor2||Armadillo-type fold||Cell morphogenesis central region||Cell morphogenesis protein N-terminal	5:150118645-150497753	6.99052	2.64339	1.25298	2.38119e-11	3.80419e-10
ENSMUSG00000045613	Chrm2	Muscarinic acetylcholine receptor M2||G protein-coupled receptor, rhodopsin-like||GPCR, rhodopsin-like, 7TM||Muscarinic acetylcholine receptor family	6:36388084-36528414	0.302314	0.0148877	3.80164	2.45418e-11	3.9189e-10
ENSMUSG00000022416	Cacna1i	-||Voltage-dependent calcium channel, T-type, alpha-1I subunit||Voltage-dependent calcium channel, T-type, alpha-1 subunit||Ion transport domain||Voltage-dependent calcium channel, alpha-1 subunit||Voltage-dependent channel domain superfamily	15:80287238-80398279	0.326661	0.02723	3.48442	2.46079e-11	3.92758e-10
ENSMUSG00000020143	Dock2	C2 domain superfamily||Dedicator of cytokinesis||Dedicator of cytokinesis, C-terminal||DHR-2 domain||Dedicator of cytokinesis, N-terminal domain||DHR-1 domain||-||SH3 domain||Dedicator of cytokinesis protein 2||SH3-like domain superfamily||Armadillo-type fold	11:34226815-34783892	1.04848	0.225156	1.98464	2.50208e-11	3.98965e-10
ENSMUSG00000034731	Dgkh	Sterile alpha motif domain||NAD kinase/diacylglycerol kinase-like domain superfamily||PH-like domain superfamily||Inorganic polyphosphate/ATP-NAD kinase, N-terminal||Diacylglycerol kinase||-||Protein kinase C-like, phorbol ester/diacylglycerol-binding domain||Pleckstrin homology domain||Diacylglycerol kinase, catalytic domain||Sterile alpha motif/pointed domain superfamily||Diacylglycerol kinase,…	14:78558750-78732776	3.72969	1.75528	1.09413	2.54842e-11	4.06158e-10
ENSMUSG00000029217	Tec	-||Pleckstrin homology domain||Tyrosine-protein kinase Tec, SH3 domain||PH-like domain superfamily||Protein kinase-like domain superfamily||SH2 domain||Protein kinase, ATP binding site||Protein kinase domain||SH3 domain||Tyrosine-protein kinase, active site||SH3-like domain superfamily||Serine-threonine/tyrosine-protein kinase, catalytic domain||Zinc finger, Btk motif||SH2 domain superfamily||Cyt…	5:72755716-72868483	2.82966	0.480328	2.55795	2.57622e-11	4.10392e-10
ENSMUSG00000027639	Samhd1	Sterile alpha motif domain||-||HD domain||Sterile alpha motif/pointed domain superfamily||HD/PDEase domain	2:157097533-157135265	14.0593	26.0802	-1.10117	2.61348e-11	4.1593e-10
ENSMUSG00000039055	Eme1	Mms4/EME1/EME2||ERCC4 domain	11:94644996-94653964	7.86028	16.6439	-1.11325	2.65301e-11	4.22019e-10
ENSMUSG00000043079	Synpo	-||Synaptopodin	18:60593973-60660142	4.00626	12.8451	-2.12227	2.77401e-11	4.40844e-10
ENSMUSG00000059898	Dsc3	Cadherin-like||Cadherin prodomain||Cadherin, cytoplasmic domain||Desmosomal cadherin||Cadherin conserved site||Cadherin-like superfamily||Catenin binding domain superfamily	18:19960930-20002351	0.981006	0.194897	2.01911	2.89544e-11	4.59923e-10
ENSMUSG00000007030	Vwa7	von Willebrand factor A-like domain superfamily	17:35016579-35028393	2.77269	0.23026	2.03893	2.90123e-11	4.60622e-10
ENSMUSG00000029678	Hyal5	Hyaluronidase||Hyaluronidase PH20/Hyaluronidase-5||Aldolase-type TIM barrel||Glycoside hydrolase superfamily	6:24857997-24891958	0.35811	0	8.27777	2.90865e-11	4.6158e-10
ENSMUSG00000071478	Hist1h2ad	Histone-fold||Histone H2A||Histone H2A/H2B/H3||Histone H2A conserved site||Histone H2A, C-terminal domain	13:23574381-23574952	140.627	316.483	-1.20869	2.9436e-11	4.66904e-10
ENSMUSG00000038903	Ccdc68	Coiled-coil domain-containing protein 68	18:69925426-69969484	0.437704	1.86372	-2.28106	2.98138e-11	4.72444e-10
[truncated: 2,378 more rows]

## Sheet: E16.5_E12.5.DE_mRNA
gene_id	gene_name	gene_description	gene_locus	E16_5_FPKM	E12_5_FPKM	log2FoldChange	pvalue	padj
[truncated: 3,597 more rows]

[truncated: 3 more sheets: P0.5_E16.5.DE_mRNA, P10.5_P0.5.DE_mRNA, P60_P10.5.DE_mRNA]
