# Supplementary material for: Integrative transcriptomic profiling of ncRNAs and mRNAs in developing mouse lens
Source: Front Genet. 2024 Jun 12;15:1405715. doi: 10.3389/fgene.2024.1405715 (PMC11199715; doi:10.3389/fgene.2024.1405715)
Supplement: Supplementary file 3 [file Table9.XLSX]

## Sheet: E12.5_E10.5.DE lncRNA_cis_GO
Category	GOID	Description	GeneRatio	BgRatio	pvalue	geneID	Count
BP	GO:0001654	eye development	106/3239	354/17358	1.4627e-07	ENSMUSG00000026663/ENSMUSG00000036480/ENSMUSG00000026819/ENSMUSG00000036466/ENSMUSG00000034777/ENSMUSG00000000093/ENSMUSG00000021730/ENSMUSG00000025229/ENSMUSG00000027737/ENSMUSG00000022770/ENSMUSG00000053399/ENSMUSG00000006705/ENSMUSG00000010175/ENSMUSG00000031561/ENSMUSG00000071757/ENSMUSG00000075707/ENSMUSG00000021136/ENSMUSG00000001288/ENSMUSG00000041592/ENSMUSG00000093639/ENSMUSG00000036192/…	106
BP	GO:0043010	camera-type eye development	92/3239	305/17358	6.68998e-07	ENSMUSG00000036480/ENSMUSG00000026819/ENSMUSG00000036466/ENSMUSG00000034777/ENSMUSG00000000093/ENSMUSG00000021730/ENSMUSG00000025229/ENSMUSG00000027737/ENSMUSG00000022770/ENSMUSG00000006705/ENSMUSG00000010175/ENSMUSG00000031561/ENSMUSG00000071757/ENSMUSG00000075707/ENSMUSG00000001288/ENSMUSG00000041592/ENSMUSG00000093639/ENSMUSG00000036192/ENSMUSG00000002633/ENSMUSG00000035158/ENSMUSG00000038805/…	92
BP	GO:0048562	embryonic organ morphogenesis	85/3239	288/17358	4.57763e-06	ENSMUSG00000026768/ENSMUSG00000040675/ENSMUSG00000056648/ENSMUSG00000018537/ENSMUSG00000032368/ENSMUSG00000034777/ENSMUSG00000000093/ENSMUSG00000022770/ENSMUSG00000036602/ENSMUSG00000010175/ENSMUSG00000047861/ENSMUSG00000001288/ENSMUSG00000038248/ENSMUSG00000036006/ENSMUSG00000039963/ENSMUSG00000002633/ENSMUSG00000011658/ENSMUSG00000038805/ENSMUSG00000048763/ENSMUSG00000040055/ENSMUSG00000062327/…	85
BP	GO:0002088	lens development in camera-type eye	31/3239	76/17358	6.11134e-06	ENSMUSG00000025229/ENSMUSG00000027737/ENSMUSG00000022770/ENSMUSG00000010175/ENSMUSG00000093639/ENSMUSG00000038805/ENSMUSG00000026728/ENSMUSG00000032060/ENSMUSG00000000724/ENSMUSG00000070870/ENSMUSG00000073658/ENSMUSG00000067299/ENSMUSG00000026872/ENSMUSG00000028121/ENSMUSG00000020160/ENSMUSG00000025389/ENSMUSG00000059493/ENSMUSG00000025952/ENSMUSG00000055435/ENSMUSG00000027168/ENSMUSG00000038135/…	31
BP	GO:0042462	eye photoreceptor cell development	16/3239	33/17358	9.51751e-05	ENSMUSG00000021730/ENSMUSG00000075707/ENSMUSG00000036192/ENSMUSG00000037446/ENSMUSG00000024992/ENSMUSG00000024842/ENSMUSG00000034837/ENSMUSG00000045493/ENSMUSG00000001751/ENSMUSG00000027168/ENSMUSG00000040632/ENSMUSG00000063681/ENSMUSG00000030523/ENSMUSG00000021779/ENSMUSG00000057132/ENSMUSG00000055254	16
BP	GO:0042063	gliogenesis	83/3239	305/17358	0.000142152	ENSMUSG00000032482/ENSMUSG00000028613/ENSMUSG00000009248/ENSMUSG00000031750/ENSMUSG00000025229/ENSMUSG00000056071/ENSMUSG00000036353/ENSMUSG00000027490/ENSMUSG00000003436/ENSMUSG00000021039/ENSMUSG00000037855/ENSMUSG00000035305/ENSMUSG00000020458/ENSMUSG00000079055/ENSMUSG00000040136/ENSMUSG00000027995/ENSMUSG00000041540/ENSMUSG00000002633/ENSMUSG00000019982/ENSMUSG00000028945/ENSMUSG00000043924/…	83
BP	GO:0090596	sensory organ morphogenesis	72/3239	258/17358	0.000167691	ENSMUSG00000026768/ENSMUSG00000032368/ENSMUSG00000036466/ENSMUSG00000034777/ENSMUSG00000000093/ENSMUSG00000021730/ENSMUSG00000025229/ENSMUSG00000010175/ENSMUSG00000031561/ENSMUSG00000047861/ENSMUSG00000071757/ENSMUSG00000075707/ENSMUSG00000001288/ENSMUSG00000041592/ENSMUSG00000038248/ENSMUSG00000036006/ENSMUSG00000036192/ENSMUSG00000002633/ENSMUSG00000038805/ENSMUSG00000040055/ENSMUSG00000015053/…	72
BP	GO:0007051	spindle organization	49/3239	160/17358	0.000169253	ENSMUSG00000027331/ENSMUSG00000034311/ENSMUSG00000030983/ENSMUSG00000051786/ENSMUSG00000028718/ENSMUSG00000079555/ENSMUSG00000022770/ENSMUSG00000031865/ENSMUSG00000024454/ENSMUSG00000090877/ENSMUSG00000036006/ENSMUSG00000063704/ENSMUSG00000039515/ENSMUSG00000064302/ENSMUSG00000020457/ENSMUSG00000038292/ENSMUSG00000048799/ENSMUSG00000079553/ENSMUSG00000000486/ENSMUSG00000023249/ENSMUSG00000047126/…	49
BP	GO:0061844	antimicrobial humoral immune response mediated by antimicrobial peptide	19/3239	45/17358	0.000219479	ENSMUSG00000029372/ENSMUSG00000029379/ENSMUSG00000042250/ENSMUSG00000056071/ENSMUSG00000067847/ENSMUSG00000069300/ENSMUSG00000034855/ENSMUSG00000069268/ENSMUSG00000029373/ENSMUSG00000029371/ENSMUSG00000018102/ENSMUSG00000058385/ENSMUSG00000057666/ENSMUSG00000047246/ENSMUSG00000062727/ENSMUSG00000029417/ENSMUSG00000020125/ENSMUSG00000029375/ENSMUSG00000079641	19
BP	GO:0008593	regulation of Notch signaling pathway	28/3239	78/17358	0.000241506	ENSMUSG00000001036/ENSMUSG00000029600/ENSMUSG00000003436/ENSMUSG00000057230/ENSMUSG00000056313/ENSMUSG00000015053/ENSMUSG00000001098/ENSMUSG00000027750/ENSMUSG00000022528/ENSMUSG00000038533/ENSMUSG00000035011/ENSMUSG00000062352/ENSMUSG00000022997/ENSMUSG00000026921/ENSMUSG00000015627/ENSMUSG00000029603/ENSMUSG00000041911/ENSMUSG00000026923/ENSMUSG00000039239/ENSMUSG00000022510/ENSMUSG00000030092/…	28
BP	GO:0001501	skeletal system development	120/3239	479/17358	0.000267535	ENSMUSG00000040675/ENSMUSG00000056648/ENSMUSG00000018537/ENSMUSG00000032368/ENSMUSG00000004637/ENSMUSG00000048126/ENSMUSG00000022770/ENSMUSG00000004892/ENSMUSG00000000094/ENSMUSG00000003436/ENSMUSG00000030218/ENSMUSG00000038192/ENSMUSG00000036602/ENSMUSG00000059562/ENSMUSG00000001288/ENSMUSG00000035569/ENSMUSG00000004894/ENSMUSG00000028736/ENSMUSG00000041540/ENSMUSG00000002633/ENSMUSG00000059049/…	120
BP	GO:0019884	antigen processing and presentation of exogenous antigen	11/3239	20/17358	0.000297139	ENSMUSG00000036594/ENSMUSG00000037548/ENSMUSG00000073421/ENSMUSG00000024339/ENSMUSG00000024308/ENSMUSG00000020198/ENSMUSG00000022216/ENSMUSG00000024334/ENSMUSG00000079197/ENSMUSG00000058715/ENSMUSG00000037321	11
BP	GO:0051279	regulation of release of sequestered calcium ion into cytosol	28/3239	79/17358	0.000308268	ENSMUSG00000020635/ENSMUSG00000060183/ENSMUSG00000020383/ENSMUSG00000034855/ENSMUSG00000032826/ENSMUSG00000051331/ENSMUSG00000030707/ENSMUSG00000014776/ENSMUSG00000059456/ENSMUSG00000021699/ENSMUSG00000027568/ENSMUSG00000020216/ENSMUSG00000039239/ENSMUSG00000006930/ENSMUSG00000017817/ENSMUSG00000079110/ENSMUSG00000001175/ENSMUSG00000032966/ENSMUSG00000026385/ENSMUSG00000029417/ENSMUSG00000004035/…	28
BP	GO:0046530	photoreceptor cell differentiation	24/3239	64/17358	0.000310513	ENSMUSG00000021730/ENSMUSG00000075707/ENSMUSG00000041592/ENSMUSG00000036192/ENSMUSG00000002633/ENSMUSG00000037446/ENSMUSG00000024169/ENSMUSG00000024992/ENSMUSG00000006464/ENSMUSG00000024842/ENSMUSG00000041911/ENSMUSG00000034837/ENSMUSG00000026923/ENSMUSG00000045493/ENSMUSG00000001751/ENSMUSG00000027168/ENSMUSG00000040632/ENSMUSG00000063681/ENSMUSG00000030523/ENSMUSG00000021779/ENSMUSG00000023391/…	24
BP	GO:0042475	odontogenesis of dentin-containing tooth	29/3239	83/17358	0.000320775	ENSMUSG00000096225/ENSMUSG00000059562/ENSMUSG00000035569/ENSMUSG00000002633/ENSMUSG00000022540/ENSMUSG00000096035/ENSMUSG00000028800/ENSMUSG00000031748/ENSMUSG00000021469/ENSMUSG00000023175/ENSMUSG00000048450/ENSMUSG00000041911/ENSMUSG00000015647/ENSMUSG00000026167/ENSMUSG00000027111/ENSMUSG00000022510/ENSMUSG00000044220/ENSMUSG00000021765/ENSMUSG00000006205/ENSMUSG00000051920/ENSMUSG00000041771/…	29
BP	GO:0048706	embryonic skeletal system development	39/3239	123/17358	0.000345209	ENSMUSG00000040675/ENSMUSG00000056648/ENSMUSG00000018537/ENSMUSG00000022770/ENSMUSG00000036602/ENSMUSG00000028736/ENSMUSG00000002633/ENSMUSG00000011658/ENSMUSG00000048763/ENSMUSG00000062327/ENSMUSG00000005583/ENSMUSG00000038721/ENSMUSG00000037169/ENSMUSG00000024169/ENSMUSG00000034460/ENSMUSG00000000690/ENSMUSG00000061731/ENSMUSG00000022286/ENSMUSG00000014030/ENSMUSG00000041911/ENSMUSG00000039239/…	39
BP	GO:0061371	determination of heart left/right asymmetry	23/3239	61/17358	0.000375118	ENSMUSG00000000093/ENSMUSG00000038192/ENSMUSG00000039963/ENSMUSG00000002633/ENSMUSG00000062327/ENSMUSG00000005583/ENSMUSG00000018395/ENSMUSG00000025902/ENSMUSG00000026923/ENSMUSG00000021994/ENSMUSG00000026814/ENSMUSG00000032965/ENSMUSG00000038564/ENSMUSG00000042002/ENSMUSG00000031831/ENSMUSG00000030981/ENSMUSG00000037335/ENSMUSG00000014773/ENSMUSG00000018581/ENSMUSG00000038244/ENSMUSG00000050953/…	23
BP	GO:0007052	mitotic spindle organization	33/3239	100/17358	0.0004298	ENSMUSG00000034311/ENSMUSG00000030983/ENSMUSG00000028718/ENSMUSG00000031865/ENSMUSG00000090877/ENSMUSG00000036006/ENSMUSG00000039515/ENSMUSG00000064302/ENSMUSG00000020457/ENSMUSG00000079553/ENSMUSG00000023249/ENSMUSG00000047126/ENSMUSG00000023015/ENSMUSG00000023345/ENSMUSG00000027883/ENSMUSG00000037313/ENSMUSG00000050930/ENSMUSG00000027469/ENSMUSG00000091971/ENSMUSG00000038467/ENSMUSG00000014747/…	33
BP	GO:0048863	stem cell differentiation	56/3239	196/17358	0.000448412	ENSMUSG00000000093/ENSMUSG00000021904/ENSMUSG00000115293/ENSMUSG00000029267/ENSMUSG00000069769/ENSMUSG00000036602/ENSMUSG00000020101/ENSMUSG00000041540/ENSMUSG00000002633/ENSMUSG00000038805/ENSMUSG00000062327/ENSMUSG00000062432/ENSMUSG00000038264/ENSMUSG00000005583/ENSMUSG00000021469/ENSMUSG00000017724/ENSMUSG00000048450/ENSMUSG00000022528/ENSMUSG00000004872/ENSMUSG00000030201/ENSMUSG00000025902/…	56
BP	GO:0060402	calcium ion transport into cytosol	47/3239	158/17358	0.000472596	ENSMUSG00000041046/ENSMUSG00000032259/ENSMUSG00000005299/ENSMUSG00000020635/ENSMUSG00000020866/ENSMUSG00000060183/ENSMUSG00000079055/ENSMUSG00000020383/ENSMUSG00000022416/ENSMUSG00000034855/ENSMUSG00000051177/ENSMUSG00000032826/ENSMUSG00000051331/ENSMUSG00000030707/ENSMUSG00000014776/ENSMUSG00000032754/ENSMUSG00000059456/ENSMUSG00000021699/ENSMUSG00000027568/ENSMUSG00000020216/ENSMUSG00000039239/…	47
BP	GO:0097106	postsynaptic density organization	18/3239	44/17358	0.000508343	ENSMUSG00000022770/ENSMUSG00000060780/ENSMUSG00000063887/ENSMUSG00000015656/ENSMUSG00000047085/ENSMUSG00000042453/ENSMUSG00000013236/ENSMUSG00000003279/ENSMUSG00000056201/ENSMUSG00000032076/ENSMUSG00000040003/ENSMUSG00000037541/ENSMUSG00000024109/ENSMUSG00000033768/ENSMUSG00000024304/ENSMUSG00000071424/ENSMUSG00000039671/ENSMUSG00000052572	18
BP	GO:0010001	glial cell differentiation	61/3239	219/17358	0.000533933	ENSMUSG00000032482/ENSMUSG00000031750/ENSMUSG00000056071/ENSMUSG00000003436/ENSMUSG00000037855/ENSMUSG00000035305/ENSMUSG00000020458/ENSMUSG00000079055/ENSMUSG00000027995/ENSMUSG00000041540/ENSMUSG00000002633/ENSMUSG00000028945/ENSMUSG00000043924/ENSMUSG00000028800/ENSMUSG00000037169/ENSMUSG00000026728/ENSMUSG00000022528/ENSMUSG00000036634/ENSMUSG00000028969/ENSMUSG00000029145/ENSMUSG00000012520/…	61
BP	GO:0030900	forebrain development	98/3239	386/17358	0.00057871	ENSMUSG00000096225/ENSMUSG00000028613/ENSMUSG00000024163/ENSMUSG00000034777/ENSMUSG00000045515/ENSMUSG00000032259/ENSMUSG00000027737/ENSMUSG00000035277/ENSMUSG00000048349/ENSMUSG00000036353/ENSMUSG00000027490/ENSMUSG00000004892/ENSMUSG00000031390/ENSMUSG00000010175/ENSMUSG00000020458/ENSMUSG00000079055/ENSMUSG00000037771/ENSMUSG00000030551/ENSMUSG00000002633/ENSMUSG00000052920/ENSMUSG00000029484/…	98
BP	GO:0051495	positive regulation of cytoskeleton organization	59/3239	211/17358	0.000586485	ENSMUSG00000045795/ENSMUSG00000030562/ENSMUSG00000014778/ENSMUSG00000022770/ENSMUSG00000031787/ENSMUSG00000031865/ENSMUSG00000010175/ENSMUSG00000037736/ENSMUSG00000090877/ENSMUSG00000035773/ENSMUSG00000020388/ENSMUSG00000063704/ENSMUSG00000022091/ENSMUSG00000020457/ENSMUSG00000048799/ENSMUSG00000019944/ENSMUSG00000027455/ENSMUSG00000045664/ENSMUSG00000030707/ENSMUSG00000044086/ENSMUSG00000062352/…	59
BP	GO:0099084	postsynaptic specialization organization	19/3239	48/17358	0.000586846	ENSMUSG00000022770/ENSMUSG00000060780/ENSMUSG00000063887/ENSMUSG00000015656/ENSMUSG00000047085/ENSMUSG00000042453/ENSMUSG00000021224/ENSMUSG00000013236/ENSMUSG00000003279/ENSMUSG00000056201/ENSMUSG00000032076/ENSMUSG00000040003/ENSMUSG00000037541/ENSMUSG00000024109/ENSMUSG00000033768/ENSMUSG00000024304/ENSMUSG00000071424/ENSMUSG00000039671/ENSMUSG00000052572	19
BP	GO:0048592	eye morphogenesis	45/3239	151/17358	0.000589999	ENSMUSG00000036466/ENSMUSG00000034777/ENSMUSG00000000093/ENSMUSG00000021730/ENSMUSG00000025229/ENSMUSG00000010175/ENSMUSG00000031561/ENSMUSG00000071757/ENSMUSG00000075707/ENSMUSG00000001288/ENSMUSG00000041592/ENSMUSG00000036192/ENSMUSG00000038805/ENSMUSG00000037446/ENSMUSG00000024992/ENSMUSG00000024842/ENSMUSG00000073658/ENSMUSG00000034837/ENSMUSG00000028121/ENSMUSG00000045493/ENSMUSG00000020160/…	45
BP	GO:0035418	protein localization to synapse	27/3239	78/17358	0.000600671	ENSMUSG00000024163/ENSMUSG00000022770/ENSMUSG00000058571/ENSMUSG00000046709/ENSMUSG00000021288/ENSMUSG00000032589/ENSMUSG00000060780/ENSMUSG00000063887/ENSMUSG00000049044/ENSMUSG00000068798/ENSMUSG00000028969/ENSMUSG00000067242/ENSMUSG00000006649/ENSMUSG00000042453/ENSMUSG00000027692/ENSMUSG00000003279/ENSMUSG00000004951/ENSMUSG00000027287/ENSMUSG00000025499/ENSMUSG00000040003/ENSMUSG00000024109/…	27
BP	GO:1903707	negative regulation of hemopoiesis	44/3239	147/17358	0.000609261	ENSMUSG00000056648/ENSMUSG00000069274/ENSMUSG00000026497/ENSMUSG00000042250/ENSMUSG00000023367/ENSMUSG00000031885/ENSMUSG00000052713/ENSMUSG00000002633/ENSMUSG00000030124/ENSMUSG00000015053/ENSMUSG00000025223/ENSMUSG00000039377/ENSMUSG00000042029/ENSMUSG00000022528/ENSMUSG00000029373/ENSMUSG00000040423/ENSMUSG00000000869/ENSMUSG00000059456/ENSMUSG00000096010/ENSMUSG00000109324/ENSMUSG00000029603/…	44
BP	GO:0001754	eye photoreceptor cell differentiation	18/3239	45/17358	0.000700918	ENSMUSG00000021730/ENSMUSG00000075707/ENSMUSG00000041592/ENSMUSG00000036192/ENSMUSG00000037446/ENSMUSG00000024992/ENSMUSG00000024842/ENSMUSG00000034837/ENSMUSG00000045493/ENSMUSG00000001751/ENSMUSG00000027168/ENSMUSG00000040632/ENSMUSG00000063681/ENSMUSG00000030523/ENSMUSG00000021779/ENSMUSG00000057132/ENSMUSG00000028977/ENSMUSG00000055254	18
BP	GO:0007519	skeletal muscle tissue development	48/3239	165/17358	0.000716892	ENSMUSG00000026251/ENSMUSG00000026628/ENSMUSG00000019817/ENSMUSG00000029675/ENSMUSG00000036006/ENSMUSG00000028736/ENSMUSG00000030551/ENSMUSG00000002633/ENSMUSG00000030717/ENSMUSG00000026141/ENSMUSG00000039377/ENSMUSG00000005583/ENSMUSG00000027827/ENSMUSG00000034460/ENSMUSG00000044086/ENSMUSG00000004872/ENSMUSG00000028969/ENSMUSG00000025902/ENSMUSG00000014030/ENSMUSG00000012520/ENSMUSG00000046312/…	48
BP	GO:0048839	inner ear development	54/3239	191/17358	0.000737267	ENSMUSG00000026768/ENSMUSG00000032368/ENSMUSG00000010175/ENSMUSG00000035305/ENSMUSG00000047861/ENSMUSG00000009545/ENSMUSG00000038248/ENSMUSG00000036006/ENSMUSG00000055078/ENSMUSG00000002633/ENSMUSG00000040055/ENSMUSG00000015053/ENSMUSG00000074637/ENSMUSG00000033676/ENSMUSG00000037169/ENSMUSG00000020950/ENSMUSG00000069170/ENSMUSG00000022528/ENSMUSG00000034460/ENSMUSG00000046352/ENSMUSG00000052613/…	54
BP	GO:0060538	skeletal muscle organ development	50/3239	174/17358	0.000763717	ENSMUSG00000026251/ENSMUSG00000026628/ENSMUSG00000076441/ENSMUSG00000019817/ENSMUSG00000029675/ENSMUSG00000036006/ENSMUSG00000028736/ENSMUSG00000030551/ENSMUSG00000002633/ENSMUSG00000030717/ENSMUSG00000026141/ENSMUSG00000039377/ENSMUSG00000005583/ENSMUSG00000027827/ENSMUSG00000034460/ENSMUSG00000044086/ENSMUSG00000004872/ENSMUSG00000028969/ENSMUSG00000025902/ENSMUSG00000014030/ENSMUSG00000012520/…	50
BP	GO:0043954	cellular component maintenance	23/3239	64/17358	0.00082477	ENSMUSG00000031840/ENSMUSG00000022770/ENSMUSG00000032589/ENSMUSG00000005699/ENSMUSG00000015656/ENSMUSG00000057729/ENSMUSG00000031078/ENSMUSG00000030172/ENSMUSG00000003279/ENSMUSG00000056201/ENSMUSG00000032076/ENSMUSG00000045659/ENSMUSG00000001507/ENSMUSG00000040003/ENSMUSG00000037541/ENSMUSG00000031788/ENSMUSG00000040640/ENSMUSG00000020079/ENSMUSG00000033569/ENSMUSG00000041957/ENSMUSG00000039671/…	23
BP	GO:0060401	cytosolic calcium ion transport	49/3239	171/17358	0.000916929	ENSMUSG00000041046/ENSMUSG00000032259/ENSMUSG00000005299/ENSMUSG00000020635/ENSMUSG00000020866/ENSMUSG00000060183/ENSMUSG00000079055/ENSMUSG00000020383/ENSMUSG00000022416/ENSMUSG00000034855/ENSMUSG00000051177/ENSMUSG00000032826/ENSMUSG00000051331/ENSMUSG00000030707/ENSMUSG00000014776/ENSMUSG00000032754/ENSMUSG00000059456/ENSMUSG00000021699/ENSMUSG00000025971/ENSMUSG00000027568/ENSMUSG00000020216/…	49
BP	GO:0051225	spindle assembly	32/3239	100/17358	0.00094551	ENSMUSG00000034311/ENSMUSG00000030983/ENSMUSG00000051786/ENSMUSG00000079555/ENSMUSG00000024454/ENSMUSG00000090877/ENSMUSG00000036006/ENSMUSG00000063704/ENSMUSG00000020457/ENSMUSG00000038292/ENSMUSG00000079553/ENSMUSG00000000486/ENSMUSG00000047126/ENSMUSG00000023015/ENSMUSG00000029110/ENSMUSG00000027883/ENSMUSG00000050930/ENSMUSG00000029166/ENSMUSG00000027469/ENSMUSG00000091971/ENSMUSG00000038467/…	32
BP	GO:0007229	integrin-mediated signaling pathway	31/3239	96/17358	0.000952345	ENSMUSG00000026768/ENSMUSG00000001281/ENSMUSG00000022817/ENSMUSG00000030830/ENSMUSG00000042284/ENSMUSG00000030789/ENSMUSG00000038264/ENSMUSG00000015533/ENSMUSG00000073414/ENSMUSG00000028041/ENSMUSG00000062352/ENSMUSG00000059456/ENSMUSG00000070369/ENSMUSG00000015647/ENSMUSG00000025810/ENSMUSG00000030579/ENSMUSG00000027111/ENSMUSG00000030786/ENSMUSG00000001507/ENSMUSG00000033721/ENSMUSG00000020926/…	31
BP	GO:0042461	photoreceptor cell development	18/3239	46/17358	0.000952835	ENSMUSG00000021730/ENSMUSG00000075707/ENSMUSG00000036192/ENSMUSG00000037446/ENSMUSG00000024169/ENSMUSG00000024992/ENSMUSG00000006464/ENSMUSG00000024842/ENSMUSG00000034837/ENSMUSG00000045493/ENSMUSG00000001751/ENSMUSG00000027168/ENSMUSG00000040632/ENSMUSG00000063681/ENSMUSG00000030523/ENSMUSG00000021779/ENSMUSG00000057132/ENSMUSG00000055254	18
BP	GO:0007612	learning	44/3239	150/17358	0.000968036	ENSMUSG00000025496/ENSMUSG00000021314/ENSMUSG00000039913/ENSMUSG00000032259/ENSMUSG00000027737/ENSMUSG00000047250/ENSMUSG00000074923/ENSMUSG00000079055/ENSMUSG00000040136/ENSMUSG00000055078/ENSMUSG00000019970/ENSMUSG00000051331/ENSMUSG00000028969/ENSMUSG00000030043/ENSMUSG00000027568/ENSMUSG00000061718/ENSMUSG00000024912/ENSMUSG00000042453/ENSMUSG00000022489/ENSMUSG00000043079/ENSMUSG00000049583/…	44
BP	GO:0090224	regulation of spindle organization	16/3239	39/17358	0.000991163	ENSMUSG00000031865/ENSMUSG00000090877/ENSMUSG00000036006/ENSMUSG00000063704/ENSMUSG00000020457/ENSMUSG00000023249/ENSMUSG00000047126/ENSMUSG00000029110/ENSMUSG00000027883/ENSMUSG00000027469/ENSMUSG00000091971/ENSMUSG00000038467/ENSMUSG00000014747/ENSMUSG00000000743/ENSMUSG00000032855/ENSMUSG00000034252	16
BP	GO:0051209	release of sequestered calcium ion into cytosol	37/3239	121/17358	0.00103263	ENSMUSG00000032259/ENSMUSG00000005299/ENSMUSG00000020635/ENSMUSG00000060183/ENSMUSG00000020383/ENSMUSG00000034855/ENSMUSG00000051177/ENSMUSG00000032826/ENSMUSG00000051331/ENSMUSG00000030707/ENSMUSG00000014776/ENSMUSG00000032754/ENSMUSG00000059456/ENSMUSG00000021699/ENSMUSG00000027568/ENSMUSG00000020216/ENSMUSG00000039239/ENSMUSG00000006930/ENSMUSG00000040061/ENSMUSG00000017817/ENSMUSG00000079110/…	37
BP	GO:0060541	respiratory system development	60/3239	220/17358	0.00104526	ENSMUSG00000031840/ENSMUSG00000019539/ENSMUSG00000024163/ENSMUSG00000039994/ENSMUSG00000027737/ENSMUSG00000076441/ENSMUSG00000000094/ENSMUSG00000030218/ENSMUSG00000010175/ENSMUSG00000001288/ENSMUSG00000020538/ENSMUSG00000039963/ENSMUSG00000002633/ENSMUSG00000031075/ENSMUSG00000008763/ENSMUSG00000037169/ENSMUSG00000027827/ENSMUSG00000022528/ENSMUSG00000034460/ENSMUSG00000020422/ENSMUSG00000022286/…	60
BP	GO:0010522	regulation of calcium ion transport into cytosol	32/3239	101/17358	0.00114024	ENSMUSG00000041046/ENSMUSG00000020635/ENSMUSG00000060183/ENSMUSG00000020383/ENSMUSG00000034855/ENSMUSG00000032826/ENSMUSG00000051331/ENSMUSG00000030707/ENSMUSG00000014776/ENSMUSG00000059456/ENSMUSG00000021699/ENSMUSG00000027568/ENSMUSG00000020216/ENSMUSG00000039239/ENSMUSG00000006930/ENSMUSG00000023274/ENSMUSG00000044453/ENSMUSG00000017817/ENSMUSG00000079110/ENSMUSG00000001175/ENSMUSG00000032966/…	32
BP	GO:0060337	type I interferon signaling pathway	15/3239	36/17358	0.00117163	ENSMUSG00000019471/ENSMUSG00000031392/ENSMUSG00000040033/ENSMUSG00000022967/ENSMUSG00000025492/ENSMUSG00000022971/ENSMUSG00000034889/ENSMUSG00000095498/ENSMUSG00000025498/ENSMUSG00000059108/ENSMUSG00000021994/ENSMUSG00000042672/ENSMUSG00000074151/ENSMUSG00000003184/ENSMUSG00000032690	15
BP	GO:0051208	sequestering of calcium ion	38/3239	126/17358	0.00118523	ENSMUSG00000032259/ENSMUSG00000005299/ENSMUSG00000020635/ENSMUSG00000060183/ENSMUSG00000020383/ENSMUSG00000034855/ENSMUSG00000051177/ENSMUSG00000032826/ENSMUSG00000051331/ENSMUSG00000030707/ENSMUSG00000014776/ENSMUSG00000032754/ENSMUSG00000059456/ENSMUSG00000021699/ENSMUSG00000027568/ENSMUSG00000020216/ENSMUSG00000039239/ENSMUSG00000006930/ENSMUSG00000040061/ENSMUSG00000017817/ENSMUSG00000079110/…	38
BP	GO:1902903	regulation of supramolecular fiber organization	84/3239	330/17358	0.00126356	ENSMUSG00000045795/ENSMUSG00000030562/ENSMUSG00000014778/ENSMUSG00000022770/ENSMUSG00000031787/ENSMUSG00000031865/ENSMUSG00000029675/ENSMUSG00000010175/ENSMUSG00000037736/ENSMUSG00000037552/ENSMUSG00000037519/ENSMUSG00000090877/ENSMUSG00000035773/ENSMUSG00000020388/ENSMUSG00000022091/ENSMUSG00000064302/ENSMUSG00000019970/ENSMUSG00000020457/ENSMUSG00000023277/ENSMUSG00000019944/ENSMUSG00000005583/…	84
BP	GO:0042670	retinal cone cell differentiation	7/3239	11/17358	0.00127381	ENSMUSG00000021730/ENSMUSG00000075707/ENSMUSG00000036192/ENSMUSG00000024992/ENSMUSG00000024842/ENSMUSG00000021779/ENSMUSG00000028977	7
BP	GO:0046532	regulation of photoreceptor cell differentiation	7/3239	11/17358	0.00127381	ENSMUSG00000075707/ENSMUSG00000002633/ENSMUSG00000041911/ENSMUSG00000026923/ENSMUSG00000021779/ENSMUSG00000023391/ENSMUSG00000028977	7
BP	GO:0030336	negative regulation of cell migration	65/3239	244/17358	0.00128289	ENSMUSG00000025496/ENSMUSG00000032259/ENSMUSG00000034881/ENSMUSG00000028909/ENSMUSG00000031389/ENSMUSG00000037736/ENSMUSG00000015812/ENSMUSG00000040136/ENSMUSG00000036006/ENSMUSG00000063704/ENSMUSG00000030551/ENSMUSG00000064302/ENSMUSG00000002633/ENSMUSG00000025132/ENSMUSG00000052920/ENSMUSG00000035158/ENSMUSG00000011658/ENSMUSG00000037242/ENSMUSG00000039985/ENSMUSG00000041120/ENSMUSG00000053797/…	65
BP	GO:0006335	DNA replication-dependent nucleosome assembly	14/3239	33/17358	0.00137735	ENSMUSG00000069274/ENSMUSG00000019857/ENSMUSG00000069273/ENSMUSG00000096010/ENSMUSG00000027018/ENSMUSG00000005470/ENSMUSG00000060981/ENSMUSG00000057236/ENSMUSG00000060639/ENSMUSG00000061482/ENSMUSG00000100210/ENSMUSG00000099583/ENSMUSG00000099517/ENSMUSG00000060678	14
BP	GO:0034723	DNA replication-dependent nucleosome organization	14/3239	33/17358	0.00137735	ENSMUSG00000069274/ENSMUSG00000019857/ENSMUSG00000069273/ENSMUSG00000096010/ENSMUSG00000027018/ENSMUSG00000005470/ENSMUSG00000060981/ENSMUSG00000057236/ENSMUSG00000060639/ENSMUSG00000061482/ENSMUSG00000100210/ENSMUSG00000099583/ENSMUSG00000099517/ENSMUSG00000060678	14
BP	GO:0048704	embryonic skeletal system morphogenesis	29/3239	90/17358	0.0014195	ENSMUSG00000040675/ENSMUSG00000056648/ENSMUSG00000018537/ENSMUSG00000022770/ENSMUSG00000036602/ENSMUSG00000011658/ENSMUSG00000048763/ENSMUSG00000005583/ENSMUSG00000038721/ENSMUSG00000037169/ENSMUSG00000024169/ENSMUSG00000034460/ENSMUSG00000000690/ENSMUSG00000022286/ENSMUSG00000014030/ENSMUSG00000039239/ENSMUSG00000075588/ENSMUSG00000054008/ENSMUSG00000030849/ENSMUSG00000024134/ENSMUSG00000046714/…	29
BP	GO:0051283	negative regulation of sequestering of calcium ion	37/3239	123/17358	0.00143657	ENSMUSG00000032259/ENSMUSG00000005299/ENSMUSG00000020635/ENSMUSG00000060183/ENSMUSG00000020383/ENSMUSG00000034855/ENSMUSG00000051177/ENSMUSG00000032826/ENSMUSG00000051331/ENSMUSG00000030707/ENSMUSG00000014776/ENSMUSG00000032754/ENSMUSG00000059456/ENSMUSG00000021699/ENSMUSG00000027568/ENSMUSG00000020216/ENSMUSG00000039239/ENSMUSG00000006930/ENSMUSG00000040061/ENSMUSG00000017817/ENSMUSG00000079110/…	37
BP	GO:0010880	regulation of release of sequestered calcium ion into cytosol by sarcoplasmic reticulum	10/3239	20/17358	0.00148861	ENSMUSG00000020635/ENSMUSG00000032826/ENSMUSG00000051331/ENSMUSG00000014776/ENSMUSG00000021699/ENSMUSG00000004035/ENSMUSG00000007122/ENSMUSG00000053819/ENSMUSG00000054640/ENSMUSG00000045103	10
BP	GO:0002495	antigen processing and presentation of peptide antigen via MHC class II	8/3239	14/17358	0.00149113	ENSMUSG00000036594/ENSMUSG00000037548/ENSMUSG00000073421/ENSMUSG00000037649/ENSMUSG00000024334/ENSMUSG00000023992/ENSMUSG00000041538/ENSMUSG00000058715	8
BP	GO:0051668	localization within membrane	47/3239	166/17358	0.00151461	ENSMUSG00000001281/ENSMUSG00000025496/ENSMUSG00000027737/ENSMUSG00000022770/ENSMUSG00000058571/ENSMUSG00000046709/ENSMUSG00000030830/ENSMUSG00000034902/ENSMUSG00000006134/ENSMUSG00000063887/ENSMUSG00000026825/ENSMUSG00000049044/ENSMUSG00000068798/ENSMUSG00000062352/ENSMUSG00000028969/ENSMUSG00000035152/ENSMUSG00000067242/ENSMUSG00000020198/ENSMUSG00000028758/ENSMUSG00000040265/ENSMUSG00000042453/…	47
BP	GO:0007015	actin filament organization	93/3239	374/17358	0.00158113	ENSMUSG00000045795/ENSMUSG00000030562/ENSMUSG00000014778/ENSMUSG00000001864/ENSMUSG00000022770/ENSMUSG00000029675/ENSMUSG00000010175/ENSMUSG00000037736/ENSMUSG00000022817/ENSMUSG00000037552/ENSMUSG00000037519/ENSMUSG00000035773/ENSMUSG00000020388/ENSMUSG00000022091/ENSMUSG00000064302/ENSMUSG00000049134/ENSMUSG00000058126/ENSMUSG00000038292/ENSMUSG00000023277/ENSMUSG00000058835/ENSMUSG00000019944/…	93
BP	GO:0035914	skeletal muscle cell differentiation	23/3239	67/17358	0.00168055	ENSMUSG00000026628/ENSMUSG00000019817/ENSMUSG00000028736/ENSMUSG00000030717/ENSMUSG00000005583/ENSMUSG00000034460/ENSMUSG00000004872/ENSMUSG00000014030/ENSMUSG00000012520/ENSMUSG00000026923/ENSMUSG00000021200/ENSMUSG00000055116/ENSMUSG00000048921/ENSMUSG00000021710/ENSMUSG00000020232/ENSMUSG00000001419/ENSMUSG00000021250/ENSMUSG00000051367/ENSMUSG00000023075/ENSMUSG00000038132/ENSMUSG00000027470/…	23
BP	GO:0048705	skeletal system morphogenesis	62/3239	233/17358	0.00168358	ENSMUSG00000040675/ENSMUSG00000056648/ENSMUSG00000018537/ENSMUSG00000004637/ENSMUSG00000048126/ENSMUSG00000022770/ENSMUSG00000000094/ENSMUSG00000038192/ENSMUSG00000036602/ENSMUSG00000001288/ENSMUSG00000035569/ENSMUSG00000059049/ENSMUSG00000011658/ENSMUSG00000048763/ENSMUSG00000062327/ENSMUSG00000005583/ENSMUSG00000016356/ENSMUSG00000021469/ENSMUSG00000038721/ENSMUSG00000037169/ENSMUSG00000048450/…	62
BP	GO:0002009	morphogenesis of an epithelium	115/3239	478/17358	0.00169843	ENSMUSG00000030084/ENSMUSG00000040675/ENSMUSG00000039994/ENSMUSG00000000093/ENSMUSG00000026494/ENSMUSG00000022770/ENSMUSG00000001632/ENSMUSG00000000094/ENSMUSG00000030218/ENSMUSG00000036602/ENSMUSG00000010175/ENSMUSG00000035557/ENSMUSG00000005469/ENSMUSG00000001288/ENSMUSG00000039963/ENSMUSG00000064302/ENSMUSG00000002633/ENSMUSG00000011658/ENSMUSG00000034855/ENSMUSG00000062327/ENSMUSG00000037242/…	115
BP	GO:0050808	synapse organization	100/3239	409/17358	0.00192721	ENSMUSG00000031840/ENSMUSG00000045083/ENSMUSG00000028613/ENSMUSG00000032259/ENSMUSG00000027737/ENSMUSG00000022770/ENSMUSG00000031865/ENSMUSG00000004892/ENSMUSG00000032936/ENSMUSG00000037855/ENSMUSG00000055003/ENSMUSG00000063870/ENSMUSG00000035863/ENSMUSG00000040797/ENSMUSG00000041592/ENSMUSG00000029544/ENSMUSG00000032589/ENSMUSG00000028456/ENSMUSG00000020436/ENSMUSG00000028945/ENSMUSG00000033676/…	100
BP	GO:0007163	establishment or maintenance of cell polarity	55/3239	203/17358	0.00193311	ENSMUSG00000030983/ENSMUSG00000026494/ENSMUSG00000022770/ENSMUSG00000031865/ENSMUSG00000030770/ENSMUSG00000030064/ENSMUSG00000000631/ENSMUSG00000036006/ENSMUSG00000015668/ENSMUSG00000064302/ENSMUSG00000002633/ENSMUSG00000025224/ENSMUSG00000027455/ENSMUSG00000005699/ENSMUSG00000022528/ENSMUSG00000001313/ENSMUSG00000006134/ENSMUSG00000018395/ENSMUSG00000052062/ENSMUSG00000059456/ENSMUSG00000021589/…	55
BP	GO:0051282	regulation of sequestering of calcium ion	37/3239	125/17358	0.00197172	ENSMUSG00000032259/ENSMUSG00000005299/ENSMUSG00000020635/ENSMUSG00000060183/ENSMUSG00000020383/ENSMUSG00000034855/ENSMUSG00000051177/ENSMUSG00000032826/ENSMUSG00000051331/ENSMUSG00000030707/ENSMUSG00000014776/ENSMUSG00000032754/ENSMUSG00000059456/ENSMUSG00000021699/ENSMUSG00000027568/ENSMUSG00000020216/ENSMUSG00000039239/ENSMUSG00000006930/ENSMUSG00000040061/ENSMUSG00000017817/ENSMUSG00000079110/…	37
BP	GO:2000146	negative regulation of cell motility	67/3239	257/17358	0.00197599	ENSMUSG00000025496/ENSMUSG00000032259/ENSMUSG00000034881/ENSMUSG00000028909/ENSMUSG00000031389/ENSMUSG00000037736/ENSMUSG00000015812/ENSMUSG00000040136/ENSMUSG00000036006/ENSMUSG00000063704/ENSMUSG00000030551/ENSMUSG00000064302/ENSMUSG00000002633/ENSMUSG00000025132/ENSMUSG00000052920/ENSMUSG00000035158/ENSMUSG00000011658/ENSMUSG00000037242/ENSMUSG00000039985/ENSMUSG00000041120/ENSMUSG00000053797/…	67
BP	GO:0032970	regulation of actin filament-based process	90/3239	363/17358	0.00204176	ENSMUSG00000045795/ENSMUSG00000030562/ENSMUSG00000014778/ENSMUSG00000022770/ENSMUSG00000029675/ENSMUSG00000010175/ENSMUSG00000037736/ENSMUSG00000037552/ENSMUSG00000037519/ENSMUSG00000035773/ENSMUSG00000020388/ENSMUSG00000022091/ENSMUSG00000064302/ENSMUSG00000025132/ENSMUSG00000023277/ENSMUSG00000019944/ENSMUSG00000032826/ENSMUSG00000051331/ENSMUSG00000005583/ENSMUSG00000045664/ENSMUSG00000030707/…	90
BP	GO:0097553	calcium ion transmembrane import into cytosol	40/3239	138/17358	0.00204483	ENSMUSG00000041046/ENSMUSG00000032259/ENSMUSG00000005299/ENSMUSG00000020635/ENSMUSG00000060183/ENSMUSG00000079055/ENSMUSG00000020383/ENSMUSG00000034855/ENSMUSG00000051177/ENSMUSG00000032826/ENSMUSG00000051331/ENSMUSG00000030707/ENSMUSG00000014776/ENSMUSG00000032754/ENSMUSG00000059456/ENSMUSG00000021699/ENSMUSG00000027568/ENSMUSG00000020216/ENSMUSG00000039239/ENSMUSG00000006930/ENSMUSG00000079157/…	40
BP	GO:0043583	ear development	58/3239	217/17358	0.0020837	ENSMUSG00000026768/ENSMUSG00000032368/ENSMUSG00000010175/ENSMUSG00000035305/ENSMUSG00000047861/ENSMUSG00000009545/ENSMUSG00000038248/ENSMUSG00000036006/ENSMUSG00000055078/ENSMUSG00000002633/ENSMUSG00000040055/ENSMUSG00000015053/ENSMUSG00000074637/ENSMUSG00000033676/ENSMUSG00000037169/ENSMUSG00000048450/ENSMUSG00000020950/ENSMUSG00000069170/ENSMUSG00000022528/ENSMUSG00000034460/ENSMUSG00000046352/…	58
BP	GO:0045599	negative regulation of fat cell differentiation	18/3239	49/17358	0.0022155	ENSMUSG00000032238/ENSMUSG00000095098/ENSMUSG00000027490/ENSMUSG00000034271/ENSMUSG00000037370/ENSMUSG00000015053/ENSMUSG00000021469/ENSMUSG00000022997/ENSMUSG00000022263/ENSMUSG00000021994/ENSMUSG00000055116/ENSMUSG00000030782/ENSMUSG00000022306/ENSMUSG00000020601/ENSMUSG00000014158/ENSMUSG00000022996/ENSMUSG00000001076/ENSMUSG00000027276	18
BP	GO:0071357	cellular response to type I interferon	15/3239	38/17358	0.00223986	ENSMUSG00000019471/ENSMUSG00000031392/ENSMUSG00000040033/ENSMUSG00000022967/ENSMUSG00000025492/ENSMUSG00000022971/ENSMUSG00000034889/ENSMUSG00000095498/ENSMUSG00000025498/ENSMUSG00000059108/ENSMUSG00000021994/ENSMUSG00000042672/ENSMUSG00000074151/ENSMUSG00000003184/ENSMUSG00000032690	15
BP	GO:0060562	epithelial tube morphogenesis	82/3239	327/17358	0.0022497	ENSMUSG00000040675/ENSMUSG00000039994/ENSMUSG00000000093/ENSMUSG00000026494/ENSMUSG00000022770/ENSMUSG00000001632/ENSMUSG00000030218/ENSMUSG00000036602/ENSMUSG00000005469/ENSMUSG00000001288/ENSMUSG00000039963/ENSMUSG00000002633/ENSMUSG00000011658/ENSMUSG00000034855/ENSMUSG00000062327/ENSMUSG00000037242/ENSMUSG00000037660/ENSMUSG00000034748/ENSMUSG00000030789/ENSMUSG00000032591/ENSMUSG00000005583/…	82
BP	GO:0014013	regulation of gliogenesis	40/3239	139/17358	0.00236324	ENSMUSG00000009248/ENSMUSG00000031750/ENSMUSG00000025229/ENSMUSG00000036353/ENSMUSG00000027490/ENSMUSG00000003436/ENSMUSG00000037855/ENSMUSG00000020458/ENSMUSG00000040136/ENSMUSG00000027995/ENSMUSG00000002633/ENSMUSG00000019982/ENSMUSG00000028945/ENSMUSG00000028800/ENSMUSG00000037169/ENSMUSG00000026728/ENSMUSG00000021108/ENSMUSG00000022528/ENSMUSG00000006134/ENSMUSG00000036634/ENSMUSG00000041911/…	40
BP	GO:0048709	oligodendrocyte differentiation	31/3239	101/17358	0.00237075	ENSMUSG00000031750/ENSMUSG00000037855/ENSMUSG00000079055/ENSMUSG00000027995/ENSMUSG00000041540/ENSMUSG00000002633/ENSMUSG00000028945/ENSMUSG00000028800/ENSMUSG00000022528/ENSMUSG00000036634/ENSMUSG00000028969/ENSMUSG00000029145/ENSMUSG00000041911/ENSMUSG00000026923/ENSMUSG00000026879/ENSMUSG00000027748/ENSMUSG00000062312/ENSMUSG00000044708/ENSMUSG00000034245/ENSMUSG00000029026/ENSMUSG00000017167/…	31
BP	GO:0051271	negative regulation of cellular component movement	74/3239	291/17358	0.002434	ENSMUSG00000025496/ENSMUSG00000021904/ENSMUSG00000032259/ENSMUSG00000034881/ENSMUSG00000028909/ENSMUSG00000031389/ENSMUSG00000037736/ENSMUSG00000015812/ENSMUSG00000040136/ENSMUSG00000036006/ENSMUSG00000063704/ENSMUSG00000030551/ENSMUSG00000064302/ENSMUSG00000002633/ENSMUSG00000025132/ENSMUSG00000052920/ENSMUSG00000035158/ENSMUSG00000011658/ENSMUSG00000037242/ENSMUSG00000039985/ENSMUSG00000041120/…	74
BP	GO:0043113	receptor clustering	20/3239	57/17358	0.0024456	ENSMUSG00000001281/ENSMUSG00000027737/ENSMUSG00000022770/ENSMUSG00000030830/ENSMUSG00000006134/ENSMUSG00000063887/ENSMUSG00000062352/ENSMUSG00000028969/ENSMUSG00000042453/ENSMUSG00000030365/ENSMUSG00000026879/ENSMUSG00000037706/ENSMUSG00000040003/ENSMUSG00000024109/ENSMUSG00000033768/ENSMUSG00000024304/ENSMUSG00000021139/ENSMUSG00000022568/ENSMUSG00000052572/ENSMUSG00000028020	20
BP	GO:0051798	positive regulation of hair follicle development	7/3239	12/17358	0.00256523	ENSMUSG00000035557/ENSMUSG00000031887/ENSMUSG00000021469/ENSMUSG00000039239/ENSMUSG00000021994/ENSMUSG00000021765/ENSMUSG00000022996	7
BP	GO:0097120	receptor localization to synapse	22/3239	65/17358	0.0025704	ENSMUSG00000022770/ENSMUSG00000058571/ENSMUSG00000046709/ENSMUSG00000063887/ENSMUSG00000049044/ENSMUSG00000068798/ENSMUSG00000067242/ENSMUSG00000028758/ENSMUSG00000042453/ENSMUSG00000030579/ENSMUSG00000027692/ENSMUSG00000027287/ENSMUSG00000025499/ENSMUSG00000040003/ENSMUSG00000024109/ENSMUSG00000034813/ENSMUSG00000021139/ENSMUSG00000022568/ENSMUSG00000061751/ENSMUSG00000004771/ENSMUSG00000058589/…	22
BP	GO:0002504	antigen processing and presentation of peptide or polysaccharide antigen via MHC class II	9/3239	18/17358	0.00257603	ENSMUSG00000036594/ENSMUSG00000079547/ENSMUSG00000037548/ENSMUSG00000073421/ENSMUSG00000037649/ENSMUSG00000024334/ENSMUSG00000023992/ENSMUSG00000041538/ENSMUSG00000058715	9
BP	GO:0002478	antigen processing and presentation of exogenous peptide antigen	8/3239	15/17358	0.00267469	ENSMUSG00000036594/ENSMUSG00000037548/ENSMUSG00000073421/ENSMUSG00000024339/ENSMUSG00000024308/ENSMUSG00000024334/ENSMUSG00000058715/ENSMUSG00000037321	8
BP	GO:0046058	cAMP metabolic process	17/3239	46/17358	0.0027004	ENSMUSG00000031842/ENSMUSG00000032259/ENSMUSG00000023868/ENSMUSG00000035863/ENSMUSG00000038300/ENSMUSG00000019990/ENSMUSG00000051331/ENSMUSG00000069170/ENSMUSG00000051431/ENSMUSG00000032177/ENSMUSG00000021699/ENSMUSG00000048240/ENSMUSG00000035528/ENSMUSG00000036362/ENSMUSG00000025584/ENSMUSG00000039059/ENSMUSG00000022376	17
BP	GO:0099558	maintenance of synapse structure	12/3239	28/17358	0.002705	ENSMUSG00000031840/ENSMUSG00000022770/ENSMUSG00000032589/ENSMUSG00000015656/ENSMUSG00000030172/ENSMUSG00000003279/ENSMUSG00000032076/ENSMUSG00000040003/ENSMUSG00000037541/ENSMUSG00000040640/ENSMUSG00000033569/ENSMUSG00000052572	12
BP	GO:0048568	embryonic organ development	105/3239	437/17358	0.00274005	ENSMUSG00000001036/ENSMUSG00000026768/ENSMUSG00000040675/ENSMUSG00000056648/ENSMUSG00000018537/ENSMUSG00000032368/ENSMUSG00000009248/ENSMUSG00000034777/ENSMUSG00000000093/ENSMUSG00000022770/ENSMUSG00000036602/ENSMUSG00000010175/ENSMUSG00000047861/ENSMUSG00000001288/ENSMUSG00000038248/ENSMUSG00000036006/ENSMUSG00000039963/ENSMUSG00000030551/ENSMUSG00000002633/ENSMUSG00000011658/ENSMUSG00000038805/…	105
BP	GO:0032956	regulation of actin cytoskeleton organization	80/3239	320/17358	0.00275587	ENSMUSG00000045795/ENSMUSG00000030562/ENSMUSG00000014778/ENSMUSG00000022770/ENSMUSG00000029675/ENSMUSG00000010175/ENSMUSG00000037736/ENSMUSG00000037552/ENSMUSG00000037519/ENSMUSG00000035773/ENSMUSG00000020388/ENSMUSG00000022091/ENSMUSG00000064302/ENSMUSG00000025132/ENSMUSG00000023277/ENSMUSG00000019944/ENSMUSG00000005583/ENSMUSG00000045664/ENSMUSG00000030707/ENSMUSG00000001313/ENSMUSG00000044086/…	80
BP	GO:0003002	regionalization	79/3239	316/17358	0.00291608	ENSMUSG00000056648/ENSMUSG00000018537/ENSMUSG00000034777/ENSMUSG00000029267/ENSMUSG00000003436/ENSMUSG00000038192/ENSMUSG00000036602/ENSMUSG00000005469/ENSMUSG00000001288/ENSMUSG00000028736/ENSMUSG00000030551/ENSMUSG00000002633/ENSMUSG00000011658/ENSMUSG00000038805/ENSMUSG00000048763/ENSMUSG00000062327/ENSMUSG00000025223/ENSMUSG00000041120/ENSMUSG00000058835/ENSMUSG00000044221/ENSMUSG00000030619/…	79
BP	GO:0045927	positive regulation of growth	70/3239	275/17358	0.00304827	ENSMUSG00000000093/ENSMUSG00000030270/ENSMUSG00000032259/ENSMUSG00000035277/ENSMUSG00000022770/ENSMUSG00000010175/ENSMUSG00000035557/ENSMUSG00000075707/ENSMUSG00000019970/ENSMUSG00000101523/ENSMUSG00000074922/ENSMUSG00000023277/ENSMUSG00000051177/ENSMUSG00000036832/ENSMUSG00000051243/ENSMUSG00000022212/ENSMUSG00000069135/ENSMUSG00000000305/ENSMUSG00000038264/ENSMUSG00000039377/ENSMUSG00000005583/…	70
BP	GO:0051235	maintenance of location	78/3239	312/17358	0.0030857	ENSMUSG00000022215/ENSMUSG00000032259/ENSMUSG00000005299/ENSMUSG00000020635/ENSMUSG00000060183/ENSMUSG00000024044/ENSMUSG00000038192/ENSMUSG00000025579/ENSMUSG00000020383/ENSMUSG00000037370/ENSMUSG00000034855/ENSMUSG00000041120/ENSMUSG00000023277/ENSMUSG00000051177/ENSMUSG00000034902/ENSMUSG00000032826/ENSMUSG00000051331/ENSMUSG00000028836/ENSMUSG00000030707/ENSMUSG00000014776/ENSMUSG00000032754/…	78
BP	GO:0007389	pattern specification process	98/3239	406/17358	0.00321132	ENSMUSG00000056648/ENSMUSG00000018537/ENSMUSG00000032368/ENSMUSG00000034777/ENSMUSG00000000093/ENSMUSG00000070526/ENSMUSG00000029267/ENSMUSG00000003436/ENSMUSG00000038192/ENSMUSG00000036602/ENSMUSG00000061322/ENSMUSG00000005469/ENSMUSG00000001288/ENSMUSG00000039963/ENSMUSG00000028736/ENSMUSG00000030551/ENSMUSG00000002633/ENSMUSG00000011658/ENSMUSG00000038805/ENSMUSG00000048763/ENSMUSG00000062327/…	98
BP	GO:0032886	regulation of microtubule-based process	58/3239	221/17358	0.00324202	ENSMUSG00000028718/ENSMUSG00000031787/ENSMUSG00000031865/ENSMUSG00000090877/ENSMUSG00000036006/ENSMUSG00000063704/ENSMUSG00000038498/ENSMUSG00000039963/ENSMUSG00000064302/ENSMUSG00000019970/ENSMUSG00000020457/ENSMUSG00000038756/ENSMUSG00000048799/ENSMUSG00000079553/ENSMUSG00000027455/ENSMUSG00000023249/ENSMUSG00000010067/ENSMUSG00000018395/ENSMUSG00000021287/ENSMUSG00000047126/ENSMUSG00000006464/…	58
BP	GO:0110053	regulation of actin filament organization	62/3239	240/17358	0.00355212	ENSMUSG00000045795/ENSMUSG00000030562/ENSMUSG00000014778/ENSMUSG00000022770/ENSMUSG00000029675/ENSMUSG00000037736/ENSMUSG00000037552/ENSMUSG00000037519/ENSMUSG00000035773/ENSMUSG00000020388/ENSMUSG00000022091/ENSMUSG00000064302/ENSMUSG00000023277/ENSMUSG00000019944/ENSMUSG00000045664/ENSMUSG00000030707/ENSMUSG00000044086/ENSMUSG00000062352/ENSMUSG00000021886/ENSMUSG00000020639/ENSMUSG00000030043/…	62
BP	GO:0099175	regulation of postsynapse organization	33/3239	112/17358	0.00362343	ENSMUSG00000028613/ENSMUSG00000027737/ENSMUSG00000028945/ENSMUSG00000060780/ENSMUSG00000006134/ENSMUSG00000063887/ENSMUSG00000049044/ENSMUSG00000015656/ENSMUSG00000028969/ENSMUSG00000040265/ENSMUSG00000030309/ENSMUSG00000047085/ENSMUSG00000042453/ENSMUSG00000021994/ENSMUSG00000022789/ENSMUSG00000021224/ENSMUSG00000013236/ENSMUSG00000056201/ENSMUSG00000026235/ENSMUSG00000038467/ENSMUSG00000034684/…	33
BP	GO:0014808	release of sequestered calcium ion into cytosol by sarcoplasmic reticulum	10/3239	22/17358	0.00362527	ENSMUSG00000020635/ENSMUSG00000032826/ENSMUSG00000051331/ENSMUSG00000014776/ENSMUSG00000021699/ENSMUSG00000004035/ENSMUSG00000007122/ENSMUSG00000053819/ENSMUSG00000054640/ENSMUSG00000045103	10
BP	GO:0050953	sensory perception of light stimulus	42/3239	151/17358	0.00372387	ENSMUSG00000026663/ENSMUSG00000034777/ENSMUSG00000030838/ENSMUSG00000041460/ENSMUSG00000036192/ENSMUSG00000029544/ENSMUSG00000037446/ENSMUSG00000029410/ENSMUSG00000069170/ENSMUSG00000024519/ENSMUSG00000064330/ENSMUSG00000024992/ENSMUSG00000052613/ENSMUSG00000006464/ENSMUSG00000024842/ENSMUSG00000000724/ENSMUSG00000070870/ENSMUSG00000073658/ENSMUSG00000034837/ENSMUSG00000067299/ENSMUSG00000043850/…	42
BP	GO:0002683	negative regulation of immune system process	102/3239	427/17358	0.00376179	ENSMUSG00000045322/ENSMUSG00000056648/ENSMUSG00000069274/ENSMUSG00000026497/ENSMUSG00000019989/ENSMUSG00000032259/ENSMUSG00000036594/ENSMUSG00000022770/ENSMUSG00000042250/ENSMUSG00000040247/ENSMUSG00000023367/ENSMUSG00000020101/ENSMUSG00000031885/ENSMUSG00000015812/ENSMUSG00000052713/ENSMUSG00000036006/ENSMUSG00000031551/ENSMUSG00000040888/ENSMUSG00000002633/ENSMUSG00000030124/ENSMUSG00000002602/…	102
BP	GO:0001947	heart looping	19/3239	55/17358	0.00378849	ENSMUSG00000000093/ENSMUSG00000039963/ENSMUSG00000002633/ENSMUSG00000005583/ENSMUSG00000018395/ENSMUSG00000025902/ENSMUSG00000026923/ENSMUSG00000021994/ENSMUSG00000026814/ENSMUSG00000032965/ENSMUSG00000038564/ENSMUSG00000042002/ENSMUSG00000031831/ENSMUSG00000037335/ENSMUSG00000014773/ENSMUSG00000038244/ENSMUSG00000050953/ENSMUSG00000032558/ENSMUSG00000031965	19
BP	GO:0021879	forebrain neuron differentiation	19/3239	55/17358	0.00378849	ENSMUSG00000096225/ENSMUSG00000032259/ENSMUSG00000035277/ENSMUSG00000010175/ENSMUSG00000015053/ENSMUSG00000020950/ENSMUSG00000022528/ENSMUSG00000029595/ENSMUSG00000041911/ENSMUSG00000025810/ENSMUSG00000021994/ENSMUSG00000027168/ENSMUSG00000028883/ENSMUSG00000029755/ENSMUSG00000044894/ENSMUSG00000022883/ENSMUSG00000023391/ENSMUSG00000018012/ENSMUSG00000001496	19
BP	GO:0090307	mitotic spindle assembly	19/3239	55/17358	0.00378849	ENSMUSG00000034311/ENSMUSG00000030983/ENSMUSG00000090877/ENSMUSG00000036006/ENSMUSG00000020457/ENSMUSG00000079553/ENSMUSG00000047126/ENSMUSG00000023015/ENSMUSG00000050930/ENSMUSG00000027469/ENSMUSG00000091971/ENSMUSG00000038467/ENSMUSG00000035852/ENSMUSG00000036678/ENSMUSG00000027475/ENSMUSG00000017716/ENSMUSG00000000743/ENSMUSG00000004771/ENSMUSG00000002546	19
BP	GO:0021537	telencephalon development	66/3239	259/17358	0.0038196	ENSMUSG00000028613/ENSMUSG00000045515/ENSMUSG00000032259/ENSMUSG00000027737/ENSMUSG00000035277/ENSMUSG00000036353/ENSMUSG00000004892/ENSMUSG00000031390/ENSMUSG00000010175/ENSMUSG00000020458/ENSMUSG00000079055/ENSMUSG00000037771/ENSMUSG00000002633/ENSMUSG00000029484/ENSMUSG00000045287/ENSMUSG00000038805/ENSMUSG00000028645/ENSMUSG00000051177/ENSMUSG00000048799/ENSMUSG00000038264/ENSMUSG00000028800/…	66
BP	GO:0006336	DNA replication-independent nucleosome assembly	12/3239	29/17358	0.00384038	ENSMUSG00000069274/ENSMUSG00000019857/ENSMUSG00000096010/ENSMUSG00000027018/ENSMUSG00000039473/ENSMUSG00000005470/ENSMUSG00000060981/ENSMUSG00000057236/ENSMUSG00000060639/ENSMUSG00000060743/ENSMUSG00000061482/ENSMUSG00000060678	12
BP	GO:0034724	DNA replication-independent nucleosome organization	12/3239	29/17358	0.00384038	ENSMUSG00000069274/ENSMUSG00000019857/ENSMUSG00000096010/ENSMUSG00000027018/ENSMUSG00000039473/ENSMUSG00000005470/ENSMUSG00000060981/ENSMUSG00000057236/ENSMUSG00000060639/ENSMUSG00000060743/ENSMUSG00000061482/ENSMUSG00000060678	12
BP	GO:0021510	spinal cord development	31/3239	104/17358	0.00389202	ENSMUSG00000056648/ENSMUSG00000032368/ENSMUSG00000028613/ENSMUSG00000031865/ENSMUSG00000017417/ENSMUSG00000028736/ENSMUSG00000002633/ENSMUSG00000011658/ENSMUSG00000015053/ENSMUSG00000037660/ENSMUSG00000030619/ENSMUSG00000029595/ENSMUSG00000022997/ENSMUSG00000004872/ENSMUSG00000024924/ENSMUSG00000026923/ENSMUSG00000042453/ENSMUSG00000030067/ENSMUSG00000032318/ENSMUSG00000013236/ENSMUSG00000038615/…	31
BP	GO:0050803	regulation of synapse structure or activity	62/3239	241/17358	0.0039295	ENSMUSG00000045083/ENSMUSG00000028613/ENSMUSG00000032259/ENSMUSG00000027737/ENSMUSG00000031865/ENSMUSG00000032936/ENSMUSG00000055003/ENSMUSG00000028945/ENSMUSG00000005583/ENSMUSG00000060780/ENSMUSG00000034460/ENSMUSG00000006134/ENSMUSG00000063887/ENSMUSG00000026825/ENSMUSG00000049044/ENSMUSG00000053141/ENSMUSG00000036957/ENSMUSG00000013033/ENSMUSG00000030272/ENSMUSG00000015656/ENSMUSG00000028969/…	62
BP	GO:0048732	gland development	107/3239	452/17358	0.0041142	ENSMUSG00000023031/ENSMUSG00000030084/ENSMUSG00000070348/ENSMUSG00000000093/ENSMUSG00000032259/ENSMUSG00000058239/ENSMUSG00000076441/ENSMUSG00000010175/ENSMUSG00000020458/ENSMUSG00000001288/ENSMUSG00000039963/ENSMUSG00000040888/ENSMUSG00000002633/ENSMUSG00000062908/ENSMUSG00000038805/ENSMUSG00000048763/ENSMUSG00000028403/ENSMUSG00000015053/ENSMUSG00000037660/ENSMUSG00000074637/ENSMUSG00000019982/…	107
BP	GO:0099173	postsynapse organization	49/3239	183/17358	0.00423478	ENSMUSG00000028613/ENSMUSG00000027737/ENSMUSG00000022770/ENSMUSG00000037855/ENSMUSG00000028945/ENSMUSG00000060780/ENSMUSG00000006134/ENSMUSG00000063887/ENSMUSG00000049044/ENSMUSG00000015656/ENSMUSG00000022240/ENSMUSG00000028969/ENSMUSG00000029245/ENSMUSG00000040265/ENSMUSG00000030309/ENSMUSG00000025810/ENSMUSG00000047085/ENSMUSG00000042453/ENSMUSG00000031078/ENSMUSG00000021994/ENSMUSG00000022789/…	49
BP	GO:0055123	digestive system development	39/3239	139/17358	0.00430231	ENSMUSG00000023031/ENSMUSG00000000093/ENSMUSG00000026497/ENSMUSG00000076441/ENSMUSG00000039963/ENSMUSG00000002633/ENSMUSG00000019982/ENSMUSG00000097084/ENSMUSG00000039377/ENSMUSG00000028962/ENSMUSG00000022528/ENSMUSG00000006134/ENSMUSG00000038533/ENSMUSG00000025902/ENSMUSG00000015627/ENSMUSG00000042812/ENSMUSG00000026923/ENSMUSG00000039239/ENSMUSG00000048583/ENSMUSG00000021994/ENSMUSG00000027996/…	39
BP	GO:1902850	microtubule cytoskeleton organization involved in mitosis	36/3239	126/17358	0.00430379	ENSMUSG00000034311/ENSMUSG00000030983/ENSMUSG00000028718/ENSMUSG00000031865/ENSMUSG00000090877/ENSMUSG00000036006/ENSMUSG00000039515/ENSMUSG00000064302/ENSMUSG00000020457/ENSMUSG00000079553/ENSMUSG00000027455/ENSMUSG00000023249/ENSMUSG00000047126/ENSMUSG00000023015/ENSMUSG00000023345/ENSMUSG00000027883/ENSMUSG00000037313/ENSMUSG00000050930/ENSMUSG00000069910/ENSMUSG00000027469/ENSMUSG00000091971/…	36
BP	GO:0050807	regulation of synapse organization	60/3239	233/17358	0.0043971	ENSMUSG00000045083/ENSMUSG00000028613/ENSMUSG00000032259/ENSMUSG00000027737/ENSMUSG00000031865/ENSMUSG00000032936/ENSMUSG00000055003/ENSMUSG00000028945/ENSMUSG00000005583/ENSMUSG00000060780/ENSMUSG00000034460/ENSMUSG00000006134/ENSMUSG00000063887/ENSMUSG00000049044/ENSMUSG00000053141/ENSMUSG00000036957/ENSMUSG00000013033/ENSMUSG00000030272/ENSMUSG00000015656/ENSMUSG00000028969/ENSMUSG00000072235/…	60
BP	GO:0021846	cell proliferation in forebrain	13/3239	33/17358	0.00441902	ENSMUSG00000045515/ENSMUSG00000035277/ENSMUSG00000038805/ENSMUSG00000048799/ENSMUSG00000029595/ENSMUSG00000032064/ENSMUSG00000056758/ENSMUSG00000026872/ENSMUSG00000021224/ENSMUSG00000027168/ENSMUSG00000043969/ENSMUSG00000022129/ENSMUSG00000022382	13
BP	GO:0048048	embryonic eye morphogenesis	13/3239	33/17358	0.00441902	ENSMUSG00000034777/ENSMUSG00000000093/ENSMUSG00000010175/ENSMUSG00000001288/ENSMUSG00000038805/ENSMUSG00000020467/ENSMUSG00000027168/ENSMUSG00000038402/ENSMUSG00000017491/ENSMUSG00000053279/ENSMUSG00000027204/ENSMUSG00000024041/ENSMUSG00000032327	13
BP	GO:0046548	retinal rod cell development	6/3239	10/17358	0.00442347	ENSMUSG00000036192/ENSMUSG00000045493/ENSMUSG00000001751/ENSMUSG00000040632/ENSMUSG00000030523/ENSMUSG00000055254	6
BP	GO:0046549	retinal cone cell development	6/3239	10/17358	0.00442347	ENSMUSG00000021730/ENSMUSG00000075707/ENSMUSG00000036192/ENSMUSG00000024992/ENSMUSG00000024842/ENSMUSG00000021779	6
BP	GO:0048845	venous blood vessel morphogenesis	6/3239	10/17358	0.00442347	ENSMUSG00000010175/ENSMUSG00000026923/ENSMUSG00000000378/ENSMUSG00000026814/ENSMUSG00000046318/ENSMUSG00000031965	6
BP	GO:0097119	postsynaptic density protein 95 clustering	6/3239	10/17358	0.00442347	ENSMUSG00000063887/ENSMUSG00000042453/ENSMUSG00000024109/ENSMUSG00000033768/ENSMUSG00000024304/ENSMUSG00000039671	6
BP	GO:0060850	regulation of transcription involved in cell fate commitment	8/3239	16/17358	0.00448044	ENSMUSG00000032238/ENSMUSG00000010175/ENSMUSG00000030551/ENSMUSG00000025902/ENSMUSG00000041911/ENSMUSG00000027168/ENSMUSG00000028042/ENSMUSG00000023391	8
BP	GO:2001014	regulation of skeletal muscle cell differentiation	8/3239	16/17358	0.00448044	ENSMUSG00000005583/ENSMUSG00000034460/ENSMUSG00000055116/ENSMUSG00000021710/ENSMUSG00000051367/ENSMUSG00000023075/ENSMUSG00000038132/ENSMUSG00000008658	8
BP	GO:0009214	cyclic nucleotide catabolic process	7/3239	13/17358	0.00466683	ENSMUSG00000031842/ENSMUSG00000023868/ENSMUSG00000053965/ENSMUSG00000019990/ENSMUSG00000032177/ENSMUSG00000021699/ENSMUSG00000025584	7
BP	GO:0042635	positive regulation of hair cycle	7/3239	13/17358	0.00466683	ENSMUSG00000035557/ENSMUSG00000031887/ENSMUSG00000021469/ENSMUSG00000039239/ENSMUSG00000021994/ENSMUSG00000021765/ENSMUSG00000022996	7
BP	GO:0045605	negative regulation of epidermal cell differentiation	7/3239	13/17358	0.00466683	ENSMUSG00000021469/ENSMUSG00000022528/ENSMUSG00000022286/ENSMUSG00000026923/ENSMUSG00000039239/ENSMUSG00000022510/ENSMUSG00000014773	7
BP	GO:0097154	GABAergic neuron differentiation	7/3239	13/17358	0.00466683	ENSMUSG00000032259/ENSMUSG00000035277/ENSMUSG00000015053/ENSMUSG00000041911/ENSMUSG00000023391/ENSMUSG00000018012/ENSMUSG00000001496	7
BP	GO:2000194	regulation of female gonad development	7/3239	13/17358	0.00466683	ENSMUSG00000015812/ENSMUSG00000035262/ENSMUSG00000030717/ENSMUSG00000036091/ENSMUSG00000022306/ENSMUSG00000018238/ENSMUSG00000004948	7
BP	GO:0030010	establishment of cell polarity	37/3239	131/17358	0.00472625	ENSMUSG00000030983/ENSMUSG00000026494/ENSMUSG00000031865/ENSMUSG00000030064/ENSMUSG00000000631/ENSMUSG00000036006/ENSMUSG00000064302/ENSMUSG00000002633/ENSMUSG00000025224/ENSMUSG00000027455/ENSMUSG00000005699/ENSMUSG00000022528/ENSMUSG00000006134/ENSMUSG00000052062/ENSMUSG00000059456/ENSMUSG00000042812/ENSMUSG00000027883/ENSMUSG00000021994/ENSMUSG00000026879/ENSMUSG00000030583/ENSMUSG00000031990/…	37
BP	GO:0030324	lung development	51/3239	193/17358	0.00476168	ENSMUSG00000031840/ENSMUSG00000019539/ENSMUSG00000024163/ENSMUSG00000039994/ENSMUSG00000027737/ENSMUSG00000000094/ENSMUSG00000030218/ENSMUSG00000010175/ENSMUSG00000020538/ENSMUSG00000039963/ENSMUSG00000002633/ENSMUSG00000008763/ENSMUSG00000037169/ENSMUSG00000022528/ENSMUSG00000020422/ENSMUSG00000022286/ENSMUSG00000074129/ENSMUSG00000028978/ENSMUSG00000042812/ENSMUSG00000026923/ENSMUSG00000015647/…	51
BP	GO:0019730	antimicrobial humoral response	20/3239	60/17358	0.004801	ENSMUSG00000029372/ENSMUSG00000029379/ENSMUSG00000042250/ENSMUSG00000056071/ENSMUSG00000067847/ENSMUSG00000069300/ENSMUSG00000017002/ENSMUSG00000034855/ENSMUSG00000069268/ENSMUSG00000029373/ENSMUSG00000029371/ENSMUSG00000018102/ENSMUSG00000058385/ENSMUSG00000057666/ENSMUSG00000047246/ENSMUSG00000062727/ENSMUSG00000029417/ENSMUSG00000020125/ENSMUSG00000029375/ENSMUSG00000079641	20
BP	GO:0042476	odontogenesis	33/3239	114/17358	0.00489624	ENSMUSG00000096225/ENSMUSG00000016494/ENSMUSG00000059562/ENSMUSG00000035569/ENSMUSG00000002633/ENSMUSG00000022540/ENSMUSG00000096035/ENSMUSG00000028800/ENSMUSG00000031748/ENSMUSG00000021469/ENSMUSG00000023175/ENSMUSG00000048450/ENSMUSG00000041911/ENSMUSG00000015647/ENSMUSG00000026167/ENSMUSG00000001497/ENSMUSG00000027111/ENSMUSG00000022510/ENSMUSG00000044220/ENSMUSG00000021765/ENSMUSG00000006205/…	33
BP	GO:0031497	chromatin assembly	36/3239	127/17358	0.00494958	ENSMUSG00000069274/ENSMUSG00000030041/ENSMUSG00000069300/ENSMUSG00000002307/ENSMUSG00000019857/ENSMUSG00000069273/ENSMUSG00000069268/ENSMUSG00000052565/ENSMUSG00000034748/ENSMUSG00000018102/ENSMUSG00000074671/ENSMUSG00000058385/ENSMUSG00000096010/ENSMUSG00000027018/ENSMUSG00000039473/ENSMUSG00000047246/ENSMUSG00000005470/ENSMUSG00000003437/ENSMUSG00000060981/ENSMUSG00000057236/ENSMUSG00000056758/…	36
BP	GO:0003009	skeletal muscle contraction	15/3239	41/17358	0.00525172	ENSMUSG00000026251/ENSMUSG00000025579/ENSMUSG00000079055/ENSMUSG00000017400/ENSMUSG00000061723/ENSMUSG00000030554/ENSMUSG00000091898/ENSMUSG00000020216/ENSMUSG00000007877/ENSMUSG00000007122/ENSMUSG00000071657/ENSMUSG00000027470/ENSMUSG00000006457/ENSMUSG00000034994/ENSMUSG00000045103	15
BP	GO:1903514	release of sequestered calcium ion into cytosol by endoplasmic reticulum	10/3239	23/17358	0.00535383	ENSMUSG00000020635/ENSMUSG00000032826/ENSMUSG00000051331/ENSMUSG00000014776/ENSMUSG00000021699/ENSMUSG00000004035/ENSMUSG00000007122/ENSMUSG00000053819/ENSMUSG00000054640/ENSMUSG00000045103	10
BP	GO:0001763	morphogenesis of a branching structure	53/3239	204/17358	0.00588179	ENSMUSG00000030084/ENSMUSG00000039994/ENSMUSG00000032259/ENSMUSG00000022770/ENSMUSG00000030218/ENSMUSG00000010175/ENSMUSG00000020458/ENSMUSG00000002633/ENSMUSG00000037242/ENSMUSG00000037660/ENSMUSG00000034748/ENSMUSG00000021469/ENSMUSG00000038721/ENSMUSG00000037169/ENSMUSG00000017724/ENSMUSG00000034460/ENSMUSG00000031502/ENSMUSG00000022286/ENSMUSG00000022997/ENSMUSG00000042812/ENSMUSG00000026923/…	53
BP	GO:0006323	DNA packaging	45/3239	168/17358	0.0058946	ENSMUSG00000069274/ENSMUSG00000030041/ENSMUSG00000069300/ENSMUSG00000002307/ENSMUSG00000019857/ENSMUSG00000069273/ENSMUSG00000024844/ENSMUSG00000069268/ENSMUSG00000052565/ENSMUSG00000034748/ENSMUSG00000042029/ENSMUSG00000029423/ENSMUSG00000018102/ENSMUSG00000074671/ENSMUSG00000058385/ENSMUSG00000096010/ENSMUSG00000027018/ENSMUSG00000047777/ENSMUSG00000039473/ENSMUSG00000047246/ENSMUSG00000005470/…	45
BP	GO:0003143	embryonic heart tube morphogenesis	20/3239	61/17358	0.00591379	ENSMUSG00000000093/ENSMUSG00000039963/ENSMUSG00000002633/ENSMUSG00000005583/ENSMUSG00000022528/ENSMUSG00000018395/ENSMUSG00000025902/ENSMUSG00000026923/ENSMUSG00000021994/ENSMUSG00000026814/ENSMUSG00000032965/ENSMUSG00000038564/ENSMUSG00000042002/ENSMUSG00000031831/ENSMUSG00000037335/ENSMUSG00000014773/ENSMUSG00000038244/ENSMUSG00000050953/ENSMUSG00000032558/ENSMUSG00000031965	20
BP	GO:0007517	muscle organ development	87/3239	363/17358	0.00641113	ENSMUSG00000000093/ENSMUSG00000026251/ENSMUSG00000026628/ENSMUSG00000048349/ENSMUSG00000076441/ENSMUSG00000019817/ENSMUSG00000029675/ENSMUSG00000010175/ENSMUSG00000036006/ENSMUSG00000028736/ENSMUSG00000030551/ENSMUSG00000002633/ENSMUSG00000031074/ENSMUSG00000030717/ENSMUSG00000034748/ENSMUSG00000026141/ENSMUSG00000039377/ENSMUSG00000005583/ENSMUSG00000048450/ENSMUSG00000027827/ENSMUSG00000032060/…	87
BP	GO:0040013	negative regulation of locomotion	74/3239	302/17358	0.00651619	ENSMUSG00000025496/ENSMUSG00000021904/ENSMUSG00000032259/ENSMUSG00000034881/ENSMUSG00000028909/ENSMUSG00000031389/ENSMUSG00000037736/ENSMUSG00000015812/ENSMUSG00000040136/ENSMUSG00000036006/ENSMUSG00000063704/ENSMUSG00000030551/ENSMUSG00000064302/ENSMUSG00000002633/ENSMUSG00000025132/ENSMUSG00000052920/ENSMUSG00000035158/ENSMUSG00000011658/ENSMUSG00000037242/ENSMUSG00000039985/ENSMUSG00000041120/…	74
BP	GO:0032271	regulation of protein polymerization	53/3239	205/17358	0.00652438	ENSMUSG00000045795/ENSMUSG00000022770/ENSMUSG00000031865/ENSMUSG00000029675/ENSMUSG00000037552/ENSMUSG00000090877/ENSMUSG00000019970/ENSMUSG00000020457/ENSMUSG00000023277/ENSMUSG00000019944/ENSMUSG00000045664/ENSMUSG00000030707/ENSMUSG00000044086/ENSMUSG00000020639/ENSMUSG00000059456/ENSMUSG00000038524/ENSMUSG00000027944/ENSMUSG00000006649/ENSMUSG00000058587/ENSMUSG00000030365/ENSMUSG00000031078/…	53
BP	GO:0030323	respiratory tube development	51/3239	196/17358	0.00658119	ENSMUSG00000031840/ENSMUSG00000019539/ENSMUSG00000024163/ENSMUSG00000039994/ENSMUSG00000027737/ENSMUSG00000000094/ENSMUSG00000030218/ENSMUSG00000010175/ENSMUSG00000020538/ENSMUSG00000039963/ENSMUSG00000002633/ENSMUSG00000008763/ENSMUSG00000037169/ENSMUSG00000022528/ENSMUSG00000020422/ENSMUSG00000022286/ENSMUSG00000074129/ENSMUSG00000028978/ENSMUSG00000042812/ENSMUSG00000026923/ENSMUSG00000015647/…	51
BP	GO:0061138	morphogenesis of a branching epithelium	49/3239	187/17358	0.00661727	ENSMUSG00000030084/ENSMUSG00000039994/ENSMUSG00000022770/ENSMUSG00000030218/ENSMUSG00000010175/ENSMUSG00000002633/ENSMUSG00000037242/ENSMUSG00000037660/ENSMUSG00000034748/ENSMUSG00000021469/ENSMUSG00000038721/ENSMUSG00000037169/ENSMUSG00000017724/ENSMUSG00000034460/ENSMUSG00000031502/ENSMUSG00000022286/ENSMUSG00000022997/ENSMUSG00000042812/ENSMUSG00000026923/ENSMUSG00000015647/ENSMUSG00000025810/…	49
BP	GO:1902905	positive regulation of supramolecular fiber organization	49/3239	187/17358	0.00661727	ENSMUSG00000045795/ENSMUSG00000030562/ENSMUSG00000014778/ENSMUSG00000022770/ENSMUSG00000031787/ENSMUSG00000031865/ENSMUSG00000010175/ENSMUSG00000037736/ENSMUSG00000090877/ENSMUSG00000035773/ENSMUSG00000020388/ENSMUSG00000022091/ENSMUSG00000020457/ENSMUSG00000019944/ENSMUSG00000045664/ENSMUSG00000030707/ENSMUSG00000044086/ENSMUSG00000062352/ENSMUSG00000021886/ENSMUSG00000030043/ENSMUSG00000059456/…	49
BP	GO:0034728	nucleosome organization	38/3239	138/17358	0.00668504	ENSMUSG00000069274/ENSMUSG00000059518/ENSMUSG00000069300/ENSMUSG00000002307/ENSMUSG00000019857/ENSMUSG00000069273/ENSMUSG00000069268/ENSMUSG00000052565/ENSMUSG00000029423/ENSMUSG00000018102/ENSMUSG00000074671/ENSMUSG00000058385/ENSMUSG00000096010/ENSMUSG00000027018/ENSMUSG00000039473/ENSMUSG00000047246/ENSMUSG00000005470/ENSMUSG00000003437/ENSMUSG00000060981/ENSMUSG00000057236/ENSMUSG00000114456/…	38
BP	GO:0045104	intermediate filament cytoskeleton organization	15/3239	42/17358	0.00678485	ENSMUSG00000035557/ENSMUSG00000002633/ENSMUSG00000030554/ENSMUSG00000053797/ENSMUSG00000115388/ENSMUSG00000023484/ENSMUSG00000026728/ENSMUSG00000051617/ENSMUSG00000023043/ENSMUSG00000045545/ENSMUSG00000004891/ENSMUSG00000022565/ENSMUSG00000000441/ENSMUSG00000046761/ENSMUSG00000041957	15
BP	GO:1905517	macrophage migration	15/3239	42/17358	0.00678485	ENSMUSG00000036353/ENSMUSG00000054400/ENSMUSG00000032591/ENSMUSG00000026874/ENSMUSG00000020739/ENSMUSG00000059456/ENSMUSG00000074129/ENSMUSG00000029163/ENSMUSG00000037706/ENSMUSG00000021464/ENSMUSG00000014158/ENSMUSG00000030342/ENSMUSG00000046500/ENSMUSG00000023075/ENSMUSG00000023992	15
BP	GO:0007601	visual perception	40/3239	147/17358	0.00682915	ENSMUSG00000026663/ENSMUSG00000034777/ENSMUSG00000041460/ENSMUSG00000036192/ENSMUSG00000029544/ENSMUSG00000037446/ENSMUSG00000029410/ENSMUSG00000069170/ENSMUSG00000024519/ENSMUSG00000064330/ENSMUSG00000024992/ENSMUSG00000052613/ENSMUSG00000006464/ENSMUSG00000024842/ENSMUSG00000000724/ENSMUSG00000070870/ENSMUSG00000073658/ENSMUSG00000034837/ENSMUSG00000067299/ENSMUSG00000043850/ENSMUSG00000044708/…	40
BP	GO:0045653	negative regulation of megakaryocyte differentiation	8/3239	17/17358	0.00709256	ENSMUSG00000069274/ENSMUSG00000029373/ENSMUSG00000096010/ENSMUSG00000109324/ENSMUSG00000060981/ENSMUSG00000060639/ENSMUSG00000061482/ENSMUSG00000060678	8
BP	GO:0060314	regulation of ryanodine-sensitive calcium-release channel activity	8/3239	17/17358	0.00709256	ENSMUSG00000020635/ENSMUSG00000021699/ENSMUSG00000020216/ENSMUSG00000017817/ENSMUSG00000001175/ENSMUSG00000032966/ENSMUSG00000004035/ENSMUSG00000045103	8
BP	GO:0021872	forebrain generation of neurons	21/3239	66/17358	0.0071465	ENSMUSG00000096225/ENSMUSG00000032259/ENSMUSG00000035277/ENSMUSG00000010175/ENSMUSG00000015053/ENSMUSG00000020950/ENSMUSG00000022528/ENSMUSG00000029595/ENSMUSG00000041911/ENSMUSG00000025810/ENSMUSG00000021994/ENSMUSG00000021224/ENSMUSG00000027168/ENSMUSG00000028883/ENSMUSG00000029755/ENSMUSG00000044894/ENSMUSG00000022883/ENSMUSG00000023391/ENSMUSG00000018012/ENSMUSG00000001496/ENSMUSG00000022129	21
BP	GO:0099068	postsynapse assembly	12/3239	31/17358	0.00724166	ENSMUSG00000060780/ENSMUSG00000063887/ENSMUSG00000047085/ENSMUSG00000042453/ENSMUSG00000021224/ENSMUSG00000013236/ENSMUSG00000040003/ENSMUSG00000037541/ENSMUSG00000024109/ENSMUSG00000033768/ENSMUSG00000024304/ENSMUSG00000071424	12
BP	GO:0031346	positive regulation of cell projection organization	100/3239	427/17358	0.0074427	ENSMUSG00000030084/ENSMUSG00000040037/ENSMUSG00000039145/ENSMUSG00000028613/ENSMUSG00000030270/ENSMUSG00000007038/ENSMUSG00000020635/ENSMUSG00000025586/ENSMUSG00000056071/ENSMUSG00000036353/ENSMUSG00000031787/ENSMUSG00000034247/ENSMUSG00000035863/ENSMUSG00000036006/ENSMUSG00000019970/ENSMUSG00000011658/ENSMUSG00000060279/ENSMUSG00000023277/ENSMUSG00000036832/ENSMUSG00000048799/ENSMUSG00000051243/…	100
BP	GO:1903706	regulation of hemopoiesis	87/3239	365/17358	0.00745341	ENSMUSG00000045322/ENSMUSG00000056648/ENSMUSG00000069274/ENSMUSG00000026497/ENSMUSG00000031750/ENSMUSG00000036594/ENSMUSG00000048349/ENSMUSG00000042250/ENSMUSG00000023367/ENSMUSG00000020101/ENSMUSG00000001288/ENSMUSG00000031885/ENSMUSG00000052713/ENSMUSG00000016409/ENSMUSG00000002633/ENSMUSG00000030124/ENSMUSG00000035158/ENSMUSG00000056313/ENSMUSG00000002602/ENSMUSG00000015053/ENSMUSG00000044701/…	87
BP	GO:0048565	digestive tract development	35/3239	126/17358	0.007777	ENSMUSG00000000093/ENSMUSG00000026497/ENSMUSG00000076441/ENSMUSG00000039963/ENSMUSG00000002633/ENSMUSG00000019982/ENSMUSG00000097084/ENSMUSG00000039377/ENSMUSG00000028962/ENSMUSG00000022528/ENSMUSG00000006134/ENSMUSG00000038533/ENSMUSG00000025902/ENSMUSG00000015627/ENSMUSG00000042812/ENSMUSG00000026923/ENSMUSG00000039239/ENSMUSG00000021994/ENSMUSG00000027996/ENSMUSG00000027111/ENSMUSG00000022510/…	35
BP	GO:0021543	pallium development	48/3239	184/17358	0.00779091	ENSMUSG00000028613/ENSMUSG00000045515/ENSMUSG00000035277/ENSMUSG00000036353/ENSMUSG00000004892/ENSMUSG00000010175/ENSMUSG00000020458/ENSMUSG00000037771/ENSMUSG00000029484/ENSMUSG00000028645/ENSMUSG00000051177/ENSMUSG00000048799/ENSMUSG00000028800/ENSMUSG00000020950/ENSMUSG00000006134/ENSMUSG00000026192/ENSMUSG00000018395/ENSMUSG00000029595/ENSMUSG00000028969/ENSMUSG00000006464/ENSMUSG00000014030/…	48
BP	GO:0048308	organelle inheritance	7/3239	14/17358	0.00784253	ENSMUSG00000025224/ENSMUSG00000035027/ENSMUSG00000022285/ENSMUSG00000045210/ENSMUSG00000010110/ENSMUSG00000019942/ENSMUSG00000002546	7
BP	GO:0048313	Golgi inheritance	7/3239	14/17358	0.00784253	ENSMUSG00000025224/ENSMUSG00000035027/ENSMUSG00000022285/ENSMUSG00000045210/ENSMUSG00000010110/ENSMUSG00000019942/ENSMUSG00000002546	7
BP	GO:0098696	regulation of neurotransmitter receptor localization to postsynaptic specialization membrane	7/3239	14/17358	0.00784253	ENSMUSG00000058571/ENSMUSG00000049044/ENSMUSG00000068798/ENSMUSG00000027692/ENSMUSG00000025499/ENSMUSG00000040003/ENSMUSG00000061751	7
BP	GO:0003007	heart morphogenesis	60/3239	239/17358	0.00785042	ENSMUSG00000000093/ENSMUSG00000048349/ENSMUSG00000030770/ENSMUSG00000029675/ENSMUSG00000010175/ENSMUSG00000020458/ENSMUSG00000025579/ENSMUSG00000039963/ENSMUSG00000002633/ENSMUSG00000062327/ENSMUSG00000034748/ENSMUSG00000005583/ENSMUSG00000021469/ENSMUSG00000048450/ENSMUSG00000022528/ENSMUSG00000006134/ENSMUSG00000028041/ENSMUSG00000018395/ENSMUSG00000022286/ENSMUSG00000091898/ENSMUSG00000025902/…	60
BP	GO:0016054	organic acid catabolic process	55/3239	216/17358	0.0078644	ENSMUSG00000044005/ENSMUSG00000029597/ENSMUSG00000023044/ENSMUSG00000004610/ENSMUSG00000025911/ENSMUSG00000024987/ENSMUSG00000029759/ENSMUSG00000028937/ENSMUSG00000031551/ENSMUSG00000026272/ENSMUSG00000030674/ENSMUSG00000062908/ENSMUSG00000031549/ENSMUSG00000062432/ENSMUSG00000025190/ENSMUSG00000029098/ENSMUSG00000002588/ENSMUSG00000032314/ENSMUSG00000042684/ENSMUSG00000029545/ENSMUSG00000042010/…	55
BP	GO:0046395	carboxylic acid catabolic process	55/3239	216/17358	0.0078644	ENSMUSG00000044005/ENSMUSG00000029597/ENSMUSG00000023044/ENSMUSG00000004610/ENSMUSG00000025911/ENSMUSG00000024987/ENSMUSG00000029759/ENSMUSG00000028937/ENSMUSG00000031551/ENSMUSG00000026272/ENSMUSG00000030674/ENSMUSG00000062908/ENSMUSG00000031549/ENSMUSG00000062432/ENSMUSG00000025190/ENSMUSG00000029098/ENSMUSG00000002588/ENSMUSG00000032314/ENSMUSG00000042684/ENSMUSG00000029545/ENSMUSG00000042010/…	55
BP	GO:0045684	positive regulation of epidermis development	13/3239	35/17358	0.0078785	ENSMUSG00000035557/ENSMUSG00000031887/ENSMUSG00000021469/ENSMUSG00000021108/ENSMUSG00000001420/ENSMUSG00000026923/ENSMUSG00000039239/ENSMUSG00000021994/ENSMUSG00000006724/ENSMUSG00000021765/ENSMUSG00000022996/ENSMUSG00000002250/ENSMUSG00000018160	13
BP	GO:0060236	regulation of mitotic spindle organization	13/3239	35/17358	0.0078785	ENSMUSG00000031865/ENSMUSG00000090877/ENSMUSG00000036006/ENSMUSG00000020457/ENSMUSG00000023249/ENSMUSG00000047126/ENSMUSG00000027883/ENSMUSG00000027469/ENSMUSG00000091971/ENSMUSG00000038467/ENSMUSG00000014747/ENSMUSG00000000743/ENSMUSG00000032855	13
BP	GO:0031032	actomyosin structure organization	49/3239	189/17358	0.00818167	ENSMUSG00000030562/ENSMUSG00000014778/ENSMUSG00000024376/ENSMUSG00000026490/ENSMUSG00000024044/ENSMUSG00000029675/ENSMUSG00000010175/ENSMUSG00000037736/ENSMUSG00000022817/ENSMUSG00000000631/ENSMUSG00000037519/ENSMUSG00000035773/ENSMUSG00000020388/ENSMUSG00000039754/ENSMUSG00000022091/ENSMUSG00000064302/ENSMUSG00000049134/ENSMUSG00000019978/ENSMUSG00000005583/ENSMUSG00000034460/ENSMUSG00000049122/…	49
BP	GO:0006750	glutathione biosynthetic process	6/3239	11/17358	0.00820307	ENSMUSG00000027737/ENSMUSG00000027610/ENSMUSG00000024158/ENSMUSG00000074604/ENSMUSG00000027603/ENSMUSG00000028124	6
BP	GO:0021892	cerebral cortex GABAergic interneuron differentiation	6/3239	11/17358	0.00820307	ENSMUSG00000032259/ENSMUSG00000035277/ENSMUSG00000041911/ENSMUSG00000023391/ENSMUSG00000018012/ENSMUSG00000001496	6
BP	GO:0035589	G-protein coupled purinergic nucleotide receptor signaling pathway	6/3239	11/17358	0.00820307	ENSMUSG00000036353/ENSMUSG00000036381/ENSMUSG00000051431/ENSMUSG00000050075/ENSMUSG00000044359/ENSMUSG00000036362	6
BP	GO:0007219	Notch signaling pathway	43/3239	162/17358	0.00826873	ENSMUSG00000001036/ENSMUSG00000029600/ENSMUSG00000000093/ENSMUSG00000050567/ENSMUSG00000003436/ENSMUSG00000057230/ENSMUSG00000049502/ENSMUSG00000053040/ENSMUSG00000026272/ENSMUSG00000016409/ENSMUSG00000056313/ENSMUSG00000015053/ENSMUSG00000001098/ENSMUSG00000030317/ENSMUSG00000025190/ENSMUSG00000027750/ENSMUSG00000061780/ENSMUSG00000022528/ENSMUSG00000038533/ENSMUSG00000035011/ENSMUSG00000062352/…	43
BP	GO:0034340	response to type I interferon	15/3239	43/17358	0.00865636	ENSMUSG00000019471/ENSMUSG00000031392/ENSMUSG00000040033/ENSMUSG00000022967/ENSMUSG00000025492/ENSMUSG00000022971/ENSMUSG00000034889/ENSMUSG00000095498/ENSMUSG00000025498/ENSMUSG00000059108/ENSMUSG00000021994/ENSMUSG00000042672/ENSMUSG00000074151/ENSMUSG00000003184/ENSMUSG00000032690	15
BP	GO:0045103	intermediate filament-based process	15/3239	43/17358	0.00865636	ENSMUSG00000035557/ENSMUSG00000002633/ENSMUSG00000030554/ENSMUSG00000053797/ENSMUSG00000115388/ENSMUSG00000023484/ENSMUSG00000026728/ENSMUSG00000051617/ENSMUSG00000023043/ENSMUSG00000045545/ENSMUSG00000004891/ENSMUSG00000022565/ENSMUSG00000000441/ENSMUSG00000046761/ENSMUSG00000041957	15
BP	GO:0048333	mesodermal cell differentiation	11/3239	28/17358	0.00880047	ENSMUSG00000026768/ENSMUSG00000015533/ENSMUSG00000025902/ENSMUSG00000042812/ENSMUSG00000056758/ENSMUSG00000027996/ENSMUSG00000030849/ENSMUSG00000001507/ENSMUSG00000024134/ENSMUSG00000046714/ENSMUSG00000012396	11
BP	GO:0060761	negative regulation of response to cytokine stimulus	17/3239	51/17358	0.00893822	ENSMUSG00000001034/ENSMUSG00000034889/ENSMUSG00000014776/ENSMUSG00000032586/ENSMUSG00000024901/ENSMUSG00000034422/ENSMUSG00000056427/ENSMUSG00000058444/ENSMUSG00000042672/ENSMUSG00000004934/ENSMUSG00000022883/ENSMUSG00000074151/ENSMUSG00000000440/ENSMUSG00000020227/ENSMUSG00000098134/ENSMUSG00000025494/ENSMUSG00000026395	17
BP	GO:0045685	regulation of glial cell differentiation	25/3239	84/17358	0.00910564	ENSMUSG00000031750/ENSMUSG00000003436/ENSMUSG00000037855/ENSMUSG00000020458/ENSMUSG00000027995/ENSMUSG00000002633/ENSMUSG00000028945/ENSMUSG00000028800/ENSMUSG00000037169/ENSMUSG00000022528/ENSMUSG00000036634/ENSMUSG00000041911/ENSMUSG00000026923/ENSMUSG00000024927/ENSMUSG00000056758/ENSMUSG00000026235/ENSMUSG00000029026/ENSMUSG00000049556/ENSMUSG00000000440/ENSMUSG00000042662/ENSMUSG00000023992/…	25
BP	GO:0098773	skin epidermis development	25/3239	84/17358	0.00910564	ENSMUSG00000035557/ENSMUSG00000031887/ENSMUSG00000002633/ENSMUSG00000011658/ENSMUSG00000028403/ENSMUSG00000025223/ENSMUSG00000028800/ENSMUSG00000021469/ENSMUSG00000038415/ENSMUSG00000038324/ENSMUSG00000001420/ENSMUSG00000026923/ENSMUSG00000015647/ENSMUSG00000039239/ENSMUSG00000026167/ENSMUSG00000021994/ENSMUSG00000024927/ENSMUSG00000022510/ENSMUSG00000021765/ENSMUSG00000022996/ENSMUSG00000020140/…	25
BP	GO:0042481	regulation of odontogenesis	9/3239	21/17358	0.00910742	ENSMUSG00000016494/ENSMUSG00000002633/ENSMUSG00000096035/ENSMUSG00000048450/ENSMUSG00000026167/ENSMUSG00000001497/ENSMUSG00000051920/ENSMUSG00000038560/ENSMUSG00000033227	9
BP	GO:0051258	protein polymerization	65/3239	264/17358	0.00919702	ENSMUSG00000045795/ENSMUSG00000051786/ENSMUSG00000022770/ENSMUSG00000031865/ENSMUSG00000029675/ENSMUSG00000037552/ENSMUSG00000090877/ENSMUSG00000064302/ENSMUSG00000019970/ENSMUSG00000020457/ENSMUSG00000023277/ENSMUSG00000019944/ENSMUSG00000045664/ENSMUSG00000030707/ENSMUSG00000044086/ENSMUSG00000020639/ENSMUSG00000059456/ENSMUSG00000038524/ENSMUSG00000027944/ENSMUSG00000006649/ENSMUSG00000058587/…	65
BP	GO:0097529	myeloid leukocyte migration	43/3239	163/17358	0.00925033	ENSMUSG00000029372/ENSMUSG00000039145/ENSMUSG00000029379/ENSMUSG00000056071/ENSMUSG00000036353/ENSMUSG00000036006/ENSMUSG00000054400/ENSMUSG00000034855/ENSMUSG00000042284/ENSMUSG00000041120/ENSMUSG00000025224/ENSMUSG00000051177/ENSMUSG00000032591/ENSMUSG00000025383/ENSMUSG00000026874/ENSMUSG00000029373/ENSMUSG00000029371/ENSMUSG00000020739/ENSMUSG00000000869/ENSMUSG00000059456/ENSMUSG00000021699/…	43
BP	GO:0048593	camera-type eye morphogenesis	31/3239	110/17358	0.00946069	ENSMUSG00000036466/ENSMUSG00000000093/ENSMUSG00000021730/ENSMUSG00000025229/ENSMUSG00000010175/ENSMUSG00000031561/ENSMUSG00000071757/ENSMUSG00000075707/ENSMUSG00000041592/ENSMUSG00000036192/ENSMUSG00000038805/ENSMUSG00000024992/ENSMUSG00000024842/ENSMUSG00000073658/ENSMUSG00000028121/ENSMUSG00000020160/ENSMUSG00000068196/ENSMUSG00000027168/ENSMUSG00000042002/ENSMUSG00000038402/ENSMUSG00000027276/…	31
BP	GO:1990778	protein localization to cell periphery	77/3239	321/17358	0.00964327	ENSMUSG00000031840/ENSMUSG00000041046/ENSMUSG00000022770/ENSMUSG00000024044/ENSMUSG00000058571/ENSMUSG00000026696/ENSMUSG00000050732/ENSMUSG00000046709/ENSMUSG00000037519/ENSMUSG00000031889/ENSMUSG00000035863/ENSMUSG00000033530/ENSMUSG00000017400/ENSMUSG00000015668/ENSMUSG00000101523/ENSMUSG00000052316/ENSMUSG00000096146/ENSMUSG00000019978/ENSMUSG00000032826/ENSMUSG00000023175/ENSMUSG00000021143/…	77
BP	GO:0006334	nucleosome assembly	30/3239	106/17358	0.00992214	ENSMUSG00000069274/ENSMUSG00000069300/ENSMUSG00000002307/ENSMUSG00000019857/ENSMUSG00000069273/ENSMUSG00000069268/ENSMUSG00000052565/ENSMUSG00000018102/ENSMUSG00000074671/ENSMUSG00000058385/ENSMUSG00000096010/ENSMUSG00000027018/ENSMUSG00000039473/ENSMUSG00000047246/ENSMUSG00000005470/ENSMUSG00000060981/ENSMUSG00000057236/ENSMUSG00000114456/ENSMUSG00000060639/ENSMUSG00000062727/ENSMUSG00000051627/…	30
BP	GO:0035050	embryonic heart tube development	22/3239	72/17358	0.0100463	ENSMUSG00000000093/ENSMUSG00000039963/ENSMUSG00000002633/ENSMUSG00000005583/ENSMUSG00000022528/ENSMUSG00000018395/ENSMUSG00000025902/ENSMUSG00000026923/ENSMUSG00000021994/ENSMUSG00000026814/ENSMUSG00000032965/ENSMUSG00000038564/ENSMUSG00000042002/ENSMUSG00000046714/ENSMUSG00000031831/ENSMUSG00000037335/ENSMUSG00000014773/ENSMUSG00000038244/ENSMUSG00000018160/ENSMUSG00000050953/ENSMUSG00000032558/…	22
BP	GO:0021885	forebrain cell migration	21/3239	68/17358	0.0103242	ENSMUSG00000028613/ENSMUSG00000045515/ENSMUSG00000032259/ENSMUSG00000035277/ENSMUSG00000036353/ENSMUSG00000020458/ENSMUSG00000002602/ENSMUSG00000020950/ENSMUSG00000028969/ENSMUSG00000027298/ENSMUSG00000025810/ENSMUSG00000032064/ENSMUSG00000042453/ENSMUSG00000015829/ENSMUSG00000028747/ENSMUSG00000028883/ENSMUSG00000043969/ENSMUSG00000022883/ENSMUSG00000001496/ENSMUSG00000031785/ENSMUSG00000020122	21
BP	GO:0045785	positive regulation of cell adhesion	86/3239	365/17358	0.0105426	ENSMUSG00000031392/ENSMUSG00000032482/ENSMUSG00000026494/ENSMUSG00000036594/ENSMUSG00000036353/ENSMUSG00000028909/ENSMUSG00000020101/ENSMUSG00000031885/ENSMUSG00000016409/ENSMUSG00000002633/ENSMUSG00000030830/ENSMUSG00000025223/ENSMUSG00000074637/ENSMUSG00000000791/ENSMUSG00000019982/ENSMUSG00000058325/ENSMUSG00000015533/ENSMUSG00000039377/ENSMUSG00000025383/ENSMUSG00000005397/ENSMUSG00000073421/…	86
BP	GO:0006929	substrate-dependent cell migration	10/3239	25/17358	0.0106732	ENSMUSG00000036353/ENSMUSG00000015533/ENSMUSG00000024219/ENSMUSG00000062352/ENSMUSG00000025810/ENSMUSG00000031078/ENSMUSG00000028883/ENSMUSG00000026193/ENSMUSG00000022883/ENSMUSG00000026395	10
BP	GO:0018200	peptidyl-glutamic acid modification	10/3239	25/17358	0.0106732	ENSMUSG00000053460/ENSMUSG00000033257/ENSMUSG00000038756/ENSMUSG00000029165/ENSMUSG00000066735/ENSMUSG00000030276/ENSMUSG00000020308/ENSMUSG00000026496/ENSMUSG00000031388/ENSMUSG00000079334	10
BP	GO:0099633	protein localization to postsynaptic specialization membrane	10/3239	25/17358	0.0106732	ENSMUSG00000022770/ENSMUSG00000058571/ENSMUSG00000049044/ENSMUSG00000068798/ENSMUSG00000067242/ENSMUSG00000027692/ENSMUSG00000025499/ENSMUSG00000040003/ENSMUSG00000061751/ENSMUSG00000052572	10
BP	GO:0099645	neurotransmitter receptor localization to postsynaptic specialization membrane	10/3239	25/17358	0.0106732	ENSMUSG00000022770/ENSMUSG00000058571/ENSMUSG00000049044/ENSMUSG00000068798/ENSMUSG00000067242/ENSMUSG00000027692/ENSMUSG00000025499/ENSMUSG00000040003/ENSMUSG00000061751/ENSMUSG00000052572	10
BP	GO:1905153	regulation of membrane invagination	8/3239	18/17358	0.0107058	ENSMUSG00000068923/ENSMUSG00000015053/ENSMUSG00000015533/ENSMUSG00000034652/ENSMUSG00000022488/ENSMUSG00000000440/ENSMUSG00000023992/ENSMUSG00000020263	8
BP	GO:0050777	negative regulation of immune response	36/3239	133/17358	0.0107789	ENSMUSG00000019989/ENSMUSG00000032259/ENSMUSG00000042250/ENSMUSG00000020101/ENSMUSG00000040888/ENSMUSG00000034889/ENSMUSG00000070524/ENSMUSG00000039377/ENSMUSG00000023249/ENSMUSG00000024339/ENSMUSG00000006611/ENSMUSG00000040423/ENSMUSG00000000869/ENSMUSG00000034422/ENSMUSG00000027298/ENSMUSG00000042812/ENSMUSG00000039239/ENSMUSG00000048583/ENSMUSG00000016481/ENSMUSG00000051457/ENSMUSG00000034652/…	36
BP	GO:0008037	cell recognition	31/3239	111/17358	0.0108356	ENSMUSG00000022770/ENSMUSG00000020458/ENSMUSG00000090877/ENSMUSG00000037446/ENSMUSG00000023175/ENSMUSG00000020950/ENSMUSG00000017195/ENSMUSG00000042520/ENSMUSG00000007033/ENSMUSG00000046846/ENSMUSG00000030911/ENSMUSG00000025810/ENSMUSG00000030365/ENSMUSG00000021994/ENSMUSG00000026811/ENSMUSG00000037706/ENSMUSG00000021728/ENSMUSG00000032076/ENSMUSG00000026235/ENSMUSG00000020213/ENSMUSG00000030342/…	31
BP	GO:0007585	respiratory gaseous exchange	17/3239	52/17358	0.0110206	ENSMUSG00000031840/ENSMUSG00000024163/ENSMUSG00000025579/ENSMUSG00000008763/ENSMUSG00000039069/ENSMUSG00000063887/ENSMUSG00000091898/ENSMUSG00000026274/ENSMUSG00000012520/ENSMUSG00000027568/ENSMUSG00000054008/ENSMUSG00000026247/ENSMUSG00000033585/ENSMUSG00000074622/ENSMUSG00000046318/ENSMUSG00000031393/ENSMUSG00000007097	17
BP	GO:0045687	positive regulation of glial cell differentiation	16/3239	48/17358	0.0110217	ENSMUSG00000031750/ENSMUSG00000037855/ENSMUSG00000020458/ENSMUSG00000027995/ENSMUSG00000002633/ENSMUSG00000028945/ENSMUSG00000028800/ENSMUSG00000022528/ENSMUSG00000036634/ENSMUSG00000026923/ENSMUSG00000024927/ENSMUSG00000029026/ENSMUSG00000000440/ENSMUSG00000023992/ENSMUSG00000010086/ENSMUSG00000040663	16
BP	GO:0030307	positive regulation of cell growth	45/3239	174/17358	0.011405	ENSMUSG00000030270/ENSMUSG00000035557/ENSMUSG00000019970/ENSMUSG00000101523/ENSMUSG00000074922/ENSMUSG00000023277/ENSMUSG00000036832/ENSMUSG00000051243/ENSMUSG00000022212/ENSMUSG00000069135/ENSMUSG00000000305/ENSMUSG00000038264/ENSMUSG00000001313/ENSMUSG00000067242/ENSMUSG00000059456/ENSMUSG00000030731/ENSMUSG00000025810/ENSMUSG00000039239/ENSMUSG00000004885/ENSMUSG00000062312/ENSMUSG00000027996/…	45
BP	GO:0009187	cyclic nucleotide metabolic process	23/3239	77/17358	0.0115002	ENSMUSG00000032238/ENSMUSG00000031842/ENSMUSG00000032259/ENSMUSG00000033910/ENSMUSG00000023868/ENSMUSG00000035863/ENSMUSG00000038300/ENSMUSG00000053965/ENSMUSG00000019990/ENSMUSG00000051331/ENSMUSG00000069170/ENSMUSG00000051431/ENSMUSG00000032177/ENSMUSG00000021699/ENSMUSG00000028978/ENSMUSG00000028005/ENSMUSG00000048240/ENSMUSG00000035528/ENSMUSG00000042638/ENSMUSG00000036362/ENSMUSG00000025584/…	23
BP	GO:0010737	protein kinase A signaling	11/3239	29/17358	0.0118316	ENSMUSG00000041046/ENSMUSG00000005469/ENSMUSG00000023868/ENSMUSG00000056313/ENSMUSG00000000394/ENSMUSG00000069170/ENSMUSG00000032177/ENSMUSG00000024049/ENSMUSG00000024847/ENSMUSG00000024109/ENSMUSG00000021998	11
BP	GO:0010454	negative regulation of cell fate commitment	7/3239	15/17358	0.0123644	ENSMUSG00000022528/ENSMUSG00000025902/ENSMUSG00000027996/ENSMUSG00000034762/ENSMUSG00000000693/ENSMUSG00000012396/ENSMUSG00000028977	7
BP	GO:1900029	positive regulation of ruffle assembly	7/3239	15/17358	0.0123644	ENSMUSG00000036353/ENSMUSG00000034247/ENSMUSG00000025504/ENSMUSG00000063887/ENSMUSG00000025499/ENSMUSG00000040600/ENSMUSG00000050357	7
BP	GO:0060759	regulation of response to cytokine stimulus	31/3239	112/17358	0.0123692	ENSMUSG00000019471/ENSMUSG00000031392/ENSMUSG00000042699/ENSMUSG00000001034/ENSMUSG00000027995/ENSMUSG00000022906/ENSMUSG00000002602/ENSMUSG00000034889/ENSMUSG00000014776/ENSMUSG00000025498/ENSMUSG00000032586/ENSMUSG00000024901/ENSMUSG00000034422/ENSMUSG00000056427/ENSMUSG00000021994/ENSMUSG00000058444/ENSMUSG00000023826/ENSMUSG00000042672/ENSMUSG00000004934/ENSMUSG00000022883/ENSMUSG00000074151/…	31
BP	GO:0014033	neural crest cell differentiation	25/3239	86/17358	0.0124352	ENSMUSG00000021904/ENSMUSG00000036602/ENSMUSG00000002633/ENSMUSG00000062432/ENSMUSG00000038264/ENSMUSG00000005583/ENSMUSG00000022528/ENSMUSG00000004872/ENSMUSG00000030201/ENSMUSG00000012520/ENSMUSG00000015647/ENSMUSG00000025810/ENSMUSG00000026167/ENSMUSG00000026872/ENSMUSG00000056201/ENSMUSG00000027168/ENSMUSG00000034684/ENSMUSG00000028883/ENSMUSG00000046714/ENSMUSG00000026193/ENSMUSG00000027276/…	25
BP	GO:0023019	signal transduction involved in regulation of gene expression	9/3239	22/17358	0.0129028	ENSMUSG00000038192/ENSMUSG00000062327/ENSMUSG00000021469/ENSMUSG00000048450/ENSMUSG00000025902/ENSMUSG00000045394/ENSMUSG00000027168/ENSMUSG00000026496/ENSMUSG00000021095	9
BP	GO:0046475	glycerophospholipid catabolic process	9/3239	22/17358	0.0129028	ENSMUSG00000036257/ENSMUSG00000005899/ENSMUSG00000051177/ENSMUSG00000070719/ENSMUSG00000046971/ENSMUSG00000033847/ENSMUSG00000007036/ENSMUSG00000033852/ENSMUSG00000031903	9
BP	GO:0006941	striated muscle contraction	39/3239	148/17358	0.0129442	ENSMUSG00000026251/ENSMUSG00000020635/ENSMUSG00000020866/ENSMUSG00000022770/ENSMUSG00000025579/ENSMUSG00000009545/ENSMUSG00000079055/ENSMUSG00000017400/ENSMUSG00000061723/ENSMUSG00000030554/ENSMUSG00000053965/ENSMUSG00000032826/ENSMUSG00000051331/ENSMUSG00000038319/ENSMUSG00000020623/ENSMUSG00000044086/ENSMUSG00000091898/ENSMUSG00000021699/ENSMUSG00000020216/ENSMUSG00000060843/ENSMUSG00000040118/…	39
BP	GO:0001942	hair follicle development	24/3239	82/17358	0.0129659	ENSMUSG00000035557/ENSMUSG00000031887/ENSMUSG00000002633/ENSMUSG00000011658/ENSMUSG00000028403/ENSMUSG00000025223/ENSMUSG00000028800/ENSMUSG00000021469/ENSMUSG00000038415/ENSMUSG00000038324/ENSMUSG00000001420/ENSMUSG00000026923/ENSMUSG00000015647/ENSMUSG00000039239/ENSMUSG00000026167/ENSMUSG00000021994/ENSMUSG00000024927/ENSMUSG00000022510/ENSMUSG00000021765/ENSMUSG00000022996/ENSMUSG00000020140/…	24
BP	GO:0014015	positive regulation of gliogenesis	24/3239	82/17358	0.0129659	ENSMUSG00000031750/ENSMUSG00000036353/ENSMUSG00000027490/ENSMUSG00000037855/ENSMUSG00000020458/ENSMUSG00000027995/ENSMUSG00000002633/ENSMUSG00000019982/ENSMUSG00000028945/ENSMUSG00000028800/ENSMUSG00000026728/ENSMUSG00000021108/ENSMUSG00000022528/ENSMUSG00000006134/ENSMUSG00000036634/ENSMUSG00000026923/ENSMUSG00000024927/ENSMUSG00000029026/ENSMUSG00000020053/ENSMUSG00000000440/ENSMUSG00000032554/…	24
BP	GO:0090662	ATP hydrolysis coupled transmembrane transport	24/3239	82/17358	0.0129659	ENSMUSG00000018800/ENSMUSG00000006269/ENSMUSG00000040029/ENSMUSG00000029299/ENSMUSG00000040136/ENSMUSG00000044749/ENSMUSG00000041828/ENSMUSG00000024339/ENSMUSG00000028973/ENSMUSG00000020620/ENSMUSG00000013160/ENSMUSG00000032849/ENSMUSG00000025194/ENSMUSG00000038600/ENSMUSG00000020865/ENSMUSG00000026198/ENSMUSG00000030834/ENSMUSG00000028125/ENSMUSG00000004668/ENSMUSG00000026394/ENSMUSG00000007097/…	24
BP	GO:0099131	ATP hydrolysis coupled ion transmembrane transport	24/3239	82/17358	0.0129659	ENSMUSG00000018800/ENSMUSG00000006269/ENSMUSG00000040029/ENSMUSG00000029299/ENSMUSG00000040136/ENSMUSG00000044749/ENSMUSG00000041828/ENSMUSG00000024339/ENSMUSG00000028973/ENSMUSG00000020620/ENSMUSG00000013160/ENSMUSG00000032849/ENSMUSG00000025194/ENSMUSG00000038600/ENSMUSG00000020865/ENSMUSG00000026198/ENSMUSG00000030834/ENSMUSG00000028125/ENSMUSG00000004668/ENSMUSG00000026394/ENSMUSG00000007097/…	24
BP	GO:1902742	apoptotic process involved in development	14/3239	41/17358	0.013484	ENSMUSG00000038805/ENSMUSG00000051951/ENSMUSG00000032060/ENSMUSG00000056427/ENSMUSG00000026923/ENSMUSG00000039239/ENSMUSG00000046714/ENSMUSG00000050917/ENSMUSG00000032113/ENSMUSG00000042631/ENSMUSG00000022568/ENSMUSG00000024041/ENSMUSG00000036986/ENSMUSG00000022382	14
BP	GO:0014706	striated muscle tissue development	89/3239	383/17358	0.0135329	ENSMUSG00000030562/ENSMUSG00000000093/ENSMUSG00000026251/ENSMUSG00000026628/ENSMUSG00000048349/ENSMUSG00000050567/ENSMUSG00000019817/ENSMUSG00000029675/ENSMUSG00000010175/ENSMUSG00000072720/ENSMUSG00000036006/ENSMUSG00000028736/ENSMUSG00000030551/ENSMUSG00000002633/ENSMUSG00000049134/ENSMUSG00000052920/ENSMUSG00000062908/ENSMUSG00000017897/ENSMUSG00000062327/ENSMUSG00000031074/ENSMUSG00000030717/…	89
BP	GO:0003184	pulmonary valve morphogenesis	6/3239	12/17358	0.0138409	ENSMUSG00000028978/ENSMUSG00000026923/ENSMUSG00000039239/ENSMUSG00000027276/ENSMUSG00000032327/ENSMUSG00000031965	6
BP	GO:0003207	cardiac chamber formation	6/3239	12/17358	0.0138409	ENSMUSG00000000093/ENSMUSG00000005583/ENSMUSG00000026923/ENSMUSG00000018263/ENSMUSG00000037335/ENSMUSG00000031965	6
BP	GO:0014819	regulation of skeletal muscle contraction	6/3239	12/17358	0.0138409	ENSMUSG00000079055/ENSMUSG00000007122/ENSMUSG00000071657/ENSMUSG00000027470/ENSMUSG00000006457/ENSMUSG00000045103	6
BP	GO:0021903	rostrocaudal neural tube patterning	6/3239	12/17358	0.0138409	ENSMUSG00000002633/ENSMUSG00000022528/ENSMUSG00000022997/ENSMUSG00000025902/ENSMUSG00000061887/ENSMUSG00000027168	6
BP	GO:0021978	telencephalon regionalization	6/3239	12/17358	0.0138409	ENSMUSG00000002633/ENSMUSG00000038805/ENSMUSG00000027168/ENSMUSG00000043969/ENSMUSG00000033726/ENSMUSG00000031785	6
BP	GO:0046459	short-chain fatty acid metabolic process	6/3239	12/17358	0.0138409	ENSMUSG00000027605/ENSMUSG00000029545/ENSMUSG00000040618/ENSMUSG00000026664/ENSMUSG00000052392/ENSMUSG00000021786	6
BP	GO:0090161	Golgi ribbon formation	6/3239	12/17358	0.0138409	ENSMUSG00000026696/ENSMUSG00000000631/ENSMUSG00000026672/ENSMUSG00000022200/ENSMUSG00000063406/ENSMUSG00000002546	6
BP	GO:0051480	regulation of cytosolic calcium ion concentration	82/3239	350/17358	0.0141066	ENSMUSG00000041046/ENSMUSG00000047945/ENSMUSG00000032259/ENSMUSG00000005299/ENSMUSG00000020635/ENSMUSG00000020866/ENSMUSG00000034881/ENSMUSG00000060183/ENSMUSG00000029379/ENSMUSG00000079055/ENSMUSG00000020383/ENSMUSG00000044534/ENSMUSG00000022416/ENSMUSG00000052920/ENSMUSG00000034855/ENSMUSG00000015053/ENSMUSG00000051177/ENSMUSG00000036832/ENSMUSG00000032826/ENSMUSG00000051331/ENSMUSG00000025190/…	82
BP	GO:0070588	calcium ion transmembrane transport	70/3239	293/17358	0.0143234	ENSMUSG00000026819/ENSMUSG00000045322/ENSMUSG00000025496/ENSMUSG00000041046/ENSMUSG00000032259/ENSMUSG00000005299/ENSMUSG00000020635/ENSMUSG00000020866/ENSMUSG00000060183/ENSMUSG00000036353/ENSMUSG00000041460/ENSMUSG00000079055/ENSMUSG00000020383/ENSMUSG00000038498/ENSMUSG00000017400/ENSMUSG00000022416/ENSMUSG00000034855/ENSMUSG00000051177/ENSMUSG00000037578/ENSMUSG00000032826/ENSMUSG00000051331/…	70
BP	GO:0042391	regulation of membrane potential	94/3239	408/17358	0.0143463	ENSMUSG00000025496/ENSMUSG00000020331/ENSMUSG00000021730/ENSMUSG00000026251/ENSMUSG00000020635/ENSMUSG00000020866/ENSMUSG00000022041/ENSMUSG00000022770/ENSMUSG00000063142/ENSMUSG00000058740/ENSMUSG00000009545/ENSMUSG00000007041/ENSMUSG00000055078/ENSMUSG00000022416/ENSMUSG00000026253/ENSMUSG00000096146/ENSMUSG00000031075/ENSMUSG00000057182/ENSMUSG00000022758/ENSMUSG00000028456/ENSMUSG00000020436/…	94
BP	GO:0098698	postsynaptic specialization assembly	10/3239	26/17358	0.0144983	ENSMUSG00000060780/ENSMUSG00000063887/ENSMUSG00000047085/ENSMUSG00000042453/ENSMUSG00000021224/ENSMUSG00000013236/ENSMUSG00000037541/ENSMUSG00000024109/ENSMUSG00000033768/ENSMUSG00000071424	10
BP	GO:0003151	outflow tract morphogenesis	21/3239	70/17358	0.0145473	ENSMUSG00000000093/ENSMUSG00000030770/ENSMUSG00000029675/ENSMUSG00000005583/ENSMUSG00000021469/ENSMUSG00000022528/ENSMUSG00000006134/ENSMUSG00000025902/ENSMUSG00000026923/ENSMUSG00000025810/ENSMUSG00000039239/ENSMUSG00000021994/ENSMUSG00000027996/ENSMUSG00000022306/ENSMUSG00000050288/ENSMUSG00000026814/ENSMUSG00000017491/ENSMUSG00000046714/ENSMUSG00000027276/ENSMUSG00000051367/ENSMUSG00000031965	21
BP	GO:0060411	cardiac septum morphogenesis	21/3239	70/17358	0.0145473	ENSMUSG00000000093/ENSMUSG00000030770/ENSMUSG00000010175/ENSMUSG00000021469/ENSMUSG00000022528/ENSMUSG00000028978/ENSMUSG00000056427/ENSMUSG00000026923/ENSMUSG00000025810/ENSMUSG00000039239/ENSMUSG00000021994/ENSMUSG00000022306/ENSMUSG00000057406/ENSMUSG00000050288/ENSMUSG00000018263/ENSMUSG00000026814/ENSMUSG00000017491/ENSMUSG00000027276/ENSMUSG00000037335/ENSMUSG00000018581/ENSMUSG00000031965	21
BP	GO:0045165	cell fate commitment	58/3239	237/17358	0.0149972	ENSMUSG00000032238/ENSMUSG00000000093/ENSMUSG00000035277/ENSMUSG00000048349/ENSMUSG00000003436/ENSMUSG00000010175/ENSMUSG00000028736/ENSMUSG00000041540/ENSMUSG00000030551/ENSMUSG00000002633/ENSMUSG00000035158/ENSMUSG00000015053/ENSMUSG00000037660/ENSMUSG00000074637/ENSMUSG00000005583/ENSMUSG00000025383/ENSMUSG00000020950/ENSMUSG00000023000/ENSMUSG00000012282/ENSMUSG00000022528/ENSMUSG00000030170/…	58
BP	GO:0120034	positive regulation of plasma membrane bounded cell projection assembly	27/3239	96/17358	0.0151323	ENSMUSG00000036353/ENSMUSG00000034247/ENSMUSG00000035863/ENSMUSG00000036006/ENSMUSG00000011658/ENSMUSG00000023277/ENSMUSG00000048799/ENSMUSG00000045664/ENSMUSG00000025504/ENSMUSG00000063887/ENSMUSG00000022997/ENSMUSG00000010044/ENSMUSG00000040265/ENSMUSG00000025810/ENSMUSG00000006930/ENSMUSG00000039735/ENSMUSG00000043850/ENSMUSG00000056201/ENSMUSG00000002580/ENSMUSG00000025499/ENSMUSG00000028868/…	27
BP	GO:0001655	urogenital system development	78/3239	332/17358	0.0152928	ENSMUSG00000026768/ENSMUSG00000039994/ENSMUSG00000016494/ENSMUSG00000045515/ENSMUSG00000026494/ENSMUSG00000022770/ENSMUSG00000037003/ENSMUSG00000076441/ENSMUSG00000038192/ENSMUSG00000010175/ENSMUSG00000053040/ENSMUSG00000024987/ENSMUSG00000001288/ENSMUSG00000035262/ENSMUSG00000002633/ENSMUSG00000015053/ENSMUSG00000034687/ENSMUSG00000005583/ENSMUSG00000038721/ENSMUSG00000005397/ENSMUSG00000024169/…	78
BP	GO:0002227	innate immune response in mucosa	8/3239	19/17358	0.0155166	ENSMUSG00000069300/ENSMUSG00000069268/ENSMUSG00000018102/ENSMUSG00000000869/ENSMUSG00000058385/ENSMUSG00000047246/ENSMUSG00000062727/ENSMUSG00000079641	8
BP	GO:0033599	regulation of mammary gland epithelial cell proliferation	8/3239	19/17358	0.0155166	ENSMUSG00000070348/ENSMUSG00000020458/ENSMUSG00000032591/ENSMUSG00000017724/ENSMUSG00000058886/ENSMUSG00000022883/ENSMUSG00000028068/ENSMUSG00000047824	8
BP	GO:0043586	tongue development	8/3239	19/17358	0.0155166	ENSMUSG00000002633/ENSMUSG00000028800/ENSMUSG00000034460/ENSMUSG00000026167/ENSMUSG00000039410/ENSMUSG00000022996/ENSMUSG00000051367/ENSMUSG00000020122	8
BP	GO:0060219	camera-type eye photoreceptor cell differentiation	8/3239	19/17358	0.0155166	ENSMUSG00000021730/ENSMUSG00000075707/ENSMUSG00000041592/ENSMUSG00000036192/ENSMUSG00000024992/ENSMUSG00000024842/ENSMUSG00000021779/ENSMUSG00000028977	8
BP	GO:0070841	inclusion body assembly	8/3239	19/17358	0.0155166	ENSMUSG00000048206/ENSMUSG00000020307/ENSMUSG00000026203/ENSMUSG00000021832/ENSMUSG00000006930/ENSMUSG00000003279/ENSMUSG00000049792/ENSMUSG00000023826	8
BP	GO:1905874	regulation of postsynaptic density organization	8/3239	19/17358	0.0155166	ENSMUSG00000060780/ENSMUSG00000047085/ENSMUSG00000013236/ENSMUSG00000056201/ENSMUSG00000024109/ENSMUSG00000024304/ENSMUSG00000071424/ENSMUSG00000039671	8
BP	GO:0030809	negative regulation of nucleotide biosynthetic process	11/3239	30/17358	0.0155963	ENSMUSG00000032259/ENSMUSG00000035863/ENSMUSG00000030717/ENSMUSG00000034748/ENSMUSG00000048120/ENSMUSG00000069170/ENSMUSG00000051431/ENSMUSG00000026496/ENSMUSG00000036362/ENSMUSG00000006457/ENSMUSG00000039059	11
BP	GO:0045652	regulation of megakaryocyte differentiation	11/3239	30/17358	0.0155963	ENSMUSG00000069274/ENSMUSG00000015053/ENSMUSG00000005583/ENSMUSG00000029373/ENSMUSG00000096010/ENSMUSG00000109324/ENSMUSG00000060981/ENSMUSG00000060639/ENSMUSG00000061482/ENSMUSG00000022847/ENSMUSG00000060678	11
BP	GO:0060632	regulation of microtubule-based movement	11/3239	30/17358	0.0155963	ENSMUSG00000038498/ENSMUSG00000039963/ENSMUSG00000038756/ENSMUSG00000018395/ENSMUSG00000006464/ENSMUSG00000006930/ENSMUSG00000031831/ENSMUSG00000032118/ENSMUSG00000018581/ENSMUSG00000031221/ENSMUSG00000031393	11
BP	GO:0070306	lens fiber cell differentiation	11/3239	30/17358	0.0155963	ENSMUSG00000025229/ENSMUSG00000027737/ENSMUSG00000010175/ENSMUSG00000038805/ENSMUSG00000026728/ENSMUSG00000073658/ENSMUSG00000067299/ENSMUSG00000026872/ENSMUSG00000055435/ENSMUSG00000044518/ENSMUSG00000024041	11
BP	GO:1900372	negative regulation of purine nucleotide biosynthetic process	11/3239	30/17358	0.0155963	ENSMUSG00000032259/ENSMUSG00000035863/ENSMUSG00000030717/ENSMUSG00000034748/ENSMUSG00000048120/ENSMUSG00000069170/ENSMUSG00000051431/ENSMUSG00000026496/ENSMUSG00000036362/ENSMUSG00000006457/ENSMUSG00000039059	11
BP	GO:0090101	negative regulation of transmembrane receptor protein serine/threonine kinase signaling pathway	29/3239	105/17358	0.0156321	ENSMUSG00000038192/ENSMUSG00000042254/ENSMUSG00000041120/ENSMUSG00000092035/ENSMUSG00000035011/ENSMUSG00000022997/ENSMUSG00000029163/ENSMUSG00000041911/ENSMUSG00000026923/ENSMUSG00000021994/ENSMUSG00000027996/ENSMUSG00000030782/ENSMUSG00000026814/ENSMUSG00000021765/ENSMUSG00000020484/ENSMUSG00000006205/ENSMUSG00000039410/ENSMUSG00000040003/ENSMUSG00000006958/ENSMUSG00000031963/ENSMUSG00000020325/…	29
BP	GO:0035308	negative regulation of protein dephosphorylation	18/3239	58/17358	0.0159511	ENSMUSG00000020635/ENSMUSG00000022490/ENSMUSG00000002930/ENSMUSG00000039515/ENSMUSG00000074922/ENSMUSG00000062866/ENSMUSG00000030421/ENSMUSG00000037166/ENSMUSG00000026779/ENSMUSG00000025129/ENSMUSG00000037754/ENSMUSG00000061718/ENSMUSG00000032562/ENSMUSG00000021209/ENSMUSG00000032966/ENSMUSG00000022488/ENSMUSG00000052221/ENSMUSG00000031221	18
BP	GO:0060537	muscle tissue development	92/3239	400/17358	0.0159656	ENSMUSG00000026768/ENSMUSG00000030562/ENSMUSG00000000093/ENSMUSG00000026251/ENSMUSG00000026628/ENSMUSG00000048349/ENSMUSG00000022770/ENSMUSG00000050567/ENSMUSG00000019817/ENSMUSG00000029675/ENSMUSG00000010175/ENSMUSG00000072720/ENSMUSG00000036006/ENSMUSG00000028736/ENSMUSG00000030551/ENSMUSG00000002633/ENSMUSG00000049134/ENSMUSG00000052920/ENSMUSG00000062908/ENSMUSG00000017897/ENSMUSG00000062327/…	92
BP	GO:0006909	phagocytosis	46/3239	182/17358	0.0160722	ENSMUSG00000039145/ENSMUSG00000068923/ENSMUSG00000000631/ENSMUSG00000026878/ENSMUSG00000029484/ENSMUSG00000030830/ENSMUSG00000002602/ENSMUSG00000015053/ENSMUSG00000051951/ENSMUSG00000019944/ENSMUSG00000037446/ENSMUSG00000058325/ENSMUSG00000034902/ENSMUSG00000015533/ENSMUSG00000030707/ENSMUSG00000015656/ENSMUSG00000068798/ENSMUSG00000027298/ENSMUSG00000004319/ENSMUSG00000057729/ENSMUSG00000068040/…	46
BP	GO:0006333	chromatin assembly or disassembly	39/3239	150/17358	0.0161059	ENSMUSG00000069274/ENSMUSG00000030041/ENSMUSG00000069300/ENSMUSG00000002307/ENSMUSG00000019857/ENSMUSG00000069273/ENSMUSG00000069268/ENSMUSG00000052565/ENSMUSG00000034748/ENSMUSG00000018102/ENSMUSG00000074671/ENSMUSG00000058385/ENSMUSG00000096010/ENSMUSG00000027018/ENSMUSG00000039473/ENSMUSG00000047246/ENSMUSG00000005470/ENSMUSG00000003437/ENSMUSG00000060981/ENSMUSG00000057236/ENSMUSG00000056758/…	39
BP	GO:0030326	embryonic limb morphogenesis	33/3239	123/17358	0.0161551	ENSMUSG00000000093/ENSMUSG00000000094/ENSMUSG00000036602/ENSMUSG00000001288/ENSMUSG00000002633/ENSMUSG00000011658/ENSMUSG00000034687/ENSMUSG00000051331/ENSMUSG00000028800/ENSMUSG00000021469/ENSMUSG00000037169/ENSMUSG00000048450/ENSMUSG00000024169/ENSMUSG00000022286/ENSMUSG00000026923/ENSMUSG00000039239/ENSMUSG00000021994/ENSMUSG00000004885/ENSMUSG00000027996/ENSMUSG00000001039/ENSMUSG00000022510/…	33
BP	GO:0035113	embryonic appendage morphogenesis	33/3239	123/17358	0.0161551	ENSMUSG00000000093/ENSMUSG00000000094/ENSMUSG00000036602/ENSMUSG00000001288/ENSMUSG00000002633/ENSMUSG00000011658/ENSMUSG00000034687/ENSMUSG00000051331/ENSMUSG00000028800/ENSMUSG00000021469/ENSMUSG00000037169/ENSMUSG00000048450/ENSMUSG00000024169/ENSMUSG00000022286/ENSMUSG00000026923/ENSMUSG00000039239/ENSMUSG00000021994/ENSMUSG00000004885/ENSMUSG00000027996/ENSMUSG00000001039/ENSMUSG00000022510/…	33
BP	GO:0048736	appendage development	44/3239	173/17358	0.0163865	ENSMUSG00000000093/ENSMUSG00000027737/ENSMUSG00000000094/ENSMUSG00000036602/ENSMUSG00000021136/ENSMUSG00000001288/ENSMUSG00000030551/ENSMUSG00000002633/ENSMUSG00000011658/ENSMUSG00000034687/ENSMUSG00000051331/ENSMUSG00000028800/ENSMUSG00000021469/ENSMUSG00000037169/ENSMUSG00000048450/ENSMUSG00000024169/ENSMUSG00000022286/ENSMUSG00000026923/ENSMUSG00000039239/ENSMUSG00000021994/ENSMUSG00000004885/…	44
BP	GO:0060173	limb development	44/3239	173/17358	0.0163865	ENSMUSG00000000093/ENSMUSG00000027737/ENSMUSG00000000094/ENSMUSG00000036602/ENSMUSG00000021136/ENSMUSG00000001288/ENSMUSG00000030551/ENSMUSG00000002633/ENSMUSG00000011658/ENSMUSG00000034687/ENSMUSG00000051331/ENSMUSG00000028800/ENSMUSG00000021469/ENSMUSG00000037169/ENSMUSG00000048450/ENSMUSG00000024169/ENSMUSG00000022286/ENSMUSG00000026923/ENSMUSG00000039239/ENSMUSG00000021994/ENSMUSG00000004885/…	44
BP	GO:0042303	molting cycle	28/3239	101/17358	0.0164659	ENSMUSG00000035557/ENSMUSG00000031887/ENSMUSG00000002633/ENSMUSG00000011658/ENSMUSG00000028403/ENSMUSG00000025223/ENSMUSG00000053797/ENSMUSG00000028800/ENSMUSG00000021469/ENSMUSG00000038415/ENSMUSG00000038324/ENSMUSG00000001420/ENSMUSG00000026923/ENSMUSG00000015647/ENSMUSG00000039239/ENSMUSG00000026167/ENSMUSG00000021994/ENSMUSG00000024927/ENSMUSG00000055116/ENSMUSG00000022510/ENSMUSG00000045545/…	28
BP	GO:0042633	hair cycle	28/3239	101/17358	0.0164659	ENSMUSG00000035557/ENSMUSG00000031887/ENSMUSG00000002633/ENSMUSG00000011658/ENSMUSG00000028403/ENSMUSG00000025223/ENSMUSG00000053797/ENSMUSG00000028800/ENSMUSG00000021469/ENSMUSG00000038415/ENSMUSG00000038324/ENSMUSG00000001420/ENSMUSG00000026923/ENSMUSG00000015647/ENSMUSG00000039239/ENSMUSG00000026167/ENSMUSG00000021994/ENSMUSG00000024927/ENSMUSG00000055116/ENSMUSG00000022510/ENSMUSG00000045545/…	28
BP	GO:0032535	regulation of cellular component size	84/3239	362/17358	0.0166122	ENSMUSG00000045795/ENSMUSG00000021904/ENSMUSG00000022770/ENSMUSG00000029675/ENSMUSG00000030545/ENSMUSG00000031389/ENSMUSG00000037552/ENSMUSG00000063142/ENSMUSG00000020458/ENSMUSG00000023277/ENSMUSG00000025497/ENSMUSG00000036832/ENSMUSG00000019944/ENSMUSG00000051243/ENSMUSG00000000305/ENSMUSG00000038264/ENSMUSG00000045664/ENSMUSG00000030707/ENSMUSG00000001313/ENSMUSG00000036634/ENSMUSG00000044086/…	84
BP	GO:0003197	endocardial cushion development	13/3239	38/17358	0.0166864	ENSMUSG00000000093/ENSMUSG00000021469/ENSMUSG00000048450/ENSMUSG00000015627/ENSMUSG00000028978/ENSMUSG00000042812/ENSMUSG00000026923/ENSMUSG00000039239/ENSMUSG00000018263/ENSMUSG00000026814/ENSMUSG00000027276/ENSMUSG00000038132/ENSMUSG00000031965	13
BP	GO:0044091	membrane biogenesis	13/3239	38/17358	0.0166864	ENSMUSG00000030545/ENSMUSG00000063887/ENSMUSG00000030365/ENSMUSG00000039316/ENSMUSG00000004207/ENSMUSG00000020315/ENSMUSG00000040003/ENSMUSG00000024109/ENSMUSG00000013921/ENSMUSG00000033768/ENSMUSG00000024304/ENSMUSG00000069601/ENSMUSG00000003464	13
BP	GO:0006911	phagocytosis, engulfment	15/3239	46/17358	0.0167942	ENSMUSG00000015053/ENSMUSG00000051951/ENSMUSG00000019944/ENSMUSG00000015533/ENSMUSG00000004319/ENSMUSG00000026879/ENSMUSG00000034652/ENSMUSG00000022488/ENSMUSG00000030047/ENSMUSG00000000440/ENSMUSG00000042631/ENSMUSG00000023992/ENSMUSG00000018012/ENSMUSG00000058715/ENSMUSG00000020263	15
BP	GO:0032653	regulation of interleukin-10 production	15/3239	46/17358	0.0167942	ENSMUSG00000045322/ENSMUSG00000016494/ENSMUSG00000020101/ENSMUSG00000027995/ENSMUSG00000031551/ENSMUSG00000025383/ENSMUSG00000000869/ENSMUSG00000030579/ENSMUSG00000020601/ENSMUSG00000014773/ENSMUSG00000016493/ENSMUSG00000023992/ENSMUSG00000055447/ENSMUSG00000058715/ENSMUSG00000010054	15
BP	GO:0045665	negative regulation of neuron differentiation	57/3239	234/17358	0.0172876	ENSMUSG00000021904/ENSMUSG00000037855/ENSMUSG00000031389/ENSMUSG00000020458/ENSMUSG00000071757/ENSMUSG00000075707/ENSMUSG00000002633/ENSMUSG00000045287/ENSMUSG00000038805/ENSMUSG00000068327/ENSMUSG00000043456/ENSMUSG00000032329/ENSMUSG00000038264/ENSMUSG00000026728/ENSMUSG00000020950/ENSMUSG00000022528/ENSMUSG00000036634/ENSMUSG00000038533/ENSMUSG00000063887/ENSMUSG00000028969/ENSMUSG00000020454/…	57
BP	GO:0022404	molting cycle process	24/3239	84/17358	0.0174881	ENSMUSG00000035557/ENSMUSG00000031887/ENSMUSG00000002633/ENSMUSG00000011658/ENSMUSG00000028403/ENSMUSG00000025223/ENSMUSG00000028800/ENSMUSG00000021469/ENSMUSG00000038415/ENSMUSG00000038324/ENSMUSG00000001420/ENSMUSG00000026923/ENSMUSG00000015647/ENSMUSG00000039239/ENSMUSG00000026167/ENSMUSG00000021994/ENSMUSG00000024927/ENSMUSG00000022510/ENSMUSG00000021765/ENSMUSG00000022996/ENSMUSG00000020140/…	24
BP	GO:0022405	hair cycle process	24/3239	84/17358	0.0174881	ENSMUSG00000035557/ENSMUSG00000031887/ENSMUSG00000002633/ENSMUSG00000011658/ENSMUSG00000028403/ENSMUSG00000025223/ENSMUSG00000028800/ENSMUSG00000021469/ENSMUSG00000038415/ENSMUSG00000038324/ENSMUSG00000001420/ENSMUSG00000026923/ENSMUSG00000015647/ENSMUSG00000039239/ENSMUSG00000026167/ENSMUSG00000021994/ENSMUSG00000024927/ENSMUSG00000022510/ENSMUSG00000021765/ENSMUSG00000022996/ENSMUSG00000020140/…	24
BP	GO:0048864	stem cell development	24/3239	84/17358	0.0174881	ENSMUSG00000021904/ENSMUSG00000069769/ENSMUSG00000036602/ENSMUSG00000002633/ENSMUSG00000062432/ENSMUSG00000038264/ENSMUSG00000022528/ENSMUSG00000004872/ENSMUSG00000012520/ENSMUSG00000015647/ENSMUSG00000025810/ENSMUSG00000026872/ENSMUSG00000056201/ENSMUSG00000027168/ENSMUSG00000034684/ENSMUSG00000028883/ENSMUSG00000046714/ENSMUSG00000026193/ENSMUSG00000027276/ENSMUSG00000064138/ENSMUSG00000031073/…	24
BP	GO:0021871	forebrain regionalization	9/3239	23/17358	0.0177556	ENSMUSG00000002633/ENSMUSG00000038805/ENSMUSG00000022997/ENSMUSG00000027168/ENSMUSG00000043969/ENSMUSG00000001496/ENSMUSG00000033726/ENSMUSG00000031785/ENSMUSG00000022382	9
BP	GO:1903670	regulation of sprouting angiogenesis	20/3239	67/17358	0.0177851	ENSMUSG00000001036/ENSMUSG00000034881/ENSMUSG00000002633/ENSMUSG00000015053/ENSMUSG00000062352/ENSMUSG00000037754/ENSMUSG00000026923/ENSMUSG00000025810/ENSMUSG00000030022/ENSMUSG00000058444/ENSMUSG00000031834/ENSMUSG00000046714/ENSMUSG00000030660/ENSMUSG00000031963/ENSMUSG00000005413/ENSMUSG00000024659/ENSMUSG00000014773/ENSMUSG00000066551/ENSMUSG00000021139/ENSMUSG00000026842	20
BP	GO:0007050	cell cycle arrest	35/3239	133/17358	0.0181764	ENSMUSG00000070348/ENSMUSG00000045795/ENSMUSG00000002968/ENSMUSG00000048349/ENSMUSG00000005469/ENSMUSG00000026667/ENSMUSG00000036006/ENSMUSG00000029207/ENSMUSG00000095789/ENSMUSG00000074637/ENSMUSG00000010067/ENSMUSG00000026817/ENSMUSG00000038872/ENSMUSG00000030330/ENSMUSG00000071415/ENSMUSG00000026923/ENSMUSG00000039239/ENSMUSG00000056758/ENSMUSG00000021585/ENSMUSG00000017146/ENSMUSG00000000392/…	35
BP	GO:0007611	learning or memory	63/3239	263/17358	0.0182935	ENSMUSG00000026768/ENSMUSG00000025496/ENSMUSG00000021314/ENSMUSG00000096225/ENSMUSG00000039913/ENSMUSG00000032259/ENSMUSG00000027737/ENSMUSG00000047250/ENSMUSG00000074923/ENSMUSG00000079055/ENSMUSG00000040136/ENSMUSG00000055078/ENSMUSG00000019970/ENSMUSG00000053965/ENSMUSG00000051177/ENSMUSG00000051331/ENSMUSG00000005583/ENSMUSG00000027827/ENSMUSG00000028969/ENSMUSG00000030043/ENSMUSG00000070570/…	63
BP	GO:0006942	regulation of striated muscle contraction	23/3239	80/17358	0.0183192	ENSMUSG00000020635/ENSMUSG00000022770/ENSMUSG00000009545/ENSMUSG00000079055/ENSMUSG00000061723/ENSMUSG00000053965/ENSMUSG00000032826/ENSMUSG00000051331/ENSMUSG00000021699/ENSMUSG00000060843/ENSMUSG00000036570/ENSMUSG00000001552/ENSMUSG00000007122/ENSMUSG00000020439/ENSMUSG00000071657/ENSMUSG00000019997/ENSMUSG00000007097/ENSMUSG00000027470/ENSMUSG00000006457/ENSMUSG00000041957/ENSMUSG00000054640/…	23
BP	GO:0045860	positive regulation of protein kinase activity	101/3239	446/17358	0.0183757	ENSMUSG00000031392/ENSMUSG00000070348/ENSMUSG00000045322/ENSMUSG00000025496/ENSMUSG00000039913/ENSMUSG00000028613/ENSMUSG00000024163/ENSMUSG00000030562/ENSMUSG00000015312/ENSMUSG00000032259/ENSMUSG00000022770/ENSMUSG00000074923/ENSMUSG00000010175/ENSMUSG00000028044/ENSMUSG00000002307/ENSMUSG00000003423/ENSMUSG00000038412/ENSMUSG00000035773/ENSMUSG00000024948/ENSMUSG00000056313/ENSMUSG00000042284/…	101
BP	GO:0010324	membrane invagination	19/3239	63/17358	0.0184349	ENSMUSG00000068923/ENSMUSG00000042364/ENSMUSG00000039754/ENSMUSG00000015053/ENSMUSG00000051951/ENSMUSG00000019944/ENSMUSG00000015533/ENSMUSG00000004319/ENSMUSG00000039735/ENSMUSG00000026879/ENSMUSG00000034652/ENSMUSG00000022488/ENSMUSG00000030047/ENSMUSG00000000440/ENSMUSG00000042631/ENSMUSG00000023992/ENSMUSG00000018012/ENSMUSG00000058715/ENSMUSG00000020263	19
BP	GO:1904888	cranial skeletal system development	19/3239	63/17358	0.0184349	ENSMUSG00000040675/ENSMUSG00000059049/ENSMUSG00000005583/ENSMUSG00000021469/ENSMUSG00000024169/ENSMUSG00000034460/ENSMUSG00000006134/ENSMUSG00000022286/ENSMUSG00000014030/ENSMUSG00000039239/ENSMUSG00000022510/ENSMUSG00000054008/ENSMUSG00000030849/ENSMUSG00000024134/ENSMUSG00000046714/ENSMUSG00000051367/ENSMUSG00000050917/ENSMUSG00000023391/ENSMUSG00000025580	19
BP	GO:0045836	positive regulation of meiotic nuclear division	7/3239	16/17358	0.0184963	ENSMUSG00000063704/ENSMUSG00000051177/ENSMUSG00000021469/ENSMUSG00000048450/ENSMUSG00000021994/ENSMUSG00000010592/ENSMUSG00000019773	7
BP	GO:0048486	parasympathetic nervous system development	7/3239	16/17358	0.0184963	ENSMUSG00000022528/ENSMUSG00000012520/ENSMUSG00000025810/ENSMUSG00000075588/ENSMUSG00000034684/ENSMUSG00000028883/ENSMUSG00000051367	7
BP	GO:0060841	venous blood vessel development	7/3239	16/17358	0.0184963	ENSMUSG00000010175/ENSMUSG00000042812/ENSMUSG00000026923/ENSMUSG00000000378/ENSMUSG00000026814/ENSMUSG00000046318/ENSMUSG00000031965	7
BP	GO:0071498	cellular response to fluid shear stress	7/3239	16/17358	0.0184963	ENSMUSG00000076441/ENSMUSG00000024454/ENSMUSG00000001034/ENSMUSG00000005583/ENSMUSG00000059456/ENSMUSG00000020484/ENSMUSG00000022367	7
BP	GO:0048754	branching morphogenesis of an epithelial tube	40/3239	156/17358	0.0187315	ENSMUSG00000039994/ENSMUSG00000022770/ENSMUSG00000030218/ENSMUSG00000002633/ENSMUSG00000037242/ENSMUSG00000037660/ENSMUSG00000034748/ENSMUSG00000021469/ENSMUSG00000038721/ENSMUSG00000037169/ENSMUSG00000017724/ENSMUSG00000034460/ENSMUSG00000031502/ENSMUSG00000022997/ENSMUSG00000042812/ENSMUSG00000026923/ENSMUSG00000015647/ENSMUSG00000025810/ENSMUSG00000021994/ENSMUSG00000056758/ENSMUSG00000027996/…	40
BP	GO:0046785	microtubule polymerization	22/3239	76/17358	0.0191678	ENSMUSG00000051786/ENSMUSG00000031865/ENSMUSG00000090877/ENSMUSG00000064302/ENSMUSG00000019970/ENSMUSG00000020457/ENSMUSG00000091971/ENSMUSG00000014158/ENSMUSG00000052727/ENSMUSG00000026933/ENSMUSG00000014747/ENSMUSG00000049550/ENSMUSG00000035198/ENSMUSG00000013921/ENSMUSG00000019773/ENSMUSG00000031393/ENSMUSG00000014846/ENSMUSG00000020181/ENSMUSG00000045007/ENSMUSG00000026842/ENSMUSG00000002546/…	22
BP	GO:0021987	cerebral cortex development	32/3239	120/17358	0.0192311	ENSMUSG00000028613/ENSMUSG00000045515/ENSMUSG00000035277/ENSMUSG00000036353/ENSMUSG00000020458/ENSMUSG00000028645/ENSMUSG00000051177/ENSMUSG00000048799/ENSMUSG00000020950/ENSMUSG00000006134/ENSMUSG00000026192/ENSMUSG00000028969/ENSMUSG00000006464/ENSMUSG00000014030/ENSMUSG00000025810/ENSMUSG00000032064/ENSMUSG00000042453/ENSMUSG00000013236/ENSMUSG00000028747/ENSMUSG00000027168/ENSMUSG00000028883/…	32
BP	GO:0090169	regulation of spindle assembly	10/3239	27/17358	0.0192586	ENSMUSG00000090877/ENSMUSG00000036006/ENSMUSG00000063704/ENSMUSG00000020457/ENSMUSG00000029110/ENSMUSG00000027883/ENSMUSG00000091971/ENSMUSG00000038467/ENSMUSG00000000743/ENSMUSG00000034252	10
BP	GO:0046434	organophosphate catabolic process	49/3239	198/17358	0.019538	ENSMUSG00000031842/ENSMUSG00000019989/ENSMUSG00000023456/ENSMUSG00000042462/ENSMUSG00000036257/ENSMUSG00000023868/ENSMUSG00000005899/ENSMUSG00000038704/ENSMUSG00000037370/ENSMUSG00000053965/ENSMUSG00000051177/ENSMUSG00000030717/ENSMUSG00000019990/ENSMUSG00000034748/ENSMUSG00000006542/ENSMUSG00000002588/ENSMUSG00000048120/ENSMUSG00000027203/ENSMUSG00000035011/ENSMUSG00000098488/ENSMUSG00000032177/…	49
BP	GO:0099024	plasma membrane invagination	17/3239	55/17358	0.019622	ENSMUSG00000042364/ENSMUSG00000039754/ENSMUSG00000015053/ENSMUSG00000051951/ENSMUSG00000019944/ENSMUSG00000015533/ENSMUSG00000004319/ENSMUSG00000026879/ENSMUSG00000034652/ENSMUSG00000022488/ENSMUSG00000030047/ENSMUSG00000000440/ENSMUSG00000042631/ENSMUSG00000023992/ENSMUSG00000018012/ENSMUSG00000058715/ENSMUSG00000020263	17
BP	GO:0008544	epidermis development	56/3239	231/17358	0.0199033	ENSMUSG00000026922/ENSMUSG00000047250/ENSMUSG00000035557/ENSMUSG00000031887/ENSMUSG00000036006/ENSMUSG00000002633/ENSMUSG00000011658/ENSMUSG00000028403/ENSMUSG00000037242/ENSMUSG00000025223/ENSMUSG00000053797/ENSMUSG00000028800/ENSMUSG00000021469/ENSMUSG00000037169/ENSMUSG00000021108/ENSMUSG00000038415/ENSMUSG00000022528/ENSMUSG00000038324/ENSMUSG00000052613/ENSMUSG00000018395/ENSMUSG00000022286/…	56
BP	GO:0005977	glycogen metabolic process	21/3239	72/17358	0.0200283	ENSMUSG00000022490/ENSMUSG00000028310/ENSMUSG00000025579/ENSMUSG00000037370/ENSMUSG00000062908/ENSMUSG00000006542/ENSMUSG00000025537/ENSMUSG00000026274/ENSMUSG00000038894/ENSMUSG00000024440/ENSMUSG00000025127/ENSMUSG00000048583/ENSMUSG00000078650/ENSMUSG00000032648/ENSMUSG00000030815/ENSMUSG00000020053/ENSMUSG00000028944/ENSMUSG00000066551/ENSMUSG00000021069/ENSMUSG00000029992/ENSMUSG00000040385	21
BP	GO:0006073	cellular glucan metabolic process	21/3239	72/17358	0.0200283	ENSMUSG00000022490/ENSMUSG00000028310/ENSMUSG00000025579/ENSMUSG00000037370/ENSMUSG00000062908/ENSMUSG00000006542/ENSMUSG00000025537/ENSMUSG00000026274/ENSMUSG00000038894/ENSMUSG00000024440/ENSMUSG00000025127/ENSMUSG00000048583/ENSMUSG00000078650/ENSMUSG00000032648/ENSMUSG00000030815/ENSMUSG00000020053/ENSMUSG00000028944/ENSMUSG00000066551/ENSMUSG00000021069/ENSMUSG00000029992/ENSMUSG00000040385	21
BP	GO:0044042	glucan metabolic process	21/3239	72/17358	0.0200283	ENSMUSG00000022490/ENSMUSG00000028310/ENSMUSG00000025579/ENSMUSG00000037370/ENSMUSG00000062908/ENSMUSG00000006542/ENSMUSG00000025537/ENSMUSG00000026274/ENSMUSG00000038894/ENSMUSG00000024440/ENSMUSG00000025127/ENSMUSG00000048583/ENSMUSG00000078650/ENSMUSG00000032648/ENSMUSG00000030815/ENSMUSG00000020053/ENSMUSG00000028944/ENSMUSG00000066551/ENSMUSG00000021069/ENSMUSG00000029992/ENSMUSG00000040385	21
BP	GO:0071824	protein-DNA complex subunit organization	53/3239	217/17358	0.0200628	ENSMUSG00000069274/ENSMUSG00000059518/ENSMUSG00000069300/ENSMUSG00000002307/ENSMUSG00000009596/ENSMUSG00000019857/ENSMUSG00000003423/ENSMUSG00000025144/ENSMUSG00000069273/ENSMUSG00000069268/ENSMUSG00000052565/ENSMUSG00000029423/ENSMUSG00000018102/ENSMUSG00000074671/ENSMUSG00000058385/ENSMUSG00000071415/ENSMUSG00000096010/ENSMUSG00000029110/ENSMUSG00000027018/ENSMUSG00000039473/ENSMUSG00000047246/…	53
BP	GO:0032515	negative regulation of phosphoprotein phosphatase activity	16/3239	51/17358	0.0201202	ENSMUSG00000020635/ENSMUSG00000022490/ENSMUSG00000002930/ENSMUSG00000039515/ENSMUSG00000074922/ENSMUSG00000062866/ENSMUSG00000030421/ENSMUSG00000037166/ENSMUSG00000026779/ENSMUSG00000025129/ENSMUSG00000061718/ENSMUSG00000032562/ENSMUSG00000021209/ENSMUSG00000032966/ENSMUSG00000022488/ENSMUSG00000052221	16
BP	GO:0045445	myoblast differentiation	24/3239	85/17358	0.0201723	ENSMUSG00000000093/ENSMUSG00000050567/ENSMUSG00000036006/ENSMUSG00000002633/ENSMUSG00000034855/ENSMUSG00000062327/ENSMUSG00000051177/ENSMUSG00000005583/ENSMUSG00000027827/ENSMUSG00000014776/ENSMUSG00000004939/ENSMUSG00000026923/ENSMUSG00000022610/ENSMUSG00000079110/ENSMUSG00000110206/ENSMUSG00000022996/ENSMUSG00000002250/ENSMUSG00000070705/ENSMUSG00000020053/ENSMUSG00000029417/ENSMUSG00000023075/…	24
BP	GO:0003016	respiratory system process	11/3239	31/17358	0.0201914	ENSMUSG00000031840/ENSMUSG00000025579/ENSMUSG00000039069/ENSMUSG00000063887/ENSMUSG00000091898/ENSMUSG00000012520/ENSMUSG00000026247/ENSMUSG00000033585/ENSMUSG00000046318/ENSMUSG00000031393/ENSMUSG00000007097	11
BP	GO:0043001	Golgi to plasma membrane protein transport	12/3239	35/17358	0.0206895	ENSMUSG00000026696/ENSMUSG00000031889/ENSMUSG00000006464/ENSMUSG00000026672/ENSMUSG00000023043/ENSMUSG00000079657/ENSMUSG00000020315/ENSMUSG00000073002/ENSMUSG00000022200/ENSMUSG00000020740/ENSMUSG00000069601/ENSMUSG00000045503	12
BP	GO:0045746	negative regulation of Notch signaling pathway	12/3239	35/17358	0.0206895	ENSMUSG00000029600/ENSMUSG00000003436/ENSMUSG00000056313/ENSMUSG00000015053/ENSMUSG00000001098/ENSMUSG00000038533/ENSMUSG00000035011/ENSMUSG00000026921/ENSMUSG00000041911/ENSMUSG00000027276/ENSMUSG00000040856/ENSMUSG00000023391	12
BP	GO:0045747	positive regulation of Notch signaling pathway	12/3239	35/17358	0.0206895	ENSMUSG00000001036/ENSMUSG00000057230/ENSMUSG00000022528/ENSMUSG00000062352/ENSMUSG00000022997/ENSMUSG00000015627/ENSMUSG00000026923/ENSMUSG00000039239/ENSMUSG00000022510/ENSMUSG00000030092/ENSMUSG00000027276/ENSMUSG00000014773	12
BP	GO:0007416	synapse assembly	40/3239	157/17358	0.0207271	ENSMUSG00000045083/ENSMUSG00000032259/ENSMUSG00000055003/ENSMUSG00000041592/ENSMUSG00000032589/ENSMUSG00000020436/ENSMUSG00000033676/ENSMUSG00000005583/ENSMUSG00000060780/ENSMUSG00000034460/ENSMUSG00000006134/ENSMUSG00000063887/ENSMUSG00000036957/ENSMUSG00000013033/ENSMUSG00000028969/ENSMUSG00000040265/ENSMUSG00000032593/ENSMUSG00000047085/ENSMUSG00000042453/ENSMUSG00000036606/ENSMUSG00000021994/…	40
BP	GO:0045581	negative regulation of T cell differentiation	13/3239	39/17358	0.0208589	ENSMUSG00000031885/ENSMUSG00000052713/ENSMUSG00000002633/ENSMUSG00000030124/ENSMUSG00000039377/ENSMUSG00000040423/ENSMUSG00000000869/ENSMUSG00000029603/ENSMUSG00000062312/ENSMUSG00000036931/ENSMUSG00000000693/ENSMUSG00000028042/ENSMUSG00000024659	13
BP	GO:0044264	cellular polysaccharide metabolic process	26/3239	94/17358	0.020865	ENSMUSG00000107167/ENSMUSG00000022490/ENSMUSG00000028310/ENSMUSG00000025579/ENSMUSG00000037370/ENSMUSG00000062908/ENSMUSG00000006542/ENSMUSG00000061731/ENSMUSG00000025537/ENSMUSG00000026274/ENSMUSG00000038894/ENSMUSG00000024440/ENSMUSG00000025127/ENSMUSG00000048583/ENSMUSG00000078650/ENSMUSG00000032648/ENSMUSG00000069920/ENSMUSG00000054008/ENSMUSG00000022367/ENSMUSG00000030815/ENSMUSG00000020053/…	26
BP	GO:0045666	positive regulation of neuron differentiation	95/3239	419/17358	0.020998	ENSMUSG00000030084/ENSMUSG00000040037/ENSMUSG00000039145/ENSMUSG00000028613/ENSMUSG00000024163/ENSMUSG00000030270/ENSMUSG00000007038/ENSMUSG00000020635/ENSMUSG00000025586/ENSMUSG00000056071/ENSMUSG00000031787/ENSMUSG00000010175/ENSMUSG00000019970/ENSMUSG00000002633/ENSMUSG00000015053/ENSMUSG00000060279/ENSMUSG00000041120/ENSMUSG00000023277/ENSMUSG00000037660/ENSMUSG00000036832/ENSMUSG00000051243/…	95
BP	GO:0000212	meiotic spindle organization	6/3239	13/17358	0.0217044	ENSMUSG00000000486/ENSMUSG00000035198/ENSMUSG00000019773/ENSMUSG00000058290/ENSMUSG00000045007/ENSMUSG00000002546	6
BP	GO:0001731	formation of translation preinitiation complex	6/3239	13/17358	0.0217044	ENSMUSG00000021282/ENSMUSG00000044533/ENSMUSG00000074129/ENSMUSG00000040731/ENSMUSG00000046591/ENSMUSG00000058655	6
BP	GO:0007194	negative regulation of adenylate cyclase activity	6/3239	13/17358	0.0217044	ENSMUSG00000032259/ENSMUSG00000035863/ENSMUSG00000069170/ENSMUSG00000051431/ENSMUSG00000036362/ENSMUSG00000039059	6
BP	GO:0009143	nucleoside triphosphate catabolic process	6/3239	13/17358	0.0217044	ENSMUSG00000019989/ENSMUSG00000042462/ENSMUSG00000037370/ENSMUSG00000027203/ENSMUSG00000025192/ENSMUSG00000074797	6
BP	GO:0010715	regulation of extracellular matrix disassembly	6/3239	13/17358	0.0217044	ENSMUSG00000064302/ENSMUSG00000026674/ENSMUSG00000035000/ENSMUSG00000039239/ENSMUSG00000000392/ENSMUSG00000050357	6
BP	GO:0019184	nonribosomal peptide biosynthetic process	6/3239	13/17358	0.0217044	ENSMUSG00000027737/ENSMUSG00000027610/ENSMUSG00000024158/ENSMUSG00000074604/ENSMUSG00000027603/ENSMUSG00000028124	6
BP	GO:0030815	negative regulation of cAMP metabolic process	6/3239	13/17358	0.0217044	ENSMUSG00000032259/ENSMUSG00000035863/ENSMUSG00000069170/ENSMUSG00000051431/ENSMUSG00000036362/ENSMUSG00000039059	6
BP	GO:0030818	negative regulation of cAMP biosynthetic process	6/3239	13/17358	0.0217044	ENSMUSG00000032259/ENSMUSG00000035863/ENSMUSG00000069170/ENSMUSG00000051431/ENSMUSG00000036362/ENSMUSG00000039059	6
BP	GO:0032717	negative regulation of interleukin-8 production	6/3239	13/17358	0.0217044	ENSMUSG00000045322/ENSMUSG00000034889/ENSMUSG00000058444/ENSMUSG00000033902/ENSMUSG00000024659/ENSMUSG00000020125	6
BP	GO:0034331	cell junction maintenance	6/3239	13/17358	0.0217044	ENSMUSG00000005699/ENSMUSG00000057729/ENSMUSG00000045659/ENSMUSG00000031788/ENSMUSG00000041957/ENSMUSG00000068036	6
BP	GO:0038094	Fc-gamma receptor signaling pathway	6/3239	13/17358	0.0217044	ENSMUSG00000068798/ENSMUSG00000055447/ENSMUSG00000058715/ENSMUSG00000020263/ENSMUSG00000059089/ENSMUSG00000026395	6
BP	GO:0051451	myoblast migration	6/3239	13/17358	0.0217044	ENSMUSG00000034460/ENSMUSG00000062352/ENSMUSG00000051367/ENSMUSG00000023075/ENSMUSG00000022089/ENSMUSG00000024659	6
BP	GO:0060438	trachea development	8/3239	20/17358	0.0217144	ENSMUSG00000001288/ENSMUSG00000002633/ENSMUSG00000031075/ENSMUSG00000042812/ENSMUSG00000035027/ENSMUSG00000059854/ENSMUSG00000051920/ENSMUSG00000022382	8
BP	GO:0099170	postsynaptic modulation of chemical synaptic transmission	8/3239	20/17358	0.0217144	ENSMUSG00000032259/ENSMUSG00000051177/ENSMUSG00000043079/ENSMUSG00000022280/ENSMUSG00000049583/ENSMUSG00000025580/ENSMUSG00000024387/ENSMUSG00000060534	8
BP	GO:0140058	neuron projection arborization	8/3239	20/17358	0.0217144	ENSMUSG00000037855/ENSMUSG00000063887/ENSMUSG00000025810/ENSMUSG00000021994/ENSMUSG00000028883/ENSMUSG00000034813/ENSMUSG00000049791/ENSMUSG00000068036	8
BP	GO:0006937	regulation of muscle contraction	37/3239	144/17358	0.0223463	ENSMUSG00000020635/ENSMUSG00000034881/ENSMUSG00000033910/ENSMUSG00000022770/ENSMUSG00000047250/ENSMUSG00000046159/ENSMUSG00000009545/ENSMUSG00000079055/ENSMUSG00000052920/ENSMUSG00000061723/ENSMUSG00000053965/ENSMUSG00000050730/ENSMUSG00000032826/ENSMUSG00000051331/ENSMUSG00000015533/ENSMUSG00000091898/ENSMUSG00000030043/ENSMUSG00000005611/ENSMUSG00000021699/ENSMUSG00000031078/ENSMUSG00000042626/…	37
BP	GO:0003279	cardiac septum development	29/3239	108/17358	0.0227835	ENSMUSG00000000093/ENSMUSG00000050567/ENSMUSG00000030770/ENSMUSG00000010175/ENSMUSG00000011658/ENSMUSG00000032826/ENSMUSG00000021469/ENSMUSG00000022528/ENSMUSG00000035152/ENSMUSG00000028978/ENSMUSG00000056427/ENSMUSG00000026923/ENSMUSG00000025810/ENSMUSG00000039239/ENSMUSG00000021994/ENSMUSG00000022306/ENSMUSG00000057406/ENSMUSG00000050288/ENSMUSG00000018263/ENSMUSG00000026814/ENSMUSG00000054008/…	29
BP	GO:1901136	carbohydrate derivative catabolic process	31/3239	117/17358	0.0228733	ENSMUSG00000023031/ENSMUSG00000031842/ENSMUSG00000030787/ENSMUSG00000007038/ENSMUSG00000042250/ENSMUSG00000042462/ENSMUSG00000023868/ENSMUSG00000028189/ENSMUSG00000053965/ENSMUSG00000019990/ENSMUSG00000027203/ENSMUSG00000042684/ENSMUSG00000032177/ENSMUSG00000052102/ENSMUSG00000021699/ENSMUSG00000023019/ENSMUSG00000036561/ENSMUSG00000021785/ENSMUSG00000005043/ENSMUSG00000036091/ENSMUSG00000031387/…	31
BP	GO:0009566	fertilization	40/3239	158/17358	0.0228883	ENSMUSG00000031840/ENSMUSG00000037617/ENSMUSG00000042800/ENSMUSG00000024155/ENSMUSG00000054003/ENSMUSG00000090877/ENSMUSG00000038498/ENSMUSG00000030551/ENSMUSG00000062327/ENSMUSG00000037242/ENSMUSG00000051177/ENSMUSG00000028456/ENSMUSG00000006134/ENSMUSG00000017195/ENSMUSG00000072770/ENSMUSG00000042520/ENSMUSG00000007033/ENSMUSG00000006464/ENSMUSG00000046846/ENSMUSG00000010435/ENSMUSG00000030911/…	40
BP	GO:0021536	diencephalon development	21/3239	73/17358	0.0233091	ENSMUSG00000032259/ENSMUSG00000035277/ENSMUSG00000048349/ENSMUSG00000002633/ENSMUSG00000038805/ENSMUSG00000015053/ENSMUSG00000074637/ENSMUSG00000048450/ENSMUSG00000022528/ENSMUSG00000022997/ENSMUSG00000025810/ENSMUSG00000006930/ENSMUSG00000021994/ENSMUSG00000056758/ENSMUSG00000026872/ENSMUSG00000035681/ENSMUSG00000027168/ENSMUSG00000028883/ENSMUSG00000044894/ENSMUSG00000024518/ENSMUSG00000001496	21
BP	GO:0045682	regulation of epidermis development	21/3239	73/17358	0.0233091	ENSMUSG00000035557/ENSMUSG00000031887/ENSMUSG00000021469/ENSMUSG00000037169/ENSMUSG00000021108/ENSMUSG00000022528/ENSMUSG00000022286/ENSMUSG00000003308/ENSMUSG00000001420/ENSMUSG00000026923/ENSMUSG00000039239/ENSMUSG00000021994/ENSMUSG00000022510/ENSMUSG00000006724/ENSMUSG00000021765/ENSMUSG00000022996/ENSMUSG00000044786/ENSMUSG00000002250/ENSMUSG00000014773/ENSMUSG00000018160/ENSMUSG00000051510	21
BP	GO:0060563	neuroepithelial cell differentiation	17/3239	56/17358	0.0234093	ENSMUSG00000030983/ENSMUSG00000036006/ENSMUSG00000037169/ENSMUSG00000022528/ENSMUSG00000052613/ENSMUSG00000026923/ENSMUSG00000043850/ENSMUSG00000001039/ENSMUSG00000012819/ENSMUSG00000027276/ENSMUSG00000001510/ENSMUSG00000024304/ENSMUSG00000014773/ENSMUSG00000022568/ENSMUSG00000033726/ENSMUSG00000068036/ENSMUSG00000026842	17
BP	GO:0061951	establishment of protein localization to plasma membrane	17/3239	56/17358	0.0234093	ENSMUSG00000026696/ENSMUSG00000031889/ENSMUSG00000006464/ENSMUSG00000026672/ENSMUSG00000023043/ENSMUSG00000079657/ENSMUSG00000020315/ENSMUSG00000073002/ENSMUSG00000034813/ENSMUSG00000022656/ENSMUSG00000022200/ENSMUSG00000020740/ENSMUSG00000022568/ENSMUSG00000069601/ENSMUSG00000004771/ENSMUSG00000068036/ENSMUSG00000045503	17
BP	GO:1903307	positive regulation of regulated secretory pathway	17/3239	56/17358	0.0234093	ENSMUSG00000031840/ENSMUSG00000020866/ENSMUSG00000050732/ENSMUSG00000020383/ENSMUSG00000022416/ENSMUSG00000054423/ENSMUSG00000015053/ENSMUSG00000028456/ENSMUSG00000063887/ENSMUSG00000028969/ENSMUSG00000000869/ENSMUSG00000036091/ENSMUSG00000022789/ENSMUSG00000030172/ENSMUSG00000004948/ENSMUSG00000058715/ENSMUSG00000024680	17
BP	GO:0016049	cell growth	105/3239	470/17358	0.0236644	ENSMUSG00000030084/ENSMUSG00000039913/ENSMUSG00000095098/ENSMUSG00000030270/ENSMUSG00000021904/ENSMUSG00000024044/ENSMUSG00000004892/ENSMUSG00000074063/ENSMUSG00000031389/ENSMUSG00000035557/ENSMUSG00000020458/ENSMUSG00000001288/ENSMUSG00000037370/ENSMUSG00000029207/ENSMUSG00000019970/ENSMUSG00000052920/ENSMUSG00000101523/ENSMUSG00000074922/ENSMUSG00000023277/ENSMUSG00000036832/ENSMUSG00000051243/…	105
BP	GO:0061351	neural precursor cell proliferation	41/3239	163/17358	0.0237656	ENSMUSG00000032238/ENSMUSG00000045515/ENSMUSG00000032259/ENSMUSG00000025229/ENSMUSG00000035277/ENSMUSG00000010175/ENSMUSG00000041540/ENSMUSG00000002633/ENSMUSG00000038805/ENSMUSG00000015053/ENSMUSG00000048799/ENSMUSG00000020950/ENSMUSG00000018395/ENSMUSG00000029595/ENSMUSG00000022997/ENSMUSG00000006464/ENSMUSG00000023015/ENSMUSG00000026923/ENSMUSG00000032064/ENSMUSG00000026672/ENSMUSG00000036606/…	41
BP	GO:0002089	lens morphogenesis in camera-type eye	9/3239	24/17358	0.0238103	ENSMUSG00000025229/ENSMUSG00000010175/ENSMUSG00000038805/ENSMUSG00000073658/ENSMUSG00000028121/ENSMUSG00000020160/ENSMUSG00000032012/ENSMUSG00000022656/ENSMUSG00000024041	9
BP	GO:0044458	motile cilium assembly	9/3239	24/17358	0.0238103	ENSMUSG00000039963/ENSMUSG00000057265/ENSMUSG00000020878/ENSMUSG00000018395/ENSMUSG00000010044/ENSMUSG00000023966/ENSMUSG00000032965/ENSMUSG00000014859/ENSMUSG00000031831	9
BP	GO:0051307	meiotic chromosome separation	9/3239	24/17358	0.0238103	ENSMUSG00000073436/ENSMUSG00000030041/ENSMUSG00000024155/ENSMUSG00000063704/ENSMUSG00000025144/ENSMUSG00000024906/ENSMUSG00000017485/ENSMUSG00000005493/ENSMUSG00000058290	9
BP	GO:0095500	acetylcholine receptor signaling pathway	9/3239	24/17358	0.0238103	ENSMUSG00000046159/ENSMUSG00000051177/ENSMUSG00000006134/ENSMUSG00000073413/ENSMUSG00000013766/ENSMUSG00000032562/ENSMUSG00000032773/ENSMUSG00000042671/ENSMUSG00000039059	9
BP	GO:1903831	signal transduction involved in cellular response to ammonium ion	9/3239	24/17358	0.0238103	ENSMUSG00000046159/ENSMUSG00000051177/ENSMUSG00000006134/ENSMUSG00000073413/ENSMUSG00000013766/ENSMUSG00000032562/ENSMUSG00000032773/ENSMUSG00000042671/ENSMUSG00000039059	9
BP	GO:0007204	positive regulation of cytosolic calcium ion concentration	70/3239	300/17358	0.0238564	ENSMUSG00000041046/ENSMUSG00000032259/ENSMUSG00000005299/ENSMUSG00000020635/ENSMUSG00000020866/ENSMUSG00000034881/ENSMUSG00000060183/ENSMUSG00000029379/ENSMUSG00000079055/ENSMUSG00000020383/ENSMUSG00000044534/ENSMUSG00000022416/ENSMUSG00000052920/ENSMUSG00000034855/ENSMUSG00000015053/ENSMUSG00000051177/ENSMUSG00000036832/ENSMUSG00000032826/ENSMUSG00000051331/ENSMUSG00000030707/ENSMUSG00000014776/…	70
BP	GO:0021795	cerebral cortex cell migration	16/3239	52/17358	0.0241645	ENSMUSG00000028613/ENSMUSG00000045515/ENSMUSG00000035277/ENSMUSG00000036353/ENSMUSG00000020458/ENSMUSG00000020950/ENSMUSG00000028969/ENSMUSG00000025810/ENSMUSG00000032064/ENSMUSG00000042453/ENSMUSG00000028747/ENSMUSG00000028883/ENSMUSG00000022883/ENSMUSG00000001496/ENSMUSG00000031785/ENSMUSG00000020122	16
BP	GO:0035272	exocrine system development	16/3239	52/17358	0.0241645	ENSMUSG00000023031/ENSMUSG00000030084/ENSMUSG00000002633/ENSMUSG00000026380/ENSMUSG00000015647/ENSMUSG00000025810/ENSMUSG00000039239/ENSMUSG00000048583/ENSMUSG00000079657/ENSMUSG00000020484/ENSMUSG00000084128/ENSMUSG00000027168/ENSMUSG00000028883/ENSMUSG00000020053/ENSMUSG00000022843/ENSMUSG00000020122	16
BP	GO:0010921	regulation of phosphatase activity	39/3239	154/17358	0.02429	ENSMUSG00000042502/ENSMUSG00000032259/ENSMUSG00000020635/ENSMUSG00000022490/ENSMUSG00000002930/ENSMUSG00000039515/ENSMUSG00000059713/ENSMUSG00000101523/ENSMUSG00000058392/ENSMUSG00000074922/ENSMUSG00000042284/ENSMUSG00000015533/ENSMUSG00000005583/ENSMUSG00000062866/ENSMUSG00000030216/ENSMUSG00000030421/ENSMUSG00000037166/ENSMUSG00000029420/ENSMUSG00000026779/ENSMUSG00000025129/ENSMUSG00000037754/…	39
BP	GO:0007494	midgut development	5/3239	10/17358	0.0246982	ENSMUSG00000076441/ENSMUSG00000097084/ENSMUSG00000042812/ENSMUSG00000021994/ENSMUSG00000020122	5
BP	GO:0009111	vitamin catabolic process	5/3239	10/17358	0.0246982	ENSMUSG00000022947/ENSMUSG00000024987/ENSMUSG00000062432/ENSMUSG00000006724/ENSMUSG00000026726	5
BP	GO:0010881	regulation of cardiac muscle contraction by regulation of the release of sequestered calcium ion	5/3239	10/17358	0.0246982	ENSMUSG00000020635/ENSMUSG00000032826/ENSMUSG00000051331/ENSMUSG00000054640/ENSMUSG00000045103	5
BP	GO:0021561	facial nerve development	5/3239	10/17358	0.0246982	ENSMUSG00000025810/ENSMUSG00000075588/ENSMUSG00000034684/ENSMUSG00000028883/ENSMUSG00000051367	5
BP	GO:0021604	cranial nerve structural organization	5/3239	10/17358	0.0246982	ENSMUSG00000025810/ENSMUSG00000075588/ENSMUSG00000034684/ENSMUSG00000028883/ENSMUSG00000045103	5
BP	GO:0021610	facial nerve morphogenesis	5/3239	10/17358	0.0246982	ENSMUSG00000025810/ENSMUSG00000075588/ENSMUSG00000034684/ENSMUSG00000028883/ENSMUSG00000051367	5
BP	GO:0021800	cerebral cortex tangential migration	5/3239	10/17358	0.0246982	ENSMUSG00000035277/ENSMUSG00000025810/ENSMUSG00000042453/ENSMUSG00000028883/ENSMUSG00000022883	5
BP	GO:0034776	response to histamine	5/3239	10/17358	0.0246982	ENSMUSG00000025496/ENSMUSG00000032259/ENSMUSG00000020436/ENSMUSG00000033676/ENSMUSG00000024456	5
BP	GO:0071377	cellular response to glucagon stimulus	5/3239	10/17358	0.0246982	ENSMUSG00000076441/ENSMUSG00000046352/ENSMUSG00000025127/ENSMUSG00000049928/ENSMUSG00000022376	5
BP	GO:0097104	postsynaptic membrane assembly	5/3239	10/17358	0.0246982	ENSMUSG00000063887/ENSMUSG00000040003/ENSMUSG00000024109/ENSMUSG00000033768/ENSMUSG00000024304	5
BP	GO:0021953	central nervous system neuron differentiation	45/3239	182/17358	0.0247462	ENSMUSG00000032238/ENSMUSG00000096225/ENSMUSG00000032259/ENSMUSG00000035277/ENSMUSG00000048349/ENSMUSG00000010175/ENSMUSG00000028736/ENSMUSG00000041540/ENSMUSG00000002633/ENSMUSG00000015053/ENSMUSG00000025223/ENSMUSG00000037660/ENSMUSG00000020950/ENSMUSG00000022528/ENSMUSG00000006134/ENSMUSG00000029595/ENSMUSG00000022997/ENSMUSG00000004872/ENSMUSG00000028969/ENSMUSG00000012520/ENSMUSG00000041911/…	45
BP	GO:0001960	negative regulation of cytokine-mediated signaling pathway	15/3239	48/17358	0.0248359	ENSMUSG00000034889/ENSMUSG00000014776/ENSMUSG00000032586/ENSMUSG00000024901/ENSMUSG00000034422/ENSMUSG00000056427/ENSMUSG00000042672/ENSMUSG00000004934/ENSMUSG00000022883/ENSMUSG00000074151/ENSMUSG00000000440/ENSMUSG00000020227/ENSMUSG00000098134/ENSMUSG00000025494/ENSMUSG00000026395	15
BP	GO:0001964	startle response	10/3239	28/17358	0.0250687	ENSMUSG00000032259/ENSMUSG00000052613/ENSMUSG00000039579/ENSMUSG00000023826/ENSMUSG00000053754/ENSMUSG00000024109/ENSMUSG00000071424/ENSMUSG00000031393/ENSMUSG00000063063/ENSMUSG00000028020	10
BP	GO:0043537	negative regulation of blood vessel endothelial cell migration	10/3239	28/17358	0.0250687	ENSMUSG00000034881/ENSMUSG00000005583/ENSMUSG00000062352/ENSMUSG00000026923/ENSMUSG00000058444/ENSMUSG00000031834/ENSMUSG00000000440/ENSMUSG00000001552/ENSMUSG00000031393/ENSMUSG00000024387	10
BP	GO:0051491	positive regulation of filopodium assembly	10/3239	28/17358	0.0250687	ENSMUSG00000035863/ENSMUSG00000036006/ENSMUSG00000063887/ENSMUSG00000040265/ENSMUSG00000025810/ENSMUSG00000039735/ENSMUSG00000002580/ENSMUSG00000059439/ENSMUSG00000028943/ENSMUSG00000039671	10
BP	GO:1904861	excitatory synapse assembly	10/3239	28/17358	0.0250687	ENSMUSG00000060780/ENSMUSG00000063887/ENSMUSG00000047085/ENSMUSG00000042453/ENSMUSG00000036606/ENSMUSG00000013236/ENSMUSG00000037541/ENSMUSG00000024109/ENSMUSG00000033768/ENSMUSG00000071424	10
BP	GO:0030808	regulation of nucleotide biosynthetic process	25/3239	91/17358	0.0250989	ENSMUSG00000032259/ENSMUSG00000035863/ENSMUSG00000030717/ENSMUSG00000034748/ENSMUSG00000051331/ENSMUSG00000048120/ENSMUSG00000069170/ENSMUSG00000051431/ENSMUSG00000035011/ENSMUSG00000000869/ENSMUSG00000028978/ENSMUSG00000023019/ENSMUSG00000021482/ENSMUSG00000023826/ENSMUSG00000048240/ENSMUSG00000026496/ENSMUSG00000020053/ENSMUSG00000035528/ENSMUSG00000028944/ENSMUSG00000021236/ENSMUSG00000023992/…	25
BP	GO:1900371	regulation of purine nucleotide biosynthetic process	25/3239	91/17358	0.0250989	ENSMUSG00000032259/ENSMUSG00000035863/ENSMUSG00000030717/ENSMUSG00000034748/ENSMUSG00000051331/ENSMUSG00000048120/ENSMUSG00000069170/ENSMUSG00000051431/ENSMUSG00000035011/ENSMUSG00000000869/ENSMUSG00000028978/ENSMUSG00000023019/ENSMUSG00000021482/ENSMUSG00000023826/ENSMUSG00000048240/ENSMUSG00000026496/ENSMUSG00000020053/ENSMUSG00000035528/ENSMUSG00000028944/ENSMUSG00000021236/ENSMUSG00000023992/…	25
BP	GO:0033674	positive regulation of kinase activity	108/3239	486/17358	0.0253305	ENSMUSG00000031928/ENSMUSG00000031392/ENSMUSG00000070348/ENSMUSG00000045322/ENSMUSG00000025496/ENSMUSG00000039913/ENSMUSG00000028613/ENSMUSG00000024163/ENSMUSG00000030562/ENSMUSG00000015312/ENSMUSG00000032259/ENSMUSG00000006262/ENSMUSG00000022770/ENSMUSG00000074923/ENSMUSG00000010175/ENSMUSG00000028044/ENSMUSG00000002307/ENSMUSG00000003423/ENSMUSG00000038412/ENSMUSG00000059434/ENSMUSG00000035773/…	108
BP	GO:0002279	mast cell activation involved in immune response	14/3239	44/17358	0.0253856	ENSMUSG00000019989/ENSMUSG00000050732/ENSMUSG00000020383/ENSMUSG00000015053/ENSMUSG00000034579/ENSMUSG00000000869/ENSMUSG00000042812/ENSMUSG00000040751/ENSMUSG00000034652/ENSMUSG00000027287/ENSMUSG00000022285/ENSMUSG00000005413/ENSMUSG00000058715/ENSMUSG00000024680	14
BP	GO:0048713	regulation of oligodendrocyte differentiation	14/3239	44/17358	0.0253856	ENSMUSG00000031750/ENSMUSG00000037855/ENSMUSG00000027995/ENSMUSG00000002633/ENSMUSG00000028945/ENSMUSG00000028800/ENSMUSG00000022528/ENSMUSG00000041911/ENSMUSG00000026923/ENSMUSG00000029026/ENSMUSG00000049556/ENSMUSG00000000440/ENSMUSG00000042662/ENSMUSG00000023391	14
BP	GO:0014902	myotube differentiation	27/3239	100/17358	0.0255024	ENSMUSG00000050567/ENSMUSG00000036006/ENSMUSG00000002633/ENSMUSG00000034855/ENSMUSG00000005583/ENSMUSG00000034460/ENSMUSG00000044086/ENSMUSG00000022997/ENSMUSG00000000869/ENSMUSG00000046312/ENSMUSG00000006649/ENSMUSG00000026923/ENSMUSG00000037706/ENSMUSG00000040747/ENSMUSG00000021710/ENSMUSG00000030342/ENSMUSG00000110206/ENSMUSG00000022996/ENSMUSG00000051373/ENSMUSG00000020053/ENSMUSG00000051367/…	27
BP	GO:0043666	regulation of phosphoprotein phosphatase activity	27/3239	100/17358	0.0255024	ENSMUSG00000032259/ENSMUSG00000020635/ENSMUSG00000022490/ENSMUSG00000002930/ENSMUSG00000039515/ENSMUSG00000059713/ENSMUSG00000101523/ENSMUSG00000074922/ENSMUSG00000042284/ENSMUSG00000062866/ENSMUSG00000030216/ENSMUSG00000030421/ENSMUSG00000037166/ENSMUSG00000026779/ENSMUSG00000025129/ENSMUSG00000037754/ENSMUSG00000036561/ENSMUSG00000061718/ENSMUSG00000032562/ENSMUSG00000021209/ENSMUSG00000034652/…	27
BP	GO:0060997	dendritic spine morphogenesis	19/3239	65/17358	0.0255139	ENSMUSG00000028613/ENSMUSG00000037855/ENSMUSG00000063887/ENSMUSG00000022240/ENSMUSG00000028969/ENSMUSG00000029245/ENSMUSG00000040265/ENSMUSG00000030309/ENSMUSG00000042453/ENSMUSG00000022789/ENSMUSG00000056201/ENSMUSG00000026235/ENSMUSG00000037541/ENSMUSG00000037703/ENSMUSG00000025326/ENSMUSG00000061751/ENSMUSG00000032827/ENSMUSG00000068036/ENSMUSG00000036882	19
BP	GO:0002698	negative regulation of immune effector process	31/3239	118/17358	0.0256356	ENSMUSG00000019989/ENSMUSG00000042250/ENSMUSG00000020101/ENSMUSG00000040888/ENSMUSG00000039377/ENSMUSG00000023249/ENSMUSG00000024339/ENSMUSG00000006611/ENSMUSG00000040423/ENSMUSG00000000869/ENSMUSG00000042812/ENSMUSG00000039239/ENSMUSG00000048583/ENSMUSG00000016481/ENSMUSG00000051457/ENSMUSG00000034652/ENSMUSG00000006205/ENSMUSG00000030468/ENSMUSG00000000693/ENSMUSG00000020227/ENSMUSG00000028042/…	31
BP	GO:0008038	neuron recognition	13/3239	40/17358	0.0257633	ENSMUSG00000020458/ENSMUSG00000023175/ENSMUSG00000020950/ENSMUSG00000025810/ENSMUSG00000021994/ENSMUSG00000021728/ENSMUSG00000026235/ENSMUSG00000030092/ENSMUSG00000028883/ENSMUSG00000022285/ENSMUSG00000020598/ENSMUSG00000022883/ENSMUSG00000033585	13
BP	GO:0045907	positive regulation of vasoconstriction	13/3239	40/17358	0.0257633	ENSMUSG00000034881/ENSMUSG00000047250/ENSMUSG00000031390/ENSMUSG00000046159/ENSMUSG00000053965/ENSMUSG00000030043/ENSMUSG00000042626/ENSMUSG00000050953/ENSMUSG00000045318/ENSMUSG00000025026/ENSMUSG00000024858/ENSMUSG00000020122/ENSMUSG00000034997	13
BP	GO:0030833	regulation of actin filament polymerization	38/3239	150/17358	0.0257818	ENSMUSG00000045795/ENSMUSG00000022770/ENSMUSG00000029675/ENSMUSG00000037552/ENSMUSG00000023277/ENSMUSG00000019944/ENSMUSG00000045664/ENSMUSG00000030707/ENSMUSG00000044086/ENSMUSG00000020639/ENSMUSG00000059456/ENSMUSG00000038524/ENSMUSG00000027944/ENSMUSG00000006649/ENSMUSG00000058587/ENSMUSG00000030365/ENSMUSG00000031078/ENSMUSG00000026879/ENSMUSG00000059923/ENSMUSG00000074625/ENSMUSG00000021061/…	38
BP	GO:0086065	cell communication involved in cardiac conduction	12/3239	36/17358	0.0259018	ENSMUSG00000020866/ENSMUSG00000009545/ENSMUSG00000032826/ENSMUSG00000051331/ENSMUSG00000021699/ENSMUSG00000060843/ENSMUSG00000040118/ENSMUSG00000001552/ENSMUSG00000050953/ENSMUSG00000041957/ENSMUSG00000054640/ENSMUSG00000034520	12
BP	GO:0001667	ameboidal-type cell migration	85/3239	374/17358	0.0262447	ENSMUSG00000001281/ENSMUSG00000026497/ENSMUSG00000021904/ENSMUSG00000034881/ENSMUSG00000036353/ENSMUSG00000038192/ENSMUSG00000036602/ENSMUSG00000010175/ENSMUSG00000031389/ENSMUSG00000020458/ENSMUSG00000030551/ENSMUSG00000064302/ENSMUSG00000002633/ENSMUSG00000029484/ENSMUSG00000062327/ENSMUSG00000015053/ENSMUSG00000053797/ENSMUSG00000026674/ENSMUSG00000058325/ENSMUSG00000038264/ENSMUSG00000015533/…	85
BP	GO:0060041	retina development in camera-type eye	36/3239	141/17358	0.0262776	ENSMUSG00000036466/ENSMUSG00000034777/ENSMUSG00000021730/ENSMUSG00000010175/ENSMUSG00000071757/ENSMUSG00000075707/ENSMUSG00000041592/ENSMUSG00000036192/ENSMUSG00000038805/ENSMUSG00000037242/ENSMUSG00000037446/ENSMUSG00000024169/ENSMUSG00000031502/ENSMUSG00000024992/ENSMUSG00000024842/ENSMUSG00000070570/ENSMUSG00000041911/ENSMUSG00000034837/ENSMUSG00000025810/ENSMUSG00000039239/ENSMUSG00000043059/…	36
BP	GO:0002070	epithelial cell maturation	7/3239	17/17358	0.026479	ENSMUSG00000038805/ENSMUSG00000026380/ENSMUSG00000001420/ENSMUSG00000049604/ENSMUSG00000020484/ENSMUSG00000031870/ENSMUSG00000050953	7
BP	GO:0006534	cysteine metabolic process	7/3239	17/17358	0.026479	ENSMUSG00000023044/ENSMUSG00000027737/ENSMUSG00000026272/ENSMUSG00000024039/ENSMUSG00000029326/ENSMUSG00000029772/ENSMUSG00000028124	7
BP	GO:0010224	response to UV-B	7/3239	17/17358	0.026479	ENSMUSG00000036091/ENSMUSG00000042436/ENSMUSG00000024927/ENSMUSG00000024151/ENSMUSG00000006360/ENSMUSG00000010047/ENSMUSG00000010051	7
BP	GO:0038093	Fc receptor signaling pathway	7/3239	17/17358	0.026479	ENSMUSG00000068798/ENSMUSG00000055447/ENSMUSG00000058715/ENSMUSG00000020263/ENSMUSG00000059089/ENSMUSG00000026395/ENSMUSG00000024680	7
BP	GO:0060099	regulation of phagocytosis, engulfment	7/3239	17/17358	0.026479	ENSMUSG00000015053/ENSMUSG00000015533/ENSMUSG00000034652/ENSMUSG00000022488/ENSMUSG00000000440/ENSMUSG00000023992/ENSMUSG00000020263	7
BP	GO:0006816	calcium ion transport	90/3239	399/17358	0.0272342	ENSMUSG00000026819/ENSMUSG00000045322/ENSMUSG00000025496/ENSMUSG00000041046/ENSMUSG00000032259/ENSMUSG00000005299/ENSMUSG00000020635/ENSMUSG00000020866/ENSMUSG00000060183/ENSMUSG00000036353/ENSMUSG00000041460/ENSMUSG00000079055/ENSMUSG00000020383/ENSMUSG00000038498/ENSMUSG00000017400/ENSMUSG00000022416/ENSMUSG00000034855/ENSMUSG00000051177/ENSMUSG00000036832/ENSMUSG00000019982/ENSMUSG00000037578/…	90
BP	GO:0050678	regulation of epithelial cell proliferation	72/3239	312/17358	0.0280163	ENSMUSG00000070348/ENSMUSG00000020546/ENSMUSG00000022770/ENSMUSG00000010175/ENSMUSG00000020458/ENSMUSG00000030551/ENSMUSG00000002633/ENSMUSG00000008140/ENSMUSG00000015053/ENSMUSG00000115388/ENSMUSG00000030717/ENSMUSG00000074637/ENSMUSG00000034748/ENSMUSG00000032591/ENSMUSG00000005583/ENSMUSG00000017724/ENSMUSG00000022528/ENSMUSG00000034460/ENSMUSG00000021999/ENSMUSG00000018395/ENSMUSG00000026921/…	72
BP	GO:0044089	positive regulation of cellular component biogenesis	109/3239	493/17358	0.0282655	ENSMUSG00000045795/ENSMUSG00000045083/ENSMUSG00000030562/ENSMUSG00000014778/ENSMUSG00000002968/ENSMUSG00000022770/ENSMUSG00000036353/ENSMUSG00000031865/ENSMUSG00000010175/ENSMUSG00000037736/ENSMUSG00000003423/ENSMUSG00000055003/ENSMUSG00000034247/ENSMUSG00000040412/ENSMUSG00000035863/ENSMUSG00000090877/ENSMUSG00000035773/ENSMUSG00000020388/ENSMUSG00000036006/ENSMUSG00000063704/ENSMUSG00000022091/…	109
BP	GO:0048663	neuron fate commitment	20/3239	70/17358	0.0283478	ENSMUSG00000048349/ENSMUSG00000028736/ENSMUSG00000002633/ENSMUSG00000015053/ENSMUSG00000020950/ENSMUSG00000022997/ENSMUSG00000004872/ENSMUSG00000041911/ENSMUSG00000038146/ENSMUSG00000026923/ENSMUSG00000039239/ENSMUSG00000032318/ENSMUSG00000027168/ENSMUSG00000042002/ENSMUSG00000043439/ENSMUSG00000051367/ENSMUSG00000014773/ENSMUSG00000023391/ENSMUSG00000001496/ENSMUSG00000028977	20
BP	GO:0007589	body fluid secretion	25/3239	92/17358	0.0285341	ENSMUSG00000070348/ENSMUSG00000026553/ENSMUSG00000058239/ENSMUSG00000050732/ENSMUSG00000046159/ENSMUSG00000026878/ENSMUSG00000027030/ENSMUSG00000026715/ENSMUSG00000030043/ENSMUSG00000060601/ENSMUSG00000068323/ENSMUSG00000029026/ENSMUSG00000032773/ENSMUSG00000020484/ENSMUSG00000022814/ENSMUSG00000054342/ENSMUSG00000006567/ENSMUSG00000038580/ENSMUSG00000026335/ENSMUSG00000032023/ENSMUSG00000028042/…	25
BP	GO:0045598	regulation of fat cell differentiation	31/3239	119/17358	0.0286504	ENSMUSG00000032238/ENSMUSG00000095098/ENSMUSG00000027490/ENSMUSG00000034271/ENSMUSG00000037370/ENSMUSG00000015053/ENSMUSG00000044405/ENSMUSG00000021469/ENSMUSG00000022528/ENSMUSG00000030170/ENSMUSG00000022997/ENSMUSG00000022263/ENSMUSG00000021994/ENSMUSG00000055116/ENSMUSG00000023439/ENSMUSG00000027996/ENSMUSG00000030782/ENSMUSG00000022306/ENSMUSG00000020601/ENSMUSG00000014158/ENSMUSG00000020484/…	31
BP	GO:0008064	regulation of actin polymerization or depolymerization	41/3239	165/17358	0.0286819	ENSMUSG00000045795/ENSMUSG00000022770/ENSMUSG00000029675/ENSMUSG00000037552/ENSMUSG00000023277/ENSMUSG00000019944/ENSMUSG00000045664/ENSMUSG00000030707/ENSMUSG00000044086/ENSMUSG00000020639/ENSMUSG00000059456/ENSMUSG00000038524/ENSMUSG00000027944/ENSMUSG00000006649/ENSMUSG00000058587/ENSMUSG00000030365/ENSMUSG00000031078/ENSMUSG00000026879/ENSMUSG00000059923/ENSMUSG00000074625/ENSMUSG00000021061/…	41
BP	GO:0034404	nucleobase-containing small molecule biosynthetic process	41/3239	165/17358	0.0286819	ENSMUSG00000031842/ENSMUSG00000019989/ENSMUSG00000023456/ENSMUSG00000042462/ENSMUSG00000024177/ENSMUSG00000023868/ENSMUSG00000062937/ENSMUSG00000035984/ENSMUSG00000038704/ENSMUSG00000037370/ENSMUSG00000002550/ENSMUSG00000053965/ENSMUSG00000030717/ENSMUSG00000019990/ENSMUSG00000034748/ENSMUSG00000006542/ENSMUSG00000048120/ENSMUSG00000026817/ENSMUSG00000027203/ENSMUSG00000035011/ENSMUSG00000032177/…	41
BP	GO:0030219	megakaryocyte differentiation	16/3239	53/17358	0.0287899	ENSMUSG00000069274/ENSMUSG00000015053/ENSMUSG00000058835/ENSMUSG00000005583/ENSMUSG00000073414/ENSMUSG00000029373/ENSMUSG00000096010/ENSMUSG00000109324/ENSMUSG00000060981/ENSMUSG00000020160/ENSMUSG00000060639/ENSMUSG00000061482/ENSMUSG00000022847/ENSMUSG00000028868/ENSMUSG00000018160/ENSMUSG00000060678	16
BP	GO:0045055	regulated exocytosis	55/3239	231/17358	0.0289948	ENSMUSG00000031840/ENSMUSG00000032482/ENSMUSG00000025496/ENSMUSG00000032259/ENSMUSG00000020866/ENSMUSG00000009394/ENSMUSG00000050732/ENSMUSG00000021071/ENSMUSG00000068923/ENSMUSG00000020383/ENSMUSG00000022416/ENSMUSG00000029484/ENSMUSG00000054423/ENSMUSG00000015053/ENSMUSG00000028456/ENSMUSG00000051331/ENSMUSG00000030707/ENSMUSG00000063887/ENSMUSG00000024519/ENSMUSG00000049044/ENSMUSG00000068798/…	55
BP	GO:0035588	G-protein coupled purinergic receptor signaling pathway	8/3239	21/17358	0.0294726	ENSMUSG00000031837/ENSMUSG00000036353/ENSMUSG00000036381/ENSMUSG00000051431/ENSMUSG00000050075/ENSMUSG00000032562/ENSMUSG00000044359/ENSMUSG00000036362	8
BP	GO:0048745	smooth muscle tissue development	8/3239	21/17358	0.0294726	ENSMUSG00000026768/ENSMUSG00000022770/ENSMUSG00000010175/ENSMUSG00000002633/ENSMUSG00000030067/ENSMUSG00000026814/ENSMUSG00000051367/ENSMUSG00000032327	8
BP	GO:0097107	postsynaptic density assembly	8/3239	21/17358	0.0294726	ENSMUSG00000060780/ENSMUSG00000047085/ENSMUSG00000042453/ENSMUSG00000013236/ENSMUSG00000037541/ENSMUSG00000024109/ENSMUSG00000033768/ENSMUSG00000071424	8
BP	GO:1905939	regulation of gonad development	8/3239	21/17358	0.0294726	ENSMUSG00000015812/ENSMUSG00000035262/ENSMUSG00000030717/ENSMUSG00000036091/ENSMUSG00000022306/ENSMUSG00000028883/ENSMUSG00000018238/ENSMUSG00000004948	8
BP	GO:0060415	muscle tissue morphogenesis	22/3239	79/17358	0.0294891	ENSMUSG00000048349/ENSMUSG00000010175/ENSMUSG00000028736/ENSMUSG00000034748/ENSMUSG00000091898/ENSMUSG00000024049/ENSMUSG00000026923/ENSMUSG00000039239/ENSMUSG00000021994/ENSMUSG00000022306/ENSMUSG00000050288/ENSMUSG00000026814/ENSMUSG00000032966/ENSMUSG00000021650/ENSMUSG00000046714/ENSMUSG00000037335/ENSMUSG00000007877/ENSMUSG00000038670/ENSMUSG00000018160/ENSMUSG00000027470/ENSMUSG00000041957/…	22
BP	GO:0032613	interleukin-10 production	15/3239	49/17358	0.0297953	ENSMUSG00000045322/ENSMUSG00000016494/ENSMUSG00000020101/ENSMUSG00000027995/ENSMUSG00000031551/ENSMUSG00000025383/ENSMUSG00000000869/ENSMUSG00000030579/ENSMUSG00000020601/ENSMUSG00000014773/ENSMUSG00000016493/ENSMUSG00000023992/ENSMUSG00000055447/ENSMUSG00000058715/ENSMUSG00000010054	15
BP	GO:1903539	protein localization to postsynaptic membrane	15/3239	49/17358	0.0297953	ENSMUSG00000022770/ENSMUSG00000058571/ENSMUSG00000046709/ENSMUSG00000049044/ENSMUSG00000068798/ENSMUSG00000067242/ENSMUSG00000027692/ENSMUSG00000027287/ENSMUSG00000025499/ENSMUSG00000040003/ENSMUSG00000034813/ENSMUSG00000022568/ENSMUSG00000061751/ENSMUSG00000004771/ENSMUSG00000052572	15
BP	GO:0031099	regeneration	49/3239	203/17358	0.0299745	ENSMUSG00000070348/ENSMUSG00000024163/ENSMUSG00000020635/ENSMUSG00000028909/ENSMUSG00000020458/ENSMUSG00000028736/ENSMUSG00000040888/ENSMUSG00000029484/ENSMUSG00000045287/ENSMUSG00000002602/ENSMUSG00000074637/ENSMUSG00000027750/ENSMUSG00000036634/ENSMUSG00000021999/ENSMUSG00000028041/ENSMUSG00000026192/ENSMUSG00000068798/ENSMUSG00000006611/ENSMUSG00000022997/ENSMUSG00000029371/ENSMUSG00000026923/…	49
BP	GO:0072659	protein localization to plasma membrane	62/3239	265/17358	0.0302623	ENSMUSG00000031840/ENSMUSG00000041046/ENSMUSG00000022770/ENSMUSG00000024044/ENSMUSG00000026696/ENSMUSG00000050732/ENSMUSG00000037519/ENSMUSG00000031889/ENSMUSG00000035863/ENSMUSG00000033530/ENSMUSG00000017400/ENSMUSG00000101523/ENSMUSG00000052316/ENSMUSG00000096146/ENSMUSG00000032826/ENSMUSG00000023175/ENSMUSG00000021143/ENSMUSG00000068798/ENSMUSG00000062352/ENSMUSG00000030201/ENSMUSG00000047126/…	62
BP	GO:0008154	actin polymerization or depolymerization	46/3239	189/17358	0.0303	ENSMUSG00000045795/ENSMUSG00000022770/ENSMUSG00000029675/ENSMUSG00000037552/ENSMUSG00000023277/ENSMUSG00000058835/ENSMUSG00000019944/ENSMUSG00000045664/ENSMUSG00000030707/ENSMUSG00000044086/ENSMUSG00000020639/ENSMUSG00000059456/ENSMUSG00000038524/ENSMUSG00000027944/ENSMUSG00000006649/ENSMUSG00000058587/ENSMUSG00000075705/ENSMUSG00000030365/ENSMUSG00000031078/ENSMUSG00000026879/ENSMUSG00000059923/…	46
BP	GO:0007338	single fertilization	30/3239	115/17358	0.0304023	ENSMUSG00000031840/ENSMUSG00000037617/ENSMUSG00000042800/ENSMUSG00000090877/ENSMUSG00000038498/ENSMUSG00000062327/ENSMUSG00000051177/ENSMUSG00000028456/ENSMUSG00000006134/ENSMUSG00000017195/ENSMUSG00000042520/ENSMUSG00000007033/ENSMUSG00000046846/ENSMUSG00000010435/ENSMUSG00000030911/ENSMUSG00000052102/ENSMUSG00000021040/ENSMUSG00000036091/ENSMUSG00000021585/ENSMUSG00000020213/ENSMUSG00000060743/…	30
BP	GO:0005976	polysaccharide metabolic process	28/3239	106/17358	0.0305627	ENSMUSG00000107167/ENSMUSG00000022490/ENSMUSG00000028310/ENSMUSG00000025579/ENSMUSG00000037370/ENSMUSG00000062908/ENSMUSG00000060279/ENSMUSG00000006542/ENSMUSG00000061731/ENSMUSG00000047126/ENSMUSG00000025537/ENSMUSG00000026274/ENSMUSG00000038894/ENSMUSG00000024440/ENSMUSG00000025127/ENSMUSG00000048583/ENSMUSG00000078650/ENSMUSG00000032648/ENSMUSG00000069920/ENSMUSG00000054008/ENSMUSG00000022367/…	28
BP	GO:0048701	embryonic cranial skeleton morphogenesis	14/3239	45/17358	0.0307036	ENSMUSG00000040675/ENSMUSG00000005583/ENSMUSG00000024169/ENSMUSG00000034460/ENSMUSG00000022286/ENSMUSG00000014030/ENSMUSG00000039239/ENSMUSG00000054008/ENSMUSG00000030849/ENSMUSG00000024134/ENSMUSG00000046714/ENSMUSG00000051367/ENSMUSG00000023391/ENSMUSG00000025580	14
BP	GO:0050853	B cell receptor signaling pathway	14/3239	45/17358	0.0307036	ENSMUSG00000031875/ENSMUSG00000005583/ENSMUSG00000021108/ENSMUSG00000039316/ENSMUSG00000040751/ENSMUSG00000040268/ENSMUSG00000037706/ENSMUSG00000034652/ENSMUSG00000033721/ENSMUSG00000022488/ENSMUSG00000030577/ENSMUSG00000043008/ENSMUSG00000026395/ENSMUSG00000026842	14
BP	GO:0007160	cell-matrix adhesion	47/3239	194/17358	0.0310596	ENSMUSG00000026768/ENSMUSG00000001281/ENSMUSG00000045795/ENSMUSG00000016494/ENSMUSG00000047793/ENSMUSG00000004892/ENSMUSG00000037736/ENSMUSG00000022817/ENSMUSG00000064302/ENSMUSG00000059049/ENSMUSG00000030830/ENSMUSG00000042284/ENSMUSG00000025223/ENSMUSG00000026674/ENSMUSG00000015533/ENSMUSG00000027750/ENSMUSG00000005397/ENSMUSG00000028041/ENSMUSG00000062352/ENSMUSG00000028969/ENSMUSG00000034974/…	47
BP	GO:0060485	mesenchyme development	59/3239	251/17358	0.0310752	ENSMUSG00000000093/ENSMUSG00000021904/ENSMUSG00000003436/ENSMUSG00000038192/ENSMUSG00000036602/ENSMUSG00000020458/ENSMUSG00000064302/ENSMUSG00000002633/ENSMUSG00000011658/ENSMUSG00000062432/ENSMUSG00000038264/ENSMUSG00000005583/ENSMUSG00000021469/ENSMUSG00000048450/ENSMUSG00000022528/ENSMUSG00000034460/ENSMUSG00000028041/ENSMUSG00000004872/ENSMUSG00000030201/ENSMUSG00000015627/ENSMUSG00000012520/…	59
BP	GO:0032543	mitochondrial translation	21/3239	75/17358	0.0310878	ENSMUSG00000028085/ENSMUSG00000005882/ENSMUSG00000029777/ENSMUSG00000026273/ENSMUSG00000039069/ENSMUSG00000026618/ENSMUSG00000046756/ENSMUSG00000035559/ENSMUSG00000022792/ENSMUSG00000038880/ENSMUSG00000041632/ENSMUSG00000040521/ENSMUSG00000040112/ENSMUSG00000063884/ENSMUSG00000026709/ENSMUSG00000079036/ENSMUSG00000019774/ENSMUSG00000051169/ENSMUSG00000049960/ENSMUSG00000041881/ENSMUSG00000037772	21
BP	GO:0051966	regulation of synaptic transmission, glutamatergic	18/3239	62/17358	0.0311681	ENSMUSG00000032259/ENSMUSG00000005469/ENSMUSG00000005583/ENSMUSG00000063887/ENSMUSG00000028969/ENSMUSG00000024211/ENSMUSG00000059456/ENSMUSG00000042453/ENSMUSG00000049583/ENSMUSG00000021464/ENSMUSG00000015829/ENSMUSG00000023826/ENSMUSG00000037541/ENSMUSG00000024109/ENSMUSG00000024304/ENSMUSG00000055254/ENSMUSG00000020122/ENSMUSG00000034997	18
BP	GO:0003148	outflow tract septum morphogenesis	9/3239	25/17358	0.0311999	ENSMUSG00000000093/ENSMUSG00000030770/ENSMUSG00000021469/ENSMUSG00000025810/ENSMUSG00000039239/ENSMUSG00000022306/ENSMUSG00000026814/ENSMUSG00000017491/ENSMUSG00000031965	9
BP	GO:0006884	cell volume homeostasis	9/3239	25/17358	0.0311999	ENSMUSG00000063142/ENSMUSG00000031766/ENSMUSG00000004319/ENSMUSG00000023439/ENSMUSG00000007476/ENSMUSG00000014859/ENSMUSG00000054342/ENSMUSG00000038580/ENSMUSG00000026387	9
BP	GO:0007020	microtubule nucleation	9/3239	25/17358	0.0311999	ENSMUSG00000051786/ENSMUSG00000031865/ENSMUSG00000090877/ENSMUSG00000064302/ENSMUSG00000091971/ENSMUSG00000035198/ENSMUSG00000031393/ENSMUSG00000045007/ENSMUSG00000002546	9
BP	GO:0030814	regulation of cAMP metabolic process	9/3239	25/17358	0.0311999	ENSMUSG00000032259/ENSMUSG00000035863/ENSMUSG00000051331/ENSMUSG00000069170/ENSMUSG00000051431/ENSMUSG00000048240/ENSMUSG00000035528/ENSMUSG00000036362/ENSMUSG00000039059	9
BP	GO:0030817	regulation of cAMP biosynthetic process	9/3239	25/17358	0.0311999	ENSMUSG00000032259/ENSMUSG00000035863/ENSMUSG00000051331/ENSMUSG00000069170/ENSMUSG00000051431/ENSMUSG00000048240/ENSMUSG00000035528/ENSMUSG00000036362/ENSMUSG00000039059	9
BP	GO:0035767	endothelial cell chemotaxis	9/3239	25/17358	0.0311999	ENSMUSG00000002633/ENSMUSG00000026923/ENSMUSG00000025810/ENSMUSG00000004951/ENSMUSG00000033730/ENSMUSG00000024835/ENSMUSG00000039713/ENSMUSG00000050917/ENSMUSG00000066551	9
BP	GO:0035809	regulation of urine volume	9/3239	25/17358	0.0311999	ENSMUSG00000032259/ENSMUSG00000031390/ENSMUSG00000038437/ENSMUSG00000032562/ENSMUSG00000006574/ENSMUSG00000022367/ENSMUSG00000030781/ENSMUSG00000001642/ENSMUSG00000010047	9
BP	GO:0042036	negative regulation of cytokine biosynthetic process	9/3239	25/17358	0.0311999	ENSMUSG00000030124/ENSMUSG00000000869/ENSMUSG00000030579/ENSMUSG00000020601/ENSMUSG00000058444/ENSMUSG00000044786/ENSMUSG00000020125/ENSMUSG00000025494/ENSMUSG00000026395	9
BP	GO:0045761	regulation of adenylate cyclase activity	9/3239	25/17358	0.0311999	ENSMUSG00000032259/ENSMUSG00000035863/ENSMUSG00000051331/ENSMUSG00000069170/ENSMUSG00000051431/ENSMUSG00000048240/ENSMUSG00000035528/ENSMUSG00000036362/ENSMUSG00000039059	9
BP	GO:0051446	positive regulation of meiotic cell cycle	9/3239	25/17358	0.0311999	ENSMUSG00000051455/ENSMUSG00000063704/ENSMUSG00000051177/ENSMUSG00000021469/ENSMUSG00000048450/ENSMUSG00000021994/ENSMUSG00000010592/ENSMUSG00000024922/ENSMUSG00000019773	9
BP	GO:1905144	response to acetylcholine	9/3239	25/17358	0.0311999	ENSMUSG00000046159/ENSMUSG00000051177/ENSMUSG00000006134/ENSMUSG00000073413/ENSMUSG00000013766/ENSMUSG00000032562/ENSMUSG00000032773/ENSMUSG00000042671/ENSMUSG00000039059	9
BP	GO:1905145	cellular response to acetylcholine	9/3239	25/17358	0.0311999	ENSMUSG00000046159/ENSMUSG00000051177/ENSMUSG00000006134/ENSMUSG00000073413/ENSMUSG00000013766/ENSMUSG00000032562/ENSMUSG00000032773/ENSMUSG00000042671/ENSMUSG00000039059	9
BP	GO:0030832	regulation of actin filament length	41/3239	166/17358	0.0314205	ENSMUSG00000045795/ENSMUSG00000022770/ENSMUSG00000029675/ENSMUSG00000037552/ENSMUSG00000023277/ENSMUSG00000019944/ENSMUSG00000045664/ENSMUSG00000030707/ENSMUSG00000044086/ENSMUSG00000020639/ENSMUSG00000059456/ENSMUSG00000038524/ENSMUSG00000027944/ENSMUSG00000006649/ENSMUSG00000058587/ENSMUSG00000030365/ENSMUSG00000031078/ENSMUSG00000026879/ENSMUSG00000059923/ENSMUSG00000074625/ENSMUSG00000021061/…	41
BP	GO:0003179	heart valve morphogenesis	13/3239	41/17358	0.0314644	ENSMUSG00000005583/ENSMUSG00000015627/ENSMUSG00000028978/ENSMUSG00000056427/ENSMUSG00000029163/ENSMUSG00000026923/ENSMUSG00000039239/ENSMUSG00000022306/ENSMUSG00000030022/ENSMUSG00000018263/ENSMUSG00000027276/ENSMUSG00000032327/ENSMUSG00000031965	13
BP	GO:0042398	cellular modified amino acid biosynthetic process	12/3239	37/17358	0.0320092	ENSMUSG00000040675/ENSMUSG00000027737/ENSMUSG00000027610/ENSMUSG00000024158/ENSMUSG00000026192/ENSMUSG00000025495/ENSMUSG00000009566/ENSMUSG00000074604/ENSMUSG00000066442/ENSMUSG00000027603/ENSMUSG00000028124/ENSMUSG00000075289	12
BP	GO:1903672	positive regulation of sprouting angiogenesis	12/3239	37/17358	0.0320092	ENSMUSG00000002633/ENSMUSG00000015053/ENSMUSG00000037754/ENSMUSG00000025810/ENSMUSG00000046714/ENSMUSG00000030660/ENSMUSG00000031963/ENSMUSG00000005413/ENSMUSG00000024659/ENSMUSG00000014773/ENSMUSG00000066551/ENSMUSG00000026842	12
BP	GO:0002385	mucosal immune response	10/3239	29/17358	0.0320356	ENSMUSG00000069300/ENSMUSG00000025573/ENSMUSG00000069268/ENSMUSG00000018102/ENSMUSG00000000869/ENSMUSG00000058385/ENSMUSG00000047246/ENSMUSG00000019429/ENSMUSG00000062727/ENSMUSG00000079641	10
BP	GO:0010453	regulation of cell fate commitment	10/3239	29/17358	0.0320356	ENSMUSG00000028736/ENSMUSG00000025383/ENSMUSG00000022528/ENSMUSG00000025902/ENSMUSG00000027996/ENSMUSG00000034762/ENSMUSG00000027168/ENSMUSG00000000693/ENSMUSG00000012396/ENSMUSG00000028977	10
BP	GO:0045920	negative regulation of exocytosis	10/3239	29/17358	0.0320356	ENSMUSG00000021071/ENSMUSG00000068798/ENSMUSG00000042812/ENSMUSG00000026923/ENSMUSG00000032562/ENSMUSG00000034652/ENSMUSG00000023826/ENSMUSG00000005413/ENSMUSG00000024659/ENSMUSG00000027739	10
BP	GO:0070296	sarcoplasmic reticulum calcium ion transport	10/3239	29/17358	0.0320356	ENSMUSG00000020635/ENSMUSG00000032826/ENSMUSG00000051331/ENSMUSG00000014776/ENSMUSG00000021699/ENSMUSG00000004035/ENSMUSG00000007122/ENSMUSG00000053819/ENSMUSG00000054640/ENSMUSG00000045103	10
BP	GO:0007213	G-protein coupled acetylcholine receptor signaling pathway	6/3239	14/17358	0.0321008	ENSMUSG00000046159/ENSMUSG00000051177/ENSMUSG00000032562/ENSMUSG00000032773/ENSMUSG00000042671/ENSMUSG00000039059	6
BP	GO:0010644	cell communication by electrical coupling	6/3239	14/17358	0.0321008	ENSMUSG00000021699/ENSMUSG00000053819/ENSMUSG00000069601/ENSMUSG00000050953/ENSMUSG00000054640/ENSMUSG00000034520	6
BP	GO:0021783	preganglionic parasympathetic fiber development	6/3239	14/17358	0.0321008	ENSMUSG00000022528/ENSMUSG00000025810/ENSMUSG00000075588/ENSMUSG00000034684/ENSMUSG00000028883/ENSMUSG00000051367	6
BP	GO:0060100	positive regulation of phagocytosis, engulfment	6/3239	14/17358	0.0321008	ENSMUSG00000015053/ENSMUSG00000015533/ENSMUSG00000022488/ENSMUSG00000000440/ENSMUSG00000023992/ENSMUSG00000020263	6
BP	GO:0071696	ectodermal placode development	6/3239	14/17358	0.0321008	ENSMUSG00000000093/ENSMUSG00000010175/ENSMUSG00000028800/ENSMUSG00000034460/ENSMUSG00000025810/ENSMUSG00000051367	6
BP	GO:0090083	regulation of inclusion body assembly	6/3239	14/17358	0.0321008	ENSMUSG00000048206/ENSMUSG00000020307/ENSMUSG00000026203/ENSMUSG00000021832/ENSMUSG00000006930/ENSMUSG00000049792	6
BP	GO:1905155	positive regulation of membrane invagination	6/3239	14/17358	0.0321008	ENSMUSG00000015053/ENSMUSG00000015533/ENSMUSG00000022488/ENSMUSG00000000440/ENSMUSG00000023992/ENSMUSG00000020263	6
BP	GO:2000380	regulation of mesoderm development	6/3239	14/17358	0.0321008	ENSMUSG00000026497/ENSMUSG00000038192/ENSMUSG00000025902/ENSMUSG00000027996/ENSMUSG00000022510/ENSMUSG00000057541	6
BP	GO:2000249	regulation of actin cytoskeleton reorganization	11/3239	33/17358	0.0322435	ENSMUSG00000025132/ENSMUSG00000034974/ENSMUSG00000059456/ENSMUSG00000027944/ENSMUSG00000030220/ENSMUSG00000025810/ENSMUSG00000025499/ENSMUSG00000059439/ENSMUSG00000041845/ENSMUSG00000003283/ENSMUSG00000026842	11
BP	GO:0001959	regulation of cytokine-mediated signaling pathway	27/3239	102/17358	0.0324131	ENSMUSG00000019471/ENSMUSG00000031392/ENSMUSG00000022906/ENSMUSG00000002602/ENSMUSG00000034889/ENSMUSG00000014776/ENSMUSG00000025498/ENSMUSG00000032586/ENSMUSG00000024901/ENSMUSG00000034422/ENSMUSG00000056427/ENSMUSG00000021994/ENSMUSG00000023826/ENSMUSG00000042672/ENSMUSG00000004934/ENSMUSG00000022883/ENSMUSG00000074151/ENSMUSG00000000440/ENSMUSG00000020227/ENSMUSG00000098134/ENSMUSG00000003184/…	27
BP	GO:0010927	cellular component assembly involved in morphogenesis	27/3239	102/17358	0.0324131	ENSMUSG00000024044/ENSMUSG00000010175/ENSMUSG00000027995/ENSMUSG00000064302/ENSMUSG00000049134/ENSMUSG00000032826/ENSMUSG00000043924/ENSMUSG00000005583/ENSMUSG00000034460/ENSMUSG00000017195/ENSMUSG00000072770/ENSMUSG00000044086/ENSMUSG00000034579/ENSMUSG00000024049/ENSMUSG00000058587/ENSMUSG00000030067/ENSMUSG00000028116/ENSMUSG00000017167/ENSMUSG00000030342/ENSMUSG00000079110/ENSMUSG00000030059/…	27
BP	GO:0090130	tissue migration	62/3239	266/17358	0.0324737	ENSMUSG00000034881/ENSMUSG00000010175/ENSMUSG00000020458/ENSMUSG00000030551/ENSMUSG00000064302/ENSMUSG00000002633/ENSMUSG00000029484/ENSMUSG00000062327/ENSMUSG00000015053/ENSMUSG00000053797/ENSMUSG00000058325/ENSMUSG00000015533/ENSMUSG00000005583/ENSMUSG00000022286/ENSMUSG00000062352/ENSMUSG00000030043/ENSMUSG00000000869/ENSMUSG00000059456/ENSMUSG00000028978/ENSMUSG00000035000/ENSMUSG00000042812/…	62
BP	GO:0055008	cardiac muscle tissue morphogenesis	20/3239	71/17358	0.0327521	ENSMUSG00000048349/ENSMUSG00000010175/ENSMUSG00000034748/ENSMUSG00000091898/ENSMUSG00000024049/ENSMUSG00000026923/ENSMUSG00000039239/ENSMUSG00000021994/ENSMUSG00000022306/ENSMUSG00000026814/ENSMUSG00000032966/ENSMUSG00000021650/ENSMUSG00000046714/ENSMUSG00000037335/ENSMUSG00000007877/ENSMUSG00000038670/ENSMUSG00000018160/ENSMUSG00000027470/ENSMUSG00000041957/ENSMUSG00000031965	20
BP	GO:0019932	second-messenger-mediated signaling	85/3239	378/17358	0.0333004	ENSMUSG00000025496/ENSMUSG00000041046/ENSMUSG00000032259/ENSMUSG00000020635/ENSMUSG00000034881/ENSMUSG00000033910/ENSMUSG00000060183/ENSMUSG00000036353/ENSMUSG00000040247/ENSMUSG00000006651/ENSMUSG00000023868/ENSMUSG00000044534/ENSMUSG00000035773/ENSMUSG00000001034/ENSMUSG00000059713/ENSMUSG00000006575/ENSMUSG00000061577/ENSMUSG00000052920/ENSMUSG00000030830/ENSMUSG00000034855/ENSMUSG00000053965/…	85
BP	GO:0009952	anterior/posterior pattern specification	47/3239	195/17358	0.0337318	ENSMUSG00000056648/ENSMUSG00000018537/ENSMUSG00000003436/ENSMUSG00000038192/ENSMUSG00000036602/ENSMUSG00000001288/ENSMUSG00000030551/ENSMUSG00000002633/ENSMUSG00000011658/ENSMUSG00000038805/ENSMUSG00000048763/ENSMUSG00000062327/ENSMUSG00000025223/ENSMUSG00000058835/ENSMUSG00000044221/ENSMUSG00000062432/ENSMUSG00000021469/ENSMUSG00000038721/ENSMUSG00000048450/ENSMUSG00000012282/ENSMUSG00000022528/…	47
BP	GO:0001558	regulation of cell growth	88/3239	393/17358	0.0338871	ENSMUSG00000095098/ENSMUSG00000030270/ENSMUSG00000021904/ENSMUSG00000024044/ENSMUSG00000074063/ENSMUSG00000031389/ENSMUSG00000035557/ENSMUSG00000020458/ENSMUSG00000037370/ENSMUSG00000029207/ENSMUSG00000019970/ENSMUSG00000101523/ENSMUSG00000074922/ENSMUSG00000023277/ENSMUSG00000036832/ENSMUSG00000051243/ENSMUSG00000022212/ENSMUSG00000069135/ENSMUSG00000000305/ENSMUSG00000038264/ENSMUSG00000033712/…	88
BP	GO:0031589	cell-substrate adhesion	73/3239	320/17358	0.034348	ENSMUSG00000026768/ENSMUSG00000001281/ENSMUSG00000045795/ENSMUSG00000032482/ENSMUSG00000016494/ENSMUSG00000047793/ENSMUSG00000004892/ENSMUSG00000030770/ENSMUSG00000037736/ENSMUSG00000022817/ENSMUSG00000022091/ENSMUSG00000064302/ENSMUSG00000059049/ENSMUSG00000030830/ENSMUSG00000002602/ENSMUSG00000042284/ENSMUSG00000025223/ENSMUSG00000026674/ENSMUSG00000058325/ENSMUSG00000015533/ENSMUSG00000027750/…	73
BP	GO:2001257	regulation of cation channel activity	38/3239	153/17358	0.034358	ENSMUSG00000026880/ENSMUSG00000025496/ENSMUSG00000032259/ENSMUSG00000021730/ENSMUSG00000020635/ENSMUSG00000022770/ENSMUSG00000009545/ENSMUSG00000040136/ENSMUSG00000017400/ENSMUSG00000052920/ENSMUSG00000029484/ENSMUSG00000096146/ENSMUSG00000032826/ENSMUSG00000005583/ENSMUSG00000027827/ENSMUSG00000063887/ENSMUSG00000022965/ENSMUSG00000059456/ENSMUSG00000021699/ENSMUSG00000027568/ENSMUSG00000020216/…	38
BP	GO:0098661	inorganic anion transmembrane transport	26/3239	98/17358	0.0343784	ENSMUSG00000007041/ENSMUSG00000055078/ENSMUSG00000031075/ENSMUSG00000037242/ENSMUSG00000020436/ENSMUSG00000033676/ENSMUSG00000036636/ENSMUSG00000054662/ENSMUSG00000029015/ENSMUSG00000031766/ENSMUSG00000027202/ENSMUSG00000070570/ENSMUSG00000004319/ENSMUSG00000039908/ENSMUSG00000036570/ENSMUSG00000049583/ENSMUSG00000006574/ENSMUSG00000034320/ENSMUSG00000024036/ENSMUSG00000055026/ENSMUSG00000027884/…	26
BP	GO:0140053	mitochondrial gene expression	26/3239	98/17358	0.0343784	ENSMUSG00000028085/ENSMUSG00000005882/ENSMUSG00000079043/ENSMUSG00000029777/ENSMUSG00000026273/ENSMUSG00000039069/ENSMUSG00000026618/ENSMUSG00000046756/ENSMUSG00000035559/ENSMUSG00000022792/ENSMUSG00000038880/ENSMUSG00000041632/ENSMUSG00000040521/ENSMUSG00000020329/ENSMUSG00000033871/ENSMUSG00000040112/ENSMUSG00000000384/ENSMUSG00000063884/ENSMUSG00000026709/ENSMUSG00000079036/ENSMUSG00000020079/…	26
BP	GO:0006814	sodium ion transport	48/3239	200/17358	0.034481	ENSMUSG00000026880/ENSMUSG00000025496/ENSMUSG00000020331/ENSMUSG00000032259/ENSMUSG00000021730/ENSMUSG00000006269/ENSMUSG00000079055/ENSMUSG00000020334/ENSMUSG00000019970/ENSMUSG00000057182/ENSMUSG00000038437/ENSMUSG00000051177/ENSMUSG00000037578/ENSMUSG00000009246/ENSMUSG00000027030/ENSMUSG00000029321/ENSMUSG00000027574/ENSMUSG00000023032/ENSMUSG00000032754/ENSMUSG00000061171/ENSMUSG00000031766/…	48
BP	GO:0042742	defense response to bacterium	52/3239	219/17358	0.0345105	ENSMUSG00000045322/ENSMUSG00000042250/ENSMUSG00000067847/ENSMUSG00000058052/ENSMUSG00000050440/ENSMUSG00000069300/ENSMUSG00000068923/ENSMUSG00000058568/ENSMUSG00000027995/ENSMUSG00000069830/ENSMUSG00000017002/ENSMUSG00000026878/ENSMUSG00000029484/ENSMUSG00000069268/ENSMUSG00000092021/ENSMUSG00000028456/ENSMUSG00000025383/ENSMUSG00000095498/ENSMUSG00000044222/ENSMUSG00000029371/ENSMUSG00000018102/…	52
BP	GO:0060560	developmental growth involved in morphogenesis	57/3239	243/17358	0.0348336	ENSMUSG00000030084/ENSMUSG00000000093/ENSMUSG00000030270/ENSMUSG00000021904/ENSMUSG00000026494/ENSMUSG00000004892/ENSMUSG00000031389/ENSMUSG00000020458/ENSMUSG00000001288/ENSMUSG00000002633/ENSMUSG00000023277/ENSMUSG00000036832/ENSMUSG00000051243/ENSMUSG00000022212/ENSMUSG00000034748/ENSMUSG00000000305/ENSMUSG00000038264/ENSMUSG00000032591/ENSMUSG00000027750/ENSMUSG00000001313/ENSMUSG00000034460/…	57
BP	GO:0010632	regulation of epithelial cell migration	49/3239	205/17358	0.0352051	ENSMUSG00000034881/ENSMUSG00000010175/ENSMUSG00000020458/ENSMUSG00000030551/ENSMUSG00000064302/ENSMUSG00000002633/ENSMUSG00000029484/ENSMUSG00000015053/ENSMUSG00000058325/ENSMUSG00000015533/ENSMUSG00000005583/ENSMUSG00000062352/ENSMUSG00000030043/ENSMUSG00000000869/ENSMUSG00000059456/ENSMUSG00000028978/ENSMUSG00000026923/ENSMUSG00000025810/ENSMUSG00000039239/ENSMUSG00000048583/ENSMUSG00000021994/…	49
BP	GO:0030514	negative regulation of BMP signaling pathway	15/3239	50/17358	0.0354453	ENSMUSG00000038192/ENSMUSG00000041120/ENSMUSG00000022997/ENSMUSG00000041911/ENSMUSG00000026923/ENSMUSG00000021994/ENSMUSG00000027996/ENSMUSG00000006205/ENSMUSG00000006958/ENSMUSG00000031963/ENSMUSG00000020325/ENSMUSG00000027204/ENSMUSG00000012396/ENSMUSG00000029096/ENSMUSG00000026842	15
BP	GO:0061001	regulation of dendritic spine morphogenesis	15/3239	50/17358	0.0354453	ENSMUSG00000028613/ENSMUSG00000063887/ENSMUSG00000028969/ENSMUSG00000040265/ENSMUSG00000030309/ENSMUSG00000042453/ENSMUSG00000022789/ENSMUSG00000056201/ENSMUSG00000026235/ENSMUSG00000037703/ENSMUSG00000025326/ENSMUSG00000061751/ENSMUSG00000032827/ENSMUSG00000068036/ENSMUSG00000036882	15
BP	GO:0035725	sodium ion transmembrane transport	31/3239	121/17358	0.0354916	ENSMUSG00000026880/ENSMUSG00000025496/ENSMUSG00000020331/ENSMUSG00000021730/ENSMUSG00000079055/ENSMUSG00000057182/ENSMUSG00000051177/ENSMUSG00000037578/ENSMUSG00000009246/ENSMUSG00000027030/ENSMUSG00000032754/ENSMUSG00000031766/ENSMUSG00000070570/ENSMUSG00000036570/ENSMUSG00000036578/ENSMUSG00000037996/ENSMUSG00000023017/ENSMUSG00000038276/ENSMUSG00000041771/ENSMUSG00000014786/ENSMUSG00000021591/…	31
BP	GO:0043406	positive regulation of MAP kinase activity	50/3239	210/17358	0.0359048	ENSMUSG00000031392/ENSMUSG00000045322/ENSMUSG00000025496/ENSMUSG00000024163/ENSMUSG00000030562/ENSMUSG00000015312/ENSMUSG00000035773/ENSMUSG00000024948/ENSMUSG00000042284/ENSMUSG00000053965/ENSMUSG00000036832/ENSMUSG00000027030/ENSMUSG00000005583/ENSMUSG00000006134/ENSMUSG00000004054/ENSMUSG00000064330/ENSMUSG00000020623/ENSMUSG00000032584/ENSMUSG00000059456/ENSMUSG00000035027/ENSMUSG00000021994/…	50
BP	GO:0071103	DNA conformation change	55/3239	234/17358	0.0363207	ENSMUSG00000031928/ENSMUSG00000069274/ENSMUSG00000030041/ENSMUSG00000042699/ENSMUSG00000069300/ENSMUSG00000002307/ENSMUSG00000019857/ENSMUSG00000069273/ENSMUSG00000024844/ENSMUSG00000069268/ENSMUSG00000052565/ENSMUSG00000034748/ENSMUSG00000042029/ENSMUSG00000029423/ENSMUSG00000018102/ENSMUSG00000074671/ENSMUSG00000058385/ENSMUSG00000096010/ENSMUSG00000017485/ENSMUSG00000027018/ENSMUSG00000047777/…	55
BP	GO:1903169	regulation of calcium ion transmembrane transport	37/3239	149/17358	0.0365045	ENSMUSG00000045322/ENSMUSG00000025496/ENSMUSG00000041046/ENSMUSG00000032259/ENSMUSG00000020635/ENSMUSG00000060183/ENSMUSG00000020383/ENSMUSG00000017400/ENSMUSG00000034855/ENSMUSG00000032826/ENSMUSG00000051331/ENSMUSG00000030707/ENSMUSG00000014776/ENSMUSG00000059456/ENSMUSG00000021699/ENSMUSG00000027568/ENSMUSG00000020216/ENSMUSG00000039239/ENSMUSG00000006930/ENSMUSG00000040118/ENSMUSG00000017817/…	37
BP	GO:0002577	regulation of antigen processing and presentation	7/3239	18/17358	0.0365165	ENSMUSG00000073421/ENSMUSG00000024339/ENSMUSG00000006611/ENSMUSG00000038058/ENSMUSG00000024334/ENSMUSG00000023992/ENSMUSG00000041538	7
BP	GO:0014874	response to stimulus involved in regulation of muscle adaptation	7/3239	18/17358	0.0365165	ENSMUSG00000006542/ENSMUSG00000014776/ENSMUSG00000028834/ENSMUSG00000007122/ENSMUSG00000006457/ENSMUSG00000022358/ENSMUSG00000045103	7
BP	GO:0032288	myelin assembly	7/3239	18/17358	0.0365165	ENSMUSG00000024044/ENSMUSG00000027995/ENSMUSG00000032826/ENSMUSG00000043924/ENSMUSG00000017167/ENSMUSG00000030342/ENSMUSG00000025949	7
BP	GO:0045683	negative regulation of epidermis development	7/3239	18/17358	0.0365165	ENSMUSG00000021469/ENSMUSG00000022528/ENSMUSG00000022286/ENSMUSG00000026923/ENSMUSG00000039239/ENSMUSG00000022510/ENSMUSG00000014773	7
BP	GO:0098880	maintenance of postsynaptic specialization structure	7/3239	18/17358	0.0365165	ENSMUSG00000022770/ENSMUSG00000015656/ENSMUSG00000003279/ENSMUSG00000032076/ENSMUSG00000040003/ENSMUSG00000037541/ENSMUSG00000052572	7
BP	GO:0051216	cartilage development	47/3239	196/17358	0.0365786	ENSMUSG00000048126/ENSMUSG00000030218/ENSMUSG00000038192/ENSMUSG00000001288/ENSMUSG00000028736/ENSMUSG00000041540/ENSMUSG00000048763/ENSMUSG00000005583/ENSMUSG00000016356/ENSMUSG00000021469/ENSMUSG00000037169/ENSMUSG00000048450/ENSMUSG00000030170/ENSMUSG00000035011/ENSMUSG00000006464/ENSMUSG00000024039/ENSMUSG00000023345/ENSMUSG00000039239/ENSMUSG00000036091/ENSMUSG00000021994/ENSMUSG00000024940/…	47
BP	GO:0045620	negative regulation of lymphocyte differentiation	14/3239	46/17358	0.0367889	ENSMUSG00000042250/ENSMUSG00000031885/ENSMUSG00000052713/ENSMUSG00000002633/ENSMUSG00000030124/ENSMUSG00000039377/ENSMUSG00000040423/ENSMUSG00000000869/ENSMUSG00000029603/ENSMUSG00000062312/ENSMUSG00000036931/ENSMUSG00000000693/ENSMUSG00000028042/ENSMUSG00000024659	14
BP	GO:0060042	retina morphogenesis in camera-type eye	14/3239	46/17358	0.0367889	ENSMUSG00000036466/ENSMUSG00000021730/ENSMUSG00000010175/ENSMUSG00000071757/ENSMUSG00000075707/ENSMUSG00000041592/ENSMUSG00000036192/ENSMUSG00000024992/ENSMUSG00000024842/ENSMUSG00000042002/ENSMUSG00000021779/ENSMUSG00000022656/ENSMUSG00000014773/ENSMUSG00000028977	14
BP	GO:0002263	cell activation involved in immune response	56/3239	239/17358	0.0368837	ENSMUSG00000032238/ENSMUSG00000019989/ENSMUSG00000042250/ENSMUSG00000028495/ENSMUSG00000030051/ENSMUSG00000050732/ENSMUSG00000025573/ENSMUSG00000020383/ENSMUSG00000029484/ENSMUSG00000056313/ENSMUSG00000030830/ENSMUSG00000015053/ENSMUSG00000044701/ENSMUSG00000025224/ENSMUSG00000019982/ENSMUSG00000039377/ENSMUSG00000025383/ENSMUSG00000095498/ENSMUSG00000023249/ENSMUSG00000030707/ENSMUSG00000040423/…	56
BP	GO:0051262	protein tetramerization	44/3239	182/17358	0.0371242	ENSMUSG00000028975/ENSMUSG00000069274/ENSMUSG00000021730/ENSMUSG00000042462/ENSMUSG00000052387/ENSMUSG00000068923/ENSMUSG00000062908/ENSMUSG00000069273/ENSMUSG00000037578/ENSMUSG00000063887/ENSMUSG00000029545/ENSMUSG00000029015/ENSMUSG00000042010/ENSMUSG00000032418/ENSMUSG00000096010/ENSMUSG00000025574/ENSMUSG00000028011/ENSMUSG00000057666/ENSMUSG00000060981/ENSMUSG00000022789/ENSMUSG00000028070/…	44
BP	GO:0051188	cofactor biosynthetic process	57/3239	244/17358	0.0374273	ENSMUSG00000040675/ENSMUSG00000062729/ENSMUSG00000023456/ENSMUSG00000027737/ENSMUSG00000022253/ENSMUSG00000027610/ENSMUSG00000027618/ENSMUSG00000024158/ENSMUSG00000028937/ENSMUSG00000031551/ENSMUSG00000038704/ENSMUSG00000033735/ENSMUSG00000030674/ENSMUSG00000018659/ENSMUSG00000032786/ENSMUSG00000021235/ENSMUSG00000038754/ENSMUSG00000032456/ENSMUSG00000053907/ENSMUSG00000018677/ENSMUSG00000031549/…	57
BP	GO:0003208	cardiac ventricle morphogenesis	20/3239	72/17358	0.0376458	ENSMUSG00000048349/ENSMUSG00000010175/ENSMUSG00000005583/ENSMUSG00000022286/ENSMUSG00000091898/ENSMUSG00000042812/ENSMUSG00000026923/ENSMUSG00000039239/ENSMUSG00000027996/ENSMUSG00000022306/ENSMUSG00000018263/ENSMUSG00000026814/ENSMUSG00000032966/ENSMUSG00000021650/ENSMUSG00000046714/ENSMUSG00000027276/ENSMUSG00000037335/ENSMUSG00000018160/ENSMUSG00000041957/ENSMUSG00000031965	20
BP	GO:0007157	heterophilic cell-cell adhesion via plasma membrane cell adhesion molecules	13/3239	42/17358	0.038023	ENSMUSG00000030830/ENSMUSG00000000305/ENSMUSG00000063887/ENSMUSG00000013033/ENSMUSG00000032593/ENSMUSG00000032076/ENSMUSG00000066842/ENSMUSG00000063681/ENSMUSG00000024109/ENSMUSG00000032012/ENSMUSG00000022656/ENSMUSG00000024304/ENSMUSG00000071424	13
BP	GO:0009069	serine family amino acid metabolic process	13/3239	42/17358	0.038023	ENSMUSG00000029597/ENSMUSG00000023044/ENSMUSG00000027737/ENSMUSG00000026272/ENSMUSG00000024039/ENSMUSG00000029326/ENSMUSG00000029596/ENSMUSG00000017713/ENSMUSG00000049091/ENSMUSG00000029772/ENSMUSG00000063683/ENSMUSG00000029446/ENSMUSG00000028124	13
BP	GO:0007498	mesoderm development	28/3239	108/17358	0.0382624	ENSMUSG00000026768/ENSMUSG00000026497/ENSMUSG00000048349/ENSMUSG00000003436/ENSMUSG00000038192/ENSMUSG00000005469/ENSMUSG00000002633/ENSMUSG00000062327/ENSMUSG00000068327/ENSMUSG00000025223/ENSMUSG00000015533/ENSMUSG00000061731/ENSMUSG00000025902/ENSMUSG00000061887/ENSMUSG00000042812/ENSMUSG00000021994/ENSMUSG00000056758/ENSMUSG00000027996/ENSMUSG00000022510/ENSMUSG00000024922/ENSMUSG00000030849/…	28
BP	GO:0001820	serotonin secretion	5/3239	11/17358	0.0384442	ENSMUSG00000020484/ENSMUSG00000034652/ENSMUSG00000003476/ENSMUSG00000058715/ENSMUSG00000039059	5
BP	GO:0021877	forebrain neuron fate commitment	5/3239	11/17358	0.0384442	ENSMUSG00000015053/ENSMUSG00000041911/ENSMUSG00000027168/ENSMUSG00000023391/ENSMUSG00000001496	5
BP	GO:0033539	fatty acid beta-oxidation using acyl-CoA dehydrogenase	5/3239	11/17358	0.0384442	ENSMUSG00000004610/ENSMUSG00000062908/ENSMUSG00000032314/ENSMUSG00000029545/ENSMUSG00000027332	5
BP	GO:0034350	regulation of glial cell apoptotic process	5/3239	11/17358	0.0384442	ENSMUSG00000021108/ENSMUSG00000028969/ENSMUSG00000050965/ENSMUSG00000020053/ENSMUSG00000014773	5
BP	GO:0043649	dicarboxylic acid catabolic process	5/3239	11/17358	0.0384442	ENSMUSG00000025911/ENSMUSG00000030674/ENSMUSG00000025190/ENSMUSG00000020256/ENSMUSG00000052392	5
BP	GO:0046929	negative regulation of neurotransmitter secretion	5/3239	11/17358	0.0384442	ENSMUSG00000068798/ENSMUSG00000028747/ENSMUSG00000023826/ENSMUSG00000023017/ENSMUSG00000032827	5
BP	GO:0072070	loop of Henle development	5/3239	11/17358	0.0384442	ENSMUSG00000045515/ENSMUSG00000027276/ENSMUSG00000014773/ENSMUSG00000032855/ENSMUSG00000022382	5
BP	GO:0008306	associative learning	24/3239	90/17358	0.038683	ENSMUSG00000025496/ENSMUSG00000032259/ENSMUSG00000027737/ENSMUSG00000040136/ENSMUSG00000055078/ENSMUSG00000019970/ENSMUSG00000051331/ENSMUSG00000028969/ENSMUSG00000030043/ENSMUSG00000061718/ENSMUSG00000042453/ENSMUSG00000022489/ENSMUSG00000043079/ENSMUSG00000015829/ENSMUSG00000058886/ENSMUSG00000023017/ENSMUSG00000038255/ENSMUSG00000021250/ENSMUSG00000022039/ENSMUSG00000038580/ENSMUSG00000030720/…	24
BP	GO:0043254	regulation of protein complex assembly	93/3239	420/17358	0.0386968	ENSMUSG00000031840/ENSMUSG00000045795/ENSMUSG00000002968/ENSMUSG00000028975/ENSMUSG00000022770/ENSMUSG00000036353/ENSMUSG00000031865/ENSMUSG00000029675/ENSMUSG00000003423/ENSMUSG00000021071/ENSMUSG00000037552/ENSMUSG00000045302/ENSMUSG00000090877/ENSMUSG00000063704/ENSMUSG00000019970/ENSMUSG00000035158/ENSMUSG00000020457/ENSMUSG00000023277/ENSMUSG00000019944/ENSMUSG00000028456/ENSMUSG00000045664/…	93
BP	GO:0048639	positive regulation of developmental growth	46/3239	192/17358	0.0388093	ENSMUSG00000000093/ENSMUSG00000030270/ENSMUSG00000032259/ENSMUSG00000035277/ENSMUSG00000022770/ENSMUSG00000010175/ENSMUSG00000075707/ENSMUSG00000023277/ENSMUSG00000051177/ENSMUSG00000036832/ENSMUSG00000051243/ENSMUSG00000022212/ENSMUSG00000000305/ENSMUSG00000038264/ENSMUSG00000039377/ENSMUSG00000005583/ENSMUSG00000074676/ENSMUSG00000001313/ENSMUSG00000042010/ENSMUSG00000030731/ENSMUSG00000026923/…	46
BP	GO:0031342	negative regulation of cell killing	8/3239	22/17358	0.038941	ENSMUSG00000020383/ENSMUSG00000040888/ENSMUSG00000024339/ENSMUSG00000000869/ENSMUSG00000048583/ENSMUSG00000073494/ENSMUSG00000037321/ENSMUSG00000026395	8
BP	GO:0099625	ventricular cardiac muscle cell membrane repolarization	8/3239	22/17358	0.038941	ENSMUSG00000022770/ENSMUSG00000009545/ENSMUSG00000032826/ENSMUSG00000038319/ENSMUSG00000040118/ENSMUSG00000038473/ENSMUSG00000050953/ENSMUSG00000040896	8
BP	GO:1902683	regulation of receptor localization to synapse	8/3239	22/17358	0.038941	ENSMUSG00000058571/ENSMUSG00000049044/ENSMUSG00000068798/ENSMUSG00000030579/ENSMUSG00000027692/ENSMUSG00000025499/ENSMUSG00000040003/ENSMUSG00000061751	8
BP	GO:0051693	actin filament capping	12/3239	38/17358	0.0390813	ENSMUSG00000023277/ENSMUSG00000044086/ENSMUSG00000058587/ENSMUSG00000026879/ENSMUSG00000021061/ENSMUSG00000056201/ENSMUSG00000020315/ENSMUSG00000032186/ENSMUSG00000056737/ENSMUSG00000050357/ENSMUSG00000025026/ENSMUSG00000025432	12
BP	GO:0090049	regulation of cell migration involved in sprouting angiogenesis	12/3239	38/17358	0.0390813	ENSMUSG00000034881/ENSMUSG00000015053/ENSMUSG00000062352/ENSMUSG00000026923/ENSMUSG00000025810/ENSMUSG00000058444/ENSMUSG00000031834/ENSMUSG00000046714/ENSMUSG00000030660/ENSMUSG00000005413/ENSMUSG00000024659/ENSMUSG00000026842	12
BP	GO:0042490	mechanoreceptor differentiation	19/3239	68/17358	0.0397461	ENSMUSG00000036006/ENSMUSG00000055078/ENSMUSG00000033676/ENSMUSG00000037169/ENSMUSG00000069170/ENSMUSG00000022528/ENSMUSG00000052613/ENSMUSG00000018395/ENSMUSG00000026923/ENSMUSG00000043850/ENSMUSG00000017009/ENSMUSG00000001751/ENSMUSG00000050288/ENSMUSG00000007034/ENSMUSG00000012819/ENSMUSG00000027276/ENSMUSG00000014773/ENSMUSG00000022568/ENSMUSG00000055254	19
BP	GO:0030041	actin filament polymerization	40/3239	164/17358	0.0398323	ENSMUSG00000045795/ENSMUSG00000022770/ENSMUSG00000029675/ENSMUSG00000037552/ENSMUSG00000023277/ENSMUSG00000019944/ENSMUSG00000045664/ENSMUSG00000030707/ENSMUSG00000044086/ENSMUSG00000020639/ENSMUSG00000059456/ENSMUSG00000038524/ENSMUSG00000027944/ENSMUSG00000006649/ENSMUSG00000058587/ENSMUSG00000075705/ENSMUSG00000030365/ENSMUSG00000031078/ENSMUSG00000026879/ENSMUSG00000059923/ENSMUSG00000074625/…	40
BP	GO:0001709	cell fate determination	11/3239	34/17358	0.0398701	ENSMUSG00000000093/ENSMUSG00000003436/ENSMUSG00000010175/ENSMUSG00000015053/ENSMUSG00000005583/ENSMUSG00000020950/ENSMUSG00000022528/ENSMUSG00000022997/ENSMUSG00000025902/ENSMUSG00000027168/ENSMUSG00000037335	11
BP	GO:0006213	pyrimidine nucleoside metabolic process	11/3239	34/17358	0.0398701	ENSMUSG00000024177/ENSMUSG00000035984/ENSMUSG00000002550/ENSMUSG00000025574/ENSMUSG00000035824/ENSMUSG00000073435/ENSMUSG00000033308/ENSMUSG00000040694/ENSMUSG00000022814/ENSMUSG00000026839/ENSMUSG00000020407	11
BP	GO:0046636	negative regulation of alpha-beta T cell activation	11/3239	34/17358	0.0398701	ENSMUSG00000020101/ENSMUSG00000031885/ENSMUSG00000002633/ENSMUSG00000039377/ENSMUSG00000006611/ENSMUSG00000040423/ENSMUSG00000000869/ENSMUSG00000034652/ENSMUSG00000000693/ENSMUSG00000028042/ENSMUSG00000024659	11
BP	GO:0030879	mammary gland development	34/3239	136/17358	0.0398857	ENSMUSG00000070348/ENSMUSG00000000093/ENSMUSG00000058239/ENSMUSG00000020458/ENSMUSG00000015533/ENSMUSG00000032591/ENSMUSG00000021469/ENSMUSG00000017724/ENSMUSG00000048450/ENSMUSG00000054360/ENSMUSG00000004872/ENSMUSG00000026715/ENSMUSG00000038894/ENSMUSG00000042812/ENSMUSG00000021994/ENSMUSG00000020484/ENSMUSG00000058886/ENSMUSG00000022814/ENSMUSG00000006567/ENSMUSG00000020053/ENSMUSG00000022883/…	34
BP	GO:0008347	glial cell migration	16/3239	55/17358	0.0399543	ENSMUSG00000028613/ENSMUSG00000036353/ENSMUSG00000020458/ENSMUSG00000026728/ENSMUSG00000020950/ENSMUSG00000006134/ENSMUSG00000028969/ENSMUSG00000039239/ENSMUSG00000042453/ENSMUSG00000026235/ENSMUSG00000020467/ENSMUSG00000026193/ENSMUSG00000033585/ENSMUSG00000023992/ENSMUSG00000022568/ENSMUSG00000031785	16
BP	GO:0009988	cell-cell recognition	16/3239	55/17358	0.0399543	ENSMUSG00000022770/ENSMUSG00000090877/ENSMUSG00000017195/ENSMUSG00000042520/ENSMUSG00000007033/ENSMUSG00000046846/ENSMUSG00000030911/ENSMUSG00000030365/ENSMUSG00000026811/ENSMUSG00000037706/ENSMUSG00000020213/ENSMUSG00000030342/ENSMUSG00000031933/ENSMUSG00000020143/ENSMUSG00000004948/ENSMUSG00000001416	16
BP	GO:0002053	positive regulation of mesenchymal cell proliferation	9/3239	26/17358	0.0400418	ENSMUSG00000002633/ENSMUSG00000037169/ENSMUSG00000038894/ENSMUSG00000042812/ENSMUSG00000021994/ENSMUSG00000030067/ENSMUSG00000051367/ENSMUSG00000006958/ENSMUSG00000066551	9
BP	GO:0031069	hair follicle morphogenesis	9/3239	26/17358	0.0400418	ENSMUSG00000035557/ENSMUSG00000002633/ENSMUSG00000038415/ENSMUSG00000001420/ENSMUSG00000026923/ENSMUSG00000039239/ENSMUSG00000026167/ENSMUSG00000022510/ENSMUSG00000021765	9
BP	GO:0051570	regulation of histone H3-K9 methylation	9/3239	26/17358	0.0400418	ENSMUSG00000003423/ENSMUSG00000037111/ENSMUSG00000019982/ENSMUSG00000014030/ENSMUSG00000028397/ENSMUSG00000017146/ENSMUSG00000024201/ENSMUSG00000079466/ENSMUSG00000031393	9
BP	GO:0086005	ventricular cardiac muscle cell action potential	9/3239	26/17358	0.0400418	ENSMUSG00000022770/ENSMUSG00000009545/ENSMUSG00000032826/ENSMUSG00000051331/ENSMUSG00000038319/ENSMUSG00000060843/ENSMUSG00000001552/ENSMUSG00000041957/ENSMUSG00000040896	9
BP	GO:1905314	semi-lunar valve development	9/3239	26/17358	0.0400418	ENSMUSG00000015627/ENSMUSG00000028978/ENSMUSG00000056427/ENSMUSG00000029163/ENSMUSG00000026923/ENSMUSG00000039239/ENSMUSG00000027276/ENSMUSG00000032327/ENSMUSG00000031965	9
BP	GO:0033006	regulation of mast cell activation involved in immune response	10/3239	30/17358	0.0402552	ENSMUSG00000019989/ENSMUSG00000050732/ENSMUSG00000020383/ENSMUSG00000015053/ENSMUSG00000000869/ENSMUSG00000042812/ENSMUSG00000034652/ENSMUSG00000005413/ENSMUSG00000058715/ENSMUSG00000024680	10
BP	GO:0033598	mammary gland epithelial cell proliferation	10/3239	30/17358	0.0402552	ENSMUSG00000070348/ENSMUSG00000020458/ENSMUSG00000032591/ENSMUSG00000017724/ENSMUSG00000021994/ENSMUSG00000058886/ENSMUSG00000022883/ENSMUSG00000018160/ENSMUSG00000028068/ENSMUSG00000047824	10
BP	GO:0045956	positive regulation of calcium ion-dependent exocytosis	10/3239	30/17358	0.0402552	ENSMUSG00000020866/ENSMUSG00000022416/ENSMUSG00000054423/ENSMUSG00000028456/ENSMUSG00000063887/ENSMUSG00000028969/ENSMUSG00000036091/ENSMUSG00000022789/ENSMUSG00000030172/ENSMUSG00000004948	10
BP	GO:0065004	protein-DNA complex assembly	44/3239	183/17358	0.0403135	ENSMUSG00000069274/ENSMUSG00000069300/ENSMUSG00000002307/ENSMUSG00000009596/ENSMUSG00000019857/ENSMUSG00000003423/ENSMUSG00000025144/ENSMUSG00000069273/ENSMUSG00000069268/ENSMUSG00000052565/ENSMUSG00000018102/ENSMUSG00000074671/ENSMUSG00000058385/ENSMUSG00000096010/ENSMUSG00000029110/ENSMUSG00000027018/ENSMUSG00000039473/ENSMUSG00000047246/ENSMUSG00000005470/ENSMUSG00000021832/ENSMUSG00000060981/…	44
BP	GO:0043242	negative regulation of protein complex disassembly	21/3239	77/17358	0.0406656	ENSMUSG00000031787/ENSMUSG00000064302/ENSMUSG00000023277/ENSMUSG00000044086/ENSMUSG00000058587/ENSMUSG00000026879/ENSMUSG00000021061/ENSMUSG00000056201/ENSMUSG00000035629/ENSMUSG00000052727/ENSMUSG00000020315/ENSMUSG00000026933/ENSMUSG00000032186/ENSMUSG00000056737/ENSMUSG00000020227/ENSMUSG00000050357/ENSMUSG00000020181/ENSMUSG00000025026/ENSMUSG00000005871/ENSMUSG00000025432/ENSMUSG00000023022	21
BP	GO:0045638	negative regulation of myeloid cell differentiation	25/3239	95/17358	0.0410004	ENSMUSG00000056648/ENSMUSG00000069274/ENSMUSG00000015053/ENSMUSG00000025223/ENSMUSG00000042029/ENSMUSG00000029373/ENSMUSG00000000869/ENSMUSG00000059456/ENSMUSG00000096010/ENSMUSG00000109324/ENSMUSG00000030365/ENSMUSG00000003437/ENSMUSG00000060981/ENSMUSG00000050075/ENSMUSG00000020160/ENSMUSG00000060639/ENSMUSG00000039410/ENSMUSG00000061482/ENSMUSG00000044786/ENSMUSG00000020325/ENSMUSG00000000248/…	25
BP	GO:0110020	regulation of actomyosin structure organization	25/3239	95/17358	0.0410004	ENSMUSG00000030562/ENSMUSG00000014778/ENSMUSG00000010175/ENSMUSG00000037736/ENSMUSG00000037519/ENSMUSG00000035773/ENSMUSG00000020388/ENSMUSG00000022091/ENSMUSG00000064302/ENSMUSG00000005583/ENSMUSG00000062352/ENSMUSG00000021886/ENSMUSG00000030043/ENSMUSG00000025810/ENSMUSG00000017009/ENSMUSG00000042099/ENSMUSG00000031834/ENSMUSG00000029674/ENSMUSG00000028868/ENSMUSG00000066406/ENSMUSG00000041729/…	25
BP	GO:0030510	regulation of BMP signaling pathway	23/3239	86/17358	0.0410375	ENSMUSG00000038192/ENSMUSG00000020101/ENSMUSG00000041120/ENSMUSG00000021469/ENSMUSG00000048450/ENSMUSG00000022528/ENSMUSG00000022997/ENSMUSG00000041911/ENSMUSG00000026923/ENSMUSG00000021994/ENSMUSG00000027996/ENSMUSG00000026814/ENSMUSG00000006205/ENSMUSG00000001507/ENSMUSG00000006958/ENSMUSG00000031963/ENSMUSG00000020325/ENSMUSG00000027204/ENSMUSG00000012396/ENSMUSG00000038259/ENSMUSG00000029096/…	23
BP	GO:0035249	synaptic transmission, glutamatergic	23/3239	86/17358	0.0410375	ENSMUSG00000032259/ENSMUSG00000005469/ENSMUSG00000028456/ENSMUSG00000005583/ENSMUSG00000063887/ENSMUSG00000028969/ENSMUSG00000024211/ENSMUSG00000059456/ENSMUSG00000070570/ENSMUSG00000004319/ENSMUSG00000042453/ENSMUSG00000049583/ENSMUSG00000021464/ENSMUSG00000015829/ENSMUSG00000023826/ENSMUSG00000037541/ENSMUSG00000024109/ENSMUSG00000024304/ENSMUSG00000071424/ENSMUSG00000055254/ENSMUSG00000041078/…	23
BP	GO:0006959	humoral immune response	38/3239	155/17358	0.0411896	ENSMUSG00000029372/ENSMUSG00000029379/ENSMUSG00000042250/ENSMUSG00000056071/ENSMUSG00000067847/ENSMUSG00000069300/ENSMUSG00000017002/ENSMUSG00000034855/ENSMUSG00000069268/ENSMUSG00000026405/ENSMUSG00000005583/ENSMUSG00000016356/ENSMUSG00000061780/ENSMUSG00000095498/ENSMUSG00000073421/ENSMUSG00000026874/ENSMUSG00000029373/ENSMUSG00000029371/ENSMUSG00000018102/ENSMUSG00000058385/ENSMUSG00000026923/…	38
BP	GO:1902904	negative regulation of supramolecular fiber organization	35/3239	141/17358	0.0412364	ENSMUSG00000031787/ENSMUSG00000037519/ENSMUSG00000064302/ENSMUSG00000019970/ENSMUSG00000023277/ENSMUSG00000030707/ENSMUSG00000032060/ENSMUSG00000015656/ENSMUSG00000044086/ENSMUSG00000020639/ENSMUSG00000029163/ENSMUSG00000058587/ENSMUSG00000026879/ENSMUSG00000021061/ENSMUSG00000056201/ENSMUSG00000052727/ENSMUSG00000020315/ENSMUSG00000023826/ENSMUSG00000026933/ENSMUSG00000042099/ENSMUSG00000032186/…	35
BP	GO:0090132	epithelium migration	60/3239	260/17358	0.0416869	ENSMUSG00000034881/ENSMUSG00000010175/ENSMUSG00000020458/ENSMUSG00000030551/ENSMUSG00000064302/ENSMUSG00000002633/ENSMUSG00000029484/ENSMUSG00000015053/ENSMUSG00000053797/ENSMUSG00000058325/ENSMUSG00000015533/ENSMUSG00000005583/ENSMUSG00000022286/ENSMUSG00000062352/ENSMUSG00000030043/ENSMUSG00000000869/ENSMUSG00000059456/ENSMUSG00000028978/ENSMUSG00000035000/ENSMUSG00000026923/ENSMUSG00000025810/…	60
BP	GO:0021761	limbic system development	30/3239	118/17358	0.0418322	ENSMUSG00000028613/ENSMUSG00000032259/ENSMUSG00000004892/ENSMUSG00000010175/ENSMUSG00000037771/ENSMUSG00000029484/ENSMUSG00000028800/ENSMUSG00000006134/ENSMUSG00000018395/ENSMUSG00000029595/ENSMUSG00000028969/ENSMUSG00000006464/ENSMUSG00000041911/ENSMUSG00000029245/ENSMUSG00000025810/ENSMUSG00000042453/ENSMUSG00000006930/ENSMUSG00000006920/ENSMUSG00000026872/ENSMUSG00000013236/ENSMUSG00000029026/…	30
BP	GO:0050866	negative regulation of cell activation	42/3239	174/17358	0.0418461	ENSMUSG00000019989/ENSMUSG00000036594/ENSMUSG00000022770/ENSMUSG00000053399/ENSMUSG00000042250/ENSMUSG00000040247/ENSMUSG00000020101/ENSMUSG00000031885/ENSMUSG00000015812/ENSMUSG00000052713/ENSMUSG00000036006/ENSMUSG00000031551/ENSMUSG00000002633/ENSMUSG00000052920/ENSMUSG00000030124/ENSMUSG00000002602/ENSMUSG00000053965/ENSMUSG00000039377/ENSMUSG00000023249/ENSMUSG00000073421/ENSMUSG00000006611/…	42
BP	GO:0002040	sprouting angiogenesis	28/3239	109/17358	0.0426171	ENSMUSG00000001036/ENSMUSG00000034881/ENSMUSG00000030770/ENSMUSG00000020458/ENSMUSG00000002633/ENSMUSG00000015053/ENSMUSG00000062352/ENSMUSG00000070327/ENSMUSG00000059456/ENSMUSG00000037754/ENSMUSG00000026923/ENSMUSG00000025810/ENSMUSG00000030022/ENSMUSG00000033730/ENSMUSG00000058444/ENSMUSG00000031834/ENSMUSG00000046714/ENSMUSG00000030660/ENSMUSG00000022883/ENSMUSG00000031963/ENSMUSG00000005413/…	28
BP	GO:0014031	mesenchymal cell development	22/3239	82/17358	0.0435376	ENSMUSG00000021904/ENSMUSG00000036602/ENSMUSG00000002633/ENSMUSG00000062432/ENSMUSG00000038264/ENSMUSG00000022528/ENSMUSG00000004872/ENSMUSG00000012520/ENSMUSG00000026923/ENSMUSG00000015647/ENSMUSG00000025810/ENSMUSG00000026872/ENSMUSG00000056201/ENSMUSG00000027168/ENSMUSG00000034684/ENSMUSG00000028883/ENSMUSG00000046714/ENSMUSG00000026193/ENSMUSG00000027276/ENSMUSG00000064138/ENSMUSG00000031073/…	22
BP	GO:0045912	negative regulation of carbohydrate metabolic process	14/3239	47/17358	0.0436913	ENSMUSG00000059434/ENSMUSG00000037370/ENSMUSG00000052920/ENSMUSG00000060279/ENSMUSG00000030717/ENSMUSG00000034748/ENSMUSG00000032591/ENSMUSG00000020544/ENSMUSG00000047126/ENSMUSG00000026274/ENSMUSG00000023826/ENSMUSG00000023571/ENSMUSG00000029992/ENSMUSG00000006457	14
BP	GO:0048641	regulation of skeletal muscle tissue development	14/3239	47/17358	0.0436913	ENSMUSG00000002633/ENSMUSG00000005583/ENSMUSG00000034460/ENSMUSG00000044086/ENSMUSG00000025902/ENSMUSG00000055116/ENSMUSG00000021710/ENSMUSG00000022996/ENSMUSG00000051367/ENSMUSG00000023075/ENSMUSG00000038132/ENSMUSG00000014773/ENSMUSG00000008658/ENSMUSG00000006457	14
BP	GO:0051489	regulation of filopodium assembly	14/3239	47/17358	0.0436913	ENSMUSG00000035863/ENSMUSG00000036006/ENSMUSG00000063887/ENSMUSG00000037754/ENSMUSG00000040265/ENSMUSG00000025810/ENSMUSG00000039735/ENSMUSG00000002580/ENSMUSG00000059439/ENSMUSG00000024109/ENSMUSG00000030720/ENSMUSG00000032827/ENSMUSG00000028943/ENSMUSG00000039671	14
BP	GO:1901292	nucleoside phosphate catabolic process	34/3239	137/17358	0.0438438	ENSMUSG00000031842/ENSMUSG00000019989/ENSMUSG00000023456/ENSMUSG00000042462/ENSMUSG00000023868/ENSMUSG00000038704/ENSMUSG00000037370/ENSMUSG00000053965/ENSMUSG00000030717/ENSMUSG00000019990/ENSMUSG00000034748/ENSMUSG00000006542/ENSMUSG00000048120/ENSMUSG00000027203/ENSMUSG00000035011/ENSMUSG00000032177/ENSMUSG00000021699/ENSMUSG00000023019/ENSMUSG00000057666/ENSMUSG00000021482/ENSMUSG00000037012/…	34
BP	GO:0072527	pyrimidine-containing compound metabolic process	17/3239	60/17358	0.044216	ENSMUSG00000019989/ENSMUSG00000042462/ENSMUSG00000024177/ENSMUSG00000035984/ENSMUSG00000002550/ENSMUSG00000028719/ENSMUSG00000027203/ENSMUSG00000025574/ENSMUSG00000035824/ENSMUSG00000073435/ENSMUSG00000033308/ENSMUSG00000040694/ENSMUSG00000022814/ENSMUSG00000026839/ENSMUSG00000034832/ENSMUSG00000021238/ENSMUSG00000020407	17
BP	GO:0071902	positive regulation of protein serine/threonine kinase activity	66/3239	290/17358	0.0442496	ENSMUSG00000031392/ENSMUSG00000070348/ENSMUSG00000045322/ENSMUSG00000025496/ENSMUSG00000024163/ENSMUSG00000030562/ENSMUSG00000015312/ENSMUSG00000010175/ENSMUSG00000028044/ENSMUSG00000003423/ENSMUSG00000038412/ENSMUSG00000035773/ENSMUSG00000024948/ENSMUSG00000056313/ENSMUSG00000042284/ENSMUSG00000053965/ENSMUSG00000036832/ENSMUSG00000027030/ENSMUSG00000005583/ENSMUSG00000006134/ENSMUSG00000004054/…	66
BP	GO:0050679	positive regulation of epithelial cell proliferation	41/3239	170/17358	0.0444399	ENSMUSG00000070348/ENSMUSG00000020546/ENSMUSG00000010175/ENSMUSG00000020458/ENSMUSG00000002633/ENSMUSG00000008140/ENSMUSG00000015053/ENSMUSG00000034748/ENSMUSG00000032591/ENSMUSG00000018395/ENSMUSG00000026921/ENSMUSG00000030043/ENSMUSG00000037754/ENSMUSG00000026923/ENSMUSG00000048583/ENSMUSG00000021994/ENSMUSG00000056758/ENSMUSG00000062312/ENSMUSG00000030067/ENSMUSG00000022510/ENSMUSG00000033730/…	41
BP	GO:0002065	columnar/cuboidal epithelial cell differentiation	29/3239	114/17358	0.0444889	ENSMUSG00000030983/ENSMUSG00000010175/ENSMUSG00000001288/ENSMUSG00000036006/ENSMUSG00000028945/ENSMUSG00000037169/ENSMUSG00000022528/ENSMUSG00000038533/ENSMUSG00000052613/ENSMUSG00000015627/ENSMUSG00000026923/ENSMUSG00000021994/ENSMUSG00000043850/ENSMUSG00000055116/ENSMUSG00000001039/ENSMUSG00000030067/ENSMUSG00000022510/ENSMUSG00000094936/ENSMUSG00000012819/ENSMUSG00000027168/ENSMUSG00000017491/…	29
BP	GO:0015698	inorganic anion transport	38/3239	156/17358	0.0449673	ENSMUSG00000037949/ENSMUSG00000007041/ENSMUSG00000034107/ENSMUSG00000055078/ENSMUSG00000037370/ENSMUSG00000031075/ENSMUSG00000037242/ENSMUSG00000020436/ENSMUSG00000033676/ENSMUSG00000028962/ENSMUSG00000036636/ENSMUSG00000023032/ENSMUSG00000054662/ENSMUSG00000029015/ENSMUSG00000031766/ENSMUSG00000027202/ENSMUSG00000045665/ENSMUSG00000023015/ENSMUSG00000070570/ENSMUSG00000004319/ENSMUSG00000039908/…	38
BP	GO:0007626	locomotory behavior	50/3239	213/17358	0.0450527	ENSMUSG00000061080/ENSMUSG00000040037/ENSMUSG00000056648/ENSMUSG00000025496/ENSMUSG00000039913/ENSMUSG00000032368/ENSMUSG00000032259/ENSMUSG00000025229/ENSMUSG00000074923/ENSMUSG00000009487/ENSMUSG00000025579/ENSMUSG00000038248/ENSMUSG00000031551/ENSMUSG00000051331/ENSMUSG00000031748/ENSMUSG00000060780/ENSMUSG00000054360/ENSMUSG00000052613/ENSMUSG00000027568/ENSMUSG00000004319/ENSMUSG00000035000/…	50
BP	GO:0003206	cardiac chamber morphogenesis	32/3239	128/17358	0.0451012	ENSMUSG00000000093/ENSMUSG00000048349/ENSMUSG00000030770/ENSMUSG00000010175/ENSMUSG00000005583/ENSMUSG00000021469/ENSMUSG00000022528/ENSMUSG00000022286/ENSMUSG00000091898/ENSMUSG00000028978/ENSMUSG00000056427/ENSMUSG00000042812/ENSMUSG00000026923/ENSMUSG00000025810/ENSMUSG00000039239/ENSMUSG00000021994/ENSMUSG00000027996/ENSMUSG00000022306/ENSMUSG00000057406/ENSMUSG00000050288/ENSMUSG00000018263/…	32
BP	GO:0003214	cardiac left ventricle morphogenesis	6/3239	15/17358	0.0452585	ENSMUSG00000042812/ENSMUSG00000026923/ENSMUSG00000039239/ENSMUSG00000027996/ENSMUSG00000018263/ENSMUSG00000037335	6
BP	GO:0009415	response to water	6/3239	15/17358	0.0452585	ENSMUSG00000046709/ENSMUSG00000037578/ENSMUSG00000030342/ENSMUSG00000001642/ENSMUSG00000056917/ENSMUSG00000045103	6
BP	GO:0030800	negative regulation of cyclic nucleotide metabolic process	6/3239	15/17358	0.0452585	ENSMUSG00000032259/ENSMUSG00000035863/ENSMUSG00000069170/ENSMUSG00000051431/ENSMUSG00000036362/ENSMUSG00000039059	6
BP	GO:0030803	negative regulation of cyclic nucleotide biosynthetic process	6/3239	15/17358	0.0452585	ENSMUSG00000032259/ENSMUSG00000035863/ENSMUSG00000069170/ENSMUSG00000051431/ENSMUSG00000036362/ENSMUSG00000039059	6
BP	GO:0031280	negative regulation of cyclase activity	6/3239	15/17358	0.0452585	ENSMUSG00000032259/ENSMUSG00000035863/ENSMUSG00000069170/ENSMUSG00000051431/ENSMUSG00000036362/ENSMUSG00000039059	6
BP	GO:0032693	negative regulation of interleukin-10 production	6/3239	15/17358	0.0452585	ENSMUSG00000020101/ENSMUSG00000031551/ENSMUSG00000025383/ENSMUSG00000030579/ENSMUSG00000020601/ENSMUSG00000014773	6
BP	GO:0060134	prepulse inhibition	6/3239	15/17358	0.0452585	ENSMUSG00000032259/ENSMUSG00000039579/ENSMUSG00000053754/ENSMUSG00000024109/ENSMUSG00000071424/ENSMUSG00000063063	6
BP	GO:0061548	ganglion development	6/3239	15/17358	0.0452585	ENSMUSG00000034460/ENSMUSG00000012520/ENSMUSG00000025810/ENSMUSG00000034684/ENSMUSG00000028883/ENSMUSG00000051367	6
BP	GO:1901213	regulation of transcription from RNA polymerase II promoter involved in heart development	6/3239	15/17358	0.0452585	ENSMUSG00000000093/ENSMUSG00000062327/ENSMUSG00000021469/ENSMUSG00000048450/ENSMUSG00000015627/ENSMUSG00000026923	6
BP	GO:2000319	regulation of T-helper 17 cell differentiation	6/3239	15/17358	0.0452585	ENSMUSG00000025383/ENSMUSG00000040423/ENSMUSG00000000869/ENSMUSG00000036931/ENSMUSG00000000693/ENSMUSG00000028042	6
BP	GO:0030835	negative regulation of actin filament depolymerization	13/3239	43/17358	0.0454945	ENSMUSG00000023277/ENSMUSG00000044086/ENSMUSG00000058587/ENSMUSG00000026879/ENSMUSG00000021061/ENSMUSG00000056201/ENSMUSG00000020315/ENSMUSG00000032186/ENSMUSG00000056737/ENSMUSG00000050357/ENSMUSG00000025026/ENSMUSG00000025432/ENSMUSG00000023022	13
BP	GO:0032941	secretion by tissue	13/3239	43/17358	0.0454945	ENSMUSG00000026553/ENSMUSG00000050732/ENSMUSG00000046159/ENSMUSG00000027030/ENSMUSG00000030043/ENSMUSG00000060601/ENSMUSG00000068323/ENSMUSG00000029026/ENSMUSG00000032773/ENSMUSG00000054342/ENSMUSG00000038580/ENSMUSG00000032023/ENSMUSG00000050953	13
BP	GO:0043303	mast cell degranulation	13/3239	43/17358	0.0454945	ENSMUSG00000050732/ENSMUSG00000020383/ENSMUSG00000015053/ENSMUSG00000034579/ENSMUSG00000000869/ENSMUSG00000042812/ENSMUSG00000040751/ENSMUSG00000034652/ENSMUSG00000027287/ENSMUSG00000022285/ENSMUSG00000005413/ENSMUSG00000058715/ENSMUSG00000024680	13
BP	GO:0007264	small GTPase mediated signal transduction	102/3239	468/17358	0.0461061	ENSMUSG00000031840/ENSMUSG00000068335/ENSMUSG00000026490/ENSMUSG00000021990/ENSMUSG00000025195/ENSMUSG00000037552/ENSMUSG00000036825/ENSMUSG00000040797/ENSMUSG00000036006/ENSMUSG00000025132/ENSMUSG00000026878/ENSMUSG00000032946/ENSMUSG00000089809/ENSMUSG00000001098/ENSMUSG00000028841/ENSMUSG00000027652/ENSMUSG00000025224/ENSMUSG00000019944/ENSMUSG00000058325/ENSMUSG00000028945/ENSMUSG00000050730/…	102
BP	GO:0014032	neural crest cell development	21/3239	78/17358	0.0461915	ENSMUSG00000021904/ENSMUSG00000036602/ENSMUSG00000002633/ENSMUSG00000062432/ENSMUSG00000038264/ENSMUSG00000022528/ENSMUSG00000004872/ENSMUSG00000012520/ENSMUSG00000015647/ENSMUSG00000025810/ENSMUSG00000026872/ENSMUSG00000056201/ENSMUSG00000027168/ENSMUSG00000034684/ENSMUSG00000028883/ENSMUSG00000046714/ENSMUSG00000026193/ENSMUSG00000027276/ENSMUSG00000064138/ENSMUSG00000031073/ENSMUSG00000015176	21
BP	GO:0048708	astrocyte differentiation	21/3239	78/17358	0.0461915	ENSMUSG00000056071/ENSMUSG00000003436/ENSMUSG00000035305/ENSMUSG00000002633/ENSMUSG00000037169/ENSMUSG00000026728/ENSMUSG00000022528/ENSMUSG00000036634/ENSMUSG00000026923/ENSMUSG00000056758/ENSMUSG00000026235/ENSMUSG00000021464/ENSMUSG00000027168/ENSMUSG00000014773/ENSMUSG00000030265/ENSMUSG00000023992/ENSMUSG00000031393/ENSMUSG00000056054/ENSMUSG00000026842/ENSMUSG00000020122/ENSMUSG00000040663	21
BP	GO:0003015	heart process	47/3239	199/17358	0.0462316	ENSMUSG00000041046/ENSMUSG00000030562/ENSMUSG00000000093/ENSMUSG00000032259/ENSMUSG00000020635/ENSMUSG00000020866/ENSMUSG00000022770/ENSMUSG00000025579/ENSMUSG00000009545/ENSMUSG00000020538/ENSMUSG00000052920/ENSMUSG00000053965/ENSMUSG00000032826/ENSMUSG00000051331/ENSMUSG00000031748/ENSMUSG00000038319/ENSMUSG00000020623/ENSMUSG00000091898/ENSMUSG00000021699/ENSMUSG00000028978/ENSMUSG00000031068/…	47
BP	GO:0050673	epithelial cell proliferation	83/3239	374/17358	0.0462396	ENSMUSG00000070348/ENSMUSG00000016494/ENSMUSG00000020546/ENSMUSG00000022770/ENSMUSG00000010175/ENSMUSG00000020458/ENSMUSG00000030551/ENSMUSG00000002633/ENSMUSG00000008140/ENSMUSG00000015053/ENSMUSG00000115388/ENSMUSG00000030717/ENSMUSG00000074637/ENSMUSG00000034748/ENSMUSG00000032591/ENSMUSG00000005583/ENSMUSG00000017724/ENSMUSG00000022528/ENSMUSG00000034460/ENSMUSG00000021999/ENSMUSG00000018395/…	83
BP	GO:0048644	muscle organ morphogenesis	23/3239	87/17358	0.0462639	ENSMUSG00000048349/ENSMUSG00000010175/ENSMUSG00000028736/ENSMUSG00000034748/ENSMUSG00000091898/ENSMUSG00000024049/ENSMUSG00000026923/ENSMUSG00000039239/ENSMUSG00000021994/ENSMUSG00000022306/ENSMUSG00000050288/ENSMUSG00000026814/ENSMUSG00000032966/ENSMUSG00000021650/ENSMUSG00000046714/ENSMUSG00000037335/ENSMUSG00000007877/ENSMUSG00000038670/ENSMUSG00000018160/ENSMUSG00000027470/ENSMUSG00000041957/…	23
BP	GO:0050848	regulation of calcium-mediated signaling	23/3239	87/17358	0.0462639	ENSMUSG00000025496/ENSMUSG00000020635/ENSMUSG00000040247/ENSMUSG00000001034/ENSMUSG00000059713/ENSMUSG00000030830/ENSMUSG00000059456/ENSMUSG00000021699/ENSMUSG00000020216/ENSMUSG00000006930/ENSMUSG00000028116/ENSMUSG00000023274/ENSMUSG00000017817/ENSMUSG00000001175/ENSMUSG00000032966/ENSMUSG00000038255/ENSMUSG00000030468/ENSMUSG00000020053/ENSMUSG00000004035/ENSMUSG00000029550/ENSMUSG00000023992/…	23
BP	GO:0099072	regulation of postsynaptic membrane neurotransmitter receptor levels	23/3239	87/17358	0.0462639	ENSMUSG00000025496/ENSMUSG00000022770/ENSMUSG00000058571/ENSMUSG00000046709/ENSMUSG00000034902/ENSMUSG00000026825/ENSMUSG00000049044/ENSMUSG00000068798/ENSMUSG00000035152/ENSMUSG00000067242/ENSMUSG00000040265/ENSMUSG00000006930/ENSMUSG00000021224/ENSMUSG00000027692/ENSMUSG00000027287/ENSMUSG00000007783/ENSMUSG00000025499/ENSMUSG00000040003/ENSMUSG00000034813/ENSMUSG00000022568/ENSMUSG00000061751/…	23
BP	GO:0030857	negative regulation of epithelial cell differentiation	12/3239	39/17358	0.0471801	ENSMUSG00000070348/ENSMUSG00000003154/ENSMUSG00000021469/ENSMUSG00000022528/ENSMUSG00000022286/ENSMUSG00000026923/ENSMUSG00000039239/ENSMUSG00000030067/ENSMUSG00000022510/ENSMUSG00000027276/ENSMUSG00000044518/ENSMUSG00000014773	12
BP	GO:0032881	regulation of polysaccharide metabolic process	12/3239	39/17358	0.0471801	ENSMUSG00000037370/ENSMUSG00000060279/ENSMUSG00000047126/ENSMUSG00000026274/ENSMUSG00000038894/ENSMUSG00000025127/ENSMUSG00000048583/ENSMUSG00000022367/ENSMUSG00000020053/ENSMUSG00000066551/ENSMUSG00000029992/ENSMUSG00000040385	12
BP	GO:0051281	positive regulation of release of sequestered calcium ion into cytosol	12/3239	39/17358	0.0471801	ENSMUSG00000060183/ENSMUSG00000020383/ENSMUSG00000034855/ENSMUSG00000027568/ENSMUSG00000006930/ENSMUSG00000017817/ENSMUSG00000079110/ENSMUSG00000026385/ENSMUSG00000029417/ENSMUSG00000004035/ENSMUSG00000007122/ENSMUSG00000026842	12
BP	GO:0007368	determination of left/right symmetry	28/3239	110/17358	0.0473281	ENSMUSG00000000093/ENSMUSG00000038192/ENSMUSG00000061322/ENSMUSG00000039963/ENSMUSG00000002633/ENSMUSG00000062327/ENSMUSG00000005583/ENSMUSG00000024169/ENSMUSG00000018395/ENSMUSG00000025902/ENSMUSG00000042812/ENSMUSG00000026923/ENSMUSG00000034706/ENSMUSG00000021994/ENSMUSG00000026814/ENSMUSG00000032965/ENSMUSG00000038564/ENSMUSG00000042002/ENSMUSG00000031831/ENSMUSG00000030981/ENSMUSG00000037335/…	28
BP	GO:0022407	regulation of cell-cell adhesion	77/3239	345/17358	0.0475908	ENSMUSG00000031392/ENSMUSG00000026494/ENSMUSG00000036594/ENSMUSG00000022770/ENSMUSG00000053399/ENSMUSG00000076441/ENSMUSG00000028909/ENSMUSG00000020101/ENSMUSG00000031885/ENSMUSG00000015812/ENSMUSG00000001034/ENSMUSG00000052713/ENSMUSG00000036006/ENSMUSG00000031551/ENSMUSG00000016409/ENSMUSG00000002633/ENSMUSG00000052920/ENSMUSG00000030124/ENSMUSG00000030830/ENSMUSG00000053965/ENSMUSG00000074637/…	77
BP	GO:0030534	adult behavior	37/3239	152/17358	0.047794	ENSMUSG00000056648/ENSMUSG00000025496/ENSMUSG00000032368/ENSMUSG00000032259/ENSMUSG00000027737/ENSMUSG00000006269/ENSMUSG00000009487/ENSMUSG00000005705/ENSMUSG00000020436/ENSMUSG00000051331/ENSMUSG00000052613/ENSMUSG00000028969/ENSMUSG00000006464/ENSMUSG00000014030/ENSMUSG00000056961/ENSMUSG00000027568/ENSMUSG00000004319/ENSMUSG00000061718/ENSMUSG00000044708/ENSMUSG00000026235/ENSMUSG00000020308/…	37
BP	GO:0072089	stem cell proliferation	31/3239	124/17358	0.0479795	ENSMUSG00000016494/ENSMUSG00000032259/ENSMUSG00000016409/ENSMUSG00000041540/ENSMUSG00000002633/ENSMUSG00000038805/ENSMUSG00000034748/ENSMUSG00000020950/ENSMUSG00000022997/ENSMUSG00000025902/ENSMUSG00000023015/ENSMUSG00000026923/ENSMUSG00000045394/ENSMUSG00000036606/ENSMUSG00000021994/ENSMUSG00000024940/ENSMUSG00000056758/ENSMUSG00000027996/ENSMUSG00000021224/ENSMUSG00000024922/ENSMUSG00000004891/…	31
BP	GO:0060078	regulation of postsynaptic membrane potential	34/3239	138/17358	0.0480875	ENSMUSG00000025496/ENSMUSG00000026251/ENSMUSG00000022041/ENSMUSG00000055078/ENSMUSG00000026253/ENSMUSG00000022758/ENSMUSG00000028456/ENSMUSG00000020436/ENSMUSG00000033676/ENSMUSG00000051331/ENSMUSG00000005583/ENSMUSG00000063887/ENSMUSG00000028969/ENSMUSG00000059456/ENSMUSG00000070570/ENSMUSG00000027568/ENSMUSG00000042453/ENSMUSG00000039579/ENSMUSG00000049583/ENSMUSG00000032773/ENSMUSG00000055026/…	34
BP	GO:0022029	telencephalon cell migration	18/3239	65/17358	0.0482278	ENSMUSG00000028613/ENSMUSG00000045515/ENSMUSG00000032259/ENSMUSG00000035277/ENSMUSG00000036353/ENSMUSG00000020458/ENSMUSG00000020950/ENSMUSG00000028969/ENSMUSG00000025810/ENSMUSG00000032064/ENSMUSG00000042453/ENSMUSG00000015829/ENSMUSG00000028747/ENSMUSG00000028883/ENSMUSG00000022883/ENSMUSG00000001496/ENSMUSG00000031785/ENSMUSG00000020122	18
BP	GO:0006936	muscle contraction	62/3239	272/17358	0.048507	ENSMUSG00000032259/ENSMUSG00000026251/ENSMUSG00000020635/ENSMUSG00000020866/ENSMUSG00000034881/ENSMUSG00000033910/ENSMUSG00000022770/ENSMUSG00000047250/ENSMUSG00000063142/ENSMUSG00000025579/ENSMUSG00000046159/ENSMUSG00000009545/ENSMUSG00000079055/ENSMUSG00000017400/ENSMUSG00000052920/ENSMUSG00000061723/ENSMUSG00000030554/ENSMUSG00000053965/ENSMUSG00000050730/ENSMUSG00000032826/ENSMUSG00000051331/…	62
BP	GO:0031112	positive regulation of microtubule polymerization or depolymerization	11/3239	35/17358	0.0486611	ENSMUSG00000031787/ENSMUSG00000031865/ENSMUSG00000090877/ENSMUSG00000020457/ENSMUSG00000091971/ENSMUSG00000014158/ENSMUSG00000052727/ENSMUSG00000014747/ENSMUSG00000049550/ENSMUSG00000031393/ENSMUSG00000020181	11
BP	GO:0007035	vacuolar acidification	7/3239	19/17358	0.0487664	ENSMUSG00000022540/ENSMUSG00000037242/ENSMUSG00000013160/ENSMUSG00000038600/ENSMUSG00000030720/ENSMUSG00000034708/ENSMUSG00000019302	7
BP	GO:0015812	gamma-aminobutyric acid transport	7/3239	19/17358	0.0487664	ENSMUSG00000037771/ENSMUSG00000027568/ENSMUSG00000027748/ENSMUSG00000030109/ENSMUSG00000028747/ENSMUSG00000030108/ENSMUSG00000039059	7
BP	GO:0043371	negative regulation of CD4-positive, alpha-beta T cell differentiation	7/3239	19/17358	0.0487664	ENSMUSG00000031885/ENSMUSG00000039377/ENSMUSG00000040423/ENSMUSG00000000869/ENSMUSG00000000693/ENSMUSG00000028042/ENSMUSG00000024659	7
BP	GO:0072529	pyrimidine-containing compound catabolic process	7/3239	19/17358	0.0487664	ENSMUSG00000042462/ENSMUSG00000027203/ENSMUSG00000033308/ENSMUSG00000040694/ENSMUSG00000034832/ENSMUSG00000021238/ENSMUSG00000020407	7
BP	GO:0098743	cell aggregation	7/3239	19/17358	0.0487664	ENSMUSG00000037169/ENSMUSG00000039239/ENSMUSG00000021464/ENSMUSG00000056569/ENSMUSG00000050917/ENSMUSG00000032855/ENSMUSG00000019997	7
BP	GO:0031100	animal organ regeneration	22/3239	83/17358	0.0491565	ENSMUSG00000070348/ENSMUSG00000028909/ENSMUSG00000040888/ENSMUSG00000029484/ENSMUSG00000002602/ENSMUSG00000021999/ENSMUSG00000026192/ENSMUSG00000068798/ENSMUSG00000006611/ENSMUSG00000022997/ENSMUSG00000029371/ENSMUSG00000026923/ENSMUSG00000006920/ENSMUSG00000018379/ENSMUSG00000000440/ENSMUSG00000057841/ENSMUSG00000005413/ENSMUSG00000021998/ENSMUSG00000018160/ENSMUSG00000005681/ENSMUSG00000019942/…	22
BP	GO:0006413	translational initiation	29/3239	115/17358	0.0492391	ENSMUSG00000022336/ENSMUSG00000079034/ENSMUSG00000026254/ENSMUSG00000024830/ENSMUSG00000021282/ENSMUSG00000026667/ENSMUSG00000038848/ENSMUSG00000113805/ENSMUSG00000071662/ENSMUSG00000044533/ENSMUSG00000020743/ENSMUSG00000029145/ENSMUSG00000074129/ENSMUSG00000045896/ENSMUSG00000031072/ENSMUSG00000010592/ENSMUSG00000040731/ENSMUSG00000094936/ENSMUSG00000035530/ENSMUSG00000045983/ENSMUSG00000011158/…	29
BP	GO:0031109	microtubule polymerization or depolymerization	29/3239	115/17358	0.0492391	ENSMUSG00000051786/ENSMUSG00000031787/ENSMUSG00000031865/ENSMUSG00000090877/ENSMUSG00000064302/ENSMUSG00000019970/ENSMUSG00000019988/ENSMUSG00000020457/ENSMUSG00000032060/ENSMUSG00000010021/ENSMUSG00000029166/ENSMUSG00000091971/ENSMUSG00000014158/ENSMUSG00000052727/ENSMUSG00000026933/ENSMUSG00000014747/ENSMUSG00000049550/ENSMUSG00000035198/ENSMUSG00000013921/ENSMUSG00000019773/ENSMUSG00000031393/…	29
BP	GO:0050905	neuromuscular process	29/3239	115/17358	0.0492391	ENSMUSG00000032259/ENSMUSG00000048349/ENSMUSG00000031865/ENSMUSG00000030838/ENSMUSG00000025579/ENSMUSG00000050640/ENSMUSG00000074676/ENSMUSG00000052613/ENSMUSG00000043850/ENSMUSG00000039579/ENSMUSG00000012819/ENSMUSG00000015829/ENSMUSG00000017167/ENSMUSG00000004207/ENSMUSG00000032557/ENSMUSG00000023826/ENSMUSG00000053754/ENSMUSG00000024109/ENSMUSG00000030720/ENSMUSG00000071424/ENSMUSG00000031393/…	29
BP	GO:0060359	response to ammonium ion	32/3239	129/17358	0.049604	ENSMUSG00000025496/ENSMUSG00000025076/ENSMUSG00000032259/ENSMUSG00000025229/ENSMUSG00000076441/ENSMUSG00000046159/ENSMUSG00000013698/ENSMUSG00000051177/ENSMUSG00000020436/ENSMUSG00000033676/ENSMUSG00000031748/ENSMUSG00000006134/ENSMUSG00000073413/ENSMUSG00000028969/ENSMUSG00000059456/ENSMUSG00000056961/ENSMUSG00000013766/ENSMUSG00000061718/ENSMUSG00000057666/ENSMUSG00000032562/ENSMUSG00000024927/…	32
BP	GO:0002251	organ or tissue specific immune response	10/3239	31/17358	0.0498094	ENSMUSG00000069300/ENSMUSG00000025573/ENSMUSG00000069268/ENSMUSG00000018102/ENSMUSG00000000869/ENSMUSG00000058385/ENSMUSG00000047246/ENSMUSG00000019429/ENSMUSG00000062727/ENSMUSG00000079641	10
BP	GO:0034405	response to fluid shear stress	10/3239	31/17358	0.0498094	ENSMUSG00000076441/ENSMUSG00000024454/ENSMUSG00000001034/ENSMUSG00000005583/ENSMUSG00000059456/ENSMUSG00000028978/ENSMUSG00000020484/ENSMUSG00000022367/ENSMUSG00000032855/ENSMUSG00000050953	10
BP	GO:0035116	embryonic hindlimb morphogenesis	10/3239	31/17358	0.0498094	ENSMUSG00000001288/ENSMUSG00000002633/ENSMUSG00000021469/ENSMUSG00000048450/ENSMUSG00000026923/ENSMUSG00000022510/ENSMUSG00000017491/ENSMUSG00000051920/ENSMUSG00000050917/ENSMUSG00000018160	10
BP	GO:0045622	regulation of T-helper cell differentiation	10/3239	31/17358	0.0498094	ENSMUSG00000044701/ENSMUSG00000019982/ENSMUSG00000039377/ENSMUSG00000025383/ENSMUSG00000040423/ENSMUSG00000000869/ENSMUSG00000036931/ENSMUSG00000000693/ENSMUSG00000028042/ENSMUSG00000024659	10
BP	GO:0051953	negative regulation of amine transport	10/3239	31/17358	0.0498094	ENSMUSG00000032259/ENSMUSG00000036353/ENSMUSG00000047250/ENSMUSG00000052920/ENSMUSG00000027030/ENSMUSG00000048120/ENSMUSG00000028747/ENSMUSG00000003476/ENSMUSG00000035199/ENSMUSG00000039059	10
BP	GO:0071709	membrane assembly	10/3239	31/17358	0.0498094	ENSMUSG00000063887/ENSMUSG00000030365/ENSMUSG00000039316/ENSMUSG00000004207/ENSMUSG00000020315/ENSMUSG00000040003/ENSMUSG00000024109/ENSMUSG00000033768/ENSMUSG00000024304/ENSMUSG00000069601	10
BP	GO:0086091	regulation of heart rate by cardiac conduction	10/3239	31/17358	0.0498094	ENSMUSG00000020866/ENSMUSG00000009545/ENSMUSG00000032826/ENSMUSG00000051331/ENSMUSG00000038319/ENSMUSG00000060843/ENSMUSG00000040118/ENSMUSG00000001552/ENSMUSG00000041957/ENSMUSG00000040896	10
BP	GO:0090162	establishment of epithelial cell polarity	10/3239	31/17358	0.0498094	ENSMUSG00000030064/ENSMUSG00000000631/ENSMUSG00000022528/ENSMUSG00000042812/ENSMUSG00000021994/ENSMUSG00000030583/ENSMUSG00000019737/ENSMUSG00000022200/ENSMUSG00000026657/ENSMUSG00000050953	10
CC	GO:0005912	adherens junction	86/3256	298/17504	9.33423e-06	ENSMUSG00000001281/ENSMUSG00000030562/ENSMUSG00000001864/ENSMUSG00000022770/ENSMUSG00000037003/ENSMUSG00000038366/ENSMUSG00000029267/ENSMUSG00000030770/ENSMUSG00000030064/ENSMUSG00000036825/ENSMUSG00000037519/ENSMUSG00000030329/ENSMUSG00000024168/ENSMUSG00000020388/ENSMUSG00000022091/ENSMUSG00000064302/ENSMUSG00000049134/ENSMUSG00000030554/ENSMUSG00000042284/ENSMUSG00000034902/ENSMUSG00000000305/…	86
CC	GO:0070161	anchoring junction	88/3256	307/17504	9.87866e-06	ENSMUSG00000001281/ENSMUSG00000030562/ENSMUSG00000001864/ENSMUSG00000022770/ENSMUSG00000037003/ENSMUSG00000038366/ENSMUSG00000029267/ENSMUSG00000030770/ENSMUSG00000030064/ENSMUSG00000036825/ENSMUSG00000037519/ENSMUSG00000030329/ENSMUSG00000024168/ENSMUSG00000020388/ENSMUSG00000022091/ENSMUSG00000064302/ENSMUSG00000049134/ENSMUSG00000030554/ENSMUSG00000042284/ENSMUSG00000034902/ENSMUSG00000000305/…	88
CC	GO:0008305	integrin complex	16/3256	33/17504	9.15294e-05	ENSMUSG00000026768/ENSMUSG00000001281/ENSMUSG00000022817/ENSMUSG00000030830/ENSMUSG00000042284/ENSMUSG00000030789/ENSMUSG00000015533/ENSMUSG00000029163/ENSMUSG00000070369/ENSMUSG00000027111/ENSMUSG00000030786/ENSMUSG00000001507/ENSMUSG00000108596/ENSMUSG00000032925/ENSMUSG00000034664/ENSMUSG00000000244	16
CC	GO:0098984	neuron to neuron synapse	103/3256	393/17504	0.00010701	ENSMUSG00000026768/ENSMUSG00000022197/ENSMUSG00000028613/ENSMUSG00000032259/ENSMUSG00000025586/ENSMUSG00000009394/ENSMUSG00000022770/ENSMUSG00000024044/ENSMUSG00000020458/ENSMUSG00000068923/ENSMUSG00000046159/ENSMUSG00000035863/ENSMUSG00000040797/ENSMUSG00000029544/ENSMUSG00000032589/ENSMUSG00000022758/ENSMUSG00000058835/ENSMUSG00000028456/ENSMUSG00000034902/ENSMUSG00000028945/ENSMUSG00000032826/…	103
CC	GO:0098636	protein complex involved in cell adhesion	16/3256	35/17504	0.000218423	ENSMUSG00000026768/ENSMUSG00000001281/ENSMUSG00000022817/ENSMUSG00000030830/ENSMUSG00000042284/ENSMUSG00000030789/ENSMUSG00000015533/ENSMUSG00000029163/ENSMUSG00000070369/ENSMUSG00000027111/ENSMUSG00000030786/ENSMUSG00000001507/ENSMUSG00000108596/ENSMUSG00000032925/ENSMUSG00000034664/ENSMUSG00000000244	16
CC	GO:0014069	postsynaptic density	96/3256	369/17504	0.000238998	ENSMUSG00000026768/ENSMUSG00000022197/ENSMUSG00000028613/ENSMUSG00000032259/ENSMUSG00000025586/ENSMUSG00000009394/ENSMUSG00000022770/ENSMUSG00000024044/ENSMUSG00000020458/ENSMUSG00000068923/ENSMUSG00000046159/ENSMUSG00000035863/ENSMUSG00000040797/ENSMUSG00000029544/ENSMUSG00000032589/ENSMUSG00000022758/ENSMUSG00000058835/ENSMUSG00000034902/ENSMUSG00000028945/ENSMUSG00000032826/ENSMUSG00000051331/…	96
CC	GO:0097060	synaptic membrane	113/3256	447/17504	0.000243305	ENSMUSG00000026768/ENSMUSG00000032482/ENSMUSG00000025496/ENSMUSG00000047945/ENSMUSG00000032259/ENSMUSG00000026251/ENSMUSG00000025586/ENSMUSG00000022041/ENSMUSG00000022770/ENSMUSG00000010825/ENSMUSG00000027799/ENSMUSG00000038026/ENSMUSG00000033981/ENSMUSG00000020458/ENSMUSG00000068923/ENSMUSG00000046159/ENSMUSG00000079055/ENSMUSG00000035863/ENSMUSG00000040797/ENSMUSG00000020388/ENSMUSG00000055078/…	113
CC	GO:0099572	postsynaptic specialization	103/3256	402/17504	0.000266389	ENSMUSG00000026768/ENSMUSG00000022197/ENSMUSG00000028613/ENSMUSG00000032259/ENSMUSG00000026251/ENSMUSG00000025586/ENSMUSG00000009394/ENSMUSG00000022770/ENSMUSG00000024044/ENSMUSG00000020458/ENSMUSG00000068923/ENSMUSG00000046159/ENSMUSG00000035863/ENSMUSG00000040797/ENSMUSG00000055078/ENSMUSG00000029544/ENSMUSG00000032589/ENSMUSG00000022758/ENSMUSG00000058835/ENSMUSG00000034902/ENSMUSG00000020436/…	103
CC	GO:0032279	asymmetric synapse	96/3256	372/17504	0.000324063	ENSMUSG00000026768/ENSMUSG00000022197/ENSMUSG00000028613/ENSMUSG00000032259/ENSMUSG00000025586/ENSMUSG00000009394/ENSMUSG00000022770/ENSMUSG00000024044/ENSMUSG00000020458/ENSMUSG00000068923/ENSMUSG00000046159/ENSMUSG00000035863/ENSMUSG00000040797/ENSMUSG00000029544/ENSMUSG00000032589/ENSMUSG00000022758/ENSMUSG00000058835/ENSMUSG00000034902/ENSMUSG00000028945/ENSMUSG00000032826/ENSMUSG00000051331/…	96
CC	GO:0005911	cell-cell junction	106/3256	419/17504	0.000362017	ENSMUSG00000070348/ENSMUSG00000022197/ENSMUSG00000034917/ENSMUSG00000014778/ENSMUSG00000022770/ENSMUSG00000026490/ENSMUSG00000024044/ENSMUSG00000028909/ENSMUSG00000025195/ENSMUSG00000030064/ENSMUSG00000036825/ENSMUSG00000017417/ENSMUSG00000020388/ENSMUSG00000093639/ENSMUSG00000063704/ENSMUSG00000015668/ENSMUSG00000049134/ENSMUSG00000030830/ENSMUSG00000096146/ENSMUSG00000040055/ENSMUSG00000037242/…	106
CC	GO:0016323	basolateral plasma membrane	62/3256	223/17504	0.000468063	ENSMUSG00000045322/ENSMUSG00000016494/ENSMUSG00000036466/ENSMUSG00000021730/ENSMUSG00000022770/ENSMUSG00000036353/ENSMUSG00000030549/ENSMUSG00000006269/ENSMUSG00000104445/ENSMUSG00000046159/ENSMUSG00000009545/ENSMUSG00000035863/ENSMUSG00000030329/ENSMUSG00000015668/ENSMUSG00000024948/ENSMUSG00000060279/ENSMUSG00000057182/ENSMUSG00000028645/ENSMUSG00000032826/ENSMUSG00000028962/ENSMUSG00000027030/…	62
CC	GO:0030055	cell-substrate junction	51/3256	178/17504	0.000680463	ENSMUSG00000001281/ENSMUSG00000030562/ENSMUSG00000001864/ENSMUSG00000037003/ENSMUSG00000038366/ENSMUSG00000029267/ENSMUSG00000030770/ENSMUSG00000037519/ENSMUSG00000022091/ENSMUSG00000064302/ENSMUSG00000049134/ENSMUSG00000042284/ENSMUSG00000115388/ENSMUSG00000034902/ENSMUSG00000015533/ENSMUSG00000020422/ENSMUSG00000038346/ENSMUSG00000059456/ENSMUSG00000042178/ENSMUSG00000003308/ENSMUSG00000006649/…	51
CC	GO:0098978	glutamatergic synapse	110/3256	446/17504	0.000766408	ENSMUSG00000032482/ENSMUSG00000025496/ENSMUSG00000021314/ENSMUSG00000032259/ENSMUSG00000034613/ENSMUSG00000033910/ENSMUSG00000009394/ENSMUSG00000022770/ENSMUSG00000004892/ENSMUSG00000058571/ENSMUSG00000032936/ENSMUSG00000020458/ENSMUSG00000046709/ENSMUSG00000046159/ENSMUSG00000029544/ENSMUSG00000032589/ENSMUSG00000054423/ENSMUSG00000022758/ENSMUSG00000058835/ENSMUSG00000051177/ENSMUSG00000028456/…	110
CC	GO:0042613	MHC class II protein complex	7/3256	11/17504	0.00124914	ENSMUSG00000036594/ENSMUSG00000079547/ENSMUSG00000037548/ENSMUSG00000073421/ENSMUSG00000037649/ENSMUSG00000024334/ENSMUSG00000041538	7
CC	GO:0045211	postsynaptic membrane	82/3256	323/17504	0.00141748	ENSMUSG00000032482/ENSMUSG00000025496/ENSMUSG00000032259/ENSMUSG00000026251/ENSMUSG00000025586/ENSMUSG00000022041/ENSMUSG00000022770/ENSMUSG00000010825/ENSMUSG00000027799/ENSMUSG00000033981/ENSMUSG00000020458/ENSMUSG00000046159/ENSMUSG00000079055/ENSMUSG00000040797/ENSMUSG00000020388/ENSMUSG00000055078/ENSMUSG00000026253/ENSMUSG00000022758/ENSMUSG00000058835/ENSMUSG00000020436/ENSMUSG00000033676/…	82
CC	GO:0005924	cell-substrate adherens junction	48/3256	171/17504	0.00154736	ENSMUSG00000001281/ENSMUSG00000030562/ENSMUSG00000001864/ENSMUSG00000037003/ENSMUSG00000038366/ENSMUSG00000029267/ENSMUSG00000030770/ENSMUSG00000037519/ENSMUSG00000022091/ENSMUSG00000064302/ENSMUSG00000049134/ENSMUSG00000042284/ENSMUSG00000034902/ENSMUSG00000015533/ENSMUSG00000020422/ENSMUSG00000038346/ENSMUSG00000059456/ENSMUSG00000042178/ENSMUSG00000003308/ENSMUSG00000006649/ENSMUSG00000025810/…	48
CC	GO:0005925	focal adhesion	47/3256	167/17504	0.00162242	ENSMUSG00000001281/ENSMUSG00000030562/ENSMUSG00000001864/ENSMUSG00000037003/ENSMUSG00000038366/ENSMUSG00000029267/ENSMUSG00000030770/ENSMUSG00000037519/ENSMUSG00000022091/ENSMUSG00000064302/ENSMUSG00000042284/ENSMUSG00000034902/ENSMUSG00000015533/ENSMUSG00000020422/ENSMUSG00000038346/ENSMUSG00000059456/ENSMUSG00000042178/ENSMUSG00000003308/ENSMUSG00000006649/ENSMUSG00000025810/ENSMUSG00000035027/…	47
CC	GO:0045177	apical part of cell	98/3256	404/17504	0.00249045	ENSMUSG00000026768/ENSMUSG00000045322/ENSMUSG00000022197/ENSMUSG00000030562/ENSMUSG00000016494/ENSMUSG00000019989/ENSMUSG00000022770/ENSMUSG00000010095/ENSMUSG00000030838/ENSMUSG00000070330/ENSMUSG00000030549/ENSMUSG00000006269/ENSMUSG00000063142/ENSMUSG00000025492/ENSMUSG00000036006/ENSMUSG00000020334/ENSMUSG00000026878/ENSMUSG00000019988/ENSMUSG00000040055/ENSMUSG00000031075/ENSMUSG00000060279/…	98
CC	GO:0005874	microtubule	95/3256	395/17504	0.00374053	ENSMUSG00000027331/ENSMUSG00000034311/ENSMUSG00000045795/ENSMUSG00000019027/ENSMUSG00000026494/ENSMUSG00000051786/ENSMUSG00000079555/ENSMUSG00000022770/ENSMUSG00000031787/ENSMUSG00000031865/ENSMUSG00000024694/ENSMUSG00000031389/ENSMUSG00000061322/ENSMUSG00000079055/ENSMUSG00000042613/ENSMUSG00000064302/ENSMUSG00000033257/ENSMUSG00000038756/ENSMUSG00000044072/ENSMUSG00000079553/ENSMUSG00000029447/…	95
CC	GO:0044815	DNA packaging complex	33/3256	113/17504	0.00401319	ENSMUSG00000069274/ENSMUSG00000060032/ENSMUSG00000069300/ENSMUSG00000061065/ENSMUSG00000069273/ENSMUSG00000069268/ENSMUSG00000052565/ENSMUSG00000042029/ENSMUSG00000069272/ENSMUSG00000018102/ENSMUSG00000058385/ENSMUSG00000096010/ENSMUSG00000069302/ENSMUSG00000047246/ENSMUSG00000060981/ENSMUSG00000069270/ENSMUSG00000114456/ENSMUSG00000060639/ENSMUSG00000062727/ENSMUSG00000051627/ENSMUSG00000060743/…	33
CC	GO:0000786	nucleosome	31/3256	105/17504	0.00434157	ENSMUSG00000069274/ENSMUSG00000060032/ENSMUSG00000069300/ENSMUSG00000061065/ENSMUSG00000069273/ENSMUSG00000069268/ENSMUSG00000052565/ENSMUSG00000069272/ENSMUSG00000018102/ENSMUSG00000058385/ENSMUSG00000096010/ENSMUSG00000069302/ENSMUSG00000047246/ENSMUSG00000060981/ENSMUSG00000069270/ENSMUSG00000114456/ENSMUSG00000060639/ENSMUSG00000062727/ENSMUSG00000051627/ENSMUSG00000060743/ENSMUSG00000022536/…	31
CC	GO:0072687	meiotic spindle	7/3256	13/17504	0.00458183	ENSMUSG00000025586/ENSMUSG00000063704/ENSMUSG00000038292/ENSMUSG00000000486/ENSMUSG00000042708/ENSMUSG00000024033/ENSMUSG00000019773	7
CC	GO:0043292	contractile fiber	59/3256	230/17504	0.00479995	ENSMUSG00000020635/ENSMUSG00000030770/ENSMUSG00000072720/ENSMUSG00000020388/ENSMUSG00000031551/ENSMUSG00000049134/ENSMUSG00000061723/ENSMUSG00000030554/ENSMUSG00000023277/ENSMUSG00000028645/ENSMUSG00000030317/ENSMUSG00000032826/ENSMUSG00000051331/ENSMUSG00000005583/ENSMUSG00000032060/ENSMUSG00000026817/ENSMUSG00000060180/ENSMUSG00000044086/ENSMUSG00000029095/ENSMUSG00000091898/ENSMUSG00000117098/…	59
CC	GO:0034704	calcium channel complex	19/3256	57/17504	0.00569742	ENSMUSG00000020635/ENSMUSG00000020866/ENSMUSG00000041460/ENSMUSG00000038498/ENSMUSG00000039515/ENSMUSG00000022416/ENSMUSG00000037578/ENSMUSG00000051331/ENSMUSG00000021699/ENSMUSG00000040118/ENSMUSG00000027748/ENSMUSG00000048003/ENSMUSG00000032966/ENSMUSG00000041710/ENSMUSG00000038473/ENSMUSG00000032855/ENSMUSG00000020882/ENSMUSG00000031770/ENSMUSG00000004110	19
CC	GO:0098797	plasma membrane protein complex	112/3256	486/17504	0.00735156	ENSMUSG00000026768/ENSMUSG00000001281/ENSMUSG00000041046/ENSMUSG00000020331/ENSMUSG00000030562/ENSMUSG00000047298/ENSMUSG00000021730/ENSMUSG00000036594/ENSMUSG00000026251/ENSMUSG00000028033/ENSMUSG00000020866/ENSMUSG00000022041/ENSMUSG00000022770/ENSMUSG00000053040/ENSMUSG00000022817/ENSMUSG00000063142/ENSMUSG00000041460/ENSMUSG00000009545/ENSMUSG00000040136/ENSMUSG00000027995/ENSMUSG00000038498/…	112
CC	GO:0048786	presynaptic active zone	23/3256	75/17504	0.0079082	ENSMUSG00000031840/ENSMUSG00000068923/ENSMUSG00000037771/ENSMUSG00000032589/ENSMUSG00000028456/ENSMUSG00000036957/ENSMUSG00000029420/ENSMUSG00000024211/ENSMUSG00000070570/ENSMUSG00000028005/ENSMUSG00000040118/ENSMUSG00000030172/ENSMUSG00000017167/ENSMUSG00000044359/ENSMUSG00000037541/ENSMUSG00000024109/ENSMUSG00000032012/ENSMUSG00000020368/ENSMUSG00000040640/ENSMUSG00000024304/ENSMUSG00000055254/…	23
CC	GO:0098833	presynaptic endocytic zone	6/3256	11/17504	0.00807356	ENSMUSG00000021314/ENSMUSG00000034902/ENSMUSG00000026825/ENSMUSG00000047126/ENSMUSG00000022789/ENSMUSG00000028478	6
CC	GO:0044291	cell-cell contact zone	22/3256	71/17504	0.00812279	ENSMUSG00000014778/ENSMUSG00000049134/ENSMUSG00000096146/ENSMUSG00000028645/ENSMUSG00000032826/ENSMUSG00000060843/ENSMUSG00000036570/ENSMUSG00000031990/ENSMUSG00000006574/ENSMUSG00000073002/ENSMUSG00000001552/ENSMUSG00000032012/ENSMUSG00000022656/ENSMUSG00000024304/ENSMUSG00000053819/ENSMUSG00000022568/ENSMUSG00000069601/ENSMUSG00000050953/ENSMUSG00000007097/ENSMUSG00000041957/ENSMUSG00000054640/…	22
CC	GO:0030672	synaptic vesicle membrane	33/3256	118/17504	0.00819198	ENSMUSG00000031840/ENSMUSG00000021314/ENSMUSG00000053025/ENSMUSG00000032259/ENSMUSG00000009394/ENSMUSG00000006269/ENSMUSG00000026696/ENSMUSG00000068923/ENSMUSG00000031889/ENSMUSG00000037771/ENSMUSG00000040136/ENSMUSG00000026878/ENSMUSG00000032589/ENSMUSG00000028456/ENSMUSG00000048277/ENSMUSG00000047126/ENSMUSG00000070570/ENSMUSG00000027270/ENSMUSG00000004319/ENSMUSG00000049303/ENSMUSG00000022789/…	33
CC	GO:0099501	exocytic vesicle membrane	33/3256	118/17504	0.00819198	ENSMUSG00000031840/ENSMUSG00000021314/ENSMUSG00000053025/ENSMUSG00000032259/ENSMUSG00000009394/ENSMUSG00000006269/ENSMUSG00000026696/ENSMUSG00000068923/ENSMUSG00000031889/ENSMUSG00000037771/ENSMUSG00000040136/ENSMUSG00000026878/ENSMUSG00000032589/ENSMUSG00000028456/ENSMUSG00000048277/ENSMUSG00000047126/ENSMUSG00000070570/ENSMUSG00000027270/ENSMUSG00000004319/ENSMUSG00000049303/ENSMUSG00000022789/…	33
CC	GO:0099240	intrinsic component of synaptic membrane	53/3256	208/17504	0.00829324	ENSMUSG00000032482/ENSMUSG00000025496/ENSMUSG00000047945/ENSMUSG00000032259/ENSMUSG00000026251/ENSMUSG00000038026/ENSMUSG00000020458/ENSMUSG00000068923/ENSMUSG00000046159/ENSMUSG00000079055/ENSMUSG00000055078/ENSMUSG00000022758/ENSMUSG00000020436/ENSMUSG00000033676/ENSMUSG00000051331/ENSMUSG00000060780/ENSMUSG00000063887/ENSMUSG00000053141/ENSMUSG00000036957/ENSMUSG00000013033/ENSMUSG00000024211/…	53
CC	GO:0005913	cell-cell adherens junction	28/3256	97/17504	0.00902648	ENSMUSG00000022770/ENSMUSG00000036825/ENSMUSG00000020388/ENSMUSG00000049134/ENSMUSG00000000305/ENSMUSG00000052062/ENSMUSG00000003308/ENSMUSG00000023505/ENSMUSG00000060843/ENSMUSG00000027111/ENSMUSG00000022090/ENSMUSG00000045659/ENSMUSG00000066842/ENSMUSG00000027287/ENSMUSG00000031788/ENSMUSG00000063681/ENSMUSG00000001552/ENSMUSG00000032012/ENSMUSG00000022656/ENSMUSG00000024304/ENSMUSG00000022568/…	28
CC	GO:0098982	GABA-ergic synapse	25/3256	85/17504	0.0102573	ENSMUSG00000032482/ENSMUSG00000025496/ENSMUSG00000032259/ENSMUSG00000033910/ENSMUSG00000004892/ENSMUSG00000040797/ENSMUSG00000037771/ENSMUSG00000055078/ENSMUSG00000032589/ENSMUSG00000051177/ENSMUSG00000020436/ENSMUSG00000033676/ENSMUSG00000060780/ENSMUSG00000024211/ENSMUSG00000004319/ENSMUSG00000006930/ENSMUSG00000030172/ENSMUSG00000055026/ENSMUSG00000027287/ENSMUSG00000040003/ENSMUSG00000024109/…	25
CC	GO:0099059	integral component of presynaptic active zone membrane	8/3256	18/17504	0.0105035	ENSMUSG00000068923/ENSMUSG00000036957/ENSMUSG00000024211/ENSMUSG00000044359/ENSMUSG00000024109/ENSMUSG00000032012/ENSMUSG00000020368/ENSMUSG00000024304	8
CC	GO:0099738	cell cortex region	15/3256	44/17504	0.010607	ENSMUSG00000031865/ENSMUSG00000064302/ENSMUSG00000032589/ENSMUSG00000028456/ENSMUSG00000019978/ENSMUSG00000029420/ENSMUSG00000117098/ENSMUSG00000027883/ENSMUSG00000028005/ENSMUSG00000030172/ENSMUSG00000034868/ENSMUSG00000023057/ENSMUSG00000040640/ENSMUSG00000063063/ENSMUSG00000024048	15
CC	GO:0016324	apical plasma membrane	78/3256	328/17504	0.0106203	ENSMUSG00000045322/ENSMUSG00000030562/ENSMUSG00000016494/ENSMUSG00000019989/ENSMUSG00000022770/ENSMUSG00000010095/ENSMUSG00000070330/ENSMUSG00000030549/ENSMUSG00000006269/ENSMUSG00000063142/ENSMUSG00000036006/ENSMUSG00000020334/ENSMUSG00000026878/ENSMUSG00000040055/ENSMUSG00000031075/ENSMUSG00000060279/ENSMUSG00000028645/ENSMUSG00000025497/ENSMUSG00000026674/ENSMUSG00000028962/ENSMUSG00000027030/…	78
CC	GO:0014704	intercalated disc	17/3256	52/17504	0.0106857	ENSMUSG00000014778/ENSMUSG00000049134/ENSMUSG00000096146/ENSMUSG00000028645/ENSMUSG00000032826/ENSMUSG00000060843/ENSMUSG00000036570/ENSMUSG00000006574/ENSMUSG00000073002/ENSMUSG00000001552/ENSMUSG00000024304/ENSMUSG00000053819/ENSMUSG00000069601/ENSMUSG00000050953/ENSMUSG00000007097/ENSMUSG00000041957/ENSMUSG00000054640	17
CC	GO:0005881	cytoplasmic microtubule	22/3256	73/17504	0.0114861	ENSMUSG00000064302/ENSMUSG00000027457/ENSMUSG00000072235/ENSMUSG00000050930/ENSMUSG00000013155/ENSMUSG00000029166/ENSMUSG00000014158/ENSMUSG00000032553/ENSMUSG00000032024/ENSMUSG00000059439/ENSMUSG00000049550/ENSMUSG00000038828/ENSMUSG00000035852/ENSMUSG00000035198/ENSMUSG00000017716/ENSMUSG00000026387/ENSMUSG00000023004/ENSMUSG00000035963/ENSMUSG00000021234/ENSMUSG00000045007/ENSMUSG00000039450/…	22
CC	GO:0099699	integral component of synaptic membrane	49/3256	193/17504	0.0115721	ENSMUSG00000032482/ENSMUSG00000025496/ENSMUSG00000032259/ENSMUSG00000026251/ENSMUSG00000038026/ENSMUSG00000020458/ENSMUSG00000068923/ENSMUSG00000046159/ENSMUSG00000079055/ENSMUSG00000055078/ENSMUSG00000022758/ENSMUSG00000020436/ENSMUSG00000033676/ENSMUSG00000051331/ENSMUSG00000060780/ENSMUSG00000063887/ENSMUSG00000053141/ENSMUSG00000036957/ENSMUSG00000013033/ENSMUSG00000024211/ENSMUSG00000004319/…	49
CC	GO:0030018	Z disc	36/3256	134/17504	0.0115892	ENSMUSG00000020635/ENSMUSG00000030770/ENSMUSG00000072720/ENSMUSG00000020388/ENSMUSG00000049134/ENSMUSG00000030554/ENSMUSG00000028645/ENSMUSG00000032826/ENSMUSG00000051331/ENSMUSG00000032060/ENSMUSG00000117098/ENSMUSG00000024049/ENSMUSG00000031068/ENSMUSG00000043079/ENSMUSG00000028116/ENSMUSG00000022090/ENSMUSG00000034868/ENSMUSG00000004951/ENSMUSG00000017817/ENSMUSG00000006574/ENSMUSG00000032648/…	36
CC	GO:0000790	nuclear chromatin	89/3256	382/17504	0.0116904	ENSMUSG00000031928/ENSMUSG00000018537/ENSMUSG00000039994/ENSMUSG00000069274/ENSMUSG00000026497/ENSMUSG00000073436/ENSMUSG00000042699/ENSMUSG00000060032/ENSMUSG00000048349/ENSMUSG00000059518/ENSMUSG00000034518/ENSMUSG00000027490/ENSMUSG00000019857/ENSMUSG00000063870/ENSMUSG00000001288/ENSMUSG00000029670/ENSMUSG00000025138/ENSMUSG00000021221/ENSMUSG00000061065/ENSMUSG00000101523/ENSMUSG00000069273/…	89
CC	GO:0045178	basal part of cell	19/3256	61/17504	0.012565	ENSMUSG00000016494/ENSMUSG00000022770/ENSMUSG00000036353/ENSMUSG00000030549/ENSMUSG00000064302/ENSMUSG00000042284/ENSMUSG00000057182/ENSMUSG00000015533/ENSMUSG00000006611/ENSMUSG00000043850/ENSMUSG00000062312/ENSMUSG00000027111/ENSMUSG00000000392/ENSMUSG00000045545/ENSMUSG00000035638/ENSMUSG00000022565/ENSMUSG00000032554/ENSMUSG00000069601/ENSMUSG00000020122	19
CC	GO:0043204	perikaryon	42/3256	163/17504	0.0142954	ENSMUSG00000026768/ENSMUSG00000032259/ENSMUSG00000032323/ENSMUSG00000076441/ENSMUSG00000038216/ENSMUSG00000046709/ENSMUSG00000023868/ENSMUSG00000079055/ENSMUSG00000015812/ENSMUSG00000022540/ENSMUSG00000045287/ENSMUSG00000042284/ENSMUSG00000022212/ENSMUSG00000051331/ENSMUSG00000027827/ENSMUSG00000032060/ENSMUSG00000015656/ENSMUSG00000022240/ENSMUSG00000028969/ENSMUSG00000038524/ENSMUSG00000027568/…	42
CC	GO:0098936	intrinsic component of postsynaptic membrane	40/3256	154/17504	0.0144706	ENSMUSG00000032482/ENSMUSG00000025496/ENSMUSG00000032259/ENSMUSG00000026251/ENSMUSG00000020458/ENSMUSG00000046159/ENSMUSG00000079055/ENSMUSG00000055078/ENSMUSG00000022758/ENSMUSG00000020436/ENSMUSG00000033676/ENSMUSG00000051331/ENSMUSG00000060780/ENSMUSG00000063887/ENSMUSG00000053141/ENSMUSG00000036957/ENSMUSG00000004319/ENSMUSG00000025810/ENSMUSG00000047085/ENSMUSG00000040118/ENSMUSG00000013236/…	40
CC	GO:0030016	myofibril	54/3256	219/17504	0.0150285	ENSMUSG00000020635/ENSMUSG00000030770/ENSMUSG00000072720/ENSMUSG00000020388/ENSMUSG00000049134/ENSMUSG00000061723/ENSMUSG00000030554/ENSMUSG00000023277/ENSMUSG00000028645/ENSMUSG00000030317/ENSMUSG00000032826/ENSMUSG00000051331/ENSMUSG00000005583/ENSMUSG00000032060/ENSMUSG00000026817/ENSMUSG00000060180/ENSMUSG00000044086/ENSMUSG00000029095/ENSMUSG00000091898/ENSMUSG00000117098/ENSMUSG00000024049/…	54
CC	GO:0099055	integral component of postsynaptic membrane	38/3256	146/17504	0.0162762	ENSMUSG00000032482/ENSMUSG00000025496/ENSMUSG00000032259/ENSMUSG00000026251/ENSMUSG00000020458/ENSMUSG00000046159/ENSMUSG00000079055/ENSMUSG00000055078/ENSMUSG00000022758/ENSMUSG00000020436/ENSMUSG00000033676/ENSMUSG00000051331/ENSMUSG00000060780/ENSMUSG00000063887/ENSMUSG00000053141/ENSMUSG00000036957/ENSMUSG00000004319/ENSMUSG00000025810/ENSMUSG00000047085/ENSMUSG00000013236/ENSMUSG00000032076/…	38
CC	GO:0099634	postsynaptic specialization membrane	32/3256	119/17504	0.0163614	ENSMUSG00000026251/ENSMUSG00000022770/ENSMUSG00000020458/ENSMUSG00000046159/ENSMUSG00000055078/ENSMUSG00000022758/ENSMUSG00000020436/ENSMUSG00000033676/ENSMUSG00000060780/ENSMUSG00000063887/ENSMUSG00000053141/ENSMUSG00000036957/ENSMUSG00000015656/ENSMUSG00000047085/ENSMUSG00000013236/ENSMUSG00000004951/ENSMUSG00000039579/ENSMUSG00000049583/ENSMUSG00000032773/ENSMUSG00000042846/ENSMUSG00000020598/…	32
CC	GO:0042734	presynaptic membrane	44/3256	174/17504	0.0171736	ENSMUSG00000025496/ENSMUSG00000047945/ENSMUSG00000032259/ENSMUSG00000022770/ENSMUSG00000038026/ENSMUSG00000068923/ENSMUSG00000046159/ENSMUSG00000055078/ENSMUSG00000022540/ENSMUSG00000028456/ENSMUSG00000034902/ENSMUSG00000051331/ENSMUSG00000026825/ENSMUSG00000036957/ENSMUSG00000013033/ENSMUSG00000047126/ENSMUSG00000024211/ENSMUSG00000027457/ENSMUSG00000024912/ENSMUSG00000047085/ENSMUSG00000040118/…	44
CC	GO:0098945	intrinsic component of presynaptic active zone membrane	9/3256	23/17504	0.0174085	ENSMUSG00000068923/ENSMUSG00000036957/ENSMUSG00000024211/ENSMUSG00000040118/ENSMUSG00000044359/ENSMUSG00000024109/ENSMUSG00000032012/ENSMUSG00000020368/ENSMUSG00000024304	9
CC	GO:0031012	extracellular matrix	65/3256	274/17504	0.0192728	ENSMUSG00000032572/ENSMUSG00000045083/ENSMUSG00000013150/ENSMUSG00000074852/ENSMUSG00000023176/ENSMUSG00000048126/ENSMUSG00000022770/ENSMUSG00000004892/ENSMUSG00000030218/ENSMUSG00000024909/ENSMUSG00000029675/ENSMUSG00000038156/ENSMUSG00000004894/ENSMUSG00000055632/ENSMUSG00000051067/ENSMUSG00000002633/ENSMUSG00000059049/ENSMUSG00000052316/ENSMUSG00000030317/ENSMUSG00000034687/ENSMUSG00000026141/…	65
CC	GO:0034702	ion channel complex	63/3256	265/17504	0.0200618	ENSMUSG00000020331/ENSMUSG00000047298/ENSMUSG00000021730/ENSMUSG00000026251/ENSMUSG00000028033/ENSMUSG00000020635/ENSMUSG00000020866/ENSMUSG00000022041/ENSMUSG00000022770/ENSMUSG00000063142/ENSMUSG00000041460/ENSMUSG00000009545/ENSMUSG00000007041/ENSMUSG00000040136/ENSMUSG00000038498/ENSMUSG00000055078/ENSMUSG00000039515/ENSMUSG00000022416/ENSMUSG00000096146/ENSMUSG00000031075/ENSMUSG00000057182/…	63
CC	GO:0099060	integral component of postsynaptic specialization membrane	25/3256	90/17504	0.0212133	ENSMUSG00000026251/ENSMUSG00000020458/ENSMUSG00000046159/ENSMUSG00000055078/ENSMUSG00000022758/ENSMUSG00000020436/ENSMUSG00000033676/ENSMUSG00000060780/ENSMUSG00000063887/ENSMUSG00000053141/ENSMUSG00000036957/ENSMUSG00000047085/ENSMUSG00000013236/ENSMUSG00000039579/ENSMUSG00000032773/ENSMUSG00000042846/ENSMUSG00000020598/ENSMUSG00000022656/ENSMUSG00000024304/ENSMUSG00000071424/ENSMUSG00000035653/…	25
CC	GO:0005775	vacuolar lumen	8/3256	20/17504	0.0213285	ENSMUSG00000007038/ENSMUSG00000095687/ENSMUSG00000020323/ENSMUSG00000015656/ENSMUSG00000010435/ENSMUSG00000057729/ENSMUSG00000026726/ENSMUSG00000029598	8
CC	GO:0042629	mast cell granule	8/3256	20/17504	0.0213285	ENSMUSG00000034579/ENSMUSG00000040751/ENSMUSG00000034652/ENSMUSG00000027287/ENSMUSG00000001642/ENSMUSG00000022285/ENSMUSG00000024659/ENSMUSG00000020077	8
CC	GO:0097470	ribbon synapse	8/3256	20/17504	0.0213285	ENSMUSG00000021314/ENSMUSG00000032589/ENSMUSG00000028456/ENSMUSG00000026825/ENSMUSG00000015656/ENSMUSG00000018395/ENSMUSG00000047126/ENSMUSG00000012819	8
CC	GO:0005665	DNA-directed RNA polymerase II, core complex	6/3256	13/17504	0.0213857	ENSMUSG00000047371/ENSMUSG00000071662/ENSMUSG00000021018/ENSMUSG00000039771/ENSMUSG00000045996/ENSMUSG00000019738	6
CC	GO:0016528	sarcoplasm	22/3256	77/17504	0.021505	ENSMUSG00000020635/ENSMUSG00000079055/ENSMUSG00000005583/ENSMUSG00000039254/ENSMUSG00000014776/ENSMUSG00000005611/ENSMUSG00000027944/ENSMUSG00000020216/ENSMUSG00000026879/ENSMUSG00000040118/ENSMUSG00000017817/ENSMUSG00000032648/ENSMUSG00000038168/ENSMUSG00000032966/ENSMUSG00000004035/ENSMUSG00000022565/ENSMUSG00000007122/ENSMUSG00000038473/ENSMUSG00000053819/ENSMUSG00000020882/ENSMUSG00000069601/…	22
CC	GO:0030017	sarcomere	49/3256	200/17504	0.0221014	ENSMUSG00000020635/ENSMUSG00000030770/ENSMUSG00000072720/ENSMUSG00000020388/ENSMUSG00000049134/ENSMUSG00000061723/ENSMUSG00000030554/ENSMUSG00000028645/ENSMUSG00000030317/ENSMUSG00000032826/ENSMUSG00000051331/ENSMUSG00000005583/ENSMUSG00000032060/ENSMUSG00000026817/ENSMUSG00000044086/ENSMUSG00000091898/ENSMUSG00000117098/ENSMUSG00000024049/ENSMUSG00000058587/ENSMUSG00000031068/ENSMUSG00000043079/…	49
CC	GO:0098948	intrinsic component of postsynaptic specialization membrane	26/3256	95/17504	0.0229179	ENSMUSG00000026251/ENSMUSG00000020458/ENSMUSG00000046159/ENSMUSG00000055078/ENSMUSG00000022758/ENSMUSG00000020436/ENSMUSG00000033676/ENSMUSG00000060780/ENSMUSG00000063887/ENSMUSG00000053141/ENSMUSG00000036957/ENSMUSG00000047085/ENSMUSG00000013236/ENSMUSG00000039579/ENSMUSG00000032773/ENSMUSG00000042846/ENSMUSG00000020598/ENSMUSG00000022656/ENSMUSG00000024304/ENSMUSG00000071424/ENSMUSG00000035653/…	26
CC	GO:0044449	contractile fiber part	51/3256	210/17504	0.0232629	ENSMUSG00000020635/ENSMUSG00000030770/ENSMUSG00000072720/ENSMUSG00000020388/ENSMUSG00000031551/ENSMUSG00000049134/ENSMUSG00000061723/ENSMUSG00000030554/ENSMUSG00000028645/ENSMUSG00000030317/ENSMUSG00000032826/ENSMUSG00000051331/ENSMUSG00000005583/ENSMUSG00000032060/ENSMUSG00000026817/ENSMUSG00000044086/ENSMUSG00000091898/ENSMUSG00000117098/ENSMUSG00000024049/ENSMUSG00000058587/ENSMUSG00000031068/…	51
CC	GO:1990351	transporter complex	68/3256	291/17504	0.0233704	ENSMUSG00000020331/ENSMUSG00000047298/ENSMUSG00000028975/ENSMUSG00000021730/ENSMUSG00000026251/ENSMUSG00000028033/ENSMUSG00000020635/ENSMUSG00000020866/ENSMUSG00000022041/ENSMUSG00000022770/ENSMUSG00000063142/ENSMUSG00000041460/ENSMUSG00000009545/ENSMUSG00000007041/ENSMUSG00000040136/ENSMUSG00000038498/ENSMUSG00000055078/ENSMUSG00000039515/ENSMUSG00000022416/ENSMUSG00000096146/ENSMUSG00000031075/…	68
CC	GO:0033267	axon part	101/3256	452/17504	0.0239866	ENSMUSG00000031840/ENSMUSG00000025496/ENSMUSG00000021314/ENSMUSG00000024163/ENSMUSG00000032259/ENSMUSG00000021730/ENSMUSG00000025586/ENSMUSG00000022770/ENSMUSG00000030816/ENSMUSG00000031787/ENSMUSG00000024044/ENSMUSG00000004892/ENSMUSG00000057230/ENSMUSG00000031389/ENSMUSG00000035305/ENSMUSG00000038216/ENSMUSG00000068923/ENSMUSG00000046159/ENSMUSG00000021288/ENSMUSG00000015812/ENSMUSG00000037771/…	101
CC	GO:0031519	PcG protein complex	15/3256	48/17504	0.0241933	ENSMUSG00000018537/ENSMUSG00000069678/ENSMUSG00000029267/ENSMUSG00000101523/ENSMUSG00000030619/ENSMUSG00000091736/ENSMUSG00000042520/ENSMUSG00000006920/ENSMUSG00000057236/ENSMUSG00000043439/ENSMUSG00000046873/ENSMUSG00000021901/ENSMUSG00000037652/ENSMUSG00000024387/ENSMUSG00000026873	15
CC	GO:0060076	excitatory synapse	19/3256	65/17504	0.0247576	ENSMUSG00000038026/ENSMUSG00000068923/ENSMUSG00000032589/ENSMUSG00000022758/ENSMUSG00000060780/ENSMUSG00000063887/ENSMUSG00000049044/ENSMUSG00000070570/ENSMUSG00000001507/ENSMUSG00000030092/ENSMUSG00000024109/ENSMUSG00000039943/ENSMUSG00000071424/ENSMUSG00000017978/ENSMUSG00000068036/ENSMUSG00000055254/ENSMUSG00000026824/ENSMUSG00000063063/ENSMUSG00000022376	19
CC	GO:0031227	intrinsic component of endoplasmic reticulum membrane	36/3256	141/17504	0.0251624	ENSMUSG00000022215/ENSMUSG00000026663/ENSMUSG00000017721/ENSMUSG00000020458/ENSMUSG00000045302/ENSMUSG00000026810/ENSMUSG00000025203/ENSMUSG00000038754/ENSMUSG00000008140/ENSMUSG00000021171/ENSMUSG00000024339/ENSMUSG00000024308/ENSMUSG00000061731/ENSMUSG00000027706/ENSMUSG00000026203/ENSMUSG00000024036/ENSMUSG00000026856/ENSMUSG00000020484/ENSMUSG00000007783/ENSMUSG00000005881/ENSMUSG00000038208/…	36
CC	GO:0044306	neuron projection terminus	45/3256	183/17504	0.0257557	ENSMUSG00000031840/ENSMUSG00000025496/ENSMUSG00000021314/ENSMUSG00000032259/ENSMUSG00000021730/ENSMUSG00000034958/ENSMUSG00000030816/ENSMUSG00000057230/ENSMUSG00000035305/ENSMUSG00000038216/ENSMUSG00000068923/ENSMUSG00000046159/ENSMUSG00000015812/ENSMUSG00000037771/ENSMUSG00000032589/ENSMUSG00000037446/ENSMUSG00000028456/ENSMUSG00000039176/ENSMUSG00000033676/ENSMUSG00000025190/ENSMUSG00000015533/…	45
CC	GO:0044448	cell cortex part	45/3256	185/17504	0.0306564	ENSMUSG00000021281/ENSMUSG00000038366/ENSMUSG00000031865/ENSMUSG00000053799/ENSMUSG00000064302/ENSMUSG00000032589/ENSMUSG00000028645/ENSMUSG00000028456/ENSMUSG00000019978/ENSMUSG00000000486/ENSMUSG00000030707/ENSMUSG00000006611/ENSMUSG00000034930/ENSMUSG00000029420/ENSMUSG00000038524/ENSMUSG00000117098/ENSMUSG00000031078/ENSMUSG00000027883/ENSMUSG00000026879/ENSMUSG00000028005/ENSMUSG00000027748/…	45
CC	GO:0071565	nBAF complex	6/3256	14/17504	0.0316469	ENSMUSG00000021221/ENSMUSG00000024826/ENSMUSG00000039086/ENSMUSG00000023018/ENSMUSG00000030584/ENSMUSG00000032481	6
CC	GO:0001669	acrosomal vesicle	32/3256	125/17504	0.0321229	ENSMUSG00000031840/ENSMUSG00000053025/ENSMUSG00000032259/ENSMUSG00000034881/ENSMUSG00000012211/ENSMUSG00000005469/ENSMUSG00000052920/ENSMUSG00000096146/ENSMUSG00000042284/ENSMUSG00000023175/ENSMUSG00000039254/ENSMUSG00000001313/ENSMUSG00000017195/ENSMUSG00000028041/ENSMUSG00000072770/ENSMUSG00000046846/ENSMUSG00000010435/ENSMUSG00000023015/ENSMUSG00000021040/ENSMUSG00000026923/ENSMUSG00000036091/…	32
CC	GO:0032993	protein-DNA complex	48/3256	200/17504	0.0328323	ENSMUSG00000069274/ENSMUSG00000060032/ENSMUSG00000069300/ENSMUSG00000063870/ENSMUSG00000061065/ENSMUSG00000069273/ENSMUSG00000069268/ENSMUSG00000030717/ENSMUSG00000052565/ENSMUSG00000006678/ENSMUSG00000071076/ENSMUSG00000069272/ENSMUSG00000018102/ENSMUSG00000058385/ENSMUSG00000096010/ENSMUSG00000069302/ENSMUSG00000047246/ENSMUSG00000060981/ENSMUSG00000069270/ENSMUSG00000021018/ENSMUSG00000056758/…	48
CC	GO:0043679	axon terminus	40/3256	163/17504	0.0349248	ENSMUSG00000031840/ENSMUSG00000025496/ENSMUSG00000021314/ENSMUSG00000032259/ENSMUSG00000021730/ENSMUSG00000030816/ENSMUSG00000057230/ENSMUSG00000035305/ENSMUSG00000038216/ENSMUSG00000068923/ENSMUSG00000046159/ENSMUSG00000015812/ENSMUSG00000037771/ENSMUSG00000037446/ENSMUSG00000028456/ENSMUSG00000039176/ENSMUSG00000033676/ENSMUSG00000025190/ENSMUSG00000015533/ENSMUSG00000024519/ENSMUSG00000049044/…	40
CC	GO:0098831	presynaptic active zone cytoplasmic component	7/3256	18/17504	0.0359533	ENSMUSG00000032589/ENSMUSG00000028456/ENSMUSG00000029420/ENSMUSG00000028005/ENSMUSG00000030172/ENSMUSG00000040640/ENSMUSG00000063063	7
CC	GO:1902495	transmembrane transporter complex	65/3256	283/17504	0.0364137	ENSMUSG00000020331/ENSMUSG00000047298/ENSMUSG00000021730/ENSMUSG00000026251/ENSMUSG00000028033/ENSMUSG00000020635/ENSMUSG00000020866/ENSMUSG00000022041/ENSMUSG00000022770/ENSMUSG00000063142/ENSMUSG00000041460/ENSMUSG00000009545/ENSMUSG00000007041/ENSMUSG00000040136/ENSMUSG00000038498/ENSMUSG00000055078/ENSMUSG00000039515/ENSMUSG00000022416/ENSMUSG00000096146/ENSMUSG00000031075/ENSMUSG00000057182/…	65
CC	GO:0008021	synaptic vesicle	51/3256	216/17504	0.0375513	ENSMUSG00000031840/ENSMUSG00000021314/ENSMUSG00000053025/ENSMUSG00000047945/ENSMUSG00000032259/ENSMUSG00000009394/ENSMUSG00000006269/ENSMUSG00000026696/ENSMUSG00000021071/ENSMUSG00000068923/ENSMUSG00000031889/ENSMUSG00000037771/ENSMUSG00000040136/ENSMUSG00000002633/ENSMUSG00000026878/ENSMUSG00000032589/ENSMUSG00000022540/ENSMUSG00000028456/ENSMUSG00000000486/ENSMUSG00000048120/ENSMUSG00000033124/…	51
CC	GO:0005916	fascia adherens	5/3256	11/17504	0.0379721	ENSMUSG00000049134/ENSMUSG00000060843/ENSMUSG00000001552/ENSMUSG00000024304/ENSMUSG00000050953	5
CC	GO:0098684	photoreceptor ribbon synapse	5/3256	11/17504	0.0379721	ENSMUSG00000021314/ENSMUSG00000026825/ENSMUSG00000015656/ENSMUSG00000047126/ENSMUSG00000012819	5
CC	GO:0000788	nuclear nucleosome	12/3256	38/17504	0.0382459	ENSMUSG00000069274/ENSMUSG00000069273/ENSMUSG00000096010/ENSMUSG00000060981/ENSMUSG00000060639/ENSMUSG00000051627/ENSMUSG00000060743/ENSMUSG00000061482/ENSMUSG00000100210/ENSMUSG00000099583/ENSMUSG00000099517/ENSMUSG00000060678	12
CC	GO:0031674	I band	36/3256	146/17504	0.0408499	ENSMUSG00000020635/ENSMUSG00000030770/ENSMUSG00000072720/ENSMUSG00000020388/ENSMUSG00000049134/ENSMUSG00000030554/ENSMUSG00000028645/ENSMUSG00000032826/ENSMUSG00000051331/ENSMUSG00000032060/ENSMUSG00000117098/ENSMUSG00000024049/ENSMUSG00000031068/ENSMUSG00000043079/ENSMUSG00000028116/ENSMUSG00000022090/ENSMUSG00000034868/ENSMUSG00000004951/ENSMUSG00000017817/ENSMUSG00000006574/ENSMUSG00000032648/…	36
CC	GO:0045121	membrane raft	80/3256	359/17504	0.0428954	ENSMUSG00000026880/ENSMUSG00000028613/ENSMUSG00000022770/ENSMUSG00000036353/ENSMUSG00000063142/ENSMUSG00000019564/ENSMUSG00000031887/ENSMUSG00000005469/ENSMUSG00000009545/ENSMUSG00000027995/ENSMUSG00000002633/ENSMUSG00000038233/ENSMUSG00000045287/ENSMUSG00000042284/ENSMUSG00000028645/ENSMUSG00000032826/ENSMUSG00000051331/ENSMUSG00000023175/ENSMUSG00000036634/ENSMUSG00000002699/ENSMUSG00000015656/…	80
CC	GO:0005764	lysosome	90/3256	409/17504	0.0443251	ENSMUSG00000031840/ENSMUSG00000045322/ENSMUSG00000041046/ENSMUSG00000016494/ENSMUSG00000018800/ENSMUSG00000036594/ENSMUSG00000007038/ENSMUSG00000076441/ENSMUSG00000050732/ENSMUSG00000049502/ENSMUSG00000083282/ENSMUSG00000034247/ENSMUSG00000022967/ENSMUSG00000040412/ENSMUSG00000025579/ENSMUSG00000068923/ENSMUSG00000009545/ENSMUSG00000025492/ENSMUSG00000026878/ENSMUSG00000028189/ENSMUSG00000095687/…	90
CC	GO:0098857	membrane microdomain	80/3256	360/17504	0.045379	ENSMUSG00000026880/ENSMUSG00000028613/ENSMUSG00000022770/ENSMUSG00000036353/ENSMUSG00000063142/ENSMUSG00000019564/ENSMUSG00000031887/ENSMUSG00000005469/ENSMUSG00000009545/ENSMUSG00000027995/ENSMUSG00000002633/ENSMUSG00000038233/ENSMUSG00000045287/ENSMUSG00000042284/ENSMUSG00000028645/ENSMUSG00000032826/ENSMUSG00000051331/ENSMUSG00000023175/ENSMUSG00000036634/ENSMUSG00000002699/ENSMUSG00000015656/…	80
CC	GO:0005777	peroxisome	34/3256	138/17504	0.0462802	ENSMUSG00000028975/ENSMUSG00000027952/ENSMUSG00000044350/ENSMUSG00000030545/ENSMUSG00000036257/ENSMUSG00000021228/ENSMUSG00000073481/ENSMUSG00000026272/ENSMUSG00000000876/ENSMUSG00000042540/ENSMUSG00000025224/ENSMUSG00000026853/ENSMUSG00000029098/ENSMUSG00000026728/ENSMUSG00000043487/ENSMUSG00000039428/ENSMUSG00000063652/ENSMUSG00000022789/ENSMUSG00000074064/ENSMUSG00000026664/ENSMUSG00000052392/…	34
CC	GO:0042579	microbody	34/3256	138/17504	0.0462802	ENSMUSG00000028975/ENSMUSG00000027952/ENSMUSG00000044350/ENSMUSG00000030545/ENSMUSG00000036257/ENSMUSG00000021228/ENSMUSG00000073481/ENSMUSG00000026272/ENSMUSG00000000876/ENSMUSG00000042540/ENSMUSG00000025224/ENSMUSG00000026853/ENSMUSG00000029098/ENSMUSG00000026728/ENSMUSG00000043487/ENSMUSG00000039428/ENSMUSG00000063652/ENSMUSG00000022789/ENSMUSG00000074064/ENSMUSG00000026664/ENSMUSG00000052392/…	34
CC	GO:0000323	lytic vacuole	90/3256	410/17504	0.0467062	ENSMUSG00000031840/ENSMUSG00000045322/ENSMUSG00000041046/ENSMUSG00000016494/ENSMUSG00000018800/ENSMUSG00000036594/ENSMUSG00000007038/ENSMUSG00000076441/ENSMUSG00000050732/ENSMUSG00000049502/ENSMUSG00000083282/ENSMUSG00000034247/ENSMUSG00000022967/ENSMUSG00000040412/ENSMUSG00000025579/ENSMUSG00000068923/ENSMUSG00000009545/ENSMUSG00000025492/ENSMUSG00000026878/ENSMUSG00000028189/ENSMUSG00000095687/…	90
CC	GO:0030430	host cell cytoplasm	7/3256	19/17504	0.0480406	ENSMUSG00000092021/ENSMUSG00000029373/ENSMUSG00000034438/XLOC_056159/XLOC_056166/ENSMUSG00000041891/ENSMUSG00000029298	7
CC	GO:0033655	host cell cytoplasm part	7/3256	19/17504	0.0480406	ENSMUSG00000092021/ENSMUSG00000029373/ENSMUSG00000034438/XLOC_056159/XLOC_056166/ENSMUSG00000041891/ENSMUSG00000029298	7
CC	GO:0030176	integral component of endoplasmic reticulum membrane	33/3256	134/17504	0.0492804	ENSMUSG00000022215/ENSMUSG00000026663/ENSMUSG00000017721/ENSMUSG00000020458/ENSMUSG00000045302/ENSMUSG00000026810/ENSMUSG00000025203/ENSMUSG00000038754/ENSMUSG00000008140/ENSMUSG00000024339/ENSMUSG00000024308/ENSMUSG00000061731/ENSMUSG00000027706/ENSMUSG00000024036/ENSMUSG00000026856/ENSMUSG00000020484/ENSMUSG00000007783/ENSMUSG00000005881/ENSMUSG00000020368/ENSMUSG00000025202/ENSMUSG00000071657/…	33
CC	GO:0060077	inhibitory synapse	8/3256	23/17504	0.04943	ENSMUSG00000068923/ENSMUSG00000040797/ENSMUSG00000037771/ENSMUSG00000032589/ENSMUSG00000020436/ENSMUSG00000033676/ENSMUSG00000004319/ENSMUSG00000024109	8
MF	GO:0005212	structural constituent of eye lens	14/3239	22/17430	4.03258e-06	ENSMUSG00000093639/ENSMUSG00000026728/ENSMUSG00000032060/ENSMUSG00000070870/ENSMUSG00000073658/ENSMUSG00000067299/ENSMUSG00000025389/ENSMUSG00000025952/ENSMUSG00000038086/ENSMUSG00000038135/ENSMUSG00000029352/ENSMUSG00000042240/ENSMUSG00000044429/ENSMUSG00000024041	14
MF	GO:0001228	transcriptional activator activity, RNA polymerase II transcription regulatory region sequence-specific DNA binding	102/3239	400/17430	0.000329395	ENSMUSG00000031902/ENSMUSG00000032368/ENSMUSG00000026497/ENSMUSG00000025229/ENSMUSG00000055320/ENSMUSG00000048349/ENSMUSG00000006705/ENSMUSG00000019817/ENSMUSG00000036602/ENSMUSG00000019564/ENSMUSG00000047861/ENSMUSG00000045302/ENSMUSG00000020538/ENSMUSG00000025912/ENSMUSG00000003154/ENSMUSG00000036192/ENSMUSG00000035158/ENSMUSG00000038805/ENSMUSG00000015053/ENSMUSG00000068327/ENSMUSG00000074637/…	102
MF	GO:0004114	3',5'-cyclic-nucleotide phosphodiesterase activity	13/3239	28/17430	0.00069912	ENSMUSG00000031842/ENSMUSG00000023868/ENSMUSG00000053965/ENSMUSG00000019990/ENSMUSG00000064330/ENSMUSG00000024992/ENSMUSG00000032177/ENSMUSG00000021699/ENSMUSG00000022489/ENSMUSG00000025855/ENSMUSG00000004347/ENSMUSG00000025584/ENSMUSG00000024575	13
MF	GO:0030506	ankyrin binding	11/3239	22/17430	0.00083293	ENSMUSG00000030549/ENSMUSG00000104445/ENSMUSG00000096146/ENSMUSG00000047126/ENSMUSG00000021061/ENSMUSG00000006574/ENSMUSG00000020315/ENSMUSG00000020598/ENSMUSG00000022565/ENSMUSG00000054640/ENSMUSG00000026395	11
MF	GO:0004112	cyclic-nucleotide phosphodiesterase activity	13/3239	29/17430	0.00105319	ENSMUSG00000031842/ENSMUSG00000023868/ENSMUSG00000053965/ENSMUSG00000019990/ENSMUSG00000064330/ENSMUSG00000024992/ENSMUSG00000032177/ENSMUSG00000021699/ENSMUSG00000022489/ENSMUSG00000025855/ENSMUSG00000004347/ENSMUSG00000025584/ENSMUSG00000024575	13
MF	GO:0050839	cell adhesion molecule binding	57/3239	210/17430	0.00140253	ENSMUSG00000001281/ENSMUSG00000020458/ENSMUSG00000030830/ENSMUSG00000025497/ENSMUSG00000000305/ENSMUSG00000038264/ENSMUSG00000015533/ENSMUSG00000027750/ENSMUSG00000063887/ENSMUSG00000031552/ENSMUSG00000053141/ENSMUSG00000028041/ENSMUSG00000013033/ENSMUSG00000062352/ENSMUSG00000028978/ENSMUSG00000029163/ENSMUSG00000015647/ENSMUSG00000045394/ENSMUSG00000048583/ENSMUSG00000060843/ENSMUSG00000027748/…	57
MF	GO:0005200	structural constituent of cytoskeleton	21/3239	59/17430	0.00148837	ENSMUSG00000024044/ENSMUSG00000030554/ENSMUSG00000053797/ENSMUSG00000032826/ENSMUSG00000026728/ENSMUSG00000024049/ENSMUSG00000072235/ENSMUSG00000026202/ENSMUSG00000021061/ENSMUSG00000020315/ENSMUSG00000030137/ENSMUSG00000035198/ENSMUSG00000079426/ENSMUSG00000022565/ENSMUSG00000116358/ENSMUSG00000038670/ENSMUSG00000023004/ENSMUSG00000069601/ENSMUSG00000008475/ENSMUSG00000045007/ENSMUSG00000043091	21
MF	GO:0015267	channel activity	100/3239	409/17430	0.00168516	ENSMUSG00000020331/ENSMUSG00000047945/ENSMUSG00000047298/ENSMUSG00000000197/ENSMUSG00000021730/ENSMUSG00000026251/ENSMUSG00000028033/ENSMUSG00000020866/ENSMUSG00000022041/ENSMUSG00000037949/ENSMUSG00000063142/ENSMUSG00000058740/ENSMUSG00000041460/ENSMUSG00000038026/ENSMUSG00000033981/ENSMUSG00000052387/ENSMUSG00000009545/ENSMUSG00000007041/ENSMUSG00000034107/ENSMUSG00000040136/ENSMUSG00000038498/…	100
MF	GO:0022803	passive transmembrane transporter activity	100/3239	409/17430	0.00168516	ENSMUSG00000020331/ENSMUSG00000047945/ENSMUSG00000047298/ENSMUSG00000000197/ENSMUSG00000021730/ENSMUSG00000026251/ENSMUSG00000028033/ENSMUSG00000020866/ENSMUSG00000022041/ENSMUSG00000037949/ENSMUSG00000063142/ENSMUSG00000058740/ENSMUSG00000041460/ENSMUSG00000038026/ENSMUSG00000033981/ENSMUSG00000052387/ENSMUSG00000009545/ENSMUSG00000007041/ENSMUSG00000034107/ENSMUSG00000040136/ENSMUSG00000038498/…	100
MF	GO:0005216	ion channel activity	92/3239	373/17430	0.00190732	ENSMUSG00000020331/ENSMUSG00000047945/ENSMUSG00000047298/ENSMUSG00000000197/ENSMUSG00000021730/ENSMUSG00000026251/ENSMUSG00000028033/ENSMUSG00000020866/ENSMUSG00000022041/ENSMUSG00000037949/ENSMUSG00000063142/ENSMUSG00000058740/ENSMUSG00000041460/ENSMUSG00000038026/ENSMUSG00000033981/ENSMUSG00000052387/ENSMUSG00000009545/ENSMUSG00000007041/ENSMUSG00000034107/ENSMUSG00000040136/ENSMUSG00000038498/…	92
MF	GO:0047555	3',5'-cyclic-GMP phosphodiesterase activity	9/3239	18/17430	0.00250005	ENSMUSG00000023868/ENSMUSG00000053965/ENSMUSG00000064330/ENSMUSG00000024992/ENSMUSG00000022489/ENSMUSG00000025855/ENSMUSG00000004347/ENSMUSG00000025584/ENSMUSG00000024575	9
MF	GO:0032036	myosin heavy chain binding	7/3239	12/17430	0.00250185	ENSMUSG00000037736/ENSMUSG00000002602/ENSMUSG00000030707/ENSMUSG00000117098/ENSMUSG00000022090/ENSMUSG00000034868/ENSMUSG00000074899	7
MF	GO:0022838	substrate-specific channel activity	93/3239	384/17430	0.00321329	ENSMUSG00000020331/ENSMUSG00000047945/ENSMUSG00000047298/ENSMUSG00000000197/ENSMUSG00000021730/ENSMUSG00000026251/ENSMUSG00000028033/ENSMUSG00000020866/ENSMUSG00000022041/ENSMUSG00000037949/ENSMUSG00000063142/ENSMUSG00000058740/ENSMUSG00000041460/ENSMUSG00000038026/ENSMUSG00000033981/ENSMUSG00000052387/ENSMUSG00000009545/ENSMUSG00000007041/ENSMUSG00000034107/ENSMUSG00000040136/ENSMUSG00000038498/…	93
MF	GO:0030507	spectrin binding	13/3239	33/17430	0.00425813	ENSMUSG00000030838/ENSMUSG00000019978/ENSMUSG00000032826/ENSMUSG00000029015/ENSMUSG00000018395/ENSMUSG00000006649/ENSMUSG00000023439/ENSMUSG00000026933/ENSMUSG00000026204/ENSMUSG00000074899/ENSMUSG00000069601/ENSMUSG00000025026/ENSMUSG00000026395	13
MF	GO:0015368	calcium:cation antiporter activity	6/3239	10/17430	0.00432833	ENSMUSG00000005299/ENSMUSG00000079055/ENSMUSG00000032754/ENSMUSG00000037996/ENSMUSG00000041771/ENSMUSG00000054640	6
MF	GO:0016881	acid-amino acid ligase activity	8/3239	16/17430	0.00436234	ENSMUSG00000027610/ENSMUSG00000033257/ENSMUSG00000038756/ENSMUSG00000030276/ENSMUSG00000009566/ENSMUSG00000020308/ENSMUSG00000028124/ENSMUSG00000075289	8
MF	GO:0005227	calcium activated cation channel activity	11/3239	26/17430	0.00440449	ENSMUSG00000037949/ENSMUSG00000063142/ENSMUSG00000052387/ENSMUSG00000038498/ENSMUSG00000031075/ENSMUSG00000037578/ENSMUSG00000009246/ENSMUSG00000002908/ENSMUSG00000048003/ENSMUSG00000054342/ENSMUSG00000000794	11
MF	GO:0019215	intermediate filament binding	7/3239	13/17430	0.00455503	ENSMUSG00000030554/ENSMUSG00000115388/ENSMUSG00000026728/ENSMUSG00000045545/ENSMUSG00000004891/ENSMUSG00000046761/ENSMUSG00000041957	7
MF	GO:1901567	fatty acid derivative binding	13/3239	34/17430	0.00573926	ENSMUSG00000056071/ENSMUSG00000028937/ENSMUSG00000062908/ENSMUSG00000029545/ENSMUSG00000015656/ENSMUSG00000026600/ENSMUSG00000033701/ENSMUSG00000026781/ENSMUSG00000023045/ENSMUSG00000026385/ENSMUSG00000024292/ENSMUSG00000026499/ENSMUSG00000056054	13
MF	GO:0005112	Notch binding	9/3239	20/17430	0.00604603	ENSMUSG00000003436/ENSMUSG00000057230/ENSMUSG00000056313/ENSMUSG00000001098/ENSMUSG00000029603/ENSMUSG00000026923/ENSMUSG00000030092/ENSMUSG00000027276/ENSMUSG00000014773	9
MF	GO:0050662	coenzyme binding	71/3239	291/17430	0.00762673	ENSMUSG00000029597/ENSMUSG00000023044/ENSMUSG00000013593/ENSMUSG00000022947/ENSMUSG00000027618/ENSMUSG00000061758/ENSMUSG00000031901/ENSMUSG00000073481/ENSMUSG00000028937/ENSMUSG00000025138/ENSMUSG00000038704/ENSMUSG00000005803/ENSMUSG00000040888/ENSMUSG00000026272/ENSMUSG00000040181/ENSMUSG00000018659/ENSMUSG00000032786/ENSMUSG00000062908/ENSMUSG00000021235/ENSMUSG00000022763/ENSMUSG00000034748/…	71
MF	GO:0001608	G-protein coupled nucleotide receptor activity	6/3239	11/17430	0.00803268	ENSMUSG00000036353/ENSMUSG00000036381/ENSMUSG00000051431/ENSMUSG00000050075/ENSMUSG00000044359/ENSMUSG00000036362	6
MF	GO:0004115	3',5'-cyclic-AMP phosphodiesterase activity	6/3239	11/17430	0.00803268	ENSMUSG00000031842/ENSMUSG00000019990/ENSMUSG00000032177/ENSMUSG00000021699/ENSMUSG00000022489/ENSMUSG00000025584	6
MF	GO:0045028	G-protein coupled purinergic nucleotide receptor activity	6/3239	11/17430	0.00803268	ENSMUSG00000036353/ENSMUSG00000036381/ENSMUSG00000051431/ENSMUSG00000050075/ENSMUSG00000044359/ENSMUSG00000036362	6
MF	GO:0045294	alpha-catenin binding	6/3239	11/17430	0.00803268	ENSMUSG00000053141/ENSMUSG00000021224/ENSMUSG00000001552/ENSMUSG00000024304/ENSMUSG00000054065/ENSMUSG00000041957	6
MF	GO:0022836	gated channel activity	74/3239	306/17430	0.00818949	ENSMUSG00000020331/ENSMUSG00000047945/ENSMUSG00000047298/ENSMUSG00000021730/ENSMUSG00000026251/ENSMUSG00000028033/ENSMUSG00000020866/ENSMUSG00000022041/ENSMUSG00000037949/ENSMUSG00000063142/ENSMUSG00000058740/ENSMUSG00000041460/ENSMUSG00000038026/ENSMUSG00000033981/ENSMUSG00000052387/ENSMUSG00000009545/ENSMUSG00000007041/ENSMUSG00000034107/ENSMUSG00000038498/ENSMUSG00000055078/ENSMUSG00000022416/…	74
MF	GO:0022839	ion gated channel activity	72/3239	297/17430	0.00848416	ENSMUSG00000020331/ENSMUSG00000047945/ENSMUSG00000047298/ENSMUSG00000021730/ENSMUSG00000026251/ENSMUSG00000028033/ENSMUSG00000020866/ENSMUSG00000022041/ENSMUSG00000037949/ENSMUSG00000063142/ENSMUSG00000058740/ENSMUSG00000041460/ENSMUSG00000038026/ENSMUSG00000033981/ENSMUSG00000052387/ENSMUSG00000009545/ENSMUSG00000007041/ENSMUSG00000034107/ENSMUSG00000038498/ENSMUSG00000055078/ENSMUSG00000022416/…	72
MF	GO:0016709	oxidoreductase activity, acting on paired donors, with incorporation or reduction of molecular oxygen, NAD(P)H as one donor, and incorporation of one atom of oxygen	12/3239	32/17430	0.00933943	ENSMUSG00000024987/ENSMUSG00000040181/ENSMUSG00000021235/ENSMUSG00000028978/ENSMUSG00000095576/ENSMUSG00000025955/ENSMUSG00000006724/ENSMUSG00000026692/ENSMUSG00000026170/ENSMUSG00000024292/ENSMUSG00000040170/ENSMUSG00000038244	12
MF	GO:0016705	oxidoreductase activity, acting on paired donors, with incorporation or reduction of molecular oxygen	42/3239	160/17430	0.0101911	ENSMUSG00000032323/ENSMUSG00000047250/ENSMUSG00000024987/ENSMUSG00000030483/ENSMUSG00000025203/ENSMUSG00000040181/ENSMUSG00000021235/ENSMUSG00000046791/ENSMUSG00000062432/ENSMUSG00000023191/ENSMUSG00000038567/ENSMUSG00000028978/ENSMUSG00000050445/ENSMUSG00000095576/ENSMUSG00000028397/ENSMUSG00000026664/ENSMUSG00000048495/ENSMUSG00000025955/ENSMUSG00000023963/ENSMUSG00000024201/ENSMUSG00000006724/…	42
MF	GO:0030170	pyridoxal phosphate binding	17/3239	52/17430	0.0105805	ENSMUSG00000029597/ENSMUSG00000023044/ENSMUSG00000027618/ENSMUSG00000073481/ENSMUSG00000026272/ENSMUSG00000018659/ENSMUSG00000032786/ENSMUSG00000025190/ENSMUSG00000021036/ENSMUSG00000024039/ENSMUSG00000026621/ENSMUSG00000032788/ENSMUSG00000032648/ENSMUSG00000021069/ENSMUSG00000027360/ENSMUSG00000021468/ENSMUSG00000098950	17
MF	GO:0045296	cadherin binding	17/3239	52/17430	0.0105805	ENSMUSG00000020458/ENSMUSG00000000305/ENSMUSG00000053141/ENSMUSG00000028978/ENSMUSG00000045394/ENSMUSG00000060843/ENSMUSG00000027748/ENSMUSG00000021224/ENSMUSG00000001552/ENSMUSG00000024304/ENSMUSG00000016493/ENSMUSG00000009687/ENSMUSG00000069601/ENSMUSG00000054065/ENSMUSG00000041957/ENSMUSG00000040385/ENSMUSG00000063063	17
MF	GO:0047485	protein N-terminus binding	34/3239	125/17430	0.0112891	ENSMUSG00000022336/ENSMUSG00000028613/ENSMUSG00000028975/ENSMUSG00000002307/ENSMUSG00000101523/ENSMUSG00000024844/ENSMUSG00000028800/ENSMUSG00000001313/ENSMUSG00000010067/ENSMUSG00000052613/ENSMUSG00000027944/ENSMUSG00000027568/ENSMUSG00000039239/ENSMUSG00000024927/ENSMUSG00000091971/ENSMUSG00000012819/ENSMUSG00000001175/ENSMUSG00000030714/ENSMUSG00000026496/ENSMUSG00000021103/ENSMUSG00000038580/…	34
MF	GO:0005092	GDP-dissociation inhibitor activity	7/3239	15/17430	0.0120866	ENSMUSG00000021282/ENSMUSG00000025132/ENSMUSG00000062352/ENSMUSG00000030220/ENSMUSG00000027883/ENSMUSG00000073433/ENSMUSG00000021218	7
MF	GO:0016831	carboxy-lyase activity	12/3239	33/17430	0.012243	ENSMUSG00000053460/ENSMUSG00000023044/ENSMUSG00000023452/ENSMUSG00000025190/ENSMUSG00000040618/ENSMUSG00000032418/ENSMUSG00000074064/ENSMUSG00000022814/ENSMUSG00000030621/ENSMUSG00000045316/ENSMUSG00000027360/ENSMUSG00000093574	12
MF	GO:0030551	cyclic nucleotide binding	13/3239	37/17430	0.0127387	ENSMUSG00000020331/ENSMUSG00000021730/ENSMUSG00000020635/ENSMUSG00000023868/ENSMUSG00000052920/ENSMUSG00000053965/ENSMUSG00000049044/ENSMUSG00000064330/ENSMUSG00000024992/ENSMUSG00000032177/ENSMUSG00000021699/ENSMUSG00000025855/ENSMUSG00000004347	13
MF	GO:0070279	vitamin B6 binding	17/3239	53/17430	0.012941	ENSMUSG00000029597/ENSMUSG00000023044/ENSMUSG00000027618/ENSMUSG00000073481/ENSMUSG00000026272/ENSMUSG00000018659/ENSMUSG00000032786/ENSMUSG00000025190/ENSMUSG00000021036/ENSMUSG00000024039/ENSMUSG00000026621/ENSMUSG00000032788/ENSMUSG00000032648/ENSMUSG00000021069/ENSMUSG00000027360/ENSMUSG00000021468/ENSMUSG00000098950	17
MF	GO:0004623	phospholipase A2 activity	11/3239	30/17430	0.0151352	ENSMUSG00000036257/ENSMUSG00000098488/ENSMUSG00000034579/ENSMUSG00000070719/ENSMUSG00000024180/ENSMUSG00000015001/ENSMUSG00000046971/ENSMUSG00000033847/ENSMUSG00000023913/ENSMUSG00000033852/ENSMUSG00000031903	11
MF	GO:0098631	cell adhesion mediator activity	11/3239	30/17430	0.0151352	ENSMUSG00000042284/ENSMUSG00000015533/ENSMUSG00000023175/ENSMUSG00000029163/ENSMUSG00000045394/ENSMUSG00000021728/ENSMUSG00000030092/ENSMUSG00000020310/ENSMUSG00000020598/ENSMUSG00000055447/ENSMUSG00000040385	11
MF	GO:0015103	inorganic anion transmembrane transporter activity	33/3239	123/17430	0.0152444	ENSMUSG00000037949/ENSMUSG00000007041/ENSMUSG00000034107/ENSMUSG00000055078/ENSMUSG00000031075/ENSMUSG00000037242/ENSMUSG00000020436/ENSMUSG00000033676/ENSMUSG00000028962/ENSMUSG00000036636/ENSMUSG00000023032/ENSMUSG00000054662/ENSMUSG00000029015/ENSMUSG00000031766/ENSMUSG00000027202/ENSMUSG00000045665/ENSMUSG00000070570/ENSMUSG00000004319/ENSMUSG00000039908/ENSMUSG00000068323/ENSMUSG00000006574/…	33
MF	GO:0003779	actin binding	94/3239	411/17430	0.0156315	ENSMUSG00000045795/ENSMUSG00000014778/ENSMUSG00000047945/ENSMUSG00000001864/ENSMUSG00000038366/ENSMUSG00000024044/ENSMUSG00000030838/ENSMUSG00000030770/ENSMUSG00000072720/ENSMUSG00000037736/ENSMUSG00000063142/ENSMUSG00000000631/ENSMUSG00000020388/ENSMUSG00000039754/ENSMUSG00000049134/ENSMUSG00000061723/ENSMUSG00000018819/ENSMUSG00000058126/ENSMUSG00000023277/ENSMUSG00000037446/ENSMUSG00000019978/…	94
MF	GO:0050661	NADP binding	16/3239	50/17430	0.015998	ENSMUSG00000022947/ENSMUSG00000061758/ENSMUSG00000031901/ENSMUSG00000038704/ENSMUSG00000040181/ENSMUSG00000027827/ENSMUSG00000032418/ENSMUSG00000019301/ENSMUSG00000028978/ENSMUSG00000057666/ENSMUSG00000095576/ENSMUSG00000033308/ENSMUSG00000022536/ENSMUSG00000026692/ENSMUSG00000040170/ENSMUSG00000025950	16
MF	GO:0017022	myosin binding	21/3239	71/17430	0.0163763	ENSMUSG00000031840/ENSMUSG00000037736/ENSMUSG00000026878/ENSMUSG00000002602/ENSMUSG00000069170/ENSMUSG00000030707/ENSMUSG00000117098/ENSMUSG00000006649/ENSMUSG00000006930/ENSMUSG00000026879/ENSMUSG00000036570/ENSMUSG00000022090/ENSMUSG00000034868/ENSMUSG00000018387/ENSMUSG00000077450/ENSMUSG00000074899/ENSMUSG00000028068/ENSMUSG00000027470/ENSMUSG00000032549/ENSMUSG00000004771/ENSMUSG00000045103	21
MF	GO:0043021	ribonucleoprotein complex binding	37/3239	145/17430	0.0233465	ENSMUSG00000042502/ENSMUSG00000005299/ENSMUSG00000042699/ENSMUSG00000025586/ENSMUSG00000063273/ENSMUSG00000026667/ENSMUSG00000014504/ENSMUSG00000101523/ENSMUSG00000033216/ENSMUSG00000038848/ENSMUSG00000003438/ENSMUSG00000029423/ENSMUSG00000060098/ENSMUSG00000025971/ENSMUSG00000017485/ENSMUSG00000109324/ENSMUSG00000041130/ENSMUSG00000041632/ENSMUSG00000040731/ENSMUSG00000026887/ENSMUSG00000035530/…	37
MF	GO:0005225	volume-sensitive anion channel activity	5/3239	10/17430	0.0242819	ENSMUSG00000004319/ENSMUSG00000007476/ENSMUSG00000070639/ENSMUSG00000034714/ENSMUSG00000046079	5
MF	GO:0098919	structural constituent of postsynaptic density	5/3239	10/17430	0.0242819	ENSMUSG00000022770/ENSMUSG00000003279/ENSMUSG00000040003/ENSMUSG00000037541/ENSMUSG00000052572	5
MF	GO:0102991	myristoyl-CoA hydrolase activity	5/3239	10/17430	0.0242819	ENSMUSG00000021228/ENSMUSG00000028937/ENSMUSG00000042540/ENSMUSG00000021226/ENSMUSG00000072949	5
MF	GO:0016706	oxidoreductase activity, acting on paired donors, with incorporation or reduction of molecular oxygen, 2-oxoglutarate as one donor, and incorporation of one atom each of oxygen into both donors	14/3239	44/17430	0.0245591	ENSMUSG00000046791/ENSMUSG00000023191/ENSMUSG00000028397/ENSMUSG00000026664/ENSMUSG00000048495/ENSMUSG00000024201/ENSMUSG00000038168/ENSMUSG00000054611/ENSMUSG00000098789/ENSMUSG00000034832/ENSMUSG00000079036/ENSMUSG00000025130/ENSMUSG00000018906/ENSMUSG00000022849	14
MF	GO:0004879	nuclear receptor activity	12/3239	36/17430	0.0251354	ENSMUSG00000032238/ENSMUSG00000001288/ENSMUSG00000020538/ENSMUSG00000030551/ENSMUSG00000036192/ENSMUSG00000060601/ENSMUSG00000017491/ENSMUSG00000002250/ENSMUSG00000000440/ENSMUSG00000031870/ENSMUSG00000021779/ENSMUSG00000005677	12
MF	GO:0098531	transcription factor activity, direct ligand regulated sequence-specific DNA binding	12/3239	36/17430	0.0251354	ENSMUSG00000032238/ENSMUSG00000001288/ENSMUSG00000020538/ENSMUSG00000030551/ENSMUSG00000036192/ENSMUSG00000060601/ENSMUSG00000017491/ENSMUSG00000002250/ENSMUSG00000000440/ENSMUSG00000031870/ENSMUSG00000021779/ENSMUSG00000005677	12
MF	GO:0008081	phosphoric diester hydrolase activity	24/3239	87/17430	0.0253196	ENSMUSG00000031842/ENSMUSG00000019989/ENSMUSG00000033458/ENSMUSG00000049148/ENSMUSG00000023868/ENSMUSG00000005899/ENSMUSG00000037370/ENSMUSG00000053965/ENSMUSG00000051177/ENSMUSG00000019990/ENSMUSG00000064330/ENSMUSG00000024992/ENSMUSG00000032177/ENSMUSG00000021699/ENSMUSG00000022489/ENSMUSG00000040061/ENSMUSG00000038173/ENSMUSG00000039943/ENSMUSG00000005413/ENSMUSG00000025855/ENSMUSG00000027695/…	24
MF	GO:0001222	transcription corepressor binding	7/3239	17/17430	0.0259227	ENSMUSG00000032238/ENSMUSG00000032589/ENSMUSG00000038805/ENSMUSG00000020738/ENSMUSG00000035011/ENSMUSG00000020166/ENSMUSG00000024939	7
MF	GO:0005261	cation channel activity	67/3239	288/17430	0.0260169	ENSMUSG00000020331/ENSMUSG00000047945/ENSMUSG00000047298/ENSMUSG00000000197/ENSMUSG00000021730/ENSMUSG00000026251/ENSMUSG00000028033/ENSMUSG00000020866/ENSMUSG00000022041/ENSMUSG00000037949/ENSMUSG00000063142/ENSMUSG00000058740/ENSMUSG00000041460/ENSMUSG00000038026/ENSMUSG00000052387/ENSMUSG00000009545/ENSMUSG00000040136/ENSMUSG00000038498/ENSMUSG00000022416/ENSMUSG00000026253/ENSMUSG00000096146/…	67
MF	GO:0015108	chloride transmembrane transporter activity	23/3239	83/17430	0.0267561	ENSMUSG00000037949/ENSMUSG00000007041/ENSMUSG00000034107/ENSMUSG00000055078/ENSMUSG00000031075/ENSMUSG00000037242/ENSMUSG00000020436/ENSMUSG00000033676/ENSMUSG00000036636/ENSMUSG00000054662/ENSMUSG00000029015/ENSMUSG00000031766/ENSMUSG00000027202/ENSMUSG00000070570/ENSMUSG00000004319/ENSMUSG00000006574/ENSMUSG00000034320/ENSMUSG00000055026/ENSMUSG00000027884/ENSMUSG00000034714/ENSMUSG00000022843/…	23
MF	GO:0099516	ion antiporter activity	15/3239	49/17430	0.0288042	ENSMUSG00000005299/ENSMUSG00000079055/ENSMUSG00000020334/ENSMUSG00000023032/ENSMUSG00000032754/ENSMUSG00000029015/ENSMUSG00000039908/ENSMUSG00000006574/ENSMUSG00000034320/ENSMUSG00000037996/ENSMUSG00000024036/ENSMUSG00000041771/ENSMUSG00000014786/ENSMUSG00000074796/ENSMUSG00000054640	15
MF	GO:0097110	scaffold protein binding	19/3239	67/17430	0.033187	ENSMUSG00000019471/ENSMUSG00000020866/ENSMUSG00000009545/ENSMUSG00000069830/ENSMUSG00000026728/ENSMUSG00000038319/ENSMUSG00000063887/ENSMUSG00000021699/ENSMUSG00000028978/ENSMUSG00000035027/ENSMUSG00000023043/ENSMUSG00000014773/ENSMUSG00000071424/ENSMUSG00000020483/ENSMUSG00000023992/ENSMUSG00000050953/ENSMUSG00000029516/ENSMUSG00000024858/ENSMUSG00000020923	19
MF	GO:0005253	anion channel activity	21/3239	76/17430	0.0342317	ENSMUSG00000037949/ENSMUSG00000007041/ENSMUSG00000034107/ENSMUSG00000055078/ENSMUSG00000031075/ENSMUSG00000037242/ENSMUSG00000020436/ENSMUSG00000033676/ENSMUSG00000036636/ENSMUSG00000054662/ENSMUSG00000070570/ENSMUSG00000004319/ENSMUSG00000007476/ENSMUSG00000055026/ENSMUSG00000070639/ENSMUSG00000027884/ENSMUSG00000034714/ENSMUSG00000022843/ENSMUSG00000038115/ENSMUSG00000046079/ENSMUSG00000028020	21
MF	GO:0034458	3'-5' RNA helicase activity	7/3239	18/17430	0.0357754	ENSMUSG00000042699/ENSMUSG00000054003/ENSMUSG00000034931/ENSMUSG00000009145/ENSMUSG00000030986/ENSMUSG00000020079/ENSMUSG00000018425	7
MF	GO:0004032	alditol:NADP+ 1-oxidoreductase activity	5/3239	11/17430	0.0378229	ENSMUSG00000061758/ENSMUSG00000029762/ENSMUSG00000052131/ENSMUSG00000025955/ENSMUSG00000001642	5
MF	GO:0023023	MHC protein complex binding	5/3239	11/17430	0.0378229	ENSMUSG00000037548/ENSMUSG00000037649/ENSMUSG00000024334/ENSMUSG00000022378/ENSMUSG00000041538	5
MF	GO:0003887	DNA-directed DNA polymerase activity	8/3239	22/17430	0.0380872	ENSMUSG00000023953/ENSMUSG00000039176/ENSMUSG00000006678/ENSMUSG00000024833/ENSMUSG00000045102/ENSMUSG00000019841/ENSMUSG00000024854/ENSMUSG00000038644	8
MF	GO:0050998	nitric-oxide synthase binding	8/3239	22/17430	0.0380872	ENSMUSG00000026825/ENSMUSG00000028978/ENSMUSG00000040265/ENSMUSG00000001175/ENSMUSG00000024304/ENSMUSG00000038473/ENSMUSG00000053819/ENSMUSG00000045103	8
MF	GO:0005244	voltage-gated ion channel activity	42/3239	175/17430	0.0428969	ENSMUSG00000020331/ENSMUSG00000047945/ENSMUSG00000047298/ENSMUSG00000021730/ENSMUSG00000028033/ENSMUSG00000020866/ENSMUSG00000063142/ENSMUSG00000058740/ENSMUSG00000041460/ENSMUSG00000038026/ENSMUSG00000009545/ENSMUSG00000007041/ENSMUSG00000038498/ENSMUSG00000022416/ENSMUSG00000096146/ENSMUSG00000031075/ENSMUSG00000057182/ENSMUSG00000037242/ENSMUSG00000051331/ENSMUSG00000009246/ENSMUSG00000036636/…	42
MF	GO:0022832	voltage-gated channel activity	42/3239	175/17430	0.0428969	ENSMUSG00000020331/ENSMUSG00000047945/ENSMUSG00000047298/ENSMUSG00000021730/ENSMUSG00000028033/ENSMUSG00000020866/ENSMUSG00000063142/ENSMUSG00000058740/ENSMUSG00000041460/ENSMUSG00000038026/ENSMUSG00000009545/ENSMUSG00000007041/ENSMUSG00000038498/ENSMUSG00000022416/ENSMUSG00000096146/ENSMUSG00000031075/ENSMUSG00000057182/ENSMUSG00000037242/ENSMUSG00000051331/ENSMUSG00000009246/ENSMUSG00000036636/…	42
MF	GO:0031072	heat shock protein binding	33/3239	133/17430	0.0443524	ENSMUSG00000019471/ENSMUSG00000031392/ENSMUSG00000090877/ENSMUSG00000025132/ENSMUSG00000096146/ENSMUSG00000080115/ENSMUSG00000029410/ENSMUSG00000015656/ENSMUSG00000047126/ENSMUSG00000028969/ENSMUSG00000007033/ENSMUSG00000097487/ENSMUSG00000021811/ENSMUSG00000028978/ENSMUSG00000026203/ENSMUSG00000028005/ENSMUSG00000055116/ENSMUSG00000024222/ENSMUSG00000062312/ENSMUSG00000002496/ENSMUSG00000091971/…	33
MF	GO:0030228	lipoprotein particle receptor activity	6/3239	15/17430	0.0444481	ENSMUSG00000028613/ENSMUSG00000042759/ENSMUSG00000030201/ENSMUSG00000024924/ENSMUSG00000042286/ENSMUSG00000001247	6
MF	GO:0005109	frizzled binding	12/3239	39/17430	0.0458882	ENSMUSG00000012282/ENSMUSG00000030170/ENSMUSG00000022997/ENSMUSG00000030201/ENSMUSG00000026167/ENSMUSG00000021994/ENSMUSG00000021464/ENSMUSG00000022996/ENSMUSG00000051920/ENSMUSG00000041961/ENSMUSG00000033227/ENSMUSG00000022382	12
MF	GO:0005254	chloride channel activity	18/3239	65/17430	0.0465603	ENSMUSG00000037949/ENSMUSG00000007041/ENSMUSG00000034107/ENSMUSG00000055078/ENSMUSG00000031075/ENSMUSG00000037242/ENSMUSG00000020436/ENSMUSG00000033676/ENSMUSG00000036636/ENSMUSG00000054662/ENSMUSG00000070570/ENSMUSG00000004319/ENSMUSG00000055026/ENSMUSG00000027884/ENSMUSG00000034714/ENSMUSG00000022843/ENSMUSG00000038115/ENSMUSG00000028020	18
MF	GO:0022843	voltage-gated cation channel activity	32/3239	129/17430	0.0472474	ENSMUSG00000020331/ENSMUSG00000047945/ENSMUSG00000047298/ENSMUSG00000021730/ENSMUSG00000028033/ENSMUSG00000020866/ENSMUSG00000063142/ENSMUSG00000058740/ENSMUSG00000041460/ENSMUSG00000038026/ENSMUSG00000009545/ENSMUSG00000038498/ENSMUSG00000022416/ENSMUSG00000096146/ENSMUSG00000051331/ENSMUSG00000027827/ENSMUSG00000038319/ENSMUSG00000028969/ENSMUSG00000059456/ENSMUSG00000043301/ENSMUSG00000040118/…	32
MF	GO:0001614	purinergic nucleotide receptor activity	7/3239	19/17430	0.0478113	ENSMUSG00000036353/ENSMUSG00000022758/ENSMUSG00000036381/ENSMUSG00000051431/ENSMUSG00000050075/ENSMUSG00000044359/ENSMUSG00000036362	7
MF	GO:0016502	nucleotide receptor activity	7/3239	19/17430	0.0478113	ENSMUSG00000036353/ENSMUSG00000022758/ENSMUSG00000036381/ENSMUSG00000051431/ENSMUSG00000050075/ENSMUSG00000044359/ENSMUSG00000036362	7
MF	GO:0016638	oxidoreductase activity, acting on the CH-NH2 group of donors	7/3239	19/17430	0.0478113	ENSMUSG00000038704/ENSMUSG00000018659/ENSMUSG00000029811/ENSMUSG00000000693/ENSMUSG00000032334/ENSMUSG00000024903/ENSMUSG00000029813	7
MF	GO:0042623	ATPase activity, coupled	73/3239	327/17430	0.0484366	ENSMUSG00000031928/ENSMUSG00000019027/ENSMUSG00000018800/ENSMUSG00000042699/ENSMUSG00000054003/ENSMUSG00000031787/ENSMUSG00000061322/ENSMUSG00000040029/ENSMUSG00000029299/ENSMUSG00000090877/ENSMUSG00000040136/ENSMUSG00000034931/ENSMUSG00000061723/ENSMUSG00000044749/ENSMUSG00000041828/ENSMUSG00000079553/ENSMUSG00000024339/ENSMUSG00000015656/ENSMUSG00000028973/ENSMUSG00000021287/ENSMUSG00000007033/…	73
MF	GO:0030552	cAMP binding	8/3239	23/17430	0.0491742	ENSMUSG00000020331/ENSMUSG00000021730/ENSMUSG00000023868/ENSMUSG00000049044/ENSMUSG00000032177/ENSMUSG00000021699/ENSMUSG00000025855/ENSMUSG00000004347	8
MF	GO:0000062	fatty-acyl-CoA binding	9/3239	27/17430	0.0492836	ENSMUSG00000028937/ENSMUSG00000062908/ENSMUSG00000029545/ENSMUSG00000026600/ENSMUSG00000033701/ENSMUSG00000026781/ENSMUSG00000023045/ENSMUSG00000026385/ENSMUSG00000026499	9

## Sheet: E16.5_E12.5.DE lncRNA_cis_GO
GOID	Description	pvalue	geneID
GO:0007156	homophilic cell adhesion via plasma membrane adhesion molecules	1.04367e-13	ENSMUSG00000102697/ENSMUSG00000103472/ENSMUSG00000103749/ENSMUSG00000102748/ENSMUSG00000102742/ENSMUSG00000103092/ENSMUSG00000032595/ENSMUSG00000040420/ENSMUSG00000025497/ENSMUSG00000000305/ENSMUSG00000103037/ENSMUSG00000103255/ENSMUSG00000102222/ENSMUSG00000036510/ENSMUSG00000103800/ENSMUSG00000103088/ENSMUSG00000104063/ENSMUSG00000031673/ENSMUSG00000103897/ENSMUSG00000032036/ENSMUSG00000104252/…
GO:0098742	cell-cell adhesion via plasma-membrane adhesion molecules	1.18001e-12	ENSMUSG00000102697/ENSMUSG00000037605/ENSMUSG00000103472/ENSMUSG00000103749/ENSMUSG00000102748/ENSMUSG00000032593/ENSMUSG00000102742/ENSMUSG00000031778/ENSMUSG00000103092/ENSMUSG00000001034/ENSMUSG00000026981/ENSMUSG00000032595/ENSMUSG00000022878/ENSMUSG00000040420/ENSMUSG00000032083/ENSMUSG00000001739/ENSMUSG00000025497/ENSMUSG00000000305/ENSMUSG00000103037/ENSMUSG00000103255/ENSMUSG00000102222/…
GO:0002088	lens development in camera-type eye	6.58169e-10	ENSMUSG00000032556/ENSMUSG00000027420/ENSMUSG00000010175/ENSMUSG00000032060/ENSMUSG00000029352/ENSMUSG00000006728/ENSMUSG00000026728/ENSMUSG00000066975/ENSMUSG00000070870/ENSMUSG00000073658/ENSMUSG00000020160/ENSMUSG00000067299/ENSMUSG00000026872/ENSMUSG00000093639/ENSMUSG00000034021/ENSMUSG00000025389/ENSMUSG00000025952/ENSMUSG00000044518/ENSMUSG00000055435/ENSMUSG00000026565/ENSMUSG00000096014/…
GO:0043010	camera-type eye development	2.27409e-05	ENSMUSG00000022286/ENSMUSG00000032556/ENSMUSG00000036466/ENSMUSG00000034777/ENSMUSG00000021730/ENSMUSG00000027420/ENSMUSG00000014361/ENSMUSG00000006705/ENSMUSG00000010175/ENSMUSG00000004655/ENSMUSG00000098274/ENSMUSG00000028949/ENSMUSG00000024325/ENSMUSG00000050295/ENSMUSG00000024169/ENSMUSG00000032060/ENSMUSG00000057132/ENSMUSG00000066043/ENSMUSG00000029352/ENSMUSG00000024238/ENSMUSG00000006728/…
GO:0042593	glucose homeostasis	9.35239e-05	ENSMUSG00000074486/ENSMUSG00000031842/ENSMUSG00000020635/ENSMUSG00000034908/ENSMUSG00000033065/ENSMUSG00000000441/ENSMUSG00000038967/ENSMUSG00000003161/ENSMUSG00000022338/ENSMUSG00000037994/ENSMUSG00000004654/ENSMUSG00000025142/ENSMUSG00000022878/ENSMUSG00000040055/ENSMUSG00000031075/ENSMUSG00000022938/ENSMUSG00000028456/ENSMUSG00000031451/ENSMUSG00000056553/ENSMUSG00000018566/ENSMUSG00000027533/…
GO:0033500	carbohydrate homeostasis	0.000104409	ENSMUSG00000074486/ENSMUSG00000031842/ENSMUSG00000020635/ENSMUSG00000034908/ENSMUSG00000033065/ENSMUSG00000000441/ENSMUSG00000038967/ENSMUSG00000003161/ENSMUSG00000022338/ENSMUSG00000037994/ENSMUSG00000004654/ENSMUSG00000025142/ENSMUSG00000022878/ENSMUSG00000040055/ENSMUSG00000031075/ENSMUSG00000022938/ENSMUSG00000028456/ENSMUSG00000031451/ENSMUSG00000056553/ENSMUSG00000018566/ENSMUSG00000027533/…
GO:0002089	lens morphogenesis in camera-type eye	0.00011533	ENSMUSG00000010175/ENSMUSG00000073658/ENSMUSG00000020160/ENSMUSG00000026565/ENSMUSG00000096014/ENSMUSG00000032401/ENSMUSG00000032012/ENSMUSG00000024041/ENSMUSG00000028121/ENSMUSG00000008730/ENSMUSG00000042320
GO:0001654	eye development	0.000145229	ENSMUSG00000022286/ENSMUSG00000032556/ENSMUSG00000036466/ENSMUSG00000034777/ENSMUSG00000021730/ENSMUSG00000027420/ENSMUSG00000014361/ENSMUSG00000006705/ENSMUSG00000010175/ENSMUSG00000004655/ENSMUSG00000098274/ENSMUSG00000028949/ENSMUSG00000024325/ENSMUSG00000050295/ENSMUSG00000024169/ENSMUSG00000032060/ENSMUSG00000057132/ENSMUSG00000066043/ENSMUSG00000029352/ENSMUSG00000024238/ENSMUSG00000006728/…
GO:0043954	cellular component maintenance	0.000223463	ENSMUSG00000031840/ENSMUSG00000032589/ENSMUSG00000027296/ENSMUSG00000031788/ENSMUSG00000047368/ENSMUSG00000057729/ENSMUSG00000031078/ENSMUSG00000041605/ENSMUSG00000030172/ENSMUSG00000003279/ENSMUSG00000001507/ENSMUSG00000040003/ENSMUSG00000037541/ENSMUSG00000037386/ENSMUSG00000000215/ENSMUSG00000052212/ENSMUSG00000020079/ENSMUSG00000019843/ENSMUSG00000039671/ENSMUSG00000052572
GO:0035773	insulin secretion involved in cellular response to glucose stimulus	0.000360874	ENSMUSG00000031842/ENSMUSG00000020635/ENSMUSG00000034908/ENSMUSG00000000441/ENSMUSG00000003161/ENSMUSG00000022338/ENSMUSG00000037994/ENSMUSG00000031075/ENSMUSG00000056553/ENSMUSG00000040249/ENSMUSG00000026074/ENSMUSG00000022340/ENSMUSG00000021670/ENSMUSG00000026204/ENSMUSG00000015968/ENSMUSG00000000394/ENSMUSG00000066456/ENSMUSG00000048915/ENSMUSG00000003476/ENSMUSG00000029063/ENSMUSG00000021109/…
GO:0050777	negative regulation of immune response	0.000380748	ENSMUSG00000030158/ENSMUSG00000002147/ENSMUSG00000019987/ENSMUSG00000074151/ENSMUSG00000025340/ENSMUSG00000020101/ENSMUSG00000040952/ENSMUSG00000040888/ENSMUSG00000022309/ENSMUSG00000032083/ENSMUSG00000023224/ENSMUSG00000006611/ENSMUSG00000052229/ENSMUSG00000042726/ENSMUSG00000000869/ENSMUSG00000027298/ENSMUSG00000042677/ENSMUSG00000048583/ENSMUSG00000050241/ENSMUSG00000068686/ENSMUSG00000074272/…
GO:0002698	negative regulation of immune effector process	0.000393429	ENSMUSG00000030158/ENSMUSG00000019987/ENSMUSG00000025340/ENSMUSG00000020101/ENSMUSG00000040952/ENSMUSG00000040888/ENSMUSG00000022309/ENSMUSG00000032083/ENSMUSG00000023224/ENSMUSG00000006611/ENSMUSG00000000869/ENSMUSG00000042677/ENSMUSG00000048583/ENSMUSG00000064140/ENSMUSG00000050241/ENSMUSG00000068686/ENSMUSG00000023010/ENSMUSG00000074272/ENSMUSG00000009681/ENSMUSG00000019989/ENSMUSG00000006205/…
GO:0010804	negative regulation of tumor necrosis factor-mediated signaling pathway	0.000636239	ENSMUSG00000032586/ENSMUSG00000022878/ENSMUSG00000032083/ENSMUSG00000031451/ENSMUSG00000023170/ENSMUSG00000026676/ENSMUSG00000004934
GO:0019184	nonribosomal peptide biosynthetic process	0.000636239	ENSMUSG00000027610/ENSMUSG00000024158/ENSMUSG00000006345/ENSMUSG00000040471/ENSMUSG00000028167/ENSMUSG00000006344/ENSMUSG00000027603
GO:0070307	lens fiber cell development	0.000636239	ENSMUSG00000032556/ENSMUSG00000027420/ENSMUSG00000010175/ENSMUSG00000026728/ENSMUSG00000073658/ENSMUSG00000024041/ENSMUSG00000042320
GO:0071377	cellular response to glucagon stimulus	0.000752161	ENSMUSG00000019987/ENSMUSG00000046352/ENSMUSG00000025127/ENSMUSG00000049928/ENSMUSG00000076441/ENSMUSG00000022376
GO:0071156	regulation of cell cycle arrest	0.000976791	ENSMUSG00000060938/ENSMUSG00000005718/ENSMUSG00000025507/ENSMUSG00000036006/ENSMUSG00000095789/ENSMUSG00000070348/ENSMUSG00000006215/ENSMUSG00000024817/ENSMUSG00000006728/ENSMUSG00000040463/ENSMUSG00000001517/ENSMUSG00000017146/ENSMUSG00000044518/ENSMUSG00000000392/ENSMUSG00000076431/ENSMUSG00000038806/ENSMUSG00000010086/ENSMUSG00000024381
GO:0070306	lens fiber cell differentiation	0.00116791	ENSMUSG00000032556/ENSMUSG00000027420/ENSMUSG00000010175/ENSMUSG00000026728/ENSMUSG00000073658/ENSMUSG00000067299/ENSMUSG00000026872/ENSMUSG00000044518/ENSMUSG00000055435/ENSMUSG00000024041/ENSMUSG00000042320
GO:0060080	inhibitory postsynaptic potential	0.00130099	ENSMUSG00000025496/ENSMUSG00000051790/ENSMUSG00000031778/ENSMUSG00000028456/ENSMUSG00000027568/ENSMUSG00000037386/ENSMUSG00000033676/ENSMUSG00000027577
GO:0007052	mitotic spindle organization	0.00131327	ENSMUSG00000030983/ENSMUSG00000028718/ENSMUSG00000024056/ENSMUSG00000025337/ENSMUSG00000045328/ENSMUSG00000090877/ENSMUSG00000036006/ENSMUSG00000025862/ENSMUSG00000079553/ENSMUSG00000030852/ENSMUSG00000023015/ENSMUSG00000024974/ENSMUSG00000050930/ENSMUSG00000091971/ENSMUSG00000028896/ENSMUSG00000014747/ENSMUSG00000035852/ENSMUSG00000068744/ENSMUSG00000041431/ENSMUSG00000025410/ENSMUSG00000037313/…
GO:0061178	regulation of insulin secretion involved in cellular response to glucose stimulus	0.00144017	ENSMUSG00000031842/ENSMUSG00000020635/ENSMUSG00000034908/ENSMUSG00000003161/ENSMUSG00000022338/ENSMUSG00000037994/ENSMUSG00000031075/ENSMUSG00000040249/ENSMUSG00000026074/ENSMUSG00000022340/ENSMUSG00000021670/ENSMUSG00000015968/ENSMUSG00000000394/ENSMUSG00000066456/ENSMUSG00000048915/ENSMUSG00000003476/ENSMUSG00000029063/ENSMUSG00000021109/ENSMUSG00000022376
GO:0006750	glutathione biosynthetic process	0.00146686	ENSMUSG00000027610/ENSMUSG00000024158/ENSMUSG00000006345/ENSMUSG00000040471/ENSMUSG00000006344/ENSMUSG00000027603
GO:0070570	regulation of neuron projection regeneration	0.00159306	ENSMUSG00000020635/ENSMUSG00000018736/ENSMUSG00000040249/ENSMUSG00000035027/ENSMUSG00000026074/ENSMUSG00000013236/ENSMUSG00000043811/ENSMUSG00000029618/ENSMUSG00000063410/ENSMUSG00000004936/ENSMUSG00000026586
GO:0048593	camera-type eye morphogenesis	0.00218999	ENSMUSG00000036466/ENSMUSG00000021730/ENSMUSG00000010175/ENSMUSG00000004655/ENSMUSG00000024325/ENSMUSG00000066043/ENSMUSG00000024238/ENSMUSG00000024842/ENSMUSG00000073658/ENSMUSG00000020160/ENSMUSG00000028023/ENSMUSG00000044518/ENSMUSG00000026565/ENSMUSG00000068196/ENSMUSG00000044217/ENSMUSG00000096014/ENSMUSG00000032401/ENSMUSG00000032012/ENSMUSG00000024041/ENSMUSG00000014773/ENSMUSG00000028977/…
GO:0048592	eye morphogenesis	0.00230279	ENSMUSG00000036466/ENSMUSG00000034777/ENSMUSG00000021730/ENSMUSG00000010175/ENSMUSG00000004655/ENSMUSG00000024325/ENSMUSG00000057132/ENSMUSG00000066043/ENSMUSG00000024238/ENSMUSG00000024842/ENSMUSG00000073658/ENSMUSG00000020160/ENSMUSG00000028023/ENSMUSG00000026042/ENSMUSG00000044518/ENSMUSG00000026565/ENSMUSG00000068196/ENSMUSG00000044217/ENSMUSG00000040632/ENSMUSG00000096014/ENSMUSG00000032401/…
GO:0022604	regulation of cell morphogenesis	0.00254789	ENSMUSG00000030538/ENSMUSG00000023216/ENSMUSG00000001313/ENSMUSG00000034974/ENSMUSG00000039086/ENSMUSG00000018736/ENSMUSG00000054364/ENSMUSG00000025195/ENSMUSG00000054855/ENSMUSG00000029866/ENSMUSG00000028780/ENSMUSG00000035863/ENSMUSG00000030539/ENSMUSG00000025132/ENSMUSG00000027184/ENSMUSG00000000861/ENSMUSG00000032083/ENSMUSG00000029528/ENSMUSG00000045039/ENSMUSG00000022212/ENSMUSG00000020888/…
GO:1904294	positive regulation of ERAD pathway	0.00260157	ENSMUSG00000031770/ENSMUSG00000013858/ENSMUSG00000056900/ENSMUSG00000021189/ENSMUSG00000005312/ENSMUSG00000038312
GO:0097062	dendritic spine maintenance	0.00293656	ENSMUSG00000027296/ENSMUSG00000047368/ENSMUSG00000031078/ENSMUSG00000001507/ENSMUSG00000000215/ENSMUSG00000019843/ENSMUSG00000039671
GO:0050994	regulation of lipid catabolic process	0.00329864	ENSMUSG00000021948/ENSMUSG00000019689/ENSMUSG00000032079/ENSMUSG00000032080/ENSMUSG00000006728/ENSMUSG00000074064/ENSMUSG00000025509/ENSMUSG00000025950/ENSMUSG00000050697/ENSMUSG00000024900/ENSMUSG00000028991/ENSMUSG00000020573/ENSMUSG00000038580/ENSMUSG00000000215/ENSMUSG00000054422
GO:0071230	cellular response to amino acid stimulus	0.00427787	ENSMUSG00000027272/ENSMUSG00000000861/ENSMUSG00000020300/ENSMUSG00000001119/ENSMUSG00000001506/ENSMUSG00000024238/ENSMUSG00000029661/ENSMUSG00000070934/ENSMUSG00000026042/ENSMUSG00000040690/ENSMUSG00000087260/ENSMUSG00000020484/ENSMUSG00000028991/ENSMUSG00000025372/ENSMUSG00000026043/ENSMUSG00000028062/ENSMUSG00000019843/ENSMUSG00000076441
GO:2001185	regulation of CD8-positive, alpha-beta T cell activation	0.00428613	ENSMUSG00000020101/ENSMUSG00000031885/ENSMUSG00000006611/ENSMUSG00000027223/ENSMUSG00000028042/ENSMUSG00000027843
GO:0071333	cellular response to glucose stimulus	0.00430836	ENSMUSG00000031842/ENSMUSG00000020635/ENSMUSG00000034908/ENSMUSG00000000441/ENSMUSG00000003161/ENSMUSG00000022338/ENSMUSG00000037994/ENSMUSG00000004654/ENSMUSG00000040055/ENSMUSG00000031075/ENSMUSG00000028456/ENSMUSG00000031451/ENSMUSG00000056553/ENSMUSG00000040618/ENSMUSG00000040249/ENSMUSG00000026074/ENSMUSG00000022340/ENSMUSG00000050697/ENSMUSG00000076431/ENSMUSG00000050966/ENSMUSG00000021670/…
GO:0008334	histone mRNA metabolic process	0.00441913	ENSMUSG00000032410/ENSMUSG00000017264/ENSMUSG00000041781/ENSMUSG00000004642/ENSMUSG00000068882/ENSMUSG00000024472/ENSMUSG00000024234
GO:0044247	cellular polysaccharide catabolic process	0.00441913	ENSMUSG00000033065/ENSMUSG00000025907/ENSMUSG00000078650/ENSMUSG00000021322/ENSMUSG00000000215/ENSMUSG00000021069/ENSMUSG00000040385
GO:0071322	cellular response to carbohydrate stimulus	0.00443491	ENSMUSG00000031842/ENSMUSG00000020635/ENSMUSG00000034908/ENSMUSG00000000441/ENSMUSG00000003161/ENSMUSG00000022338/ENSMUSG00000037994/ENSMUSG00000004654/ENSMUSG00000040055/ENSMUSG00000031075/ENSMUSG00000028456/ENSMUSG00000031451/ENSMUSG00000056553/ENSMUSG00000020623/ENSMUSG00000040618/ENSMUSG00000040249/ENSMUSG00000026074/ENSMUSG00000021127/ENSMUSG00000022340/ENSMUSG00000050697/ENSMUSG00000076431/…
GO:0001678	cellular glucose homeostasis	0.00447841	ENSMUSG00000031842/ENSMUSG00000020635/ENSMUSG00000034908/ENSMUSG00000000441/ENSMUSG00000003161/ENSMUSG00000022338/ENSMUSG00000037994/ENSMUSG00000004654/ENSMUSG00000040055/ENSMUSG00000031075/ENSMUSG00000028456/ENSMUSG00000031451/ENSMUSG00000056553/ENSMUSG00000040618/ENSMUSG00000040249/ENSMUSG00000026074/ENSMUSG00000037012/ENSMUSG00000022340/ENSMUSG00000050697/ENSMUSG00000076431/ENSMUSG00000050966/…
GO:0071331	cellular response to hexose stimulus	0.00480081	ENSMUSG00000031842/ENSMUSG00000020635/ENSMUSG00000034908/ENSMUSG00000000441/ENSMUSG00000003161/ENSMUSG00000022338/ENSMUSG00000037994/ENSMUSG00000004654/ENSMUSG00000040055/ENSMUSG00000031075/ENSMUSG00000028456/ENSMUSG00000031451/ENSMUSG00000056553/ENSMUSG00000040618/ENSMUSG00000040249/ENSMUSG00000026074/ENSMUSG00000022340/ENSMUSG00000050697/ENSMUSG00000076431/ENSMUSG00000050966/ENSMUSG00000021670/…
GO:1902275	regulation of chromatin organization	0.0049883	ENSMUSG00000024384/ENSMUSG00000059518/ENSMUSG00000028736/ENSMUSG00000003437/ENSMUSG00000002625/ENSMUSG00000028063/ENSMUSG00000024369/ENSMUSG00000011349/ENSMUSG00000014030/ENSMUSG00000052712/ENSMUSG00000049539/ENSMUSG00000013787/ENSMUSG00000048583/ENSMUSG00000034341/ENSMUSG00000006307/ENSMUSG00000051316/ENSMUSG00000024002/ENSMUSG00000034748/ENSMUSG00000017146/ENSMUSG00000044927/ENSMUSG00000029111/…
GO:0002230	positive regulation of defense response to virus by host	0.00506789	ENSMUSG00000025383/ENSMUSG00000044701/ENSMUSG00000000869/ENSMUSG00000000791/ENSMUSG00000042677/ENSMUSG00000019842/ENSMUSG00000027843/ENSMUSG00000051682/ENSMUSG00000024349
GO:0048668	collateral sprouting	0.00506789	ENSMUSG00000001313/ENSMUSG00000000861/ENSMUSG00000028289/ENSMUSG00000040249/ENSMUSG00000026872/ENSMUSG00000013236/ENSMUSG00000021068/ENSMUSG00000048915/ENSMUSG00000004798
GO:0048679	regulation of axon regeneration	0.00506789	ENSMUSG00000020635/ENSMUSG00000018736/ENSMUSG00000040249/ENSMUSG00000035027/ENSMUSG00000013236/ENSMUSG00000043811/ENSMUSG00000029618/ENSMUSG00000063410/ENSMUSG00000004936
GO:0071824	protein-DNA complex subunit organization	0.00527268	ENSMUSG00000069267/ENSMUSG00000045273/ENSMUSG00000025369/ENSMUSG00000059518/ENSMUSG00000033237/ENSMUSG00000045328/ENSMUSG00000002307/ENSMUSG00000069310/ENSMUSG00000001150/ENSMUSG00000008958/ENSMUSG00000028949/ENSMUSG00000003437/ENSMUSG00000025144/ENSMUSG00000040054/ENSMUSG00000053877/ENSMUSG00000069266/ENSMUSG00000069265/ENSMUSG00000020923/ENSMUSG00000018102/ENSMUSG00000020196/ENSMUSG00000029110/…
GO:0016339	calcium-dependent cell-cell adhesion via plasma membrane cell adhesion molecules	0.00565234	ENSMUSG00000040420/ENSMUSG00000000305/ENSMUSG00000036510/ENSMUSG00000031673/ENSMUSG00000000325/ENSMUSG00000022321/ENSMUSG00000012819/ENSMUSG00000102428/ENSMUSG00000031841/ENSMUSG00000024304
GO:0031342	negative regulation of cell killing	0.00579381	ENSMUSG00000030158/ENSMUSG00000020383/ENSMUSG00000040888/ENSMUSG00000000869/ENSMUSG00000048583/ENSMUSG00000050241/ENSMUSG00000068686/ENSMUSG00000074272
GO:0050772	positive regulation of axonogenesis	0.00585002	ENSMUSG00000001313/ENSMUSG00000018736/ENSMUSG00000000861/ENSMUSG00000045039/ENSMUSG00000000305/ENSMUSG00000045136/ENSMUSG00000040249/ENSMUSG00000035027/ENSMUSG00000036606/ENSMUSG00000026872/ENSMUSG00000032399/ENSMUSG00000052516/ENSMUSG00000004788/ENSMUSG00000029618/ENSMUSG00000026193/ENSMUSG00000041710/ENSMUSG00000032064/ENSMUSG00000004936/ENSMUSG00000021068/ENSMUSG00000048915/ENSMUSG00000061353/…
GO:0071326	cellular response to monosaccharide stimulus	0.00592856	ENSMUSG00000031842/ENSMUSG00000020635/ENSMUSG00000034908/ENSMUSG00000000441/ENSMUSG00000003161/ENSMUSG00000022338/ENSMUSG00000037994/ENSMUSG00000004654/ENSMUSG00000040055/ENSMUSG00000031075/ENSMUSG00000028456/ENSMUSG00000031451/ENSMUSG00000056553/ENSMUSG00000040618/ENSMUSG00000040249/ENSMUSG00000026074/ENSMUSG00000022340/ENSMUSG00000050697/ENSMUSG00000076431/ENSMUSG00000050966/ENSMUSG00000021670/…
GO:0048680	positive regulation of axon regeneration	0.00608417	ENSMUSG00000020635/ENSMUSG00000018736/ENSMUSG00000040249/ENSMUSG00000029618/ENSMUSG00000063410
GO:0070586	cell-cell adhesion involved in gastrulation	0.00608417	ENSMUSG00000001034/ENSMUSG00000026981/ENSMUSG00000022878/ENSMUSG00000032083/ENSMUSG00000058444
GO:1900165	negative regulation of interleukin-6 secretion	0.00608417	ENSMUSG00000025340/ENSMUSG00000037922/ENSMUSG00000031451/ENSMUSG00000042677/ENSMUSG00000027843
GO:0006368	transcription elongation from RNA polymerase II promoter	0.00611035	ENSMUSG00000053411/ENSMUSG00000027246/ENSMUSG00000022338/ENSMUSG00000003437/ENSMUSG00000024369/ENSMUSG00000003435/ENSMUSG00000024002/ENSMUSG00000029111/ENSMUSG00000013822/ENSMUSG00000090083/ENSMUSG00000004936/ENSMUSG00000027304/ENSMUSG00000086598
GO:0048308	organelle inheritance	0.00665673	ENSMUSG00000035027/ENSMUSG00000022285/ENSMUSG00000045210/ENSMUSG00000004936/ENSMUSG00000021115/ENSMUSG00000010110
GO:0048313	Golgi inheritance	0.00665673	ENSMUSG00000035027/ENSMUSG00000022285/ENSMUSG00000045210/ENSMUSG00000004936/ENSMUSG00000021115/ENSMUSG00000010110
GO:0018149	peptide cross-linking	0.00671104	ENSMUSG00000023216/ENSMUSG00000034282/ENSMUSG00000053675/ENSMUSG00000022218/ENSMUSG00000042961/ENSMUSG00000026193/ENSMUSG00000031375/ENSMUSG00000079103/ENSMUSG00000026043
GO:0031348	negative regulation of defense response	0.00715563	ENSMUSG00000030158/ENSMUSG00000019987/ENSMUSG00000074151/ENSMUSG00000025340/ENSMUSG00000040952/ENSMUSG00000040888/ENSMUSG00000022878/ENSMUSG00000032083/ENSMUSG00000024386/ENSMUSG00000023224/ENSMUSG00000001348/ENSMUSG00000052229/ENSMUSG00000042726/ENSMUSG00000023170/ENSMUSG00000000869/ENSMUSG00000027298/ENSMUSG00000042677/ENSMUSG00000048583/ENSMUSG00000064140/ENSMUSG00000050241/ENSMUSG00000021322/…
GO:0050770	regulation of axonogenesis	0.00720983	ENSMUSG00000001313/ENSMUSG00000018736/ENSMUSG00000029866/ENSMUSG00000028780/ENSMUSG00000030539/ENSMUSG00000000861/ENSMUSG00000045039/ENSMUSG00000000305/ENSMUSG00000028289/ENSMUSG00000063531/ENSMUSG00000045136/ENSMUSG00000040249/ENSMUSG00000026728/ENSMUSG00000038777/ENSMUSG00000035027/ENSMUSG00000036606/ENSMUSG00000031078/ENSMUSG00000026872/ENSMUSG00000013236/ENSMUSG00000043811/ENSMUSG00000032399/…
GO:0045824	negative regulation of innate immune response	0.00721506	ENSMUSG00000030158/ENSMUSG00000019987/ENSMUSG00000074151/ENSMUSG00000040952/ENSMUSG00000040888/ENSMUSG00000023224/ENSMUSG00000042726/ENSMUSG00000027298/ENSMUSG00000048583/ENSMUSG00000050241/ENSMUSG00000074272/ENSMUSG00000042672/ENSMUSG00000000215/ENSMUSG00000034708
GO:0060761	negative regulation of response to cytokine stimulus	0.00721506	ENSMUSG00000019987/ENSMUSG00000074151/ENSMUSG00000025340/ENSMUSG00000032586/ENSMUSG00000001034/ENSMUSG00000026981/ENSMUSG00000022878/ENSMUSG00000032083/ENSMUSG00000031451/ENSMUSG00000023170/ENSMUSG00000026676/ENSMUSG00000058444/ENSMUSG00000042672/ENSMUSG00000004934
GO:0010770	positive regulation of cell morphogenesis involved in differentiation	0.00728594	ENSMUSG00000030538/ENSMUSG00000001313/ENSMUSG00000039086/ENSMUSG00000018736/ENSMUSG00000027184/ENSMUSG00000000861/ENSMUSG00000032083/ENSMUSG00000045039/ENSMUSG00000000305/ENSMUSG00000027296/ENSMUSG00000045136/ENSMUSG00000040249/ENSMUSG00000019970/ENSMUSG00000030309/ENSMUSG00000035027/ENSMUSG00000036606/ENSMUSG00000026872/ENSMUSG00000032399/ENSMUSG00000026211/ENSMUSG00000052516/ENSMUSG00000024395/…
GO:0007051	spindle organization	0.00731001	ENSMUSG00000030983/ENSMUSG00000051786/ENSMUSG00000028718/ENSMUSG00000079555/ENSMUSG00000024056/ENSMUSG00000025337/ENSMUSG00000045328/ENSMUSG00000038047/ENSMUSG00000090877/ENSMUSG00000036006/ENSMUSG00000078762/ENSMUSG00000025862/ENSMUSG00000079553/ENSMUSG00000030852/ENSMUSG00000023015/ENSMUSG00000029110/ENSMUSG00000024974/ENSMUSG00000005732/ENSMUSG00000050930/ENSMUSG00000091971/ENSMUSG00000029166/…
GO:0030808	regulation of nucleotide biosynthetic process	0.00825023	ENSMUSG00000020793/ENSMUSG00000035863/ENSMUSG00000030717/ENSMUSG00000023982/ENSMUSG00000000869/ENSMUSG00000023979/ENSMUSG00000023247/ENSMUSG00000048120/ENSMUSG00000034748/ENSMUSG00000032978/ENSMUSG00000050697/ENSMUSG00000048240/ENSMUSG00000015968/ENSMUSG00000030987/ENSMUSG00000028944/ENSMUSG00000000215/ENSMUSG00000004936/ENSMUSG00000023992/ENSMUSG00000021109/ENSMUSG00000035011/ENSMUSG00000028452
GO:1900371	regulation of purine nucleotide biosynthetic process	0.00825023	ENSMUSG00000020793/ENSMUSG00000035863/ENSMUSG00000030717/ENSMUSG00000023982/ENSMUSG00000000869/ENSMUSG00000023979/ENSMUSG00000023247/ENSMUSG00000048120/ENSMUSG00000034748/ENSMUSG00000032978/ENSMUSG00000050697/ENSMUSG00000048240/ENSMUSG00000015968/ENSMUSG00000030987/ENSMUSG00000028944/ENSMUSG00000000215/ENSMUSG00000004936/ENSMUSG00000023992/ENSMUSG00000021109/ENSMUSG00000035011/ENSMUSG00000028452
GO:0010769	regulation of cell morphogenesis involved in differentiation	0.00845306	ENSMUSG00000030538/ENSMUSG00000001313/ENSMUSG00000039086/ENSMUSG00000018736/ENSMUSG00000029866/ENSMUSG00000028780/ENSMUSG00000030539/ENSMUSG00000027184/ENSMUSG00000000861/ENSMUSG00000032083/ENSMUSG00000045039/ENSMUSG00000000305/ENSMUSG00000028289/ENSMUSG00000027296/ENSMUSG00000068748/ENSMUSG00000063531/ENSMUSG00000027750/ENSMUSG00000045136/ENSMUSG00000040249/ENSMUSG00000019970/ENSMUSG00000026728/…
GO:0010803	regulation of tumor necrosis factor-mediated signaling pathway	0.00873328	ENSMUSG00000032586/ENSMUSG00000022878/ENSMUSG00000032083/ENSMUSG00000031451/ENSMUSG00000023170/ENSMUSG00000047030/ENSMUSG00000026676/ENSMUSG00000004934/ENSMUSG00000008730
GO:0034728	nucleosome organization	0.00879149	ENSMUSG00000069267/ENSMUSG00000025369/ENSMUSG00000059518/ENSMUSG00000033237/ENSMUSG00000002307/ENSMUSG00000069310/ENSMUSG00000001150/ENSMUSG00000008958/ENSMUSG00000028949/ENSMUSG00000003437/ENSMUSG00000053877/ENSMUSG00000069266/ENSMUSG00000069265/ENSMUSG00000018102/ENSMUSG00000020196/ENSMUSG00000049539/ENSMUSG00000039473/ENSMUSG00000075031/ENSMUSG00000044927/ENSMUSG00000060743/ENSMUSG00000002319/…
GO:0050953	sensory perception of light stimulus	0.00885292	ENSMUSG00000032556/ENSMUSG00000034777/ENSMUSG00000023982/ENSMUSG00000001506/ENSMUSG00000057132/ENSMUSG00000024519/ENSMUSG00000022483/ENSMUSG00000029352/ENSMUSG00000024842/ENSMUSG00000066975/ENSMUSG00000070870/ENSMUSG00000023979/ENSMUSG00000073658/ENSMUSG00000067299/ENSMUSG00000044708/ENSMUSG00000025389/ENSMUSG00000025952/ENSMUSG00000012819/ENSMUSG00000033249/ENSMUSG00000057914/ENSMUSG00000048582/…
GO:0048670	regulation of collateral sprouting	0.00898101	ENSMUSG00000001313/ENSMUSG00000000861/ENSMUSG00000028289/ENSMUSG00000040249/ENSMUSG00000013236/ENSMUSG00000048915/ENSMUSG00000004798
GO:0070208	protein heterotrimerization	0.00898101	ENSMUSG00000022878/ENSMUSG00000001119/ENSMUSG00000001506/ENSMUSG00000024050/ENSMUSG00000029661/ENSMUSG00000020241/ENSMUSG00000029064
GO:0030073	insulin secretion	0.00913799	ENSMUSG00000074486/ENSMUSG00000031842/ENSMUSG00000020635/ENSMUSG00000051790/ENSMUSG00000034908/ENSMUSG00000033065/ENSMUSG00000000441/ENSMUSG00000029524/ENSMUSG00000003161/ENSMUSG00000022338/ENSMUSG00000026981/ENSMUSG00000037994/ENSMUSG00000031075/ENSMUSG00000022938/ENSMUSG00000056553/ENSMUSG00000040618/ENSMUSG00000040249/ENSMUSG00000029440/ENSMUSG00000041794/ENSMUSG00000026074/ENSMUSG00000022340/…
GO:0061387	regulation of extent of cell growth	0.00932018	ENSMUSG00000001313/ENSMUSG00000018736/ENSMUSG00000028780/ENSMUSG00000030539/ENSMUSG00000000861/ENSMUSG00000045039/ENSMUSG00000000305/ENSMUSG00000028289/ENSMUSG00000063531/ENSMUSG00000040249/ENSMUSG00000038777/ENSMUSG00000031078/ENSMUSG00000013236/ENSMUSG00000043811/ENSMUSG00000032399/ENSMUSG00000028064/ENSMUSG00000004788/ENSMUSG00000029618/ENSMUSG00000026193/ENSMUSG00000041710/ENSMUSG00000026833/…
GO:0061179	negative regulation of insulin secretion involved in cellular response to glucose stimulus	0.00985014	ENSMUSG00000031842/ENSMUSG00000020635/ENSMUSG00000022338/ENSMUSG00000026074/ENSMUSG00000021670/ENSMUSG00000003476
GO:0001845	phagolysosome assembly	0.00993193	ENSMUSG00000079477/ENSMUSG00000033396/ENSMUSG00000013495/ENSMUSG00000030707/ENSMUSG00000024743
GO:0035627	ceramide transport	0.00993193	ENSMUSG00000005225/ENSMUSG00000028970/ENSMUSG00000021669/ENSMUSG00000040584/ENSMUSG00000004207
GO:0070572	positive regulation of neuron projection regeneration	0.00993193	ENSMUSG00000020635/ENSMUSG00000018736/ENSMUSG00000040249/ENSMUSG00000029618/ENSMUSG00000063410
GO:0072070	loop of Henle development	0.00993193	ENSMUSG00000004655/ENSMUSG00000031734/ENSMUSG00000014773/ENSMUSG00000032855/ENSMUSG00000022382
GO:1904862	inhibitory synapse assembly	0.00993193	ENSMUSG00000010803/ENSMUSG00000051790/ENSMUSG00000028064/ENSMUSG00000007653/ENSMUSG00000033676
GO:0030072	peptide hormone secretion	0.00998098	ENSMUSG00000074486/ENSMUSG00000031842/ENSMUSG00000020635/ENSMUSG00000027674/ENSMUSG00000051790/ENSMUSG00000034908/ENSMUSG00000033065/ENSMUSG00000000441/ENSMUSG00000029524/ENSMUSG00000004655/ENSMUSG00000003161/ENSMUSG00000024517/ENSMUSG00000022338/ENSMUSG00000026981/ENSMUSG00000037994/ENSMUSG00000004654/ENSMUSG00000031075/ENSMUSG00000022938/ENSMUSG00000056553/ENSMUSG00000006611/ENSMUSG00000040618/…
GO:0007601	visual perception	0.0107327	ENSMUSG00000032556/ENSMUSG00000034777/ENSMUSG00000023982/ENSMUSG00000001506/ENSMUSG00000057132/ENSMUSG00000024519/ENSMUSG00000022483/ENSMUSG00000029352/ENSMUSG00000024842/ENSMUSG00000066975/ENSMUSG00000070870/ENSMUSG00000023979/ENSMUSG00000073658/ENSMUSG00000067299/ENSMUSG00000044708/ENSMUSG00000025389/ENSMUSG00000025952/ENSMUSG00000033249/ENSMUSG00000057914/ENSMUSG00000048582/ENSMUSG00000032401/…
GO:0030258	lipid modification	0.0110442	ENSMUSG00000015787/ENSMUSG00000025357/ENSMUSG00000025417/ENSMUSG00000034354/ENSMUSG00000029524/ENSMUSG00000032079/ENSMUSG00000004815/ENSMUSG00000022878/ENSMUSG00000032083/ENSMUSG00000034902/ENSMUSG00000026102/ENSMUSG00000032080/ENSMUSG00000006731/ENSMUSG00000074064/ENSMUSG00000032594/ENSMUSG00000027870/ENSMUSG00000036918/ENSMUSG00000026664/ENSMUSG00000002944/ENSMUSG00000050697/ENSMUSG00000024900/…
GO:0032784	regulation of DNA-templated transcription, elongation	0.0111526	ENSMUSG00000053411/ENSMUSG00000027246/ENSMUSG00000003437/ENSMUSG00000024369/ENSMUSG00000003435/ENSMUSG00000011960/ENSMUSG00000024002/ENSMUSG00000029111/ENSMUSG00000090083/ENSMUSG00000004936/ENSMUSG00000027304/ENSMUSG00000086598
GO:0032786	positive regulation of DNA-templated transcription, elongation	0.0111852	ENSMUSG00000053411/ENSMUSG00000027246/ENSMUSG00000003437/ENSMUSG00000003435/ENSMUSG00000011960/ENSMUSG00000024002/ENSMUSG00000004936/ENSMUSG00000027304/ENSMUSG00000086598
GO:0070206	protein trimerization	0.0113435	ENSMUSG00000019987/ENSMUSG00000016541/ENSMUSG00000022878/ENSMUSG00000001119/ENSMUSG00000001506/ENSMUSG00000024050/ENSMUSG00000029661/ENSMUSG00000029163/ENSMUSG00000012428/ENSMUSG00000033249/ENSMUSG00000029618/ENSMUSG00000005763/ENSMUSG00000020241/ENSMUSG00000029064/ENSMUSG00000026726
GO:0031060	regulation of histone methylation	0.0114012	ENSMUSG00000024384/ENSMUSG00000028736/ENSMUSG00000003437/ENSMUSG00000028063/ENSMUSG00000024369/ENSMUSG00000011349/ENSMUSG00000014030/ENSMUSG00000013787/ENSMUSG00000006307/ENSMUSG00000024002/ENSMUSG00000017146/ENSMUSG00000029111/ENSMUSG00000024201/ENSMUSG00000020484/ENSMUSG00000000394/ENSMUSG00000027304/ENSMUSG00000047824
GO:0000272	polysaccharide catabolic process	0.0122435	ENSMUSG00000033065/ENSMUSG00000025907/ENSMUSG00000078650/ENSMUSG00000021322/ENSMUSG00000000215/ENSMUSG00000021069/ENSMUSG00000040385
GO:0033762	response to glucagon	0.0122435	ENSMUSG00000019987/ENSMUSG00000046352/ENSMUSG00000025127/ENSMUSG00000049928/ENSMUSG00000025194/ENSMUSG00000076441/ENSMUSG00000022376
GO:0010976	positive regulation of neuron projection development	0.0124653	ENSMUSG00000001313/ENSMUSG00000007038/ENSMUSG00000020635/ENSMUSG00000039086/ENSMUSG00000051790/ENSMUSG00000018736/ENSMUSG00000031778/ENSMUSG00000027184/ENSMUSG00000028072/ENSMUSG00000000861/ENSMUSG00000072647/ENSMUSG00000045039/ENSMUSG00000022212/ENSMUSG00000031787/ENSMUSG00000020888/ENSMUSG00000000305/ENSMUSG00000054204/ENSMUSG00000027296/ENSMUSG00000068748/ENSMUSG00000045136/ENSMUSG00000040249/…
GO:0090277	positive regulation of peptide hormone secretion	0.012746	ENSMUSG00000074486/ENSMUSG00000027674/ENSMUSG00000051790/ENSMUSG00000033065/ENSMUSG00000003161/ENSMUSG00000024517/ENSMUSG00000004654/ENSMUSG00000031075/ENSMUSG00000006611/ENSMUSG00000040618/ENSMUSG00000040249/ENSMUSG00000029440/ENSMUSG00000041794/ENSMUSG00000022340/ENSMUSG00000076431/ENSMUSG00000015968/ENSMUSG00000024256/ENSMUSG00000000394/ENSMUSG00000038580/ENSMUSG00000031012/ENSMUSG00000029063/…
GO:0030199	collagen fibril organization	0.0127721	ENSMUSG00000024330/ENSMUSG00000050295/ENSMUSG00000001506/ENSMUSG00000022483/ENSMUSG00000029661/ENSMUSG00000004846/ENSMUSG00000029163/ENSMUSG00000027996/ENSMUSG00000026042/ENSMUSG00000025185/ENSMUSG00000030534/ENSMUSG00000026043/ENSMUSG00000026837
GO:0036294	cellular response to decreased oxygen levels	0.0130046	ENSMUSG00000075318/ENSMUSG00000038412/ENSMUSG00000005125/ENSMUSG00000029524/ENSMUSG00000004655/ENSMUSG00000003352/ENSMUSG00000020300/ENSMUSG00000032591/ENSMUSG00000018566/ENSMUSG00000028063/ENSMUSG00000005312/ENSMUSG00000024039/ENSMUSG00000021127/ENSMUSG00000050697/ENSMUSG00000023010/ENSMUSG00000070493/ENSMUSG00000028991/ENSMUSG00000028759/ENSMUSG00000029064/ENSMUSG00000004936/ENSMUSG00000037624/…
GO:0050709	negative regulation of protein secretion	0.0130191	ENSMUSG00000025496/ENSMUSG00000031842/ENSMUSG00000020635/ENSMUSG00000025340/ENSMUSG00000029524/ENSMUSG00000031778/ENSMUSG00000022338/ENSMUSG00000037922/ENSMUSG00000022309/ENSMUSG00000032083/ENSMUSG00000031451/ENSMUSG00000029440/ENSMUSG00000026074/ENSMUSG00000042677/ENSMUSG00000023010/ENSMUSG00000029616/ENSMUSG00000021670/ENSMUSG00000030468/ENSMUSG00000026193/ENSMUSG00000033902/ENSMUSG00000000215/…
GO:0090276	regulation of peptide hormone secretion	0.0136215	ENSMUSG00000074486/ENSMUSG00000031842/ENSMUSG00000020635/ENSMUSG00000027674/ENSMUSG00000051790/ENSMUSG00000034908/ENSMUSG00000033065/ENSMUSG00000029524/ENSMUSG00000003161/ENSMUSG00000024517/ENSMUSG00000022338/ENSMUSG00000037994/ENSMUSG00000004654/ENSMUSG00000031075/ENSMUSG00000006611/ENSMUSG00000040618/ENSMUSG00000040249/ENSMUSG00000029440/ENSMUSG00000041794/ENSMUSG00000026074/ENSMUSG00000026976/…
GO:0043277	apoptotic cell clearance	0.0138893	ENSMUSG00000014361/ENSMUSG00000024371/ENSMUSG00000028073/ENSMUSG00000033396/ENSMUSG00000031451/ENSMUSG00000027298/ENSMUSG00000002944/ENSMUSG00000026835/ENSMUSG00000023992/ENSMUSG00000018012/ENSMUSG00000024593
GO:0005980	glycogen catabolic process	0.0139983	ENSMUSG00000033065/ENSMUSG00000025907/ENSMUSG00000078650/ENSMUSG00000000215/ENSMUSG00000021069/ENSMUSG00000040385
GO:0006883	cellular sodium ion homeostasis	0.0139983	ENSMUSG00000019970/ENSMUSG00000079105/ENSMUSG00000007097/ENSMUSG00000007107/ENSMUSG00000054640/ENSMUSG00000031449
GO:0009251	glucan catabolic process	0.0139983	ENSMUSG00000033065/ENSMUSG00000025907/ENSMUSG00000078650/ENSMUSG00000000215/ENSMUSG00000021069/ENSMUSG00000040385
GO:0071353	cellular response to interleukin-4	0.0141176	ENSMUSG00000002147/ENSMUSG00000019987/ENSMUSG00000044533/ENSMUSG00000006728/ENSMUSG00000022303/ENSMUSG00000020484/ENSMUSG00000067274/ENSMUSG00000014852/ENSMUSG00000030707
GO:0019934	cGMP-mediated signaling	0.01417	ENSMUSG00000006575/ENSMUSG00000004655/ENSMUSG00000023982/ENSMUSG00000002997/ENSMUSG00000005611/ENSMUSG00000002944/ENSMUSG00000032978/ENSMUSG00000110195/ENSMUSG00000025855/ENSMUSG00000028469
GO:0050892	intestinal absorption	0.01417	ENSMUSG00000022479/ENSMUSG00000032079/ENSMUSG00000032083/ENSMUSG00000038235/ENSMUSG00000049493/ENSMUSG00000032080/ENSMUSG00000040584/ENSMUSG00000002944/ENSMUSG00000028906/ENSMUSG00000054422
GO:0090596	sensory organ morphogenesis	0.0141727	ENSMUSG00000036466/ENSMUSG00000034777/ENSMUSG00000021730/ENSMUSG00000010175/ENSMUSG00000047861/ENSMUSG00000004655/ENSMUSG00000036006/ENSMUSG00000040055/ENSMUSG00000024325/ENSMUSG00000020888/ENSMUSG00000007034/ENSMUSG00000057132/ENSMUSG00000066043/ENSMUSG00000022483/ENSMUSG00000024238/ENSMUSG00000024842/ENSMUSG00000066279/ENSMUSG00000073658/ENSMUSG00000020160/ENSMUSG00000026976/ENSMUSG00000028023/…
GO:0060759	regulation of response to cytokine stimulus	0.0141807	ENSMUSG00000019987/ENSMUSG00000074151/ENSMUSG00000031077/ENSMUSG00000025340/ENSMUSG00000032586/ENSMUSG00000052293/ENSMUSG00000001034/ENSMUSG00000027995/ENSMUSG00000026896/ENSMUSG00000026981/ENSMUSG00000022878/ENSMUSG00000022309/ENSMUSG00000032083/ENSMUSG00000031451/ENSMUSG00000025498/ENSMUSG00000023170/ENSMUSG00000047030/ENSMUSG00000026676/ENSMUSG00000058444/ENSMUSG00000042672/ENSMUSG00000004934/…
GO:1902850	microtubule cytoskeleton organization involved in mitosis	0.014346	ENSMUSG00000030983/ENSMUSG00000028718/ENSMUSG00000024056/ENSMUSG00000025337/ENSMUSG00000018736/ENSMUSG00000045328/ENSMUSG00000090877/ENSMUSG00000036006/ENSMUSG00000025862/ENSMUSG00000079553/ENSMUSG00000030852/ENSMUSG00000023015/ENSMUSG00000024974/ENSMUSG00000050930/ENSMUSG00000091971/ENSMUSG00000028896/ENSMUSG00000014747/ENSMUSG00000035852/ENSMUSG00000068744/ENSMUSG00000041431/ENSMUSG00000025410/…
GO:0046479	glycosphingolipid catabolic process	0.0151679	ENSMUSG00000021948/ENSMUSG00000007038/ENSMUSG00000022453/ENSMUSG00000028467/ENSMUSG00000004207
GO:0071044	histone mRNA catabolic process	0.0151679	ENSMUSG00000032410/ENSMUSG00000017264/ENSMUSG00000068882/ENSMUSG00000024472/ENSMUSG00000024234
GO:1904478	regulation of intestinal absorption	0.0151679	ENSMUSG00000032079/ENSMUSG00000032083/ENSMUSG00000032080/ENSMUSG00000040584/ENSMUSG00000028906
GO:0071229	cellular response to acid chemical	0.0155523	ENSMUSG00000004655/ENSMUSG00000027272/ENSMUSG00000000861/ENSMUSG00000020300/ENSMUSG00000001119/ENSMUSG00000001506/ENSMUSG00000050197/ENSMUSG00000039656/ENSMUSG00000024238/ENSMUSG00000006728/ENSMUSG00000029661/ENSMUSG00000070934/ENSMUSG00000027297/ENSMUSG00000042677/ENSMUSG00000005732/ENSMUSG00000030067/ENSMUSG00000026042/ENSMUSG00000050697/ENSMUSG00000040690/ENSMUSG00000024900/ENSMUSG00000087260/…
GO:0002697	regulation of immune effector process	0.0157196	ENSMUSG00000030158/ENSMUSG00000002147/ENSMUSG00000019987/ENSMUSG00000031077/ENSMUSG00000025340/ENSMUSG00000020101/ENSMUSG00000020383/ENSMUSG00000040952/ENSMUSG00000057406/ENSMUSG00000040888/ENSMUSG00000030149/ENSMUSG00000022309/ENSMUSG00000032083/ENSMUSG00000025383/ENSMUSG00000023224/ENSMUSG00000044701/ENSMUSG00000006611/ENSMUSG00000000869/ENSMUSG00000060550/ENSMUSG00000049410/ENSMUSG00000000791/…
GO:0071456	cellular response to hypoxia	0.0158101	ENSMUSG00000075318/ENSMUSG00000038412/ENSMUSG00000005125/ENSMUSG00000029524/ENSMUSG00000004655/ENSMUSG00000032591/ENSMUSG00000018566/ENSMUSG00000028063/ENSMUSG00000005312/ENSMUSG00000024039/ENSMUSG00000021127/ENSMUSG00000050697/ENSMUSG00000023010/ENSMUSG00000070493/ENSMUSG00000028991/ENSMUSG00000028759/ENSMUSG00000029064/ENSMUSG00000004936/ENSMUSG00000037624/ENSMUSG00000005413/ENSMUSG00000025130/…
GO:0030810	positive regulation of nucleotide biosynthetic process	0.0159671	ENSMUSG00000023982/ENSMUSG00000000869/ENSMUSG00000023979/ENSMUSG00000023247/ENSMUSG00000032978/ENSMUSG00000050697/ENSMUSG00000015968/ENSMUSG00000030987/ENSMUSG00000000215/ENSMUSG00000004936/ENSMUSG00000023992/ENSMUSG00000028452
GO:1900373	positive regulation of purine nucleotide biosynthetic process	0.0159671	ENSMUSG00000023982/ENSMUSG00000000869/ENSMUSG00000023979/ENSMUSG00000023247/ENSMUSG00000032978/ENSMUSG00000050697/ENSMUSG00000015968/ENSMUSG00000030987/ENSMUSG00000000215/ENSMUSG00000004936/ENSMUSG00000023992/ENSMUSG00000028452
GO:0070828	heterochromatin organization	0.0162797	ENSMUSG00000046711/ENSMUSG00000024054/ENSMUSG00000042821/ENSMUSG00000034748/ENSMUSG00000060743/ENSMUSG00000039410/ENSMUSG00000028759
GO:0045981	positive regulation of nucleotide metabolic process	0.0165175	ENSMUSG00000030717/ENSMUSG00000023982/ENSMUSG00000000869/ENSMUSG00000023979/ENSMUSG00000023247/ENSMUSG00000032978/ENSMUSG00000050697/ENSMUSG00000015968/ENSMUSG00000030987/ENSMUSG00000000215/ENSMUSG00000004936/ENSMUSG00000023992/ENSMUSG00000041431/ENSMUSG00000028452
GO:1900544	positive regulation of purine nucleotide metabolic process	0.0165175	ENSMUSG00000030717/ENSMUSG00000023982/ENSMUSG00000000869/ENSMUSG00000023979/ENSMUSG00000023247/ENSMUSG00000032978/ENSMUSG00000050697/ENSMUSG00000015968/ENSMUSG00000030987/ENSMUSG00000000215/ENSMUSG00000004936/ENSMUSG00000023992/ENSMUSG00000041431/ENSMUSG00000028452
GO:1902742	apoptotic process involved in development	0.0167385	ENSMUSG00000022479/ENSMUSG00000050295/ENSMUSG00000032060/ENSMUSG00000028195/ENSMUSG00000032078/ENSMUSG00000026976/ENSMUSG00000052516/ENSMUSG00000050917/ENSMUSG00000024041/ENSMUSG00000024593/ENSMUSG00000022382
GO:0002474	antigen processing and presentation of peptide antigen via MHC class I	0.0173189	ENSMUSG00000026471/ENSMUSG00000024308/ENSMUSG00000006611/ENSMUSG00000060550/ENSMUSG00000091705/ENSMUSG00000041439/ENSMUSG00000061232/ENSMUSG00000035929/ENSMUSG00000067235/ENSMUSG00000073409
GO:0031076	embryonic camera-type eye development	0.0173189	ENSMUSG00000010175/ENSMUSG00000024169/ENSMUSG00000066043/ENSMUSG00000024238/ENSMUSG00000028023/ENSMUSG00000037890/ENSMUSG00000024041/ENSMUSG00000008730/ENSMUSG00000038402/ENSMUSG00000001521
GO:0032692	negative regulation of interleukin-1 production	0.0173312	ENSMUSG00000031778/ENSMUSG00000032083/ENSMUSG00000031451/ENSMUSG00000001348/ENSMUSG00000042677/ENSMUSG00000074272/ENSMUSG00000022534/ENSMUSG00000023992
GO:0043200	response to amino acid	0.0174347	ENSMUSG00000019987/ENSMUSG00000027610/ENSMUSG00000027272/ENSMUSG00000000861/ENSMUSG00000020300/ENSMUSG00000001119/ENSMUSG00000001506/ENSMUSG00000024238/ENSMUSG00000029661/ENSMUSG00000070934/ENSMUSG00000038976/ENSMUSG00000026042/ENSMUSG00000023010/ENSMUSG00000040690/ENSMUSG00000087260/ENSMUSG00000020484/ENSMUSG00000028991/ENSMUSG00000027357/ENSMUSG00000025372/ENSMUSG00000026043/ENSMUSG00000028062/…
GO:0045737	positive regulation of cyclin-dependent protein serine/threonine kinase activity	0.0175807	ENSMUSG00000010175/ENSMUSG00000028044/ENSMUSG00000070348/ENSMUSG00000011960/ENSMUSG00000052525/ENSMUSG00000029166/ENSMUSG00000068744/ENSMUSG00000041431/ENSMUSG00000032855
GO:0060968	regulation of gene silencing	0.0182675	ENSMUSG00000069267/ENSMUSG00000039810/ENSMUSG00000069310/ENSMUSG00000069265/ENSMUSG00000049539/ENSMUSG00000035027/ENSMUSG00000042677/ENSMUSG00000034748/ENSMUSG00000025358/ENSMUSG00000044927/ENSMUSG00000052812/ENSMUSG00000037525/ENSMUSG00000050966/ENSMUSG00000044786/ENSMUSG00000038994/ENSMUSG00000024406/ENSMUSG00000036181/ENSMUSG00000004936/ENSMUSG00000034543
GO:0002683	negative regulation of immune system process	0.0185297	ENSMUSG00000030158/ENSMUSG00000030538/ENSMUSG00000002147/ENSMUSG00000019987/ENSMUSG00000074151/ENSMUSG00000031077/ENSMUSG00000014361/ENSMUSG00000025340/ENSMUSG00000040247/ENSMUSG00000020101/ENSMUSG00000031778/ENSMUSG00000040952/ENSMUSG00000031885/ENSMUSG00000036006/ENSMUSG00000040888/ENSMUSG00000037922/ENSMUSG00000003437/ENSMUSG00000022878/ENSMUSG00000030149/ENSMUSG00000022309/ENSMUSG00000032083/…
GO:0006103	2-oxoglutarate metabolic process	0.0192233	ENSMUSG00000004789/ENSMUSG00000025911/ENSMUSG00000027406/ENSMUSG00000025950/ENSMUSG00000026664/ENSMUSG00000061474
GO:0006677	glycosylceramide metabolic process	0.0192233	ENSMUSG00000021948/ENSMUSG00000052544/ENSMUSG00000022453/ENSMUSG00000028467/ENSMUSG00000004207/ENSMUSG00000030720
GO:0021542	dentate gyrus development	0.0192233	ENSMUSG00000042757/ENSMUSG00000010175/ENSMUSG00000043969/ENSMUSG00000018395/ENSMUSG00000038580/ENSMUSG00000021743
GO:0050966	detection of mechanical stimulus involved in sensory perception of pain	0.0192233	ENSMUSG00000003352/ENSMUSG00000047976/ENSMUSG00000028072/ENSMUSG00000032086/ENSMUSG00000019843/ENSMUSG00000061353
GO:0090382	phagosome maturation	0.0192233	ENSMUSG00000079477/ENSMUSG00000033396/ENSMUSG00000028456/ENSMUSG00000013495/ENSMUSG00000030707/ENSMUSG00000024743
GO:0009749	response to glucose	0.0197538	ENSMUSG00000031842/ENSMUSG00000020635/ENSMUSG00000034908/ENSMUSG00000000441/ENSMUSG00000003161/ENSMUSG00000022338/ENSMUSG00000037994/ENSMUSG00000004654/ENSMUSG00000022878/ENSMUSG00000040055/ENSMUSG00000031075/ENSMUSG00000028456/ENSMUSG00000031451/ENSMUSG00000056553/ENSMUSG00000000399/ENSMUSG00000040618/ENSMUSG00000040249/ENSMUSG00000026074/ENSMUSG00000022340/ENSMUSG00000050697/ENSMUSG00000029162/…
GO:0031062	positive regulation of histone methylation	0.0200021	ENSMUSG00000028736/ENSMUSG00000003437/ENSMUSG00000028063/ENSMUSG00000024369/ENSMUSG00000011349/ENSMUSG00000024002/ENSMUSG00000017146/ENSMUSG00000029111/ENSMUSG00000020484/ENSMUSG00000000394/ENSMUSG00000027304
GO:0042398	cellular modified amino acid biosynthetic process	0.020955	ENSMUSG00000000308/ENSMUSG00000027610/ENSMUSG00000024158/ENSMUSG00000006345/ENSMUSG00000004846/ENSMUSG00000040471/ENSMUSG00000026192/ENSMUSG00000006344/ENSMUSG00000027603/ENSMUSG00000075289
GO:0071158	positive regulation of cell cycle arrest	0.020955	ENSMUSG00000060938/ENSMUSG00000025507/ENSMUSG00000036006/ENSMUSG00000006215/ENSMUSG00000024817/ENSMUSG00000040463/ENSMUSG00000017146/ENSMUSG00000000392/ENSMUSG00000076431/ENSMUSG00000010086
GO:1903523	negative regulation of blood circulation	0.020955	ENSMUSG00000020635/ENSMUSG00000031778/ENSMUSG00000003161/ENSMUSG00000021699/ENSMUSG00000042677/ENSMUSG00000034765/ENSMUSG00000007097/ENSMUSG00000021109/ENSMUSG00000024858/ENSMUSG00000024381
GO:0000956	nuclear-transcribed mRNA catabolic process	0.021083	ENSMUSG00000068823/ENSMUSG00000032410/ENSMUSG00000052707/ENSMUSG00000021962/ENSMUSG00000020576/ENSMUSG00000071662/ENSMUSG00000035215/ENSMUSG00000017264/ENSMUSG00000039449/ENSMUSG00000005682/ENSMUSG00000042677/ENSMUSG00000021127/ENSMUSG00000068882/ENSMUSG00000024472/ENSMUSG00000044786/ENSMUSG00000040423/ENSMUSG00000024234/ENSMUSG00000064030/ENSMUSG00000036572/ENSMUSG00000001415/ENSMUSG00000037573
GO:0097327	response to antineoplastic agent	0.021083	ENSMUSG00000019987/ENSMUSG00000039994/ENSMUSG00000005718/ENSMUSG00000002307/ENSMUSG00000032410/ENSMUSG00000004655/ENSMUSG00000046352/ENSMUSG00000028041/ENSMUSG00000040618/ENSMUSG00000006728/ENSMUSG00000024650/ENSMUSG00000029110/ENSMUSG00000042677/ENSMUSG00000017146/ENSMUSG00000025194/ENSMUSG00000050697/ENSMUSG00000070520/ENSMUSG00000045128/ENSMUSG00000057841/ENSMUSG00000005413/ENSMUSG00000076441
GO:0007141	male meiosis I	0.0211731	ENSMUSG00000041147/ENSMUSG00000000730/ENSMUSG00000024155/ENSMUSG00000002324/ENSMUSG00000011349/ENSMUSG00000054003/ENSMUSG00000086598
GO:0044273	sulfur compound catabolic process	0.0211731	ENSMUSG00000033540/ENSMUSG00000006345/ENSMUSG00000024039/ENSMUSG00000074064/ENSMUSG00000024579/ENSMUSG00000006344/ENSMUSG00000027603
GO:0008585	female gonad development	0.0212679	ENSMUSG00000096225/ENSMUSG00000041147/ENSMUSG00000027570/ENSMUSG00000022309/ENSMUSG00000030717/ENSMUSG00000050295/ENSMUSG00000040268/ENSMUSG00000025950/ENSMUSG00000006307/ENSMUSG00000028023/ENSMUSG00000022306/ENSMUSG00000052516/ENSMUSG00000025355/ENSMUSG00000021765/ENSMUSG00000039117/ENSMUSG00000004788/ENSMUSG00000024256/ENSMUSG00000005493/ENSMUSG00000037428/ENSMUSG00000028453/ENSMUSG00000004948/…
GO:0016236	macroautophagy	0.0215963	ENSMUSG00000025417/ENSMUSG00000034354/ENSMUSG00000062906/ENSMUSG00000057554/ENSMUSG00000079477/ENSMUSG00000040412/ENSMUSG00000030717/ENSMUSG00000033124/ENSMUSG00000005312/ENSMUSG00000000869/ENSMUSG00000025907/ENSMUSG00000003435/ENSMUSG00000038058/ENSMUSG00000026672/ENSMUSG00000013787/ENSMUSG00000056121/ENSMUSG00000036306/ENSMUSG00000002496/ENSMUSG00000007891/ENSMUSG00000028991/ENSMUSG00000020634/…
GO:0034243	regulation of transcription elongation from RNA polymerase II promoter	0.021623	ENSMUSG00000053411/ENSMUSG00000003437/ENSMUSG00000024369/ENSMUSG00000024002/ENSMUSG00000029111/ENSMUSG00000090083/ENSMUSG00000004936/ENSMUSG00000027304/ENSMUSG00000086598
GO:0070670	response to interleukin-4	0.021623	ENSMUSG00000002147/ENSMUSG00000019987/ENSMUSG00000044533/ENSMUSG00000006728/ENSMUSG00000022303/ENSMUSG00000020484/ENSMUSG00000067274/ENSMUSG00000014852/ENSMUSG00000030707
GO:1903531	negative regulation of secretion by cell	0.021724	ENSMUSG00000025496/ENSMUSG00000031842/ENSMUSG00000020635/ENSMUSG00000025340/ENSMUSG00000021071/ENSMUSG00000029524/ENSMUSG00000031778/ENSMUSG00000022338/ENSMUSG00000079477/ENSMUSG00000026981/ENSMUSG00000037922/ENSMUSG00000022878/ENSMUSG00000022309/ENSMUSG00000032083/ENSMUSG00000031451/ENSMUSG00000029440/ENSMUSG00000048120/ENSMUSG00000026074/ENSMUSG00000042677/ENSMUSG00000023010/ENSMUSG00000074272/…
GO:0019377	glycolipid catabolic process	0.021969	ENSMUSG00000021948/ENSMUSG00000007038/ENSMUSG00000022453/ENSMUSG00000028467/ENSMUSG00000004207
GO:0020027	hemoglobin metabolic process	0.021969	ENSMUSG00000023216/ENSMUSG00000040943/ENSMUSG00000029613/ENSMUSG00000032968/ENSMUSG00000021109
GO:0055015	ventricular cardiac muscle cell development	0.021969	ENSMUSG00000010175/ENSMUSG00000028063/ENSMUSG00000028023/ENSMUSG00000020900/ENSMUSG00000041431
GO:0090026	positive regulation of monocyte chemotaxis	0.021969	ENSMUSG00000028466/ENSMUSG00000023913/ENSMUSG00000061353/ENSMUSG00000060188/ENSMUSG00000037411
GO:0006354	DNA-templated transcription, elongation	0.0221091	ENSMUSG00000053411/ENSMUSG00000027246/ENSMUSG00000022338/ENSMUSG00000003437/ENSMUSG00000024369/ENSMUSG00000003435/ENSMUSG00000011960/ENSMUSG00000024002/ENSMUSG00000029111/ENSMUSG00000013822/ENSMUSG00000090083/ENSMUSG00000004936/ENSMUSG00000027304/ENSMUSG00000086598
GO:0030307	positive regulation of cell growth	0.0224996	ENSMUSG00000030538/ENSMUSG00000001313/ENSMUSG00000037727/ENSMUSG00000018736/ENSMUSG00000052293/ENSMUSG00000101523/ENSMUSG00000000861/ENSMUSG00000045039/ENSMUSG00000022212/ENSMUSG00000000305/ENSMUSG00000007034/ENSMUSG00000040249/ENSMUSG00000019970/ENSMUSG00000005124/ENSMUSG00000027996/ENSMUSG00000000787/ENSMUSG00000032399/ENSMUSG00000060743/ENSMUSG00000058444/ENSMUSG00000028991/ENSMUSG00000024008/…
GO:0030004	cellular monovalent inorganic cation homeostasis	0.0229772	ENSMUSG00000037727/ENSMUSG00000036123/ENSMUSG00000079477/ENSMUSG00000022540/ENSMUSG00000039463/ENSMUSG00000019970/ENSMUSG00000006576/ENSMUSG00000038600/ENSMUSG00000006574/ENSMUSG00000013495/ENSMUSG00000079105/ENSMUSG00000030720/ENSMUSG00000034708/ENSMUSG00000027562/ENSMUSG00000007097/ENSMUSG00000007107/ENSMUSG00000051510/ENSMUSG00000054640/ENSMUSG00000031449
GO:0050728	negative regulation of inflammatory response	0.0232419	ENSMUSG00000025340/ENSMUSG00000040952/ENSMUSG00000022878/ENSMUSG00000032083/ENSMUSG00000024386/ENSMUSG00000001348/ENSMUSG00000052229/ENSMUSG00000023170/ENSMUSG00000000869/ENSMUSG00000027298/ENSMUSG00000042677/ENSMUSG00000021322/ENSMUSG00000022534/ENSMUSG00000009681/ENSMUSG00000019989/ENSMUSG00000044786/ENSMUSG00000030468/ENSMUSG00000024256/ENSMUSG00000000215/ENSMUSG00000013707/ENSMUSG00000034708/…
GO:0033044	regulation of chromosome organization	0.0241079	ENSMUSG00000024384/ENSMUSG00000059518/ENSMUSG00000024056/ENSMUSG00000062132/ENSMUSG00000045328/ENSMUSG00000027185/ENSMUSG00000028736/ENSMUSG00000003437/ENSMUSG00000072647/ENSMUSG00000029447/ENSMUSG00000002625/ENSMUSG00000017264/ENSMUSG00000028063/ENSMUSG00000024369/ENSMUSG00000007589/ENSMUSG00000011349/ENSMUSG00000014030/ENSMUSG00000052712/ENSMUSG00000029110/ENSMUSG00000025135/ENSMUSG00000049539/…
GO:1901653	cellular response to peptide	0.024285	ENSMUSG00000038024/ENSMUSG00000021948/ENSMUSG00000002147/ENSMUSG00000019987/ENSMUSG00000074486/ENSMUSG00000039994/ENSMUSG00000058488/ENSMUSG00000018736/ENSMUSG00000038967/ENSMUSG00000037370/ENSMUSG00000004654/ENSMUSG00000022878/ENSMUSG00000029528/ENSMUSG00000032086/ENSMUSG00000018566/ENSMUSG00000046352/ENSMUSG00000040618/ENSMUSG00000019970/ENSMUSG00000006728/ENSMUSG00000026728/ENSMUSG00000038058/…
GO:1901652	response to peptide	0.0250291	ENSMUSG00000038024/ENSMUSG00000021948/ENSMUSG00000002147/ENSMUSG00000019987/ENSMUSG00000074486/ENSMUSG00000039994/ENSMUSG00000058488/ENSMUSG00000018736/ENSMUSG00000038967/ENSMUSG00000027995/ENSMUSG00000037370/ENSMUSG00000004654/ENSMUSG00000022878/ENSMUSG00000029528/ENSMUSG00000032086/ENSMUSG00000001506/ENSMUSG00000038541/ENSMUSG00000018566/ENSMUSG00000046352/ENSMUSG00000040618/ENSMUSG00000019970/…
GO:0032008	positive regulation of TOR signaling	0.0251162	ENSMUSG00000034135/ENSMUSG00000031451/ENSMUSG00000028945/ENSMUSG00000070934/ENSMUSG00000087260/ENSMUSG00000020484/ENSMUSG00000050310/ENSMUSG00000050966/ENSMUSG00000028062/ENSMUSG00000023992
GO:0046700	heterocycle catabolic process	0.0251351	ENSMUSG00000068823/ENSMUSG00000031842/ENSMUSG00000040943/ENSMUSG00000002326/ENSMUSG00000020029/ENSMUSG00000034908/ENSMUSG00000032410/ENSMUSG00000033065/ENSMUSG00000001155/ENSMUSG00000037370/ENSMUSG00000052707/ENSMUSG00000042109/ENSMUSG00000021962/ENSMUSG00000030717/ENSMUSG00000020576/ENSMUSG00000027086/ENSMUSG00000071662/ENSMUSG00000035215/ENSMUSG00000017264/ENSMUSG00000020256/ENSMUSG00000032078/…
GO:0046660	female sex differentiation	0.0251983	ENSMUSG00000096225/ENSMUSG00000041147/ENSMUSG00000014361/ENSMUSG00000027570/ENSMUSG00000022309/ENSMUSG00000030717/ENSMUSG00000050295/ENSMUSG00000040268/ENSMUSG00000038541/ENSMUSG00000027298/ENSMUSG00000025950/ENSMUSG00000006307/ENSMUSG00000028023/ENSMUSG00000022306/ENSMUSG00000052516/ENSMUSG00000025355/ENSMUSG00000021765/ENSMUSG00000039117/ENSMUSG00000004788/ENSMUSG00000024256/ENSMUSG00000005493/…
GO:0048146	positive regulation of fibroblast proliferation	0.0253856	ENSMUSG00000042423/ENSMUSG00000020383/ENSMUSG00000004655/ENSMUSG00000068748/ENSMUSG00000031451/ENSMUSG00000021764/ENSMUSG00000006728/ENSMUSG00000034748/ENSMUSG00000029522/ENSMUSG00000025856/ENSMUSG00000047407/ENSMUSG00000026193/ENSMUSG00000041431/ENSMUSG00000024858
GO:0051262	protein tetramerization	0.0256311	ENSMUSG00000069267/ENSMUSG00000028975/ENSMUSG00000021730/ENSMUSG00000069310/ENSMUSG00000029868/ENSMUSG00000033065/ENSMUSG00000040952/ENSMUSG00000020649/ENSMUSG00000022471/ENSMUSG00000030592/ENSMUSG00000069266/ENSMUSG00000069265/ENSMUSG00000057378/ENSMUSG00000073422/ENSMUSG00000044708/ENSMUSG00000022304/ENSMUSG00000025389/ENSMUSG00000044217/ENSMUSG00000028896/ENSMUSG00000029618/ENSMUSG00000021670/…
GO:0030801	positive regulation of cyclic nucleotide metabolic process	0.0256332	ENSMUSG00000023982/ENSMUSG00000023979/ENSMUSG00000023247/ENSMUSG00000032978/ENSMUSG00000015968/ENSMUSG00000030987
GO:0030804	positive regulation of cyclic nucleotide biosynthetic process	0.0256332	ENSMUSG00000023982/ENSMUSG00000023979/ENSMUSG00000023247/ENSMUSG00000032978/ENSMUSG00000015968/ENSMUSG00000030987
GO:0030952	establishment or maintenance of cytoskeleton polarity	0.0256332	ENSMUSG00000001313/ENSMUSG00000054364/ENSMUSG00000054855/ENSMUSG00000004655/ENSMUSG00000028063/ENSMUSG00000050310
GO:0071243	cellular response to arsenic-containing substance	0.0256332	ENSMUSG00000002307/ENSMUSG00000042677/ENSMUSG00000000787/ENSMUSG00000005413/ENSMUSG00000028452/ENSMUSG00000030979
GO:0001960	negative regulation of cytokine-mediated signaling pathway	0.0259219	ENSMUSG00000019987/ENSMUSG00000074151/ENSMUSG00000025340/ENSMUSG00000032586/ENSMUSG00000026981/ENSMUSG00000022878/ENSMUSG00000032083/ENSMUSG00000031451/ENSMUSG00000023170/ENSMUSG00000026676/ENSMUSG00000042672/ENSMUSG00000004934
GO:1905269	positive regulation of chromatin organization	0.0259348	ENSMUSG00000028736/ENSMUSG00000003437/ENSMUSG00000002625/ENSMUSG00000028063/ENSMUSG00000024369/ENSMUSG00000011349/ENSMUSG00000052712/ENSMUSG00000034341/ENSMUSG00000024002/ENSMUSG00000034748/ENSMUSG00000017146/ENSMUSG00000029111/ENSMUSG00000074781/ENSMUSG00000020484/ENSMUSG00000028717/ENSMUSG00000000394/ENSMUSG00000024045/ENSMUSG00000027304/ENSMUSG00000034543/ENSMUSG00000028042/ENSMUSG00000041431/…
GO:0009746	response to hexose	0.0261013	ENSMUSG00000031842/ENSMUSG00000020635/ENSMUSG00000034908/ENSMUSG00000000441/ENSMUSG00000003161/ENSMUSG00000022338/ENSMUSG00000037994/ENSMUSG00000004654/ENSMUSG00000022878/ENSMUSG00000040055/ENSMUSG00000031075/ENSMUSG00000028456/ENSMUSG00000031451/ENSMUSG00000056553/ENSMUSG00000000399/ENSMUSG00000040618/ENSMUSG00000040249/ENSMUSG00000026074/ENSMUSG00000022340/ENSMUSG00000050697/ENSMUSG00000029162/…
GO:0006333	chromatin assembly or disassembly	0.026248	ENSMUSG00000069267/ENSMUSG00000025369/ENSMUSG00000033237/ENSMUSG00000046711/ENSMUSG00000002307/ENSMUSG00000069310/ENSMUSG00000028949/ENSMUSG00000003437/ENSMUSG00000024054/ENSMUSG00000069266/ENSMUSG00000069265/ENSMUSG00000018102/ENSMUSG00000020196/ENSMUSG00000049539/ENSMUSG00000039473/ENSMUSG00000075031/ENSMUSG00000034748/ENSMUSG00000044927/ENSMUSG00000060743/ENSMUSG00000002319/ENSMUSG00000028717/…
GO:0050954	sensory perception of mechanical stimulus	0.026248	ENSMUSG00000024330/ENSMUSG00000031840/ENSMUSG00000006269/ENSMUSG00000035305/ENSMUSG00000036006/ENSMUSG00000055078/ENSMUSG00000003352/ENSMUSG00000047976/ENSMUSG00000040055/ENSMUSG00000028072/ENSMUSG00000025401/ENSMUSG00000032086/ENSMUSG00000001506/ENSMUSG00000046352/ENSMUSG00000022483/ENSMUSG00000066279/ENSMUSG00000005103/ENSMUSG00000038600/ENSMUSG00000027254/ENSMUSG00000012819/ENSMUSG00000004207/…
GO:0046685	response to arsenic-containing substance	0.0262906	ENSMUSG00000002307/ENSMUSG00000029110/ENSMUSG00000042677/ENSMUSG00000000787/ENSMUSG00000025194/ENSMUSG00000006574/ENSMUSG00000005413/ENSMUSG00000028452/ENSMUSG00000030979
GO:0060969	negative regulation of gene silencing	0.0262906	ENSMUSG00000039810/ENSMUSG00000049539/ENSMUSG00000042677/ENSMUSG00000044927/ENSMUSG00000052812/ENSMUSG00000037525/ENSMUSG00000038994/ENSMUSG00000024406/ENSMUSG00000036181
GO:0006301	postreplication repair	0.0269998	ENSMUSG00000040204/ENSMUSG00000026082/ENSMUSG00000017146/ENSMUSG00000074781/ENSMUSG00000045102/ENSMUSG00000019841/ENSMUSG00000028452
GO:0099558	maintenance of synapse structure	0.0270306	ENSMUSG00000031840/ENSMUSG00000032589/ENSMUSG00000030172/ENSMUSG00000003279/ENSMUSG00000040003/ENSMUSG00000037541/ENSMUSG00000037386/ENSMUSG00000052572
GO:0060078	regulation of postsynaptic membrane potential	0.0271133	ENSMUSG00000025496/ENSMUSG00000010803/ENSMUSG00000042757/ENSMUSG00000051790/ENSMUSG00000031778/ENSMUSG00000055078/ENSMUSG00000003352/ENSMUSG00000047976/ENSMUSG00000028456/ENSMUSG00000066279/ENSMUSG00000027568/ENSMUSG00000032773/ENSMUSG00000055026/ENSMUSG00000074939/ENSMUSG00000037541/ENSMUSG00000037386/ENSMUSG00000024256/ENSMUSG00000025372/ENSMUSG00000007653/ENSMUSG00000020787/ENSMUSG00000033676/…
GO:0044270	cellular nitrogen compound catabolic process	0.0271874	ENSMUSG00000068823/ENSMUSG00000031842/ENSMUSG00000040943/ENSMUSG00000002326/ENSMUSG00000020029/ENSMUSG00000034908/ENSMUSG00000032410/ENSMUSG00000033065/ENSMUSG00000001155/ENSMUSG00000037370/ENSMUSG00000052707/ENSMUSG00000042109/ENSMUSG00000021962/ENSMUSG00000030717/ENSMUSG00000020576/ENSMUSG00000027086/ENSMUSG00000071662/ENSMUSG00000035215/ENSMUSG00000017264/ENSMUSG00000020256/ENSMUSG00000032078/…
GO:0050796	regulation of insulin secretion	0.0273523	ENSMUSG00000074486/ENSMUSG00000031842/ENSMUSG00000020635/ENSMUSG00000051790/ENSMUSG00000034908/ENSMUSG00000033065/ENSMUSG00000029524/ENSMUSG00000003161/ENSMUSG00000022338/ENSMUSG00000037994/ENSMUSG00000031075/ENSMUSG00000040618/ENSMUSG00000040249/ENSMUSG00000029440/ENSMUSG00000041794/ENSMUSG00000026074/ENSMUSG00000022340/ENSMUSG00000024900/ENSMUSG00000076431/ENSMUSG00000021670/ENSMUSG00000015968/…
GO:0016241	regulation of macroautophagy	0.0286728	ENSMUSG00000025417/ENSMUSG00000034354/ENSMUSG00000040412/ENSMUSG00000030717/ENSMUSG00000005312/ENSMUSG00000000869/ENSMUSG00000003435/ENSMUSG00000038058/ENSMUSG00000026672/ENSMUSG00000013787/ENSMUSG00000056121/ENSMUSG00000036306/ENSMUSG00000002496/ENSMUSG00000028991/ENSMUSG00000018572/ENSMUSG00000005413/ENSMUSG00000025949/ENSMUSG00000025241/ENSMUSG00000021109/ENSMUSG00000003131/ENSMUSG00000024349
GO:0031341	regulation of cell killing	0.0286728	ENSMUSG00000030158/ENSMUSG00000019987/ENSMUSG00000031077/ENSMUSG00000020383/ENSMUSG00000040888/ENSMUSG00000030149/ENSMUSG00000025383/ENSMUSG00000000869/ENSMUSG00000060550/ENSMUSG00000048583/ENSMUSG00000050241/ENSMUSG00000068686/ENSMUSG00000091705/ENSMUSG00000053219/ENSMUSG00000074272/ENSMUSG00000061232/ENSMUSG00000035929/ENSMUSG00000075297/ENSMUSG00000067235/ENSMUSG00000073409/ENSMUSG00000032679
GO:0002792	negative regulation of peptide secretion	0.0294866	ENSMUSG00000025496/ENSMUSG00000031842/ENSMUSG00000020635/ENSMUSG00000025340/ENSMUSG00000029524/ENSMUSG00000031778/ENSMUSG00000022338/ENSMUSG00000037922/ENSMUSG00000022309/ENSMUSG00000032083/ENSMUSG00000031451/ENSMUSG00000029440/ENSMUSG00000026074/ENSMUSG00000042677/ENSMUSG00000023010/ENSMUSG00000029616/ENSMUSG00000021670/ENSMUSG00000030468/ENSMUSG00000026193/ENSMUSG00000033902/ENSMUSG00000000215/…
GO:0065004	protein-DNA complex assembly	0.0296496	ENSMUSG00000069267/ENSMUSG00000045273/ENSMUSG00000045328/ENSMUSG00000002307/ENSMUSG00000069310/ENSMUSG00000025144/ENSMUSG00000040054/ENSMUSG00000069266/ENSMUSG00000069265/ENSMUSG00000020923/ENSMUSG00000018102/ENSMUSG00000020196/ENSMUSG00000029110/ENSMUSG00000049539/ENSMUSG00000039473/ENSMUSG00000021832/ENSMUSG00000075031/ENSMUSG00000051316/ENSMUSG00000044927/ENSMUSG00000059669/ENSMUSG00000060743/…
GO:0006687	glycosphingolipid metabolic process	0.0298384	ENSMUSG00000021948/ENSMUSG00000007038/ENSMUSG00000052544/ENSMUSG00000022453/ENSMUSG00000056812/ENSMUSG00000006731/ENSMUSG00000067370/ENSMUSG00000028467/ENSMUSG00000004207/ENSMUSG00000030720
GO:0045666	positive regulation of neuron differentiation	0.0299483	ENSMUSG00000001313/ENSMUSG00000007038/ENSMUSG00000020635/ENSMUSG00000039086/ENSMUSG00000051790/ENSMUSG00000018736/ENSMUSG00000010175/ENSMUSG00000029697/ENSMUSG00000031778/ENSMUSG00000024163/ENSMUSG00000027184/ENSMUSG00000028072/ENSMUSG00000000861/ENSMUSG00000072647/ENSMUSG00000045039/ENSMUSG00000022212/ENSMUSG00000031787/ENSMUSG00000020888/ENSMUSG00000000305/ENSMUSG00000054204/ENSMUSG00000027296/…
GO:0045727	positive regulation of translation	0.0299619	ENSMUSG00000039810/ENSMUSG00000060938/ENSMUSG00000024830/ENSMUSG00000038848/ENSMUSG00000078812/ENSMUSG00000027185/ENSMUSG00000035559/ENSMUSG00000071662/ENSMUSG00000030057/ENSMUSG00000006728/ENSMUSG00000026728/ENSMUSG00000031320/ENSMUSG00000042677/ENSMUSG00000000787/ENSMUSG00000037525/ENSMUSG00000030738/ENSMUSG00000028991/ENSMUSG00000076431/ENSMUSG00000050966/ENSMUSG00000047084/ENSMUSG00000024406/…
GO:0046323	glucose import	0.0300207	ENSMUSG00000021948/ENSMUSG00000013698/ENSMUSG00000037370/ENSMUSG00000025142/ENSMUSG00000022878/ENSMUSG00000018566/ENSMUSG00000018166/ENSMUSG00000023912/ENSMUSG00000068747/ENSMUSG00000034748/ENSMUSG00000030168/ENSMUSG00000000215/ENSMUSG00000031073/ENSMUSG00000020263/ENSMUSG00000024858
GO:0030950	establishment or maintenance of actin cytoskeleton polarity	0.0304758	ENSMUSG00000001313/ENSMUSG00000054364/ENSMUSG00000054855/ENSMUSG00000004655/ENSMUSG00000050310
GO:0009914	hormone transport	0.0307567	ENSMUSG00000074486/ENSMUSG00000031842/ENSMUSG00000020635/ENSMUSG00000027674/ENSMUSG00000051790/ENSMUSG00000029868/ENSMUSG00000034908/ENSMUSG00000033065/ENSMUSG00000000441/ENSMUSG00000029524/ENSMUSG00000004655/ENSMUSG00000035773/ENSMUSG00000003161/ENSMUSG00000024517/ENSMUSG00000022338/ENSMUSG00000038963/ENSMUSG00000026981/ENSMUSG00000037994/ENSMUSG00000004654/ENSMUSG00000022878/ENSMUSG00000031075/…
GO:0051291	protein heterooligomerization	0.030803	ENSMUSG00000069267/ENSMUSG00000069310/ENSMUSG00000031887/ENSMUSG00000038677/ENSMUSG00000020649/ENSMUSG00000022878/ENSMUSG00000001119/ENSMUSG00000022471/ENSMUSG00000001506/ENSMUSG00000024050/ENSMUSG00000069266/ENSMUSG00000069265/ENSMUSG00000029661/ENSMUSG00000029513/ENSMUSG00000038729/ENSMUSG00000073422/ENSMUSG00000050697/ENSMUSG00000028896/ENSMUSG00000040003/ENSMUSG00000020241/ENSMUSG00000060093/…
GO:1900542	regulation of purine nucleotide metabolic process	0.0311383	ENSMUSG00000020793/ENSMUSG00000035863/ENSMUSG00000030717/ENSMUSG00000023982/ENSMUSG00000000869/ENSMUSG00000023979/ENSMUSG00000023247/ENSMUSG00000048120/ENSMUSG00000034748/ENSMUSG00000032978/ENSMUSG00000050697/ENSMUSG00000048240/ENSMUSG00000015968/ENSMUSG00000030987/ENSMUSG00000028944/ENSMUSG00000000215/ENSMUSG00000004936/ENSMUSG00000023992/ENSMUSG00000041431/ENSMUSG00000021109/ENSMUSG00000035011/…
GO:0031667	response to nutrient levels	0.0312595	ENSMUSG00000019987/ENSMUSG00000074486/ENSMUSG00000020635/ENSMUSG00000027248/ENSMUSG00000022479/ENSMUSG00000026989/ENSMUSG00000010175/ENSMUSG00000034354/ENSMUSG00000024371/ENSMUSG00000027610/ENSMUSG00000038412/ENSMUSG00000038967/ENSMUSG00000060180/ENSMUSG00000052707/ENSMUSG00000003352/ENSMUSG00000040412/ENSMUSG00000004815/ENSMUSG00000022878/ENSMUSG00000028072/ENSMUSG00000000861/ENSMUSG00000095789/…
GO:0030799	regulation of cyclic nucleotide metabolic process	0.0316264	ENSMUSG00000020793/ENSMUSG00000035863/ENSMUSG00000023982/ENSMUSG00000023979/ENSMUSG00000023247/ENSMUSG00000032978/ENSMUSG00000048240/ENSMUSG00000015968/ENSMUSG00000030987
GO:0030802	regulation of cyclic nucleotide biosynthetic process	0.0316264	ENSMUSG00000020793/ENSMUSG00000035863/ENSMUSG00000023982/ENSMUSG00000023979/ENSMUSG00000023247/ENSMUSG00000032978/ENSMUSG00000048240/ENSMUSG00000015968/ENSMUSG00000030987
GO:0044275	cellular carbohydrate catabolic process	0.0316264	ENSMUSG00000033065/ENSMUSG00000050002/ENSMUSG00000025907/ENSMUSG00000078650/ENSMUSG00000021322/ENSMUSG00000000215/ENSMUSG00000026827/ENSMUSG00000021069/ENSMUSG00000040385
GO:0043648	dicarboxylic acid metabolic process	0.0317081	ENSMUSG00000004789/ENSMUSG00000044005/ENSMUSG00000034958/ENSMUSG00000025911/ENSMUSG00000001155/ENSMUSG00000027406/ENSMUSG00000038541/ENSMUSG00000040618/ENSMUSG00000020256/ENSMUSG00000006345/ENSMUSG00000036892/ENSMUSG00000025950/ENSMUSG00000026664/ENSMUSG00000052392/ENSMUSG00000021577/ENSMUSG00000061474/ENSMUSG00000025007/ENSMUSG00000076441/ENSMUSG00000026192
GO:0050919	negative chemotaxis	0.0325902	ENSMUSG00000028780/ENSMUSG00000030539/ENSMUSG00000032083/ENSMUSG00000028289/ENSMUSG00000063531/ENSMUSG00000038777/ENSMUSG00000043811/ENSMUSG00000052516/ENSMUSG00000025856/ENSMUSG00000028064/ENSMUSG00000048915
GO:0002483	antigen processing and presentation of endogenous peptide antigen	0.0330669	ENSMUSG00000024308/ENSMUSG00000006611/ENSMUSG00000060550/ENSMUSG00000091705/ENSMUSG00000061232/ENSMUSG00000035929/ENSMUSG00000067235/ENSMUSG00000073409
GO:0006336	DNA replication-independent nucleosome assembly	0.0330669	ENSMUSG00000069266/ENSMUSG00000020196/ENSMUSG00000039473/ENSMUSG00000060743/ENSMUSG00000002319/ENSMUSG00000060093/ENSMUSG00000060678/ENSMUSG00000057236
GO:0006734	NADH metabolic process	0.0330669	ENSMUSG00000004789/ENSMUSG00000033065/ENSMUSG00000027406/ENSMUSG00000040618/ENSMUSG00000026827/ENSMUSG00000020277/ENSMUSG00000025150/ENSMUSG00000028452
GO:0019885	antigen processing and presentation of endogenous peptide antigen via MHC class I	0.0330669	ENSMUSG00000024308/ENSMUSG00000006611/ENSMUSG00000060550/ENSMUSG00000091705/ENSMUSG00000061232/ENSMUSG00000035929/ENSMUSG00000067235/ENSMUSG00000073409
GO:0034724	DNA replication-independent nucleosome organization	0.0330669	ENSMUSG00000069266/ENSMUSG00000020196/ENSMUSG00000039473/ENSMUSG00000060743/ENSMUSG00000002319/ENSMUSG00000060093/ENSMUSG00000060678/ENSMUSG00000057236
GO:0051569	regulation of histone H3-K4 methylation	0.0330669	ENSMUSG00000024369/ENSMUSG00000013787/ENSMUSG00000006307/ENSMUSG00000017146/ENSMUSG00000029111/ENSMUSG00000000394/ENSMUSG00000027304/ENSMUSG00000047824
GO:0060561	apoptotic process involved in morphogenesis	0.0330669	ENSMUSG00000022479/ENSMUSG00000050295/ENSMUSG00000032060/ENSMUSG00000028195/ENSMUSG00000026976/ENSMUSG00000050917/ENSMUSG00000024041/ENSMUSG00000022382
GO:0033599	regulation of mammary gland epithelial cell proliferation	0.0333188	ENSMUSG00000041147/ENSMUSG00000032591/ENSMUSG00000070348/ENSMUSG00000058886/ENSMUSG00000025422/ENSMUSG00000047824
GO:0055012	ventricular cardiac muscle cell differentiation	0.0333188	ENSMUSG00000010175/ENSMUSG00000039656/ENSMUSG00000028063/ENSMUSG00000028023/ENSMUSG00000020900/ENSMUSG00000041431
GO:0071677	positive regulation of mononuclear cell migration	0.0333188	ENSMUSG00000000869/ENSMUSG00000028466/ENSMUSG00000023913/ENSMUSG00000061353/ENSMUSG00000060188/ENSMUSG00000037411
GO:0098840	protein transport along microtubule	0.0333188	ENSMUSG00000024163/ENSMUSG00000074657/ENSMUSG00000039781/ENSMUSG00000027254/ENSMUSG00000018395/ENSMUSG00000052572
GO:0099118	microtubule-based protein transport	0.0333188	ENSMUSG00000024163/ENSMUSG00000074657/ENSMUSG00000039781/ENSMUSG00000027254/ENSMUSG00000018395/ENSMUSG00000052572
GO:1903798	regulation of production of miRNAs involved in gene silencing by miRNA	0.0333188	ENSMUSG00000039810/ENSMUSG00000035027/ENSMUSG00000042677/ENSMUSG00000037525/ENSMUSG00000050966/ENSMUSG00000004936
GO:0031440	regulation of mRNA 3'-end processing	0.0338265	ENSMUSG00000003437/ENSMUSG00000024369/ENSMUSG00000003435/ENSMUSG00000011960/ENSMUSG00000021127/ENSMUSG00000041431/ENSMUSG00000030816
GO:0045822	negative regulation of heart contraction	0.0338265	ENSMUSG00000020635/ENSMUSG00000003161/ENSMUSG00000021699/ENSMUSG00000042677/ENSMUSG00000007097/ENSMUSG00000024858/ENSMUSG00000024381
GO:0060536	cartilage morphogenesis	0.0338265	ENSMUSG00000001119/ENSMUSG00000016356/ENSMUSG00000042821/ENSMUSG00000024076/ENSMUSG00000020241/ENSMUSG00000032332/ENSMUSG00000022382
GO:0031056	regulation of histone modification	0.0340084	ENSMUSG00000024384/ENSMUSG00000059518/ENSMUSG00000028736/ENSMUSG00000003437/ENSMUSG00000002625/ENSMUSG00000028063/ENSMUSG00000024369/ENSMUSG00000011349/ENSMUSG00000014030/ENSMUSG00000052712/ENSMUSG00000013787/ENSMUSG00000048583/ENSMUSG00000034341/ENSMUSG00000006307/ENSMUSG00000051316/ENSMUSG00000024002/ENSMUSG00000017146/ENSMUSG00000029111/ENSMUSG00000024201/ENSMUSG00000074781/ENSMUSG00000020484/…
GO:0046545	development of primary female sexual characteristics	0.0340739	ENSMUSG00000096225/ENSMUSG00000041147/ENSMUSG00000027570/ENSMUSG00000022309/ENSMUSG00000030717/ENSMUSG00000050295/ENSMUSG00000040268/ENSMUSG00000025950/ENSMUSG00000006307/ENSMUSG00000028023/ENSMUSG00000022306/ENSMUSG00000052516/ENSMUSG00000025355/ENSMUSG00000021765/ENSMUSG00000039117/ENSMUSG00000004788/ENSMUSG00000024256/ENSMUSG00000005493/ENSMUSG00000037428/ENSMUSG00000028453/ENSMUSG00000004948/…
GO:0002526	acute inflammatory response	0.0344614	ENSMUSG00000058488/ENSMUSG00000026981/ENSMUSG00000057465/ENSMUSG00000029869/ENSMUSG00000030717/ENSMUSG00000029613/ENSMUSG00000023224/ENSMUSG00000006611/ENSMUSG00000026715/ENSMUSG00000000869/ENSMUSG00000040026/ENSMUSG00000068686/ENSMUSG00000040017/ENSMUSG00000020573/ENSMUSG00000026193/ENSMUSG00000024256/ENSMUSG00000000215/ENSMUSG00000074115/ENSMUSG00000020125/ENSMUSG00000004948/ENSMUSG00000076441/…
GO:0001867	complement activation, lectin pathway	0.0347783	ENSMUSG00000028979/ENSMUSG00000016356/ENSMUSG00000023224/ENSMUSG00000026835
GO:0006560	proline metabolic process	0.0347783	ENSMUSG00000036892/ENSMUSG00000026520/ENSMUSG00000025140/ENSMUSG00000025007
GO:0030823	regulation of cGMP metabolic process	0.0347783	ENSMUSG00000023982/ENSMUSG00000023979/ENSMUSG00000023247/ENSMUSG00000032978
GO:0030826	regulation of cGMP biosynthetic process	0.0347783	ENSMUSG00000023982/ENSMUSG00000023979/ENSMUSG00000023247/ENSMUSG00000032978
GO:0031282	regulation of guanylate cyclase activity	0.0347783	ENSMUSG00000023982/ENSMUSG00000023979/ENSMUSG00000023247/ENSMUSG00000032978
GO:0034350	regulation of glial cell apoptotic process	0.0347783	ENSMUSG00000021948/ENSMUSG00000031451/ENSMUSG00000050965/ENSMUSG00000014773
GO:0034776	response to histamine	0.0347783	ENSMUSG00000025496/ENSMUSG00000010803/ENSMUSG00000007653/ENSMUSG00000033676
GO:0038180	nerve growth factor signaling pathway	0.0347783	ENSMUSG00000028072/ENSMUSG00000068747/ENSMUSG00000040003/ENSMUSG00000030707
GO:0043301	negative regulation of leukocyte degranulation	0.0347783	ENSMUSG00000025340/ENSMUSG00000074272/ENSMUSG00000009681/ENSMUSG00000005413
GO:1902950	regulation of dendritic spine maintenance	0.0347783	ENSMUSG00000047368/ENSMUSG00000000215/ENSMUSG00000019843/ENSMUSG00000039671
GO:2000320	negative regulation of T-helper 17 cell differentiation	0.0347783	ENSMUSG00000000869/ENSMUSG00000042677/ENSMUSG00000040423/ENSMUSG00000028042
GO:0070542	response to fatty acid	0.0350828	ENSMUSG00000027995/ENSMUSG00000022878/ENSMUSG00000006728/ENSMUSG00000042677/ENSMUSG00000038976/ENSMUSG00000005732/ENSMUSG00000030067/ENSMUSG00000027301/ENSMUSG00000002944/ENSMUSG00000050697/ENSMUSG00000024900/ENSMUSG00000028036/ENSMUSG00000022994/ENSMUSG00000024045/ENSMUSG00000024827/ENSMUSG00000019997/ENSMUSG00000076441/ENSMUSG00000041431
GO:2001237	negative regulation of extrinsic apoptotic signaling pathway	0.0350828	ENSMUSG00000000441/ENSMUSG00000031778/ENSMUSG00000001034/ENSMUSG00000013698/ENSMUSG00000017897/ENSMUSG00000028063/ENSMUSG00000022483/ENSMUSG00000000869/ENSMUSG00000025907/ENSMUSG00000031078/ENSMUSG00000027996/ENSMUSG00000017146/ENSMUSG00000058444/ENSMUSG00000025422/ENSMUSG00000005413/ENSMUSG00000019843/ENSMUSG00000023011/ENSMUSG00000037411
GO:0051048	negative regulation of secretion	0.0362528	ENSMUSG00000025496/ENSMUSG00000031842/ENSMUSG00000020635/ENSMUSG00000025340/ENSMUSG00000021071/ENSMUSG00000029524/ENSMUSG00000031778/ENSMUSG00000022338/ENSMUSG00000079477/ENSMUSG00000026981/ENSMUSG00000037922/ENSMUSG00000022878/ENSMUSG00000022309/ENSMUSG00000032083/ENSMUSG00000031451/ENSMUSG00000029440/ENSMUSG00000018166/ENSMUSG00000048120/ENSMUSG00000026074/ENSMUSG00000042677/ENSMUSG00000027301/…
GO:0042542	response to hydrogen peroxide	0.0367561	ENSMUSG00000021948/ENSMUSG00000002147/ENSMUSG00000019987/ENSMUSG00000020635/ENSMUSG00000054364/ENSMUSG00000004655/ENSMUSG00000001034/ENSMUSG00000040268/ENSMUSG00000001506/ENSMUSG00000032060/ENSMUSG00000024912/ENSMUSG00000028367/ENSMUSG00000030067/ENSMUSG00000050697/ENSMUSG00000006574/ENSMUSG00000025140/ENSMUSG00000004207/ENSMUSG00000048582/ENSMUSG00000063410/ENSMUSG00000005413/ENSMUSG00000019843/…
GO:0043434	response to peptide hormone	0.0368934	ENSMUSG00000038024/ENSMUSG00000021948/ENSMUSG00000002147/ENSMUSG00000019987/ENSMUSG00000074486/ENSMUSG00000058488/ENSMUSG00000018736/ENSMUSG00000038967/ENSMUSG00000027995/ENSMUSG00000037370/ENSMUSG00000004654/ENSMUSG00000022878/ENSMUSG00000029528/ENSMUSG00000001506/ENSMUSG00000038541/ENSMUSG00000018566/ENSMUSG00000046352/ENSMUSG00000040618/ENSMUSG00000019970/ENSMUSG00000006728/ENSMUSG00000025127/…
GO:0048588	developmental cell growth	0.0373547	ENSMUSG00000001313/ENSMUSG00000042757/ENSMUSG00000018736/ENSMUSG00000028780/ENSMUSG00000030539/ENSMUSG00000024011/ENSMUSG00000033396/ENSMUSG00000000861/ENSMUSG00000045039/ENSMUSG00000022212/ENSMUSG00000000305/ENSMUSG00000028289/ENSMUSG00000063531/ENSMUSG00000027750/ENSMUSG00000031626/ENSMUSG00000040249/ENSMUSG00000038777/ENSMUSG00000031078/ENSMUSG00000005124/ENSMUSG00000026872/ENSMUSG00000034748/…
GO:0010470	regulation of gastrulation	0.0376689	ENSMUSG00000001034/ENSMUSG00000026981/ENSMUSG00000022878/ENSMUSG00000032083/ENSMUSG00000027996/ENSMUSG00000026042/ENSMUSG00000058444/ENSMUSG00000047407/ENSMUSG00000026837
GO:1904031	positive regulation of cyclin-dependent protein kinase activity	0.0376689	ENSMUSG00000010175/ENSMUSG00000028044/ENSMUSG00000070348/ENSMUSG00000011960/ENSMUSG00000052525/ENSMUSG00000029166/ENSMUSG00000068744/ENSMUSG00000041431/ENSMUSG00000032855
GO:0007140	male meiotic nuclear division	0.0378145	ENSMUSG00000041147/ENSMUSG00000000730/ENSMUSG00000024155/ENSMUSG00000062132/ENSMUSG00000027115/ENSMUSG00000002324/ENSMUSG00000021245/ENSMUSG00000011349/ENSMUSG00000054003/ENSMUSG00000052525/ENSMUSG00000086598
GO:0032006	regulation of TOR signaling	0.0385173	ENSMUSG00000034135/ENSMUSG00000027272/ENSMUSG00000004815/ENSMUSG00000072647/ENSMUSG00000031451/ENSMUSG00000028945/ENSMUSG00000021576/ENSMUSG00000070934/ENSMUSG00000028030/ENSMUSG00000001518/ENSMUSG00000002496/ENSMUSG00000050697/ENSMUSG00000029454/ENSMUSG00000087260/ENSMUSG00000020484/ENSMUSG00000050310/ENSMUSG00000050966/ENSMUSG00000028062/ENSMUSG00000023992/ENSMUSG00000021109
GO:1904035	regulation of epithelial cell apoptotic process	0.0386039	ENSMUSG00000020383/ENSMUSG00000001034/ENSMUSG00000022309/ENSMUSG00000030717/ENSMUSG00000032591/ENSMUSG00000031451/ENSMUSG00000000869/ENSMUSG00000068747/ENSMUSG00000021127/ENSMUSG00000020484/ENSMUSG00000028991/ENSMUSG00000044786/ENSMUSG00000004934/ENSMUSG00000005413/ENSMUSG00000031132/ENSMUSG00000037411
GO:0031058	positive regulation of histone modification	0.0387649	ENSMUSG00000028736/ENSMUSG00000003437/ENSMUSG00000002625/ENSMUSG00000028063/ENSMUSG00000024369/ENSMUSG00000011349/ENSMUSG00000052712/ENSMUSG00000034341/ENSMUSG00000024002/ENSMUSG00000017146/ENSMUSG00000029111/ENSMUSG00000074781/ENSMUSG00000020484/ENSMUSG00000000394/ENSMUSG00000024045/ENSMUSG00000027304/ENSMUSG00000028042/ENSMUSG00000041431/ENSMUSG00000030816
GO:0032024	positive regulation of insulin secretion	0.0388402	ENSMUSG00000074486/ENSMUSG00000051790/ENSMUSG00000033065/ENSMUSG00000003161/ENSMUSG00000031075/ENSMUSG00000040618/ENSMUSG00000040249/ENSMUSG00000029440/ENSMUSG00000041794/ENSMUSG00000022340/ENSMUSG00000076431/ENSMUSG00000015968/ENSMUSG00000000394/ENSMUSG00000031012/ENSMUSG00000029063/ENSMUSG00000021109/ENSMUSG00000022376
GO:0008361	regulation of cell size	0.0391278	ENSMUSG00000001313/ENSMUSG00000018736/ENSMUSG00000029866/ENSMUSG00000028780/ENSMUSG00000004655/ENSMUSG00000030539/ENSMUSG00000000861/ENSMUSG00000045039/ENSMUSG00000000305/ENSMUSG00000028289/ENSMUSG00000063531/ENSMUSG00000031766/ENSMUSG00000040249/ENSMUSG00000006728/ENSMUSG00000025907/ENSMUSG00000038777/ENSMUSG00000031078/ENSMUSG00000013236/ENSMUSG00000043811/ENSMUSG00000032399/ENSMUSG00000087260/…
GO:0070507	regulation of microtubule cytoskeleton organization	0.0391278	ENSMUSG00000030538/ENSMUSG00000028718/ENSMUSG00000027115/ENSMUSG00000090877/ENSMUSG00000036006/ENSMUSG00000025862/ENSMUSG00000079553/ENSMUSG00000031787/ENSMUSG00000041570/ENSMUSG00000039781/ENSMUSG00000019970/ENSMUSG00000030357/ENSMUSG00000029110/ENSMUSG00000024974/ENSMUSG00000005732/ENSMUSG00000050697/ENSMUSG00000024856/ENSMUSG00000091971/ENSMUSG00000027254/ENSMUSG00000029166/ENSMUSG00000028467/…
GO:0019932	second-messenger-mediated signaling	0.0393837	ENSMUSG00000030538/ENSMUSG00000025496/ENSMUSG00000006575/ENSMUSG00000037605/ENSMUSG00000020635/ENSMUSG00000027674/ENSMUSG00000020793/ENSMUSG00000040247/ENSMUSG00000030742/ENSMUSG00000038967/ENSMUSG00000004655/ENSMUSG00000035773/ENSMUSG00000001034/ENSMUSG00000003161/ENSMUSG00000004815/ENSMUSG00000061577/ENSMUSG00000004654/ENSMUSG00000005580/ENSMUSG00000023982/ENSMUSG00000029530/ENSMUSG00000047181/…
GO:0018208	peptidyl-proline modification	0.0397765	ENSMUSG00000020635/ENSMUSG00000032383/ENSMUSG00000051048/ENSMUSG00000030357/ENSMUSG00000024007/ENSMUSG00000038168/ENSMUSG00000042133/ENSMUSG00000003355/ENSMUSG00000079480/ENSMUSG00000024847/ENSMUSG00000038074/ENSMUSG00000025130
GO:0002701	negative regulation of production of molecular mediator of immune response	0.0399576	ENSMUSG00000019987/ENSMUSG00000020101/ENSMUSG00000022309/ENSMUSG00000032083/ENSMUSG00000006611/ENSMUSG00000023010/ENSMUSG00000030468/ENSMUSG00000005413
GO:0019883	antigen processing and presentation of endogenous antigen	0.0399576	ENSMUSG00000024308/ENSMUSG00000006611/ENSMUSG00000060550/ENSMUSG00000091705/ENSMUSG00000061232/ENSMUSG00000035929/ENSMUSG00000067235/ENSMUSG00000073409
GO:0044331	cell-cell adhesion mediated by cadherin	0.0399576	ENSMUSG00000028909/ENSMUSG00000040420/ENSMUSG00000000305/ENSMUSG00000036510/ENSMUSG00000031673/ENSMUSG00000022321/ENSMUSG00000031841/ENSMUSG00000024304
GO:0001558	regulation of cell growth	0.0404313	ENSMUSG00000030538/ENSMUSG00000095098/ENSMUSG00000001313/ENSMUSG00000037727/ENSMUSG00000018736/ENSMUSG00000028780/ENSMUSG00000052293/ENSMUSG00000030539/ENSMUSG00000037370/ENSMUSG00000101523/ENSMUSG00000024011/ENSMUSG00000000861/ENSMUSG00000045039/ENSMUSG00000022212/ENSMUSG00000000305/ENSMUSG00000028289/ENSMUSG00000007034/ENSMUSG00000063531/ENSMUSG00000032060/ENSMUSG00000028041/ENSMUSG00000040249/…
GO:0001833	inner cell mass cell proliferation	0.0407887	ENSMUSG00000041147/ENSMUSG00000025337/ENSMUSG00000018736/ENSMUSG00000032078/ENSMUSG00000024002
GO:0003414	chondrocyte morphogenesis involved in endochondral bone morphogenesis	0.0407887	ENSMUSG00000001119/ENSMUSG00000016356/ENSMUSG00000024076/ENSMUSG00000020241/ENSMUSG00000032332
GO:0003429	growth plate cartilage chondrocyte morphogenesis	0.0407887	ENSMUSG00000001119/ENSMUSG00000016356/ENSMUSG00000024076/ENSMUSG00000020241/ENSMUSG00000032332
GO:0016584	nucleosome positioning	0.0407887	ENSMUSG00000003437/ENSMUSG00000049539/ENSMUSG00000044927/ENSMUSG00000038994/ENSMUSG00000036181
GO:0019985	translesion synthesis	0.0407887	ENSMUSG00000040204/ENSMUSG00000026082/ENSMUSG00000045102/ENSMUSG00000019841/ENSMUSG00000028452
GO:0042538	hyperosmotic salinity response	0.0407887	ENSMUSG00000005299/ENSMUSG00000037727/ENSMUSG00000004655/ENSMUSG00000022471/ENSMUSG00000027301
GO:0044241	lipid digestion	0.0407887	ENSMUSG00000004655/ENSMUSG00000032079/ENSMUSG00000032083/ENSMUSG00000032080/ENSMUSG00000002944
GO:0051571	positive regulation of histone H3-K4 methylation	0.0407887	ENSMUSG00000024369/ENSMUSG00000017146/ENSMUSG00000029111/ENSMUSG00000000394/ENSMUSG00000027304
GO:0060850	regulation of transcription involved in cell fate commitment	0.0407887	ENSMUSG00000025369/ENSMUSG00000010175/ENSMUSG00000041309/ENSMUSG00000006311/ENSMUSG00000028042
GO:0090171	chondrocyte morphogenesis	0.0407887	ENSMUSG00000001119/ENSMUSG00000016356/ENSMUSG00000024076/ENSMUSG00000020241/ENSMUSG00000032332
GO:2000302	positive regulation of synaptic vesicle exocytosis	0.0407887	ENSMUSG00000028456/ENSMUSG00000030172/ENSMUSG00000057914/ENSMUSG00000015968/ENSMUSG00000024743
GO:2000319	regulation of T-helper 17 cell differentiation	0.0407887	ENSMUSG00000025383/ENSMUSG00000000869/ENSMUSG00000042677/ENSMUSG00000040423/ENSMUSG00000028042
GO:0031669	cellular response to nutrient levels	0.0409356	ENSMUSG00000027248/ENSMUSG00000022479/ENSMUSG00000026989/ENSMUSG00000034354/ENSMUSG00000038412/ENSMUSG00000038967/ENSMUSG00000060180/ENSMUSG00000052707/ENSMUSG00000003352/ENSMUSG00000040412/ENSMUSG00000000861/ENSMUSG00000095789/ENSMUSG00000020300/ENSMUSG00000030592/ENSMUSG00000001506/ENSMUSG00000031451/ENSMUSG00000027750/ENSMUSG00000006611/ENSMUSG00000026469/ENSMUSG00000040463/ENSMUSG00000057378/…
GO:0034284	response to monosaccharide	0.0409356	ENSMUSG00000031842/ENSMUSG00000020635/ENSMUSG00000034908/ENSMUSG00000000441/ENSMUSG00000003161/ENSMUSG00000022338/ENSMUSG00000037994/ENSMUSG00000004654/ENSMUSG00000022878/ENSMUSG00000040055/ENSMUSG00000031075/ENSMUSG00000028456/ENSMUSG00000031451/ENSMUSG00000056553/ENSMUSG00000000399/ENSMUSG00000040618/ENSMUSG00000040249/ENSMUSG00000026074/ENSMUSG00000022340/ENSMUSG00000050697/ENSMUSG00000029162/…
GO:0035987	endodermal cell differentiation	0.0410954	ENSMUSG00000003437/ENSMUSG00000001119/ENSMUSG00000026042/ENSMUSG00000068196/ENSMUSG00000026193/ENSMUSG00000024406/ENSMUSG00000027304/ENSMUSG00000032332/ENSMUSG00000031839/ENSMUSG00000026837
GO:0050798	activated T cell proliferation	0.0410954	ENSMUSG00000019987/ENSMUSG00000031077/ENSMUSG00000029869/ENSMUSG00000025383/ENSMUSG00000000732/ENSMUSG00000000869/ENSMUSG00000000791/ENSMUSG00000048583/ENSMUSG00000040423/ENSMUSG00000019843
GO:1904036	negative regulation of epithelial cell apoptotic process	0.0410954	ENSMUSG00000020383/ENSMUSG00000001034/ENSMUSG00000022309/ENSMUSG00000030717/ENSMUSG00000032591/ENSMUSG00000031451/ENSMUSG00000000869/ENSMUSG00000028991/ENSMUSG00000005413/ENSMUSG00000037411
GO:0034250	positive regulation of cellular amide metabolic process	0.0416953	ENSMUSG00000021948/ENSMUSG00000039810/ENSMUSG00000060938/ENSMUSG00000024830/ENSMUSG00000038848/ENSMUSG00000078812/ENSMUSG00000027185/ENSMUSG00000035559/ENSMUSG00000039934/ENSMUSG00000071662/ENSMUSG00000030057/ENSMUSG00000028195/ENSMUSG00000006728/ENSMUSG00000026728/ENSMUSG00000031320/ENSMUSG00000042677/ENSMUSG00000000787/ENSMUSG00000037525/ENSMUSG00000030738/ENSMUSG00000028991/ENSMUSG00000076431/…
GO:0001945	lymph vessel development	0.0417087	ENSMUSG00000024168/ENSMUSG00000010175/ENSMUSG00000057554/ENSMUSG00000050295/ENSMUSG00000046318/ENSMUSG00000042320/ENSMUSG00000032855
GO:1904292	regulation of ERAD pathway	0.0417087	ENSMUSG00000031770/ENSMUSG00000013858/ENSMUSG00000056900/ENSMUSG00000021189/ENSMUSG00000005312/ENSMUSG00000038312/ENSMUSG00000040462
GO:0051225	spindle assembly	0.0422925	ENSMUSG00000030983/ENSMUSG00000051786/ENSMUSG00000079555/ENSMUSG00000038047/ENSMUSG00000090877/ENSMUSG00000036006/ENSMUSG00000078762/ENSMUSG00000025862/ENSMUSG00000079553/ENSMUSG00000023015/ENSMUSG00000029110/ENSMUSG00000024974/ENSMUSG00000050930/ENSMUSG00000091971/ENSMUSG00000029166/ENSMUSG00000028896/ENSMUSG00000031371/ENSMUSG00000035852/ENSMUSG00000004771/ENSMUSG00000043065
GO:0002719	negative regulation of cytokine production involved in immune response	0.0423511	ENSMUSG00000019987/ENSMUSG00000020101/ENSMUSG00000022309/ENSMUSG00000032083/ENSMUSG00000006611/ENSMUSG00000005413
GO:0008090	retrograde axonal transport	0.0423511	ENSMUSG00000042757/ENSMUSG00000018736/ENSMUSG00000032589/ENSMUSG00000074657/ENSMUSG00000027254/ENSMUSG00000052572
GO:0019884	antigen processing and presentation of exogenous antigen	0.0423511	ENSMUSG00000024308/ENSMUSG00000021686/ENSMUSG00000022216/ENSMUSG00000041439/ENSMUSG00000061232/ENSMUSG00000079197
GO:0032211	negative regulation of telomere maintenance via telomerase	0.0423511	ENSMUSG00000027185/ENSMUSG00000017264/ENSMUSG00000007589/ENSMUSG00000020778/ENSMUSG00000024472/ENSMUSG00000060373
GO:0032968	positive regulation of transcription elongation from RNA polymerase II promoter	0.0423511	ENSMUSG00000053411/ENSMUSG00000003437/ENSMUSG00000024002/ENSMUSG00000004936/ENSMUSG00000027304/ENSMUSG00000086598
GO:0036303	lymph vessel morphogenesis	0.0423511	ENSMUSG00000010175/ENSMUSG00000057554/ENSMUSG00000050295/ENSMUSG00000046318/ENSMUSG00000042320/ENSMUSG00000032855
GO:0070920	regulation of production of small RNA involved in gene silencing by RNA	0.0423511	ENSMUSG00000039810/ENSMUSG00000035027/ENSMUSG00000042677/ENSMUSG00000037525/ENSMUSG00000050966/ENSMUSG00000004936
GO:1903306	negative regulation of regulated secretory pathway	0.0423511	ENSMUSG00000025340/ENSMUSG00000021071/ENSMUSG00000074272/ENSMUSG00000009681/ENSMUSG00000024406/ENSMUSG00000005413
GO:2000316	regulation of T-helper 17 type immune response	0.0423511	ENSMUSG00000025383/ENSMUSG00000000869/ENSMUSG00000042677/ENSMUSG00000040423/ENSMUSG00000028042/ENSMUSG00000026778
GO:0030168	platelet activation	0.0430284	ENSMUSG00000021948/ENSMUSG00000014361/ENSMUSG00000028073/ENSMUSG00000031778/ENSMUSG00000034902/ENSMUSG00000027298/ENSMUSG00000048120/ENSMUSG00000074272/ENSMUSG00000050965/ENSMUSG00000025856/ENSMUSG00000030534/ENSMUSG00000023993/ENSMUSG00000026778/ENSMUSG00000020787/ENSMUSG00000031132/ENSMUSG00000034664
GO:0001910	regulation of leukocyte mediated cytotoxicity	0.0430954	ENSMUSG00000030158/ENSMUSG00000019987/ENSMUSG00000031077/ENSMUSG00000040888/ENSMUSG00000030149/ENSMUSG00000025383/ENSMUSG00000060550/ENSMUSG00000048583/ENSMUSG00000050241/ENSMUSG00000091705/ENSMUSG00000053219/ENSMUSG00000074272/ENSMUSG00000061232/ENSMUSG00000035929/ENSMUSG00000075297/ENSMUSG00000067235/ENSMUSG00000073409
GO:0032886	regulation of microtubule-based process	0.0434914	ENSMUSG00000030538/ENSMUSG00000028718/ENSMUSG00000027115/ENSMUSG00000090877/ENSMUSG00000036006/ENSMUSG00000038498/ENSMUSG00000003354/ENSMUSG00000025862/ENSMUSG00000079553/ENSMUSG00000031787/ENSMUSG00000041570/ENSMUSG00000039781/ENSMUSG00000030852/ENSMUSG00000019970/ENSMUSG00000030357/ENSMUSG00000029110/ENSMUSG00000024974/ENSMUSG00000005732/ENSMUSG00000050930/ENSMUSG00000050697/ENSMUSG00000024856/…
GO:0002704	negative regulation of leukocyte mediated immunity	0.0435958	ENSMUSG00000030158/ENSMUSG00000019987/ENSMUSG00000025340/ENSMUSG00000020101/ENSMUSG00000040888/ENSMUSG00000006611/ENSMUSG00000048583/ENSMUSG00000050241/ENSMUSG00000074272/ENSMUSG00000009681/ENSMUSG00000005413
GO:0045687	positive regulation of glial cell differentiation	0.0435958	ENSMUSG00000037855/ENSMUSG00000041309/ENSMUSG00000027995/ENSMUSG00000068748/ENSMUSG00000028945/ENSMUSG00000028991/ENSMUSG00000027303/ENSMUSG00000023992/ENSMUSG00000010086/ENSMUSG00000024381/ENSMUSG00000040663
GO:0045860	positive regulation of protein kinase activity	0.0440443	ENSMUSG00000021948/ENSMUSG00000030538/ENSMUSG00000025496/ENSMUSG00000015312/ENSMUSG00000061288/ENSMUSG00000024235/ENSMUSG00000010175/ENSMUSG00000028044/ENSMUSG00000045328/ENSMUSG00000002307/ENSMUSG00000038412/ENSMUSG00000030742/ENSMUSG00000000441/ENSMUSG00000035773/ENSMUSG00000026981/ENSMUSG00000032584/ENSMUSG00000024163/ENSMUSG00000004815/ENSMUSG00000022878/ENSMUSG00000040390/ENSMUSG00000022309/…
GO:0006140	regulation of nucleotide metabolic process	0.0441228	ENSMUSG00000020793/ENSMUSG00000035863/ENSMUSG00000030717/ENSMUSG00000023982/ENSMUSG00000000869/ENSMUSG00000023979/ENSMUSG00000023247/ENSMUSG00000048120/ENSMUSG00000034748/ENSMUSG00000032978/ENSMUSG00000050697/ENSMUSG00000048240/ENSMUSG00000015968/ENSMUSG00000030987/ENSMUSG00000028944/ENSMUSG00000000215/ENSMUSG00000004936/ENSMUSG00000023992/ENSMUSG00000041431/ENSMUSG00000021109/ENSMUSG00000035011/…
GO:0006953	acute-phase response	0.0444523	ENSMUSG00000026981/ENSMUSG00000057465/ENSMUSG00000006611/ENSMUSG00000040026/ENSMUSG00000040017/ENSMUSG00000026193/ENSMUSG00000000215/ENSMUSG00000074115/ENSMUSG00000076441
GO:0044088	regulation of vacuole organization	0.0444523	ENSMUSG00000025417/ENSMUSG00000034354/ENSMUSG00000040412/ENSMUSG00000030717/ENSMUSG00000013787/ENSMUSG00000056121/ENSMUSG00000018572/ENSMUSG00000034708/ENSMUSG00000025949
GO:0070050	neuron cellular homeostasis	0.0444523	ENSMUSG00000031778/ENSMUSG00000027298/ENSMUSG00000030172/ENSMUSG00000050697/ENSMUSG00000027254/ENSMUSG00000057914/ENSMUSG00000031376/ENSMUSG00000015968/ENSMUSG00000020787
GO:0071375	cellular response to peptide hormone stimulus	0.0461973	ENSMUSG00000038024/ENSMUSG00000021948/ENSMUSG00000002147/ENSMUSG00000019987/ENSMUSG00000074486/ENSMUSG00000058488/ENSMUSG00000018736/ENSMUSG00000038967/ENSMUSG00000037370/ENSMUSG00000004654/ENSMUSG00000022878/ENSMUSG00000029528/ENSMUSG00000018566/ENSMUSG00000046352/ENSMUSG00000040618/ENSMUSG00000019970/ENSMUSG00000006728/ENSMUSG00000025127/ENSMUSG00000049928/ENSMUSG00000048583/ENSMUSG00000021127/…
GO:0046324	regulation of glucose import	0.0465685	ENSMUSG00000021948/ENSMUSG00000013698/ENSMUSG00000037370/ENSMUSG00000025142/ENSMUSG00000022878/ENSMUSG00000018166/ENSMUSG00000023912/ENSMUSG00000034748/ENSMUSG00000030168/ENSMUSG00000000215/ENSMUSG00000031073/ENSMUSG00000020263/ENSMUSG00000024858
GO:0046834	lipid phosphorylation	0.0465685	ENSMUSG00000025357/ENSMUSG00000025417/ENSMUSG00000004815/ENSMUSG00000034902/ENSMUSG00000026102/ENSMUSG00000032594/ENSMUSG00000036918/ENSMUSG00000020573/ENSMUSG00000031834/ENSMUSG00000022861/ENSMUSG00000028126/ENSMUSG00000025949/ENSMUSG00000032578
GO:0031346	positive regulation of cell projection organization	0.0465841	ENSMUSG00000001313/ENSMUSG00000007038/ENSMUSG00000020635/ENSMUSG00000039086/ENSMUSG00000051790/ENSMUSG00000018736/ENSMUSG00000031778/ENSMUSG00000035863/ENSMUSG00000004655/ENSMUSG00000036006/ENSMUSG00000027184/ENSMUSG00000028072/ENSMUSG00000000861/ENSMUSG00000072647/ENSMUSG00000045039/ENSMUSG00000022212/ENSMUSG00000031787/ENSMUSG00000020888/ENSMUSG00000000305/ENSMUSG00000054204/ENSMUSG00000027296/…
GO:0008643	carbohydrate transport	0.0471905	ENSMUSG00000021948/ENSMUSG00000004655/ENSMUSG00000013698/ENSMUSG00000037370/ENSMUSG00000042371/ENSMUSG00000025142/ENSMUSG00000005107/ENSMUSG00000022878/ENSMUSG00000049493/ENSMUSG00000018566/ENSMUSG00000027533/ENSMUSG00000018166/ENSMUSG00000023912/ENSMUSG00000068747/ENSMUSG00000034748/ENSMUSG00000040584/ENSMUSG00000052395/ENSMUSG00000037336/ENSMUSG00000028293/ENSMUSG00000030168/ENSMUSG00000000215/…
GO:0050808	synapse organization	0.0472089	ENSMUSG00000031840/ENSMUSG00000045083/ENSMUSG00000037605/ENSMUSG00000057280/ENSMUSG00000010803/ENSMUSG00000042757/ENSMUSG00000032593/ENSMUSG00000051790/ENSMUSG00000032936/ENSMUSG00000037855/ENSMUSG00000005125/ENSMUSG00000035863/ENSMUSG00000003352/ENSMUSG00000027184/ENSMUSG00000032589/ENSMUSG00000015143/ENSMUSG00000028072/ENSMUSG00000028456/ENSMUSG00000028289/ENSMUSG00000027296/ENSMUSG00000063531/…
GO:0031670	cellular response to nutrient	0.0473153	ENSMUSG00000027248/ENSMUSG00000022479/ENSMUSG00000038967/ENSMUSG00000000861/ENSMUSG00000030592/ENSMUSG00000001506/ENSMUSG00000031451/ENSMUSG00000027750/ENSMUSG00000057378/ENSMUSG00000025372/ENSMUSG00000005413/ENSMUSG00000019843/ENSMUSG00000026641/ENSMUSG00000020048
GO:0006402	mRNA catabolic process	0.0476174	ENSMUSG00000068823/ENSMUSG00000032410/ENSMUSG00000052707/ENSMUSG00000042109/ENSMUSG00000021962/ENSMUSG00000020576/ENSMUSG00000027086/ENSMUSG00000071662/ENSMUSG00000035215/ENSMUSG00000017264/ENSMUSG00000039449/ENSMUSG00000026728/ENSMUSG00000005682/ENSMUSG00000042677/ENSMUSG00000021127/ENSMUSG00000091971/ENSMUSG00000068882/ENSMUSG00000028991/ENSMUSG00000024472/ENSMUSG00000007050/ENSMUSG00000044786/…
GO:0006885	regulation of pH	0.0476741	ENSMUSG00000037727/ENSMUSG00000006269/ENSMUSG00000036123/ENSMUSG00000038967/ENSMUSG00000079477/ENSMUSG00000022540/ENSMUSG00000039463/ENSMUSG00000006576/ENSMUSG00000038600/ENSMUSG00000006574/ENSMUSG00000013495/ENSMUSG00000030720/ENSMUSG00000034708/ENSMUSG00000027562/ENSMUSG00000007107/ENSMUSG00000051510/ENSMUSG00000031449
GO:0006418	tRNA aminoacylation for protein translation	0.0476871	ENSMUSG00000028292/ENSMUSG00000075528/ENSMUSG00000068739/ENSMUSG00000037845/ENSMUSG00000028811/ENSMUSG00000007029/ENSMUSG00000026709/ENSMUSG00000023938/ENSMUSG00000029777/ENSMUSG00000097239
GO:0030261	chromosome condensation	0.0476871	ENSMUSG00000024844/ENSMUSG00000002625/ENSMUSG00000049539/ENSMUSG00000044927/ENSMUSG00000060743/ENSMUSG00000038994/ENSMUSG00000036181/ENSMUSG00000018572/ENSMUSG00000024045/ENSMUSG00000041431
GO:1902667	regulation of axon guidance	0.0476871	ENSMUSG00000028780/ENSMUSG00000030539/ENSMUSG00000045039/ENSMUSG00000063531/ENSMUSG00000045136/ENSMUSG00000038777/ENSMUSG00000028064/ENSMUSG00000029618/ENSMUSG00000061353/ENSMUSG00000021743
GO:2001239	regulation of extrinsic apoptotic signaling pathway in absence of ligand	0.0476871	ENSMUSG00000004637/ENSMUSG00000034974/ENSMUSG00000031778/ENSMUSG00000001034/ENSMUSG00000017897/ENSMUSG00000022483/ENSMUSG00000058444/ENSMUSG00000025422/ENSMUSG00000019843/ENSMUSG00000040385
GO:0009187	cyclic nucleotide metabolic process	0.0478028	ENSMUSG00000031842/ENSMUSG00000020793/ENSMUSG00000035863/ENSMUSG00000005580/ENSMUSG00000023982/ENSMUSG00000021699/ENSMUSG00000023979/ENSMUSG00000023247/ENSMUSG00000032978/ENSMUSG00000048240/ENSMUSG00000015968/ENSMUSG00000030987/ENSMUSG00000110195/ENSMUSG00000022994/ENSMUSG00000028469/ENSMUSG00000022376
GO:0046879	hormone secretion	0.0481742	ENSMUSG00000074486/ENSMUSG00000031842/ENSMUSG00000020635/ENSMUSG00000027674/ENSMUSG00000051790/ENSMUSG00000029868/ENSMUSG00000034908/ENSMUSG00000033065/ENSMUSG00000000441/ENSMUSG00000029524/ENSMUSG00000004655/ENSMUSG00000035773/ENSMUSG00000003161/ENSMUSG00000024517/ENSMUSG00000022338/ENSMUSG00000026981/ENSMUSG00000037994/ENSMUSG00000004654/ENSMUSG00000022878/ENSMUSG00000031075/ENSMUSG00000022938/…
GO:0000491	small nucleolar ribonucleoprotein complex assembly	0.0489762	ENSMUSG00000052293/ENSMUSG00000078941/ENSMUSG00000063480/ENSMUSG00000074182
GO:0001574	ganglioside biosynthetic process	0.0489762	ENSMUSG00000052544/ENSMUSG00000056812/ENSMUSG00000006731/ENSMUSG00000067370
GO:0010896	regulation of triglyceride catabolic process	0.0489762	ENSMUSG00000032079/ENSMUSG00000032080/ENSMUSG00000025509/ENSMUSG00000020573
GO:0032536	regulation of cell projection size	0.0489762	ENSMUSG00000029866/ENSMUSG00000025497/ENSMUSG00000049493/ENSMUSG00000022382
GO:0060213	positive regulation of nuclear-transcribed mRNA poly(A) tail shortening	0.0489762	ENSMUSG00000052707/ENSMUSG00000071662/ENSMUSG00000044786/ENSMUSG00000037573
GO:0060502	epithelial cell proliferation involved in lung morphogenesis	0.0489762	ENSMUSG00000035027/ENSMUSG00000008575/ENSMUSG00000004936/ENSMUSG00000029563
GO:0097278	complement-dependent cytotoxicity	0.0489762	ENSMUSG00000020383/ENSMUSG00000000869/ENSMUSG00000068686/ENSMUSG00000032679
GO:1901339	regulation of store-operated calcium channel activity	0.0489762	ENSMUSG00000005312/ENSMUSG00000028207/ENSMUSG00000030987/ENSMUSG00000007122
GO:2000317	negative regulation of T-helper 17 type immune response	0.0489762	ENSMUSG00000000869/ENSMUSG00000042677/ENSMUSG00000040423/ENSMUSG00000028042
GO:0032613	interleukin-10 production	0.0499556	ENSMUSG00000021948/ENSMUSG00000020101/ENSMUSG00000027995/ENSMUSG00000025383/ENSMUSG00000000869/ENSMUSG00000041605/ENSMUSG00000015396/ENSMUSG00000023992/ENSMUSG00000031132/ENSMUSG00000055447/ENSMUSG00000014773

## Sheet: P0.5_E16.5.DE lncRNA_cis_GO
GOID	Description	pvalue	geneID
GO:0006334	nucleosome assembly	1.12552e-12	ENSMUSG00000069267/ENSMUSG00000114456/ENSMUSG00000036181/ENSMUSG00000069274/ENSMUSG00000051627/ENSMUSG00000069266/ENSMUSG00000069265/ENSMUSG00000099583/ENSMUSG00000018102/ENSMUSG00000061482/ENSMUSG00000069310/ENSMUSG00000099517/ENSMUSG00000069268/ENSMUSG00000020196/ENSMUSG00000058385/ENSMUSG00000060678/ENSMUSG00000002319/ENSMUSG00000100210/ENSMUSG00000036211/ENSMUSG00000059119/ENSMUSG00000049539/…
GO:0034728	nucleosome organization	4.931e-12	ENSMUSG00000069267/ENSMUSG00000114456/ENSMUSG00000036181/ENSMUSG00000069274/ENSMUSG00000025369/ENSMUSG00000051627/ENSMUSG00000002052/ENSMUSG00000069266/ENSMUSG00000069265/ENSMUSG00000099583/ENSMUSG00000018102/ENSMUSG00000061482/ENSMUSG00000069310/ENSMUSG00000099517/ENSMUSG00000069268/ENSMUSG00000020196/ENSMUSG00000058385/ENSMUSG00000060678/ENSMUSG00000042323/ENSMUSG00000002319/ENSMUSG00000100210/…
GO:0031497	chromatin assembly	1.80192e-11	ENSMUSG00000069267/ENSMUSG00000114456/ENSMUSG00000036181/ENSMUSG00000069274/ENSMUSG00000059552/ENSMUSG00000051627/ENSMUSG00000069266/ENSMUSG00000069265/ENSMUSG00000099583/ENSMUSG00000018102/ENSMUSG00000061482/ENSMUSG00000069310/ENSMUSG00000099517/ENSMUSG00000069268/ENSMUSG00000020196/ENSMUSG00000058385/ENSMUSG00000060678/ENSMUSG00000002319/ENSMUSG00000100210/ENSMUSG00000036211/ENSMUSG00000059119/…
GO:0065004	protein-DNA complex assembly	1.90119e-11	ENSMUSG00000069267/ENSMUSG00000114456/ENSMUSG00000036181/ENSMUSG00000069274/ENSMUSG00000059552/ENSMUSG00000051817/ENSMUSG00000036980/ENSMUSG00000051627/ENSMUSG00000069266/ENSMUSG00000069265/ENSMUSG00000099583/ENSMUSG00000018102/ENSMUSG00000061482/ENSMUSG00000069310/ENSMUSG00000099517/ENSMUSG00000069268/ENSMUSG00000020196/ENSMUSG00000058385/ENSMUSG00000002679/ENSMUSG00000060678/ENSMUSG00000045273/…
GO:0071824	protein-DNA complex subunit organization	3.34541e-11	ENSMUSG00000069267/ENSMUSG00000114456/ENSMUSG00000036181/ENSMUSG00000069274/ENSMUSG00000025369/ENSMUSG00000059552/ENSMUSG00000051817/ENSMUSG00000036980/ENSMUSG00000051627/ENSMUSG00000002052/ENSMUSG00000069266/ENSMUSG00000069265/ENSMUSG00000099583/ENSMUSG00000018102/ENSMUSG00000061482/ENSMUSG00000069310/ENSMUSG00000099517/ENSMUSG00000069268/ENSMUSG00000020196/ENSMUSG00000058385/ENSMUSG00000002679/…
GO:0006323	DNA packaging	3.83141e-11	ENSMUSG00000069267/ENSMUSG00000114456/ENSMUSG00000036181/ENSMUSG00000042029/ENSMUSG00000069274/ENSMUSG00000059552/ENSMUSG00000051627/ENSMUSG00000069266/ENSMUSG00000000743/ENSMUSG00000069265/ENSMUSG00000099583/ENSMUSG00000030866/ENSMUSG00000018102/ENSMUSG00000061482/ENSMUSG00000069310/ENSMUSG00000099517/ENSMUSG00000041431/ENSMUSG00000069268/ENSMUSG00000020196/ENSMUSG00000058385/ENSMUSG00000060678/…
GO:0006333	chromatin assembly or disassembly	4.49095e-11	ENSMUSG00000069267/ENSMUSG00000114456/ENSMUSG00000036181/ENSMUSG00000069274/ENSMUSG00000025369/ENSMUSG00000059552/ENSMUSG00000051627/ENSMUSG00000069266/ENSMUSG00000069265/ENSMUSG00000099583/ENSMUSG00000018102/ENSMUSG00000061482/ENSMUSG00000069310/ENSMUSG00000099517/ENSMUSG00000069268/ENSMUSG00000020196/ENSMUSG00000058385/ENSMUSG00000060678/ENSMUSG00000042323/ENSMUSG00000002319/ENSMUSG00000100210/…
GO:0006335	DNA replication-dependent nucleosome assembly	1.45746e-10	ENSMUSG00000069267/ENSMUSG00000069274/ENSMUSG00000069266/ENSMUSG00000069265/ENSMUSG00000099583/ENSMUSG00000061482/ENSMUSG00000069310/ENSMUSG00000099517/ENSMUSG00000060678/ENSMUSG00000002319/ENSMUSG00000100210/ENSMUSG00000069273/ENSMUSG00000060093/ENSMUSG00000060981
GO:0034723	DNA replication-dependent nucleosome organization	1.45746e-10	ENSMUSG00000069267/ENSMUSG00000069274/ENSMUSG00000069266/ENSMUSG00000069265/ENSMUSG00000099583/ENSMUSG00000061482/ENSMUSG00000069310/ENSMUSG00000099517/ENSMUSG00000060678/ENSMUSG00000002319/ENSMUSG00000100210/ENSMUSG00000069273/ENSMUSG00000060093/ENSMUSG00000060981
GO:0071103	DNA conformation change	4.23888e-09	ENSMUSG00000069267/ENSMUSG00000031821/ENSMUSG00000114456/ENSMUSG00000036181/ENSMUSG00000042029/ENSMUSG00000069274/ENSMUSG00000059552/ENSMUSG00000051627/ENSMUSG00000069266/ENSMUSG00000000743/ENSMUSG00000069265/ENSMUSG00000099583/ENSMUSG00000030866/ENSMUSG00000018102/ENSMUSG00000061482/ENSMUSG00000069310/ENSMUSG00000099517/ENSMUSG00000041431/ENSMUSG00000069268/ENSMUSG00000020196/ENSMUSG00000058385/…
GO:0051290	protein heterotetramerization	6.55069e-08	ENSMUSG00000069267/ENSMUSG00000069274/ENSMUSG00000069266/ENSMUSG00000017390/ENSMUSG00000069265/ENSMUSG00000099583/ENSMUSG00000061482/ENSMUSG00000069310/ENSMUSG00000027253/ENSMUSG00000099517/ENSMUSG00000060678/ENSMUSG00000100210/ENSMUSG00000069273/ENSMUSG00000060093/ENSMUSG00000060981
GO:0060968	regulation of gene silencing	3.78882e-06	ENSMUSG00000069267/ENSMUSG00000005566/ENSMUSG00000036181/ENSMUSG00000039810/ENSMUSG00000059552/ENSMUSG00000051627/ENSMUSG00000052812/ENSMUSG00000069265/ENSMUSG00000099583/ENSMUSG00000069310/ENSMUSG00000099517/ENSMUSG00000050966/ENSMUSG00000100210/ENSMUSG00000049539/ENSMUSG00000069273/ENSMUSG00000052565
GO:0051291	protein heterooligomerization	5.11542e-06	ENSMUSG00000069267/ENSMUSG00000069274/ENSMUSG00000069266/ENSMUSG00000017390/ENSMUSG00000069265/ENSMUSG00000024304/ENSMUSG00000050697/ENSMUSG00000017210/ENSMUSG00000099583/ENSMUSG00000061482/ENSMUSG00000069310/ENSMUSG00000029503/ENSMUSG00000027253/ENSMUSG00000099517/ENSMUSG00000060678/ENSMUSG00000040003/ENSMUSG00000100210/ENSMUSG00000069273/ENSMUSG00000060093/ENSMUSG00000060981/ENSMUSG00000033916/…
GO:0006336	DNA replication-independent nucleosome assembly	5.58082e-05	ENSMUSG00000069274/ENSMUSG00000069266/ENSMUSG00000061482/ENSMUSG00000020196/ENSMUSG00000060678/ENSMUSG00000002319/ENSMUSG00000060093/ENSMUSG00000060981
GO:0034724	DNA replication-independent nucleosome organization	5.58082e-05	ENSMUSG00000069274/ENSMUSG00000069266/ENSMUSG00000061482/ENSMUSG00000020196/ENSMUSG00000060678/ENSMUSG00000002319/ENSMUSG00000060093/ENSMUSG00000060981
GO:0002088	lens development in camera-type eye	6.59296e-05	ENSMUSG00000027465/ENSMUSG00000025389/ENSMUSG00000070870/ENSMUSG00000029352/ENSMUSG00000037664/ENSMUSG00000042240/ENSMUSG00000044429/ENSMUSG00000025952/ENSMUSG00000073658/ENSMUSG00000096014/ENSMUSG00000067299/ENSMUSG00000024041/ENSMUSG00000038135
GO:0045653	negative regulation of megakaryocyte differentiation	0.00010684	ENSMUSG00000069274/ENSMUSG00000069266/ENSMUSG00000061482/ENSMUSG00000060678/ENSMUSG00000060093/ENSMUSG00000060981
GO:0051262	protein tetramerization	0.000208346	ENSMUSG00000069267/ENSMUSG00000025389/ENSMUSG00000069274/ENSMUSG00000059552/ENSMUSG00000069266/ENSMUSG00000028755/ENSMUSG00000017390/ENSMUSG00000069265/ENSMUSG00000027936/ENSMUSG00000099583/ENSMUSG00000029015/ENSMUSG00000061482/ENSMUSG00000069310/ENSMUSG00000027253/ENSMUSG00000099517/ENSMUSG00000060678/ENSMUSG00000100210/ENSMUSG00000022210/ENSMUSG00000069273/ENSMUSG00000060093/ENSMUSG00000060981
GO:0016458	gene silencing	0.000378744	ENSMUSG00000069267/ENSMUSG00000005566/ENSMUSG00000036181/ENSMUSG00000039810/ENSMUSG00000059552/ENSMUSG00000051627/ENSMUSG00000052812/ENSMUSG00000020166/ENSMUSG00000000743/ENSMUSG00000069265/ENSMUSG00000099583/ENSMUSG00000069310/ENSMUSG00000099517/ENSMUSG00000009545/ENSMUSG00000050966/ENSMUSG00000022718/ENSMUSG00000100210/ENSMUSG00000049539/ENSMUSG00000022390/ENSMUSG00000069273/ENSMUSG00000052565
GO:0031936	negative regulation of chromatin silencing	0.000782776	ENSMUSG00000036181/ENSMUSG00000051627/ENSMUSG00000052812/ENSMUSG00000049539/ENSMUSG00000052565
GO:0030261	chromosome condensation	0.000871611	ENSMUSG00000036181/ENSMUSG00000042029/ENSMUSG00000051627/ENSMUSG00000000743/ENSMUSG00000030866/ENSMUSG00000041431/ENSMUSG00000049539/ENSMUSG00000052565
GO:0045910	negative regulation of DNA recombination	0.000871611	ENSMUSG00000036181/ENSMUSG00000030254/ENSMUSG00000024151/ENSMUSG00000051627/ENSMUSG00000046295/ENSMUSG00000034206/ENSMUSG00000049539/ENSMUSG00000052565
GO:0060969	negative regulation of gene silencing	0.000934464	ENSMUSG00000036181/ENSMUSG00000039810/ENSMUSG00000059552/ENSMUSG00000051627/ENSMUSG00000052812/ENSMUSG00000049539/ENSMUSG00000052565
GO:0097104	postsynaptic membrane assembly	0.000955356	ENSMUSG00000024304/ENSMUSG00000027253/ENSMUSG00000040003/ENSMUSG00000031302
GO:0001654	eye development	0.00113044	ENSMUSG00000027465/ENSMUSG00000019971/ENSMUSG00000025389/ENSMUSG00000036192/ENSMUSG00000001280/ENSMUSG00000070870/ENSMUSG00000006705/ENSMUSG00000070047/ENSMUSG00000029352/ENSMUSG00000037664/ENSMUSG00000042240/ENSMUSG00000044429/ENSMUSG00000064224/ENSMUSG00000025952/ENSMUSG00000001288/ENSMUSG00000042002/ENSMUSG00000073658/ENSMUSG00000027210/ENSMUSG00000074637/ENSMUSG00000021109/ENSMUSG00000039878/…
GO:0006352	DNA-templated transcription, initiation	0.00116534	ENSMUSG00000013833/ENSMUSG00000069274/ENSMUSG00000059552/ENSMUSG00000036980/ENSMUSG00000069266/ENSMUSG00000017210/ENSMUSG00000022476/ENSMUSG00000061482/ENSMUSG00000079487/ENSMUSG00000002679/ENSMUSG00000060678/ENSMUSG00000060093/ENSMUSG00000060981/ENSMUSG00000058756
GO:0006750	glutathione biosynthetic process	0.00144316	ENSMUSG00000006345/ENSMUSG00000040471/ENSMUSG00000027610/ENSMUSG00000006344
GO:0010038	response to metal ion	0.00148292	ENSMUSG00000020325/ENSMUSG00000003617/ENSMUSG00000054934/ENSMUSG00000015950/ENSMUSG00000059552/ENSMUSG00000021629/ENSMUSG00000005672/ENSMUSG00000079110/ENSMUSG00000024112/ENSMUSG00000050697/ENSMUSG00000070348/ENSMUSG00000029015/ENSMUSG00000006611/ENSMUSG00000030271/ENSMUSG00000076441/ENSMUSG00000041431/ENSMUSG00000027610/ENSMUSG00000032293/ENSMUSG00000026335/ENSMUSG00000021109/ENSMUSG00000026193/…
GO:0000018	regulation of DNA recombination	0.00161266	ENSMUSG00000039994/ENSMUSG00000036181/ENSMUSG00000030254/ENSMUSG00000024151/ENSMUSG00000051627/ENSMUSG00000002052/ENSMUSG00000046295/ENSMUSG00000089669/ENSMUSG00000034206/ENSMUSG00000049539/ENSMUSG00000052565/ENSMUSG00000041346
GO:0002227	innate immune response in mucosa	0.0018431	ENSMUSG00000018102/ENSMUSG00000069268/ENSMUSG00000058385/ENSMUSG00000038274/ENSMUSG00000047246
GO:0033120	positive regulation of RNA splicing	0.00189872	ENSMUSG00000045193/ENSMUSG00000069565/ENSMUSG00000005198/ENSMUSG00000063550/ENSMUSG00000018379/ENSMUSG00000039878/ENSMUSG00000063511
GO:0019184	nonribosomal peptide biosynthetic process	0.00289007	ENSMUSG00000006345/ENSMUSG00000040471/ENSMUSG00000027610/ENSMUSG00000006344
GO:0019731	antibacterial humoral response	0.00296864	ENSMUSG00000020125/ENSMUSG00000018102/ENSMUSG00000069268/ENSMUSG00000058385/ENSMUSG00000038274/ENSMUSG00000047246
GO:0048026	positive regulation of mRNA splicing, via spliceosome	0.00297281	ENSMUSG00000045193/ENSMUSG00000069565/ENSMUSG00000063550/ENSMUSG00000039878/ENSMUSG00000063511
GO:0045652	regulation of megakaryocyte differentiation	0.00353074	ENSMUSG00000069274/ENSMUSG00000069266/ENSMUSG00000061482/ENSMUSG00000060678/ENSMUSG00000060093/ENSMUSG00000060981
GO:0030099	myeloid cell differentiation	0.00381653	ENSMUSG00000020325/ENSMUSG00000025383/ENSMUSG00000042029/ENSMUSG00000069274/ENSMUSG00000005672/ENSMUSG00000069266/ENSMUSG00000001280/ENSMUSG00000006705/ENSMUSG00000037664/ENSMUSG00000061482/ENSMUSG00000048546/ENSMUSG00000032293/ENSMUSG00000033871/ENSMUSG00000001288/ENSMUSG00000060678/ENSMUSG00000038067/ENSMUSG00000027210/ENSMUSG00000025373/ENSMUSG00000021109/ENSMUSG00000003070/ENSMUSG00000057729/…
GO:0043010	camera-type eye development	0.00399541	ENSMUSG00000027465/ENSMUSG00000019971/ENSMUSG00000025389/ENSMUSG00000036192/ENSMUSG00000001280/ENSMUSG00000070870/ENSMUSG00000006705/ENSMUSG00000070047/ENSMUSG00000029352/ENSMUSG00000037664/ENSMUSG00000042240/ENSMUSG00000044429/ENSMUSG00000064224/ENSMUSG00000025952/ENSMUSG00000001288/ENSMUSG00000042002/ENSMUSG00000073658/ENSMUSG00000021109/ENSMUSG00000096014/ENSMUSG00000031028/ENSMUSG00000067299/…
GO:0050685	positive regulation of mRNA processing	0.0041682	ENSMUSG00000045193/ENSMUSG00000069565/ENSMUSG00000063550/ENSMUSG00000041431/ENSMUSG00000039878/ENSMUSG00000063511
GO:1990778	protein localization to cell periphery	0.00445886	ENSMUSG00000003872/ENSMUSG00000032826/ENSMUSG00000000215/ENSMUSG00000022771/ENSMUSG00000019518/ENSMUSG00000028618/ENSMUSG00000040760/ENSMUSG00000024304/ENSMUSG00000073982/ENSMUSG00000020740/ENSMUSG00000058571/ENSMUSG00000037533/ENSMUSG00000053819/ENSMUSG00000030990/ENSMUSG00000074698/ENSMUSG00000035863/ENSMUSG00000040003/ENSMUSG00000036968/ENSMUSG00000003352/ENSMUSG00000031028/ENSMUSG00000101523/…
GO:0030219	megakaryocyte differentiation	0.0045786	ENSMUSG00000069274/ENSMUSG00000005672/ENSMUSG00000069266/ENSMUSG00000001280/ENSMUSG00000061482/ENSMUSG00000060678/ENSMUSG00000060093/ENSMUSG00000060981
GO:0045637	regulation of myeloid cell differentiation	0.00483458	ENSMUSG00000020325/ENSMUSG00000025383/ENSMUSG00000042029/ENSMUSG00000069274/ENSMUSG00000069266/ENSMUSG00000061482/ENSMUSG00000048546/ENSMUSG00000033871/ENSMUSG00000001288/ENSMUSG00000060678/ENSMUSG00000038067/ENSMUSG00000027210/ENSMUSG00000025373/ENSMUSG00000021109/ENSMUSG00000052155/ENSMUSG00000060093/ENSMUSG00000022831/ENSMUSG00000021250/ENSMUSG00000060981
GO:0031935	regulation of chromatin silencing	0.00488681	ENSMUSG00000005566/ENSMUSG00000036181/ENSMUSG00000051627/ENSMUSG00000052812/ENSMUSG00000049539/ENSMUSG00000052565
GO:0016584	nucleosome positioning	0.00510108	ENSMUSG00000036181/ENSMUSG00000051627/ENSMUSG00000049539/ENSMUSG00000052565
GO:0090307	mitotic spindle assembly	0.00513279	ENSMUSG00000036678/ENSMUSG00000000743/ENSMUSG00000032254/ENSMUSG00000025862/ENSMUSG00000021693/ENSMUSG00000030867/ENSMUSG00000035852/ENSMUSG00000033916
GO:0070199	establishment of protein localization to chromosome	0.00549675	ENSMUSG00000029447/ENSMUSG00000022234/ENSMUSG00000025374/ENSMUSG00000003868/ENSMUSG00000041346
GO:0034389	lipid particle organization	0.00654052	ENSMUSG00000022215/ENSMUSG00000027465/ENSMUSG00000025509/ENSMUSG00000030278
GO:0070200	establishment of protein localization to telomere	0.00654052	ENSMUSG00000029447/ENSMUSG00000022234/ENSMUSG00000025374/ENSMUSG00000041346
GO:0018200	peptidyl-glutamic acid modification	0.00659807	ENSMUSG00000066735/ENSMUSG00000030276/ENSMUSG00000022388/ENSMUSG00000031388/ENSMUSG00000040812
GO:0046676	negative regulation of insulin secretion	0.00759057	ENSMUSG00000054764/ENSMUSG00000022829/ENSMUSG00000020635/ENSMUSG00000035621/ENSMUSG00000035828/ENSMUSG00000009545/ENSMUSG00000051256
GO:1904375	regulation of protein localization to cell periphery	0.00791244	ENSMUSG00000000215/ENSMUSG00000028618/ENSMUSG00000040760/ENSMUSG00000073982/ENSMUSG00000058571/ENSMUSG00000053819/ENSMUSG00000074698/ENSMUSG00000040003/ENSMUSG00000036968/ENSMUSG00000101523/ENSMUSG00000030867/ENSMUSG00000035852/ENSMUSG00000020903
GO:0042398	cellular modified amino acid biosynthetic process	0.00868857	ENSMUSG00000006345/ENSMUSG00000040471/ENSMUSG00000027610/ENSMUSG00000006344/ENSMUSG00000020150/ENSMUSG00000026192
GO:0090169	regulation of spindle assembly	0.00924676	ENSMUSG00000002055/ENSMUSG00000000743/ENSMUSG00000025862/ENSMUSG00000030867/ENSMUSG00000033916
GO:0018205	peptidyl-lysine modification	0.009382	ENSMUSG00000028470/ENSMUSG00000005204/ENSMUSG00000005566/ENSMUSG00000036181/ENSMUSG00000079110/ENSMUSG00000051627/ENSMUSG00000002052/ENSMUSG00000042258/ENSMUSG00000031386/ENSMUSG00000020738/ENSMUSG00000027684/ENSMUSG00000050697/ENSMUSG00000048930/ENSMUSG00000024826/ENSMUSG00000027936/ENSMUSG00000017210/ENSMUSG00000001632/ENSMUSG00000038518/ENSMUSG00000030869/ENSMUSG00000052915/ENSMUSG00000041241/…
GO:0050684	regulation of mRNA processing	0.0102211	ENSMUSG00000045193/ENSMUSG00000069565/ENSMUSG00000039810/ENSMUSG00000002052/ENSMUSG00000005506/ENSMUSG00000063550/ENSMUSG00000041431/ENSMUSG00000018379/ENSMUSG00000078184/ENSMUSG00000011960/ENSMUSG00000039878/ENSMUSG00000078134/ENSMUSG00000063511
GO:0045815	positive regulation of gene expression, epigenetic	0.0108118	ENSMUSG00000036181/ENSMUSG00000051627/ENSMUSG00000052812/ENSMUSG00000049539/ENSMUSG00000052565
GO:0006488	dolichol-linked oligosaccharide biosynthetic process	0.0109195	ENSMUSG00000012117/ENSMUSG00000035845/ENSMUSG00000041718
GO:0031468	nuclear envelope reassembly	0.0109195	ENSMUSG00000020634/ENSMUSG00000029501/ENSMUSG00000033916
GO:0033275	actin-myosin filament sliding	0.0109195	ENSMUSG00000039824/ENSMUSG00000090841/ENSMUSG00000091898
GO:1904851	positive regulation of establishment of protein localization to telomere	0.0109195	ENSMUSG00000029447/ENSMUSG00000022234/ENSMUSG00000041346
GO:0043462	regulation of ATPase activity	0.0109619	ENSMUSG00000041329/ENSMUSG00000045730/ENSMUSG00000059412/ENSMUSG00000020483/ENSMUSG00000021037/ENSMUSG00000028464/ENSMUSG00000026203/ENSMUSG00000091898/ENSMUSG00000039065
GO:1903827	regulation of cellular protein localization	0.0112051	ENSMUSG00000019971/ENSMUSG00000000215/ENSMUSG00000005566/ENSMUSG00000029447/ENSMUSG00000028618/ENSMUSG00000002052/ENSMUSG00000040760/ENSMUSG00000024304/ENSMUSG00000038312/ENSMUSG00000050697/ENSMUSG00000073399/ENSMUSG00000073982/ENSMUSG00000030272/ENSMUSG00000030824/ENSMUSG00000006611/ENSMUSG00000022234/ENSMUSG00000058571/ENSMUSG00000040652/ENSMUSG00000053819/ENSMUSG00000027253/ENSMUSG00000074698/…
GO:2000273	positive regulation of signaling receptor activity	0.0112257	ENSMUSG00000042029/ENSMUSG00000015950/ENSMUSG00000045730/ENSMUSG00000006611/ENSMUSG00000031302/ENSMUSG00000042453
GO:0070059	intrinsic apoptotic signaling pathway in response to endoplasmic reticulum stress	0.0115953	ENSMUSG00000000215/ENSMUSG00000032715/ENSMUSG00000059552/ENSMUSG00000030866/ENSMUSG00000028466/ENSMUSG00000027540/ENSMUSG00000003873/ENSMUSG00000024807
GO:0002385	mucosal immune response	0.0125484	ENSMUSG00000018102/ENSMUSG00000069268/ENSMUSG00000058385/ENSMUSG00000038274/ENSMUSG00000047246
GO:0086009	membrane repolarization	0.0126726	ENSMUSG00000041329/ENSMUSG00000032826/ENSMUSG00000009545/ENSMUSG00000003352/ENSMUSG00000024589/ENSMUSG00000005103
GO:0051053	negative regulation of DNA metabolic process	0.0127273	ENSMUSG00000005566/ENSMUSG00000039994/ENSMUSG00000036181/ENSMUSG00000059552/ENSMUSG00000030254/ENSMUSG00000024151/ENSMUSG00000051627/ENSMUSG00000046295/ENSMUSG00000030271/ENSMUSG00000041064/ENSMUSG00000034206/ENSMUSG00000025862/ENSMUSG00000049539/ENSMUSG00000052565
GO:0034976	response to endoplasmic reticulum stress	0.0128222	ENSMUSG00000034126/ENSMUSG00000000215/ENSMUSG00000027938/ENSMUSG00000042743/ENSMUSG00000032715/ENSMUSG00000059552/ENSMUSG00000030909/ENSMUSG00000038312/ENSMUSG00000070348/ENSMUSG00000030866/ENSMUSG00000039100/ENSMUSG00000028466/ENSMUSG00000022769/ENSMUSG00000027540/ENSMUSG00000026203/ENSMUSG00000036676/ENSMUSG00000003873/ENSMUSG00000040435/ENSMUSG00000024807
GO:0007601	visual perception	0.0134543	ENSMUSG00000023959/ENSMUSG00000025389/ENSMUSG00000036192/ENSMUSG00000070870/ENSMUSG00000029352/ENSMUSG00000042240/ENSMUSG00000044429/ENSMUSG00000025952/ENSMUSG00000073658/ENSMUSG00000002058/ENSMUSG00000024575/ENSMUSG00000067299/ENSMUSG00000035504/ENSMUSG00000038135
GO:0045197	establishment or maintenance of epithelial cell apical/basal polarity	0.0142455	ENSMUSG00000003872/ENSMUSG00000090935/ENSMUSG00000070047/ENSMUSG00000021139/ENSMUSG00000063681/ENSMUSG00000005103
GO:0070306	lens fiber cell differentiation	0.0144643	ENSMUSG00000027465/ENSMUSG00000037664/ENSMUSG00000073658/ENSMUSG00000067299/ENSMUSG00000024041
GO:0099068	postsynapse assembly	0.0144643	ENSMUSG00000024304/ENSMUSG00000027253/ENSMUSG00000040003/ENSMUSG00000031302/ENSMUSG00000042453
GO:0070203	regulation of establishment of protein localization to telomere	0.0144732	ENSMUSG00000029447/ENSMUSG00000022234/ENSMUSG00000041346
GO:0071281	cellular response to iron ion	0.0144732	ENSMUSG00000006611/ENSMUSG00000041431/ENSMUSG00000032293
GO:1904251	regulation of bile acid metabolic process	0.0144732	ENSMUSG00000005672/ENSMUSG00000031073/ENSMUSG00000020889
GO:0007050	cell cycle arrest	0.0146302	ENSMUSG00000021585/ENSMUSG00000059552/ENSMUSG00000024151/ENSMUSG00000044820/ENSMUSG00000070348/ENSMUSG00000030866/ENSMUSG00000037664/ENSMUSG00000025507/ENSMUSG00000040463/ENSMUSG00000040003/ENSMUSG00000074637/ENSMUSG00000042903/ENSMUSG00000095789
GO:0070734	histone H3-K27 methylation	0.0149006	ENSMUSG00000036181/ENSMUSG00000051627/ENSMUSG00000002052/ENSMUSG00000052565
GO:1901673	regulation of mitotic spindle assembly	0.0149006	ENSMUSG00000000743/ENSMUSG00000025862/ENSMUSG00000030867/ENSMUSG00000033916
GO:0048592	eye morphogenesis	0.0150042	ENSMUSG00000027465/ENSMUSG00000019971/ENSMUSG00000036192/ENSMUSG00000001280/ENSMUSG00000070047/ENSMUSG00000001288/ENSMUSG00000042002/ENSMUSG00000073658/ENSMUSG00000021109/ENSMUSG00000040632/ENSMUSG00000096014/ENSMUSG00000003873/ENSMUSG00000063681/ENSMUSG00000024041
GO:0000281	mitotic cytokinesis	0.0151339	ENSMUSG00000000743/ENSMUSG00000029516/ENSMUSG00000032254/ENSMUSG00000002058/ENSMUSG00000025371/ENSMUSG00000027937/ENSMUSG00000030867/ENSMUSG00000033916
GO:0048024	regulation of mRNA splicing, via spliceosome	0.0157518	ENSMUSG00000045193/ENSMUSG00000069565/ENSMUSG00000039810/ENSMUSG00000005506/ENSMUSG00000063550/ENSMUSG00000018379/ENSMUSG00000078184/ENSMUSG00000039878/ENSMUSG00000078134/ENSMUSG00000063511
GO:0070972	protein localization to endoplasmic reticulum	0.0159237	ENSMUSG00000032826/ENSMUSG00000003378/ENSMUSG00000042743/ENSMUSG00000026197/ENSMUSG00000022474/ENSMUSG00000020671/ENSMUSG00000040435
GO:0042391	regulation of membrane potential	0.0161436	ENSMUSG00000041329/ENSMUSG00000032826/ENSMUSG00000024462/ENSMUSG00000064329/ENSMUSG00000003378/ENSMUSG00000054934/ENSMUSG00000041710/ENSMUSG00000045730/ENSMUSG00000024112/ENSMUSG00000020635/ENSMUSG00000040907/ENSMUSG00000029015/ENSMUSG00000035594/ENSMUSG00000053819/ENSMUSG00000029503/ENSMUSG00000009545/ENSMUSG00000032303/ENSMUSG00000050138/ENSMUSG00000041241/ENSMUSG00000029205/ENSMUSG00000003352/…
GO:0002251	organ or tissue specific immune response	0.0165669	ENSMUSG00000018102/ENSMUSG00000069268/ENSMUSG00000058385/ENSMUSG00000038274/ENSMUSG00000047246
GO:0050953	sensory perception of light stimulus	0.0166877	ENSMUSG00000023959/ENSMUSG00000025389/ENSMUSG00000036192/ENSMUSG00000070870/ENSMUSG00000029352/ENSMUSG00000042240/ENSMUSG00000044429/ENSMUSG00000025952/ENSMUSG00000073658/ENSMUSG00000002058/ENSMUSG00000024575/ENSMUSG00000067299/ENSMUSG00000035504/ENSMUSG00000038135
GO:0015980	energy derivation by oxidation of organic compounds	0.0173212	ENSMUSG00000025537/ENSMUSG00000000215/ENSMUSG00000059552/ENSMUSG00000005683/ENSMUSG00000010760/ENSMUSG00000041431/ENSMUSG00000031818/ENSMUSG00000032293/ENSMUSG00000040463/ENSMUSG00000021913/ENSMUSG00000019082/ENSMUSG00000021109/ENSMUSG00000003865/ENSMUSG00000020889/ENSMUSG00000003873/ENSMUSG00000027282/ENSMUSG00000048583/ENSMUSG00000022477/ENSMUSG00000020153
GO:0050731	positive regulation of peptidyl-tyrosine phosphorylation	0.0175414	ENSMUSG00000000215/ENSMUSG00000025383/ENSMUSG00000042029/ENSMUSG00000015950/ENSMUSG00000059552/ENSMUSG00000005672/ENSMUSG00000042258/ENSMUSG00000048915/ENSMUSG00000027253/ENSMUSG00000038067/ENSMUSG00000018166/ENSMUSG00000002058/ENSMUSG00000027540/ENSMUSG00000042453/ENSMUSG00000048583/ENSMUSG00000022831
GO:0045638	negative regulation of myeloid cell differentiation	0.0180644	ENSMUSG00000020325/ENSMUSG00000042029/ENSMUSG00000069274/ENSMUSG00000069266/ENSMUSG00000061482/ENSMUSG00000048546/ENSMUSG00000060678/ENSMUSG00000027210/ENSMUSG00000060093/ENSMUSG00000060981
GO:0006490	oligosaccharide-lipid intermediate biosynthetic process	0.0186038	ENSMUSG00000012117/ENSMUSG00000035845/ENSMUSG00000041718
GO:0014733	regulation of skeletal muscle adaptation	0.0186038	ENSMUSG00000015942/ENSMUSG00000023079/ENSMUSG00000091898
GO:0016446	somatic hypermutation of immunoglobulin genes	0.0186038	ENSMUSG00000039748/ENSMUSG00000024151/ENSMUSG00000034206
GO:0070202	regulation of establishment of protein localization to chromosome	0.0186038	ENSMUSG00000029447/ENSMUSG00000022234/ENSMUSG00000041346
GO:0060306	regulation of membrane repolarization	0.018863	ENSMUSG00000032826/ENSMUSG00000009545/ENSMUSG00000003352/ENSMUSG00000024589/ENSMUSG00000005103
GO:0043113	receptor clustering	0.0191775	ENSMUSG00000003378/ENSMUSG00000090935/ENSMUSG00000024304/ENSMUSG00000021139/ENSMUSG00000027253/ENSMUSG00000040003/ENSMUSG00000042453
GO:0090278	negative regulation of peptide hormone secretion	0.0191775	ENSMUSG00000054764/ENSMUSG00000022829/ENSMUSG00000020635/ENSMUSG00000035621/ENSMUSG00000035828/ENSMUSG00000009545/ENSMUSG00000051256
GO:2001251	negative regulation of chromosome organization	0.0193077	ENSMUSG00000036181/ENSMUSG00000051627/ENSMUSG00000002052/ENSMUSG00000052812/ENSMUSG00000038379/ENSMUSG00000038518/ENSMUSG00000041431/ENSMUSG00000027379/ENSMUSG00000041064/ENSMUSG00000031388/ENSMUSG00000049539/ENSMUSG00000030867/ENSMUSG00000052565
GO:0035967	cellular response to topologically incorrect protein	0.0193102	ENSMUSG00000034126/ENSMUSG00000027938/ENSMUSG00000070348/ENSMUSG00000030866/ENSMUSG00000035890/ENSMUSG00000028466/ENSMUSG00000022769/ENSMUSG00000027540/ENSMUSG00000003873/ENSMUSG00000040435
GO:0034502	protein localization to chromosome	0.0203371	ENSMUSG00000029447/ENSMUSG00000024151/ENSMUSG00000036928/ENSMUSG00000038379/ENSMUSG00000022234/ENSMUSG00000025374/ENSMUSG00000003868/ENSMUSG00000030867/ENSMUSG00000041346
GO:1902275	regulation of chromatin organization	0.0210813	ENSMUSG00000005566/ENSMUSG00000036181/ENSMUSG00000034271/ENSMUSG00000059552/ENSMUSG00000051627/ENSMUSG00000002052/ENSMUSG00000052812/ENSMUSG00000042258/ENSMUSG00000048930/ENSMUSG00000038518/ENSMUSG00000041431/ENSMUSG00000049539/ENSMUSG00000003868/ENSMUSG00000048583/ENSMUSG00000019982/ENSMUSG00000052565
GO:0042176	regulation of protein catabolic process	0.0226117	ENSMUSG00000000215/ENSMUSG00000022216/ENSMUSG00000032715/ENSMUSG00000028468/ENSMUSG00000028954/ENSMUSG00000074247/ENSMUSG00000020738/ENSMUSG00000038312/ENSMUSG00000073399/ENSMUSG00000027879/ENSMUSG00000006611/ENSMUSG00000020740/ENSMUSG00000040652/ENSMUSG00000017221/ENSMUSG00000079197/ENSMUSG00000074698/ENSMUSG00000028932/ENSMUSG00000025373/ENSMUSG00000025371/ENSMUSG00000020634/ENSMUSG00000026203/…
GO:1903706	regulation of hemopoiesis	0.0226117	ENSMUSG00000020325/ENSMUSG00000002057/ENSMUSG00000025383/ENSMUSG00000042029/ENSMUSG00000069274/ENSMUSG00000069266/ENSMUSG00000024826/ENSMUSG00000046295/ENSMUSG00000049410/ENSMUSG00000061482/ENSMUSG00000048546/ENSMUSG00000035992/ENSMUSG00000033871/ENSMUSG00000001288/ENSMUSG00000060678/ENSMUSG00000038067/ENSMUSG00000027210/ENSMUSG00000025373/ENSMUSG00000021109/ENSMUSG00000032815/ENSMUSG00000031304/…
GO:0032386	regulation of intracellular transport	0.0230898	ENSMUSG00000027465/ENSMUSG00000019971/ENSMUSG00000005566/ENSMUSG00000003378/ENSMUSG00000030172/ENSMUSG00000045730/ENSMUSG00000002052/ENSMUSG00000002055/ENSMUSG00000022829/ENSMUSG00000038312/ENSMUSG00000034848/ENSMUSG00000050697/ENSMUSG00000002395/ENSMUSG00000030272/ENSMUSG00000030824/ENSMUSG00000057531/ENSMUSG00000035594/ENSMUSG00000040652/ENSMUSG00000029503/ENSMUSG00000027540/ENSMUSG00000003352/…
GO:0002566	somatic diversification of immune receptors via somatic mutation	0.023318	ENSMUSG00000039748/ENSMUSG00000024151/ENSMUSG00000034206
GO:0010248	establishment or maintenance of transmembrane electrochemical gradient	0.023318	ENSMUSG00000041329/ENSMUSG00000040907/ENSMUSG00000003873
GO:0030007	cellular potassium ion homeostasis	0.023318	ENSMUSG00000041329/ENSMUSG00000040907/ENSMUSG00000053819
GO:0035733	hepatic stellate cell activation	0.023318	ENSMUSG00000003644/ENSMUSG00000020889/ENSMUSG00000019982
GO:0048755	branching morphogenesis of a nerve	0.023318	ENSMUSG00000028289/ENSMUSG00000039852/ENSMUSG00000033618
GO:0070307	lens fiber cell development	0.023318	ENSMUSG00000027465/ENSMUSG00000073658/ENSMUSG00000024041
GO:1904816	positive regulation of protein localization to chromosome, telomeric region	0.023318	ENSMUSG00000029447/ENSMUSG00000022234/ENSMUSG00000041346
GO:2000650	negative regulation of sodium ion transmembrane transporter activity	0.023318	ENSMUSG00000059412/ENSMUSG00000053819/ENSMUSG00000024589
GO:0010039	response to iron ion	0.0240598	ENSMUSG00000070348/ENSMUSG00000006611/ENSMUSG00000041431/ENSMUSG00000032293/ENSMUSG00000021109
GO:0010955	negative regulation of protein processing	0.0240598	ENSMUSG00000028618/ENSMUSG00000021585/ENSMUSG00000025860/ENSMUSG00000026399/ENSMUSG00000046032
GO:1903318	negative regulation of protein maturation	0.0240598	ENSMUSG00000028618/ENSMUSG00000021585/ENSMUSG00000025860/ENSMUSG00000026399/ENSMUSG00000046032
GO:0061844	antimicrobial humoral immune response mediated by antimicrobial peptide	0.0241659	ENSMUSG00000020125/ENSMUSG00000018102/ENSMUSG00000069268/ENSMUSG00000058385/ENSMUSG00000038274/ENSMUSG00000047246
GO:1903861	positive regulation of dendrite extension	0.0242505	ENSMUSG00000041241/ENSMUSG00000030270/ENSMUSG00000024589/ENSMUSG00000022212
GO:0006367	transcription initiation from RNA polymerase II promoter	0.0248882	ENSMUSG00000013833/ENSMUSG00000059552/ENSMUSG00000036980/ENSMUSG00000017210/ENSMUSG00000079487/ENSMUSG00000002679/ENSMUSG00000058756
GO:0033044	regulation of chromosome organization	0.0250176	ENSMUSG00000005566/ENSMUSG00000029447/ENSMUSG00000036181/ENSMUSG00000034271/ENSMUSG00000059552/ENSMUSG00000051627/ENSMUSG00000002052/ENSMUSG00000052812/ENSMUSG00000042258/ENSMUSG00000048930/ENSMUSG00000038379/ENSMUSG00000022234/ENSMUSG00000038518/ENSMUSG00000041431/ENSMUSG00000027379/ENSMUSG00000041064/ENSMUSG00000025374/ENSMUSG00000031388/ENSMUSG00000049539/ENSMUSG00000003868/ENSMUSG00000048583/…
GO:0045786	negative regulation of cell cycle	0.0258647	ENSMUSG00000031820/ENSMUSG00000039994/ENSMUSG00000021585/ENSMUSG00000059552/ENSMUSG00000024151/ENSMUSG00000036980/ENSMUSG00000000743/ENSMUSG00000046447/ENSMUSG00000044820/ENSMUSG00000038379/ENSMUSG00000070348/ENSMUSG00000030866/ENSMUSG00000037664/ENSMUSG00000041431/ENSMUSG00000027379/ENSMUSG00000025507/ENSMUSG00000040463/ENSMUSG00000025374/ENSMUSG00000040003/ENSMUSG00000031388/ENSMUSG00000074637/…
GO:0007051	spindle organization	0.0261003	ENSMUSG00000036678/ENSMUSG00000002055/ENSMUSG00000000743/ENSMUSG00000040549/ENSMUSG00000041431/ENSMUSG00000058290/ENSMUSG00000032254/ENSMUSG00000025862/ENSMUSG00000021693/ENSMUSG00000030867/ENSMUSG00000035852/ENSMUSG00000005732/ENSMUSG00000038170/ENSMUSG00000033916
GO:0060079	excitatory postsynaptic potential	0.0264975	ENSMUSG00000003378/ENSMUSG00000045730/ENSMUSG00000035594/ENSMUSG00000029503/ENSMUSG00000032303/ENSMUSG00000029205/ENSMUSG00000003352/ENSMUSG00000031302/ENSMUSG00000042453/ENSMUSG00000025372
GO:0035088	establishment or maintenance of apical/basal cell polarity	0.0265916	ENSMUSG00000003872/ENSMUSG00000090935/ENSMUSG00000070047/ENSMUSG00000021139/ENSMUSG00000063681/ENSMUSG00000005103
GO:0061245	establishment or maintenance of bipolar cell polarity	0.0265916	ENSMUSG00000003872/ENSMUSG00000090935/ENSMUSG00000070047/ENSMUSG00000021139/ENSMUSG00000063681/ENSMUSG00000005103
GO:0072350	tricarboxylic acid metabolic process	0.0269713	ENSMUSG00000005683/ENSMUSG00000076441/ENSMUSG00000032293/ENSMUSG00000021913/ENSMUSG00000022477
GO:2000463	positive regulation of excitatory postsynaptic potential	0.0269713	ENSMUSG00000045730/ENSMUSG00000003352/ENSMUSG00000031302/ENSMUSG00000042453/ENSMUSG00000025372
GO:1905268	negative regulation of chromatin organization	0.0270254	ENSMUSG00000036181/ENSMUSG00000051627/ENSMUSG00000002052/ENSMUSG00000052812/ENSMUSG00000038518/ENSMUSG00000049539/ENSMUSG00000052565
GO:0050796	regulation of insulin secretion	0.0273485	ENSMUSG00000054764/ENSMUSG00000042258/ENSMUSG00000022829/ENSMUSG00000020635/ENSMUSG00000035621/ENSMUSG00000048915/ENSMUSG00000035828/ENSMUSG00000040618/ENSMUSG00000009545/ENSMUSG00000021109/ENSMUSG00000020889/ENSMUSG00000051256/ENSMUSG00000050824/ENSMUSG00000010505
GO:0042593	glucose homeostasis	0.027648	ENSMUSG00000000215/ENSMUSG00000003378/ENSMUSG00000036792/ENSMUSG00000022829/ENSMUSG00000020635/ENSMUSG00000050697/ENSMUSG00000027936/ENSMUSG00000048915/ENSMUSG00000035828/ENSMUSG00000040618/ENSMUSG00000104158/ENSMUSG00000021109/ENSMUSG00000050966/ENSMUSG00000042903/ENSMUSG00000020889/ENSMUSG00000051256/ENSMUSG00000026204/ENSMUSG00000030168/ENSMUSG00000050824/ENSMUSG00000010505
GO:0072594	establishment of protein localization to organelle	0.0277457	ENSMUSG00000005566/ENSMUSG00000029447/ENSMUSG00000019518/ENSMUSG00000042743/ENSMUSG00000059552/ENSMUSG00000040760/ENSMUSG00000050697/ENSMUSG00000022234/ENSMUSG00000063550/ENSMUSG00000026197/ENSMUSG00000020739/ENSMUSG00000024833/ENSMUSG00000025374/ENSMUSG00000022474/ENSMUSG00000002319/ENSMUSG00000042590/ENSMUSG00000003868/ENSMUSG00000003873/ENSMUSG00000018774/ENSMUSG00000027282/ENSMUSG00000020671/…
GO:0002089	lens morphogenesis in camera-type eye	0.0280013	ENSMUSG00000027465/ENSMUSG00000073658/ENSMUSG00000096014/ENSMUSG00000024041
GO:0043171	peptide catabolic process	0.0280013	ENSMUSG00000006345/ENSMUSG00000006344/ENSMUSG00000021583/ENSMUSG00000014852
GO:0050832	defense response to fungus	0.0280013	ENSMUSG00000015950/ENSMUSG00000020125/ENSMUSG00000051256/ENSMUSG00000030281
GO:0051123	RNA polymerase II transcriptional preinitiation complex assembly	0.0280013	ENSMUSG00000059552/ENSMUSG00000036980/ENSMUSG00000002679/ENSMUSG00000058756
GO:2000311	regulation of AMPA receptor activity	0.0280013	ENSMUSG00000046182/ENSMUSG00000045730/ENSMUSG00000031302/ENSMUSG00000042453
GO:0034637	cellular carbohydrate biosynthetic process	0.0282939	ENSMUSG00000025537/ENSMUSG00000000215/ENSMUSG00000040618/ENSMUSG00000003865/ENSMUSG00000020889/ENSMUSG00000022991/ENSMUSG00000048583/ENSMUSG00000027198
GO:0032793	positive regulation of CREB transcription factor activity	0.0286164	ENSMUSG00000027936/ENSMUSG00000007591/ENSMUSG00000042453
GO:1900402	regulation of carbohydrate metabolic process by regulation of transcription from RNA polymerase II promoter	0.0286164	ENSMUSG00000059552/ENSMUSG00000020889/ENSMUSG00000027751
GO:0033500	carbohydrate homeostasis	0.0286572	ENSMUSG00000000215/ENSMUSG00000003378/ENSMUSG00000036792/ENSMUSG00000022829/ENSMUSG00000020635/ENSMUSG00000050697/ENSMUSG00000027936/ENSMUSG00000048915/ENSMUSG00000035828/ENSMUSG00000040618/ENSMUSG00000104158/ENSMUSG00000021109/ENSMUSG00000050966/ENSMUSG00000042903/ENSMUSG00000020889/ENSMUSG00000051256/ENSMUSG00000026204/ENSMUSG00000030168/ENSMUSG00000050824/ENSMUSG00000010505
GO:0030968	endoplasmic reticulum unfolded protein response	0.0292839	ENSMUSG00000027938/ENSMUSG00000070348/ENSMUSG00000030866/ENSMUSG00000028466/ENSMUSG00000027540/ENSMUSG00000003873/ENSMUSG00000040435
GO:0071156	regulation of cell cycle arrest	0.0292839	ENSMUSG00000021585/ENSMUSG00000059552/ENSMUSG00000070348/ENSMUSG00000025507/ENSMUSG00000040463/ENSMUSG00000042903/ENSMUSG00000095789
GO:1901607	alpha-amino acid biosynthetic process	0.0292839	ENSMUSG00000044005/ENSMUSG00000006345/ENSMUSG00000072919/ENSMUSG00000076441/ENSMUSG00000020150/ENSMUSG00000029446/ENSMUSG00000024039
GO:1905475	regulation of protein localization to membrane	0.0293279	ENSMUSG00000000215/ENSMUSG00000028618/ENSMUSG00000040760/ENSMUSG00000024304/ENSMUSG00000073982/ENSMUSG00000058571/ENSMUSG00000053819/ENSMUSG00000027253/ENSMUSG00000074698/ENSMUSG00000040003/ENSMUSG00000036968/ENSMUSG00000003352/ENSMUSG00000101523/ENSMUSG00000029510/ENSMUSG00000020903
GO:1902116	negative regulation of organelle assembly	0.0300977	ENSMUSG00000056121/ENSMUSG00000027879/ENSMUSG00000020212/ENSMUSG00000033862/ENSMUSG00000033916
[truncated: 69 more rows]

## Sheet: P10.5_P0.5.DE lncRNA_cis_GO
GOID	Description	pvalue	geneID
[truncated: 126 more rows]

## Sheet: P60_P10.5.DE lncRNA_cis_GO
GOID	Description	pvalue	geneID
[truncated: 170 more rows]

## Sheet: CO-DE lncRNA_trans_GOenrich
GOID	Description	pvalue	geneID
[truncated: 450 more rows]
