# Supplementary material for: Integrative transcriptomic profiling of ncRNAs and mRNAs in developing mouse lens
Source: Front Genet. 2024 Jun 12;15:1405715. doi: 10.3389/fgene.2024.1405715 (PMC11199715; doi:10.3389/fgene.2024.1405715)
Supplement: Supplementary file 4 [file Table6.XLSX]

## Sheet: The common-DE mRNAs
gene_id
ENSMUSG00000048582
ENSMUSG00000052387
ENSMUSG00000049908
ENSMUSG00000028736
ENSMUSG00000093639
ENSMUSG00000026253
ENSMUSG00000006546
ENSMUSG00000010175
ENSMUSG00000029096
ENSMUSG00000025389
ENSMUSG00000004872
ENSMUSG00000079110
ENSMUSG00000036816
ENSMUSG00000036256
ENSMUSG00000066975
ENSMUSG00000038135
ENSMUSG00000030772
ENSMUSG00000019867
ENSMUSG00000055026
ENSMUSG00000023336
ENSMUSG00000038132
ENSMUSG00000032556
ENSMUSG00000024076
ENSMUSG00000044468
ENSMUSG00000036192
ENSMUSG00000032060
ENSMUSG00000045515
XLOC_056196
ENSMUSG00000033501
ENSMUSG00000041078
ENSMUSG00000055435
ENSMUSG00000024659
ENSMUSG00000041534
ENSMUSG00000029352
ENSMUSG00000014603
ENSMUSG00000031965
ENSMUSG00000032291
ENSMUSG00000024074
ENSMUSG00000037161
ENSMUSG00000032908
ENSMUSG00000032648
ENSMUSG00000024376
ENSMUSG00000059900
ENSMUSG00000023906
ENSMUSG00000025586
ENSMUSG00000007888
ENSMUSG00000035517
ENSMUSG00000063887
ENSMUSG00000031273
ENSMUSG00000009378
ENSMUSG00000032373
ENSMUSG00000051367
ENSMUSG00000013584
ENSMUSG00000026879
ENSMUSG00000036586
ENSMUSG00000040310
ENSMUSG00000042684
ENSMUSG00000044726
ENSMUSG00000020435
ENSMUSG00000053399
ENSMUSG00000073658
ENSMUSG00000021390
ENSMUSG00000036602
ENSMUSG00000053141
ENSMUSG00000018263
ENSMUSG00000033249
ENSMUSG00000031688
ENSMUSG00000055653
ENSMUSG00000040136
XLOC_056109
ENSMUSG00000024388
ENSMUSG00000024134
ENSMUSG00000030554
ENSMUSG00000031963
ENSMUSG00000038732
ENSMUSG00000028031
ENSMUSG00000031351
ENSMUSG00000036412
ENSMUSG00000043298
ENSMUSG00000023031
ENSMUSG00000022180
ENSMUSG00000021221
ENSMUSG00000062200
ENSMUSG00000046854
ENSMUSG00000055540
ENSMUSG00000032826
ENSMUSG00000004415
ENSMUSG00000021373
ENSMUSG00000018569
ENSMUSG00000032482
ENSMUSG00000042529
ENSMUSG00000027276
ENSMUSG00000022367
ENSMUSG00000027996
ENSMUSG00000024087
ENSMUSG00000028909
ENSMUSG00000041592
ENSMUSG00000021099
ENSMUSG00000037855
ENSMUSG00000048485
ENSMUSG00000078949
ENSMUSG00000039410
ENSMUSG00000022037
ENSMUSG00000027610
ENSMUSG00000091712
ENSMUSG00000026586
ENSMUSG00000021699
ENSMUSG00000032394
ENSMUSG00000045394
ENSMUSG00000027004
ENSMUSG00000022286
ENSMUSG00000039782
ENSMUSG00000041771
ENSMUSG00000027420
ENSMUSG00000018166
ENSMUSG00000049122
ENSMUSG00000029755
ENSMUSG00000043439
ENSMUSG00000019906
ENSMUSG00000045838
ENSMUSG00000047591
ENSMUSG00000001542
ENSMUSG00000057777
ENSMUSG00000022861
ENSMUSG00000026494
ENSMUSG00000048636
ENSMUSG00000000394
ENSMUSG00000034777
ENSMUSG00000061080
ENSMUSG00000056427
ENSMUSG00000036264
ENSMUSG00000047501
ENSMUSG00000003070
ENSMUSG00000042002
ENSMUSG00000063458
ENSMUSG00000055874
ENSMUSG00000061048
ENSMUSG00000020681
ENSMUSG00000030717
ENSMUSG00000073551
ENSMUSG00000017400
ENSMUSG00000035799
ENSMUSG00000026259
ENSMUSG00000031596
ENSMUSG00000028707
ENSMUSG00000042812
ENSMUSG00000070498
ENSMUSG00000021314
ENSMUSG00000035964
ENSMUSG00000021061
ENSMUSG00000030905
ENSMUSG00000084989
ENSMUSG00000019982
ENSMUSG00000026674
ENSMUSG00000092210
ENSMUSG00000056222
ENSMUSG00000032076
XLOC_041676
ENSMUSG00000048126
ENSMUSG00000030309
ENSMUSG00000043496
ENSMUSG00000027833
ENSMUSG00000068617
ENSMUSG00000061535
ENSMUSG00000028019
ENSMUSG00000036904
ENSMUSG00000076441
ENSMUSG00000068999
ENSMUSG00000032530
ENSMUSG00000053475
ENSMUSG00000037138
ENSMUSG00000001827
ENSMUSG00000004668
ENSMUSG00000028518
ENSMUSG00000072720
ENSMUSG00000020475
ENSMUSG00000021071
ENSMUSG00000021732
ENSMUSG00000026235
ENSMUSG00000000567
ENSMUSG00000052217
ENSMUSG00000052372
ENSMUSG00000032092
ENSMUSG00000003153
ENSMUSG00000041237
ENSMUSG00000020950
ENSMUSG00000063600
ENSMUSG00000045348
ENSMUSG00000073802
ENSMUSG00000050587
ENSMUSG00000030283
ENSMUSG00000092035
ENSMUSG00000018217
ENSMUSG00000031762
ENSMUSG00000027864
ENSMUSG00000027962
ENSMUSG00000028640
ENSMUSG00000074622
ENSMUSG00000044519
ENSMUSG00000043969
ENSMUSG00000016262
ENSMUSG00000042453
ENSMUSG00000041301
ENSMUSG00000029343
ENSMUSG00000025006
ENSMUSG00000004885
ENSMUSG00000019929
ENSMUSG00000070473
ENSMUSG00000020598
ENSMUSG00000060224
ENSMUSG00000063063
ENSMUSG00000048120
ENSMUSG00000061353
ENSMUSG00000015533
ENSMUSG00000030800
ENSMUSG00000042821
ENSMUSG00000028370
ENSMUSG00000041798
ENSMUSG00000096146
ENSMUSG00000044548
ENSMUSG00000035493
ENSMUSG00000049252
ENSMUSG00000019278
ENSMUSG00000054675
ENSMUSG00000020053
ENSMUSG00000026479
ENSMUSG00000057315
ENSMUSG00000028328
ENSMUSG00000046805
ENSMUSG00000025496
ENSMUSG00000027547
ENSMUSG00000044447
ENSMUSG00000032717
ENSMUSG00000039476
ENSMUSG00000034224
ENSMUSG00000036617
ENSMUSG00000004665
ENSMUSG00000031997
ENSMUSG00000022231
ENSMUSG00000060675
ENSMUSG00000038242
ENSMUSG00000032268
ENSMUSG00000052560
ENSMUSG00000022376
ENSMUSG00000033342
ENSMUSG00000031995
ENSMUSG00000036913
ENSMUSG00000039208
ENSMUSG00000090581
ENSMUSG00000031383
ENSMUSG00000021306
ENSMUSG00000027695
ENSMUSG00000039323
ENSMUSG00000057706
ENSMUSG00000022665
ENSMUSG00000033007
ENSMUSG00000028497
ENSMUSG00000037071
ENSMUSG00000021614
ENSMUSG00000024211
ENSMUSG00000052504
ENSMUSG00000067242
ENSMUSG00000039691
ENSMUSG00000036528
ENSMUSG00000071369
ENSMUSG00000042662
ENSMUSG00000033633
ENSMUSG00000021367
ENSMUSG00000043456
ENSMUSG00000032303
ENSMUSG00000022040
ENSMUSG00000031734
ENSMUSG00000026712
ENSMUSG00000073988
ENSMUSG00000057060
ENSMUSG00000067455
ENSMUSG00000030873
ENSMUSG00000068196
ENSMUSG00000043897
ENSMUSG00000044951
ENSMUSG00000030246
ENSMUSG00000070870
ENSMUSG00000069085
ENSMUSG00000025085
ENSMUSG00000038156
ENSMUSG00000067276
ENSMUSG00000006269
ENSMUSG00000024621
ENSMUSG00000029371
ENSMUSG00000037661
ENSMUSG00000021337
ENSMUSG00000029919
ENSMUSG00000042367
ENSMUSG00000038642
ENSMUSG00000042870
ENSMUSG00000028919
ENSMUSG00000020363
ENSMUSG00000023913
ENSMUSG00000040536
ENSMUSG00000034115
ENSMUSG00000095139
ENSMUSG00000022483
ENSMUSG00000087588
ENSMUSG00000040728
ENSMUSG00000051456
ENSMUSG00000043895
ENSMUSG00000028121
ENSMUSG00000043013
ENSMUSG00000047446
ENSMUSG00000000320
ENSMUSG00000004730
ENSMUSG00000022510
ENSMUSG00000052273
ENSMUSG00000022687
ENSMUSG00000049539
ENSMUSG00000026255
ENSMUSG00000025219
ENSMUSG00000021613
ENSMUSG00000046634
ENSMUSG00000001510
ENSMUSG00000035498
ENSMUSG00000009734
ENSMUSG00000015852
ENSMUSG00000025952
ENSMUSG00000027315
ENSMUSG00000032667
ENSMUSG00000025945
ENSMUSG00000026830
ENSMUSG00000032492
ENSMUSG00000050390
ENSMUSG00000032058
ENSMUSG00000002107
ENSMUSG00000051251
ENSMUSG00000039328
ENSMUSG00000014602
ENSMUSG00000058297
ENSMUSG00000021239
ENSMUSG00000024053
ENSMUSG00000045991
ENSMUSG00000033453
ENSMUSG00000044303
ENSMUSG00000050700
ENSMUSG00000006219
ENSMUSG00000028456
ENSMUSG00000026058
ENSMUSG00000025082
ENSMUSG00000030583
ENSMUSG00000019970
ENSMUSG00000060534
ENSMUSG00000017493
ENSMUSG00000022766
ENSMUSG00000091387
ENSMUSG00000075316
ENSMUSG00000054889
ENSMUSG00000030075
ENSMUSG00000020649
ENSMUSG00000032348
ENSMUSG00000021730
ENSMUSG00000063142
ENSMUSG00000045005
ENSMUSG00000055866
ENSMUSG00000032024
ENSMUSG00000021506
ENSMUSG00000063632
ENSMUSG00000051079
ENSMUSG00000010592
ENSMUSG00000033419
ENSMUSG00000039252
ENSMUSG00000032334
ENSMUSG00000018865
ENSMUSG00000054764
ENSMUSG00000031548
ENSMUSG00000040010
ENSMUSG00000048251
ENSMUSG00000023186
ENSMUSG00000038754
ENSMUSG00000028517
ENSMUSG00000016427
ENSMUSG00000038065
ENSMUSG00000114456
ENSMUSG00000053560
ENSMUSG00000096914
ENSMUSG00000037573
ENSMUSG00000032446
ENSMUSG00000029661
ENSMUSG00000030523
ENSMUSG00000024518
ENSMUSG00000101389
ENSMUSG00000030774
ENSMUSG00000058248
ENSMUSG00000040219
ENSMUSG00000045083
ENSMUSG00000025321
ENSMUSG00000079057
ENSMUSG00000014361
ENSMUSG00000033327
ENSMUSG00000051510
ENSMUSG00000028176
ENSMUSG00000019312
ENSMUSG00000024084
ENSMUSG00000015850
ENSMUSG00000033737
ENSMUSG00000062980
ENSMUSG00000040204
ENSMUSG00000041729
ENSMUSG00000024924
ENSMUSG00000035258
ENSMUSG00000017724
ENSMUSG00000019852
ENSMUSG00000096730
ENSMUSG00000058152
ENSMUSG00000028360
ENSMUSG00000009614
ENSMUSG00000029452
ENSMUSG00000019230
ENSMUSG00000010476
ENSMUSG00000025577
ENSMUSG00000076431
ENSMUSG00000029552
ENSMUSG00000021294
ENSMUSG00000027832
ENSMUSG00000057378
ENSMUSG00000042200
ENSMUSG00000031891
ENSMUSG00000034112
ENSMUSG00000044229
ENSMUSG00000067889
ENSMUSG00000071847
ENSMUSG00000021364
ENSMUSG00000044429
ENSMUSG00000051980
ENSMUSG00000027840
ENSMUSG00000040710
ENSMUSG00000012428
ENSMUSG00000004864
ENSMUSG00000020932
ENSMUSG00000050966
ENSMUSG00000050295
ENSMUSG00000023800
ENSMUSG00000034324
ENSMUSG00000045179
ENSMUSG00000031530
ENSMUSG00000038555
ENSMUSG00000075284
ENSMUSG00000055891
ENSMUSG00000049493
ENSMUSG00000028289
ENSMUSG00000052396
ENSMUSG00000002068
ENSMUSG00000030256
ENSMUSG00000028803
ENSMUSG00000003363
ENSMUSG00000067299
ENSMUSG00000036905
ENSMUSG00000070509
ENSMUSG00000050910
ENSMUSG00000037625
ENSMUSG00000000708
ENSMUSG00000038402
ENSMUSG00000005580
ENSMUSG00000040003
ENSMUSG00000006445
ENSMUSG00000027496
XLOC_056118
ENSMUSG00000024041
ENSMUSG00000030518
ENSMUSG00000054252
ENSMUSG00000009628
ENSMUSG00000003309
ENSMUSG00000067879
ENSMUSG00000052551
ENSMUSG00000014776
ENSMUSG00000020963
ENSMUSG00000025359
ENSMUSG00000046714
ENSMUSG00000030867
ENSMUSG00000005803
ENSMUSG00000060639
ENSMUSG00000071719
ENSMUSG00000056121
ENSMUSG00000038331
ENSMUSG00000087370
ENSMUSG00000044393
ENSMUSG00000034098
ENSMUSG00000033227
ENSMUSG00000060131
ENSMUSG00000040084
ENSMUSG00000028033
ENSMUSG00000024055
ENSMUSG00000055407
ENSMUSG00000001864
ENSMUSG00000089922
ENSMUSG00000051022
ENSMUSG00000053441
ENSMUSG00000040811
ENSMUSG00000018486
ENSMUSG00000031073
ENSMUSG00000031451
ENSMUSG00000036687
ENSMUSG00000025402
ENSMUSG00000027347
ENSMUSG00000003779
ENSMUSG00000058773
ENSMUSG00000027533
ENSMUSG00000052852
ENSMUSG00000051041
ENSMUSG00000027356
ENSMUSG00000054423
ENSMUSG00000000202
ENSMUSG00000017861
ENSMUSG00000036782
ENSMUSG00000027376
ENSMUSG00000022758
ENSMUSG00000049907
ENSMUSG00000039007
ENSMUSG00000023391
ENSMUSG00000028655
ENSMUSG00000038418
ENSMUSG00000025576
ENSMUSG00000005470
ENSMUSG00000050666
ENSMUSG00000084128
ENSMUSG00000000724
ENSMUSG00000035200
ENSMUSG00000029660
ENSMUSG00000021098
ENSMUSG00000005397
ENSMUSG00000015354
ENSMUSG00000027869
ENSMUSG00000029291
ENSMUSG00000017897
ENSMUSG00000050965
ENSMUSG00000029546
ENSMUSG00000033491
ENSMUSG00000069266
ENSMUSG00000042106
ENSMUSG00000022129
ENSMUSG00000049939
ENSMUSG00000042846
ENSMUSG00000115388
ENSMUSG00000053846
ENSMUSG00000018581
ENSMUSG00000017499
ENSMUSG00000036887
ENSMUSG00000027246
ENSMUSG00000046159
ENSMUSG00000055333
ENSMUSG00000036537
ENSMUSG00000005410
ENSMUSG00000001508
ENSMUSG00000040152
ENSMUSG00000033569
ENSMUSG00000039835
ENSMUSG00000039431
ENSMUSG00000041362
ENSMUSG00000046550
ENSMUSG00000033777
ENSMUSG00000003051
ENSMUSG00000028332
ENSMUSG00000066058
ENSMUSG00000020642
ENSMUSG00000040717
ENSMUSG00000004612
ENSMUSG00000060429
ENSMUSG00000020808
ENSMUSG00000042978
ENSMUSG00000006398
ENSMUSG00000033066
ENSMUSG00000002341
ENSMUSG00000028896
ENSMUSG00000004651
ENSMUSG00000020866
ENSMUSG00000036825
ENSMUSG00000001228
ENSMUSG00000029816
ENSMUSG00000034584
XLOC_010143
ENSMUSG00000064288
ENSMUSG00000023992
ENSMUSG00000069309
ENSMUSG00000045287
ENSMUSG00000002808
ENSMUSG00000053198
ENSMUSG00000074305
ENSMUSG00000031176
ENSMUSG00000022565
ENSMUSG00000002835
ENSMUSG00000051777
ENSMUSG00000044505
ENSMUSG00000025407
ENSMUSG00000063838
XLOC_056154
ENSMUSG00000029925
ENSMUSG00000025776
ENSMUSG00000028179
ENSMUSG00000021136
ENSMUSG00000069308
ENSMUSG00000026177
ENSMUSG00000001403
ENSMUSG00000046942
ENSMUSG00000025161
ENSMUSG00000095041
ENSMUSG00000034739
ENSMUSG00000018474
ENSMUSG00000027524
ENSMUSG00000079042
ENSMUSG00000056296
ENSMUSG00000041912
ENSMUSG00000006369
ENSMUSG00000031021
ENSMUSG00000026672
ENSMUSG00000005057
ENSMUSG00000021838
ENSMUSG00000099517
ENSMUSG00000026825
ENSMUSG00000024798
ENSMUSG00000049583
ENSMUSG00000020902
ENSMUSG00000024534
ENSMUSG00000032643
ENSMUSG00000036862
ENSMUSG00000028369
ENSMUSG00000055632
ENSMUSG00000031799
ENSMUSG00000023868
ENSMUSG00000051220
ENSMUSG00000002006
ENSMUSG00000036853
ENSMUSG00000032452
ENSMUSG00000035686
ENSMUSG00000020023
ENSMUSG00000050822
ENSMUSG00000003418
ENSMUSG00000073574
ENSMUSG00000062151
ENSMUSG00000100210
ENSMUSG00000027298
ENSMUSG00000030307
ENSMUSG00000030247
ENSMUSG00000020937
ENSMUSG00000094338
ENSMUSG00000048939
ENSMUSG00000069670
ENSMUSG00000071862
ENSMUSG00000021423
ENSMUSG00000046318
ENSMUSG00000017390
ENSMUSG00000040605
ENSMUSG00000029121
ENSMUSG00000038086
ENSMUSG00000028631
ENSMUSG00000116736
ENSMUSG00000028780
ENSMUSG00000040680
ENSMUSG00000010054
ENSMUSG00000037188
ENSMUSG00000053137
ENSMUSG00000114279
ENSMUSG00000102697
ENSMUSG00000033565
ENSMUSG00000028364
ENSMUSG00000094248
ENSMUSG00000037242
ENSMUSG00000039601
ENSMUSG00000026418
ENSMUSG00000025626
ENSMUSG00000036885
ENSMUSG00000021186
ENSMUSG00000022945
ENSMUSG00000039253
ENSMUSG00000033102
ENSMUSG00000034317
ENSMUSG00000031837
ENSMUSG00000022946
ENSMUSG00000027966
ENSMUSG00000056515
ENSMUSG00000024590
ENSMUSG00000026748
ENSMUSG00000020695
ENSMUSG00000069305
ENSMUSG00000061615
ENSMUSG00000061524
ENSMUSG00000029299
ENSMUSG00000035469
ENSMUSG00000040265
ENSMUSG00000053199
ENSMUSG00000074852
ENSMUSG00000078302
ENSMUSG00000069300
ENSMUSG00000035683
ENSMUSG00000062727
ENSMUSG00000027887
ENSMUSG00000089682
ENSMUSG00000064267
ENSMUSG00000022676
ENSMUSG00000032221
ENSMUSG00000041731
ENSMUSG00000022490
ENSMUSG00000037664
ENSMUSG00000031765
ENSMUSG00000057738
ENSMUSG00000028587
ENSMUSG00000025877
ENSMUSG00000024851
ENSMUSG00000042489
ENSMUSG00000017723
ENSMUSG00000079259
ENSMUSG00000063727
ENSMUSG00000026463
ENSMUSG00000030110
ENSMUSG00000036158
ENSMUSG00000008734
ENSMUSG00000003279
ENSMUSG00000048834
ENSMUSG00000039748
ENSMUSG00000036896
ENSMUSG00000021765
ENSMUSG00000028864
ENSMUSG00000074403
ENSMUSG00000026437
ENSMUSG00000054065
ENSMUSG00000021811
ENSMUSG00000005672
ENSMUSG00000079465
ENSMUSG00000026495
ENSMUSG00000027750
ENSMUSG00000094777
ENSMUSG00000029372
ENSMUSG00000022519
ENSMUSG00000032349
ENSMUSG00000000093
ENSMUSG00000054156
ENSMUSG00000022673
ENSMUSG00000031740
ENSMUSG00000020185
ENSMUSG00000037685
ENSMUSG00000039405
ENSMUSG00000031628
ENSMUSG00000006342
ENSMUSG00000026170
ENSMUSG00000029730
ENSMUSG00000026571
ENSMUSG00000039395
ENSMUSG00000041741
ENSMUSG00000038298
ENSMUSG00000049537
ENSMUSG00000022885
ENSMUSG00000026131
ENSMUSG00000060093
ENSMUSG00000024014
ENSMUSG00000030978
ENSMUSG00000069270
ENSMUSG00000046572
ENSMUSG00000028678
ENSMUSG00000028195
ENSMUSG00000017386
ENSMUSG00000041607
ENSMUSG00000012819
ENSMUSG00000031284
ENSMUSG00000068122
ENSMUSG00000049307
ENSMUSG00000026249
ENSMUSG00000001119
ENSMUSG00000036960
ENSMUSG00000024697
ENSMUSG00000027359
ENSMUSG00000040327
ENSMUSG00000039683
ENSMUSG00000095217
ENSMUSG00000069302
ENSMUSG00000050520
ENSMUSG00000019773
ENSMUSG00000047832
ENSMUSG00000008601
ENSMUSG00000022123
ENSMUSG00000027525
ENSMUSG00000029166
ENSMUSG00000030878
ENSMUSG00000041642
ENSMUSG00000046169
ENSMUSG00000030551
ENSMUSG00000055409
ENSMUSG00000035183
ENSMUSG00000037313
ENSMUSG00000022120
ENSMUSG00000027577
ENSMUSG00000025370
ENSMUSG00000027379
ENSMUSG00000042348
ENSMUSG00000036875
ENSMUSG00000045440
ENSMUSG00000022514
ENSMUSG00000010095
ENSMUSG00000043099
ENSMUSG00000039960
ENSMUSG00000054667
ENSMUSG00000027469
ENSMUSG00000026163
ENSMUSG00000074227
ENSMUSG00000057173
ENSMUSG00000110185
ENSMUSG00000081058
ENSMUSG00000024660
ENSMUSG00000022003
ENSMUSG00000041859
ENSMUSG00000025551
ENSMUSG00000075031
ENSMUSG00000003824
ENSMUSG00000022112
ENSMUSG00000025792
ENSMUSG00000056394
ENSMUSG00000022817
ENSMUSG00000024677
ENSMUSG00000025927
ENSMUSG00000051378
ENSMUSG00000030393
ENSMUSG00000026970
ENSMUSG00000031861
ENSMUSG00000032477
ENSMUSG00000027342
ENSMUSG00000035473
ENSMUSG00000027075
ENSMUSG00000036800
ENSMUSG00000039194
ENSMUSG00000029304
ENSMUSG00000016995
ENSMUSG00000074527
ENSMUSG00000035726
ENSMUSG00000055541
ENSMUSG00000028873
ENSMUSG00000018604
ENSMUSG00000028040
ENSMUSG00000022385
ENSMUSG00000040552
ENSMUSG00000020064
ENSMUSG00000027715
ENSMUSG00000022949
ENSMUSG00000069301
ENSMUSG00000024987
ENSMUSG00000049382
ENSMUSG00000030677
ENSMUSG00000041703
ENSMUSG00000037206
ENSMUSG00000027203
ENSMUSG00000025001
ENSMUSG00000060206
ENSMUSG00000038252
ENSMUSG00000024397
ENSMUSG00000035513
ENSMUSG00000026944
ENSMUSG00000096014
ENSMUSG00000024737
ENSMUSG00000020122
ENSMUSG00000029641
ENSMUSG00000040681
ENSMUSG00000028347
ENSMUSG00000058385
ENSMUSG00000025128
ENSMUSG00000022243
ENSMUSG00000002459
ENSMUSG00000052565
ENSMUSG00000031391
ENSMUSG00000073197
ENSMUSG00000024525
ENSMUSG00000008496
ENSMUSG00000032936
ENSMUSG00000030528
ENSMUSG00000033717
ENSMUSG00000023940
ENSMUSG00000035681
ENSMUSG00000069268
ENSMUSG00000069265
ENSMUSG00000048004
ENSMUSG00000069272
ENSMUSG00000036551
ENSMUSG00000101972
ENSMUSG00000027967
ENSMUSG00000070526
ENSMUSG00000044647
ENSMUSG00000029830
ENSMUSG00000068744
ENSMUSG00000000028
ENSMUSG00000055003
ENSMUSG00000059498
ENSMUSG00000032796
ENSMUSG00000038147
ENSMUSG00000105827
ENSMUSG00000037466
ENSMUSG00000081683
ENSMUSG00000027323
ENSMUSG00000021569
ENSMUSG00000019943
ENSMUSG00000022449
ENSMUSG00000025658
ENSMUSG00000045094
ENSMUSG00000024968
ENSMUSG00000023826
ENSMUSG00000015484
ENSMUSG00000017716
ENSMUSG00000066392
ENSMUSG00000040229
ENSMUSG00000024833
ENSMUSG00000027030
ENSMUSG00000050821
ENSMUSG00000003573
ENSMUSG00000049928
ENSMUSG00000074934
ENSMUSG00000019916
ENSMUSG00000082101
ENSMUSG00000004637
ENSMUSG00000002105
ENSMUSG00000026322
ENSMUSG00000040966
ENSMUSG00000025932
ENSMUSG00000090223
ENSMUSG00000027111
ENSMUSG00000073490
ENSMUSG00000028681
ENSMUSG00000056602
ENSMUSG00000022416
ENSMUSG00000020143
ENSMUSG00000039055
ENSMUSG00000059898
ENSMUSG00000029678
ENSMUSG00000071478
ENSMUSG00000079419
ENSMUSG00000069306
ENSMUSG00000053626
ENSMUSG00000020067
ENSMUSG00000027868
ENSMUSG00000055044
ENSMUSG00000032411
ENSMUSG00000020534
ENSMUSG00000037544
ENSMUSG00000025557
ENSMUSG00000032218
ENSMUSG00000072082
ENSMUSG00000074102
ENSMUSG00000079553
ENSMUSG00000025395
ENSMUSG00000033762
ENSMUSG00000017639
ENSMUSG00000004609
ENSMUSG00000050875
ENSMUSG00000018659
ENSMUSG00000049811
ENSMUSG00000029167
ENSMUSG00000063021
ENSMUSG00000069917
ENSMUSG00000028789
ENSMUSG00000023232
ENSMUSG00000067297
ENSMUSG00000019927
ENSMUSG00000029201
ENSMUSG00000022887
ENSMUSG00000022456
ENSMUSG00000033196
ENSMUSG00000023832
ENSMUSG00000047842
ENSMUSG00000029392
ENSMUSG00000078521
ENSMUSG00000035021
ENSMUSG00000030852
ENSMUSG00000030641
ENSMUSG00000036353
ENSMUSG00000018666
ENSMUSG00000069919
ENSMUSG00000061991
ENSMUSG00000022306
ENSMUSG00000033721
ENSMUSG00000091405
ENSMUSG00000024180
ENSMUSG00000028028
ENSMUSG00000064325
ENSMUSG00000006715
ENSMUSG00000023505
ENSMUSG00000038932
ENSMUSG00000021965
ENSMUSG00000094910
ENSMUSG00000036678
ENSMUSG00000027570
ENSMUSG00000032511
ENSMUSG00000056380
ENSMUSG00000096370
ENSMUSG00000061877
ENSMUSG00000033730
ENSMUSG00000071713
ENSMUSG00000024256
ENSMUSG00000040528
ENSMUSG00000028217
ENSMUSG00000047139
ENSMUSG00000034258
ENSMUSG00000051504
ENSMUSG00000026043
ENSMUSG00000028702
ENSMUSG00000039519
ENSMUSG00000101355
ENSMUSG00000029095
ENSMUSG00000035653
ENSMUSG00000041528
ENSMUSG00000026395
ENSMUSG00000017754
ENSMUSG00000024109
ENSMUSG00000022346
ENSMUSG00000022952
ENSMUSG00000044816
ENSMUSG00000029650
ENSMUSG00000070304
ENSMUSG00000022032
ENSMUSG00000031669
ENSMUSG00000050737
ENSMUSG00000029521
ENSMUSG00000066705
ENSMUSG00000024785
ENSMUSG00000063130
ENSMUSG00000007944
ENSMUSG00000015745
ENSMUSG00000041309
ENSMUSG00000037681
ENSMUSG00000044813
ENSMUSG00000030341
ENSMUSG00000007080
ENSMUSG00000015396
ENSMUSG00000062248
ENSMUSG00000029090
ENSMUSG00000029086
ENSMUSG00000000861
ENSMUSG00000025034
ENSMUSG00000048583
ENSMUSG00000028337
ENSMUSG00000027330
ENSMUSG00000033981
ENSMUSG00000028528
ENSMUSG00000019978
ENSMUSG00000054932
ENSMUSG00000069910
ENSMUSG00000039200
ENSMUSG00000030559
ENSMUSG00000044636
ENSMUSG00000022594
ENSMUSG00000038205
ENSMUSG00000040147
ENSMUSG00000000416
ENSMUSG00000015536
ENSMUSG00000022270
ENSMUSG00000042240
ENSMUSG00000042607
ENSMUSG00000039697
ENSMUSG00000020734
ENSMUSG00000019803
ENSMUSG00000027699
ENSMUSG00000054191
ENSMUSG00000039037
ENSMUSG00000041372
ENSMUSG00000003410
ENSMUSG00000037996
ENSMUSG00000027239
ENSMUSG00000047281
ENSMUSG00000031502
ENSMUSG00000041406
ENSMUSG00000020099
ENSMUSG00000062859
ENSMUSG00000039529
ENSMUSG00000041498
ENSMUSG00000041608
ENSMUSG00000034906
ENSMUSG00000013415
ENSMUSG00000047787
ENSMUSG00000017756
ENSMUSG00000020890
ENSMUSG00000049932
ENSMUSG00000010660
ENSMUSG00000026609
ENSMUSG00000036446
ENSMUSG00000056494
ENSMUSG00000058290
ENSMUSG00000028111
ENSMUSG00000038496
ENSMUSG00000095687
ENSMUSG00000033083
ENSMUSG00000034795
ENSMUSG00000040613
ENSMUSG00000030108
ENSMUSG00000029603
ENSMUSG00000037907
ENSMUSG00000030579
ENSMUSG00000036570
ENSMUSG00000096010
ENSMUSG00000051839
ENSMUSG00000058135
ENSMUSG00000020315
ENSMUSG00000028036
ENSMUSG00000025804
ENSMUSG00000053216
ENSMUSG00000020805
ENSMUSG00000018417
ENSMUSG00000011305
ENSMUSG00000056073
ENSMUSG00000027488
ENSMUSG00000079227
ENSMUSG00000041995
ENSMUSG00000071856
ENSMUSG00000050271
ENSMUSG00000031737
ENSMUSG00000029126
ENSMUSG00000022436
ENSMUSG00000063796
ENSMUSG00000017607
ENSMUSG00000031870
ENSMUSG00000001911
ENSMUSG00000051515
ENSMUSG00000022372
ENSMUSG00000042644
ENSMUSG00000039997
ENSMUSG00000024670
ENSMUSG00000027074
ENSMUSG00000031016
ENSMUSG00000076437
ENSMUSG00000031647
ENSMUSG00000063954
ENSMUSG00000005583
ENSMUSG00000039158
ENSMUSG00000073295
ENSMUSG00000074476
ENSMUSG00000039231
ENSMUSG00000052609
ENSMUSG00000024679
ENSMUSG00000036278
ENSMUSG00000044811
ENSMUSG00000033578
ENSMUSG00000060803
ENSMUSG00000030739
ENSMUSG00000074913
ENSMUSG00000020609
ENSMUSG00000038872
ENSMUSG00000043857
ENSMUSG00000020436
ENSMUSG00000029471
ENSMUSG00000046591
ENSMUSG00000035126
ENSMUSG00000048696
ENSMUSG00000037605
ENSMUSG00000005373
ENSMUSG00000069274
ENSMUSG00000007805
ENSMUSG00000055053
ENSMUSG00000029710
ENSMUSG00000036856
ENSMUSG00000029032
ENSMUSG00000043301
ENSMUSG00000031543
ENSMUSG00000049235
ENSMUSG00000078877
ENSMUSG00000020000
ENSMUSG00000026579
ENSMUSG00000041134
ENSMUSG00000079445
ENSMUSG00000029093
ENSMUSG00000020897
ENSMUSG00000026023
ENSMUSG00000029843
ENSMUSG00000023043
ENSMUSG00000029373
ENSMUSG00000025105
ENSMUSG00000062209
ENSMUSG00000050107
ENSMUSG00000022206
ENSMUSG00000078453
ENSMUSG00000004814
ENSMUSG00000052056
ENSMUSG00000022537
ENSMUSG00000037624
ENSMUSG00000022756
ENSMUSG00000028834
ENSMUSG00000026622
ENSMUSG00000059119
ENSMUSG00000048065
ENSMUSG00000024791
ENSMUSG00000048186
ENSMUSG00000060594
ENSMUSG00000027454
ENSMUSG00000060268
ENSMUSG00000037999
ENSMUSG00000095576
ENSMUSG00000055609
ENSMUSG00000048540
ENSMUSG00000022488
ENSMUSG00000049148
ENSMUSG00000031549
ENSMUSG00000026389
ENSMUSG00000019851
ENSMUSG00000033022
ENSMUSG00000021478
ENSMUSG00000038608
ENSMUSG00000046688
ENSMUSG00000060843
ENSMUSG00000003411
ENSMUSG00000027338
ENSMUSG00000035187
ENSMUSG00000042724
ENSMUSG00000036523
ENSMUSG00000063594
ENSMUSG00000044708
ENSMUSG00000032528
ENSMUSG00000000296
ENSMUSG00000001517
ENSMUSG00000029591
ENSMUSG00000051067
ENSMUSG00000001027
ENSMUSG00000064210
ENSMUSG00000037922
ENSMUSG00000057143
ENSMUSG00000025333
ENSMUSG00000018566
ENSMUSG00000031111
ENSMUSG00000030069
ENSMUSG00000032368
ENSMUSG00000117975
ENSMUSG00000041481
ENSMUSG00000044921
ENSMUSG00000006270
ENSMUSG00000010311
ENSMUSG00000020411
ENSMUSG00000078307
ENSMUSG00000031150
ENSMUSG00000022619
ENSMUSG00000036304
ENSMUSG00000023345
ENSMUSG00000071516
ENSMUSG00000024420
ENSMUSG00000030255
ENSMUSG00000021697
ENSMUSG00000028910
ENSMUSG00000063445
ENSMUSG00000049916
ENSMUSG00000051359
ENSMUSG00000057337
ENSMUSG00000003644
ENSMUSG00000041794
ENSMUSG00000022610
ENSMUSG00000027324
ENSMUSG00000023961
ENSMUSG00000069227
ENSMUSG00000059325
ENSMUSG00000040505
ENSMUSG00000046807
ENSMUSG00000015709
ENSMUSG00000049036
ENSMUSG00000028536
ENSMUSG00000041658
ENSMUSG00000060044
ENSMUSG00000037613
ENSMUSG00000032586
ENSMUSG00000041605
ENSMUSG00000036211
ENSMUSG00000072511
ENSMUSG00000028012
ENSMUSG00000004110
ENSMUSG00000090125
ENSMUSG00000021453
ENSMUSG00000089762
ENSMUSG00000058966
ENSMUSG00000003477
ENSMUSG00000096847
ENSMUSG00000061808
ENSMUSG00000027748
ENSMUSG00000020467
ENSMUSG00000014773
ENSMUSG00000061482
ENSMUSG00000024165
ENSMUSG00000045871
ENSMUSG00000022525
ENSMUSG00000068740
ENSMUSG00000002007
ENSMUSG00000025504
ENSMUSG00000063605
ENSMUSG00000079025
ENSMUSG00000032271
ENSMUSG00000006378
ENSMUSG00000021986
ENSMUSG00000019817
ENSMUSG00000041625
ENSMUSG00000031302
ENSMUSG00000038248
ENSMUSG00000035864
ENSMUSG00000005148
ENSMUSG00000001334
ENSMUSG00000024913
ENSMUSG00000006611
ENSMUSG00000024664
ENSMUSG00000024544
ENSMUSG00000026435
ENSMUSG00000102758
ENSMUSG00000030001
ENSMUSG00000031465
ENSMUSG00000021721
ENSMUSG00000000120
ENSMUSG00000025912
ENSMUSG00000046449
ENSMUSG00000020908
ENSMUSG00000038600
ENSMUSG00000086040
ENSMUSG00000079339
ENSMUSG00000048038
ENSMUSG00000027016
ENSMUSG00000068373
ENSMUSG00000056752
ENSMUSG00000024818
ENSMUSG00000039217
ENSMUSG00000059674
ENSMUSG00000068079
ENSMUSG00000031189
ENSMUSG00000020865
ENSMUSG00000031461
ENSMUSG00000031443
ENSMUSG00000040434
ENSMUSG00000056972
ENSMUSG00000043629
ENSMUSG00000031586
ENSMUSG00000068762
ENSMUSG00000036908
ENSMUSG00000029084
ENSMUSG00000079022
ENSMUSG00000059625
ENSMUSG00000070866
ENSMUSG00000041180
ENSMUSG00000024347
ENSMUSG00000074575
ENSMUSG00000017969
ENSMUSG00000048012
ENSMUSG00000078906
ENSMUSG00000005125
ENSMUSG00000094724
ENSMUSG00000020300
ENSMUSG00000031162
ENSMUSG00000037101
ENSMUSG00000025467
ENSMUSG00000048779
ENSMUSG00000099583
ENSMUSG00000045730
ENSMUSG00000036036
ENSMUSG00000105204
ENSMUSG00000051279
ENSMUSG00000035910
ENSMUSG00000024517
ENSMUSG00000040187
ENSMUSG00000005677
ENSMUSG00000097084
ENSMUSG00000049946
ENSMUSG00000078591
ENSMUSG00000062380
ENSMUSG00000023806
ENSMUSG00000079363
ENSMUSG00000022221
ENSMUSG00000034755
ENSMUSG00000028167
ENSMUSG00000043068
ENSMUSG00000040283
ENSMUSG00000004231
ENSMUSG00000079293
ENSMUSG00000010803
ENSMUSG00000034773
ENSMUSG00000004043
ENSMUSG00000073489
ENSMUSG00000036356
ENSMUSG00000050505
ENSMUSG00000044164
ENSMUSG00000037482
ENSMUSG00000078902
ENSMUSG00000053024
ENSMUSG00000060981
ENSMUSG00000030830
ENSMUSG00000029334
ENSMUSG00000038128
ENSMUSG00000020159
ENSMUSG00000029082
ENSMUSG00000029298
ENSMUSG00000089687
ENSMUSG00000069516
ENSMUSG00000006301
ENSMUSG00000028545
ENSMUSG00000035580
ENSMUSG00000014599
ENSMUSG00000026678
ENSMUSG00000047746
ENSMUSG00000019905
ENSMUSG00000038390
ENSMUSG00000079834
ENSMUSG00000049396
ENSMUSG00000052613
ENSMUSG00000052229
ENSMUSG00000063296
ENSMUSG00000039851
ENSMUSG00000026103
ENSMUSG00000024164
ENSMUSG00000022382
ENSMUSG00000030865
ENSMUSG00000046598
ENSMUSG00000018008
ENSMUSG00000021508
ENSMUSG00000026815
ENSMUSG00000000732
ENSMUSG00000029553
ENSMUSG00000020901
ENSMUSG00000048216
ENSMUSG00000035095
ENSMUSG00000038765
ENSMUSG00000101860
ENSMUSG00000019853
ENSMUSG00000020061
ENSMUSG00000028255
ENSMUSG00000049892
ENSMUSG00000029074
ENSMUSG00000022832
ENSMUSG00000045667
ENSMUSG00000026708
ENSMUSG00000030317
ENSMUSG00000032062
ENSMUSG00000001985
ENSMUSG00000023243
ENSMUSG00000042631
ENSMUSG00000022014
ENSMUSG00000074652
ENSMUSG00000017697
ENSMUSG00000020599
ENSMUSG00000049130
ENSMUSG00000009207
ENSMUSG00000074968
ENSMUSG00000020810
ENSMUSG00000001020
ENSMUSG00000029420
ENSMUSG00000085584
ENSMUSG00000078695
ENSMUSG00000021322
ENSMUSG00000031971
ENSMUSG00000068099
ENSMUSG00000030337
ENSMUSG00000023979
ENSMUSG00000060882
ENSMUSG00000036437
ENSMUSG00000022491
ENSMUSG00000041757
ENSMUSG00000047180
ENSMUSG00000032369
ENSMUSG00000038840
ENSMUSG00000098456
ENSMUSG00000019122
ENSMUSG00000100937
ENSMUSG00000096039
ENSMUSG00000023192
ENSMUSG00000094796
ENSMUSG00000055373
ENSMUSG00000036560
ENSMUSG00000041617
ENSMUSG00000037370
ENSMUSG00000044390
ENSMUSG00000037254
ENSMUSG00000032419
ENSMUSG00000020669
ENSMUSG00000070577
ENSMUSG00000094628
ENSMUSG00000042371
ENSMUSG00000046182
ENSMUSG00000031936
ENSMUSG00000061911
ENSMUSG00000044080
ENSMUSG00000026141
ENSMUSG00000032172
ENSMUSG00000034164
ENSMUSG00000039304
ENSMUSG00000067279
ENSMUSG00000061527
ENSMUSG00000002797
ENSMUSG00000030592
ENSMUSG00000079388
ENSMUSG00000036510
ENSMUSG00000048148
ENSMUSG00000037337
ENSMUSG00000022708
ENSMUSG00000050217
ENSMUSG00000000617
ENSMUSG00000045534
ENSMUSG00000041324
ENSMUSG00000052131
ENSMUSG00000024922
ENSMUSG00000026829
ENSMUSG00000042498
ENSMUSG00000023039
ENSMUSG00000022304
ENSMUSG00000024300
ENSMUSG00000056116
ENSMUSG00000038342
ENSMUSG00000021886
ENSMUSG00000030359
ENSMUSG00000055102
ENSMUSG00000040747
ENSMUSG00000027398
ENSMUSG00000042817
ENSMUSG00000007653
ENSMUSG00000001773
ENSMUSG00000047907
ENSMUSG00000074971
ENSMUSG00000032010
ENSMUSG00000025766
ENSMUSG00000035946
ENSMUSG00000032080
ENSMUSG00000045629
ENSMUSG00000030638
ENSMUSG00000030217
ENSMUSG00000045518
ENSMUSG00000043263
ENSMUSG00000022875
ENSMUSG00000039153
ENSMUSG00000024899
ENSMUSG00000049551
ENSMUSG00000070806
ENSMUSG00000027088
ENSMUSG00000074170
ENSMUSG00000028185
ENSMUSG00000038457
ENSMUSG00000024338
ENSMUSG00000051397
ENSMUSG00000038011
ENSMUSG00000037509
ENSMUSG00000096265
ENSMUSG00000030494
ENSMUSG00000032496
ENSMUSG00000095294
ENSMUSG00000027188
ENSMUSG00000068874
ENSMUSG00000040855
ENSMUSG00000094786
ENSMUSG00000026109
ENSMUSG00000030093
ENSMUSG00000037259
ENSMUSG00000047216
ENSMUSG00000028600
ENSMUSG00000032006
ENSMUSG00000028555
ENSMUSG00000051669
ENSMUSG00000029736
ENSMUSG00000035509
ENSMUSG00000025875
ENSMUSG00000061462
ENSMUSG00000059974
ENSMUSG00000036832
ENSMUSG00000075569
ENSMUSG00000021991
ENSMUSG00000110332
ENSMUSG00000029053
ENSMUSG00000046709
ENSMUSG00000033831
ENSMUSG00000018930
ENSMUSG00000046387
ENSMUSG00000075334
ENSMUSG00000020486
ENSMUSG00000022439
ENSMUSG00000026841
ENSMUSG00000031379
ENSMUSG00000015950
ENSMUSG00000063446
ENSMUSG00000028037
ENSMUSG00000009487
ENSMUSG00000060470
ENSMUSG00000055421
ENSMUSG00000070337
ENSMUSG00000037542
ENSMUSG00000000244
ENSMUSG00000039313
ENSMUSG00000027555
ENSMUSG00000030616
ENSMUSG00000035456
ENSMUSG00000020614
ENSMUSG00000039457
ENSMUSG00000022415
ENSMUSG00000041986
ENSMUSG00000042842
ENSMUSG00000021200
ENSMUSG00000044583
ENSMUSG00000112023
ENSMUSG00000022054
ENSMUSG00000096458
ENSMUSG00000035818
ENSMUSG00000058099
ENSMUSG00000031101
ENSMUSG00000059203
ENSMUSG00000036872
ENSMUSG00000092009
ENSMUSG00000078452
ENSMUSG00000051435
ENSMUSG00000053375
ENSMUSG00000031825
ENSMUSG00000002930
ENSMUSG00000042109
ENSMUSG00000027800
ENSMUSG00000032532
ENSMUSG00000018648
ENSMUSG00000058715
ENSMUSG00000091418
ENSMUSG00000044043
ENSMUSG00000090231
ENSMUSG00000054003
ENSMUSG00000030653
ENSMUSG00000022577
ENSMUSG00000015947
ENSMUSG00000030790
ENSMUSG00000003585
ENSMUSG00000019359
ENSMUSG00000031845
ENSMUSG00000055320
ENSMUSG00000050926
ENSMUSG00000037348
ENSMUSG00000021214
ENSMUSG00000018259
ENSMUSG00000032503
ENSMUSG00000023999
ENSMUSG00000026069
ENSMUSG00000024340
ENSMUSG00000047988
ENSMUSG00000052221
ENSMUSG00000043088
ENSMUSG00000025787
ENSMUSG00000061654
ENSMUSG00000032515
ENSMUSG00000055523
ENSMUSG00000027173
ENSMUSG00000022759
ENSMUSG00000037318
ENSMUSG00000030745
ENSMUSG00000028150
ENSMUSG00000099032
ENSMUSG00000002204
ENSMUSG00000046694
ENSMUSG00000026994
ENSMUSG00000028885
ENSMUSG00000052160
ENSMUSG00000060284
ENSMUSG00000032978
ENSMUSG00000062393
ENSMUSG00000001348
ENSMUSG00000074874
ENSMUSG00000043670
ENSMUSG00000078853
ENSMUSG00000032083
ENSMUSG00000027559
ENSMUSG00000079364
ENSMUSG00000026204
ENSMUSG00000023147
ENSMUSG00000029379
ENSMUSG00000026205
ENSMUSG00000030077
ENSMUSG00000030162
ENSMUSG00000041189
ENSMUSG00000050232
ENSMUSG00000109649
ENSMUSG00000034457
ENSMUSG00000047307
ENSMUSG00000035860
ENSMUSG00000039628
ENSMUSG00000051998
ENSMUSG00000062515
ENSMUSG00000061039
ENSMUSG00000096607
ENSMUSG00000039717
ENSMUSG00000002458
ENSMUSG00000022342
ENSMUSG00000009471
ENSMUSG00000078875
ENSMUSG00000033377
ENSMUSG00000015437
ENSMUSG00000036598
ENSMUSG00000037820
ENSMUSG00000030731
ENSMUSG00000049988
ENSMUSG00000036136
ENSMUSG00000028778
ENSMUSG00000064307
ENSMUSG00000036923
ENSMUSG00000030054
ENSMUSG00000047379
ENSMUSG00000021260
ENSMUSG00000025888
ENSMUSG00000050304
ENSMUSG00000078942
ENSMUSG00000072812
ENSMUSG00000050473
ENSMUSG00000010797
ENSMUSG00000026765
ENSMUSG00000026343
ENSMUSG00000048520
ENSMUSG00000112129
ENSMUSG00000045326
ENSMUSG00000040420
ENSMUSG00000025175
ENSMUSG00000007122
ENSMUSG00000074923
ENSMUSG00000091722
ENSMUSG00000015001
ENSMUSG00000071551
ENSMUSG00000052419
ENSMUSG00000068614
ENSMUSG00000110591
ENSMUSG00000026117
ENSMUSG00000056529
ENSMUSG00000025466
ENSMUSG00000039714
ENSMUSG00000071203
ENSMUSG00000026430
ENSMUSG00000048347
ENSMUSG00000078771
ENSMUSG00000059256
ENSMUSG00000040061
ENSMUSG00000023993
ENSMUSG00000007216
ENSMUSG00000022667
ENSMUSG00000034839
ENSMUSG00000051726
ENSMUSG00000095195
ENSMUSG00000072115
ENSMUSG00000015316
ENSMUSG00000078810
ENSMUSG00000029212
ENSMUSG00000029915
ENSMUSG00000062345
ENSMUSG00000026417
ENSMUSG00000025064
ENSMUSG00000027579
ENSMUSG00000049538
ENSMUSG00000108929
ENSMUSG00000032066
ENSMUSG00000115293
ENSMUSG00000073207
ENSMUSG00000059920
ENSMUSG00000023473
ENSMUSG00000026312
ENSMUSG00000005686
ENSMUSG00000071714
ENSMUSG00000020310
ENSMUSG00000016529
ENSMUSG00000051593
ENSMUSG00000091971
ENSMUSG00000056270
ENSMUSG00000049676
ENSMUSG00000071311
ENSMUSG00000103034
ENSMUSG00000004707
ENSMUSG00000118219
ENSMUSG00000023990
ENSMUSG00000027849
ENSMUSG00000025170
ENSMUSG00000049103
ENSMUSG00000002228
ENSMUSG00000079343
ENSMUSG00000054342
ENSMUSG00000023914
ENSMUSG00000039539
ENSMUSG00000031384
ENSMUSG00000008845
ENSMUSG00000051048
ENSMUSG00000082216
ENSMUSG00000055360
ENSMUSG00000022993
ENSMUSG00000052776
ENSMUSG00000048572
ENSMUSG00000047638
ENSMUSG00000046480
ENSMUSG00000070797
ENSMUSG00000040284
ENSMUSG00000048387
ENSMUSG00000037686
ENSMUSG00000052688
ENSMUSG00000108596
ENSMUSG00000040055
ENSMUSG00000000581
ENSMUSG00000043541
ENSMUSG00000028024
ENSMUSG00000040584
ENSMUSG00000022479
ENSMUSG00000022441
ENSMUSG00000047495
ENSMUSG00000074892
ENSMUSG00000033860
ENSMUSG00000028642
ENSMUSG00000052142
ENSMUSG00000035606
ENSMUSG00000078864
ENSMUSG00000027107
ENSMUSG00000032502
ENSMUSG00000029811
ENSMUSG00000030834
ENSMUSG00000058019
ENSMUSG00000045102
ENSMUSG00000032852
ENSMUSG00000041380
ENSMUSG00000056598
ENSMUSG00000003283
ENSMUSG00000024034
ENSMUSG00000030798
ENSMUSG00000034738
ENSMUSG00000048764
ENSMUSG00000069303
ENSMUSG00000041653
ENSMUSG00000020907
ENSMUSG00000049353
ENSMUSG00000006344
ENSMUSG00000002190
ENSMUSG00000049404
ENSMUSG00000062074
ENSMUSG00000040373
ENSMUSG00000059169
ENSMUSG00000036587
ENSMUSG00000013707
ENSMUSG00000032899
ENSMUSG00000091649
ENSMUSG00000090863
ENSMUSG00000024681
ENSMUSG00000067158
ENSMUSG00000045034
ENSMUSG00000040592
ENSMUSG00000034028
ENSMUSG00000028965
ENSMUSG00000043458
ENSMUSG00000024254
ENSMUSG00000010825
ENSMUSG00000022330
ENSMUSG00000079592
ENSMUSG00000050824
ENSMUSG00000020940
ENSMUSG00000041565
ENSMUSG00000040280
ENSMUSG00000038155

## Sheet: The common-DE lncRNAs
transcript_id
ENSMUST00000228305
ENSMUST00000227620
ENSMUST00000226183
ENSMUST00000226969
ENSMUST00000132870
ENSMUST00000154012
ENSMUST00000127762
TCONS_00031083
ENSMUST00000177375
ENSMUST00000155159
ENSMUST00000216393
TCONS_00042765
TCONS_00044017
TCONS_00094093
ENSMUST00000110279
ENSMUST00000182870
ENSMUST00000183071
TCONS_00077130
TCONS_00077131
TCONS_00133158
TCONS_00120397
TCONS_00016852
TCONS_00159571
ENSMUST00000160841
TCONS_00138546
TCONS_00016851
ENSMUST00000136301
ENSMUST00000206740
ENSMUST00000237055
ENSMUST00000171965
ENSMUST00000195785
TCONS_00114105
ENSMUST00000178978
ENSMUST00000144677
TCONS_00023405
TCONS_00095167
TCONS_00138541
ENSMUST00000183029
ENSMUST00000231187
ENSMUST00000177239
ENSMUST00000232403
TCONS_00160472
ENSMUST00000180407
ENSMUST00000127728
ENSMUST00000215482
ENSMUST00000147330
ENSMUST00000122909
ENSMUST00000207879
TCONS_00149506
ENSMUST00000228109
ENSMUST00000193931
ENSMUST00000154673
ENSMUST00000145615
TCONS_00019849
TCONS_00114601
ENSMUST00000156999
ENSMUST00000148077
ENSMUST00000227312
ENSMUST00000142052
TCONS_00152295
TCONS_00011519
ENSMUST00000152723
ENSMUST00000171190
ENSMUST00000133902
ENSMUST00000220389
ENSMUST00000182445
ENSMUST00000126308
ENSMUST00000143706
TCONS_00013705
ENSMUST00000186365
TCONS_00138501
ENSMUST00000216455
ENSMUST00000201189
ENSMUST00000236444
ENSMUST00000173883
ENSMUST00000162558
ENSMUST00000162488
ENSMUST00000236181
ENSMUST00000141218
ENSMUST00000201775
ENSMUST00000200070
ENSMUST00000197866
ENSMUST00000226028
ENSMUST00000153239
ENSMUST00000201114
ENSMUST00000201927
ENSMUST00000212157
ENSMUST00000138980
ENSMUST00000132535
ENSMUST00000131751
TCONS_00131372
TCONS_00157017
ENSMUST00000153185
ENSMUST00000212278
ENSMUST00000219444
ENSMUST00000217349
ENSMUST00000065383
ENSMUST00000138821
ENSMUST00000233481
ENSMUST00000150553
ENSMUST00000136992
TCONS_00044938
ENSMUST00000181110
ENSMUST00000232382
ENSMUST00000181113
ENSMUST00000141819
ENSMUST00000129405
ENSMUST00000226431
ENSMUST00000187164
ENSMUST00000131174
ENSMUST00000206251
TCONS_00003696
ENSMUST00000225785
ENSMUST00000138569
ENSMUST00000146084
ENSMUST00000124999
TCONS_00015773
ENSMUST00000160264
ENSMUST00000128498
ENSMUST00000138547
ENSMUST00000227818
ENSMUST00000142974
ENSMUST00000140261
ENSMUST00000139902
TCONS_00042206
ENSMUST00000141064
ENSMUST00000231498
TCONS_00027698
TCONS_00025143
ENSMUST00000223437
ENSMUST00000127903
ENSMUST00000221582
ENSMUST00000139907
TCONS_00037838
ENSMUST00000153113
ENSMUST00000144852
ENSMUST00000155165
ENSMUST00000155884
TCONS_00103353
ENSMUST00000150764
ENSMUST00000139561
ENSMUST00000139662
ENSMUST00000220813
ENSMUST00000205434
TCONS_00108611
TCONS_00163459
ENSMUST00000224890
ENSMUST00000146731
ENSMUST00000186165
TCONS_00108598

## Sheet: The common-DE circRNAs
circRNA_id
novel_circ_0002812
novel_circ_0003740
novel_circ_0003704
mmu_circ_0001632
mmu_circ_0000205
novel_circ_0000303
mmu_circ_0001707
mmu_circ_0001743
mmu_circ_0001361
novel_circ_0002092
novel_circ_0002911
mmu_circ_0000663
mmu_circ_0001350
