# Supplementary material for: Integrative transcriptomic profiling of ncRNAs and mRNAs in developing mouse lens
Source: Front Genet. 2024 Jun 12;15:1405715. doi: 10.3389/fgene.2024.1405715 (PMC11199715; doi:10.3389/fgene.2024.1405715)
Supplement: Supplementary file 5 [file Table11.XLSX]

## Sheet: GO for mRNAs in trend1
GO ID	Description	pvalue	geneID
GO:0044707	single-multicellular organism process	4.27292e-121	ENSMUSG00000000058;ENSMUSG00000000093;ENSMUSG00000000094;ENSMUSG00000000142;ENSMUSG00000000214;ENSMUSG00000000247;ENSMUSG00000000290;ENSMUSG00000000317;ENSMUSG00000000392;ENSMUSG00000000402;ENSMUSG00000000409;ENSMUSG00000000489;ENSMUSG00000000530;ENSMUSG00000000560;ENSMUSG00000000579;ENSMUSG00000000632;ENSMUSG00000000731;ENSMUSG00000000732;ENSMUSG00000000753;ENSMUSG00000000782;ENSMUSG00000000861;…
GO:0007275	multicellular organism development	1.03566e-103	ENSMUSG00000000058;ENSMUSG00000000093;ENSMUSG00000000094;ENSMUSG00000000142;ENSMUSG00000000214;ENSMUSG00000000247;ENSMUSG00000000290;ENSMUSG00000000392;ENSMUSG00000000402;ENSMUSG00000000409;ENSMUSG00000000489;ENSMUSG00000000530;ENSMUSG00000000560;ENSMUSG00000000579;ENSMUSG00000000632;ENSMUSG00000000731;ENSMUSG00000000732;ENSMUSG00000000753;ENSMUSG00000000782;ENSMUSG00000000861;ENSMUSG00000000957;…
GO:0048731	system development	6.23843e-97	ENSMUSG00000000058;ENSMUSG00000000093;ENSMUSG00000000094;ENSMUSG00000000142;ENSMUSG00000000214;ENSMUSG00000000247;ENSMUSG00000000290;ENSMUSG00000000392;ENSMUSG00000000409;ENSMUSG00000000489;ENSMUSG00000000530;ENSMUSG00000000560;ENSMUSG00000000579;ENSMUSG00000000632;ENSMUSG00000000731;ENSMUSG00000000732;ENSMUSG00000000753;ENSMUSG00000000782;ENSMUSG00000000861;ENSMUSG00000000957;ENSMUSG00000000982;…
GO:0032502	developmental process	3.75333e-91	ENSMUSG00000000058;ENSMUSG00000000093;ENSMUSG00000000094;ENSMUSG00000000142;ENSMUSG00000000214;ENSMUSG00000000247;ENSMUSG00000000290;ENSMUSG00000000317;ENSMUSG00000000392;ENSMUSG00000000402;ENSMUSG00000000409;ENSMUSG00000000489;ENSMUSG00000000530;ENSMUSG00000000560;ENSMUSG00000000579;ENSMUSG00000000632;ENSMUSG00000000731;ENSMUSG00000000732;ENSMUSG00000000753;ENSMUSG00000000782;ENSMUSG00000000861;…
GO:0048856	anatomical structure development	6.30527e-90	ENSMUSG00000000058;ENSMUSG00000000093;ENSMUSG00000000094;ENSMUSG00000000142;ENSMUSG00000000214;ENSMUSG00000000247;ENSMUSG00000000290;ENSMUSG00000000392;ENSMUSG00000000409;ENSMUSG00000000489;ENSMUSG00000000530;ENSMUSG00000000560;ENSMUSG00000000579;ENSMUSG00000000632;ENSMUSG00000000731;ENSMUSG00000000732;ENSMUSG00000000753;ENSMUSG00000000782;ENSMUSG00000000861;ENSMUSG00000000957;ENSMUSG00000000982;…
GO:0044767	single-organism developmental process	6.6859e-90	ENSMUSG00000000058;ENSMUSG00000000093;ENSMUSG00000000094;ENSMUSG00000000142;ENSMUSG00000000214;ENSMUSG00000000247;ENSMUSG00000000290;ENSMUSG00000000317;ENSMUSG00000000392;ENSMUSG00000000402;ENSMUSG00000000409;ENSMUSG00000000489;ENSMUSG00000000530;ENSMUSG00000000560;ENSMUSG00000000579;ENSMUSG00000000632;ENSMUSG00000000731;ENSMUSG00000000732;ENSMUSG00000000753;ENSMUSG00000000782;ENSMUSG00000000861;…
GO:0009653	anatomical structure morphogenesis	3.35248e-75	ENSMUSG00000000093;ENSMUSG00000000094;ENSMUSG00000000142;ENSMUSG00000000214;ENSMUSG00000000247;ENSMUSG00000000290;ENSMUSG00000000392;ENSMUSG00000000530;ENSMUSG00000000731;ENSMUSG00000000753;ENSMUSG00000000782;ENSMUSG00000000861;ENSMUSG00000000957;ENSMUSG00000000982;ENSMUSG00000001281;ENSMUSG00000001348;ENSMUSG00000001493;ENSMUSG00000001496;ENSMUSG00000001504;ENSMUSG00000001506;ENSMUSG00000001510;…
GO:0051239	regulation of multicellular organismal process	7.97782e-73	ENSMUSG00000000093;ENSMUSG00000000142;ENSMUSG00000000214;ENSMUSG00000000247;ENSMUSG00000000290;ENSMUSG00000000317;ENSMUSG00000000392;ENSMUSG00000000409;ENSMUSG00000000489;ENSMUSG00000000530;ENSMUSG00000000579;ENSMUSG00000000632;ENSMUSG00000000731;ENSMUSG00000000732;ENSMUSG00000000753;ENSMUSG00000000782;ENSMUSG00000000861;ENSMUSG00000000957;ENSMUSG00000000982;ENSMUSG00000001027;ENSMUSG00000001348;…
GO:0048513	animal organ development	1.08213e-67	ENSMUSG00000000058;ENSMUSG00000000093;ENSMUSG00000000094;ENSMUSG00000000142;ENSMUSG00000000214;ENSMUSG00000000247;ENSMUSG00000000409;ENSMUSG00000000489;ENSMUSG00000000530;ENSMUSG00000000632;ENSMUSG00000000731;ENSMUSG00000000753;ENSMUSG00000000782;ENSMUSG00000000861;ENSMUSG00000000957;ENSMUSG00000000982;ENSMUSG00000001247;ENSMUSG00000001348;ENSMUSG00000001493;ENSMUSG00000001496;ENSMUSG00000001504;…
GO:0048518	positive regulation of biological process	6.25652e-61	ENSMUSG00000000058;ENSMUSG00000000093;ENSMUSG00000000142;ENSMUSG00000000247;ENSMUSG00000000290;ENSMUSG00000000296;ENSMUSG00000000392;ENSMUSG00000000402;ENSMUSG00000000409;ENSMUSG00000000489;ENSMUSG00000000530;ENSMUSG00000000579;ENSMUSG00000000731;ENSMUSG00000000732;ENSMUSG00000000753;ENSMUSG00000000861;ENSMUSG00000000957;ENSMUSG00000000982;ENSMUSG00000001228;ENSMUSG00000001403;ENSMUSG00000001416;…
GO:0030154	cell differentiation	9.12119e-61	ENSMUSG00000000058;ENSMUSG00000000093;ENSMUSG00000000094;ENSMUSG00000000142;ENSMUSG00000000214;ENSMUSG00000000247;ENSMUSG00000000317;ENSMUSG00000000402;ENSMUSG00000000409;ENSMUSG00000000530;ENSMUSG00000000579;ENSMUSG00000000632;ENSMUSG00000000731;ENSMUSG00000000753;ENSMUSG00000000782;ENSMUSG00000000861;ENSMUSG00000000957;ENSMUSG00000000982;ENSMUSG00000001247;ENSMUSG00000001281;ENSMUSG00000001493;…
GO:2000026	regulation of multicellular organismal development	1.95495e-60	ENSMUSG00000000093;ENSMUSG00000000142;ENSMUSG00000000247;ENSMUSG00000000290;ENSMUSG00000000409;ENSMUSG00000000489;ENSMUSG00000000530;ENSMUSG00000000579;ENSMUSG00000000632;ENSMUSG00000000753;ENSMUSG00000000782;ENSMUSG00000000861;ENSMUSG00000000957;ENSMUSG00000000982;ENSMUSG00000001496;ENSMUSG00000001506;ENSMUSG00000001552;ENSMUSG00000001627;ENSMUSG00000002111;ENSMUSG00000002274;ENSMUSG00000002489;…
GO:0007399	nervous system development	5.82383e-59	ENSMUSG00000000214;ENSMUSG00000000247;ENSMUSG00000000560;ENSMUSG00000000579;ENSMUSG00000000632;ENSMUSG00000000753;ENSMUSG00000000782;ENSMUSG00000000861;ENSMUSG00000000957;ENSMUSG00000000982;ENSMUSG00000001053;ENSMUSG00000001496;ENSMUSG00000001504;ENSMUSG00000001627;ENSMUSG00000002274;ENSMUSG00000002489;ENSMUSG00000002602;ENSMUSG00000002633;ENSMUSG00000002799;ENSMUSG00000003070;ENSMUSG00000003410;…
GO:0048869	cellular developmental process	4.48537e-58	ENSMUSG00000000058;ENSMUSG00000000093;ENSMUSG00000000094;ENSMUSG00000000142;ENSMUSG00000000214;ENSMUSG00000000247;ENSMUSG00000000317;ENSMUSG00000000402;ENSMUSG00000000409;ENSMUSG00000000530;ENSMUSG00000000579;ENSMUSG00000000632;ENSMUSG00000000731;ENSMUSG00000000753;ENSMUSG00000000782;ENSMUSG00000000861;ENSMUSG00000000957;ENSMUSG00000000982;ENSMUSG00000001247;ENSMUSG00000001281;ENSMUSG00000001493;…
GO:0050793	regulation of developmental process	3.62069e-57	ENSMUSG00000000093;ENSMUSG00000000142;ENSMUSG00000000247;ENSMUSG00000000290;ENSMUSG00000000317;ENSMUSG00000000409;ENSMUSG00000000489;ENSMUSG00000000530;ENSMUSG00000000579;ENSMUSG00000000632;ENSMUSG00000000753;ENSMUSG00000000782;ENSMUSG00000000861;ENSMUSG00000000957;ENSMUSG00000000982;ENSMUSG00000001496;ENSMUSG00000001506;ENSMUSG00000001517;ENSMUSG00000001552;ENSMUSG00000001627;ENSMUSG00000002068;…
GO:0048519	negative regulation of biological process	4.98098e-57	ENSMUSG00000000028;ENSMUSG00000000058;ENSMUSG00000000093;ENSMUSG00000000142;ENSMUSG00000000247;ENSMUSG00000000308;ENSMUSG00000000317;ENSMUSG00000000359;ENSMUSG00000000392;ENSMUSG00000000409;ENSMUSG00000000489;ENSMUSG00000000530;ENSMUSG00000000579;ENSMUSG00000000581;ENSMUSG00000000632;ENSMUSG00000000753;ENSMUSG00000000782;ENSMUSG00000000861;ENSMUSG00000000957;ENSMUSG00000000982;ENSMUSG00000001120;…
GO:0009888	tissue development	1.03044e-55	ENSMUSG00000000058;ENSMUSG00000000093;ENSMUSG00000000094;ENSMUSG00000000142;ENSMUSG00000000247;ENSMUSG00000000489;ENSMUSG00000000530;ENSMUSG00000000731;ENSMUSG00000000782;ENSMUSG00000000957;ENSMUSG00000001493;ENSMUSG00000001496;ENSMUSG00000001504;ENSMUSG00000001506;ENSMUSG00000001510;ENSMUSG00000001627;ENSMUSG00000001964;ENSMUSG00000002111;ENSMUSG00000002384;ENSMUSG00000002489;ENSMUSG00000002633;…
GO:0048522	positive regulation of cellular process	4.12682e-54	ENSMUSG00000000058;ENSMUSG00000000093;ENSMUSG00000000142;ENSMUSG00000000247;ENSMUSG00000000290;ENSMUSG00000000296;ENSMUSG00000000392;ENSMUSG00000000402;ENSMUSG00000000409;ENSMUSG00000000489;ENSMUSG00000000530;ENSMUSG00000000579;ENSMUSG00000000731;ENSMUSG00000000732;ENSMUSG00000000753;ENSMUSG00000000861;ENSMUSG00000000957;ENSMUSG00000000982;ENSMUSG00000001228;ENSMUSG00000001403;ENSMUSG00000001416;…
GO:0048523	negative regulation of cellular process	5.08093e-53	ENSMUSG00000000028;ENSMUSG00000000058;ENSMUSG00000000093;ENSMUSG00000000142;ENSMUSG00000000247;ENSMUSG00000000308;ENSMUSG00000000317;ENSMUSG00000000359;ENSMUSG00000000392;ENSMUSG00000000409;ENSMUSG00000000489;ENSMUSG00000000530;ENSMUSG00000000579;ENSMUSG00000000581;ENSMUSG00000000632;ENSMUSG00000000753;ENSMUSG00000000782;ENSMUSG00000000861;ENSMUSG00000000957;ENSMUSG00000000982;ENSMUSG00000001120;…
GO:0008283	cell proliferation	9.22654e-53	ENSMUSG00000000058;ENSMUSG00000000093;ENSMUSG00000000142;ENSMUSG00000000247;ENSMUSG00000000317;ENSMUSG00000000392;ENSMUSG00000000489;ENSMUSG00000000530;ENSMUSG00000000732;ENSMUSG00000000753;ENSMUSG00000000782;ENSMUSG00000000957;ENSMUSG00000001228;ENSMUSG00000001517;ENSMUSG00000001552;ENSMUSG00000001964;ENSMUSG00000002068;ENSMUSG00000002489;ENSMUSG00000002633;ENSMUSG00000002799;ENSMUSG00000003206;…
GO:0040011	locomotion	4.65415e-52	ENSMUSG00000000058;ENSMUSG00000000247;ENSMUSG00000000290;ENSMUSG00000000392;ENSMUSG00000000489;ENSMUSG00000000530;ENSMUSG00000000731;ENSMUSG00000000753;ENSMUSG00000000957;ENSMUSG00000000982;ENSMUSG00000001281;ENSMUSG00000001496;ENSMUSG00000001506;ENSMUSG00000001552;ENSMUSG00000001741;ENSMUSG00000002111;ENSMUSG00000002489;ENSMUSG00000002602;ENSMUSG00000002633;ENSMUSG00000003070;ENSMUSG00000003934;…
GO:0016477	cell migration	5.20876e-51	ENSMUSG00000000290;ENSMUSG00000000392;ENSMUSG00000000489;ENSMUSG00000000530;ENSMUSG00000000731;ENSMUSG00000000753;ENSMUSG00000000957;ENSMUSG00000000982;ENSMUSG00000001281;ENSMUSG00000001496;ENSMUSG00000001506;ENSMUSG00000001552;ENSMUSG00000001741;ENSMUSG00000002111;ENSMUSG00000002489;ENSMUSG00000002602;ENSMUSG00000002633;ENSMUSG00000004665;ENSMUSG00000004814;ENSMUSG00000004872;ENSMUSG00000005124;…
GO:0006928	movement of cell or subcellular component	9.67201e-49	ENSMUSG00000000247;ENSMUSG00000000290;ENSMUSG00000000392;ENSMUSG00000000489;ENSMUSG00000000530;ENSMUSG00000000731;ENSMUSG00000000753;ENSMUSG00000000957;ENSMUSG00000000982;ENSMUSG00000001281;ENSMUSG00000001496;ENSMUSG00000001506;ENSMUSG00000001552;ENSMUSG00000001741;ENSMUSG00000002111;ENSMUSG00000002489;ENSMUSG00000002602;ENSMUSG00000002633;ENSMUSG00000003070;ENSMUSG00000003779;ENSMUSG00000003934;…
GO:0042127	regulation of cell proliferation	2.2315e-48	ENSMUSG00000000058;ENSMUSG00000000093;ENSMUSG00000000142;ENSMUSG00000000247;ENSMUSG00000000317;ENSMUSG00000000392;ENSMUSG00000000489;ENSMUSG00000000530;ENSMUSG00000000732;ENSMUSG00000000753;ENSMUSG00000000782;ENSMUSG00000001228;ENSMUSG00000001517;ENSMUSG00000001552;ENSMUSG00000001964;ENSMUSG00000002068;ENSMUSG00000002489;ENSMUSG00000002633;ENSMUSG00000002799;ENSMUSG00000004099;ENSMUSG00000004231;…
GO:0048870	cell motility	1.0813e-47	ENSMUSG00000000290;ENSMUSG00000000392;ENSMUSG00000000489;ENSMUSG00000000530;ENSMUSG00000000731;ENSMUSG00000000753;ENSMUSG00000000957;ENSMUSG00000000982;ENSMUSG00000001281;ENSMUSG00000001496;ENSMUSG00000001506;ENSMUSG00000001552;ENSMUSG00000001741;ENSMUSG00000002111;ENSMUSG00000002489;ENSMUSG00000002602;ENSMUSG00000002633;ENSMUSG00000004665;ENSMUSG00000004814;ENSMUSG00000004872;ENSMUSG00000005124;…
GO:0051674	localization of cell	1.0813e-47	ENSMUSG00000000290;ENSMUSG00000000392;ENSMUSG00000000489;ENSMUSG00000000530;ENSMUSG00000000731;ENSMUSG00000000753;ENSMUSG00000000957;ENSMUSG00000000982;ENSMUSG00000001281;ENSMUSG00000001496;ENSMUSG00000001506;ENSMUSG00000001552;ENSMUSG00000001741;ENSMUSG00000002111;ENSMUSG00000002489;ENSMUSG00000002602;ENSMUSG00000002633;ENSMUSG00000004665;ENSMUSG00000004814;ENSMUSG00000004872;ENSMUSG00000005124;…
GO:0048468	cell development	3.13117e-47	ENSMUSG00000000058;ENSMUSG00000000142;ENSMUSG00000000214;ENSMUSG00000000247;ENSMUSG00000000579;ENSMUSG00000000632;ENSMUSG00000000753;ENSMUSG00000000861;ENSMUSG00000001247;ENSMUSG00000001281;ENSMUSG00000001496;ENSMUSG00000001504;ENSMUSG00000001506;ENSMUSG00000001627;ENSMUSG00000002111;ENSMUSG00000002274;ENSMUSG00000002324;ENSMUSG00000002384;ENSMUSG00000002489;ENSMUSG00000002602;ENSMUSG00000002633;…
GO:0022008	neurogenesis	3.6509e-47	ENSMUSG00000000214;ENSMUSG00000000247;ENSMUSG00000000579;ENSMUSG00000000632;ENSMUSG00000000753;ENSMUSG00000000861;ENSMUSG00000000957;ENSMUSG00000000982;ENSMUSG00000001496;ENSMUSG00000001504;ENSMUSG00000001627;ENSMUSG00000002274;ENSMUSG00000002489;ENSMUSG00000002602;ENSMUSG00000002633;ENSMUSG00000002799;ENSMUSG00000003070;ENSMUSG00000003436;ENSMUSG00000003934;ENSMUSG00000004151;ENSMUSG00000004872;…
GO:0045595	regulation of cell differentiation	2.37322e-46	ENSMUSG00000000142;ENSMUSG00000000247;ENSMUSG00000000317;ENSMUSG00000000409;ENSMUSG00000000530;ENSMUSG00000000579;ENSMUSG00000000632;ENSMUSG00000000753;ENSMUSG00000000782;ENSMUSG00000000861;ENSMUSG00000000957;ENSMUSG00000000982;ENSMUSG00000001496;ENSMUSG00000001506;ENSMUSG00000001627;ENSMUSG00000002068;ENSMUSG00000002111;ENSMUSG00000002274;ENSMUSG00000002489;ENSMUSG00000002602;ENSMUSG00000002633;…
GO:0048699	generation of neurons	2.40004e-45	ENSMUSG00000000214;ENSMUSG00000000247;ENSMUSG00000000579;ENSMUSG00000000632;ENSMUSG00000000753;ENSMUSG00000000861;ENSMUSG00000001496;ENSMUSG00000001504;ENSMUSG00000001627;ENSMUSG00000002274;ENSMUSG00000002489;ENSMUSG00000002602;ENSMUSG00000002633;ENSMUSG00000002799;ENSMUSG00000003070;ENSMUSG00000003436;ENSMUSG00000003934;ENSMUSG00000004151;ENSMUSG00000004872;ENSMUSG00000004885;ENSMUSG00000005360;…
GO:0051240	positive regulation of multicellular organismal process	2.79039e-45	ENSMUSG00000000093;ENSMUSG00000000142;ENSMUSG00000000290;ENSMUSG00000000409;ENSMUSG00000000489;ENSMUSG00000000530;ENSMUSG00000000579;ENSMUSG00000000731;ENSMUSG00000000732;ENSMUSG00000000753;ENSMUSG00000000861;ENSMUSG00000000957;ENSMUSG00000000982;ENSMUSG00000001506;ENSMUSG00000001552;ENSMUSG00000001741;ENSMUSG00000002274;ENSMUSG00000002489;ENSMUSG00000002602;ENSMUSG00000002633;ENSMUSG00000002944;…
GO:0032501	multicellular organismal process	3.41028e-45	ENSMUSG00000000058;ENSMUSG00000000093;ENSMUSG00000000094;ENSMUSG00000000142;ENSMUSG00000000214;ENSMUSG00000000247;ENSMUSG00000000290;ENSMUSG00000000317;ENSMUSG00000000392;ENSMUSG00000000402;ENSMUSG00000000409;ENSMUSG00000000489;ENSMUSG00000000530;ENSMUSG00000000560;ENSMUSG00000000579;ENSMUSG00000000632;ENSMUSG00000000731;ENSMUSG00000000732;ENSMUSG00000000753;ENSMUSG00000000782;ENSMUSG00000000861;…
GO:0051094	positive regulation of developmental process	2.02292e-44	ENSMUSG00000000093;ENSMUSG00000000142;ENSMUSG00000000290;ENSMUSG00000000409;ENSMUSG00000000489;ENSMUSG00000000530;ENSMUSG00000000579;ENSMUSG00000000753;ENSMUSG00000000861;ENSMUSG00000000957;ENSMUSG00000000982;ENSMUSG00000001506;ENSMUSG00000001552;ENSMUSG00000002068;ENSMUSG00000002274;ENSMUSG00000002489;ENSMUSG00000002602;ENSMUSG00000002633;ENSMUSG00000002944;ENSMUSG00000003436;ENSMUSG00000004814;…
GO:0016043	cellular component organization	6.57638e-44	ENSMUSG00000000028;ENSMUSG00000000058;ENSMUSG00000000142;ENSMUSG00000000247;ENSMUSG00000000392;ENSMUSG00000000402;ENSMUSG00000000486;ENSMUSG00000000489;ENSMUSG00000000530;ENSMUSG00000000560;ENSMUSG00000000579;ENSMUSG00000000632;ENSMUSG00000000753;ENSMUSG00000000861;ENSMUSG00000000957;ENSMUSG00000000982;ENSMUSG00000001228;ENSMUSG00000001247;ENSMUSG00000001281;ENSMUSG00000001403;ENSMUSG00000001416;…
GO:0009887	organ morphogenesis	1.23843e-43	ENSMUSG00000000093;ENSMUSG00000000094;ENSMUSG00000000142;ENSMUSG00000000214;ENSMUSG00000000530;ENSMUSG00000000782;ENSMUSG00000000957;ENSMUSG00000001348;ENSMUSG00000001496;ENSMUSG00000001504;ENSMUSG00000001506;ENSMUSG00000001510;ENSMUSG00000002633;ENSMUSG00000002799;ENSMUSG00000003227;ENSMUSG00000003644;ENSMUSG00000004231;ENSMUSG00000004872;ENSMUSG00000005583;ENSMUSG00000005836;ENSMUSG00000005917;…
GO:0035295	tube development	2.47663e-42	ENSMUSG00000000093;ENSMUSG00000000094;ENSMUSG00000000247;ENSMUSG00000000530;ENSMUSG00000000782;ENSMUSG00000000957;ENSMUSG00000001496;ENSMUSG00000001504;ENSMUSG00000002111;ENSMUSG00000002324;ENSMUSG00000002633;ENSMUSG00000003227;ENSMUSG00000004231;ENSMUSG00000004872;ENSMUSG00000005148;ENSMUSG00000005583;ENSMUSG00000005672;ENSMUSG00000005836;ENSMUSG00000005958;ENSMUSG00000006386;ENSMUSG00000007888;…
GO:0009790	embryo development	3.77811e-42	ENSMUSG00000000093;ENSMUSG00000000094;ENSMUSG00000000142;ENSMUSG00000000214;ENSMUSG00000000247;ENSMUSG00000000530;ENSMUSG00000000782;ENSMUSG00000000957;ENSMUSG00000001493;ENSMUSG00000001504;ENSMUSG00000001506;ENSMUSG00000002384;ENSMUSG00000002633;ENSMUSG00000002799;ENSMUSG00000003418;ENSMUSG00000003436;ENSMUSG00000004099;ENSMUSG00000004872;ENSMUSG00000004885;ENSMUSG00000004891;ENSMUSG00000005470;…
GO:0071840	cellular component organization or biogenesis	7.14469e-41	ENSMUSG00000000028;ENSMUSG00000000058;ENSMUSG00000000142;ENSMUSG00000000247;ENSMUSG00000000392;ENSMUSG00000000402;ENSMUSG00000000486;ENSMUSG00000000489;ENSMUSG00000000530;ENSMUSG00000000560;ENSMUSG00000000579;ENSMUSG00000000581;ENSMUSG00000000632;ENSMUSG00000000753;ENSMUSG00000000861;ENSMUSG00000000957;ENSMUSG00000000982;ENSMUSG00000001228;ENSMUSG00000001247;ENSMUSG00000001281;ENSMUSG00000001403;…
GO:0044699	single-organism process	2.76036e-40	ENSMUSG00000000028;ENSMUSG00000000058;ENSMUSG00000000093;ENSMUSG00000000094;ENSMUSG00000000142;ENSMUSG00000000197;ENSMUSG00000000214;ENSMUSG00000000247;ENSMUSG00000000290;ENSMUSG00000000296;ENSMUSG00000000308;ENSMUSG00000000317;ENSMUSG00000000359;ENSMUSG00000000392;ENSMUSG00000000402;ENSMUSG00000000409;ENSMUSG00000000486;ENSMUSG00000000489;ENSMUSG00000000530;ENSMUSG00000000531;ENSMUSG00000000560;…
USG00000039316;ENSMUSG00000039323;ENSMUSG00000039328;ENSMUSG00000039377;ENSMUSG00000039384;ENSMUSG00000039385;ENSMUSG00000039396;ENSMUSG00000039419;ENSMUSG00000039529;ENSMUSG00000039579;ENSMUSG00000039607;ENSMUSG00000039621;ENSMUSG00000039628;ENSMUSG00000039629;ENSMUSG00000039706;ENSMUSG00000039714;ENSMUSG00000039745;ENSMUSG00000039748;ENSMUSG00000039814;ENSMUSG00000039830;ENSMUSG00000039831;ENSM…
GO:0060429	epithelium development	5.90079e-40	ENSMUSG00000000093;ENSMUSG00000000094;ENSMUSG00000000142;ENSMUSG00000000247;ENSMUSG00000000530;ENSMUSG00000000731;ENSMUSG00000000782;ENSMUSG00000000957;ENSMUSG00000001493;ENSMUSG00000001496;ENSMUSG00000001504;ENSMUSG00000001510;ENSMUSG00000002111;ENSMUSG00000002633;ENSMUSG00000002799;ENSMUSG00000003227;ENSMUSG00000003436;ENSMUSG00000004231;ENSMUSG00000004872;ENSMUSG00000005148;ENSMUSG00000005251;…
GO:0044763	single-organism cellular process	1.06856e-39	ENSMUSG00000000028;ENSMUSG00000000058;ENSMUSG00000000093;ENSMUSG00000000094;ENSMUSG00000000142;ENSMUSG00000000197;ENSMUSG00000000214;ENSMUSG00000000247;ENSMUSG00000000290;ENSMUSG00000000296;ENSMUSG00000000308;ENSMUSG00000000317;ENSMUSG00000000359;ENSMUSG00000000392;ENSMUSG00000000402;ENSMUSG00000000409;ENSMUSG00000000486;ENSMUSG00000000489;ENSMUSG00000000530;ENSMUSG00000000531;ENSMUSG00000000560;…
USG00000041540;ENSMUSG00000041544;ENSMUSG00000041552;ENSMUSG00000041560;ENSMUSG00000041605;ENSMUSG00000041607;ENSMUSG00000041624;ENSMUSG00000041633;ENSMUSG00000041642;ENSMUSG00000041658;ENSMUSG00000041688;ENSMUSG00000041695;ENSMUSG00000041741;ENSMUSG00000041773;ENSMUSG00000041797;ENSMUSG00000041842;ENSMUSG00000041859;ENSMUSG00000041907;ENSMUSG00000041911;ENSMUSG00000041920;ENSMUSG00000041936;ENSM…
GO:0030182	neuron differentiation	1.11827e-39	ENSMUSG00000000214;ENSMUSG00000000247;ENSMUSG00000000579;ENSMUSG00000000632;ENSMUSG00000000753;ENSMUSG00000000861;ENSMUSG00000001496;ENSMUSG00000001504;ENSMUSG00000001627;ENSMUSG00000002274;ENSMUSG00000002489;ENSMUSG00000002633;ENSMUSG00000002799;ENSMUSG00000003070;ENSMUSG00000003934;ENSMUSG00000004151;ENSMUSG00000004872;ENSMUSG00000004885;ENSMUSG00000005360;ENSMUSG00000005583;ENSMUSG00000005958;…
GO:0072359	circulatory system development	8.07533e-39	ENSMUSG00000000093;ENSMUSG00000000094;ENSMUSG00000000142;ENSMUSG00000000214;ENSMUSG00000000290;ENSMUSG00000000392;ENSMUSG00000000489;ENSMUSG00000000530;ENSMUSG00000000753;ENSMUSG00000000957;ENSMUSG00000001506;ENSMUSG00000001510;ENSMUSG00000001552;ENSMUSG00000002111;ENSMUSG00000002289;ENSMUSG00000002633;ENSMUSG00000002944;ENSMUSG00000004105;ENSMUSG00000004814;ENSMUSG00000004872;ENSMUSG00000005124;…
GO:0072358	cardiovascular system development	8.57583e-39	ENSMUSG00000000093;ENSMUSG00000000094;ENSMUSG00000000142;ENSMUSG00000000214;ENSMUSG00000000290;ENSMUSG00000000392;ENSMUSG00000000489;ENSMUSG00000000530;ENSMUSG00000000753;ENSMUSG00000000957;ENSMUSG00000001506;ENSMUSG00000001510;ENSMUSG00000001552;ENSMUSG00000002111;ENSMUSG00000002289;ENSMUSG00000002633;ENSMUSG00000002944;ENSMUSG00000004105;ENSMUSG00000004814;ENSMUSG00000004872;ENSMUSG00000005124;…
GO:0051241	negative regulation of multicellular organismal process	9.64261e-39	ENSMUSG00000000093;ENSMUSG00000000142;ENSMUSG00000000247;ENSMUSG00000000489;ENSMUSG00000000530;ENSMUSG00000000579;ENSMUSG00000000632;ENSMUSG00000000753;ENSMUSG00000000861;ENSMUSG00000000982;ENSMUSG00000001348;ENSMUSG00000001496;ENSMUSG00000001552;ENSMUSG00000001627;ENSMUSG00000002108;ENSMUSG00000002111;ENSMUSG00000002602;ENSMUSG00000002633;ENSMUSG00000002944;ENSMUSG00000003436;ENSMUSG00000003573;…
GO:0007166	cell surface receptor signaling pathway	3.44834e-38	ENSMUSG00000000058;ENSMUSG00000000093;ENSMUSG00000000142;ENSMUSG00000000290;ENSMUSG00000000409;ENSMUSG00000000489;ENSMUSG00000000530;ENSMUSG00000000632;ENSMUSG00000000732;ENSMUSG00000000782;ENSMUSG00000000957;ENSMUSG00000000982;ENSMUSG00000001281;ENSMUSG00000001496;ENSMUSG00000001506;ENSMUSG00000001583;ENSMUSG00000001964;ENSMUSG00000001986;ENSMUSG00000002068;ENSMUSG00000002111;ENSMUSG00000002384;…
GO:0023051	regulation of signaling	6.23115e-38	ENSMUSG00000000058;ENSMUSG00000000142;ENSMUSG00000000296;ENSMUSG00000000409;ENSMUSG00000000489;ENSMUSG00000000530;ENSMUSG00000000579;ENSMUSG00000000632;ENSMUSG00000000957;ENSMUSG00000000982;ENSMUSG00000001496;ENSMUSG00000001506;ENSMUSG00000001517;ENSMUSG00000001583;ENSMUSG00000001930;ENSMUSG00000001964;ENSMUSG00000001986;ENSMUSG00000002108;ENSMUSG00000002111;ENSMUSG00000002384;ENSMUSG00000002458;…
GO:0000904	cell morphogenesis involved in differentiation	6.5887e-38	ENSMUSG00000000142;ENSMUSG00000000247;ENSMUSG00000000861;ENSMUSG00000001281;ENSMUSG00000001496;ENSMUSG00000001506;ENSMUSG00000001627;ENSMUSG00000002111;ENSMUSG00000002274;ENSMUSG00000002489;ENSMUSG00000002602;ENSMUSG00000002633;ENSMUSG00000003070;ENSMUSG00000003934;ENSMUSG00000004151;ENSMUSG00000004266;ENSMUSG00000004885;ENSMUSG00000005360;ENSMUSG00000005583;ENSMUSG00000005958;ENSMUSG00000006270;…
GO:0048646	anatomical structure formation involved in morphogenesis	3.0852e-37	ENSMUSG00000000093;ENSMUSG00000000094;ENSMUSG00000000142;ENSMUSG00000000247;ENSMUSG00000000290;ENSMUSG00000000392;ENSMUSG00000000530;ENSMUSG00000000753;ENSMUSG00000000957;ENSMUSG00000001493;ENSMUSG00000001496;ENSMUSG00000001504;ENSMUSG00000001506;ENSMUSG00000001552;ENSMUSG00000002111;ENSMUSG00000002289;ENSMUSG00000002633;ENSMUSG00000002944;ENSMUSG00000003227;ENSMUSG00000003436;ENSMUSG00000004105;…
GO:0010646	regulation of cell communication	1.14301e-36	ENSMUSG00000000058;ENSMUSG00000000142;ENSMUSG00000000296;ENSMUSG00000000409;ENSMUSG00000000489;ENSMUSG00000000530;ENSMUSG00000000579;ENSMUSG00000000632;ENSMUSG00000000957;ENSMUSG00000000982;ENSMUSG00000001496;ENSMUSG00000001506;ENSMUSG00000001517;ENSMUSG00000001583;ENSMUSG00000001930;ENSMUSG00000001964;ENSMUSG00000002108;ENSMUSG00000002111;ENSMUSG00000002384;ENSMUSG00000002458;ENSMUSG00000002489;…
GO:0035239	tube morphogenesis	1.4716e-36	ENSMUSG00000000093;ENSMUSG00000000247;ENSMUSG00000000530;ENSMUSG00000000782;ENSMUSG00000000957;ENSMUSG00000001496;ENSMUSG00000001504;ENSMUSG00000002111;ENSMUSG00000002633;ENSMUSG00000003227;ENSMUSG00000004231;ENSMUSG00000004872;ENSMUSG00000005583;ENSMUSG00000005836;ENSMUSG00000005958;ENSMUSG00000006386;ENSMUSG00000010797;ENSMUSG00000014599;ENSMUSG00000014773;ENSMUSG00000015468;ENSMUSG00000015605;…
GO:0032879	regulation of localization	6.29223e-36	ENSMUSG00000000058;ENSMUSG00000000359;ENSMUSG00000000409;ENSMUSG00000000486;ENSMUSG00000000489;ENSMUSG00000000530;ENSMUSG00000000731;ENSMUSG00000000753;ENSMUSG00000000957;ENSMUSG00000000982;ENSMUSG00000001027;ENSMUSG00000001416;ENSMUSG00000001496;ENSMUSG00000001506;ENSMUSG00000001552;ENSMUSG00000001741;ENSMUSG00000001964;ENSMUSG00000002068;ENSMUSG00000002108;ENSMUSG00000002111;ENSMUSG00000002489;…
GO:0048598	embryonic morphogenesis	7.04553e-36	ENSMUSG00000000093;ENSMUSG00000000094;ENSMUSG00000000214;ENSMUSG00000000247;ENSMUSG00000000782;ENSMUSG00000000957;ENSMUSG00000001504;ENSMUSG00000002384;ENSMUSG00000002633;ENSMUSG00000002799;ENSMUSG00000004872;ENSMUSG00000004885;ENSMUSG00000005583;ENSMUSG00000005836;ENSMUSG00000005917;ENSMUSG00000010461;ENSMUSG00000010797;ENSMUSG00000014030;ENSMUSG00000014603;ENSMUSG00000014773;ENSMUSG00000015053;…
GO:0048583	regulation of response to stimulus	1.95085e-35	ENSMUSG00000000058;ENSMUSG00000000142;ENSMUSG00000000296;ENSMUSG00000000317;ENSMUSG00000000409;ENSMUSG00000000489;ENSMUSG00000000530;ENSMUSG00000000579;ENSMUSG00000000632;ENSMUSG00000000732;ENSMUSG00000000753;ENSMUSG00000000957;ENSMUSG00000000982;ENSMUSG00000001348;ENSMUSG00000001496;ENSMUSG00000001506;ENSMUSG00000001517;ENSMUSG00000001583;ENSMUSG00000001741;ENSMUSG00000001930;ENSMUSG00000001964;…
GO:0060284	regulation of cell development	8.57997e-35	ENSMUSG00000000142;ENSMUSG00000000247;ENSMUSG00000000579;ENSMUSG00000000632;ENSMUSG00000000753;ENSMUSG00000000861;ENSMUSG00000001496;ENSMUSG00000001506;ENSMUSG00000001627;ENSMUSG00000002274;ENSMUSG00000002489;ENSMUSG00000002633;ENSMUSG00000003436;ENSMUSG00000003934;ENSMUSG00000004885;ENSMUSG00000005124;ENSMUSG00000005583;ENSMUSG00000005672;ENSMUSG00000005958;ENSMUSG00000006270;ENSMUSG00000006369;…
GO:0009966	regulation of signal transduction	4.69788e-34	ENSMUSG00000000058;ENSMUSG00000000142;ENSMUSG00000000296;ENSMUSG00000000409;ENSMUSG00000000489;ENSMUSG00000000530;ENSMUSG00000000579;ENSMUSG00000000632;ENSMUSG00000000957;ENSMUSG00000000982;ENSMUSG00000001496;ENSMUSG00000001506;ENSMUSG00000001517;ENSMUSG00000001583;ENSMUSG00000001930;ENSMUSG00000001964;ENSMUSG00000002108;ENSMUSG00000002111;ENSMUSG00000002384;ENSMUSG00000002458;ENSMUSG00000002489;…
GO:0045597	positive regulation of cell differentiation	5.21195e-34	ENSMUSG00000000142;ENSMUSG00000000409;ENSMUSG00000000530;ENSMUSG00000000579;ENSMUSG00000000753;ENSMUSG00000000861;ENSMUSG00000000957;ENSMUSG00000000982;ENSMUSG00000001506;ENSMUSG00000002068;ENSMUSG00000002274;ENSMUSG00000002489;ENSMUSG00000002602;ENSMUSG00000002633;ENSMUSG00000002944;ENSMUSG00000003436;ENSMUSG00000004885;ENSMUSG00000005124;ENSMUSG00000005148;ENSMUSG00000005583;ENSMUSG00000005672;…
GO:0001568	blood vessel development	2.50078e-33	ENSMUSG00000000093;ENSMUSG00000000094;ENSMUSG00000000290;ENSMUSG00000000392;ENSMUSG00000000489;ENSMUSG00000000530;ENSMUSG00000000753;ENSMUSG00000000957;ENSMUSG00000001506;ENSMUSG00000001510;ENSMUSG00000001552;ENSMUSG00000002111;ENSMUSG00000002289;ENSMUSG00000002633;ENSMUSG00000002944;ENSMUSG00000004105;ENSMUSG00000004814;ENSMUSG00000005148;ENSMUSG00000005583;ENSMUSG00000005836;ENSMUSG00000005958;…
GO:0030334	regulation of cell migration	2.64e-33	ENSMUSG00000000489;ENSMUSG00000000530;ENSMUSG00000000731;ENSMUSG00000000753;ENSMUSG00000000957;ENSMUSG00000000982;ENSMUSG00000001496;ENSMUSG00000001506;ENSMUSG00000001552;ENSMUSG00000002111;ENSMUSG00000002489;ENSMUSG00000002633;ENSMUSG00000004665;ENSMUSG00000004814;ENSMUSG00000005124;ENSMUSG00000005465;ENSMUSG00000005583;ENSMUSG00000005672;ENSMUSG00000005824;ENSMUSG00000006369;ENSMUSG00000006386;…
GO:0001944	vasculature development	3.20467e-33	ENSMUSG00000000093;ENSMUSG00000000094;ENSMUSG00000000290;ENSMUSG00000000392;ENSMUSG00000000489;ENSMUSG00000000530;ENSMUSG00000000753;ENSMUSG00000000957;ENSMUSG00000001506;ENSMUSG00000001510;ENSMUSG00000001552;ENSMUSG00000002111;ENSMUSG00000002289;ENSMUSG00000002633;ENSMUSG00000002944;ENSMUSG00000004105;ENSMUSG00000004814;ENSMUSG00000005148;ENSMUSG00000005583;ENSMUSG00000005836;ENSMUSG00000005958;…
GO:0051270	regulation of cellular component movement	4.49944e-33	ENSMUSG00000000489;ENSMUSG00000000530;ENSMUSG00000000731;ENSMUSG00000000753;ENSMUSG00000000957;ENSMUSG00000000982;ENSMUSG00000001496;ENSMUSG00000001506;ENSMUSG00000001552;ENSMUSG00000002111;ENSMUSG00000002489;ENSMUSG00000002633;ENSMUSG00000004665;ENSMUSG00000004814;ENSMUSG00000005124;ENSMUSG00000005465;ENSMUSG00000005583;ENSMUSG00000005672;ENSMUSG00000005824;ENSMUSG00000006369;ENSMUSG00000006386;…
GO:0040012	regulation of locomotion	5.0263e-33	ENSMUSG00000000489;ENSMUSG00000000530;ENSMUSG00000000731;ENSMUSG00000000753;ENSMUSG00000000957;ENSMUSG00000000982;ENSMUSG00000001496;ENSMUSG00000001506;ENSMUSG00000001552;ENSMUSG00000001741;ENSMUSG00000002111;ENSMUSG00000002489;ENSMUSG00000002633;ENSMUSG00000004665;ENSMUSG00000004814;ENSMUSG00000005124;ENSMUSG00000005465;ENSMUSG00000005583;ENSMUSG00000005672;ENSMUSG00000005824;ENSMUSG00000006369;…
GO:0009893	positive regulation of metabolic process	1.09621e-32	ENSMUSG00000000058;ENSMUSG00000000142;ENSMUSG00000000247;ENSMUSG00000000290;ENSMUSG00000000296;ENSMUSG00000000409;ENSMUSG00000000489;ENSMUSG00000000530;ENSMUSG00000000731;ENSMUSG00000000861;ENSMUSG00000000957;ENSMUSG00000000982;ENSMUSG00000001228;ENSMUSG00000001416;ENSMUSG00000001493;ENSMUSG00000001496;ENSMUSG00000001506;ENSMUSG00000001510;ENSMUSG00000001517;ENSMUSG00000001552;ENSMUSG00000001627;…
GO:2000145	regulation of cell motility	1.32257e-32	ENSMUSG00000000489;ENSMUSG00000000530;ENSMUSG00000000731;ENSMUSG00000000753;ENSMUSG00000000957;ENSMUSG00000000982;ENSMUSG00000001496;ENSMUSG00000001506;ENSMUSG00000001552;ENSMUSG00000002111;ENSMUSG00000002489;ENSMUSG00000002633;ENSMUSG00000004665;ENSMUSG00000004814;ENSMUSG00000005124;ENSMUSG00000005465;ENSMUSG00000005583;ENSMUSG00000005672;ENSMUSG00000005824;ENSMUSG00000006369;ENSMUSG00000006386;…
GO:0048729	tissue morphogenesis	2.40787e-32	ENSMUSG00000000093;ENSMUSG00000000094;ENSMUSG00000000247;ENSMUSG00000000530;ENSMUSG00000000731;ENSMUSG00000000957;ENSMUSG00000001496;ENSMUSG00000001504;ENSMUSG00000002111;ENSMUSG00000002633;ENSMUSG00000002799;ENSMUSG00000004231;ENSMUSG00000004872;ENSMUSG00000005251;ENSMUSG00000005583;ENSMUSG00000006386;ENSMUSG00000010797;ENSMUSG00000014599;ENSMUSG00000014773;ENSMUSG00000014813;ENSMUSG00000015134;…
GO:0050794	regulation of cellular process	2.60054e-32	ENSMUSG00000000028;ENSMUSG00000000058;ENSMUSG00000000093;ENSMUSG00000000094;ENSMUSG00000000142;ENSMUSG00000000247;ENSMUSG00000000290;ENSMUSG00000000296;ENSMUSG00000000308;ENSMUSG00000000317;ENSMUSG00000000359;ENSMUSG00000000392;ENSMUSG00000000402;ENSMUSG00000000409;ENSMUSG00000000486;ENSMUSG00000000489;ENSMUSG00000000530;ENSMUSG00000000531;ENSMUSG00000000560;ENSMUSG00000000579;ENSMUSG00000000581;…
USG00000052336;ENSMUSG00000052384;ENSMUSG00000052430;ENSMUSG00000052446;ENSMUSG00000052504;ENSMUSG00000052516;ENSMUSG00000052565;ENSMUSG00000052713;ENSMUSG00000052776;ENSMUSG00000052798;ENSMUSG00000052821;ENSMUSG00000052854;ENSMUSG00000052921;ENSMUSG00000052942;ENSMUSG00000052957;ENSMUSG00000053024;ENSMUSG00000053129;ENSMUSG00000053137;ENSMUSG00000053158;ENSMUSG00000053164;ENSMUSG00000053175;ENSM…
GO:0065007	biological regulation	2.71233e-32	ENSMUSG00000000028;ENSMUSG00000000058;ENSMUSG00000000093;ENSMUSG00000000094;ENSMUSG00000000142;ENSMUSG00000000214;ENSMUSG00000000247;ENSMUSG00000000290;ENSMUSG00000000296;ENSMUSG00000000308;ENSMUSG00000000317;ENSMUSG00000000359;ENSMUSG00000000392;ENSMUSG00000000402;ENSMUSG00000000409;ENSMUSG00000000486;ENSMUSG00000000489;ENSMUSG00000000530;ENSMUSG00000000531;ENSMUSG00000000560;ENSMUSG00000000579;…
USG00000046806;ENSMUSG00000046916;ENSMUSG00000046997;ENSMUSG00000047085;ENSMUSG00000047171;ENSMUSG00000047181;ENSMUSG00000047250;ENSMUSG00000047259;ENSMUSG00000047261;ENSMUSG00000047281;ENSMUSG00000047428;ENSMUSG00000047443;ENSMUSG00000047497;ENSMUSG00000047501;ENSMUSG00000047557;ENSMUSG00000047632;ENSMUSG00000047712;ENSMUSG00000047821;ENSMUSG00000047832;ENSMUSG00000047842;ENSMUSG00000047881;ENSM…
GO:0048568	embryonic organ development	2.9012e-32	ENSMUSG00000000093;ENSMUSG00000000094;ENSMUSG00000000214;ENSMUSG00000000782;ENSMUSG00000000957;ENSMUSG00000002633;ENSMUSG00000004891;ENSMUSG00000005583;ENSMUSG00000005672;ENSMUSG00000005917;ENSMUSG00000007080;ENSMUSG00000007872;ENSMUSG00000010136;ENSMUSG00000010461;ENSMUSG00000010660;ENSMUSG00000010797;ENSMUSG00000014030;ENSMUSG00000014603;ENSMUSG00000014773;ENSMUSG00000015053;ENSMUSG00000015134;…
GO:0000902	cell morphogenesis	3.44379e-32	ENSMUSG00000000142;ENSMUSG00000000247;ENSMUSG00000000861;ENSMUSG00000000982;ENSMUSG00000001281;ENSMUSG00000001496;ENSMUSG00000001506;ENSMUSG00000001627;ENSMUSG00000002111;ENSMUSG00000002274;ENSMUSG00000002489;ENSMUSG00000002602;ENSMUSG00000002633;ENSMUSG00000003070;ENSMUSG00000003934;ENSMUSG00000004151;ENSMUSG00000004266;ENSMUSG00000004568;ENSMUSG00000004814;ENSMUSG00000004885;ENSMUSG00000004891;…
GO:0007417	central nervous system development	6.7569e-32	ENSMUSG00000000214;ENSMUSG00000000247;ENSMUSG00000000632;ENSMUSG00000001496;ENSMUSG00000002602;ENSMUSG00000002633;ENSMUSG00000003070;ENSMUSG00000003436;ENSMUSG00000004446;ENSMUSG00000004872;ENSMUSG00000004891;ENSMUSG00000005917;ENSMUSG00000005958;ENSMUSG00000006270;ENSMUSG00000006435;ENSMUSG00000006782;ENSMUSG00000007872;ENSMUSG00000008461;ENSMUSG00000010797;ENSMUSG00000013415;ENSMUSG00000014030;…
GO:0048514	blood vessel morphogenesis	8.98477e-32	ENSMUSG00000000093;ENSMUSG00000000094;ENSMUSG00000000290;ENSMUSG00000000392;ENSMUSG00000000530;ENSMUSG00000000753;ENSMUSG00000000957;ENSMUSG00000001552;ENSMUSG00000002111;ENSMUSG00000002289;ENSMUSG00000002633;ENSMUSG00000002944;ENSMUSG00000004105;ENSMUSG00000004814;ENSMUSG00000005148;ENSMUSG00000005836;ENSMUSG00000005958;ENSMUSG00000006386;ENSMUSG00000007655;ENSMUSG00000008398;ENSMUSG00000008461;…
GO:0022603	regulation of anatomical structure morphogenesis	1.50802e-31	ENSMUSG00000000093;ENSMUSG00000000142;ENSMUSG00000000290;ENSMUSG00000000530;ENSMUSG00000000753;ENSMUSG00000000861;ENSMUSG00000000982;ENSMUSG00000001496;ENSMUSG00000001506;ENSMUSG00000001552;ENSMUSG00000001627;ENSMUSG00000002274;ENSMUSG00000002489;ENSMUSG00000002633;ENSMUSG00000002944;ENSMUSG00000003934;ENSMUSG00000004568;ENSMUSG00000004814;ENSMUSG00000004872;ENSMUSG00000004885;ENSMUSG00000005583;…
GO:0007155	cell adhesion	2.10123e-31	ENSMUSG00000000290;ENSMUSG00000000392;ENSMUSG00000000402;ENSMUSG00000000409;ENSMUSG00000000489;ENSMUSG00000000530;ENSMUSG00000000731;ENSMUSG00000000732;ENSMUSG00000000782;ENSMUSG00000000861;ENSMUSG00000000957;ENSMUSG00000001029;ENSMUSG00000001281;ENSMUSG00000001506;ENSMUSG00000001552;ENSMUSG00000001930;ENSMUSG00000001946;ENSMUSG00000002111;ENSMUSG00000002341;ENSMUSG00000002489;ENSMUSG00000002602;…
GO:0022610	biological adhesion	2.78571e-31	ENSMUSG00000000290;ENSMUSG00000000392;ENSMUSG00000000402;ENSMUSG00000000409;ENSMUSG00000000489;ENSMUSG00000000530;ENSMUSG00000000731;ENSMUSG00000000732;ENSMUSG00000000782;ENSMUSG00000000861;ENSMUSG00000000957;ENSMUSG00000001029;ENSMUSG00000001281;ENSMUSG00000001506;ENSMUSG00000001552;ENSMUSG00000001930;ENSMUSG00000001946;ENSMUSG00000002111;ENSMUSG00000002341;ENSMUSG00000002489;ENSMUSG00000002602;…
GO:0019222	regulation of metabolic process	6.04181e-31	ENSMUSG00000000028;ENSMUSG00000000058;ENSMUSG00000000093;ENSMUSG00000000094;ENSMUSG00000000142;ENSMUSG00000000247;ENSMUSG00000000290;ENSMUSG00000000296;ENSMUSG00000000317;ENSMUSG00000000392;ENSMUSG00000000409;ENSMUSG00000000489;ENSMUSG00000000530;ENSMUSG00000000579;ENSMUSG00000000581;ENSMUSG00000000731;ENSMUSG00000000753;ENSMUSG00000000782;ENSMUSG00000000861;ENSMUSG00000000957;ENSMUSG00000000982;…
GO:0051960	regulation of nervous system development	7.66969e-31	ENSMUSG00000000247;ENSMUSG00000000579;ENSMUSG00000000632;ENSMUSG00000000753;ENSMUSG00000000861;ENSMUSG00000001627;ENSMUSG00000002274;ENSMUSG00000002489;ENSMUSG00000002633;ENSMUSG00000003436;ENSMUSG00000003934;ENSMUSG00000004885;ENSMUSG00000005583;ENSMUSG00000005672;ENSMUSG00000005958;ENSMUSG00000006270;ENSMUSG00000006398;ENSMUSG00000006435;ENSMUSG00000006586;ENSMUSG00000006711;ENSMUSG00000007655;…
GO:0050789	regulation of biological process	8.37968e-31	ENSMUSG00000000028;ENSMUSG00000000058;ENSMUSG00000000093;ENSMUSG00000000094;ENSMUSG00000000142;ENSMUSG00000000214;ENSMUSG00000000247;ENSMUSG00000000290;ENSMUSG00000000296;ENSMUSG00000000308;ENSMUSG00000000317;ENSMUSG00000000359;ENSMUSG00000000392;ENSMUSG00000000402;ENSMUSG00000000409;ENSMUSG00000000486;ENSMUSG00000000489;ENSMUSG00000000530;ENSMUSG00000000531;ENSMUSG00000000560;ENSMUSG00000000579;…
USG00000049532;ENSMUSG00000049539;ENSMUSG00000049550;ENSMUSG00000049551;ENSMUSG00000049556;ENSMUSG00000049577;ENSMUSG00000049625;ENSMUSG00000049691;ENSMUSG00000049744;ENSMUSG00000049764;ENSMUSG00000049791;ENSMUSG00000049871;ENSMUSG00000049929;ENSMUSG00000049932;ENSMUSG00000050010;ENSMUSG00000050029;ENSMUSG00000050069;ENSMUSG00000050071;ENSMUSG00000050107;ENSMUSG00000050132;ENSMUSG00000050148;ENSM…
GO:0065004	protein-DNA complex assembly	1.13662e-30	ENSMUSG00000000028;ENSMUSG00000002835;ENSMUSG00000002870;ENSMUSG00000005410;ENSMUSG00000005470;ENSMUSG00000006585;ENSMUSG00000006715;ENSMUSG00000007646;ENSMUSG00000016559;ENSMUSG00000018102;ENSMUSG00000019789;ENSMUSG00000020086;ENSMUSG00000021391;ENSMUSG00000021714;ENSMUSG00000022673;ENSMUSG00000022945;ENSMUSG00000022978;ENSMUSG00000022996;ENSMUSG00000025001;ENSMUSG00000025958;ENSMUSG00000026355;…
GO:0060562	epithelial tube morphogenesis	2.08318e-30	ENSMUSG00000000093;ENSMUSG00000000247;ENSMUSG00000000530;ENSMUSG00000000957;ENSMUSG00000001496;ENSMUSG00000001504;ENSMUSG00000002111;ENSMUSG00000002633;ENSMUSG00000004231;ENSMUSG00000004872;ENSMUSG00000005583;ENSMUSG00000006386;ENSMUSG00000010797;ENSMUSG00000014599;ENSMUSG00000014773;ENSMUSG00000015468;ENSMUSG00000015605;ENSMUSG00000016128;ENSMUSG00000017724;ENSMUSG00000018486;ENSMUSG00000018604;…
GO:0002009	morphogenesis of an epithelium	8.55213e-30	ENSMUSG00000000093;ENSMUSG00000000094;ENSMUSG00000000247;ENSMUSG00000000530;ENSMUSG00000000731;ENSMUSG00000000957;ENSMUSG00000001496;ENSMUSG00000001504;ENSMUSG00000002111;ENSMUSG00000002633;ENSMUSG00000002799;ENSMUSG00000004231;ENSMUSG00000004872;ENSMUSG00000005251;ENSMUSG00000005583;ENSMUSG00000006386;ENSMUSG00000010797;ENSMUSG00000014599;ENSMUSG00000014773;ENSMUSG00000015134;ENSMUSG00000015468;…
GO:0065008	regulation of biological quality	9.30723e-30	ENSMUSG00000000058;ENSMUSG00000000142;ENSMUSG00000000214;ENSMUSG00000000409;ENSMUSG00000000489;ENSMUSG00000000530;ENSMUSG00000000560;ENSMUSG00000000632;ENSMUSG00000000682;ENSMUSG00000000753;ENSMUSG00000000861;ENSMUSG00000000982;ENSMUSG00000001027;ENSMUSG00000001247;ENSMUSG00000001348;ENSMUSG00000001403;ENSMUSG00000001416;ENSMUSG00000001496;ENSMUSG00000001552;ENSMUSG00000001627;ENSMUSG00000001865;…
GO:0032989	cellular component morphogenesis	1.89288e-29	ENSMUSG00000000142;ENSMUSG00000000247;ENSMUSG00000000861;ENSMUSG00000000982;ENSMUSG00000001281;ENSMUSG00000001496;ENSMUSG00000001506;ENSMUSG00000001627;ENSMUSG00000002111;ENSMUSG00000002274;ENSMUSG00000002489;ENSMUSG00000002602;ENSMUSG00000002633;ENSMUSG00000003070;ENSMUSG00000003934;ENSMUSG00000004151;ENSMUSG00000004266;ENSMUSG00000004568;ENSMUSG00000004814;ENSMUSG00000004885;ENSMUSG00000004891;…
GO:0060322	head development	2.59709e-29	ENSMUSG00000000214;ENSMUSG00000000247;ENSMUSG00000000632;ENSMUSG00000000957;ENSMUSG00000001496;ENSMUSG00000001506;ENSMUSG00000002602;ENSMUSG00000002633;ENSMUSG00000003070;ENSMUSG00000004446;ENSMUSG00000004891;ENSMUSG00000005917;ENSMUSG00000005958;ENSMUSG00000006270;ENSMUSG00000006435;ENSMUSG00000006782;ENSMUSG00000008461;ENSMUSG00000010797;ENSMUSG00000013415;ENSMUSG00000014030;ENSMUSG00000014773;…
GO:0008284	positive regulation of cell proliferation	4.58105e-29	ENSMUSG00000000058;ENSMUSG00000000093;ENSMUSG00000000247;ENSMUSG00000000489;ENSMUSG00000000530;ENSMUSG00000000732;ENSMUSG00000001517;ENSMUSG00000002068;ENSMUSG00000002489;ENSMUSG00000002633;ENSMUSG00000004099;ENSMUSG00000004231;ENSMUSG00000004266;ENSMUSG00000004508;ENSMUSG00000004814;ENSMUSG00000004872;ENSMUSG00000004891;ENSMUSG00000005124;ENSMUSG00000005148;ENSMUSG00000005373;ENSMUSG00000005465;…
GO:0045165	cell fate commitment	7.07064e-29	ENSMUSG00000000093;ENSMUSG00000000094;ENSMUSG00000001496;ENSMUSG00000002633;ENSMUSG00000002799;ENSMUSG00000003436;ENSMUSG00000004872;ENSMUSG00000005583;ENSMUSG00000005836;ENSMUSG00000010797;ENSMUSG00000014773;ENSMUSG00000015053;ENSMUSG00000018486;ENSMUSG00000018604;ENSMUSG00000019789;ENSMUSG00000019803;ENSMUSG00000020167;ENSMUSG00000020950;ENSMUSG00000021318;ENSMUSG00000021464;ENSMUSG00000021732;…
GO:0007389	pattern specification process	2.7126e-28	ENSMUSG00000000093;ENSMUSG00000000142;ENSMUSG00000000247;ENSMUSG00000000530;ENSMUSG00000001493;ENSMUSG00000001496;ENSMUSG00000001504;ENSMUSG00000002111;ENSMUSG00000002633;ENSMUSG00000003436;ENSMUSG00000004872;ENSMUSG00000005583;ENSMUSG00000005917;ENSMUSG00000006386;ENSMUSG00000010136;ENSMUSG00000010797;ENSMUSG00000014329;ENSMUSG00000014603;ENSMUSG00000014773;ENSMUSG00000014813;ENSMUSG00000015468;…
GO:0051128	regulation of cellular component organization	6.07271e-28	ENSMUSG00000000028;ENSMUSG00000000058;ENSMUSG00000000142;ENSMUSG00000000392;ENSMUSG00000000489;ENSMUSG00000000530;ENSMUSG00000000579;ENSMUSG00000000632;ENSMUSG00000000753;ENSMUSG00000000861;ENSMUSG00000000957;ENSMUSG00000000982;ENSMUSG00000001403;ENSMUSG00000001416;ENSMUSG00000001496;ENSMUSG00000001506;ENSMUSG00000001583;ENSMUSG00000001627;ENSMUSG00000001946;ENSMUSG00000002108;ENSMUSG00000002111;…
GO:0006935	chemotaxis	7.83538e-28	ENSMUSG00000000247;ENSMUSG00000000489;ENSMUSG00000000982;ENSMUSG00000001496;ENSMUSG00000001741;ENSMUSG00000002111;ENSMUSG00000002489;ENSMUSG00000002633;ENSMUSG00000003070;ENSMUSG00000003934;ENSMUSG00000004151;ENSMUSG00000004814;ENSMUSG00000005672;ENSMUSG00000005824;ENSMUSG00000005958;ENSMUSG00000006270;ENSMUSG00000014599;ENSMUSG00000015316;ENSMUSG00000016024;ENSMUSG00000017724;ENSMUSG00000018698;…
GO:0031323	regulation of cellular metabolic process	7.94065e-28	ENSMUSG00000000028;ENSMUSG00000000058;ENSMUSG00000000093;ENSMUSG00000000094;ENSMUSG00000000142;ENSMUSG00000000247;ENSMUSG00000000290;ENSMUSG00000000296;ENSMUSG00000000317;ENSMUSG00000000409;ENSMUSG00000000489;ENSMUSG00000000530;ENSMUSG00000000579;ENSMUSG00000000581;ENSMUSG00000000731;ENSMUSG00000000753;ENSMUSG00000000782;ENSMUSG00000000861;ENSMUSG00000000957;ENSMUSG00000000982;ENSMUSG00000001120;…
GO:0001525	angiogenesis	1.03546e-27	ENSMUSG00000000094;ENSMUSG00000000290;ENSMUSG00000000392;ENSMUSG00000000530;ENSMUSG00000000753;ENSMUSG00000000957;ENSMUSG00000001552;ENSMUSG00000002111;ENSMUSG00000002289;ENSMUSG00000002633;ENSMUSG00000002944;ENSMUSG00000004105;ENSMUSG00000004814;ENSMUSG00000005148;ENSMUSG00000005836;ENSMUSG00000005958;ENSMUSG00000006386;ENSMUSG00000007655;ENSMUSG00000008398;ENSMUSG00000008461;ENSMUSG00000010660;…
GO:0031325	positive regulation of cellular metabolic process	1.11397e-27	ENSMUSG00000000058;ENSMUSG00000000142;ENSMUSG00000000247;ENSMUSG00000000290;ENSMUSG00000000296;ENSMUSG00000000409;ENSMUSG00000000489;ENSMUSG00000000530;ENSMUSG00000000731;ENSMUSG00000000957;ENSMUSG00000000982;ENSMUSG00000001228;ENSMUSG00000001416;ENSMUSG00000001493;ENSMUSG00000001496;ENSMUSG00000001506;ENSMUSG00000001510;ENSMUSG00000001517;ENSMUSG00000001552;ENSMUSG00000001627;ENSMUSG00000002108;…
GO:0007420	brain development	2.29286e-27	ENSMUSG00000000214;ENSMUSG00000000247;ENSMUSG00000000632;ENSMUSG00000001496;ENSMUSG00000002602;ENSMUSG00000002633;ENSMUSG00000003070;ENSMUSG00000004446;ENSMUSG00000004891;ENSMUSG00000005917;ENSMUSG00000005958;ENSMUSG00000006270;ENSMUSG00000006435;ENSMUSG00000006782;ENSMUSG00000008461;ENSMUSG00000010797;ENSMUSG00000013415;ENSMUSG00000014030;ENSMUSG00000014773;ENSMUSG00000015053;ENSMUSG00000015134;…
GO:0042330	taxis	2.57505e-27	ENSMUSG00000000247;ENSMUSG00000000489;ENSMUSG00000000982;ENSMUSG00000001496;ENSMUSG00000001741;ENSMUSG00000002111;ENSMUSG00000002489;ENSMUSG00000002633;ENSMUSG00000003070;ENSMUSG00000003934;ENSMUSG00000004151;ENSMUSG00000004814;ENSMUSG00000005672;ENSMUSG00000005824;ENSMUSG00000005958;ENSMUSG00000006270;ENSMUSG00000014599;ENSMUSG00000015316;ENSMUSG00000016024;ENSMUSG00000017724;ENSMUSG00000018698;…
GO:0010604	positive regulation of macromolecule metabolic process	3.71488e-27	ENSMUSG00000000058;ENSMUSG00000000142;ENSMUSG00000000247;ENSMUSG00000000290;ENSMUSG00000000296;ENSMUSG00000000409;ENSMUSG00000000489;ENSMUSG00000000530;ENSMUSG00000000731;ENSMUSG00000000861;ENSMUSG00000000957;ENSMUSG00000000982;ENSMUSG00000001228;ENSMUSG00000001416;ENSMUSG00000001493;ENSMUSG00000001496;ENSMUSG00000001506;ENSMUSG00000001510;ENSMUSG00000001517;ENSMUSG00000001552;ENSMUSG00000001627;…
GO:0071824	protein-DNA complex subunit organization	5.37087e-27	ENSMUSG00000000028;ENSMUSG00000002835;ENSMUSG00000002870;ENSMUSG00000005410;ENSMUSG00000005470;ENSMUSG00000006585;ENSMUSG00000006715;ENSMUSG00000007646;ENSMUSG00000008958;ENSMUSG00000016559;ENSMUSG00000018102;ENSMUSG00000019789;ENSMUSG00000020086;ENSMUSG00000021391;ENSMUSG00000021714;ENSMUSG00000022346;ENSMUSG00000022673;ENSMUSG00000022945;ENSMUSG00000022978;ENSMUSG00000022996;ENSMUSG00000023018;…
GO:0050767	regulation of neurogenesis	6.61383e-27	ENSMUSG00000000247;ENSMUSG00000000579;ENSMUSG00000000632;ENSMUSG00000000753;ENSMUSG00000000861;ENSMUSG00000001627;ENSMUSG00000002274;ENSMUSG00000002489;ENSMUSG00000002633;ENSMUSG00000003436;ENSMUSG00000003934;ENSMUSG00000004885;ENSMUSG00000005583;ENSMUSG00000005672;ENSMUSG00000005958;ENSMUSG00000006270;ENSMUSG00000006398;ENSMUSG00000006435;ENSMUSG00000006586;ENSMUSG00000006711;ENSMUSG00000007655;…
GO:0071103	DNA conformation change	7.65515e-27	ENSMUSG00000002835;ENSMUSG00000002870;ENSMUSG00000005410;ENSMUSG00000005470;ENSMUSG00000015880;ENSMUSG00000016559;ENSMUSG00000018102;ENSMUSG00000018474;ENSMUSG00000019942;ENSMUSG00000020086;ENSMUSG00000020914;ENSMUSG00000021391;ENSMUSG00000022422;ENSMUSG00000022673;ENSMUSG00000022881;ENSMUSG00000022945;ENSMUSG00000022978;ENSMUSG00000024660;ENSMUSG00000024791;ENSMUSG00000024986;ENSMUSG00000025001;…
GO:0006334	nucleosome assembly	2.12079e-26	ENSMUSG00000002835;ENSMUSG00000002870;ENSMUSG00000005470;ENSMUSG00000018102;ENSMUSG00000020086;ENSMUSG00000021391;ENSMUSG00000022945;ENSMUSG00000022978;ENSMUSG00000028693;ENSMUSG00000036181;ENSMUSG00000036211;ENSMUSG00000047246;ENSMUSG00000049539;ENSMUSG00000050799;ENSMUSG00000051627;ENSMUSG00000052565;ENSMUSG00000054766;ENSMUSG00000055430;ENSMUSG00000056895;ENSMUSG00000057113;ENSMUSG00000058385;…
GO:0001763	morphogenesis of a branching structure	5.04719e-26	ENSMUSG00000000861;ENSMUSG00000000957;ENSMUSG00000001496;ENSMUSG00000002111;ENSMUSG00000002633;ENSMUSG00000004231;ENSMUSG00000006386;ENSMUSG00000010797;ENSMUSG00000014599;ENSMUSG00000015468;ENSMUSG00000015605;ENSMUSG00000017724;ENSMUSG00000018486;ENSMUSG00000018604;ENSMUSG00000018698;ENSMUSG00000019880;ENSMUSG00000020053;ENSMUSG00000021318;ENSMUSG00000021732;ENSMUSG00000021782;ENSMUSG00000021835;…
GO:0031497	chromatin assembly	5.62908e-26	ENSMUSG00000002835;ENSMUSG00000002870;ENSMUSG00000005470;ENSMUSG00000016559;ENSMUSG00000018102;ENSMUSG00000020086;ENSMUSG00000021391;ENSMUSG00000022945;ENSMUSG00000022978;ENSMUSG00000025001;ENSMUSG00000028693;ENSMUSG00000036181;ENSMUSG00000036211;ENSMUSG00000046711;ENSMUSG00000047246;ENSMUSG00000049539;ENSMUSG00000050799;ENSMUSG00000051627;ENSMUSG00000052565;ENSMUSG00000054766;ENSMUSG00000055430;…
GO:0031175	neuron projection development	8.43051e-26	ENSMUSG00000000247;ENSMUSG00000000579;ENSMUSG00000000632;ENSMUSG00000000753;ENSMUSG00000000861;ENSMUSG00000001496;ENSMUSG00000001627;ENSMUSG00000002274;ENSMUSG00000002489;ENSMUSG00000002633;ENSMUSG00000003070;ENSMUSG00000003934;ENSMUSG00000004151;ENSMUSG00000004885;ENSMUSG00000005583;ENSMUSG00000005958;ENSMUSG00000006270;ENSMUSG00000006398;ENSMUSG00000006435;ENSMUSG00000006586;ENSMUSG00000006711;…
GO:0070887	cellular response to chemical stimulus	1.23182e-25	ENSMUSG00000000058;ENSMUSG00000000214;ENSMUSG00000000489;ENSMUSG00000000530;ENSMUSG00000000753;ENSMUSG00000000782;ENSMUSG00000000982;ENSMUSG00000001496;ENSMUSG00000001506;ENSMUSG00000001552;ENSMUSG00000001741;ENSMUSG00000001964;ENSMUSG00000002108;ENSMUSG00000002111;ENSMUSG00000002384;ENSMUSG00000002489;ENSMUSG00000002602;ENSMUSG00000002633;ENSMUSG00000002870;ENSMUSG00000002944;ENSMUSG00000003206;…
GO:0048666	neuron development	1.53188e-25	ENSMUSG00000000214;ENSMUSG00000000247;ENSMUSG00000000579;ENSMUSG00000000632;ENSMUSG00000000753;ENSMUSG00000000861;ENSMUSG00000001496;ENSMUSG00000001627;ENSMUSG00000002274;ENSMUSG00000002489;ENSMUSG00000002633;ENSMUSG00000003070;ENSMUSG00000003934;ENSMUSG00000004151;ENSMUSG00000004885;ENSMUSG00000005360;ENSMUSG00000005583;ENSMUSG00000005958;ENSMUSG00000006270;ENSMUSG00000006398;ENSMUSG00000006435;…
GO:0006323	DNA packaging	1.58166e-25	ENSMUSG00000002835;ENSMUSG00000002870;ENSMUSG00000005470;ENSMUSG00000015880;ENSMUSG00000016559;ENSMUSG00000018102;ENSMUSG00000019942;ENSMUSG00000020086;ENSMUSG00000020914;ENSMUSG00000021391;ENSMUSG00000022945;ENSMUSG00000022978;ENSMUSG00000024660;ENSMUSG00000024791;ENSMUSG00000025001;ENSMUSG00000027306;ENSMUSG00000028312;ENSMUSG00000028693;ENSMUSG00000034349;ENSMUSG00000034906;ENSMUSG00000036181;…
GO:0051301	cell division	1.72937e-25	ENSMUSG00000000058;ENSMUSG00000000486;ENSMUSG00000000489;ENSMUSG00000000579;ENSMUSG00000001403;ENSMUSG00000002068;ENSMUSG00000002633;ENSMUSG00000003779;ENSMUSG00000003824;ENSMUSG00000005233;ENSMUSG00000005672;ENSMUSG00000006389;ENSMUSG00000006398;ENSMUSG00000006585;ENSMUSG00000006728;ENSMUSG00000010154;ENSMUSG00000012429;ENSMUSG00000012443;ENSMUSG00000014402;ENSMUSG00000014773;ENSMUSG00000015880;…
GO:0060255	regulation of macromolecule metabolic process	3.33279e-25	ENSMUSG00000000028;ENSMUSG00000000058;ENSMUSG00000000093;ENSMUSG00000000094;ENSMUSG00000000142;ENSMUSG00000000247;ENSMUSG00000000290;ENSMUSG00000000296;ENSMUSG00000000317;ENSMUSG00000000392;ENSMUSG00000000409;ENSMUSG00000000489;ENSMUSG00000000530;ENSMUSG00000000579;ENSMUSG00000000581;ENSMUSG00000000731;ENSMUSG00000000753;ENSMUSG00000000782;ENSMUSG00000000861;ENSMUSG00000000957;ENSMUSG00000000982;…
GO:0080090	regulation of primary metabolic process	3.70693e-25	ENSMUSG00000000028;ENSMUSG00000000058;ENSMUSG00000000093;ENSMUSG00000000094;ENSMUSG00000000142;ENSMUSG00000000247;ENSMUSG00000000290;ENSMUSG00000000296;ENSMUSG00000000317;ENSMUSG00000000409;ENSMUSG00000000489;ENSMUSG00000000530;ENSMUSG00000000579;ENSMUSG00000000581;ENSMUSG00000000731;ENSMUSG00000000753;ENSMUSG00000000782;ENSMUSG00000000861;ENSMUSG00000000957;ENSMUSG00000000982;ENSMUSG00000001120;…
GO:0006333	chromatin assembly or disassembly	3.82625e-25	ENSMUSG00000002835;ENSMUSG00000002870;ENSMUSG00000005470;ENSMUSG00000016559;ENSMUSG00000018102;ENSMUSG00000018474;ENSMUSG00000020086;ENSMUSG00000021391;ENSMUSG00000022945;ENSMUSG00000022978;ENSMUSG00000023018;ENSMUSG00000025001;ENSMUSG00000025369;ENSMUSG00000026646;ENSMUSG00000028693;ENSMUSG00000028717;ENSMUSG00000028927;ENSMUSG00000036181;ENSMUSG00000036211;ENSMUSG00000046711;ENSMUSG00000047246;…
GO:0051179	localization	7.06681e-25	ENSMUSG00000000058;ENSMUSG00000000142;ENSMUSG00000000197;ENSMUSG00000000214;ENSMUSG00000000290;ENSMUSG00000000359;ENSMUSG00000000392;ENSMUSG00000000409;ENSMUSG00000000486;ENSMUSG00000000489;ENSMUSG00000000530;ENSMUSG00000000531;ENSMUSG00000000560;ENSMUSG00000000579;ENSMUSG00000000731;ENSMUSG00000000753;ENSMUSG00000000957;ENSMUSG00000000982;ENSMUSG00000001027;ENSMUSG00000001247;ENSMUSG00000001281;…
GO:0030900	forebrain development	1.01879e-24	ENSMUSG00000000214;ENSMUSG00000000247;ENSMUSG00000001496;ENSMUSG00000002602;ENSMUSG00000002633;ENSMUSG00000003070;ENSMUSG00000005917;ENSMUSG00000005958;ENSMUSG00000006782;ENSMUSG00000008461;ENSMUSG00000013415;ENSMUSG00000014030;ENSMUSG00000015053;ENSMUSG00000015134;ENSMUSG00000015605;ENSMUSG00000017491;ENSMUSG00000018604;ENSMUSG00000018698;ENSMUSG00000019803;ENSMUSG00000019874;ENSMUSG00000020950;…
GO:0007167	enzyme linked receptor protein signaling pathway	1.93675e-24	ENSMUSG00000000058;ENSMUSG00000000409;ENSMUSG00000000489;ENSMUSG00000000530;ENSMUSG00000001496;ENSMUSG00000001506;ENSMUSG00000001583;ENSMUSG00000002111;ENSMUSG00000002384;ENSMUSG00000002602;ENSMUSG00000003070;ENSMUSG00000003934;ENSMUSG00000004508;ENSMUSG00000005057;ENSMUSG00000005672;ENSMUSG00000005836;ENSMUSG00000005958;ENSMUSG00000006386;ENSMUSG00000006435;ENSMUSG00000006611;ENSMUSG00000006711;…
GO:0001501	skeletal system development	2.22606e-24	ENSMUSG00000000094;ENSMUSG00000000142;ENSMUSG00000000957;ENSMUSG00000001348;ENSMUSG00000001506;ENSMUSG00000002384;ENSMUSG00000002633;ENSMUSG00000002799;ENSMUSG00000003436;ENSMUSG00000004266;ENSMUSG00000005124;ENSMUSG00000005583;ENSMUSG00000005672;ENSMUSG00000006386;ENSMUSG00000006800;ENSMUSG00000014030;ENSMUSG00000014603;ENSMUSG00000014813;ENSMUSG00000015605;ENSMUSG00000016087;ENSMUSG00000017491;…
GO:0022402	cell cycle process	2.29207e-24	ENSMUSG00000000028;ENSMUSG00000000058;ENSMUSG00000000142;ENSMUSG00000000296;ENSMUSG00000000392;ENSMUSG00000000486;ENSMUSG00000000489;ENSMUSG00000000579;ENSMUSG00000001403;ENSMUSG00000001517;ENSMUSG00000002068;ENSMUSG00000002297;ENSMUSG00000002324;ENSMUSG00000002870;ENSMUSG00000003779;ENSMUSG00000003824;ENSMUSG00000004266;ENSMUSG00000004446;ENSMUSG00000004891;ENSMUSG00000005233;ENSMUSG00000005370;…
GO:0061138	morphogenesis of a branching epithelium	3.64416e-24	ENSMUSG00000000957;ENSMUSG00000001496;ENSMUSG00000002111;ENSMUSG00000002633;ENSMUSG00000004231;ENSMUSG00000006386;ENSMUSG00000010797;ENSMUSG00000014599;ENSMUSG00000015468;ENSMUSG00000015605;ENSMUSG00000017724;ENSMUSG00000018486;ENSMUSG00000018604;ENSMUSG00000018698;ENSMUSG00000019880;ENSMUSG00000020053;ENSMUSG00000021318;ENSMUSG00000021732;ENSMUSG00000021782;ENSMUSG00000021835;ENSMUSG00000022144;…
GO:0070848	response to growth factor	4.58727e-24	ENSMUSG00000000058;ENSMUSG00000000214;ENSMUSG00000000489;ENSMUSG00000000530;ENSMUSG00000001496;ENSMUSG00000001506;ENSMUSG00000001964;ENSMUSG00000002111;ENSMUSG00000002384;ENSMUSG00000004099;ENSMUSG00000004231;ENSMUSG00000005583;ENSMUSG00000005836;ENSMUSG00000006386;ENSMUSG00000006611;ENSMUSG00000006800;ENSMUSG00000007655;ENSMUSG00000010797;ENSMUSG00000013629;ENSMUSG00000014773;ENSMUSG00000016942;…
GO:0009719	response to endogenous stimulus	5.47987e-24	ENSMUSG00000000058;ENSMUSG00000000214;ENSMUSG00000000530;ENSMUSG00000000753;ENSMUSG00000000957;ENSMUSG00000001496;ENSMUSG00000001506;ENSMUSG00000001552;ENSMUSG00000002108;ENSMUSG00000002111;ENSMUSG00000002384;ENSMUSG00000002489;ENSMUSG00000002944;ENSMUSG00000003206;ENSMUSG00000004099;ENSMUSG00000004113;ENSMUSG00000004231;ENSMUSG00000004446;ENSMUSG00000004651;ENSMUSG00000004864;ENSMUSG00000005057;…
GO:0023057	negative regulation of signaling	9.9674e-24	ENSMUSG00000000058;ENSMUSG00000000142;ENSMUSG00000000579;ENSMUSG00000000957;ENSMUSG00000001496;ENSMUSG00000001517;ENSMUSG00000001583;ENSMUSG00000001964;ENSMUSG00000002111;ENSMUSG00000002458;ENSMUSG00000002633;ENSMUSG00000003436;ENSMUSG00000003573;ENSMUSG00000004266;ENSMUSG00000004446;ENSMUSG00000004558;ENSMUSG00000005510;ENSMUSG00000006369;ENSMUSG00000006435;ENSMUSG00000006800;ENSMUSG00000007655;…
GO:0071363	cellular response to growth factor stimulus	1.0627e-23	ENSMUSG00000000058;ENSMUSG00000000214;ENSMUSG00000000489;ENSMUSG00000000530;ENSMUSG00000001496;ENSMUSG00000001506;ENSMUSG00000001964;ENSMUSG00000002111;ENSMUSG00000002384;ENSMUSG00000004099;ENSMUSG00000004231;ENSMUSG00000005583;ENSMUSG00000005836;ENSMUSG00000006386;ENSMUSG00000006611;ENSMUSG00000006800;ENSMUSG00000007655;ENSMUSG00000010797;ENSMUSG00000013629;ENSMUSG00000014773;ENSMUSG00000016942;…
GO:0051093	negative regulation of developmental process	1.14428e-23	ENSMUSG00000000093;ENSMUSG00000000142;ENSMUSG00000000247;ENSMUSG00000000530;ENSMUSG00000000579;ENSMUSG00000000632;ENSMUSG00000000753;ENSMUSG00000000861;ENSMUSG00000000982;ENSMUSG00000001496;ENSMUSG00000001517;ENSMUSG00000001627;ENSMUSG00000002111;ENSMUSG00000002633;ENSMUSG00000002944;ENSMUSG00000003436;ENSMUSG00000003934;ENSMUSG00000005124;ENSMUSG00000005148;ENSMUSG00000006270;ENSMUSG00000006369;…
GO:0065009	regulation of molecular function	1.64919e-23	ENSMUSG00000000058;ENSMUSG00000000142;ENSMUSG00000000247;ENSMUSG00000000290;ENSMUSG00000000296;ENSMUSG00000000308;ENSMUSG00000000359;ENSMUSG00000000409;ENSMUSG00000000489;ENSMUSG00000000753;ENSMUSG00000000982;ENSMUSG00000001552;ENSMUSG00000001627;ENSMUSG00000002068;ENSMUSG00000002108;ENSMUSG00000002111;ENSMUSG00000002289;ENSMUSG00000002297;ENSMUSG00000002489;ENSMUSG00000002602;ENSMUSG00000002633;…
GO:0071310	cellular response to organic substance	1.88032e-23	ENSMUSG00000000058;ENSMUSG00000000214;ENSMUSG00000000489;ENSMUSG00000000530;ENSMUSG00000000753;ENSMUSG00000000782;ENSMUSG00000000982;ENSMUSG00000001496;ENSMUSG00000001506;ENSMUSG00000001552;ENSMUSG00000001964;ENSMUSG00000002108;ENSMUSG00000002111;ENSMUSG00000002384;ENSMUSG00000002489;ENSMUSG00000002602;ENSMUSG00000002870;ENSMUSG00000002944;ENSMUSG00000003206;ENSMUSG00000004099;ENSMUSG00000004231;…
GO:0048585	negative regulation of response to stimulus	2.33144e-23	ENSMUSG00000000058;ENSMUSG00000000142;ENSMUSG00000000489;ENSMUSG00000000579;ENSMUSG00000000753;ENSMUSG00000000957;ENSMUSG00000001348;ENSMUSG00000001496;ENSMUSG00000001517;ENSMUSG00000001583;ENSMUSG00000001964;ENSMUSG00000002108;ENSMUSG00000002111;ENSMUSG00000002458;ENSMUSG00000002633;ENSMUSG00000003436;ENSMUSG00000003573;ENSMUSG00000004266;ENSMUSG00000004446;ENSMUSG00000004558;ENSMUSG00000005465;…
GO:0007049	cell cycle	3.10577e-23	ENSMUSG00000000028;ENSMUSG00000000058;ENSMUSG00000000142;ENSMUSG00000000296;ENSMUSG00000000392;ENSMUSG00000000486;ENSMUSG00000000489;ENSMUSG00000000579;ENSMUSG00000001228;ENSMUSG00000001403;ENSMUSG00000001517;ENSMUSG00000002068;ENSMUSG00000002297;ENSMUSG00000002324;ENSMUSG00000002835;ENSMUSG00000002870;ENSMUSG00000003779;ENSMUSG00000003824;ENSMUSG00000004266;ENSMUSG00000004446;ENSMUSG00000004864;…
GO:0009968	negative regulation of signal transduction	4.31141e-23	ENSMUSG00000000058;ENSMUSG00000000142;ENSMUSG00000000579;ENSMUSG00000000957;ENSMUSG00000001496;ENSMUSG00000001517;ENSMUSG00000001583;ENSMUSG00000001964;ENSMUSG00000002111;ENSMUSG00000002458;ENSMUSG00000002633;ENSMUSG00000003436;ENSMUSG00000003573;ENSMUSG00000004266;ENSMUSG00000004446;ENSMUSG00000004558;ENSMUSG00000005510;ENSMUSG00000006369;ENSMUSG00000006435;ENSMUSG00000006800;ENSMUSG00000007655;…
GO:0060485	mesenchyme development	4.35105e-23	ENSMUSG00000000093;ENSMUSG00000000142;ENSMUSG00000000530;ENSMUSG00000001493;ENSMUSG00000001496;ENSMUSG00000001506;ENSMUSG00000002489;ENSMUSG00000002633;ENSMUSG00000003436;ENSMUSG00000004872;ENSMUSG00000005583;ENSMUSG00000010797;ENSMUSG00000015468;ENSMUSG00000018166;ENSMUSG00000018604;ENSMUSG00000019487;ENSMUSG00000019789;ENSMUSG00000019966;ENSMUSG00000020358;ENSMUSG00000020542;ENSMUSG00000020846;…
GO:0006357	regulation of transcription from RNA polymerase II promoter	6.06282e-23	ENSMUSG00000000093;ENSMUSG00000000094;ENSMUSG00000000247;ENSMUSG00000000317;ENSMUSG00000000489;ENSMUSG00000000530;ENSMUSG00000000731;ENSMUSG00000000782;ENSMUSG00000000861;ENSMUSG00000000982;ENSMUSG00000001120;ENSMUSG00000001228;ENSMUSG00000001493;ENSMUSG00000001496;ENSMUSG00000001504;ENSMUSG00000001510;ENSMUSG00000001517;ENSMUSG00000001552;ENSMUSG00000001627;ENSMUSG00000002068;ENSMUSG00000002108;…
GO:0000278	mitotic cell cycle	7.42856e-23	ENSMUSG00000000028;ENSMUSG00000000058;ENSMUSG00000000296;ENSMUSG00000000489;ENSMUSG00000000579;ENSMUSG00000001403;ENSMUSG00000001517;ENSMUSG00000002068;ENSMUSG00000002297;ENSMUSG00000002324;ENSMUSG00000002870;ENSMUSG00000003779;ENSMUSG00000004266;ENSMUSG00000004446;ENSMUSG00000004891;ENSMUSG00000005233;ENSMUSG00000005718;ENSMUSG00000006398;ENSMUSG00000006585;ENSMUSG00000006678;ENSMUSG00000006728;…
GO:0010648	negative regulation of cell communication	1.10356e-22	ENSMUSG00000000058;ENSMUSG00000000142;ENSMUSG00000000579;ENSMUSG00000000957;ENSMUSG00000001496;ENSMUSG00000001517;ENSMUSG00000001583;ENSMUSG00000001964;ENSMUSG00000002111;ENSMUSG00000002458;ENSMUSG00000002633;ENSMUSG00000003436;ENSMUSG00000003573;ENSMUSG00000004266;ENSMUSG00000004446;ENSMUSG00000004558;ENSMUSG00000005510;ENSMUSG00000006369;ENSMUSG00000006435;ENSMUSG00000006800;ENSMUSG00000007655;…
GO:0050673	epithelial cell proliferation	1.1597e-22	ENSMUSG00000000058;ENSMUSG00000000392;ENSMUSG00000000489;ENSMUSG00000000530;ENSMUSG00000000753;ENSMUSG00000000957;ENSMUSG00000001228;ENSMUSG00000002633;ENSMUSG00000003644;ENSMUSG00000004231;ENSMUSG00000004814;ENSMUSG00000005583;ENSMUSG00000005672;ENSMUSG00000006386;ENSMUSG00000006519;ENSMUSG00000006800;ENSMUSG00000007655;ENSMUSG00000008461;ENSMUSG00000010797;ENSMUSG00000015053;ENSMUSG00000016494;…
GO:0019438	aromatic compound biosynthetic process	1.26581e-22	ENSMUSG00000000028;ENSMUSG00000000093;ENSMUSG00000000094;ENSMUSG00000000214;ENSMUSG00000000247;ENSMUSG00000000290;ENSMUSG00000000317;ENSMUSG00000000489;ENSMUSG00000000530;ENSMUSG00000000581;ENSMUSG00000000731;ENSMUSG00000000782;ENSMUSG00000000861;ENSMUSG00000000982;ENSMUSG00000001120;ENSMUSG00000001228;ENSMUSG00000001493;ENSMUSG00000001496;ENSMUSG00000001504;ENSMUSG00000001506;ENSMUSG00000001510;…
GO:0048754	branching morphogenesis of an epithelial tube	1.29338e-22	ENSMUSG00000000957;ENSMUSG00000001496;ENSMUSG00000002111;ENSMUSG00000002633;ENSMUSG00000004231;ENSMUSG00000006386;ENSMUSG00000010797;ENSMUSG00000014599;ENSMUSG00000015468;ENSMUSG00000015605;ENSMUSG00000017724;ENSMUSG00000018486;ENSMUSG00000018604;ENSMUSG00000018698;ENSMUSG00000020053;ENSMUSG00000021318;ENSMUSG00000021732;ENSMUSG00000021782;ENSMUSG00000021835;ENSMUSG00000022144;ENSMUSG00000022309;…
GO:0048562	embryonic organ morphogenesis	2.54349e-22	ENSMUSG00000000093;ENSMUSG00000000214;ENSMUSG00000000782;ENSMUSG00000000957;ENSMUSG00000002633;ENSMUSG00000005583;ENSMUSG00000005917;ENSMUSG00000010461;ENSMUSG00000014030;ENSMUSG00000014603;ENSMUSG00000014773;ENSMUSG00000015053;ENSMUSG00000015134;ENSMUSG00000015605;ENSMUSG00000017491;ENSMUSG00000018486;ENSMUSG00000018604;ENSMUSG00000018698;ENSMUSG00000020105;ENSMUSG00000020733;ENSMUSG00000020902;…
GO:0034654	nucleobase-containing compound biosynthetic process	3.73547e-22	ENSMUSG00000000028;ENSMUSG00000000093;ENSMUSG00000000094;ENSMUSG00000000247;ENSMUSG00000000290;ENSMUSG00000000317;ENSMUSG00000000489;ENSMUSG00000000530;ENSMUSG00000000581;ENSMUSG00000000731;ENSMUSG00000000782;ENSMUSG00000000861;ENSMUSG00000000982;ENSMUSG00000001120;ENSMUSG00000001228;ENSMUSG00000001493;ENSMUSG00000001496;ENSMUSG00000001504;ENSMUSG00000001506;ENSMUSG00000001510;ENSMUSG00000001517;…
GO:0003002	regionalization	4.09198e-22	ENSMUSG00000000142;ENSMUSG00000000247;ENSMUSG00000000530;ENSMUSG00000001493;ENSMUSG00000001496;ENSMUSG00000001504;ENSMUSG00000002633;ENSMUSG00000003436;ENSMUSG00000004872;ENSMUSG00000005583;ENSMUSG00000005917;ENSMUSG00000010136;ENSMUSG00000010797;ENSMUSG00000014773;ENSMUSG00000015605;ENSMUSG00000018604;ENSMUSG00000018698;ENSMUSG00000019789;ENSMUSG00000020950;ENSMUSG00000021318;ENSMUSG00000021381;…
GO:0018130	heterocycle biosynthetic process	4.13071e-22	ENSMUSG00000000028;ENSMUSG00000000093;ENSMUSG00000000094;ENSMUSG00000000247;ENSMUSG00000000290;ENSMUSG00000000317;ENSMUSG00000000489;ENSMUSG00000000530;ENSMUSG00000000581;ENSMUSG00000000731;ENSMUSG00000000782;ENSMUSG00000000861;ENSMUSG00000000982;ENSMUSG00000001120;ENSMUSG00000001228;ENSMUSG00000001493;ENSMUSG00000001496;ENSMUSG00000001504;ENSMUSG00000001506;ENSMUSG00000001510;ENSMUSG00000001517;…
GO:0007610	behavior	5.96662e-22	ENSMUSG00000000214;ENSMUSG00000000489;ENSMUSG00000000632;ENSMUSG00000000753;ENSMUSG00000000982;ENSMUSG00000001496;ENSMUSG00000001741;ENSMUSG00000002111;ENSMUSG00000002489;ENSMUSG00000002633;ENSMUSG00000002944;ENSMUSG00000003934;ENSMUSG00000004113;ENSMUSG00000004151;ENSMUSG00000004319;ENSMUSG00000005360;ENSMUSG00000005583;ENSMUSG00000005672;ENSMUSG00000005824;ENSMUSG00000006782;ENSMUSG00000014030;…
GO:0048812	neuron projection morphogenesis	8.6215e-22	ENSMUSG00000000247;ENSMUSG00000000861;ENSMUSG00000001496;ENSMUSG00000001627;ENSMUSG00000002274;ENSMUSG00000002489;ENSMUSG00000002633;ENSMUSG00000003070;ENSMUSG00000003934;ENSMUSG00000004151;ENSMUSG00000004885;ENSMUSG00000005958;ENSMUSG00000006270;ENSMUSG00000006711;ENSMUSG00000006782;ENSMUSG00000015605;ENSMUSG00000017724;ENSMUSG00000018381;ENSMUSG00000018507;ENSMUSG00000018698;ENSMUSG00000019803;…
GO:0006366	transcription from RNA polymerase II promoter	1.3643e-21	ENSMUSG00000000093;ENSMUSG00000000094;ENSMUSG00000000247;ENSMUSG00000000317;ENSMUSG00000000489;ENSMUSG00000000530;ENSMUSG00000000731;ENSMUSG00000000782;ENSMUSG00000000861;ENSMUSG00000000982;ENSMUSG00000001120;ENSMUSG00000001228;ENSMUSG00000001493;ENSMUSG00000001496;ENSMUSG00000001504;ENSMUSG00000001510;ENSMUSG00000001517;ENSMUSG00000001552;ENSMUSG00000001627;ENSMUSG00000002068;ENSMUSG00000002108;…
GO:0043009	chordate embryonic development	1.93731e-21	ENSMUSG00000000142;ENSMUSG00000000247;ENSMUSG00000000530;ENSMUSG00000000782;ENSMUSG00000000957;ENSMUSG00000001493;ENSMUSG00000001506;ENSMUSG00000002633;ENSMUSG00000002799;ENSMUSG00000003418;ENSMUSG00000003436;ENSMUSG00000004872;ENSMUSG00000005470;ENSMUSG00000005583;ENSMUSG00000005836;ENSMUSG00000006800;ENSMUSG00000010660;ENSMUSG00000010797;ENSMUSG00000011263;ENSMUSG00000014030;ENSMUSG00000014603;…
GO:0034728	nucleosome organization	2.24481e-21	ENSMUSG00000002835;ENSMUSG00000002870;ENSMUSG00000005470;ENSMUSG00000008958;ENSMUSG00000018102;ENSMUSG00000020086;ENSMUSG00000021391;ENSMUSG00000022945;ENSMUSG00000022978;ENSMUSG00000023018;ENSMUSG00000025369;ENSMUSG00000026238;ENSMUSG00000028693;ENSMUSG00000036181;ENSMUSG00000036211;ENSMUSG00000040850;ENSMUSG00000047246;ENSMUSG00000049539;ENSMUSG00000050799;ENSMUSG00000051627;ENSMUSG00000052565;…
GO:1901362	organic cyclic compound biosynthetic process	2.67146e-21	ENSMUSG00000000028;ENSMUSG00000000093;ENSMUSG00000000094;ENSMUSG00000000214;ENSMUSG00000000247;ENSMUSG00000000290;ENSMUSG00000000317;ENSMUSG00000000489;ENSMUSG00000000530;ENSMUSG00000000581;ENSMUSG00000000731;ENSMUSG00000000782;ENSMUSG00000000861;ENSMUSG00000000982;ENSMUSG00000001120;ENSMUSG00000001228;ENSMUSG00000001493;ENSMUSG00000001496;ENSMUSG00000001504;ENSMUSG00000001506;ENSMUSG00000001510;…
GO:0010720	positive regulation of cell development	2.7489e-21	ENSMUSG00000000142;ENSMUSG00000000579;ENSMUSG00000000753;ENSMUSG00000000861;ENSMUSG00000001506;ENSMUSG00000002274;ENSMUSG00000002489;ENSMUSG00000002633;ENSMUSG00000003436;ENSMUSG00000004885;ENSMUSG00000005124;ENSMUSG00000005583;ENSMUSG00000005672;ENSMUSG00000006435;ENSMUSG00000010797;ENSMUSG00000014599;ENSMUSG00000015053;ENSMUSG00000015605;ENSMUSG00000018507;ENSMUSG00000019487;ENSMUSG00000019970;…
GO:0042325	regulation of phosphorylation	3.47086e-21	ENSMUSG00000000058;ENSMUSG00000000142;ENSMUSG00000000296;ENSMUSG00000000409;ENSMUSG00000000489;ENSMUSG00000000530;ENSMUSG00000000579;ENSMUSG00000000982;ENSMUSG00000001517;ENSMUSG00000002068;ENSMUSG00000002111;ENSMUSG00000002297;ENSMUSG00000002384;ENSMUSG00000002489;ENSMUSG00000002602;ENSMUSG00000002944;ENSMUSG00000003227;ENSMUSG00000004266;ENSMUSG00000004558;ENSMUSG00000004814;ENSMUSG00000005373;…
GO:0030030	cell projection organization	3.6175e-21	ENSMUSG00000000247;ENSMUSG00000000579;ENSMUSG00000000632;ENSMUSG00000000753;ENSMUSG00000000861;ENSMUSG00000001496;ENSMUSG00000001627;ENSMUSG00000001864;ENSMUSG00000002274;ENSMUSG00000002489;ENSMUSG00000002633;ENSMUSG00000003070;ENSMUSG00000003934;ENSMUSG00000004151;ENSMUSG00000004885;ENSMUSG00000004891;ENSMUSG00000005148;ENSMUSG00000005583;ENSMUSG00000005672;ENSMUSG00000005958;ENSMUSG00000006270;…
GO:0035556	intracellular signal transduction	3.88534e-21	ENSMUSG00000000058;ENSMUSG00000000296;ENSMUSG00000000409;ENSMUSG00000000489;ENSMUSG00000000579;ENSMUSG00000000632;ENSMUSG00000000982;ENSMUSG00000001517;ENSMUSG00000001583;ENSMUSG00000001930;ENSMUSG00000002111;ENSMUSG00000002384;ENSMUSG00000002489;ENSMUSG00000002602;ENSMUSG00000002633;ENSMUSG00000002944;ENSMUSG00000003227;ENSMUSG00000003573;ENSMUSG00000003644;ENSMUSG00000004099;ENSMUSG00000004266;…
GO:0019220	regulation of phosphate metabolic process	4.68658e-21	ENSMUSG00000000058;ENSMUSG00000000142;ENSMUSG00000000296;ENSMUSG00000000409;ENSMUSG00000000489;ENSMUSG00000000530;ENSMUSG00000000579;ENSMUSG00000000982;ENSMUSG00000001517;ENSMUSG00000002068;ENSMUSG00000002111;ENSMUSG00000002297;ENSMUSG00000002384;ENSMUSG00000002489;ENSMUSG00000002602;ENSMUSG00000002930;ENSMUSG00000002944;ENSMUSG00000003227;ENSMUSG00000004266;ENSMUSG00000004558;ENSMUSG00000004814;…
GO:0045664	regulation of neuron differentiation	4.71777e-21	ENSMUSG00000000579;ENSMUSG00000000632;ENSMUSG00000000753;ENSMUSG00000000861;ENSMUSG00000001627;ENSMUSG00000002274;ENSMUSG00000002489;ENSMUSG00000002633;ENSMUSG00000003934;ENSMUSG00000004885;ENSMUSG00000005583;ENSMUSG00000005958;ENSMUSG00000006398;ENSMUSG00000006435;ENSMUSG00000006586;ENSMUSG00000006711;ENSMUSG00000007655;ENSMUSG00000014773;ENSMUSG00000015053;ENSMUSG00000015605;ENSMUSG00000018381;…
GO:0010562	positive regulation of phosphorus metabolic process	4.79638e-21	ENSMUSG00000000058;ENSMUSG00000000142;ENSMUSG00000000296;ENSMUSG00000000409;ENSMUSG00000000489;ENSMUSG00000000530;ENSMUSG00000000982;ENSMUSG00000002111;ENSMUSG00000002297;ENSMUSG00000002384;ENSMUSG00000002489;ENSMUSG00000002602;ENSMUSG00000002944;ENSMUSG00000003227;ENSMUSG00000004814;ENSMUSG00000005373;ENSMUSG00000005583;ENSMUSG00000005672;ENSMUSG00000005958;ENSMUSG00000006386;ENSMUSG00000006435;…
GO:0045937	positive regulation of phosphate metabolic process	4.79638e-21	ENSMUSG00000000058;ENSMUSG00000000142;ENSMUSG00000000296;ENSMUSG00000000409;ENSMUSG00000000489;ENSMUSG00000000530;ENSMUSG00000000982;ENSMUSG00000002111;ENSMUSG00000002297;ENSMUSG00000002384;ENSMUSG00000002489;ENSMUSG00000002602;ENSMUSG00000002944;ENSMUSG00000003227;ENSMUSG00000004814;ENSMUSG00000005373;ENSMUSG00000005583;ENSMUSG00000005672;ENSMUSG00000005958;ENSMUSG00000006386;ENSMUSG00000006435;…
GO:0009891	positive regulation of biosynthetic process	5.18028e-21	ENSMUSG00000000247;ENSMUSG00000000290;ENSMUSG00000000489;ENSMUSG00000000530;ENSMUSG00000000731;ENSMUSG00000000982;ENSMUSG00000001416;ENSMUSG00000001493;ENSMUSG00000001496;ENSMUSG00000001506;ENSMUSG00000001510;ENSMUSG00000001517;ENSMUSG00000001552;ENSMUSG00000001627;ENSMUSG00000002108;ENSMUSG00000002111;ENSMUSG00000002265;ENSMUSG00000002297;ENSMUSG00000002578;ENSMUSG00000002633;ENSMUSG00000002944;…
GO:0023056	positive regulation of signaling	7.8344e-21	ENSMUSG00000000058;ENSMUSG00000000296;ENSMUSG00000000409;ENSMUSG00000000489;ENSMUSG00000000530;ENSMUSG00000000982;ENSMUSG00000001506;ENSMUSG00000001930;ENSMUSG00000002108;ENSMUSG00000002111;ENSMUSG00000002384;ENSMUSG00000002489;ENSMUSG00000002602;ENSMUSG00000002633;ENSMUSG00000002799;ENSMUSG00000002944;ENSMUSG00000003200;ENSMUSG00000003227;ENSMUSG00000003352;ENSMUSG00000003657;ENSMUSG00000004113;…
GO:0051174	regulation of phosphorus metabolic process	8.03962e-21	ENSMUSG00000000058;ENSMUSG00000000142;ENSMUSG00000000296;ENSMUSG00000000409;ENSMUSG00000000489;ENSMUSG00000000530;ENSMUSG00000000579;ENSMUSG00000000982;ENSMUSG00000001517;ENSMUSG00000002068;ENSMUSG00000002111;ENSMUSG00000002297;ENSMUSG00000002384;ENSMUSG00000002489;ENSMUSG00000002602;ENSMUSG00000002930;ENSMUSG00000002944;ENSMUSG00000003227;ENSMUSG00000004266;ENSMUSG00000004558;ENSMUSG00000004814;…
GO:1903047	mitotic cell cycle process	8.12064e-21	ENSMUSG00000000028;ENSMUSG00000000058;ENSMUSG00000000296;ENSMUSG00000000489;ENSMUSG00000000579;ENSMUSG00000001403;ENSMUSG00000001517;ENSMUSG00000002068;ENSMUSG00000002297;ENSMUSG00000002324;ENSMUSG00000002870;ENSMUSG00000003779;ENSMUSG00000004266;ENSMUSG00000004446;ENSMUSG00000004891;ENSMUSG00000005233;ENSMUSG00000005718;ENSMUSG00000006398;ENSMUSG00000006585;ENSMUSG00000006678;ENSMUSG00000006728;…
GO:0007507	heart development	1.2009e-20	ENSMUSG00000000093;ENSMUSG00000000142;ENSMUSG00000000214;ENSMUSG00000000530;ENSMUSG00000002633;ENSMUSG00000004872;ENSMUSG00000005124;ENSMUSG00000005148;ENSMUSG00000005583;ENSMUSG00000005836;ENSMUSG00000006386;ENSMUSG00000007872;ENSMUSG00000008136;ENSMUSG00000010136;ENSMUSG00000010797;ENSMUSG00000011256;ENSMUSG00000013629;ENSMUSG00000014329;ENSMUSG00000014773;ENSMUSG00000015605;ENSMUSG00000017491;…
GO:0010647	positive regulation of cell communication	1.20951e-20	ENSMUSG00000000058;ENSMUSG00000000296;ENSMUSG00000000409;ENSMUSG00000000489;ENSMUSG00000000530;ENSMUSG00000000982;ENSMUSG00000001506;ENSMUSG00000001930;ENSMUSG00000002108;ENSMUSG00000002111;ENSMUSG00000002384;ENSMUSG00000002489;ENSMUSG00000002602;ENSMUSG00000002633;ENSMUSG00000002799;ENSMUSG00000002944;ENSMUSG00000003200;ENSMUSG00000003227;ENSMUSG00000003352;ENSMUSG00000003657;ENSMUSG00000004113;…
GO:0009792	embryo development ending in birth or egg hatching	1.35097e-20	ENSMUSG00000000142;ENSMUSG00000000247;ENSMUSG00000000530;ENSMUSG00000000782;ENSMUSG00000000957;ENSMUSG00000001493;ENSMUSG00000001506;ENSMUSG00000002633;ENSMUSG00000002799;ENSMUSG00000003418;ENSMUSG00000003436;ENSMUSG00000004872;ENSMUSG00000005470;ENSMUSG00000005583;ENSMUSG00000005836;ENSMUSG00000006800;ENSMUSG00000010660;ENSMUSG00000010797;ENSMUSG00000011263;ENSMUSG00000014030;ENSMUSG00000014603;…
GO:0048863	stem cell differentiation	1.44584e-20	ENSMUSG00000000093;ENSMUSG00000000142;ENSMUSG00000001493;ENSMUSG00000001496;ENSMUSG00000001506;ENSMUSG00000002489;ENSMUSG00000002633;ENSMUSG00000004872;ENSMUSG00000005583;ENSMUSG00000005672;ENSMUSG00000005836;ENSMUSG00000010797;ENSMUSG00000015468;ENSMUSG00000015605;ENSMUSG00000017724;ENSMUSG00000018486;ENSMUSG00000018604;ENSMUSG00000019487;ENSMUSG00000019789;ENSMUSG00000019966;ENSMUSG00000020101;…
GO:0009987	cellular process	1.54791e-20	ENSMUSG00000000028;ENSMUSG00000000058;ENSMUSG00000000093;ENSMUSG00000000094;ENSMUSG00000000142;ENSMUSG00000000197;ENSMUSG00000000214;ENSMUSG00000000247;ENSMUSG00000000290;ENSMUSG00000000296;ENSMUSG00000000308;ENSMUSG00000000317;ENSMUSG00000000359;ENSMUSG00000000392;ENSMUSG00000000402;ENSMUSG00000000409;ENSMUSG00000000486;ENSMUSG00000000489;ENSMUSG00000000530;ENSMUSG00000000531;ENSMUSG00000000560;…
USG00000037991;ENSMUSG00000037993;ENSMUSG00000037994;ENSMUSG00000037995;ENSMUSG00000038005;ENSMUSG00000038047;ENSMUSG00000038060;ENSMUSG00000038068;ENSMUSG00000038112;ENSMUSG00000038119;ENSMUSG00000038146;ENSMUSG00000038147;ENSMUSG00000038151;ENSMUSG00000038178;ENSMUSG00000038180;ENSMUSG00000038188;ENSMUSG00000038192;ENSMUSG00000038235;ENSMUSG00000038252;ENSMUSG00000038256;ENSMUSG00000038264;ENSM…
GO:0051276	chromosome organization	1.93959e-20	ENSMUSG00000000028;ENSMUSG00000000142;ENSMUSG00000001228;ENSMUSG00000001403;ENSMUSG00000001416;ENSMUSG00000002068;ENSMUSG00000002111;ENSMUSG00000002324;ENSMUSG00000002835;ENSMUSG00000002870;ENSMUSG00000003038;ENSMUSG00000003824;ENSMUSG00000004099;ENSMUSG00000005370;ENSMUSG00000005410;ENSMUSG00000005470;ENSMUSG00000006398;ENSMUSG00000006585;ENSMUSG00000007646;ENSMUSG00000008958;ENSMUSG00000009628;…
GO:0019219	regulation of nucleobase-containing compound metabolic process	2.32722e-20	ENSMUSG00000000028;ENSMUSG00000000093;ENSMUSG00000000094;ENSMUSG00000000142;ENSMUSG00000000247;ENSMUSG00000000290;ENSMUSG00000000317;ENSMUSG00000000489;ENSMUSG00000000530;ENSMUSG00000000581;ENSMUSG00000000731;ENSMUSG00000000782;ENSMUSG00000000861;ENSMUSG00000000982;ENSMUSG00000001120;ENSMUSG00000001228;ENSMUSG00000001416;ENSMUSG00000001493;ENSMUSG00000001496;ENSMUSG00000001504;ENSMUSG00000001506;…
GO:0031328	positive regulation of cellular biosynthetic process	2.80064e-20	ENSMUSG00000000247;ENSMUSG00000000290;ENSMUSG00000000489;ENSMUSG00000000530;ENSMUSG00000000731;ENSMUSG00000000982;ENSMUSG00000001416;ENSMUSG00000001493;ENSMUSG00000001496;ENSMUSG00000001506;ENSMUSG00000001510;ENSMUSG00000001517;ENSMUSG00000001552;ENSMUSG00000001627;ENSMUSG00000002108;ENSMUSG00000002111;ENSMUSG00000002265;ENSMUSG00000002297;ENSMUSG00000002578;ENSMUSG00000002633;ENSMUSG00000002944;…
GO:0006335	DNA replication-dependent nucleosome assembly	3.74653e-20	ENSMUSG00000002835;ENSMUSG00000005470;ENSMUSG00000022945;ENSMUSG00000028693;ENSMUSG00000060093;ENSMUSG00000060639;ENSMUSG00000060678;ENSMUSG00000060981;ENSMUSG00000061482;ENSMUSG00000064288;ENSMUSG00000067455;ENSMUSG00000069265;ENSMUSG00000069266;ENSMUSG00000069267;ENSMUSG00000069273;ENSMUSG00000069274;ENSMUSG00000069305;ENSMUSG00000069306;ENSMUSG00000069310;ENSMUSG00000074403;ENSMUSG00000081058;…
GO:0034723	DNA replication-dependent nucleosome organization	3.74653e-20	ENSMUSG00000002835;ENSMUSG00000005470;ENSMUSG00000022945;ENSMUSG00000028693;ENSMUSG00000060093;ENSMUSG00000060639;ENSMUSG00000060678;ENSMUSG00000060981;ENSMUSG00000061482;ENSMUSG00000064288;ENSMUSG00000067455;ENSMUSG00000069265;ENSMUSG00000069266;ENSMUSG00000069267;ENSMUSG00000069273;ENSMUSG00000069274;ENSMUSG00000069305;ENSMUSG00000069306;ENSMUSG00000069310;ENSMUSG00000074403;ENSMUSG00000081058;…
GO:0009967	positive regulation of signal transduction	5.14973e-20	ENSMUSG00000000058;ENSMUSG00000000296;ENSMUSG00000000409;ENSMUSG00000000489;ENSMUSG00000000530;ENSMUSG00000000982;ENSMUSG00000001506;ENSMUSG00000001930;ENSMUSG00000002108;ENSMUSG00000002111;ENSMUSG00000002384;ENSMUSG00000002489;ENSMUSG00000002602;ENSMUSG00000002633;ENSMUSG00000002799;ENSMUSG00000002944;ENSMUSG00000003227;ENSMUSG00000003352;ENSMUSG00000004266;ENSMUSG00000004446;ENSMUSG00000004814;…
GO:0008285	negative regulation of cell proliferation	6.75205e-20	ENSMUSG00000000058;ENSMUSG00000000142;ENSMUSG00000000392;ENSMUSG00000000530;ENSMUSG00000000753;ENSMUSG00000001964;ENSMUSG00000002633;ENSMUSG00000004266;ENSMUSG00000004558;ENSMUSG00000005583;ENSMUSG00000005718;ENSMUSG00000005836;ENSMUSG00000006270;ENSMUSG00000006362;ENSMUSG00000006369;ENSMUSG00000006435;ENSMUSG00000007655;ENSMUSG00000014402;ENSMUSG00000014773;ENSMUSG00000015053;ENSMUSG00000015605;…
GO:0061564	axon development	9.0044e-20	ENSMUSG00000000247;ENSMUSG00000000861;ENSMUSG00000001496;ENSMUSG00000001627;ENSMUSG00000002274;ENSMUSG00000002489;ENSMUSG00000002633;ENSMUSG00000003070;ENSMUSG00000003934;ENSMUSG00000004151;ENSMUSG00000004885;ENSMUSG00000005958;ENSMUSG00000006270;ENSMUSG00000006711;ENSMUSG00000006782;ENSMUSG00000015605;ENSMUSG00000017724;ENSMUSG00000018507;ENSMUSG00000018698;ENSMUSG00000019803;ENSMUSG00000020099;…
GO:0010628	positive regulation of gene expression	9.03964e-20	ENSMUSG00000000247;ENSMUSG00000000290;ENSMUSG00000000409;ENSMUSG00000000489;ENSMUSG00000000530;ENSMUSG00000000731;ENSMUSG00000000861;ENSMUSG00000000957;ENSMUSG00000000982;ENSMUSG00000001493;ENSMUSG00000001496;ENSMUSG00000001506;ENSMUSG00000001510;ENSMUSG00000001517;ENSMUSG00000001552;ENSMUSG00000001627;ENSMUSG00000002108;ENSMUSG00000002111;ENSMUSG00000002265;ENSMUSG00000002578;ENSMUSG00000002633;…
GO:0009889	regulation of biosynthetic process	9.09309e-20	ENSMUSG00000000028;ENSMUSG00000000093;ENSMUSG00000000094;ENSMUSG00000000247;ENSMUSG00000000290;ENSMUSG00000000317;ENSMUSG00000000489;ENSMUSG00000000530;ENSMUSG00000000581;ENSMUSG00000000731;ENSMUSG00000000782;ENSMUSG00000000861;ENSMUSG00000000982;ENSMUSG00000001120;ENSMUSG00000001228;ENSMUSG00000001348;ENSMUSG00000001416;ENSMUSG00000001493;ENSMUSG00000001496;ENSMUSG00000001504;ENSMUSG00000001506;…
GO:0007169	transmembrane receptor protein tyrosine kinase signaling pathway	1.3421e-19	ENSMUSG00000000058;ENSMUSG00000000409;ENSMUSG00000000489;ENSMUSG00000001506;ENSMUSG00000001583;ENSMUSG00000002602;ENSMUSG00000003070;ENSMUSG00000003934;ENSMUSG00000004508;ENSMUSG00000005057;ENSMUSG00000005672;ENSMUSG00000005958;ENSMUSG00000006386;ENSMUSG00000006435;ENSMUSG00000006728;ENSMUSG00000006800;ENSMUSG00000014361;ENSMUSG00000014402;ENSMUSG00000014599;ENSMUSG00000014773;ENSMUSG00000015950;…
GO:0050678	regulation of epithelial cell proliferation	1.36283e-19	ENSMUSG00000000058;ENSMUSG00000000489;ENSMUSG00000000530;ENSMUSG00000000753;ENSMUSG00000001228;ENSMUSG00000002633;ENSMUSG00000004231;ENSMUSG00000004814;ENSMUSG00000005583;ENSMUSG00000006386;ENSMUSG00000006519;ENSMUSG00000006800;ENSMUSG00000007655;ENSMUSG00000008461;ENSMUSG00000010797;ENSMUSG00000015053;ENSMUSG00000017716;ENSMUSG00000017724;ENSMUSG00000018500;ENSMUSG00000019689;ENSMUSG00000019987;…
GO:0045935	positive regulation of nucleobase-containing compound metabolic process	1.57571e-19	ENSMUSG00000000247;ENSMUSG00000000290;ENSMUSG00000000489;ENSMUSG00000000530;ENSMUSG00000000731;ENSMUSG00000000982;ENSMUSG00000001416;ENSMUSG00000001493;ENSMUSG00000001496;ENSMUSG00000001506;ENSMUSG00000001510;ENSMUSG00000001517;ENSMUSG00000001552;ENSMUSG00000001627;ENSMUSG00000002108;ENSMUSG00000002111;ENSMUSG00000002265;ENSMUSG00000002297;ENSMUSG00000002578;ENSMUSG00000002633;ENSMUSG00000002944;…
GO:0030155	regulation of cell adhesion	1.68476e-19	ENSMUSG00000000402;ENSMUSG00000000409;ENSMUSG00000000489;ENSMUSG00000000530;ENSMUSG00000000732;ENSMUSG00000000782;ENSMUSG00000000957;ENSMUSG00000001506;ENSMUSG00000001552;ENSMUSG00000002111;ENSMUSG00000002633;ENSMUSG00000002799;ENSMUSG00000002944;ENSMUSG00000003934;ENSMUSG00000004266;ENSMUSG00000004415;ENSMUSG00000005465;ENSMUSG00000005824;ENSMUSG00000005958;ENSMUSG00000006369;ENSMUSG00000006386;…
GO:0044093	positive regulation of molecular function	1.76367e-19	ENSMUSG00000000058;ENSMUSG00000000142;ENSMUSG00000000290;ENSMUSG00000000296;ENSMUSG00000000409;ENSMUSG00000000489;ENSMUSG00000000982;ENSMUSG00000001552;ENSMUSG00000001627;ENSMUSG00000002108;ENSMUSG00000002297;ENSMUSG00000002489;ENSMUSG00000002602;ENSMUSG00000002633;ENSMUSG00000002944;ENSMUSG00000003352;ENSMUSG00000004446;ENSMUSG00000004814;ENSMUSG00000005251;ENSMUSG00000005370;ENSMUSG00000005540;…
GO:0048667	cell morphogenesis involved in neuron differentiation	2.42748e-19	ENSMUSG00000000247;ENSMUSG00000000861;ENSMUSG00000001496;ENSMUSG00000001627;ENSMUSG00000002274;ENSMUSG00000002489;ENSMUSG00000002633;ENSMUSG00000003070;ENSMUSG00000003934;ENSMUSG00000004151;ENSMUSG00000004885;ENSMUSG00000005360;ENSMUSG00000005583;ENSMUSG00000005958;ENSMUSG00000006270;ENSMUSG00000006711;ENSMUSG00000006782;ENSMUSG00000015605;ENSMUSG00000017724;ENSMUSG00000018381;ENSMUSG00000018507;…
GO:0042327	positive regulation of phosphorylation	2.94013e-19	ENSMUSG00000000058;ENSMUSG00000000142;ENSMUSG00000000296;ENSMUSG00000000409;ENSMUSG00000000489;ENSMUSG00000000530;ENSMUSG00000000982;ENSMUSG00000002111;ENSMUSG00000002297;ENSMUSG00000002384;ENSMUSG00000002489;ENSMUSG00000002602;ENSMUSG00000002944;ENSMUSG00000003227;ENSMUSG00000004814;ENSMUSG00000005373;ENSMUSG00000005583;ENSMUSG00000005672;ENSMUSG00000005958;ENSMUSG00000006386;ENSMUSG00000006435;…
GO:0051962	positive regulation of nervous system development	3.06413e-19	ENSMUSG00000000579;ENSMUSG00000000753;ENSMUSG00000000861;ENSMUSG00000002274;ENSMUSG00000002489;ENSMUSG00000002633;ENSMUSG00000003436;ENSMUSG00000004885;ENSMUSG00000005583;ENSMUSG00000005672;ENSMUSG00000005958;ENSMUSG00000006398;ENSMUSG00000006435;ENSMUSG00000010797;ENSMUSG00000014599;ENSMUSG00000015053;ENSMUSG00000015605;ENSMUSG00000018507;ENSMUSG00000018698;ENSMUSG00000019970;ENSMUSG00000020027;…
GO:0098609	cell-cell adhesion	3.32958e-19	ENSMUSG00000000290;ENSMUSG00000000409;ENSMUSG00000000731;ENSMUSG00000000732;ENSMUSG00000000782;ENSMUSG00000000861;ENSMUSG00000001029;ENSMUSG00000001281;ENSMUSG00000001552;ENSMUSG00000001946;ENSMUSG00000002111;ENSMUSG00000002633;ENSMUSG00000002799;ENSMUSG00000003206;ENSMUSG00000003934;ENSMUSG00000004266;ENSMUSG00000005338;ENSMUSG00000005465;ENSMUSG00000005672;ENSMUSG00000005824;ENSMUSG00000005958;…
GO:0007409	axonogenesis	3.38599e-19	ENSMUSG00000000247;ENSMUSG00000000861;ENSMUSG00000001496;ENSMUSG00000001627;ENSMUSG00000002274;ENSMUSG00000002489;ENSMUSG00000002633;ENSMUSG00000003070;ENSMUSG00000003934;ENSMUSG00000004151;ENSMUSG00000004885;ENSMUSG00000005958;ENSMUSG00000006270;ENSMUSG00000006711;ENSMUSG00000006782;ENSMUSG00000015605;ENSMUSG00000017724;ENSMUSG00000018507;ENSMUSG00000018698;ENSMUSG00000019803;ENSMUSG00000020099;…
GO:0045944	positive regulation of transcription from RNA polymerase II promoter	3.67535e-19	ENSMUSG00000000247;ENSMUSG00000000489;ENSMUSG00000000530;ENSMUSG00000000731;ENSMUSG00000000982;ENSMUSG00000001493;ENSMUSG00000001496;ENSMUSG00000001510;ENSMUSG00000001517;ENSMUSG00000001552;ENSMUSG00000001627;ENSMUSG00000002108;ENSMUSG00000002111;ENSMUSG00000002265;ENSMUSG00000002578;ENSMUSG00000002633;ENSMUSG00000003644;ENSMUSG00000004151;ENSMUSG00000004231;ENSMUSG00000004872;ENSMUSG00000005148;…
GO:0000122	negative regulation of transcription from RNA polymerase II promoter	5.49646e-19	ENSMUSG00000000093;ENSMUSG00000000317;ENSMUSG00000000489;ENSMUSG00000000782;ENSMUSG00000000861;ENSMUSG00000001120;ENSMUSG00000001228;ENSMUSG00000001496;ENSMUSG00000001504;ENSMUSG00000001517;ENSMUSG00000002068;ENSMUSG00000002108;ENSMUSG00000002111;ENSMUSG00000002265;ENSMUSG00000002633;ENSMUSG00000002944;ENSMUSG00000003038;ENSMUSG00000004099;ENSMUSG00000004872;ENSMUSG00000005148;ENSMUSG00000005373;…
GO:0006468	protein phosphorylation	6.46474e-19	ENSMUSG00000000058;ENSMUSG00000000142;ENSMUSG00000000296;ENSMUSG00000000409;ENSMUSG00000000489;ENSMUSG00000000530;ENSMUSG00000000579;ENSMUSG00000000982;ENSMUSG00000001517;ENSMUSG00000001583;ENSMUSG00000002012;ENSMUSG00000002068;ENSMUSG00000002111;ENSMUSG00000002297;ENSMUSG00000002384;ENSMUSG00000002489;ENSMUSG00000002602;ENSMUSG00000002944;ENSMUSG00000003227;ENSMUSG00000003644;ENSMUSG00000004266;…
GO:0048663	neuron fate commitment	7.10218e-19	ENSMUSG00000001496;ENSMUSG00000002633;ENSMUSG00000002799;ENSMUSG00000004872;ENSMUSG00000014773;ENSMUSG00000015053;ENSMUSG00000020950;ENSMUSG00000021318;ENSMUSG00000021743;ENSMUSG00000021835;ENSMUSG00000022997;ENSMUSG00000023391;ENSMUSG00000024420;ENSMUSG00000025932;ENSMUSG00000026735;ENSMUSG00000026890;ENSMUSG00000026934;ENSMUSG00000027314;ENSMUSG00000027434;ENSMUSG00000028640;ENSMUSG00000028736;…
GO:0032774	RNA biosynthetic process	7.66343e-19	ENSMUSG00000000028;ENSMUSG00000000093;ENSMUSG00000000094;ENSMUSG00000000247;ENSMUSG00000000290;ENSMUSG00000000317;ENSMUSG00000000489;ENSMUSG00000000530;ENSMUSG00000000581;ENSMUSG00000000731;ENSMUSG00000000782;ENSMUSG00000000861;ENSMUSG00000000982;ENSMUSG00000001120;ENSMUSG00000001228;ENSMUSG00000001493;ENSMUSG00000001496;ENSMUSG00000001504;ENSMUSG00000001506;ENSMUSG00000001510;ENSMUSG00000001517;…
GO:1902680	positive regulation of RNA biosynthetic process	8.06605e-19	ENSMUSG00000000247;ENSMUSG00000000290;ENSMUSG00000000489;ENSMUSG00000000530;ENSMUSG00000000731;ENSMUSG00000000982;ENSMUSG00000001493;ENSMUSG00000001496;ENSMUSG00000001506;ENSMUSG00000001510;ENSMUSG00000001517;ENSMUSG00000001552;ENSMUSG00000001627;ENSMUSG00000002108;ENSMUSG00000002111;ENSMUSG00000002265;ENSMUSG00000002578;ENSMUSG00000002633;ENSMUSG00000002944;ENSMUSG00000003644;ENSMUSG00000004151;…
GO:0001932	regulation of protein phosphorylation	8.11664e-19	ENSMUSG00000000058;ENSMUSG00000000142;ENSMUSG00000000296;ENSMUSG00000000409;ENSMUSG00000000489;ENSMUSG00000000530;ENSMUSG00000000579;ENSMUSG00000000982;ENSMUSG00000001517;ENSMUSG00000002068;ENSMUSG00000002111;ENSMUSG00000002297;ENSMUSG00000002384;ENSMUSG00000002489;ENSMUSG00000002944;ENSMUSG00000003227;ENSMUSG00000004266;ENSMUSG00000004558;ENSMUSG00000004814;ENSMUSG00000005373;ENSMUSG00000005583;…
GO:0031326	regulation of cellular biosynthetic process	9.07359e-19	ENSMUSG00000000028;ENSMUSG00000000093;ENSMUSG00000000094;ENSMUSG00000000247;ENSMUSG00000000290;ENSMUSG00000000317;ENSMUSG00000000489;ENSMUSG00000000530;ENSMUSG00000000581;ENSMUSG00000000731;ENSMUSG00000000782;ENSMUSG00000000861;ENSMUSG00000000982;ENSMUSG00000001120;ENSMUSG00000001228;ENSMUSG00000001348;ENSMUSG00000001416;ENSMUSG00000001493;ENSMUSG00000001496;ENSMUSG00000001504;ENSMUSG00000001506;…
GO:0045893	positive regulation of transcription, DNA-templated	9.34857e-19	ENSMUSG00000000247;ENSMUSG00000000290;ENSMUSG00000000489;ENSMUSG00000000530;ENSMUSG00000000731;ENSMUSG00000000982;ENSMUSG00000001493;ENSMUSG00000001496;ENSMUSG00000001506;ENSMUSG00000001510;ENSMUSG00000001517;ENSMUSG00000001552;ENSMUSG00000001627;ENSMUSG00000002108;ENSMUSG00000002111;ENSMUSG00000002265;ENSMUSG00000002578;ENSMUSG00000002633;ENSMUSG00000002944;ENSMUSG00000003644;ENSMUSG00000004151;…
GO:1903508	positive regulation of nucleic acid-templated transcription	9.34857e-19	ENSMUSG00000000247;ENSMUSG00000000290;ENSMUSG00000000489;ENSMUSG00000000530;ENSMUSG00000000731;ENSMUSG00000000982;ENSMUSG00000001493;ENSMUSG00000001496;ENSMUSG00000001506;ENSMUSG00000001510;ENSMUSG00000001517;ENSMUSG00000001552;ENSMUSG00000001627;ENSMUSG00000002108;ENSMUSG00000002111;ENSMUSG00000002265;ENSMUSG00000002578;ENSMUSG00000002633;ENSMUSG00000002944;ENSMUSG00000003644;ENSMUSG00000004151;…
GO:0071822	protein complex subunit organization	1.35009e-18	ENSMUSG00000000486;ENSMUSG00000001403;ENSMUSG00000001416;ENSMUSG00000001506;ENSMUSG00000001864;ENSMUSG00000001918;ENSMUSG00000001946;ENSMUSG00000002578;ENSMUSG00000002633;ENSMUSG00000002835;ENSMUSG00000002870;ENSMUSG00000002944;ENSMUSG00000003200;ENSMUSG00000004446;ENSMUSG00000004568;ENSMUSG00000004814;ENSMUSG00000004891;ENSMUSG00000005233;ENSMUSG00000005470;ENSMUSG00000005510;ENSMUSG00000006398;…
GO:0048608	reproductive structure development	1.40074e-18	ENSMUSG00000000753;ENSMUSG00000000782;ENSMUSG00000000957;ENSMUSG00000001496;ENSMUSG00000001510;ENSMUSG00000002324;ENSMUSG00000002602;ENSMUSG00000002633;ENSMUSG00000005672;ENSMUSG00000005836;ENSMUSG00000009628;ENSMUSG00000010660;ENSMUSG00000010797;ENSMUSG00000011256;ENSMUSG00000014361;ENSMUSG00000014813;ENSMUSG00000015053;ENSMUSG00000015812;ENSMUSG00000016559;ENSMUSG00000017697;ENSMUSG00000017969;…
GO:0048584	positive regulation of response to stimulus	1.59001e-18	ENSMUSG00000000058;ENSMUSG00000000296;ENSMUSG00000000409;ENSMUSG00000000489;ENSMUSG00000000530;ENSMUSG00000000732;ENSMUSG00000000982;ENSMUSG00000001506;ENSMUSG00000001517;ENSMUSG00000001741;ENSMUSG00000001930;ENSMUSG00000002108;ENSMUSG00000002111;ENSMUSG00000002384;ENSMUSG00000002489;ENSMUSG00000002602;ENSMUSG00000002633;ENSMUSG00000002799;ENSMUSG00000002944;ENSMUSG00000003227;ENSMUSG00000003352;…
GO:0010033	response to organic substance	1.6368e-18	ENSMUSG00000000058;ENSMUSG00000000214;ENSMUSG00000000489;ENSMUSG00000000530;ENSMUSG00000000753;ENSMUSG00000000782;ENSMUSG00000000957;ENSMUSG00000000982;ENSMUSG00000001348;ENSMUSG00000001496;ENSMUSG00000001506;ENSMUSG00000001552;ENSMUSG00000001964;ENSMUSG00000002108;ENSMUSG00000002111;ENSMUSG00000002384;ENSMUSG00000002458;ENSMUSG00000002489;ENSMUSG00000002602;ENSMUSG00000002633;ENSMUSG00000002870;…
GO:0071495	cellular response to endogenous stimulus	1.80153e-18	ENSMUSG00000000058;ENSMUSG00000000214;ENSMUSG00000000530;ENSMUSG00000000753;ENSMUSG00000001496;ENSMUSG00000001506;ENSMUSG00000001552;ENSMUSG00000002111;ENSMUSG00000002384;ENSMUSG00000002944;ENSMUSG00000003206;ENSMUSG00000004099;ENSMUSG00000004231;ENSMUSG00000004864;ENSMUSG00000005057;ENSMUSG00000005148;ENSMUSG00000005360;ENSMUSG00000005583;ENSMUSG00000005672;ENSMUSG00000005718;ENSMUSG00000005836;…
GO:0006351	transcription, DNA-templated	1.98637e-18	ENSMUSG00000000028;ENSMUSG00000000093;ENSMUSG00000000094;ENSMUSG00000000247;ENSMUSG00000000290;ENSMUSG00000000317;ENSMUSG00000000489;ENSMUSG00000000530;ENSMUSG00000000581;ENSMUSG00000000731;ENSMUSG00000000782;ENSMUSG00000000861;ENSMUSG00000000982;ENSMUSG00000001120;ENSMUSG00000001228;ENSMUSG00000001493;ENSMUSG00000001496;ENSMUSG00000001504;ENSMUSG00000001506;ENSMUSG00000001510;ENSMUSG00000001517;…
GO:0048589	developmental growth	2.03817e-18	ENSMUSG00000000093;ENSMUSG00000000247;ENSMUSG00000000861;ENSMUSG00000001627;ENSMUSG00000002489;ENSMUSG00000002633;ENSMUSG00000004885;ENSMUSG00000005124;ENSMUSG00000005148;ENSMUSG00000005583;ENSMUSG00000005836;ENSMUSG00000006711;ENSMUSG00000006728;ENSMUSG00000010066;ENSMUSG00000010797;ENSMUSG00000014599;ENSMUSG00000014773;ENSMUSG00000014813;ENSMUSG00000015605;ENSMUSG00000016559;ENSMUSG00000017491;…
GO:0097659	nucleic acid-templated transcription	2.29478e-18	ENSMUSG00000000028;ENSMUSG00000000093;ENSMUSG00000000094;ENSMUSG00000000247;ENSMUSG00000000290;ENSMUSG00000000317;ENSMUSG00000000489;ENSMUSG00000000530;ENSMUSG00000000581;ENSMUSG00000000731;ENSMUSG00000000782;ENSMUSG00000000861;ENSMUSG00000000982;ENSMUSG00000001120;ENSMUSG00000001228;ENSMUSG00000001493;ENSMUSG00000001496;ENSMUSG00000001504;ENSMUSG00000001506;ENSMUSG00000001510;ENSMUSG00000001517;…
GO:0006355	regulation of transcription, DNA-templated	2.33029e-18	ENSMUSG00000000028;ENSMUSG00000000093;ENSMUSG00000000094;ENSMUSG00000000247;ENSMUSG00000000290;ENSMUSG00000000317;ENSMUSG00000000489;ENSMUSG00000000530;ENSMUSG00000000581;ENSMUSG00000000731;ENSMUSG00000000782;ENSMUSG00000000861;ENSMUSG00000000982;ENSMUSG00000001120;ENSMUSG00000001228;ENSMUSG00000001493;ENSMUSG00000001496;ENSMUSG00000001504;ENSMUSG00000001506;ENSMUSG00000001510;ENSMUSG00000001517;…
GO:2001141	regulation of RNA biosynthetic process	2.37925e-18	ENSMUSG00000000028;ENSMUSG00000000093;ENSMUSG00000000094;ENSMUSG00000000247;ENSMUSG00000000290;ENSMUSG00000000317;ENSMUSG00000000489;ENSMUSG00000000530;ENSMUSG00000000581;ENSMUSG00000000731;ENSMUSG00000000782;ENSMUSG00000000861;ENSMUSG00000000982;ENSMUSG00000001120;ENSMUSG00000001228;ENSMUSG00000001493;ENSMUSG00000001496;ENSMUSG00000001504;ENSMUSG00000001506;ENSMUSG00000001510;ENSMUSG00000001517;…
GO:0051171	regulation of nitrogen compound metabolic process	2.45393e-18	ENSMUSG00000000028;ENSMUSG00000000093;ENSMUSG00000000094;ENSMUSG00000000142;ENSMUSG00000000247;ENSMUSG00000000290;ENSMUSG00000000317;ENSMUSG00000000489;ENSMUSG00000000530;ENSMUSG00000000581;ENSMUSG00000000731;ENSMUSG00000000782;ENSMUSG00000000861;ENSMUSG00000000982;ENSMUSG00000001120;ENSMUSG00000001228;ENSMUSG00000001348;ENSMUSG00000001416;ENSMUSG00000001493;ENSMUSG00000001496;ENSMUSG00000001504;…
GO:1903506	regulation of nucleic acid-templated transcription	2.69729e-18	ENSMUSG00000000028;ENSMUSG00000000093;ENSMUSG00000000094;ENSMUSG00000000247;ENSMUSG00000000290;ENSMUSG00000000317;ENSMUSG00000000489;ENSMUSG00000000530;ENSMUSG00000000581;ENSMUSG00000000731;ENSMUSG00000000782;ENSMUSG00000000861;ENSMUSG00000000982;ENSMUSG00000001120;ENSMUSG00000001228;ENSMUSG00000001493;ENSMUSG00000001496;ENSMUSG00000001504;ENSMUSG00000001506;ENSMUSG00000001510;ENSMUSG00000001517;…
GO:0040017	positive regulation of locomotion	2.91531e-18	ENSMUSG00000000489;ENSMUSG00000000957;ENSMUSG00000000982;ENSMUSG00000001506;ENSMUSG00000001741;ENSMUSG00000002111;ENSMUSG00000002489;ENSMUSG00000002633;ENSMUSG00000004814;ENSMUSG00000005124;ENSMUSG00000005672;ENSMUSG00000005824;ENSMUSG00000006369;ENSMUSG00000006386;ENSMUSG00000007655;ENSMUSG00000007805;ENSMUSG00000008461;ENSMUSG00000008601;ENSMUSG00000014599;ENSMUSG00000015053;ENSMUSG00000015316;…
GO:0045892	negative regulation of transcription, DNA-templated	3.75028e-18	ENSMUSG00000000028;ENSMUSG00000000093;ENSMUSG00000000317;ENSMUSG00000000489;ENSMUSG00000000581;ENSMUSG00000000782;ENSMUSG00000000861;ENSMUSG00000001120;ENSMUSG00000001228;ENSMUSG00000001496;ENSMUSG00000001504;ENSMUSG00000001517;ENSMUSG00000002068;ENSMUSG00000002108;ENSMUSG00000002111;ENSMUSG00000002265;ENSMUSG00000002578;ENSMUSG00000002633;ENSMUSG00000002944;ENSMUSG00000003038;ENSMUSG00000004099;…
GO:0061458	reproductive system development	3.86677e-18	ENSMUSG00000000753;ENSMUSG00000000782;ENSMUSG00000000957;ENSMUSG00000001496;ENSMUSG00000001510;ENSMUSG00000002324;ENSMUSG00000002602;ENSMUSG00000002633;ENSMUSG00000005672;ENSMUSG00000005836;ENSMUSG00000009628;ENSMUSG00000010660;ENSMUSG00000010797;ENSMUSG00000011256;ENSMUSG00000014361;ENSMUSG00000014813;ENSMUSG00000015053;ENSMUSG00000015812;ENSMUSG00000016559;ENSMUSG00000017697;ENSMUSG00000017969;…
GO:0001655	urogenital system development	3.96676e-18	ENSMUSG00000000489;ENSMUSG00000000753;ENSMUSG00000001504;ENSMUSG00000002633;ENSMUSG00000004231;ENSMUSG00000005583;ENSMUSG00000005958;ENSMUSG00000006386;ENSMUSG00000006800;ENSMUSG00000007872;ENSMUSG00000007888;ENSMUSG00000014329;ENSMUSG00000014773;ENSMUSG00000015053;ENSMUSG00000016494;ENSMUSG00000017491;ENSMUSG00000018486;ENSMUSG00000018698;ENSMUSG00000019913;ENSMUSG00000019929;ENSMUSG00000020053;…
GO:0010557	positive regulation of macromolecule biosynthetic process	4.68198e-18	ENSMUSG00000000247;ENSMUSG00000000290;ENSMUSG00000000489;ENSMUSG00000000530;ENSMUSG00000000731;ENSMUSG00000000982;ENSMUSG00000001416;ENSMUSG00000001493;ENSMUSG00000001496;ENSMUSG00000001506;ENSMUSG00000001510;ENSMUSG00000001517;ENSMUSG00000001552;ENSMUSG00000001627;ENSMUSG00000002108;ENSMUSG00000002111;ENSMUSG00000002265;ENSMUSG00000002297;ENSMUSG00000002578;ENSMUSG00000002633;ENSMUSG00000002944;…
GO:1903507	negative regulation of nucleic acid-templated transcription	4.68673e-18	ENSMUSG00000000028;ENSMUSG00000000093;ENSMUSG00000000317;ENSMUSG00000000489;ENSMUSG00000000581;ENSMUSG00000000782;ENSMUSG00000000861;ENSMUSG00000001120;ENSMUSG00000001228;ENSMUSG00000001496;ENSMUSG00000001504;ENSMUSG00000001517;ENSMUSG00000002068;ENSMUSG00000002108;ENSMUSG00000002111;ENSMUSG00000002265;ENSMUSG00000002578;ENSMUSG00000002633;ENSMUSG00000002944;ENSMUSG00000003038;ENSMUSG00000004099;…
GO:0002520	immune system development	5.542e-18	ENSMUSG00000000409;ENSMUSG00000000731;ENSMUSG00000000732;ENSMUSG00000000782;ENSMUSG00000000861;ENSMUSG00000000957;ENSMUSG00000000982;ENSMUSG00000001493;ENSMUSG00000002111;ENSMUSG00000002602;ENSMUSG00000002633;ENSMUSG00000002799;ENSMUSG00000003070;ENSMUSG00000004266;ENSMUSG00000004508;ENSMUSG00000004651;ENSMUSG00000004665;ENSMUSG00000004880;ENSMUSG00000005124;ENSMUSG00000005370;ENSMUSG00000005465;…
GO:0045596	negative regulation of cell differentiation	6.01108e-18	ENSMUSG00000000142;ENSMUSG00000000247;ENSMUSG00000000530;ENSMUSG00000000579;ENSMUSG00000000632;ENSMUSG00000000861;ENSMUSG00000000982;ENSMUSG00000001496;ENSMUSG00000001627;ENSMUSG00000002633;ENSMUSG00000003436;ENSMUSG00000003934;ENSMUSG00000005124;ENSMUSG00000005148;ENSMUSG00000006270;ENSMUSG00000006369;ENSMUSG00000006586;ENSMUSG00000006711;ENSMUSG00000007655;ENSMUSG00000007805;ENSMUSG00000007872;…
GO:0030335	positive regulation of cell migration	6.27897e-18	ENSMUSG00000000489;ENSMUSG00000000957;ENSMUSG00000000982;ENSMUSG00000001506;ENSMUSG00000002111;ENSMUSG00000002489;ENSMUSG00000002633;ENSMUSG00000004814;ENSMUSG00000005124;ENSMUSG00000005672;ENSMUSG00000005824;ENSMUSG00000006369;ENSMUSG00000006386;ENSMUSG00000007655;ENSMUSG00000007805;ENSMUSG00000008461;ENSMUSG00000008601;ENSMUSG00000014599;ENSMUSG00000015053;ENSMUSG00000015316;ENSMUSG00000016024;…
GO:2000147	positive regulation of cell motility	7.11332e-18	ENSMUSG00000000489;ENSMUSG00000000957;ENSMUSG00000000982;ENSMUSG00000001506;ENSMUSG00000002111;ENSMUSG00000002489;ENSMUSG00000002633;ENSMUSG00000004814;ENSMUSG00000005124;ENSMUSG00000005672;ENSMUSG00000005824;ENSMUSG00000006369;ENSMUSG00000006386;ENSMUSG00000007655;ENSMUSG00000007805;ENSMUSG00000008461;ENSMUSG00000008601;ENSMUSG00000014599;ENSMUSG00000015053;ENSMUSG00000015316;ENSMUSG00000016024;…
GO:1902679	negative regulation of RNA biosynthetic process	7.56321e-18	ENSMUSG00000000028;ENSMUSG00000000093;ENSMUSG00000000317;ENSMUSG00000000489;ENSMUSG00000000581;ENSMUSG00000000782;ENSMUSG00000000861;ENSMUSG00000000982;ENSMUSG00000001120;ENSMUSG00000001228;ENSMUSG00000001496;ENSMUSG00000001504;ENSMUSG00000001517;ENSMUSG00000002068;ENSMUSG00000002108;ENSMUSG00000002111;ENSMUSG00000002265;ENSMUSG00000002578;ENSMUSG00000002633;ENSMUSG00000002944;ENSMUSG00000003038;…
GO:0048534	hematopoietic or lymphoid organ development	9.4714e-18	ENSMUSG00000000409;ENSMUSG00000000731;ENSMUSG00000000782;ENSMUSG00000000861;ENSMUSG00000000957;ENSMUSG00000000982;ENSMUSG00000001493;ENSMUSG00000002111;ENSMUSG00000002602;ENSMUSG00000002633;ENSMUSG00000002799;ENSMUSG00000003070;ENSMUSG00000004266;ENSMUSG00000004508;ENSMUSG00000004651;ENSMUSG00000004665;ENSMUSG00000004880;ENSMUSG00000005124;ENSMUSG00000005583;ENSMUSG00000005672;ENSMUSG00000005958;…
GO:0009611	response to wounding	9.87905e-18	ENSMUSG00000000317;ENSMUSG00000000489;ENSMUSG00000000530;ENSMUSG00000000753;ENSMUSG00000000982;ENSMUSG00000001348;ENSMUSG00000001506;ENSMUSG00000001627;ENSMUSG00000001741;ENSMUSG00000001930;ENSMUSG00000002108;ENSMUSG00000002602;ENSMUSG00000002633;ENSMUSG00000002944;ENSMUSG00000004266;ENSMUSG00000004665;ENSMUSG00000004814;ENSMUSG00000005124;ENSMUSG00000005148;ENSMUSG00000005360;ENSMUSG00000006369;…
GO:0000280	nuclear division	1.18394e-17	ENSMUSG00000000058;ENSMUSG00000000486;ENSMUSG00000000489;ENSMUSG00000001403;ENSMUSG00000002068;ENSMUSG00000002324;ENSMUSG00000003824;ENSMUSG00000005370;ENSMUSG00000006398;ENSMUSG00000006585;ENSMUSG00000007646;ENSMUSG00000009628;ENSMUSG00000010154;ENSMUSG00000012443;ENSMUSG00000015766;ENSMUSG00000015880;ENSMUSG00000017499;ENSMUSG00000017716;ENSMUSG00000017861;ENSMUSG00000019773;ENSMUSG00000020020;…
GO:0051272	positive regulation of cellular component movement	1.2077e-17	ENSMUSG00000000489;ENSMUSG00000000957;ENSMUSG00000000982;ENSMUSG00000001506;ENSMUSG00000002111;ENSMUSG00000002489;ENSMUSG00000002633;ENSMUSG00000004814;ENSMUSG00000005124;ENSMUSG00000005672;ENSMUSG00000005824;ENSMUSG00000006369;ENSMUSG00000006386;ENSMUSG00000007655;ENSMUSG00000007805;ENSMUSG00000008461;ENSMUSG00000008601;ENSMUSG00000014599;ENSMUSG00000015053;ENSMUSG00000015316;ENSMUSG00000016024;…
GO:0051254	positive regulation of RNA metabolic process	1.38365e-17	ENSMUSG00000000247;ENSMUSG00000000290;ENSMUSG00000000489;ENSMUSG00000000530;ENSMUSG00000000731;ENSMUSG00000000982;ENSMUSG00000001493;ENSMUSG00000001496;ENSMUSG00000001506;ENSMUSG00000001510;ENSMUSG00000001517;ENSMUSG00000001552;ENSMUSG00000001627;ENSMUSG00000002108;ENSMUSG00000002111;ENSMUSG00000002265;ENSMUSG00000002578;ENSMUSG00000002633;ENSMUSG00000002944;ENSMUSG00000003644;ENSMUSG00000004151;…
GO:0048762	mesenchymal cell differentiation	1.68269e-17	ENSMUSG00000000142;ENSMUSG00000001496;ENSMUSG00000001506;ENSMUSG00000002489;ENSMUSG00000002633;ENSMUSG00000004872;ENSMUSG00000005583;ENSMUSG00000010797;ENSMUSG00000015468;ENSMUSG00000018604;ENSMUSG00000019487;ENSMUSG00000019789;ENSMUSG00000019966;ENSMUSG00000020358;ENSMUSG00000020542;ENSMUSG00000020846;ENSMUSG00000021732;ENSMUSG00000021782;ENSMUSG00000021835;ENSMUSG00000021904;ENSMUSG00000022018;…
GO:0007423	sensory organ development	1.90241e-17	ENSMUSG00000000093;ENSMUSG00000000214;ENSMUSG00000000247;ENSMUSG00000000530;ENSMUSG00000000753;ENSMUSG00000002633;ENSMUSG00000002799;ENSMUSG00000002870;ENSMUSG00000004891;ENSMUSG00000005672;ENSMUSG00000005917;ENSMUSG00000006270;ENSMUSG00000006728;ENSMUSG00000007653;ENSMUSG00000009545;ENSMUSG00000010461;ENSMUSG00000014361;ENSMUSG00000014773;ENSMUSG00000015053;ENSMUSG00000015134;ENSMUSG00000015605;…
GO:0051173	positive regulation of nitrogen compound metabolic process	2.33658e-17	ENSMUSG00000000247;ENSMUSG00000000290;ENSMUSG00000000489;ENSMUSG00000000530;ENSMUSG00000000731;ENSMUSG00000000982;ENSMUSG00000001416;ENSMUSG00000001493;ENSMUSG00000001496;ENSMUSG00000001506;ENSMUSG00000001510;ENSMUSG00000001517;ENSMUSG00000001552;ENSMUSG00000001627;ENSMUSG00000002108;ENSMUSG00000002111;ENSMUSG00000002265;ENSMUSG00000002297;ENSMUSG00000002578;ENSMUSG00000002633;ENSMUSG00000002944;…
GO:0009059	macromolecule biosynthetic process	3.00533e-17	ENSMUSG00000000028;ENSMUSG00000000093;ENSMUSG00000000094;ENSMUSG00000000247;ENSMUSG00000000290;ENSMUSG00000000317;ENSMUSG00000000489;ENSMUSG00000000530;ENSMUSG00000000581;ENSMUSG00000000731;ENSMUSG00000000782;ENSMUSG00000000861;ENSMUSG00000000982;ENSMUSG00000001120;ENSMUSG00000001228;ENSMUSG00000001416;ENSMUSG00000001493;ENSMUSG00000001496;ENSMUSG00000001504;ENSMUSG00000001506;ENSMUSG00000001510;…
GO:0010556	regulation of macromolecule biosynthetic process	3.79385e-17	ENSMUSG00000000028;ENSMUSG00000000093;ENSMUSG00000000094;ENSMUSG00000000247;ENSMUSG00000000290;ENSMUSG00000000317;ENSMUSG00000000489;ENSMUSG00000000530;ENSMUSG00000000581;ENSMUSG00000000731;ENSMUSG00000000782;ENSMUSG00000000861;ENSMUSG00000000982;ENSMUSG00000001120;ENSMUSG00000001228;ENSMUSG00000001416;ENSMUSG00000001493;ENSMUSG00000001496;ENSMUSG00000001504;ENSMUSG00000001506;ENSMUSG00000001510;…
GO:0060537	muscle tissue development	3.91616e-17	ENSMUSG00000000058;ENSMUSG00000000093;ENSMUSG00000001627;ENSMUSG00000001964;ENSMUSG00000002633;ENSMUSG00000004872;ENSMUSG00000005124;ENSMUSG00000005148;ENSMUSG00000005583;ENSMUSG00000005836;ENSMUSG00000006270;ENSMUSG00000006435;ENSMUSG00000007655;ENSMUSG00000008136;ENSMUSG00000010797;ENSMUSG00000014030;ENSMUSG00000014773;ENSMUSG00000015605;ENSMUSG00000017491;ENSMUSG00000017897;ENSMUSG00000018166;…
GO:0051252	regulation of RNA metabolic process	4.02145e-17	ENSMUSG00000000028;ENSMUSG00000000093;ENSMUSG00000000094;ENSMUSG00000000247;ENSMUSG00000000290;ENSMUSG00000000317;ENSMUSG00000000489;ENSMUSG00000000530;ENSMUSG00000000581;ENSMUSG00000000731;ENSMUSG00000000782;ENSMUSG00000000861;ENSMUSG00000000982;ENSMUSG00000001120;ENSMUSG00000001228;ENSMUSG00000001493;ENSMUSG00000001496;ENSMUSG00000001504;ENSMUSG00000001506;ENSMUSG00000001510;ENSMUSG00000001517;…
GO:0010605	negative regulation of macromolecule metabolic process	5.02515e-17	ENSMUSG00000000028;ENSMUSG00000000093;ENSMUSG00000000247;ENSMUSG00000000317;ENSMUSG00000000489;ENSMUSG00000000530;ENSMUSG00000000579;ENSMUSG00000000581;ENSMUSG00000000753;ENSMUSG00000000782;ENSMUSG00000000861;ENSMUSG00000000982;ENSMUSG00000001120;ENSMUSG00000001228;ENSMUSG00000001496;ENSMUSG00000001504;ENSMUSG00000001517;ENSMUSG00000002068;ENSMUSG00000002108;ENSMUSG00000002111;ENSMUSG00000002265;…
GO:0016310	phosphorylation	5.62818e-17	ENSMUSG00000000058;ENSMUSG00000000142;ENSMUSG00000000296;ENSMUSG00000000308;ENSMUSG00000000409;ENSMUSG00000000489;ENSMUSG00000000530;ENSMUSG00000000579;ENSMUSG00000000982;ENSMUSG00000001517;ENSMUSG00000001583;ENSMUSG00000002012;ENSMUSG00000002068;ENSMUSG00000002111;ENSMUSG00000002297;ENSMUSG00000002384;ENSMUSG00000002489;ENSMUSG00000002602;ENSMUSG00000002944;ENSMUSG00000003227;ENSMUSG00000003644;…
GO:0009892	negative regulation of metabolic process	5.85153e-17	ENSMUSG00000000028;ENSMUSG00000000093;ENSMUSG00000000247;ENSMUSG00000000317;ENSMUSG00000000489;ENSMUSG00000000530;ENSMUSG00000000579;ENSMUSG00000000581;ENSMUSG00000000753;ENSMUSG00000000782;ENSMUSG00000000861;ENSMUSG00000000982;ENSMUSG00000001120;ENSMUSG00000001228;ENSMUSG00000001348;ENSMUSG00000001496;ENSMUSG00000001504;ENSMUSG00000001517;ENSMUSG00000002068;ENSMUSG00000002108;ENSMUSG00000002111;…
GO:0001934	positive regulation of protein phosphorylation	6.16265e-17	ENSMUSG00000000058;ENSMUSG00000000142;ENSMUSG00000000296;ENSMUSG00000000409;ENSMUSG00000000489;ENSMUSG00000000530;ENSMUSG00000000982;ENSMUSG00000002111;ENSMUSG00000002297;ENSMUSG00000002384;ENSMUSG00000002489;ENSMUSG00000002944;ENSMUSG00000003227;ENSMUSG00000004814;ENSMUSG00000005583;ENSMUSG00000005672;ENSMUSG00000006386;ENSMUSG00000006435;ENSMUSG00000006611;ENSMUSG00000007655;ENSMUSG00000007888;…
GO:0061351	neural precursor cell proliferation	7.50344e-17	ENSMUSG00000000247;ENSMUSG00000002633;ENSMUSG00000004891;ENSMUSG00000006270;ENSMUSG00000010797;ENSMUSG00000013415;ENSMUSG00000015053;ENSMUSG00000017491;ENSMUSG00000018698;ENSMUSG00000019803;ENSMUSG00000019874;ENSMUSG00000020053;ENSMUSG00000020333;ENSMUSG00000020838;ENSMUSG00000020950;ENSMUSG00000021318;ENSMUSG00000021685;ENSMUSG00000022322;ENSMUSG00000022678;ENSMUSG00000022997;ENSMUSG00000024256;…
GO:0072001	renal system development	7.7247e-17	ENSMUSG00000000489;ENSMUSG00000000753;ENSMUSG00000001504;ENSMUSG00000002633;ENSMUSG00000004231;ENSMUSG00000005583;ENSMUSG00000006386;ENSMUSG00000006800;ENSMUSG00000007872;ENSMUSG00000007888;ENSMUSG00000014329;ENSMUSG00000014773;ENSMUSG00000016494;ENSMUSG00000017491;ENSMUSG00000018486;ENSMUSG00000018698;ENSMUSG00000019913;ENSMUSG00000019929;ENSMUSG00000020140;ENSMUSG00000020542;ENSMUSG00000020689;…
GO:0006950	response to stress	8.53072e-17	ENSMUSG00000000028;ENSMUSG00000000093;ENSMUSG00000000142;ENSMUSG00000000214;ENSMUSG00000000290;ENSMUSG00000000296;ENSMUSG00000000317;ENSMUSG00000000409;ENSMUSG00000000489;ENSMUSG00000000530;ENSMUSG00000000753;ENSMUSG00000000957;ENSMUSG00000000982;ENSMUSG00000001228;ENSMUSG00000001348;ENSMUSG00000001496;ENSMUSG00000001506;ENSMUSG00000001517;ENSMUSG00000001583;ENSMUSG00000001627;ENSMUSG00000001741;…
GO:0010468	regulation of gene expression	1.17378e-16	ENSMUSG00000000028;ENSMUSG00000000093;ENSMUSG00000000094;ENSMUSG00000000142;ENSMUSG00000000247;ENSMUSG00000000290;ENSMUSG00000000317;ENSMUSG00000000409;ENSMUSG00000000489;ENSMUSG00000000530;ENSMUSG00000000581;ENSMUSG00000000731;ENSMUSG00000000753;ENSMUSG00000000782;ENSMUSG00000000861;ENSMUSG00000000957;ENSMUSG00000000982;ENSMUSG00000001120;ENSMUSG00000001228;ENSMUSG00000001493;ENSMUSG00000001496;…
GO:0043085	positive regulation of catalytic activity	1.21681e-16	ENSMUSG00000000058;ENSMUSG00000000142;ENSMUSG00000000296;ENSMUSG00000000409;ENSMUSG00000000489;ENSMUSG00000000982;ENSMUSG00000002108;ENSMUSG00000002297;ENSMUSG00000002489;ENSMUSG00000002602;ENSMUSG00000004446;ENSMUSG00000004814;ENSMUSG00000005370;ENSMUSG00000005540;ENSMUSG00000005583;ENSMUSG00000005672;ENSMUSG00000005718;ENSMUSG00000005958;ENSMUSG00000006369;ENSMUSG00000006386;ENSMUSG00000006398;…
GO:0010769	regulation of cell morphogenesis involved in differentiation	1.25731e-16	ENSMUSG00000000142;ENSMUSG00000000861;ENSMUSG00000001496;ENSMUSG00000001506;ENSMUSG00000001627;ENSMUSG00000002274;ENSMUSG00000002489;ENSMUSG00000003934;ENSMUSG00000004885;ENSMUSG00000005958;ENSMUSG00000006369;ENSMUSG00000006711;ENSMUSG00000015605;ENSMUSG00000018381;ENSMUSG00000018486;ENSMUSG00000018507;ENSMUSG00000019803;ENSMUSG00000019970;ENSMUSG00000020542;ENSMUSG00000020689;ENSMUSG00000020902;…
GO:0009058	biosynthetic process	1.38443e-16	ENSMUSG00000000028;ENSMUSG00000000093;ENSMUSG00000000094;ENSMUSG00000000214;ENSMUSG00000000247;ENSMUSG00000000290;ENSMUSG00000000308;ENSMUSG00000000317;ENSMUSG00000000489;ENSMUSG00000000530;ENSMUSG00000000581;ENSMUSG00000000731;ENSMUSG00000000782;ENSMUSG00000000861;ENSMUSG00000000982;ENSMUSG00000001120;ENSMUSG00000001228;ENSMUSG00000001348;ENSMUSG00000001416;ENSMUSG00000001493;ENSMUSG00000001496;…
GO:0014706	striated muscle tissue development	1.39369e-16	ENSMUSG00000000058;ENSMUSG00000000093;ENSMUSG00000001627;ENSMUSG00000001964;ENSMUSG00000002633;ENSMUSG00000004872;ENSMUSG00000005124;ENSMUSG00000005148;ENSMUSG00000005583;ENSMUSG00000005836;ENSMUSG00000006270;ENSMUSG00000006435;ENSMUSG00000007655;ENSMUSG00000008136;ENSMUSG00000010797;ENSMUSG00000014030;ENSMUSG00000014773;ENSMUSG00000015605;ENSMUSG00000017491;ENSMUSG00000017897;ENSMUSG00000018166;…
GO:0021953	central nervous system neuron differentiation	1.42634e-16	ENSMUSG00000001496;ENSMUSG00000002633;ENSMUSG00000004872;ENSMUSG00000005958;ENSMUSG00000010797;ENSMUSG00000015053;ENSMUSG00000018486;ENSMUSG00000018698;ENSMUSG00000019803;ENSMUSG00000020950;ENSMUSG00000021318;ENSMUSG00000021685;ENSMUSG00000021743;ENSMUSG00000022528;ENSMUSG00000022623;ENSMUSG00000022864;ENSMUSG00000022997;ENSMUSG00000023391;ENSMUSG00000024109;ENSMUSG00000024621;ENSMUSG00000024868;…
GO:0022607	cellular component assembly	1.54453e-16	ENSMUSG00000000028;ENSMUSG00000000058;ENSMUSG00000000486;ENSMUSG00000000530;ENSMUSG00000000560;ENSMUSG00000000957;ENSMUSG00000001247;ENSMUSG00000001403;ENSMUSG00000001416;ENSMUSG00000001552;ENSMUSG00000001864;ENSMUSG00000001918;ENSMUSG00000001946;ENSMUSG00000002324;ENSMUSG00000002489;ENSMUSG00000002578;ENSMUSG00000002835;ENSMUSG00000002870;ENSMUSG00000002944;ENSMUSG00000003279;ENSMUSG00000003824;…
GO:2000112	regulation of cellular macromolecule biosynthetic process	2.02615e-16	ENSMUSG00000000028;ENSMUSG00000000093;ENSMUSG00000000094;ENSMUSG00000000247;ENSMUSG00000000290;ENSMUSG00000000317;ENSMUSG00000000489;ENSMUSG00000000530;ENSMUSG00000000581;ENSMUSG00000000731;ENSMUSG00000000782;ENSMUSG00000000861;ENSMUSG00000000982;ENSMUSG00000001120;ENSMUSG00000001228;ENSMUSG00000001416;ENSMUSG00000001493;ENSMUSG00000001496;ENSMUSG00000001504;ENSMUSG00000001506;ENSMUSG00000001510;…
GO:0045934	negative regulation of nucleobase-containing compound metabolic process	2.05759e-16	ENSMUSG00000000028;ENSMUSG00000000093;ENSMUSG00000000317;ENSMUSG00000000489;ENSMUSG00000000530;ENSMUSG00000000581;ENSMUSG00000000782;ENSMUSG00000000861;ENSMUSG00000000982;ENSMUSG00000001120;ENSMUSG00000001228;ENSMUSG00000001496;ENSMUSG00000001504;ENSMUSG00000001517;ENSMUSG00000002068;ENSMUSG00000002108;ENSMUSG00000002111;ENSMUSG00000002265;ENSMUSG00000002578;ENSMUSG00000002633;ENSMUSG00000002944;…
GO:0010629	negative regulation of gene expression	2.07072e-16	ENSMUSG00000000028;ENSMUSG00000000093;ENSMUSG00000000247;ENSMUSG00000000317;ENSMUSG00000000489;ENSMUSG00000000530;ENSMUSG00000000581;ENSMUSG00000000753;ENSMUSG00000000782;ENSMUSG00000000861;ENSMUSG00000000982;ENSMUSG00000001120;ENSMUSG00000001228;ENSMUSG00000001496;ENSMUSG00000001504;ENSMUSG00000001517;ENSMUSG00000002068;ENSMUSG00000002108;ENSMUSG00000002111;ENSMUSG00000002265;ENSMUSG00000002578;…
GO:0001667	ameboidal-type cell migration	2.13187e-16	ENSMUSG00000000290;ENSMUSG00000000392;ENSMUSG00000000489;ENSMUSG00000000530;ENSMUSG00000000753;ENSMUSG00000001281;ENSMUSG00000001552;ENSMUSG00000002633;ENSMUSG00000004872;ENSMUSG00000005583;ENSMUSG00000005672;ENSMUSG00000006386;ENSMUSG00000008461;ENSMUSG00000008601;ENSMUSG00000014813;ENSMUSG00000015053;ENSMUSG00000015605;ENSMUSG00000016128;ENSMUSG00000017652;ENSMUSG00000018500;ENSMUSG00000019803;…
GO:0006261	DNA-dependent DNA replication	2.38854e-16	ENSMUSG00000000028;ENSMUSG00000002068;ENSMUSG00000002297;ENSMUSG00000002870;ENSMUSG00000005410;ENSMUSG00000006585;ENSMUSG00000006678;ENSMUSG00000006715;ENSMUSG00000007080;ENSMUSG00000017499;ENSMUSG00000017550;ENSMUSG00000019214;ENSMUSG00000019773;ENSMUSG00000020185;ENSMUSG00000020974;ENSMUSG00000022422;ENSMUSG00000022673;ENSMUSG00000022881;ENSMUSG00000024742;ENSMUSG00000024833;ENSMUSG00000025358;…
GO:0008219	cell death	2.42601e-16	ENSMUSG00000000142;ENSMUSG00000000296;ENSMUSG00000000308;ENSMUSG00000000392;ENSMUSG00000000409;ENSMUSG00000000581;ENSMUSG00000000753;ENSMUSG00000000782;ENSMUSG00000000982;ENSMUSG00000002111;ENSMUSG00000002265;ENSMUSG00000002289;ENSMUSG00000002489;ENSMUSG00000002602;ENSMUSG00000002633;ENSMUSG00000002799;ENSMUSG00000002870;ENSMUSG00000002944;ENSMUSG00000003227;ENSMUSG00000003644;ENSMUSG00000004231;…
GO:0016265	death	2.42601e-16	ENSMUSG00000000142;ENSMUSG00000000296;ENSMUSG00000000308;ENSMUSG00000000392;ENSMUSG00000000409;ENSMUSG00000000581;ENSMUSG00000000753;ENSMUSG00000000782;ENSMUSG00000000982;ENSMUSG00000002111;ENSMUSG00000002265;ENSMUSG00000002289;ENSMUSG00000002489;ENSMUSG00000002602;ENSMUSG00000002633;ENSMUSG00000002799;ENSMUSG00000002870;ENSMUSG00000002944;ENSMUSG00000003227;ENSMUSG00000003644;ENSMUSG00000004231;…
GO:0003007	heart morphogenesis	2.5109e-16	ENSMUSG00000000093;ENSMUSG00000000142;ENSMUSG00000000530;ENSMUSG00000002633;ENSMUSG00000005583;ENSMUSG00000005836;ENSMUSG00000006386;ENSMUSG00000008136;ENSMUSG00000010797;ENSMUSG00000014773;ENSMUSG00000015605;ENSMUSG00000017491;ENSMUSG00000018604;ENSMUSG00000019789;ENSMUSG00000021835;ENSMUSG00000021974;ENSMUSG00000022286;ENSMUSG00000022309;ENSMUSG00000022367;ENSMUSG00000022483;ENSMUSG00000022528;…
GO:1901576	organic substance biosynthetic process	2.65602e-16	ENSMUSG00000000028;ENSMUSG00000000093;ENSMUSG00000000094;ENSMUSG00000000214;ENSMUSG00000000247;ENSMUSG00000000290;ENSMUSG00000000308;ENSMUSG00000000317;ENSMUSG00000000489;ENSMUSG00000000530;ENSMUSG00000000581;ENSMUSG00000000731;ENSMUSG00000000782;ENSMUSG00000000861;ENSMUSG00000000982;ENSMUSG00000001120;ENSMUSG00000001228;ENSMUSG00000001416;ENSMUSG00000001493;ENSMUSG00000001496;ENSMUSG00000001504;…
GO:0040007	growth	2.82012e-16	ENSMUSG00000000093;ENSMUSG00000000247;ENSMUSG00000000530;ENSMUSG00000000861;ENSMUSG00000000957;ENSMUSG00000001583;ENSMUSG00000001627;ENSMUSG00000002489;ENSMUSG00000002633;ENSMUSG00000004885;ENSMUSG00000005124;ENSMUSG00000005148;ENSMUSG00000005510;ENSMUSG00000005583;ENSMUSG00000005836;ENSMUSG00000006519;ENSMUSG00000006711;ENSMUSG00000006728;ENSMUSG00000010066;ENSMUSG00000010797;ENSMUSG00000014402;…
GO:0050769	positive regulation of neurogenesis	3.57275e-16	ENSMUSG00000000579;ENSMUSG00000000753;ENSMUSG00000000861;ENSMUSG00000002274;ENSMUSG00000002489;ENSMUSG00000002633;ENSMUSG00000003436;ENSMUSG00000004885;ENSMUSG00000005583;ENSMUSG00000005672;ENSMUSG00000006435;ENSMUSG00000010797;ENSMUSG00000014599;ENSMUSG00000015053;ENSMUSG00000015605;ENSMUSG00000018507;ENSMUSG00000019970;ENSMUSG00000020027;ENSMUSG00000020053;ENSMUSG00000020167;ENSMUSG00000020211;…
GO:0007067	mitotic nuclear division	3.93271e-16	ENSMUSG00000000058;ENSMUSG00000000489;ENSMUSG00000001403;ENSMUSG00000002324;ENSMUSG00000006398;ENSMUSG00000006585;ENSMUSG00000012443;ENSMUSG00000015766;ENSMUSG00000015880;ENSMUSG00000017499;ENSMUSG00000017716;ENSMUSG00000017861;ENSMUSG00000019773;ENSMUSG00000020020;ENSMUSG00000020053;ENSMUSG00000020897;ENSMUSG00000021569;ENSMUSG00000021597;ENSMUSG00000021714;ENSMUSG00000021835;ENSMUSG00000021958;…
GO:0014031	mesenchymal cell development	5.16712e-16	ENSMUSG00000000142;ENSMUSG00000001496;ENSMUSG00000001506;ENSMUSG00000002489;ENSMUSG00000002633;ENSMUSG00000004872;ENSMUSG00000010797;ENSMUSG00000015468;ENSMUSG00000018604;ENSMUSG00000019487;ENSMUSG00000019789;ENSMUSG00000019966;ENSMUSG00000020358;ENSMUSG00000020542;ENSMUSG00000020846;ENSMUSG00000021782;ENSMUSG00000021835;ENSMUSG00000021904;ENSMUSG00000022018;ENSMUSG00000022144;ENSMUSG00000022150;…
GO:0034645	cellular macromolecule biosynthetic process	5.88701e-16	ENSMUSG00000000028;ENSMUSG00000000093;ENSMUSG00000000094;ENSMUSG00000000247;ENSMUSG00000000290;ENSMUSG00000000317;ENSMUSG00000000489;ENSMUSG00000000530;ENSMUSG00000000581;ENSMUSG00000000731;ENSMUSG00000000782;ENSMUSG00000000861;ENSMUSG00000000982;ENSMUSG00000001120;ENSMUSG00000001228;ENSMUSG00000001416;ENSMUSG00000001493;ENSMUSG00000001496;ENSMUSG00000001504;ENSMUSG00000001506;ENSMUSG00000001510;…
GO:0010721	negative regulation of cell development	6.14907e-16	ENSMUSG00000000247;ENSMUSG00000000579;ENSMUSG00000000632;ENSMUSG00000000861;ENSMUSG00000001496;ENSMUSG00000001627;ENSMUSG00000002633;ENSMUSG00000003436;ENSMUSG00000003934;ENSMUSG00000006270;ENSMUSG00000006369;ENSMUSG00000006586;ENSMUSG00000006711;ENSMUSG00000007655;ENSMUSG00000014773;ENSMUSG00000015812;ENSMUSG00000018486;ENSMUSG00000019803;ENSMUSG00000020053;ENSMUSG00000020160;ENSMUSG00000020838;…
GO:0097485	neuron projection guidance	6.76893e-16	ENSMUSG00000000247;ENSMUSG00000001496;ENSMUSG00000002633;ENSMUSG00000003070;ENSMUSG00000003934;ENSMUSG00000004151;ENSMUSG00000005958;ENSMUSG00000006270;ENSMUSG00000017724;ENSMUSG00000018698;ENSMUSG00000020099;ENSMUSG00000020902;ENSMUSG00000020950;ENSMUSG00000021318;ENSMUSG00000021743;ENSMUSG00000021848;ENSMUSG00000021904;ENSMUSG00000022144;ENSMUSG00000022636;ENSMUSG00000022687;ENSMUSG00000022995;…
GO:0009890	negative regulation of biosynthetic process	6.78147e-16	ENSMUSG00000000028;ENSMUSG00000000093;ENSMUSG00000000317;ENSMUSG00000000489;ENSMUSG00000000530;ENSMUSG00000000581;ENSMUSG00000000782;ENSMUSG00000000861;ENSMUSG00000000982;ENSMUSG00000001120;ENSMUSG00000001228;ENSMUSG00000001348;ENSMUSG00000001496;ENSMUSG00000001504;ENSMUSG00000001517;ENSMUSG00000002068;ENSMUSG00000002108;ENSMUSG00000002111;ENSMUSG00000002265;ENSMUSG00000002578;ENSMUSG00000002633;…
GO:0051253	negative regulation of RNA metabolic process	7.11635e-16	ENSMUSG00000000028;ENSMUSG00000000093;ENSMUSG00000000317;ENSMUSG00000000489;ENSMUSG00000000581;ENSMUSG00000000782;ENSMUSG00000000861;ENSMUSG00000000982;ENSMUSG00000001120;ENSMUSG00000001228;ENSMUSG00000001496;ENSMUSG00000001504;ENSMUSG00000001517;ENSMUSG00000002068;ENSMUSG00000002108;ENSMUSG00000002111;ENSMUSG00000002265;ENSMUSG00000002578;ENSMUSG00000002633;ENSMUSG00000002944;ENSMUSG00000003038;…
GO:0044249	cellular biosynthetic process	7.26966e-16	ENSMUSG00000000028;ENSMUSG00000000093;ENSMUSG00000000094;ENSMUSG00000000214;ENSMUSG00000000247;ENSMUSG00000000290;ENSMUSG00000000317;ENSMUSG00000000489;ENSMUSG00000000530;ENSMUSG00000000581;ENSMUSG00000000731;ENSMUSG00000000782;ENSMUSG00000000861;ENSMUSG00000000982;ENSMUSG00000001120;ENSMUSG00000001228;ENSMUSG00000001348;ENSMUSG00000001416;ENSMUSG00000001493;ENSMUSG00000001496;ENSMUSG00000001504;…
GO:0098602	single organism cell adhesion	7.36369e-16	ENSMUSG00000000290;ENSMUSG00000000409;ENSMUSG00000000731;ENSMUSG00000000732;ENSMUSG00000000782;ENSMUSG00000000861;ENSMUSG00000001281;ENSMUSG00000001552;ENSMUSG00000002111;ENSMUSG00000002602;ENSMUSG00000002633;ENSMUSG00000002799;ENSMUSG00000003206;ENSMUSG00000003934;ENSMUSG00000004266;ENSMUSG00000005465;ENSMUSG00000005672;ENSMUSG00000005824;ENSMUSG00000005958;ENSMUSG00000006369;ENSMUSG00000006386;…
GO:0010558	negative regulation of macromolecule biosynthetic process	7.62057e-16	ENSMUSG00000000028;ENSMUSG00000000093;ENSMUSG00000000317;ENSMUSG00000000489;ENSMUSG00000000530;ENSMUSG00000000581;ENSMUSG00000000782;ENSMUSG00000000861;ENSMUSG00000000982;ENSMUSG00000001120;ENSMUSG00000001228;ENSMUSG00000001496;ENSMUSG00000001504;ENSMUSG00000001517;ENSMUSG00000002068;ENSMUSG00000002108;ENSMUSG00000002111;ENSMUSG00000002265;ENSMUSG00000002578;ENSMUSG00000002633;ENSMUSG00000002944;…
GO:0048864	stem cell development	9.66913e-16	ENSMUSG00000000142;ENSMUSG00000001496;ENSMUSG00000001506;ENSMUSG00000002489;ENSMUSG00000002633;ENSMUSG00000004872;ENSMUSG00000010797;ENSMUSG00000015468;ENSMUSG00000018604;ENSMUSG00000019487;ENSMUSG00000019789;ENSMUSG00000019966;ENSMUSG00000020358;ENSMUSG00000020542;ENSMUSG00000020846;ENSMUSG00000021782;ENSMUSG00000021835;ENSMUSG00000021904;ENSMUSG00000022018;ENSMUSG00000022144;ENSMUSG00000022150;…
GO:0030097	hemopoiesis	1.44496e-15	ENSMUSG00000000409;ENSMUSG00000000731;ENSMUSG00000000782;ENSMUSG00000000861;ENSMUSG00000000957;ENSMUSG00000000982;ENSMUSG00000001493;ENSMUSG00000002111;ENSMUSG00000002602;ENSMUSG00000002633;ENSMUSG00000002799;ENSMUSG00000003070;ENSMUSG00000004266;ENSMUSG00000004508;ENSMUSG00000004665;ENSMUSG00000004880;ENSMUSG00000005124;ENSMUSG00000005583;ENSMUSG00000005672;ENSMUSG00000006362;ENSMUSG00000006386;…
GO:0006796	phosphate-containing compound metabolic process	1.48193e-15	ENSMUSG00000000058;ENSMUSG00000000142;ENSMUSG00000000296;ENSMUSG00000000308;ENSMUSG00000000409;ENSMUSG00000000489;ENSMUSG00000000530;ENSMUSG00000000579;ENSMUSG00000000982;ENSMUSG00000001348;ENSMUSG00000001496;ENSMUSG00000001517;ENSMUSG00000001583;ENSMUSG00000002012;ENSMUSG00000002068;ENSMUSG00000002108;ENSMUSG00000002111;ENSMUSG00000002228;ENSMUSG00000002297;ENSMUSG00000002384;ENSMUSG00000002489;…
GO:0031327	negative regulation of cellular biosynthetic process	1.51938e-15	ENSMUSG00000000028;ENSMUSG00000000093;ENSMUSG00000000317;ENSMUSG00000000489;ENSMUSG00000000530;ENSMUSG00000000581;ENSMUSG00000000782;ENSMUSG00000000861;ENSMUSG00000000982;ENSMUSG00000001120;ENSMUSG00000001228;ENSMUSG00000001348;ENSMUSG00000001496;ENSMUSG00000001504;ENSMUSG00000001517;ENSMUSG00000002068;ENSMUSG00000002108;ENSMUSG00000002111;ENSMUSG00000002265;ENSMUSG00000002578;ENSMUSG00000002633;…
GO:0043933	macromolecular complex subunit organization	1.54165e-15	ENSMUSG00000000028;ENSMUSG00000000486;ENSMUSG00000001228;ENSMUSG00000001403;ENSMUSG00000001416;ENSMUSG00000001506;ENSMUSG00000001864;ENSMUSG00000001918;ENSMUSG00000001946;ENSMUSG00000002111;ENSMUSG00000002489;ENSMUSG00000002578;ENSMUSG00000002633;ENSMUSG00000002835;ENSMUSG00000002870;ENSMUSG00000002944;ENSMUSG00000003038;ENSMUSG00000003200;ENSMUSG00000004099;ENSMUSG00000004446;ENSMUSG00000004568;…
GO:0007411	axon guidance	1.65583e-15	ENSMUSG00000000247;ENSMUSG00000001496;ENSMUSG00000002633;ENSMUSG00000003070;ENSMUSG00000003934;ENSMUSG00000004151;ENSMUSG00000005958;ENSMUSG00000006270;ENSMUSG00000017724;ENSMUSG00000018698;ENSMUSG00000020099;ENSMUSG00000020902;ENSMUSG00000020950;ENSMUSG00000021318;ENSMUSG00000021743;ENSMUSG00000021848;ENSMUSG00000021904;ENSMUSG00000022144;ENSMUSG00000022636;ENSMUSG00000022687;ENSMUSG00000022995;…
GO:0048732	gland development	2.006e-15	ENSMUSG00000000093;ENSMUSG00000000731;ENSMUSG00000000753;ENSMUSG00000001247;ENSMUSG00000001496;ENSMUSG00000002633;ENSMUSG00000003227;ENSMUSG00000003644;ENSMUSG00000004651;ENSMUSG00000004872;ENSMUSG00000005836;ENSMUSG00000005958;ENSMUSG00000006435;ENSMUSG00000006488;ENSMUSG00000006567;ENSMUSG00000006611;ENSMUSG00000006800;ENSMUSG00000007655;ENSMUSG00000010797;ENSMUSG00000013629;ENSMUSG00000014599;…
GO:2000113	negative regulation of cellular macromolecule biosynthetic process	2.05121e-15	ENSMUSG00000000028;ENSMUSG00000000093;ENSMUSG00000000317;ENSMUSG00000000489;ENSMUSG00000000530;ENSMUSG00000000581;ENSMUSG00000000782;ENSMUSG00000000861;ENSMUSG00000001120;ENSMUSG00000001228;ENSMUSG00000001496;ENSMUSG00000001504;ENSMUSG00000001517;ENSMUSG00000002068;ENSMUSG00000002108;ENSMUSG00000002111;ENSMUSG00000002265;ENSMUSG00000002578;ENSMUSG00000002633;ENSMUSG00000002944;ENSMUSG00000003038;…
GO:0001503	ossification	2.43488e-15	ENSMUSG00000000142;ENSMUSG00000000957;ENSMUSG00000000982;ENSMUSG00000001348;ENSMUSG00000001506;ENSMUSG00000002384;ENSMUSG00000002633;ENSMUSG00000005124;ENSMUSG00000005583;ENSMUSG00000006386;ENSMUSG00000007805;ENSMUSG00000007872;ENSMUSG00000008136;ENSMUSG00000014599;ENSMUSG00000014813;ENSMUSG00000016559;ENSMUSG00000019773;ENSMUSG00000019943;ENSMUSG00000020053;ENSMUSG00000020077;ENSMUSG00000020427;…
GO:0048705	skeletal system morphogenesis	2.93438e-15	ENSMUSG00000000094;ENSMUSG00000000142;ENSMUSG00000000957;ENSMUSG00000001348;ENSMUSG00000001506;ENSMUSG00000005583;ENSMUSG00000006386;ENSMUSG00000014030;ENSMUSG00000014603;ENSMUSG00000014813;ENSMUSG00000017491;ENSMUSG00000018486;ENSMUSG00000018698;ENSMUSG00000020846;ENSMUSG00000021318;ENSMUSG00000021464;ENSMUSG00000021835;ENSMUSG00000022286;ENSMUSG00000022330;ENSMUSG00000022346;ENSMUSG00000022367;…
GO:0050790	regulation of catalytic activity	2.95332e-15	ENSMUSG00000000058;ENSMUSG00000000142;ENSMUSG00000000296;ENSMUSG00000000409;ENSMUSG00000000489;ENSMUSG00000000753;ENSMUSG00000000982;ENSMUSG00000002068;ENSMUSG00000002108;ENSMUSG00000002289;ENSMUSG00000002297;ENSMUSG00000002489;ENSMUSG00000002602;ENSMUSG00000002668;ENSMUSG00000002930;ENSMUSG00000003644;ENSMUSG00000004231;ENSMUSG00000004266;ENSMUSG00000004446;ENSMUSG00000004568;ENSMUSG00000004814;…
GO:0048285	organelle fission	3.17173e-15	ENSMUSG00000000058;ENSMUSG00000000486;ENSMUSG00000000489;ENSMUSG00000001403;ENSMUSG00000002068;ENSMUSG00000002324;ENSMUSG00000003824;ENSMUSG00000004748;ENSMUSG00000005370;ENSMUSG00000006398;ENSMUSG00000006585;ENSMUSG00000007646;ENSMUSG00000009628;ENSMUSG00000010154;ENSMUSG00000012443;ENSMUSG00000015766;ENSMUSG00000015880;ENSMUSG00000017499;ENSMUSG00000017716;ENSMUSG00000017861;ENSMUSG00000019773;…
GO:0022604	regulation of cell morphogenesis	3.55489e-15	ENSMUSG00000000142;ENSMUSG00000000861;ENSMUSG00000000982;ENSMUSG00000001496;ENSMUSG00000001506;ENSMUSG00000001627;ENSMUSG00000002274;ENSMUSG00000002489;ENSMUSG00000003934;ENSMUSG00000004568;ENSMUSG00000004814;ENSMUSG00000004885;ENSMUSG00000005672;ENSMUSG00000005958;ENSMUSG00000006369;ENSMUSG00000006711;ENSMUSG00000015605;ENSMUSG00000015745;ENSMUSG00000015766;ENSMUSG00000018381;ENSMUSG00000018486;…
GO:0031344	regulation of cell projection organization	3.58967e-15	ENSMUSG00000000579;ENSMUSG00000000632;ENSMUSG00000000753;ENSMUSG00000000861;ENSMUSG00000001627;ENSMUSG00000002274;ENSMUSG00000002489;ENSMUSG00000003934;ENSMUSG00000004885;ENSMUSG00000005148;ENSMUSG00000005583;ENSMUSG00000005672;ENSMUSG00000005958;ENSMUSG00000006398;ENSMUSG00000006435;ENSMUSG00000006586;ENSMUSG00000006711;ENSMUSG00000007655;ENSMUSG00000010136;ENSMUSG00000015605;ENSMUSG00000015766;…
GO:0006793	phosphorus metabolic process	4.44582e-15	ENSMUSG00000000058;ENSMUSG00000000142;ENSMUSG00000000296;ENSMUSG00000000308;ENSMUSG00000000409;ENSMUSG00000000489;ENSMUSG00000000530;ENSMUSG00000000579;ENSMUSG00000000982;ENSMUSG00000001348;ENSMUSG00000001496;ENSMUSG00000001517;ENSMUSG00000001583;ENSMUSG00000002012;ENSMUSG00000002068;ENSMUSG00000002108;ENSMUSG00000002111;ENSMUSG00000002228;ENSMUSG00000002297;ENSMUSG00000002384;ENSMUSG00000002489;…
GO:0051338	regulation of transferase activity	4.81827e-15	ENSMUSG00000000142;ENSMUSG00000000296;ENSMUSG00000000489;ENSMUSG00000002068;ENSMUSG00000002297;ENSMUSG00000002489;ENSMUSG00000002602;ENSMUSG00000004266;ENSMUSG00000005583;ENSMUSG00000005672;ENSMUSG00000005718;ENSMUSG00000005958;ENSMUSG00000006386;ENSMUSG00000006398;ENSMUSG00000006435;ENSMUSG00000006585;ENSMUSG00000007655;ENSMUSG00000010136;ENSMUSG00000010538;ENSMUSG00000014361;ENSMUSG00000014402;…
GO:0061061	muscle structure development	5.80046e-15	ENSMUSG00000000058;ENSMUSG00000000093;ENSMUSG00000000957;ENSMUSG00000001627;ENSMUSG00000001964;ENSMUSG00000002633;ENSMUSG00000004151;ENSMUSG00000004872;ENSMUSG00000005124;ENSMUSG00000005148;ENSMUSG00000005583;ENSMUSG00000005824;ENSMUSG00000005836;ENSMUSG00000006270;ENSMUSG00000006435;ENSMUSG00000007655;ENSMUSG00000007872;ENSMUSG00000008136;ENSMUSG00000010066;ENSMUSG00000010505;ENSMUSG00000010797;…
GO:0051726	regulation of cell cycle	5.81132e-15	ENSMUSG00000000058;ENSMUSG00000000142;ENSMUSG00000000392;ENSMUSG00000000489;ENSMUSG00000001403;ENSMUSG00000001517;ENSMUSG00000002068;ENSMUSG00000002297;ENSMUSG00000003779;ENSMUSG00000004266;ENSMUSG00000004446;ENSMUSG00000005373;ENSMUSG00000005718;ENSMUSG00000005836;ENSMUSG00000006398;ENSMUSG00000006585;ENSMUSG00000006715;ENSMUSG00000006728;ENSMUSG00000007646;ENSMUSG00000007872;ENSMUSG00000012443;…
GO:0048565	digestive tract development	5.91204e-15	ENSMUSG00000000093;ENSMUSG00000000782;ENSMUSG00000002633;ENSMUSG00000005148;ENSMUSG00000005672;ENSMUSG00000005836;ENSMUSG00000005958;ENSMUSG00000017491;ENSMUSG00000017697;ENSMUSG00000019982;ENSMUSG00000020542;ENSMUSG00000021318;ENSMUSG00000021732;ENSMUSG00000021835;ENSMUSG00000021974;ENSMUSG00000022105;ENSMUSG00000022510;ENSMUSG00000022528;ENSMUSG00000023991;ENSMUSG00000024134;ENSMUSG00000024247;…
GO:0050679	positive regulation of epithelial cell proliferation	5.98044e-15	ENSMUSG00000000058;ENSMUSG00000000489;ENSMUSG00000000530;ENSMUSG00000002633;ENSMUSG00000004231;ENSMUSG00000004814;ENSMUSG00000006519;ENSMUSG00000007655;ENSMUSG00000010797;ENSMUSG00000015053;ENSMUSG00000018500;ENSMUSG00000019987;ENSMUSG00000020053;ENSMUSG00000020357;ENSMUSG00000020689;ENSMUSG00000021702;ENSMUSG00000021732;ENSMUSG00000021835;ENSMUSG00000021974;ENSMUSG00000022218;ENSMUSG00000022330;…
GO:0012501	programmed cell death	6.51044e-15	ENSMUSG00000000296;ENSMUSG00000000308;ENSMUSG00000000392;ENSMUSG00000000409;ENSMUSG00000000581;ENSMUSG00000000782;ENSMUSG00000000982;ENSMUSG00000002111;ENSMUSG00000002265;ENSMUSG00000002289;ENSMUSG00000002489;ENSMUSG00000002602;ENSMUSG00000002633;ENSMUSG00000002799;ENSMUSG00000002870;ENSMUSG00000003227;ENSMUSG00000003644;ENSMUSG00000004231;ENSMUSG00000004446;ENSMUSG00000004748;ENSMUSG00000004891;…
GO:0055123	digestive system development	6.55881e-15	ENSMUSG00000000093;ENSMUSG00000000782;ENSMUSG00000002633;ENSMUSG00000005148;ENSMUSG00000005672;ENSMUSG00000005836;ENSMUSG00000005958;ENSMUSG00000017491;ENSMUSG00000017697;ENSMUSG00000019982;ENSMUSG00000020053;ENSMUSG00000020542;ENSMUSG00000021318;ENSMUSG00000021381;ENSMUSG00000021732;ENSMUSG00000021835;ENSMUSG00000021974;ENSMUSG00000022105;ENSMUSG00000022510;ENSMUSG00000022528;ENSMUSG00000023991;…
GO:0031399	regulation of protein modification process	6.60075e-15	ENSMUSG00000000058;ENSMUSG00000000142;ENSMUSG00000000296;ENSMUSG00000000409;ENSMUSG00000000489;ENSMUSG00000000530;ENSMUSG00000000579;ENSMUSG00000000982;ENSMUSG00000001517;ENSMUSG00000002068;ENSMUSG00000002111;ENSMUSG00000002297;ENSMUSG00000002384;ENSMUSG00000002489;ENSMUSG00000002930;ENSMUSG00000002944;ENSMUSG00000003227;ENSMUSG00000004099;ENSMUSG00000004266;ENSMUSG00000004558;ENSMUSG00000004814;…
GO:0001822	kidney development	7.72202e-15	ENSMUSG00000000489;ENSMUSG00000000753;ENSMUSG00000001504;ENSMUSG00000002633;ENSMUSG00000004231;ENSMUSG00000005583;ENSMUSG00000006386;ENSMUSG00000006800;ENSMUSG00000007872;ENSMUSG00000007888;ENSMUSG00000014329;ENSMUSG00000014773;ENSMUSG00000016494;ENSMUSG00000017491;ENSMUSG00000018486;ENSMUSG00000018698;ENSMUSG00000019913;ENSMUSG00000019929;ENSMUSG00000020689;ENSMUSG00000020717;ENSMUSG00000021125;…
GO:0010941	regulation of cell death	7.8042e-15	ENSMUSG00000000142;ENSMUSG00000000296;ENSMUSG00000000308;ENSMUSG00000000392;ENSMUSG00000000409;ENSMUSG00000000753;ENSMUSG00000000782;ENSMUSG00000000982;ENSMUSG00000002289;ENSMUSG00000002602;ENSMUSG00000002633;ENSMUSG00000002944;ENSMUSG00000003644;ENSMUSG00000004231;ENSMUSG00000004446;ENSMUSG00000004891;ENSMUSG00000005124;ENSMUSG00000005510;ENSMUSG00000005583;ENSMUSG00000005672;ENSMUSG00000005718;…
GO:0042060	wound healing	8.2437e-15	ENSMUSG00000000489;ENSMUSG00000000530;ENSMUSG00000001506;ENSMUSG00000001627;ENSMUSG00000001930;ENSMUSG00000002602;ENSMUSG00000002633;ENSMUSG00000002944;ENSMUSG00000004266;ENSMUSG00000004665;ENSMUSG00000005124;ENSMUSG00000005148;ENSMUSG00000006369;ENSMUSG00000006389;ENSMUSG00000006574;ENSMUSG00000007655;ENSMUSG00000008398;ENSMUSG00000014361;ENSMUSG00000015053;ENSMUSG00000015605;ENSMUSG00000016494;…
GO:0006915	apoptotic process	8.25018e-15	ENSMUSG00000000296;ENSMUSG00000000308;ENSMUSG00000000392;ENSMUSG00000000409;ENSMUSG00000000581;ENSMUSG00000000782;ENSMUSG00000000982;ENSMUSG00000002111;ENSMUSG00000002265;ENSMUSG00000002289;ENSMUSG00000002489;ENSMUSG00000002602;ENSMUSG00000002633;ENSMUSG00000002799;ENSMUSG00000002870;ENSMUSG00000003227;ENSMUSG00000003644;ENSMUSG00000004231;ENSMUSG00000004446;ENSMUSG00000004748;ENSMUSG00000004891;…
GO:0051172	negative regulation of nitrogen compound metabolic process	9.53308e-15	ENSMUSG00000000028;ENSMUSG00000000093;ENSMUSG00000000317;ENSMUSG00000000489;ENSMUSG00000000530;ENSMUSG00000000581;ENSMUSG00000000782;ENSMUSG00000000861;ENSMUSG00000000982;ENSMUSG00000001120;ENSMUSG00000001228;ENSMUSG00000001348;ENSMUSG00000001496;ENSMUSG00000001504;ENSMUSG00000001517;ENSMUSG00000002068;ENSMUSG00000002108;ENSMUSG00000002111;ENSMUSG00000002265;ENSMUSG00000002578;ENSMUSG00000002633;…
GO:0090304	nucleic acid metabolic process	1.03072e-14	ENSMUSG00000000028;ENSMUSG00000000093;ENSMUSG00000000094;ENSMUSG00000000142;ENSMUSG00000000247;ENSMUSG00000000290;ENSMUSG00000000317;ENSMUSG00000000489;ENSMUSG00000000530;ENSMUSG00000000581;ENSMUSG00000000731;ENSMUSG00000000732;ENSMUSG00000000782;ENSMUSG00000000861;ENSMUSG00000000982;ENSMUSG00000001120;ENSMUSG00000001228;ENSMUSG00000001416;ENSMUSG00000001493;ENSMUSG00000001496;ENSMUSG00000001504;…
GO:0007059	chromosome segregation	1.06242e-14	ENSMUSG00000000142;ENSMUSG00000000486;ENSMUSG00000001403;ENSMUSG00000002068;ENSMUSG00000002324;ENSMUSG00000003824;ENSMUSG00000005233;ENSMUSG00000006398;ENSMUSG00000006585;ENSMUSG00000007646;ENSMUSG00000009628;ENSMUSG00000015880;ENSMUSG00000017146;ENSMUSG00000017499;ENSMUSG00000017716;ENSMUSG00000019773;ENSMUSG00000020020;ENSMUSG00000020492;ENSMUSG00000020897;ENSMUSG00000020914;ENSMUSG00000021098;…
GO:0031324	negative regulation of cellular metabolic process	1.41613e-14	ENSMUSG00000000028;ENSMUSG00000000093;ENSMUSG00000000317;ENSMUSG00000000489;ENSMUSG00000000530;ENSMUSG00000000579;ENSMUSG00000000581;ENSMUSG00000000753;ENSMUSG00000000782;ENSMUSG00000000861;ENSMUSG00000000982;ENSMUSG00000001120;ENSMUSG00000001228;ENSMUSG00000001348;ENSMUSG00000001496;ENSMUSG00000001504;ENSMUSG00000001517;ENSMUSG00000002068;ENSMUSG00000002108;ENSMUSG00000002111;ENSMUSG00000002265;…
GO:0043067	regulation of programmed cell death	1.60314e-14	ENSMUSG00000000296;ENSMUSG00000000308;ENSMUSG00000000392;ENSMUSG00000000409;ENSMUSG00000000782;ENSMUSG00000000982;ENSMUSG00000002289;ENSMUSG00000002602;ENSMUSG00000002633;ENSMUSG00000003644;ENSMUSG00000004231;ENSMUSG00000004446;ENSMUSG00000004891;ENSMUSG00000005510;ENSMUSG00000005583;ENSMUSG00000005672;ENSMUSG00000005718;ENSMUSG00000005824;ENSMUSG00000005836;ENSMUSG00000006386;ENSMUSG00000006389;…
GO:0090287	regulation of cellular response to growth factor stimulus	1.78026e-14	ENSMUSG00000000058;ENSMUSG00000000530;ENSMUSG00000001496;ENSMUSG00000005836;ENSMUSG00000006386;ENSMUSG00000006800;ENSMUSG00000007655;ENSMUSG00000014773;ENSMUSG00000016942;ENSMUSG00000019929;ENSMUSG00000020101;ENSMUSG00000020176;ENSMUSG00000020542;ENSMUSG00000021732;ENSMUSG00000021765;ENSMUSG00000021835;ENSMUSG00000021974;ENSMUSG00000022150;ENSMUSG00000022245;ENSMUSG00000022309;ENSMUSG00000022528;…
GO:1901700	response to oxygen-containing compound	1.84546e-14	ENSMUSG00000000058;ENSMUSG00000000214;ENSMUSG00000000409;ENSMUSG00000000753;ENSMUSG00000000982;ENSMUSG00000001348;ENSMUSG00000001496;ENSMUSG00000001506;ENSMUSG00000001552;ENSMUSG00000002108;ENSMUSG00000002111;ENSMUSG00000002458;ENSMUSG00000002489;ENSMUSG00000002602;ENSMUSG00000002633;ENSMUSG00000002944;ENSMUSG00000003746;ENSMUSG00000004099;ENSMUSG00000004113;ENSMUSG00000004446;ENSMUSG00000004651;…
GO:0007517	muscle organ development	1.96465e-14	ENSMUSG00000000058;ENSMUSG00000000093;ENSMUSG00000001964;ENSMUSG00000002633;ENSMUSG00000004151;ENSMUSG00000004872;ENSMUSG00000005124;ENSMUSG00000005148;ENSMUSG00000005583;ENSMUSG00000005836;ENSMUSG00000006270;ENSMUSG00000006435;ENSMUSG00000007655;ENSMUSG00000007872;ENSMUSG00000010505;ENSMUSG00000010797;ENSMUSG00000014030;ENSMUSG00000014773;ENSMUSG00000018166;ENSMUSG00000019487;ENSMUSG00000019789;…
GO:0030198	extracellular matrix organization	2.07777e-14	ENSMUSG00000000058;ENSMUSG00000000392;ENSMUSG00000000402;ENSMUSG00000000957;ENSMUSG00000001506;ENSMUSG00000002944;ENSMUSG00000006369;ENSMUSG00000006800;ENSMUSG00000007655;ENSMUSG00000015659;ENSMUSG00000019803;ENSMUSG00000020682;ENSMUSG00000020689;ENSMUSG00000021186;ENSMUSG00000021998;ENSMUSG00000022018;ENSMUSG00000022105;ENSMUSG00000022221;ENSMUSG00000022367;ENSMUSG00000022371;ENSMUSG00000022449;…
GO:1902531	regulation of intracellular signal transduction	2.65975e-14	ENSMUSG00000000058;ENSMUSG00000000296;ENSMUSG00000000409;ENSMUSG00000000489;ENSMUSG00000000579;ENSMUSG00000000632;ENSMUSG00000000982;ENSMUSG00000001517;ENSMUSG00000001583;ENSMUSG00000001930;ENSMUSG00000002111;ENSMUSG00000002384;ENSMUSG00000002489;ENSMUSG00000002602;ENSMUSG00000002944;ENSMUSG00000003227;ENSMUSG00000003573;ENSMUSG00000004266;ENSMUSG00000004446;ENSMUSG00000004558;ENSMUSG00000004568;…
GO:0051271	negative regulation of cellular component movement	3.16445e-14	ENSMUSG00000000530;ENSMUSG00000000753;ENSMUSG00000001496;ENSMUSG00000001552;ENSMUSG00000002633;ENSMUSG00000004665;ENSMUSG00000005465;ENSMUSG00000005583;ENSMUSG00000006369;ENSMUSG00000010529;ENSMUSG00000014813;ENSMUSG00000015143;ENSMUSG00000015605;ENSMUSG00000015812;ENSMUSG00000016128;ENSMUSG00000017697;ENSMUSG00000019278;ENSMUSG00000019929;ENSMUSG00000020121;ENSMUSG00000020427;ENSMUSG00000020542;…
GO:0043062	extracellular structure organization	3.30709e-14	ENSMUSG00000000058;ENSMUSG00000000392;ENSMUSG00000000402;ENSMUSG00000000957;ENSMUSG00000001506;ENSMUSG00000002944;ENSMUSG00000006369;ENSMUSG00000006800;ENSMUSG00000007655;ENSMUSG00000015659;ENSMUSG00000019803;ENSMUSG00000020682;ENSMUSG00000020689;ENSMUSG00000021186;ENSMUSG00000021998;ENSMUSG00000022018;ENSMUSG00000022105;ENSMUSG00000022221;ENSMUSG00000022367;ENSMUSG00000022371;ENSMUSG00000022449;…
GO:0000165	MAPK cascade	4.32247e-14	ENSMUSG00000000058;ENSMUSG00000000296;ENSMUSG00000000489;ENSMUSG00000000579;ENSMUSG00000000982;ENSMUSG00000001517;ENSMUSG00000002111;ENSMUSG00000002384;ENSMUSG00000002489;ENSMUSG00000002944;ENSMUSG00000003227;ENSMUSG00000004266;ENSMUSG00000004558;ENSMUSG00000004814;ENSMUSG00000004864;ENSMUSG00000005583;ENSMUSG00000005672;ENSMUSG00000006369;ENSMUSG00000006386;ENSMUSG00000007655;ENSMUSG00000014402;…
GO:0023014	signal transduction by protein phosphorylation	4.32247e-14	ENSMUSG00000000058;ENSMUSG00000000296;ENSMUSG00000000489;ENSMUSG00000000579;ENSMUSG00000000982;ENSMUSG00000001517;ENSMUSG00000002111;ENSMUSG00000002384;ENSMUSG00000002489;ENSMUSG00000002944;ENSMUSG00000003227;ENSMUSG00000004266;ENSMUSG00000004558;ENSMUSG00000004814;ENSMUSG00000004864;ENSMUSG00000005583;ENSMUSG00000005672;ENSMUSG00000006369;ENSMUSG00000006386;ENSMUSG00000007655;ENSMUSG00000014402;…
GO:0040013	negative regulation of locomotion	4.65984e-14	ENSMUSG00000000530;ENSMUSG00000000753;ENSMUSG00000001496;ENSMUSG00000001552;ENSMUSG00000002633;ENSMUSG00000004665;ENSMUSG00000005465;ENSMUSG00000005583;ENSMUSG00000006369;ENSMUSG00000010529;ENSMUSG00000014813;ENSMUSG00000015605;ENSMUSG00000015812;ENSMUSG00000016128;ENSMUSG00000017697;ENSMUSG00000019278;ENSMUSG00000019929;ENSMUSG00000020121;ENSMUSG00000020178;ENSMUSG00000020427;ENSMUSG00000020542;…
GO:0016331	morphogenesis of embryonic epithelium	4.75691e-14	ENSMUSG00000000247;ENSMUSG00000001504;ENSMUSG00000002633;ENSMUSG00000002799;ENSMUSG00000004872;ENSMUSG00000010797;ENSMUSG00000015134;ENSMUSG00000018486;ENSMUSG00000021048;ENSMUSG00000021732;ENSMUSG00000021835;ENSMUSG00000022144;ENSMUSG00000022286;ENSMUSG00000022510;ENSMUSG00000022623;ENSMUSG00000022995;ENSMUSG00000023972;ENSMUSG00000024176;ENSMUSG00000024795;ENSMUSG00000024986;ENSMUSG00000025219;…
GO:0016337	single organismal cell-cell adhesion	5.22142e-14	ENSMUSG00000000290;ENSMUSG00000000409;ENSMUSG00000000731;ENSMUSG00000000732;ENSMUSG00000000782;ENSMUSG00000000861;ENSMUSG00000001281;ENSMUSG00000001552;ENSMUSG00000002111;ENSMUSG00000002633;ENSMUSG00000002799;ENSMUSG00000003206;ENSMUSG00000003934;ENSMUSG00000004266;ENSMUSG00000005465;ENSMUSG00000005672;ENSMUSG00000005824;ENSMUSG00000005958;ENSMUSG00000006389;ENSMUSG00000006574;ENSMUSG00000006611;…
GO:0006139	nucleobase-containing compound metabolic process	5.78711e-14	ENSMUSG00000000028;ENSMUSG00000000093;ENSMUSG00000000094;ENSMUSG00000000142;ENSMUSG00000000247;ENSMUSG00000000290;ENSMUSG00000000317;ENSMUSG00000000489;ENSMUSG00000000530;ENSMUSG00000000581;ENSMUSG00000000731;ENSMUSG00000000732;ENSMUSG00000000782;ENSMUSG00000000861;ENSMUSG00000000982;ENSMUSG00000001120;ENSMUSG00000001228;ENSMUSG00000001416;ENSMUSG00000001493;ENSMUSG00000001496;ENSMUSG00000001504;…
GO:0002376	immune system process	8.27944e-14	ENSMUSG00000000290;ENSMUSG00000000317;ENSMUSG00000000409;ENSMUSG00000000489;ENSMUSG00000000731;ENSMUSG00000000732;ENSMUSG00000000782;ENSMUSG00000000861;ENSMUSG00000000957;ENSMUSG00000000982;ENSMUSG00000001281;ENSMUSG00000001493;ENSMUSG00000001583;ENSMUSG00000001741;ENSMUSG00000002108;ENSMUSG00000002111;ENSMUSG00000002602;ENSMUSG00000002633;ENSMUSG00000002799;ENSMUSG00000002944;ENSMUSG00000003070;…
GO:1901342	regulation of vasculature development	8.77904e-14	ENSMUSG00000000290;ENSMUSG00000000489;ENSMUSG00000000530;ENSMUSG00000000753;ENSMUSG00000001552;ENSMUSG00000002633;ENSMUSG00000002944;ENSMUSG00000004814;ENSMUSG00000005148;ENSMUSG00000005836;ENSMUSG00000006386;ENSMUSG00000008461;ENSMUSG00000014773;ENSMUSG00000015053;ENSMUSG00000015468;ENSMUSG00000016128;ENSMUSG00000016494;ENSMUSG00000017146;ENSMUSG00000017652;ENSMUSG00000017969;ENSMUSG00000018983;…
GO:0006260	DNA replication	9.02453e-14	ENSMUSG00000000028;ENSMUSG00000001416;ENSMUSG00000002068;ENSMUSG00000002297;ENSMUSG00000002835;ENSMUSG00000002870;ENSMUSG00000005410;ENSMUSG00000006585;ENSMUSG00000006678;ENSMUSG00000006715;ENSMUSG00000007080;ENSMUSG00000007872;ENSMUSG00000012483;ENSMUSG00000017499;ENSMUSG00000017550;ENSMUSG00000019214;ENSMUSG00000019773;ENSMUSG00000019942;ENSMUSG00000020185;ENSMUSG00000020649;ENSMUSG00000020897;…
GO:0043583	ear development	9.40312e-14	ENSMUSG00000002633;ENSMUSG00000002799;ENSMUSG00000002870;ENSMUSG00000005917;ENSMUSG00000007653;ENSMUSG00000009545;ENSMUSG00000010461;ENSMUSG00000014773;ENSMUSG00000015053;ENSMUSG00000015134;ENSMUSG00000019789;ENSMUSG00000020053;ENSMUSG00000020105;ENSMUSG00000020140;ENSMUSG00000020733;ENSMUSG00000020902;ENSMUSG00000020950;ENSMUSG00000020963;ENSMUSG00000021318;ENSMUSG00000021464;ENSMUSG00000021732;…
GO:0072089	stem cell proliferation	9.63988e-14	ENSMUSG00000002068;ENSMUSG00000002633;ENSMUSG00000004891;ENSMUSG00000006270;ENSMUSG00000006369;ENSMUSG00000006389;ENSMUSG00000010797;ENSMUSG00000016494;ENSMUSG00000018604;ENSMUSG00000019803;ENSMUSG00000019966;ENSMUSG00000020333;ENSMUSG00000020950;ENSMUSG00000021127;ENSMUSG00000021318;ENSMUSG00000021685;ENSMUSG00000021835;ENSMUSG00000021974;ENSMUSG00000022346;ENSMUSG00000022676;ENSMUSG00000022678;…
GO:0044260	cellular macromolecule metabolic process	9.81244e-14	ENSMUSG00000000028;ENSMUSG00000000058;ENSMUSG00000000093;ENSMUSG00000000094;ENSMUSG00000000142;ENSMUSG00000000247;ENSMUSG00000000290;ENSMUSG00000000296;ENSMUSG00000000317;ENSMUSG00000000392;ENSMUSG00000000409;ENSMUSG00000000489;ENSMUSG00000000530;ENSMUSG00000000579;ENSMUSG00000000581;ENSMUSG00000000731;ENSMUSG00000000732;ENSMUSG00000000753;ENSMUSG00000000782;ENSMUSG00000000861;ENSMUSG00000000957;…
GO:0007267	cell-cell signaling	1.03503e-13	ENSMUSG00000000058;ENSMUSG00000000214;ENSMUSG00000000560;ENSMUSG00000000632;ENSMUSG00000000982;ENSMUSG00000002489;ENSMUSG00000002633;ENSMUSG00000003200;ENSMUSG00000003279;ENSMUSG00000003352;ENSMUSG00000003657;ENSMUSG00000003863;ENSMUSG00000003934;ENSMUSG00000004113;ENSMUSG00000004319;ENSMUSG00000005360;ENSMUSG00000005583;ENSMUSG00000005672;ENSMUSG00000006398;ENSMUSG00000006435;ENSMUSG00000006611;…
GO:0003206	cardiac chamber morphogenesis	1.05828e-13	ENSMUSG00000000093;ENSMUSG00000005583;ENSMUSG00000005836;ENSMUSG00000006386;ENSMUSG00000008136;ENSMUSG00000010797;ENSMUSG00000015605;ENSMUSG00000017491;ENSMUSG00000018604;ENSMUSG00000019789;ENSMUSG00000021835;ENSMUSG00000021974;ENSMUSG00000022286;ENSMUSG00000022528;ENSMUSG00000022893;ENSMUSG00000024990;ENSMUSG00000025219;ENSMUSG00000025810;ENSMUSG00000025969;ENSMUSG00000026556;ENSMUSG00000026814;…
GO:0042981	regulation of apoptotic process	1.2341e-13	ENSMUSG00000000296;ENSMUSG00000000308;ENSMUSG00000000392;ENSMUSG00000000409;ENSMUSG00000000782;ENSMUSG00000000982;ENSMUSG00000002289;ENSMUSG00000002602;ENSMUSG00000002633;ENSMUSG00000003644;ENSMUSG00000004231;ENSMUSG00000004446;ENSMUSG00000004891;ENSMUSG00000005510;ENSMUSG00000005583;ENSMUSG00000005718;ENSMUSG00000005824;ENSMUSG00000005836;ENSMUSG00000006386;ENSMUSG00000006389;ENSMUSG00000006435;…
GO:0030855	epithelial cell differentiation	1.44804e-13	ENSMUSG00000000530;ENSMUSG00000001496;ENSMUSG00000001510;ENSMUSG00000002799;ENSMUSG00000005148;ENSMUSG00000005583;ENSMUSG00000005672;ENSMUSG00000005836;ENSMUSG00000007655;ENSMUSG00000007872;ENSMUSG00000008601;ENSMUSG00000014402;ENSMUSG00000014773;ENSMUSG00000014813;ENSMUSG00000014859;ENSMUSG00000015468;ENSMUSG00000016494;ENSMUSG00000017491;ENSMUSG00000017724;ENSMUSG00000018486;ENSMUSG00000018604;…
GO:0051302	regulation of cell division	1.47865e-13	ENSMUSG00000000058;ENSMUSG00000000489;ENSMUSG00000001403;ENSMUSG00000002633;ENSMUSG00000003779;ENSMUSG00000006389;ENSMUSG00000006398;ENSMUSG00000006585;ENSMUSG00000012443;ENSMUSG00000014773;ENSMUSG00000017499;ENSMUSG00000017639;ENSMUSG00000017716;ENSMUSG00000018486;ENSMUSG00000019773;ENSMUSG00000020020;ENSMUSG00000020053;ENSMUSG00000020185;ENSMUSG00000020897;ENSMUSG00000021569;ENSMUSG00000021597;…
GO:0010975	regulation of neuron projection development	1.50288e-13	ENSMUSG00000000579;ENSMUSG00000000632;ENSMUSG00000000753;ENSMUSG00000000861;ENSMUSG00000001627;ENSMUSG00000002274;ENSMUSG00000002489;ENSMUSG00000003934;ENSMUSG00000004885;ENSMUSG00000005583;ENSMUSG00000005958;ENSMUSG00000006398;ENSMUSG00000006435;ENSMUSG00000006586;ENSMUSG00000006711;ENSMUSG00000015605;ENSMUSG00000018381;ENSMUSG00000018507;ENSMUSG00000019803;ENSMUSG00000019970;ENSMUSG00000020211;…
GO:0006725	cellular aromatic compound metabolic process	1.50471e-13	ENSMUSG00000000028;ENSMUSG00000000093;ENSMUSG00000000094;ENSMUSG00000000142;ENSMUSG00000000214;ENSMUSG00000000247;ENSMUSG00000000290;ENSMUSG00000000317;ENSMUSG00000000489;ENSMUSG00000000530;ENSMUSG00000000581;ENSMUSG00000000731;ENSMUSG00000000732;ENSMUSG00000000782;ENSMUSG00000000861;ENSMUSG00000000982;ENSMUSG00000001120;ENSMUSG00000001228;ENSMUSG00000001416;ENSMUSG00000001493;ENSMUSG00000001496;…
GO:0044271	cellular nitrogen compound biosynthetic process	1.75515e-13	ENSMUSG00000000028;ENSMUSG00000000093;ENSMUSG00000000094;ENSMUSG00000000247;ENSMUSG00000000290;ENSMUSG00000000317;ENSMUSG00000000489;ENSMUSG00000000530;ENSMUSG00000000581;ENSMUSG00000000731;ENSMUSG00000000782;ENSMUSG00000000861;ENSMUSG00000000982;ENSMUSG00000001120;ENSMUSG00000001228;ENSMUSG00000001348;ENSMUSG00000001493;ENSMUSG00000001496;ENSMUSG00000001504;ENSMUSG00000001506;ENSMUSG00000001510;…
GO:0043408	regulation of MAPK cascade	1.8502e-13	ENSMUSG00000000058;ENSMUSG00000000296;ENSMUSG00000000489;ENSMUSG00000000579;ENSMUSG00000000982;ENSMUSG00000001517;ENSMUSG00000002111;ENSMUSG00000002384;ENSMUSG00000002489;ENSMUSG00000002944;ENSMUSG00000003227;ENSMUSG00000004266;ENSMUSG00000004558;ENSMUSG00000004814;ENSMUSG00000005583;ENSMUSG00000005672;ENSMUSG00000006369;ENSMUSG00000006386;ENSMUSG00000007655;ENSMUSG00000014402;ENSMUSG00000015316;…
GO:0033993	response to lipid	1.9962e-13	ENSMUSG00000000214;ENSMUSG00000000753;ENSMUSG00000000957;ENSMUSG00000000982;ENSMUSG00000001348;ENSMUSG00000001496;ENSMUSG00000001506;ENSMUSG00000002108;ENSMUSG00000002111;ENSMUSG00000002602;ENSMUSG00000002944;ENSMUSG00000004113;ENSMUSG00000004446;ENSMUSG00000004651;ENSMUSG00000005583;ENSMUSG00000005718;ENSMUSG00000005836;ENSMUSG00000006386;ENSMUSG00000006519;ENSMUSG00000006728;ENSMUSG00000006782;…
GO:0060541	respiratory system development	2.07222e-13	ENSMUSG00000000094;ENSMUSG00000000957;ENSMUSG00000001496;ENSMUSG00000002633;ENSMUSG00000005836;ENSMUSG00000010505;ENSMUSG00000010797;ENSMUSG00000015134;ENSMUSG00000015605;ENSMUSG00000017697;ENSMUSG00000019539;ENSMUSG00000019987;ENSMUSG00000020053;ENSMUSG00000020357;ENSMUSG00000020542;ENSMUSG00000021318;ENSMUSG00000021732;ENSMUSG00000021782;ENSMUSG00000021835;ENSMUSG00000021974;ENSMUSG00000022286;…
GO:0031401	positive regulation of protein modification process	2.11181e-13	ENSMUSG00000000058;ENSMUSG00000000142;ENSMUSG00000000296;ENSMUSG00000000409;ENSMUSG00000000489;ENSMUSG00000000530;ENSMUSG00000000982;ENSMUSG00000002111;ENSMUSG00000002297;ENSMUSG00000002384;ENSMUSG00000002489;ENSMUSG00000002944;ENSMUSG00000003227;ENSMUSG00000004099;ENSMUSG00000004814;ENSMUSG00000005583;ENSMUSG00000005672;ENSMUSG00000006386;ENSMUSG00000006398;ENSMUSG00000006435;ENSMUSG00000006585;…
GO:0021537	telencephalon development	2.2384e-13	ENSMUSG00000000214;ENSMUSG00000000247;ENSMUSG00000001496;ENSMUSG00000002633;ENSMUSG00000003070;ENSMUSG00000005958;ENSMUSG00000008461;ENSMUSG00000013415;ENSMUSG00000014030;ENSMUSG00000015134;ENSMUSG00000015605;ENSMUSG00000017491;ENSMUSG00000018698;ENSMUSG00000019803;ENSMUSG00000020950;ENSMUSG00000021318;ENSMUSG00000021743;ENSMUSG00000021835;ENSMUSG00000022055;ENSMUSG00000022528;ENSMUSG00000022623;…
GO:0046483	heterocycle metabolic process	2.7997e-13	ENSMUSG00000000028;ENSMUSG00000000093;ENSMUSG00000000094;ENSMUSG00000000142;ENSMUSG00000000214;ENSMUSG00000000247;ENSMUSG00000000290;ENSMUSG00000000317;ENSMUSG00000000489;ENSMUSG00000000530;ENSMUSG00000000581;ENSMUSG00000000731;ENSMUSG00000000732;ENSMUSG00000000782;ENSMUSG00000000861;ENSMUSG00000000982;ENSMUSG00000001120;ENSMUSG00000001228;ENSMUSG00000001416;ENSMUSG00000001493;ENSMUSG00000001496;…
GO:0043170	macromolecule metabolic process	2.97526e-13	ENSMUSG00000000028;ENSMUSG00000000058;ENSMUSG00000000093;ENSMUSG00000000094;ENSMUSG00000000142;ENSMUSG00000000247;ENSMUSG00000000290;ENSMUSG00000000296;ENSMUSG00000000317;ENSMUSG00000000392;ENSMUSG00000000409;ENSMUSG00000000489;ENSMUSG00000000530;ENSMUSG00000000579;ENSMUSG00000000581;ENSMUSG00000000731;ENSMUSG00000000732;ENSMUSG00000000753;ENSMUSG00000000782;ENSMUSG00000000861;ENSMUSG00000000957;…
GO:0045787	positive regulation of cell cycle	3.03446e-13	ENSMUSG00000000392;ENSMUSG00000000489;ENSMUSG00000001403;ENSMUSG00000002297;ENSMUSG00000005373;ENSMUSG00000005718;ENSMUSG00000005836;ENSMUSG00000006585;ENSMUSG00000006728;ENSMUSG00000007646;ENSMUSG00000016526;ENSMUSG00000017146;ENSMUSG00000017499;ENSMUSG00000017550;ENSMUSG00000017639;ENSMUSG00000017716;ENSMUSG00000018604;ENSMUSG00000019773;ENSMUSG00000019803;ENSMUSG00000019942;ENSMUSG00000020053;…
GO:0044085	cellular component biogenesis	3.76341e-13	ENSMUSG00000000028;ENSMUSG00000000058;ENSMUSG00000000486;ENSMUSG00000000530;ENSMUSG00000000560;ENSMUSG00000000581;ENSMUSG00000000957;ENSMUSG00000001247;ENSMUSG00000001403;ENSMUSG00000001416;ENSMUSG00000001552;ENSMUSG00000001864;ENSMUSG00000001918;ENSMUSG00000001946;ENSMUSG00000002324;ENSMUSG00000002489;ENSMUSG00000002578;ENSMUSG00000002835;ENSMUSG00000002870;ENSMUSG00000002944;ENSMUSG00000003279;…
GO:0051130	positive regulation of cellular component organization	4.06959e-13	ENSMUSG00000000142;ENSMUSG00000000489;ENSMUSG00000000579;ENSMUSG00000000753;ENSMUSG00000000861;ENSMUSG00000001403;ENSMUSG00000001416;ENSMUSG00000001506;ENSMUSG00000002274;ENSMUSG00000002489;ENSMUSG00000002602;ENSMUSG00000002944;ENSMUSG00000003200;ENSMUSG00000003352;ENSMUSG00000004099;ENSMUSG00000004446;ENSMUSG00000004814;ENSMUSG00000004885;ENSMUSG00000004891;ENSMUSG00000005672;ENSMUSG00000005824;…
GO:0048858	cell projection morphogenesis	4.1125e-13	ENSMUSG00000000247;ENSMUSG00000000861;ENSMUSG00000001496;ENSMUSG00000001627;ENSMUSG00000002274;ENSMUSG00000002489;ENSMUSG00000002633;ENSMUSG00000003070;ENSMUSG00000003934;ENSMUSG00000004151;ENSMUSG00000004885;ENSMUSG00000004891;ENSMUSG00000005958;ENSMUSG00000006270;ENSMUSG00000006435;ENSMUSG00000006711;ENSMUSG00000006782;ENSMUSG00000014859;ENSMUSG00000015605;ENSMUSG00000015745;ENSMUSG00000017724;…
GO:0031589	cell-substrate adhesion	4.15297e-13	ENSMUSG00000000290;ENSMUSG00000000402;ENSMUSG00000000489;ENSMUSG00000000530;ENSMUSG00000000957;ENSMUSG00000001281;ENSMUSG00000001506;ENSMUSG00000001552;ENSMUSG00000001930;ENSMUSG00000002489;ENSMUSG00000002602;ENSMUSG00000002944;ENSMUSG00000002980;ENSMUSG00000004415;ENSMUSG00000005958;ENSMUSG00000006369;ENSMUSG00000006386;ENSMUSG00000008461;ENSMUSG00000014361;ENSMUSG00000014599;ENSMUSG00000015143;…
GO:0006259	DNA metabolic process	4.47039e-13	ENSMUSG00000000028;ENSMUSG00000000142;ENSMUSG00000000489;ENSMUSG00000000530;ENSMUSG00000000732;ENSMUSG00000000782;ENSMUSG00000001228;ENSMUSG00000001416;ENSMUSG00000001517;ENSMUSG00000002068;ENSMUSG00000002111;ENSMUSG00000002297;ENSMUSG00000002324;ENSMUSG00000002835;ENSMUSG00000002870;ENSMUSG00000004099;ENSMUSG00000005370;ENSMUSG00000005410;ENSMUSG00000005465;ENSMUSG00000006585;ENSMUSG00000006678;…
GO:0009605	response to external stimulus	4.58294e-13	ENSMUSG00000000214;ENSMUSG00000000247;ENSMUSG00000000317;ENSMUSG00000000409;ENSMUSG00000000489;ENSMUSG00000000682;ENSMUSG00000000753;ENSMUSG00000000957;ENSMUSG00000000982;ENSMUSG00000001348;ENSMUSG00000001496;ENSMUSG00000001506;ENSMUSG00000001552;ENSMUSG00000001741;ENSMUSG00000002108;ENSMUSG00000002111;ENSMUSG00000002289;ENSMUSG00000002384;ENSMUSG00000002489;ENSMUSG00000002602;ENSMUSG00000002633;…
GO:0098813	nuclear chromosome segregation	4.70797e-13	ENSMUSG00000000142;ENSMUSG00000000486;ENSMUSG00000001403;ENSMUSG00000002068;ENSMUSG00000002324;ENSMUSG00000003824;ENSMUSG00000006398;ENSMUSG00000006585;ENSMUSG00000007646;ENSMUSG00000009628;ENSMUSG00000015880;ENSMUSG00000017499;ENSMUSG00000017716;ENSMUSG00000019773;ENSMUSG00000020020;ENSMUSG00000020897;ENSMUSG00000020914;ENSMUSG00000021098;ENSMUSG00000021569;ENSMUSG00000021597;ENSMUSG00000021714;…
GO:0008152	metabolic process	4.80471e-13	ENSMUSG00000000028;ENSMUSG00000000058;ENSMUSG00000000093;ENSMUSG00000000094;ENSMUSG00000000142;ENSMUSG00000000214;ENSMUSG00000000247;ENSMUSG00000000290;ENSMUSG00000000296;ENSMUSG00000000308;ENSMUSG00000000317;ENSMUSG00000000392;ENSMUSG00000000409;ENSMUSG00000000489;ENSMUSG00000000530;ENSMUSG00000000579;ENSMUSG00000000581;ENSMUSG00000000731;ENSMUSG00000000732;ENSMUSG00000000739;ENSMUSG00000000753;…
USG00000059588;ENSMUSG00000059810;ENSMUSG00000059901;ENSMUSG00000059995;ENSMUSG00000060093;ENSMUSG00000060206;ENSMUSG00000060257;ENSMUSG00000060284;ENSMUSG00000060470;ENSMUSG00000060534;ENSMUSG00000060548;ENSMUSG00000060639;ENSMUSG00000060678;ENSMUSG00000060733;ENSMUSG00000060969;ENSMUSG00000060981;ENSMUSG00000060988;ENSMUSG00000061024;ENSMUSG00000061119;ENSMUSG00000061175;ENSMUSG00000061353;ENSM…
GO:2000146	negative regulation of cell motility	4.85631e-13	ENSMUSG00000000530;ENSMUSG00000000753;ENSMUSG00000001496;ENSMUSG00000001552;ENSMUSG00000002633;ENSMUSG00000004665;ENSMUSG00000005465;ENSMUSG00000005583;ENSMUSG00000006369;ENSMUSG00000010529;ENSMUSG00000014813;ENSMUSG00000015605;ENSMUSG00000015812;ENSMUSG00000016128;ENSMUSG00000017697;ENSMUSG00000019278;ENSMUSG00000019929;ENSMUSG00000020121;ENSMUSG00000020427;ENSMUSG00000020542;ENSMUSG00000020682;…
GO:0050896	response to stimulus	4.90581e-13	ENSMUSG00000000028;ENSMUSG00000000058;ENSMUSG00000000093;ENSMUSG00000000142;ENSMUSG00000000214;ENSMUSG00000000247;ENSMUSG00000000290;ENSMUSG00000000296;ENSMUSG00000000317;ENSMUSG00000000359;ENSMUSG00000000409;ENSMUSG00000000489;ENSMUSG00000000530;ENSMUSG00000000531;ENSMUSG00000000560;ENSMUSG00000000579;ENSMUSG00000000632;ENSMUSG00000000682;ENSMUSG00000000731;ENSMUSG00000000732;ENSMUSG00000000753;…
GO:0006461	protein complex assembly	5.27348e-13	ENSMUSG00000000486;ENSMUSG00000001403;ENSMUSG00000001416;ENSMUSG00000001918;ENSMUSG00000001946;ENSMUSG00000002578;ENSMUSG00000002835;ENSMUSG00000002870;ENSMUSG00000002944;ENSMUSG00000004446;ENSMUSG00000004814;ENSMUSG00000005470;ENSMUSG00000005510;ENSMUSG00000006398;ENSMUSG00000006519;ENSMUSG00000006585;ENSMUSG00000007655;ENSMUSG00000010154;ENSMUSG00000012443;ENSMUSG00000015134;ENSMUSG00000015599;…
GO:0070271	protein complex biogenesis	5.27348e-13	ENSMUSG00000000486;ENSMUSG00000001403;ENSMUSG00000001416;ENSMUSG00000001918;ENSMUSG00000001946;ENSMUSG00000002578;ENSMUSG00000002835;ENSMUSG00000002870;ENSMUSG00000002944;ENSMUSG00000004446;ENSMUSG00000004814;ENSMUSG00000005470;ENSMUSG00000005510;ENSMUSG00000006398;ENSMUSG00000006519;ENSMUSG00000006585;ENSMUSG00000007655;ENSMUSG00000010154;ENSMUSG00000012443;ENSMUSG00000015134;ENSMUSG00000015599;…
GO:0007010	cytoskeleton organization	5.868e-13	ENSMUSG00000000486;ENSMUSG00000000579;ENSMUSG00000000982;ENSMUSG00000001864;ENSMUSG00000001946;ENSMUSG00000002633;ENSMUSG00000003279;ENSMUSG00000003779;ENSMUSG00000004568;ENSMUSG00000004665;ENSMUSG00000004814;ENSMUSG00000004891;ENSMUSG00000005057;ENSMUSG00000005233;ENSMUSG00000005583;ENSMUSG00000005672;ENSMUSG00000006386;ENSMUSG00000006398;ENSMUSG00000006435;ENSMUSG00000006585;ENSMUSG00000006782;…
GO:0000819	sister chromatid segregation	6.18225e-13	ENSMUSG00000000142;ENSMUSG00000001403;ENSMUSG00000002324;ENSMUSG00000006398;ENSMUSG00000006585;ENSMUSG00000007646;ENSMUSG00000015880;ENSMUSG00000017499;ENSMUSG00000017716;ENSMUSG00000019773;ENSMUSG00000020020;ENSMUSG00000020897;ENSMUSG00000020914;ENSMUSG00000021569;ENSMUSG00000021597;ENSMUSG00000021714;ENSMUSG00000021958;ENSMUSG00000022034;ENSMUSG00000022105;ENSMUSG00000022422;ENSMUSG00000023940;…
GO:0050900	leukocyte migration	6.20641e-13	ENSMUSG00000000290;ENSMUSG00000000489;ENSMUSG00000000731;ENSMUSG00000000982;ENSMUSG00000001281;ENSMUSG00000001741;ENSMUSG00000002111;ENSMUSG00000004814;ENSMUSG00000005465;ENSMUSG00000005672;ENSMUSG00000005824;ENSMUSG00000011008;ENSMUSG00000014599;ENSMUSG00000015316;ENSMUSG00000015766;ENSMUSG00000016024;ENSMUSG00000016494;ENSMUSG00000017697;ENSMUSG00000019122;ENSMUSG00000019278;ENSMUSG00000019966;…
GO:0051129	negative regulation of cellular component organization	7.77944e-13	ENSMUSG00000000392;ENSMUSG00000000530;ENSMUSG00000000632;ENSMUSG00000000861;ENSMUSG00000000957;ENSMUSG00000001496;ENSMUSG00000001627;ENSMUSG00000002108;ENSMUSG00000002111;ENSMUSG00000003934;ENSMUSG00000004099;ENSMUSG00000004568;ENSMUSG00000004665;ENSMUSG00000006369;ENSMUSG00000006585;ENSMUSG00000006586;ENSMUSG00000006711;ENSMUSG00000007655;ENSMUSG00000014030;ENSMUSG00000015766;ENSMUSG00000016559;…
GO:0003205	cardiac chamber development	8.35263e-13	ENSMUSG00000000093;ENSMUSG00000005583;ENSMUSG00000005836;ENSMUSG00000006386;ENSMUSG00000008136;ENSMUSG00000010797;ENSMUSG00000015605;ENSMUSG00000017491;ENSMUSG00000018604;ENSMUSG00000019789;ENSMUSG00000020542;ENSMUSG00000021835;ENSMUSG00000021974;ENSMUSG00000022286;ENSMUSG00000022528;ENSMUSG00000022893;ENSMUSG00000023972;ENSMUSG00000024713;ENSMUSG00000024990;ENSMUSG00000025219;ENSMUSG00000025810;…
GO:0010564	regulation of cell cycle process	1.03932e-12	ENSMUSG00000000058;ENSMUSG00000000142;ENSMUSG00000000392;ENSMUSG00000000489;ENSMUSG00000001403;ENSMUSG00000001517;ENSMUSG00000002297;ENSMUSG00000003779;ENSMUSG00000004266;ENSMUSG00000004446;ENSMUSG00000005373;ENSMUSG00000005718;ENSMUSG00000005836;ENSMUSG00000006398;ENSMUSG00000006585;ENSMUSG00000006728;ENSMUSG00000007646;ENSMUSG00000012443;ENSMUSG00000016526;ENSMUSG00000017146;ENSMUSG00000017499;…
GO:0051347	positive regulation of transferase activity	1.04635e-12	ENSMUSG00000000142;ENSMUSG00000000296;ENSMUSG00000000489;ENSMUSG00000002297;ENSMUSG00000002489;ENSMUSG00000002602;ENSMUSG00000005583;ENSMUSG00000005672;ENSMUSG00000005958;ENSMUSG00000006386;ENSMUSG00000006398;ENSMUSG00000006435;ENSMUSG00000006585;ENSMUSG00000010136;ENSMUSG00000010538;ENSMUSG00000014361;ENSMUSG00000014599;ENSMUSG00000015599;ENSMUSG00000015947;ENSMUSG00000015950;ENSMUSG00000017386;…
GO:2000027	regulation of organ morphogenesis	1.08082e-12	ENSMUSG00000000093;ENSMUSG00000002633;ENSMUSG00000006800;ENSMUSG00000010797;ENSMUSG00000014599;ENSMUSG00000016494;ENSMUSG00000018486;ENSMUSG00000018604;ENSMUSG00000018698;ENSMUSG00000021464;ENSMUSG00000021732;ENSMUSG00000021822;ENSMUSG00000021835;ENSMUSG00000022144;ENSMUSG00000022150;ENSMUSG00000022346;ENSMUSG00000022479;ENSMUSG00000022528;ENSMUSG00000022676;ENSMUSG00000023473;ENSMUSG00000023972;…
GO:0043269	regulation of ion transport	1.08837e-12	ENSMUSG00000000359;ENSMUSG00000000489;ENSMUSG00000000982;ENSMUSG00000001027;ENSMUSG00000001741;ENSMUSG00000003352;ENSMUSG00000003573;ENSMUSG00000004110;ENSMUSG00000004113;ENSMUSG00000004266;ENSMUSG00000005583;ENSMUSG00000006519;ENSMUSG00000006611;ENSMUSG00000007655;ENSMUSG00000008590;ENSMUSG00000009545;ENSMUSG00000010066;ENSMUSG00000014813;ENSMUSG00000018507;ENSMUSG00000019943;ENSMUSG00000019970;…
GO:0050768	negative regulation of neurogenesis	1.09727e-12	ENSMUSG00000000247;ENSMUSG00000000579;ENSMUSG00000000632;ENSMUSG00000000861;ENSMUSG00000001627;ENSMUSG00000002633;ENSMUSG00000003436;ENSMUSG00000003934;ENSMUSG00000006270;ENSMUSG00000006586;ENSMUSG00000006711;ENSMUSG00000007655;ENSMUSG00000014773;ENSMUSG00000015812;ENSMUSG00000019803;ENSMUSG00000020160;ENSMUSG00000020838;ENSMUSG00000020902;ENSMUSG00000020950;ENSMUSG00000021318;ENSMUSG00000021701;…
GO:0009952	anterior/posterior pattern specification	1.13126e-12	ENSMUSG00000000142;ENSMUSG00000001493;ENSMUSG00000002633;ENSMUSG00000003436;ENSMUSG00000004872;ENSMUSG00000005917;ENSMUSG00000010797;ENSMUSG00000014773;ENSMUSG00000015605;ENSMUSG00000018604;ENSMUSG00000018698;ENSMUSG00000019789;ENSMUSG00000021318;ENSMUSG00000021381;ENSMUSG00000021464;ENSMUSG00000021743;ENSMUSG00000021835;ENSMUSG00000022528;ENSMUSG00000022997;ENSMUSG00000024134;ENSMUSG00000024713;…
GO:0045666	positive regulation of neuron differentiation	1.1529e-12	ENSMUSG00000000579;ENSMUSG00000000753;ENSMUSG00000000861;ENSMUSG00000002274;ENSMUSG00000002489;ENSMUSG00000002633;ENSMUSG00000004885;ENSMUSG00000005583;ENSMUSG00000006435;ENSMUSG00000015053;ENSMUSG00000015605;ENSMUSG00000018507;ENSMUSG00000019970;ENSMUSG00000020027;ENSMUSG00000020167;ENSMUSG00000020211;ENSMUSG00000020333;ENSMUSG00000020902;ENSMUSG00000020950;ENSMUSG00000021464;ENSMUSG00000021743;…
GO:0044237	cellular metabolic process	1.26241e-12	ENSMUSG00000000028;ENSMUSG00000000058;ENSMUSG00000000093;ENSMUSG00000000094;ENSMUSG00000000142;ENSMUSG00000000214;ENSMUSG00000000247;ENSMUSG00000000290;ENSMUSG00000000296;ENSMUSG00000000308;ENSMUSG00000000317;ENSMUSG00000000392;ENSMUSG00000000409;ENSMUSG00000000489;ENSMUSG00000000530;ENSMUSG00000000579;ENSMUSG00000000581;ENSMUSG00000000731;ENSMUSG00000000732;ENSMUSG00000000739;ENSMUSG00000000753;…
USG00000091625;ENSMUSG00000091722;ENSMUSG00000092074;ENSMUSG00000092260;ENSMUSG00000093668;ENSMUSG00000093769;ENSMUSG00000094248;ENSMUSG00000094777;ENSMUSG00000094942;ENSMUSG00000095139;ENSMUSG00000095677;ENSMUSG00000096010;ENSMUSG00000096225;ENSMUSG00000096914;ENSMUSG00000097084;ENSMUSG00000097239;ENSMUSG00000098488;ENSMUSG00000098905;ENSMUSG00000099032;ENSMUSG00000099583;ENSMUSG00000100210;ENSM…
GO:0042063	gliogenesis	1.32932e-12	ENSMUSG00000000957;ENSMUSG00000000982;ENSMUSG00000001496;ENSMUSG00000002274;ENSMUSG00000002489;ENSMUSG00000002633;ENSMUSG00000003436;ENSMUSG00000006782;ENSMUSG00000014599;ENSMUSG00000014773;ENSMUSG00000018166;ENSMUSG00000019803;ENSMUSG00000020053;ENSMUSG00000020178;ENSMUSG00000020758;ENSMUSG00000020950;ENSMUSG00000021318;ENSMUSG00000021464;ENSMUSG00000021573;ENSMUSG00000021732;ENSMUSG00000021835;…
GO:0034109	homotypic cell-cell adhesion	1.33549e-12	ENSMUSG00000000409;ENSMUSG00000000731;ENSMUSG00000000732;ENSMUSG00000000782;ENSMUSG00000000861;ENSMUSG00000001552;ENSMUSG00000002111;ENSMUSG00000002633;ENSMUSG00000002799;ENSMUSG00000003206;ENSMUSG00000003934;ENSMUSG00000004266;ENSMUSG00000005465;ENSMUSG00000005672;ENSMUSG00000005824;ENSMUSG00000006389;ENSMUSG00000006574;ENSMUSG00000006611;ENSMUSG00000007655;ENSMUSG00000013707;ENSMUSG00000015316;…
GO:0003151	outflow tract morphogenesis	1.34383e-12	ENSMUSG00000000093;ENSMUSG00000005583;ENSMUSG00000005836;ENSMUSG00000017491;ENSMUSG00000018604;ENSMUSG00000019789;ENSMUSG00000021835;ENSMUSG00000022528;ENSMUSG00000025219;ENSMUSG00000025810;ENSMUSG00000025902;ENSMUSG00000025932;ENSMUSG00000025969;ENSMUSG00000026556;ENSMUSG00000026814;ENSMUSG00000027070;ENSMUSG00000027996;ENSMUSG00000028023;ENSMUSG00000028780;ENSMUSG00000029675;ENSMUSG00000030123;…
GO:0007548	sex differentiation	1.34926e-12	ENSMUSG00000000782;ENSMUSG00000000957;ENSMUSG00000001496;ENSMUSG00000002324;ENSMUSG00000002602;ENSMUSG00000002633;ENSMUSG00000005672;ENSMUSG00000005836;ENSMUSG00000009628;ENSMUSG00000014361;ENSMUSG00000015812;ENSMUSG00000016559;ENSMUSG00000018486;ENSMUSG00000018604;ENSMUSG00000018698;ENSMUSG00000019966;ENSMUSG00000021464;ENSMUSG00000021732;ENSMUSG00000021765;ENSMUSG00000021835;ENSMUSG00000021974;…
GO:0072006	nephron development	1.49478e-12	ENSMUSG00000000489;ENSMUSG00000001504;ENSMUSG00000002633;ENSMUSG00000004231;ENSMUSG00000005583;ENSMUSG00000006386;ENSMUSG00000006800;ENSMUSG00000014773;ENSMUSG00000016494;ENSMUSG00000018486;ENSMUSG00000018698;ENSMUSG00000020689;ENSMUSG00000020717;ENSMUSG00000021318;ENSMUSG00000021835;ENSMUSG00000022144;ENSMUSG00000022309;ENSMUSG00000022346;ENSMUSG00000022528;ENSMUSG00000022997;ENSMUSG00000024134;…
GO:0090130	tissue migration	1.85722e-12	ENSMUSG00000000290;ENSMUSG00000000392;ENSMUSG00000000489;ENSMUSG00000000530;ENSMUSG00000000753;ENSMUSG00000001552;ENSMUSG00000002633;ENSMUSG00000005583;ENSMUSG00000005672;ENSMUSG00000006386;ENSMUSG00000008461;ENSMUSG00000008601;ENSMUSG00000014813;ENSMUSG00000015053;ENSMUSG00000015605;ENSMUSG00000016128;ENSMUSG00000017652;ENSMUSG00000018500;ENSMUSG00000019803;ENSMUSG00000019929;ENSMUSG00000020053;…
GO:0061448	connective tissue development	1.89798e-12	ENSMUSG00000000142;ENSMUSG00000000489;ENSMUSG00000001506;ENSMUSG00000002111;ENSMUSG00000002384;ENSMUSG00000005124;ENSMUSG00000005583;ENSMUSG00000006728;ENSMUSG00000006800;ENSMUSG00000014599;ENSMUSG00000014813;ENSMUSG00000015605;ENSMUSG00000016494;ENSMUSG00000017491;ENSMUSG00000020053;ENSMUSG00000020583;ENSMUSG00000020689;ENSMUSG00000020846;ENSMUSG00000021318;ENSMUSG00000021464;ENSMUSG00000021835;…
GO:1901360	organic cyclic compound metabolic process	1.91491e-12	ENSMUSG00000000028;ENSMUSG00000000093;ENSMUSG00000000094;ENSMUSG00000000142;ENSMUSG00000000214;ENSMUSG00000000247;ENSMUSG00000000290;ENSMUSG00000000317;ENSMUSG00000000489;ENSMUSG00000000530;ENSMUSG00000000581;ENSMUSG00000000731;ENSMUSG00000000732;ENSMUSG00000000782;ENSMUSG00000000861;ENSMUSG00000000982;ENSMUSG00000001120;ENSMUSG00000001228;ENSMUSG00000001416;ENSMUSG00000001493;ENSMUSG00000001496;…
GO:0090596	sensory organ morphogenesis	2.23516e-12	ENSMUSG00000000093;ENSMUSG00000000214;ENSMUSG00000002633;ENSMUSG00000005917;ENSMUSG00000010461;ENSMUSG00000014773;ENSMUSG00000015053;ENSMUSG00000015134;ENSMUSG00000017491;ENSMUSG00000018698;ENSMUSG00000020105;ENSMUSG00000020160;ENSMUSG00000020733;ENSMUSG00000020902;ENSMUSG00000020950;ENSMUSG00000020963;ENSMUSG00000021318;ENSMUSG00000021464;ENSMUSG00000021732;ENSMUSG00000021835;ENSMUSG00000021974;…
GO:0051716	cellular response to stimulus	2.27609e-12	ENSMUSG00000000028;ENSMUSG00000000058;ENSMUSG00000000093;ENSMUSG00000000142;ENSMUSG00000000214;ENSMUSG00000000290;ENSMUSG00000000296;ENSMUSG00000000359;ENSMUSG00000000409;ENSMUSG00000000489;ENSMUSG00000000530;ENSMUSG00000000531;ENSMUSG00000000560;ENSMUSG00000000579;ENSMUSG00000000632;ENSMUSG00000000732;ENSMUSG00000000753;ENSMUSG00000000782;ENSMUSG00000000957;ENSMUSG00000000982;ENSMUSG00000001228;…
GO:0021536	diencephalon development	2.71535e-12	ENSMUSG00000001496;ENSMUSG00000002633;ENSMUSG00000005917;ENSMUSG00000015053;ENSMUSG00000021685;ENSMUSG00000021732;ENSMUSG00000021835;ENSMUSG00000022346;ENSMUSG00000022528;ENSMUSG00000022997;ENSMUSG00000024256;ENSMUSG00000024985;ENSMUSG00000025219;ENSMUSG00000025407;ENSMUSG00000025810;ENSMUSG00000025958;ENSMUSG00000025969;ENSMUSG00000026826;ENSMUSG00000026934;ENSMUSG00000028023;ENSMUSG00000032035;…
GO:0030336	negative regulation of cell migration	2.97854e-12	ENSMUSG00000000530;ENSMUSG00000000753;ENSMUSG00000001496;ENSMUSG00000001552;ENSMUSG00000002633;ENSMUSG00000004665;ENSMUSG00000005465;ENSMUSG00000005583;ENSMUSG00000010529;ENSMUSG00000014813;ENSMUSG00000015605;ENSMUSG00000015812;ENSMUSG00000016128;ENSMUSG00000017697;ENSMUSG00000019278;ENSMUSG00000019929;ENSMUSG00000020121;ENSMUSG00000020427;ENSMUSG00000020542;ENSMUSG00000020682;ENSMUSG00000020733;…
GO:0014070	response to organic cyclic compound	2.99678e-12	ENSMUSG00000000214;ENSMUSG00000000753;ENSMUSG00000000957;ENSMUSG00000000982;ENSMUSG00000001506;ENSMUSG00000001552;ENSMUSG00000002108;ENSMUSG00000002489;ENSMUSG00000002944;ENSMUSG00000004113;ENSMUSG00000004446;ENSMUSG00000004651;ENSMUSG00000005148;ENSMUSG00000005360;ENSMUSG00000005583;ENSMUSG00000005718;ENSMUSG00000005836;ENSMUSG00000006386;ENSMUSG00000006519;ENSMUSG00000006728;ENSMUSG00000007653;…
GO:0002682	regulation of immune system process	3.08952e-12	ENSMUSG00000000317;ENSMUSG00000000409;ENSMUSG00000000731;ENSMUSG00000000732;ENSMUSG00000000782;ENSMUSG00000000957;ENSMUSG00000000982;ENSMUSG00000002108;ENSMUSG00000002111;ENSMUSG00000002602;ENSMUSG00000002633;ENSMUSG00000002944;ENSMUSG00000003352;ENSMUSG00000003934;ENSMUSG00000004266;ENSMUSG00000004814;ENSMUSG00000005057;ENSMUSG00000005465;ENSMUSG00000005540;ENSMUSG00000005583;ENSMUSG00000005672;…
GO:0051049	regulation of transport	3.38619e-12	ENSMUSG00000000359;ENSMUSG00000000486;ENSMUSG00000000489;ENSMUSG00000000982;ENSMUSG00000001027;ENSMUSG00000001552;ENSMUSG00000001741;ENSMUSG00000001964;ENSMUSG00000002108;ENSMUSG00000002111;ENSMUSG00000002489;ENSMUSG00000002602;ENSMUSG00000002633;ENSMUSG00000002944;ENSMUSG00000003200;ENSMUSG00000003352;ENSMUSG00000003573;ENSMUSG00000004110;ENSMUSG00000004113;ENSMUSG00000004266;ENSMUSG00000004665;…
GO:0048839	inner ear development	3.82094e-12	ENSMUSG00000002633;ENSMUSG00000002799;ENSMUSG00000002870;ENSMUSG00000005917;ENSMUSG00000007653;ENSMUSG00000009545;ENSMUSG00000010461;ENSMUSG00000014773;ENSMUSG00000015053;ENSMUSG00000015134;ENSMUSG00000019789;ENSMUSG00000020053;ENSMUSG00000020105;ENSMUSG00000020140;ENSMUSG00000020733;ENSMUSG00000020902;ENSMUSG00000020950;ENSMUSG00000020963;ENSMUSG00000021318;ENSMUSG00000021464;ENSMUSG00000021732;…
GO:0060326	cell chemotaxis	3.88432e-12	ENSMUSG00000000489;ENSMUSG00000000982;ENSMUSG00000001741;ENSMUSG00000002111;ENSMUSG00000002489;ENSMUSG00000002633;ENSMUSG00000004814;ENSMUSG00000005672;ENSMUSG00000005824;ENSMUSG00000014599;ENSMUSG00000015316;ENSMUSG00000016024;ENSMUSG00000019122;ENSMUSG00000019278;ENSMUSG00000020682;ENSMUSG00000021194;ENSMUSG00000021457;ENSMUSG00000021702;ENSMUSG00000022425;ENSMUSG00000022676;ENSMUSG00000023078;…
GO:0050920	regulation of chemotaxis	3.89486e-12	ENSMUSG00000000489;ENSMUSG00000000982;ENSMUSG00000001741;ENSMUSG00000002111;ENSMUSG00000002489;ENSMUSG00000002633;ENSMUSG00000005824;ENSMUSG00000014599;ENSMUSG00000015316;ENSMUSG00000016024;ENSMUSG00000020682;ENSMUSG00000021702;ENSMUSG00000021732;ENSMUSG00000021743;ENSMUSG00000021904;ENSMUSG00000022676;ENSMUSG00000022885;ENSMUSG00000023078;ENSMUSG00000023886;ENSMUSG00000023992;ENSMUSG00000024397;…
GO:0043069	negative regulation of programmed cell death	4.08343e-12	ENSMUSG00000000308;ENSMUSG00000000782;ENSMUSG00000002289;ENSMUSG00000002602;ENSMUSG00000002633;ENSMUSG00000003644;ENSMUSG00000004231;ENSMUSG00000004446;ENSMUSG00000004891;ENSMUSG00000005510;ENSMUSG00000005583;ENSMUSG00000005672;ENSMUSG00000005824;ENSMUSG00000005836;ENSMUSG00000006386;ENSMUSG00000006389;ENSMUSG00000007653;ENSMUSG00000007655;ENSMUSG00000007805;ENSMUSG00000007888;ENSMUSG00000008136;…
GO:0051961	negative regulation of nervous system development	4.21085e-12	ENSMUSG00000000247;ENSMUSG00000000579;ENSMUSG00000000632;ENSMUSG00000000861;ENSMUSG00000001627;ENSMUSG00000002633;ENSMUSG00000003436;ENSMUSG00000003934;ENSMUSG00000006270;ENSMUSG00000006586;ENSMUSG00000006711;ENSMUSG00000007655;ENSMUSG00000014773;ENSMUSG00000015812;ENSMUSG00000019803;ENSMUSG00000020160;ENSMUSG00000020838;ENSMUSG00000020902;ENSMUSG00000020950;ENSMUSG00000021318;ENSMUSG00000021701;…
GO:0001837	epithelial to mesenchymal transition	5.10476e-12	ENSMUSG00000000142;ENSMUSG00000001496;ENSMUSG00000001506;ENSMUSG00000002489;ENSMUSG00000010797;ENSMUSG00000015468;ENSMUSG00000018604;ENSMUSG00000019487;ENSMUSG00000019789;ENSMUSG00000020358;ENSMUSG00000020542;ENSMUSG00000020846;ENSMUSG00000021782;ENSMUSG00000021835;ENSMUSG00000022018;ENSMUSG00000022150;ENSMUSG00000022367;ENSMUSG00000022676;ENSMUSG00000024232;ENSMUSG00000024613;ENSMUSG00000024985;…
GO:0000070	mitotic sister chromatid segregation	5.29843e-12	ENSMUSG00000001403;ENSMUSG00000002324;ENSMUSG00000006398;ENSMUSG00000006585;ENSMUSG00000015880;ENSMUSG00000017499;ENSMUSG00000017716;ENSMUSG00000019773;ENSMUSG00000020020;ENSMUSG00000020897;ENSMUSG00000021569;ENSMUSG00000021597;ENSMUSG00000021714;ENSMUSG00000021958;ENSMUSG00000022105;ENSMUSG00000022422;ENSMUSG00000023940;ENSMUSG00000024056;ENSMUSG00000024660;ENSMUSG00000024791;ENSMUSG00000026039;…
GO:0032990	cell part morphogenesis	5.68475e-12	ENSMUSG00000000247;ENSMUSG00000000861;ENSMUSG00000001496;ENSMUSG00000001627;ENSMUSG00000002274;ENSMUSG00000002489;ENSMUSG00000002633;ENSMUSG00000003070;ENSMUSG00000003934;ENSMUSG00000004151;ENSMUSG00000004885;ENSMUSG00000004891;ENSMUSG00000005958;ENSMUSG00000006270;ENSMUSG00000006435;ENSMUSG00000006711;ENSMUSG00000006782;ENSMUSG00000014859;ENSMUSG00000015605;ENSMUSG00000015745;ENSMUSG00000017724;…
GO:0044057	regulation of system process	6.41044e-12	ENSMUSG00000000093;ENSMUSG00000000214;ENSMUSG00000000409;ENSMUSG00000000982;ENSMUSG00000001027;ENSMUSG00000001552;ENSMUSG00000002108;ENSMUSG00000004113;ENSMUSG00000005124;ENSMUSG00000005583;ENSMUSG00000005611;ENSMUSG00000005672;ENSMUSG00000006519;ENSMUSG00000007655;ENSMUSG00000009545;ENSMUSG00000010066;ENSMUSG00000014813;ENSMUSG00000015605;ENSMUSG00000017697;ENSMUSG00000018401;ENSMUSG00000018428;…
GO:0043549	regulation of kinase activity	6.64657e-12	ENSMUSG00000000142;ENSMUSG00000000296;ENSMUSG00000000489;ENSMUSG00000002068;ENSMUSG00000002297;ENSMUSG00000002489;ENSMUSG00000002602;ENSMUSG00000004266;ENSMUSG00000005583;ENSMUSG00000005672;ENSMUSG00000005718;ENSMUSG00000005958;ENSMUSG00000006386;ENSMUSG00000006435;ENSMUSG00000007655;ENSMUSG00000010136;ENSMUSG00000010538;ENSMUSG00000014361;ENSMUSG00000014402;ENSMUSG00000014599;ENSMUSG00000015599;…
GO:0042471	ear morphogenesis	7.53374e-12	ENSMUSG00000005917;ENSMUSG00000010461;ENSMUSG00000014773;ENSMUSG00000015053;ENSMUSG00000015134;ENSMUSG00000020105;ENSMUSG00000020733;ENSMUSG00000020902;ENSMUSG00000020950;ENSMUSG00000020963;ENSMUSG00000021464;ENSMUSG00000021732;ENSMUSG00000021974;ENSMUSG00000022330;ENSMUSG00000022346;ENSMUSG00000022483;ENSMUSG00000022997;ENSMUSG00000023972;ENSMUSG00000024134;ENSMUSG00000025219;ENSMUSG00000025932;…
GO:0021872	forebrain generation of neurons	7.64552e-12	ENSMUSG00000001496;ENSMUSG00000015053;ENSMUSG00000019803;ENSMUSG00000020950;ENSMUSG00000021318;ENSMUSG00000021685;ENSMUSG00000021743;ENSMUSG00000022528;ENSMUSG00000022623;ENSMUSG00000023391;ENSMUSG00000024621;ENSMUSG00000025219;ENSMUSG00000025810;ENSMUSG00000025969;ENSMUSG00000026890;ENSMUSG00000027985;ENSMUSG00000028078;ENSMUSG00000028640;ENSMUSG00000029546;ENSMUSG00000029595;ENSMUSG00000029755;…
GO:0042476	odontogenesis	8.07451e-12	ENSMUSG00000000142;ENSMUSG00000001506;ENSMUSG00000001510;ENSMUSG00000002633;ENSMUSG00000002799;ENSMUSG00000003227;ENSMUSG00000007872;ENSMUSG00000008318;ENSMUSG00000014599;ENSMUSG00000014773;ENSMUSG00000016494;ENSMUSG00000021318;ENSMUSG00000021732;ENSMUSG00000021765;ENSMUSG00000021835;ENSMUSG00000022330;ENSMUSG00000022510;ENSMUSG00000023391;ENSMUSG00000024985;ENSMUSG00000025219;ENSMUSG00000026971;…
GO:0060548	negative regulation of cell death	8.62834e-12	ENSMUSG00000000308;ENSMUSG00000000753;ENSMUSG00000000782;ENSMUSG00000002289;ENSMUSG00000002602;ENSMUSG00000002633;ENSMUSG00000003644;ENSMUSG00000004231;ENSMUSG00000004446;ENSMUSG00000004891;ENSMUSG00000005124;ENSMUSG00000005510;ENSMUSG00000005583;ENSMUSG00000005672;ENSMUSG00000005824;ENSMUSG00000005836;ENSMUSG00000006386;ENSMUSG00000006389;ENSMUSG00000007653;ENSMUSG00000007655;ENSMUSG00000007805;…
GO:0090068	positive regulation of cell cycle process	1.01776e-11	ENSMUSG00000000392;ENSMUSG00000000489;ENSMUSG00000001403;ENSMUSG00000002297;ENSMUSG00000005836;ENSMUSG00000006585;ENSMUSG00000006728;ENSMUSG00000007646;ENSMUSG00000016526;ENSMUSG00000017146;ENSMUSG00000017499;ENSMUSG00000017550;ENSMUSG00000017639;ENSMUSG00000017716;ENSMUSG00000019773;ENSMUSG00000019942;ENSMUSG00000020053;ENSMUSG00000020185;ENSMUSG00000020897;ENSMUSG00000021597;ENSMUSG00000021732;…
GO:0044770	cell cycle phase transition	1.07887e-11	ENSMUSG00000000296;ENSMUSG00000001403;ENSMUSG00000001517;ENSMUSG00000002068;ENSMUSG00000002297;ENSMUSG00000004266;ENSMUSG00000004446;ENSMUSG00000004891;ENSMUSG00000005718;ENSMUSG00000006585;ENSMUSG00000006728;ENSMUSG00000007080;ENSMUSG00000007646;ENSMUSG00000014859;ENSMUSG00000015766;ENSMUSG00000016526;ENSMUSG00000017146;ENSMUSG00000017499;ENSMUSG00000017550;ENSMUSG00000017716;ENSMUSG00000019773;…
GO:0022407	regulation of cell-cell adhesion	1.11353e-11	ENSMUSG00000000409;ENSMUSG00000000732;ENSMUSG00000000782;ENSMUSG00000002111;ENSMUSG00000002633;ENSMUSG00000003934;ENSMUSG00000004266;ENSMUSG00000005465;ENSMUSG00000005824;ENSMUSG00000005958;ENSMUSG00000006574;ENSMUSG00000006611;ENSMUSG00000007655;ENSMUSG00000011256;ENSMUSG00000013707;ENSMUSG00000015316;ENSMUSG00000015396;ENSMUSG00000015468;ENSMUSG00000015812;ENSMUSG00000017697;ENSMUSG00000019982;…
GO:0060348	bone development	1.12875e-11	ENSMUSG00000000142;ENSMUSG00000000957;ENSMUSG00000001348;ENSMUSG00000001506;ENSMUSG00000004266;ENSMUSG00000005124;ENSMUSG00000005583;ENSMUSG00000005672;ENSMUSG00000006386;ENSMUSG00000006800;ENSMUSG00000014813;ENSMUSG00000015605;ENSMUSG00000016087;ENSMUSG00000017491;ENSMUSG00000020053;ENSMUSG00000020160;ENSMUSG00000020846;ENSMUSG00000021318;ENSMUSG00000021835;ENSMUSG00000022330;ENSMUSG00000022367;…
GO:0009628	response to abiotic stimulus	1.20926e-11	ENSMUSG00000000214;ENSMUSG00000000409;ENSMUSG00000000530;ENSMUSG00000000753;ENSMUSG00000000957;ENSMUSG00000001496;ENSMUSG00000001506;ENSMUSG00000001552;ENSMUSG00000002289;ENSMUSG00000002944;ENSMUSG00000003352;ENSMUSG00000004151;ENSMUSG00000004651;ENSMUSG00000004665;ENSMUSG00000004864;ENSMUSG00000005360;ENSMUSG00000005370;ENSMUSG00000005672;ENSMUSG00000005836;ENSMUSG00000006362;ENSMUSG00000006386;…
GO:0016055	Wnt signaling pathway	1.34676e-11	ENSMUSG00000000142;ENSMUSG00000000782;ENSMUSG00000001506;ENSMUSG00000001964;ENSMUSG00000002068;ENSMUSG00000002633;ENSMUSG00000004558;ENSMUSG00000005124;ENSMUSG00000006800;ENSMUSG00000007655;ENSMUSG00000010797;ENSMUSG00000014329;ENSMUSG00000018486;ENSMUSG00000019880;ENSMUSG00000020135;ENSMUSG00000020140;ENSMUSG00000020176;ENSMUSG00000020218;ENSMUSG00000020566;ENSMUSG00000020733;ENSMUSG00000021318;…
GO:0007346	regulation of mitotic cell cycle	1.41036e-11	ENSMUSG00000000058;ENSMUSG00000000489;ENSMUSG00000001403;ENSMUSG00000002297;ENSMUSG00000004266;ENSMUSG00000004446;ENSMUSG00000005718;ENSMUSG00000006585;ENSMUSG00000006728;ENSMUSG00000007646;ENSMUSG00000012443;ENSMUSG00000012483;ENSMUSG00000016757;ENSMUSG00000017146;ENSMUSG00000017499;ENSMUSG00000017550;ENSMUSG00000017716;ENSMUSG00000019773;ENSMUSG00000019942;ENSMUSG00000020020;ENSMUSG00000020053;…
GO:0001775	cell activation	1.47806e-11	ENSMUSG00000000290;ENSMUSG00000000409;ENSMUSG00000000489;ENSMUSG00000000530;ENSMUSG00000000731;ENSMUSG00000000732;ENSMUSG00000000782;ENSMUSG00000000861;ENSMUSG00000000957;ENSMUSG00000000982;ENSMUSG00000001930;ENSMUSG00000002108;ENSMUSG00000002111;ENSMUSG00000002602;ENSMUSG00000002633;ENSMUSG00000002799;ENSMUSG00000003206;ENSMUSG00000003644;ENSMUSG00000003934;ENSMUSG00000004266;ENSMUSG00000005148;…
GO:0030099	myeloid cell differentiation	1.53347e-11	ENSMUSG00000000982;ENSMUSG00000002111;ENSMUSG00000003070;ENSMUSG00000004266;ENSMUSG00000004508;ENSMUSG00000004880;ENSMUSG00000005124;ENSMUSG00000005583;ENSMUSG00000005672;ENSMUSG00000006362;ENSMUSG00000006389;ENSMUSG00000006574;ENSMUSG00000014599;ENSMUSG00000014773;ENSMUSG00000015053;ENSMUSG00000015143;ENSMUSG00000015605;ENSMUSG00000016087;ENSMUSG00000016526;ENSMUSG00000018654;ENSMUSG00000019966;…
GO:0010001	glial cell differentiation	1.66969e-11	ENSMUSG00000001496;ENSMUSG00000002274;ENSMUSG00000002633;ENSMUSG00000003436;ENSMUSG00000006782;ENSMUSG00000014773;ENSMUSG00000018166;ENSMUSG00000019803;ENSMUSG00000020053;ENSMUSG00000020178;ENSMUSG00000020758;ENSMUSG00000021318;ENSMUSG00000021464;ENSMUSG00000021573;ENSMUSG00000021732;ENSMUSG00000021835;ENSMUSG00000022425;ENSMUSG00000022528;ENSMUSG00000023391;ENSMUSG00000023992;ENSMUSG00000024176;…
GO:0006325	chromatin organization	1.81329e-11	ENSMUSG00000000028;ENSMUSG00000001228;ENSMUSG00000002111;ENSMUSG00000002835;ENSMUSG00000002870;ENSMUSG00000003038;ENSMUSG00000004099;ENSMUSG00000005470;ENSMUSG00000008958;ENSMUSG00000010461;ENSMUSG00000014030;ENSMUSG00000015053;ENSMUSG00000016559;ENSMUSG00000017146;ENSMUSG00000017897;ENSMUSG00000018102;ENSMUSG00000018412;ENSMUSG00000018474;ENSMUSG00000019942;ENSMUSG00000019982;ENSMUSG00000020086;…
GO:0001816	cytokine production	1.85991e-11	ENSMUSG00000000317;ENSMUSG00000000731;ENSMUSG00000000732;ENSMUSG00000000982;ENSMUSG00000001348;ENSMUSG00000001741;ENSMUSG00000002602;ENSMUSG00000002944;ENSMUSG00000003573;ENSMUSG00000004266;ENSMUSG00000004558;ENSMUSG00000004864;ENSMUSG00000005124;ENSMUSG00000005465;ENSMUSG00000005672;ENSMUSG00000005836;ENSMUSG00000006369;ENSMUSG00000006386;ENSMUSG00000006389;ENSMUSG00000006519;ENSMUSG00000006611;…
GO:0051247	positive regulation of protein metabolic process	1.9015e-11	ENSMUSG00000000058;ENSMUSG00000000142;ENSMUSG00000000296;ENSMUSG00000000409;ENSMUSG00000000489;ENSMUSG00000000530;ENSMUSG00000000957;ENSMUSG00000000982;ENSMUSG00000001228;ENSMUSG00000002108;ENSMUSG00000002111;ENSMUSG00000002297;ENSMUSG00000002384;ENSMUSG00000002489;ENSMUSG00000002944;ENSMUSG00000003227;ENSMUSG00000004099;ENSMUSG00000004446;ENSMUSG00000004814;ENSMUSG00000005583;ENSMUSG00000005672;…
GO:0044708	single-organism behavior	1.99376e-11	ENSMUSG00000000214;ENSMUSG00000000632;ENSMUSG00000000753;ENSMUSG00000003934;ENSMUSG00000004151;ENSMUSG00000004319;ENSMUSG00000005360;ENSMUSG00000005583;ENSMUSG00000005672;ENSMUSG00000006782;ENSMUSG00000014030;ENSMUSG00000015599;ENSMUSG00000015605;ENSMUSG00000015766;ENSMUSG00000017697;ENSMUSG00000018566;ENSMUSG00000019803;ENSMUSG00000019970;ENSMUSG00000020053;ENSMUSG00000020178;ENSMUSG00000020838;…
GO:0090132	epithelium migration	2.27209e-11	ENSMUSG00000000290;ENSMUSG00000000392;ENSMUSG00000000489;ENSMUSG00000000530;ENSMUSG00000000753;ENSMUSG00000001552;ENSMUSG00000002633;ENSMUSG00000005583;ENSMUSG00000005672;ENSMUSG00000006386;ENSMUSG00000008461;ENSMUSG00000008601;ENSMUSG00000014813;ENSMUSG00000015053;ENSMUSG00000015605;ENSMUSG00000016128;ENSMUSG00000017652;ENSMUSG00000018500;ENSMUSG00000019803;ENSMUSG00000019929;ENSMUSG00000020053;…
GO:0030323	respiratory tube development	2.29328e-11	ENSMUSG00000000094;ENSMUSG00000000957;ENSMUSG00000001496;ENSMUSG00000002633;ENSMUSG00000005836;ENSMUSG00000010797;ENSMUSG00000015605;ENSMUSG00000017386;ENSMUSG00000017697;ENSMUSG00000019539;ENSMUSG00000019987;ENSMUSG00000020053;ENSMUSG00000020357;ENSMUSG00000020542;ENSMUSG00000021318;ENSMUSG00000021732;ENSMUSG00000021782;ENSMUSG00000021835;ENSMUSG00000021974;ENSMUSG00000022286;ENSMUSG00000022528;…
GO:0048634	regulation of muscle organ development	2.47484e-11	ENSMUSG00000000093;ENSMUSG00000002633;ENSMUSG00000005124;ENSMUSG00000005583;ENSMUSG00000005836;ENSMUSG00000010797;ENSMUSG00000014773;ENSMUSG00000018166;ENSMUSG00000019487;ENSMUSG00000019789;ENSMUSG00000019942;ENSMUSG00000020053;ENSMUSG00000020160;ENSMUSG00000020542;ENSMUSG00000021835;ENSMUSG00000021974;ENSMUSG00000022371;ENSMUSG00000022996;ENSMUSG00000024188;ENSMUSG00000024529;ENSMUSG00000024868;…
GO:2000177	regulation of neural precursor cell proliferation	3.36071e-11	ENSMUSG00000000247;ENSMUSG00000002633;ENSMUSG00000004891;ENSMUSG00000006270;ENSMUSG00000015053;ENSMUSG00000018698;ENSMUSG00000019803;ENSMUSG00000020053;ENSMUSG00000020838;ENSMUSG00000020950;ENSMUSG00000021318;ENSMUSG00000021685;ENSMUSG00000022322;ENSMUSG00000024256;ENSMUSG00000025407;ENSMUSG00000027070;ENSMUSG00000027239;ENSMUSG00000027314;ENSMUSG00000027315;ENSMUSG00000029475;ENSMUSG00000029595;…
GO:0048638	regulation of developmental growth	3.77854e-11	ENSMUSG00000000093;ENSMUSG00000000861;ENSMUSG00000001627;ENSMUSG00000004885;ENSMUSG00000005124;ENSMUSG00000005583;ENSMUSG00000005836;ENSMUSG00000006711;ENSMUSG00000006728;ENSMUSG00000010066;ENSMUSG00000010797;ENSMUSG00000014599;ENSMUSG00000014773;ENSMUSG00000015605;ENSMUSG00000018507;ENSMUSG00000018849;ENSMUSG00000019487;ENSMUSG00000019789;ENSMUSG00000019942;ENSMUSG00000019960;ENSMUSG00000020027;…
GO:0043410	positive regulation of MAPK cascade	4.00502e-11	ENSMUSG00000000058;ENSMUSG00000000296;ENSMUSG00000000489;ENSMUSG00000000982;ENSMUSG00000002111;ENSMUSG00000002489;ENSMUSG00000002944;ENSMUSG00000003227;ENSMUSG00000004814;ENSMUSG00000005583;ENSMUSG00000005672;ENSMUSG00000006386;ENSMUSG00000015316;ENSMUSG00000015950;ENSMUSG00000017386;ENSMUSG00000017493;ENSMUSG00000017652;ENSMUSG00000018849;ENSMUSG00000019122;ENSMUSG00000019966;ENSMUSG00000020053;…
GO:0048566	embryonic digestive tract development	4.38587e-11	ENSMUSG00000000782;ENSMUSG00000002633;ENSMUSG00000017491;ENSMUSG00000017697;ENSMUSG00000019982;ENSMUSG00000021318;ENSMUSG00000021732;ENSMUSG00000021974;ENSMUSG00000024134;ENSMUSG00000024247;ENSMUSG00000024713;ENSMUSG00000024985;ENSMUSG00000027833;ENSMUSG00000028023;ENSMUSG00000029231;ENSMUSG00000032327;ENSMUSG00000032387;ENSMUSG00000037279;ENSMUSG00000038402;ENSMUSG00000039377;ENSMUSG00000042812;…
GO:0072073	kidney epithelium development	4.59235e-11	ENSMUSG00000001504;ENSMUSG00000002633;ENSMUSG00000004231;ENSMUSG00000005583;ENSMUSG00000007888;ENSMUSG00000014773;ENSMUSG00000016494;ENSMUSG00000017491;ENSMUSG00000018486;ENSMUSG00000018698;ENSMUSG00000019913;ENSMUSG00000020717;ENSMUSG00000021125;ENSMUSG00000021318;ENSMUSG00000021835;ENSMUSG00000022144;ENSMUSG00000022346;ENSMUSG00000022528;ENSMUSG00000022997;ENSMUSG00000024134;ENSMUSG00000024176;…
GO:0071704	organic substance metabolic process	4.78504e-11	ENSMUSG00000000028;ENSMUSG00000000058;ENSMUSG00000000093;ENSMUSG00000000094;ENSMUSG00000000142;ENSMUSG00000000214;ENSMUSG00000000247;ENSMUSG00000000290;ENSMUSG00000000296;ENSMUSG00000000308;ENSMUSG00000000317;ENSMUSG00000000392;ENSMUSG00000000409;ENSMUSG00000000489;ENSMUSG00000000530;ENSMUSG00000000579;ENSMUSG00000000581;ENSMUSG00000000731;ENSMUSG00000000732;ENSMUSG00000000753;ENSMUSG00000000782;…
USG00000071516;ENSMUSG00000071637;ENSMUSG00000071646;ENSMUSG00000071652;ENSMUSG00000071722;ENSMUSG00000072066;ENSMUSG00000072082;ENSMUSG00000072115;ENSMUSG00000072244;ENSMUSG00000072647;ENSMUSG00000072872;ENSMUSG00000072949;ENSMUSG00000073158;ENSMUSG00000073209;ENSMUSG00000073293;ENSMUSG00000073295;ENSMUSG00000073400;ENSMUSG00000073424;ENSMUSG00000073489;ENSMUSG00000073490;ENSMUSG00000073599;ENSM…
GO:0043066	negative regulation of apoptotic process	4.9847e-11	ENSMUSG00000000308;ENSMUSG00000000782;ENSMUSG00000002289;ENSMUSG00000002602;ENSMUSG00000002633;ENSMUSG00000003644;ENSMUSG00000004231;ENSMUSG00000004446;ENSMUSG00000004891;ENSMUSG00000005510;ENSMUSG00000005583;ENSMUSG00000005824;ENSMUSG00000005836;ENSMUSG00000006386;ENSMUSG00000006389;ENSMUSG00000007653;ENSMUSG00000007655;ENSMUSG00000007805;ENSMUSG00000007888;ENSMUSG00000008136;ENSMUSG00000009291;…
GO:0003013	circulatory system process	4.9974e-11	ENSMUSG00000000093;ENSMUSG00000000214;ENSMUSG00000000530;ENSMUSG00000001496;ENSMUSG00000001552;ENSMUSG00000001865;ENSMUSG00000002944;ENSMUSG00000004113;ENSMUSG00000005611;ENSMUSG00000006519;ENSMUSG00000007655;ENSMUSG00000009545;ENSMUSG00000010066;ENSMUSG00000014773;ENSMUSG00000014813;ENSMUSG00000014859;ENSMUSG00000016087;ENSMUSG00000016494;ENSMUSG00000017697;ENSMUSG00000018500;ENSMUSG00000019789;…
GO:0001656	metanephros development	5.18171e-11	ENSMUSG00000000489;ENSMUSG00000001504;ENSMUSG00000002633;ENSMUSG00000004231;ENSMUSG00000007872;ENSMUSG00000016494;ENSMUSG00000018486;ENSMUSG00000018698;ENSMUSG00000021318;ENSMUSG00000021732;ENSMUSG00000021782;ENSMUSG00000021835;ENSMUSG00000022144;ENSMUSG00000022330;ENSMUSG00000022346;ENSMUSG00000022528;ENSMUSG00000024134;ENSMUSG00000024176;ENSMUSG00000025219;ENSMUSG00000025902;ENSMUSG00000025927;…
GO:0001569	patterning of blood vessels	5.25962e-11	ENSMUSG00000002111;ENSMUSG00000002633;ENSMUSG00000006386;ENSMUSG00000015468;ENSMUSG00000015605;ENSMUSG00000022309;ENSMUSG00000023411;ENSMUSG00000024913;ENSMUSG00000025219;ENSMUSG00000025810;ENSMUSG00000026556;ENSMUSG00000026814;ENSMUSG00000027314;ENSMUSG00000027985;ENSMUSG00000027996;ENSMUSG00000028023;ENSMUSG00000030123;ENSMUSG00000031616;ENSMUSG00000031965;ENSMUSG00000032440;ENSMUSG00000046714;…
GO:0002521	leukocyte differentiation	5.26969e-11	ENSMUSG00000000409;ENSMUSG00000000731;ENSMUSG00000000782;ENSMUSG00000000861;ENSMUSG00000000957;ENSMUSG00000000982;ENSMUSG00000002111;ENSMUSG00000002602;ENSMUSG00000002633;ENSMUSG00000002799;ENSMUSG00000003070;ENSMUSG00000004266;ENSMUSG00000004508;ENSMUSG00000004880;ENSMUSG00000005124;ENSMUSG00000005583;ENSMUSG00000005672;ENSMUSG00000006362;ENSMUSG00000008496;ENSMUSG00000013846;ENSMUSG00000014361;…
GO:0045785	positive regulation of cell adhesion	5.27569e-11	ENSMUSG00000000402;ENSMUSG00000000409;ENSMUSG00000000489;ENSMUSG00000000732;ENSMUSG00000001552;ENSMUSG00000002633;ENSMUSG00000002944;ENSMUSG00000003934;ENSMUSG00000004266;ENSMUSG00000004415;ENSMUSG00000005465;ENSMUSG00000005824;ENSMUSG00000006369;ENSMUSG00000006386;ENSMUSG00000006574;ENSMUSG00000007655;ENSMUSG00000008461;ENSMUSG00000011256;ENSMUSG00000014599;ENSMUSG00000015316;ENSMUSG00000015396;…
GO:0048738	cardiac muscle tissue development	5.68326e-11	ENSMUSG00000000093;ENSMUSG00000004872;ENSMUSG00000005124;ENSMUSG00000005583;ENSMUSG00000005836;ENSMUSG00000008136;ENSMUSG00000010797;ENSMUSG00000014773;ENSMUSG00000015605;ENSMUSG00000017491;ENSMUSG00000018166;ENSMUSG00000018604;ENSMUSG00000019487;ENSMUSG00000019789;ENSMUSG00000019942;ENSMUSG00000020053;ENSMUSG00000020160;ENSMUSG00000020542;ENSMUSG00000021835;ENSMUSG00000021974;ENSMUSG00000022309;…
GO:0007159	leukocyte cell-cell adhesion	6.09198e-11	ENSMUSG00000000290;ENSMUSG00000000409;ENSMUSG00000000731;ENSMUSG00000000732;ENSMUSG00000000782;ENSMUSG00000000861;ENSMUSG00000001281;ENSMUSG00000002111;ENSMUSG00000002633;ENSMUSG00000002799;ENSMUSG00000003206;ENSMUSG00000003934;ENSMUSG00000004266;ENSMUSG00000005465;ENSMUSG00000005672;ENSMUSG00000005824;ENSMUSG00000006574;ENSMUSG00000006611;ENSMUSG00000007655;ENSMUSG00000013707;ENSMUSG00000015316;…
GO:1901861	regulation of muscle tissue development	6.1295e-11	ENSMUSG00000000093;ENSMUSG00000002633;ENSMUSG00000005124;ENSMUSG00000005583;ENSMUSG00000005836;ENSMUSG00000010797;ENSMUSG00000014773;ENSMUSG00000018166;ENSMUSG00000019487;ENSMUSG00000019789;ENSMUSG00000019942;ENSMUSG00000020053;ENSMUSG00000020160;ENSMUSG00000020542;ENSMUSG00000021835;ENSMUSG00000021974;ENSMUSG00000022371;ENSMUSG00000022996;ENSMUSG00000024188;ENSMUSG00000024529;ENSMUSG00000024868;…
GO:0001817	regulation of cytokine production	6.62776e-11	ENSMUSG00000000317;ENSMUSG00000000731;ENSMUSG00000000732;ENSMUSG00000000982;ENSMUSG00000001348;ENSMUSG00000001741;ENSMUSG00000002602;ENSMUSG00000002944;ENSMUSG00000003573;ENSMUSG00000004266;ENSMUSG00000004558;ENSMUSG00000004864;ENSMUSG00000005124;ENSMUSG00000005465;ENSMUSG00000005672;ENSMUSG00000005836;ENSMUSG00000006369;ENSMUSG00000006386;ENSMUSG00000006389;ENSMUSG00000006519;ENSMUSG00000006611;…
GO:1904018	positive regulation of vasculature development	6.82753e-11	ENSMUSG00000000290;ENSMUSG00000000489;ENSMUSG00000000530;ENSMUSG00000001552;ENSMUSG00000002633;ENSMUSG00000004814;ENSMUSG00000005836;ENSMUSG00000006386;ENSMUSG00000008461;ENSMUSG00000014773;ENSMUSG00000015053;ENSMUSG00000015468;ENSMUSG00000016494;ENSMUSG00000017146;ENSMUSG00000017652;ENSMUSG00000017969;ENSMUSG00000019803;ENSMUSG00000020542;ENSMUSG00000020689;ENSMUSG00000021701;ENSMUSG00000023886;…
GO:0070663	regulation of leukocyte proliferation	6.83997e-11	ENSMUSG00000000732;ENSMUSG00000002633;ENSMUSG00000004266;ENSMUSG00000005465;ENSMUSG00000005583;ENSMUSG00000006389;ENSMUSG00000006574;ENSMUSG00000014599;ENSMUSG00000015316;ENSMUSG00000015812;ENSMUSG00000017550;ENSMUSG00000017652;ENSMUSG00000017697;ENSMUSG00000019966;ENSMUSG00000019987;ENSMUSG00000019989;ENSMUSG00000020053;ENSMUSG00000020101;ENSMUSG00000020167;ENSMUSG00000021125;ENSMUSG00000021457;…
GO:0010631	epithelial cell migration	7.72612e-11	ENSMUSG00000000290;ENSMUSG00000000392;ENSMUSG00000000489;ENSMUSG00000000530;ENSMUSG00000000753;ENSMUSG00000001552;ENSMUSG00000002633;ENSMUSG00000005583;ENSMUSG00000005672;ENSMUSG00000006386;ENSMUSG00000008461;ENSMUSG00000008601;ENSMUSG00000014813;ENSMUSG00000015053;ENSMUSG00000015605;ENSMUSG00000016128;ENSMUSG00000017652;ENSMUSG00000018500;ENSMUSG00000019803;ENSMUSG00000019929;ENSMUSG00000020053;…
GO:0007369	gastrulation	7.73303e-11	ENSMUSG00000000957;ENSMUSG00000005836;ENSMUSG00000015605;ENSMUSG00000018698;ENSMUSG00000020167;ENSMUSG00000020250;ENSMUSG00000020758;ENSMUSG00000021835;ENSMUSG00000022330;ENSMUSG00000024134;ENSMUSG00000024868;ENSMUSG00000024913;ENSMUSG00000024986;ENSMUSG00000025219;ENSMUSG00000025902;ENSMUSG00000025932;ENSMUSG00000026042;ENSMUSG00000026193;ENSMUSG00000026556;ENSMUSG00000027009;ENSMUSG00000027186;…
GO:0001701	in utero embryonic development	7.8745e-11	ENSMUSG00000000530;ENSMUSG00000002799;ENSMUSG00000003418;ENSMUSG00000003436;ENSMUSG00000005470;ENSMUSG00000005836;ENSMUSG00000010660;ENSMUSG00000010797;ENSMUSG00000011263;ENSMUSG00000014773;ENSMUSG00000015053;ENSMUSG00000015605;ENSMUSG00000015709;ENSMUSG00000017697;ENSMUSG00000018169;ENSMUSG00000018486;ENSMUSG00000018604;ENSMUSG00000019789;ENSMUSG00000019880;ENSMUSG00000019982;ENSMUSG00000020053;…
GO:0032270	positive regulation of cellular protein metabolic process	8.14813e-11	ENSMUSG00000000058;ENSMUSG00000000142;ENSMUSG00000000296;ENSMUSG00000000409;ENSMUSG00000000489;ENSMUSG00000000530;ENSMUSG00000000957;ENSMUSG00000000982;ENSMUSG00000001228;ENSMUSG00000002108;ENSMUSG00000002111;ENSMUSG00000002297;ENSMUSG00000002384;ENSMUSG00000002489;ENSMUSG00000002944;ENSMUSG00000003227;ENSMUSG00000004099;ENSMUSG00000004446;ENSMUSG00000004814;ENSMUSG00000005583;ENSMUSG00000005672;…
GO:0016202	regulation of striated muscle tissue development	8.36687e-11	ENSMUSG00000000093;ENSMUSG00000002633;ENSMUSG00000005124;ENSMUSG00000005583;ENSMUSG00000005836;ENSMUSG00000010797;ENSMUSG00000014773;ENSMUSG00000018166;ENSMUSG00000019487;ENSMUSG00000019789;ENSMUSG00000019942;ENSMUSG00000020053;ENSMUSG00000020160;ENSMUSG00000020542;ENSMUSG00000021835;ENSMUSG00000021974;ENSMUSG00000022371;ENSMUSG00000022996;ENSMUSG00000024188;ENSMUSG00000024529;ENSMUSG00000024868;…
GO:0009612	response to mechanical stimulus	8.92293e-11	ENSMUSG00000000409;ENSMUSG00000000957;ENSMUSG00000001506;ENSMUSG00000001552;ENSMUSG00000002944;ENSMUSG00000003352;ENSMUSG00000004151;ENSMUSG00000004665;ENSMUSG00000005360;ENSMUSG00000005672;ENSMUSG00000006519;ENSMUSG00000006711;ENSMUSG00000007655;ENSMUSG00000009350;ENSMUSG00000017652;ENSMUSG00000019929;ENSMUSG00000020053;ENSMUSG00000021025;ENSMUSG00000022346;ENSMUSG00000022623;ENSMUSG00000024109;…
GO:0030324	lung development	9.01301e-11	ENSMUSG00000000094;ENSMUSG00000000957;ENSMUSG00000001496;ENSMUSG00000002633;ENSMUSG00000005836;ENSMUSG00000010797;ENSMUSG00000015605;ENSMUSG00000017697;ENSMUSG00000019539;ENSMUSG00000019987;ENSMUSG00000020053;ENSMUSG00000020357;ENSMUSG00000020542;ENSMUSG00000021318;ENSMUSG00000021732;ENSMUSG00000021782;ENSMUSG00000021835;ENSMUSG00000021974;ENSMUSG00000022286;ENSMUSG00000022528;ENSMUSG00000023972;…
GO:0072091	regulation of stem cell proliferation	9.2207e-11	ENSMUSG00000002068;ENSMUSG00000002633;ENSMUSG00000006270;ENSMUSG00000006369;ENSMUSG00000006389;ENSMUSG00000010797;ENSMUSG00000018604;ENSMUSG00000019803;ENSMUSG00000019966;ENSMUSG00000020950;ENSMUSG00000021127;ENSMUSG00000021318;ENSMUSG00000021685;ENSMUSG00000021835;ENSMUSG00000021974;ENSMUSG00000022346;ENSMUSG00000022676;ENSMUSG00000024913;ENSMUSG00000024922;ENSMUSG00000025902;ENSMUSG00000026395;…
GO:0018108	peptidyl-tyrosine phosphorylation	9.26959e-11	ENSMUSG00000000058;ENSMUSG00000000409;ENSMUSG00000000489;ENSMUSG00000001583;ENSMUSG00000002602;ENSMUSG00000002944;ENSMUSG00000004266;ENSMUSG00000005672;ENSMUSG00000005958;ENSMUSG00000006386;ENSMUSG00000006435;ENSMUSG00000007655;ENSMUSG00000007888;ENSMUSG00000014361;ENSMUSG00000014402;ENSMUSG00000015599;ENSMUSG00000015947;ENSMUSG00000015950;ENSMUSG00000016526;ENSMUSG00000017652;ENSMUSG00000018166;…
GO:1901987	regulation of cell cycle phase transition	1.0173e-10	ENSMUSG00000001403;ENSMUSG00000002297;ENSMUSG00000004266;ENSMUSG00000004446;ENSMUSG00000005718;ENSMUSG00000006585;ENSMUSG00000006728;ENSMUSG00000007646;ENSMUSG00000016526;ENSMUSG00000017146;ENSMUSG00000017499;ENSMUSG00000017550;ENSMUSG00000017716;ENSMUSG00000019773;ENSMUSG00000019942;ENSMUSG00000020020;ENSMUSG00000020167;ENSMUSG00000020185;ENSMUSG00000020897;ENSMUSG00000021127;ENSMUSG00000021569;…
GO:0006996	organelle organization	1.07116e-10	ENSMUSG00000000028;ENSMUSG00000000058;ENSMUSG00000000142;ENSMUSG00000000486;ENSMUSG00000000489;ENSMUSG00000000579;ENSMUSG00000000982;ENSMUSG00000001228;ENSMUSG00000001403;ENSMUSG00000001416;ENSMUSG00000001864;ENSMUSG00000001946;ENSMUSG00000001964;ENSMUSG00000002068;ENSMUSG00000002111;ENSMUSG00000002324;ENSMUSG00000002633;ENSMUSG00000002835;ENSMUSG00000002870;ENSMUSG00000003038;ENSMUSG00000003279;…
GO:0045859	regulation of protein kinase activity	1.11074e-10	ENSMUSG00000000142;ENSMUSG00000000296;ENSMUSG00000000489;ENSMUSG00000002068;ENSMUSG00000002297;ENSMUSG00000002489;ENSMUSG00000004266;ENSMUSG00000005583;ENSMUSG00000005672;ENSMUSG00000005718;ENSMUSG00000006435;ENSMUSG00000007655;ENSMUSG00000010538;ENSMUSG00000014402;ENSMUSG00000014599;ENSMUSG00000015599;ENSMUSG00000015947;ENSMUSG00000015950;ENSMUSG00000017386;ENSMUSG00000017499;ENSMUSG00000017652;…
GO:0048546	digestive tract morphogenesis	1.11657e-10	ENSMUSG00000000782;ENSMUSG00000002633;ENSMUSG00000005958;ENSMUSG00000021318;ENSMUSG00000021732;ENSMUSG00000021835;ENSMUSG00000022510;ENSMUSG00000023991;ENSMUSG00000024134;ENSMUSG00000024985;ENSMUSG00000025902;ENSMUSG00000026556;ENSMUSG00000027833;ENSMUSG00000027996;ENSMUSG00000028023;ENSMUSG00000029026;ENSMUSG00000029231;ENSMUSG00000032327;ENSMUSG00000032387;ENSMUSG00000033006;ENSMUSG00000037171;…
GO:0051216	cartilage development	1.12631e-10	ENSMUSG00000000142;ENSMUSG00000001506;ENSMUSG00000002384;ENSMUSG00000005124;ENSMUSG00000005583;ENSMUSG00000006800;ENSMUSG00000014813;ENSMUSG00000015605;ENSMUSG00000017491;ENSMUSG00000020583;ENSMUSG00000020846;ENSMUSG00000021318;ENSMUSG00000021464;ENSMUSG00000021835;ENSMUSG00000021974;ENSMUSG00000022330;ENSMUSG00000022483;ENSMUSG00000022676;ENSMUSG00000022996;ENSMUSG00000023345;ENSMUSG00000023391;…
GO:0023052	signaling	1.35396e-10	ENSMUSG00000000058;ENSMUSG00000000093;ENSMUSG00000000142;ENSMUSG00000000214;ENSMUSG00000000290;ENSMUSG00000000296;ENSMUSG00000000359;ENSMUSG00000000409;ENSMUSG00000000489;ENSMUSG00000000530;ENSMUSG00000000531;ENSMUSG00000000560;ENSMUSG00000000579;ENSMUSG00000000632;ENSMUSG00000000732;ENSMUSG00000000782;ENSMUSG00000000957;ENSMUSG00000000982;ENSMUSG00000001281;ENSMUSG00000001496;ENSMUSG00000001506;…
GO:0021879	forebrain neuron differentiation	1.37633e-10	ENSMUSG00000001496;ENSMUSG00000015053;ENSMUSG00000020950;ENSMUSG00000021685;ENSMUSG00000021743;ENSMUSG00000022528;ENSMUSG00000022623;ENSMUSG00000023391;ENSMUSG00000024621;ENSMUSG00000025219;ENSMUSG00000025810;ENSMUSG00000025969;ENSMUSG00000026890;ENSMUSG00000028078;ENSMUSG00000028640;ENSMUSG00000029546;ENSMUSG00000029595;ENSMUSG00000029755;ENSMUSG00000031285;ENSMUSG00000031558;ENSMUSG00000033792;…
GO:0033674	positive regulation of kinase activity	1.4025e-10	ENSMUSG00000000142;ENSMUSG00000000296;ENSMUSG00000000489;ENSMUSG00000002297;ENSMUSG00000002489;ENSMUSG00000002602;ENSMUSG00000005583;ENSMUSG00000005672;ENSMUSG00000005958;ENSMUSG00000006386;ENSMUSG00000006435;ENSMUSG00000010136;ENSMUSG00000010538;ENSMUSG00000014361;ENSMUSG00000014599;ENSMUSG00000015599;ENSMUSG00000015947;ENSMUSG00000015950;ENSMUSG00000017386;ENSMUSG00000017499;ENSMUSG00000017652;…
GO:0045765	regulation of angiogenesis	1.4211e-10	ENSMUSG00000000290;ENSMUSG00000000530;ENSMUSG00000000753;ENSMUSG00000001552;ENSMUSG00000002633;ENSMUSG00000002944;ENSMUSG00000004814;ENSMUSG00000005836;ENSMUSG00000006386;ENSMUSG00000008461;ENSMUSG00000014773;ENSMUSG00000015053;ENSMUSG00000015468;ENSMUSG00000016128;ENSMUSG00000016494;ENSMUSG00000017146;ENSMUSG00000017652;ENSMUSG00000017969;ENSMUSG00000018983;ENSMUSG00000019803;ENSMUSG00000019929;…
GO:0035148	tube formation	1.46108e-10	ENSMUSG00000000247;ENSMUSG00000001504;ENSMUSG00000002633;ENSMUSG00000003227;ENSMUSG00000004872;ENSMUSG00000018486;ENSMUSG00000021048;ENSMUSG00000021732;ENSMUSG00000021835;ENSMUSG00000022144;ENSMUSG00000022286;ENSMUSG00000022623;ENSMUSG00000022995;ENSMUSG00000023972;ENSMUSG00000024176;ENSMUSG00000024795;ENSMUSG00000026029;ENSMUSG00000026556;ENSMUSG00000027070;ENSMUSG00000027315;ENSMUSG00000027547;…
GO:0018212	peptidyl-tyrosine modification	1.52677e-10	ENSMUSG00000000058;ENSMUSG00000000409;ENSMUSG00000000489;ENSMUSG00000001583;ENSMUSG00000002602;ENSMUSG00000002944;ENSMUSG00000004266;ENSMUSG00000005672;ENSMUSG00000005958;ENSMUSG00000006386;ENSMUSG00000006435;ENSMUSG00000007655;ENSMUSG00000007888;ENSMUSG00000014361;ENSMUSG00000014402;ENSMUSG00000015599;ENSMUSG00000015947;ENSMUSG00000015950;ENSMUSG00000016526;ENSMUSG00000017652;ENSMUSG00000018166;…
GO:0002685	regulation of leukocyte migration	1.99459e-10	ENSMUSG00000000731;ENSMUSG00000000982;ENSMUSG00000002111;ENSMUSG00000004814;ENSMUSG00000005465;ENSMUSG00000005824;ENSMUSG00000014599;ENSMUSG00000015316;ENSMUSG00000016024;ENSMUSG00000017697;ENSMUSG00000019966;ENSMUSG00000020682;ENSMUSG00000020689;ENSMUSG00000020717;ENSMUSG00000021702;ENSMUSG00000022221;ENSMUSG00000022548;ENSMUSG00000022659;ENSMUSG00000023078;ENSMUSG00000023992;ENSMUSG00000024397;…
GO:0042592	homeostatic process	2.01739e-10	ENSMUSG00000000058;ENSMUSG00000000214;ENSMUSG00000000409;ENSMUSG00000000682;ENSMUSG00000000753;ENSMUSG00000000982;ENSMUSG00000001247;ENSMUSG00000001348;ENSMUSG00000001403;ENSMUSG00000001416;ENSMUSG00000002068;ENSMUSG00000002108;ENSMUSG00000002111;ENSMUSG00000002289;ENSMUSG00000002384;ENSMUSG00000002489;ENSMUSG00000002602;ENSMUSG00000002944;ENSMUSG00000003352;ENSMUSG00000003657;ENSMUSG00000004113;…
GO:0021885	forebrain cell migration	2.10645e-10	ENSMUSG00000001496;ENSMUSG00000002602;ENSMUSG00000015605;ENSMUSG00000019803;ENSMUSG00000020950;ENSMUSG00000021318;ENSMUSG00000021743;ENSMUSG00000025020;ENSMUSG00000025810;ENSMUSG00000025969;ENSMUSG00000026890;ENSMUSG00000027298;ENSMUSG00000028613;ENSMUSG00000028747;ENSMUSG00000031137;ENSMUSG00000031285;ENSMUSG00000031558;ENSMUSG00000031785;ENSMUSG00000032064;ENSMUSG00000035277;ENSMUSG00000041014;…
GO:0042472	inner ear morphogenesis	2.15706e-10	ENSMUSG00000005917;ENSMUSG00000014773;ENSMUSG00000015053;ENSMUSG00000015134;ENSMUSG00000020105;ENSMUSG00000020733;ENSMUSG00000020902;ENSMUSG00000020950;ENSMUSG00000020963;ENSMUSG00000021464;ENSMUSG00000021732;ENSMUSG00000021974;ENSMUSG00000022483;ENSMUSG00000022997;ENSMUSG00000023972;ENSMUSG00000025219;ENSMUSG00000025932;ENSMUSG00000026556;ENSMUSG00000026768;ENSMUSG00000027004;ENSMUSG00000027966;…
GO:0060070	canonical Wnt signaling pathway	2.387e-10	ENSMUSG00000000142;ENSMUSG00000000782;ENSMUSG00000001506;ENSMUSG00000001964;ENSMUSG00000002633;ENSMUSG00000006800;ENSMUSG00000007655;ENSMUSG00000010797;ENSMUSG00000014329;ENSMUSG00000018486;ENSMUSG00000019880;ENSMUSG00000020135;ENSMUSG00000020140;ENSMUSG00000020733;ENSMUSG00000021318;ENSMUSG00000021464;ENSMUSG00000021732;ENSMUSG00000021974;ENSMUSG00000021986;ENSMUSG00000022150;ENSMUSG00000022346;…
GO:0050878	regulation of body fluid levels	2.4001e-10	ENSMUSG00000000489;ENSMUSG00000001247;ENSMUSG00000001930;ENSMUSG00000002108;ENSMUSG00000002602;ENSMUSG00000002633;ENSMUSG00000002944;ENSMUSG00000004266;ENSMUSG00000006369;ENSMUSG00000006389;ENSMUSG00000006435;ENSMUSG00000006488;ENSMUSG00000006519;ENSMUSG00000006567;ENSMUSG00000006574;ENSMUSG00000007655;ENSMUSG00000013629;ENSMUSG00000014361;ENSMUSG00000015605;ENSMUSG00000016494;ENSMUSG00000016942;…
GO:0044700	single organism signaling	2.42992e-10	ENSMUSG00000000058;ENSMUSG00000000093;ENSMUSG00000000142;ENSMUSG00000000214;ENSMUSG00000000290;ENSMUSG00000000296;ENSMUSG00000000359;ENSMUSG00000000409;ENSMUSG00000000489;ENSMUSG00000000530;ENSMUSG00000000531;ENSMUSG00000000560;ENSMUSG00000000579;ENSMUSG00000000632;ENSMUSG00000000732;ENSMUSG00000000782;ENSMUSG00000000957;ENSMUSG00000000982;ENSMUSG00000001281;ENSMUSG00000001496;ENSMUSG00000001506;…
GO:0000226	microtubule cytoskeleton organization	2.59987e-10	ENSMUSG00000000486;ENSMUSG00000000579;ENSMUSG00000003779;ENSMUSG00000005233;ENSMUSG00000006398;ENSMUSG00000006435;ENSMUSG00000006585;ENSMUSG00000006782;ENSMUSG00000007655;ENSMUSG00000009418;ENSMUSG00000010021;ENSMUSG00000010154;ENSMUSG00000012443;ENSMUSG00000016255;ENSMUSG00000017146;ENSMUSG00000017716;ENSMUSG00000017861;ENSMUSG00000018474;ENSMUSG00000019773;ENSMUSG00000019952;ENSMUSG00000019970;…
GO:0050795	regulation of behavior	2.97779e-10	ENSMUSG00000000489;ENSMUSG00000000982;ENSMUSG00000001741;ENSMUSG00000002111;ENSMUSG00000002489;ENSMUSG00000002633;ENSMUSG00000005583;ENSMUSG00000005824;ENSMUSG00000014599;ENSMUSG00000015316;ENSMUSG00000016024;ENSMUSG00000017697;ENSMUSG00000020178;ENSMUSG00000020682;ENSMUSG00000021702;ENSMUSG00000021732;ENSMUSG00000021743;ENSMUSG00000021904;ENSMUSG00000022623;ENSMUSG00000022676;ENSMUSG00000022885;…
GO:0044238	primary metabolic process	3.01904e-10	ENSMUSG00000000028;ENSMUSG00000000058;ENSMUSG00000000093;ENSMUSG00000000094;ENSMUSG00000000142;ENSMUSG00000000214;ENSMUSG00000000247;ENSMUSG00000000290;ENSMUSG00000000296;ENSMUSG00000000317;ENSMUSG00000000392;ENSMUSG00000000409;ENSMUSG00000000489;ENSMUSG00000000530;ENSMUSG00000000579;ENSMUSG00000000581;ENSMUSG00000000731;ENSMUSG00000000732;ENSMUSG00000000753;ENSMUSG00000000782;ENSMUSG00000000861;…
USG00000082101;ENSMUSG00000082229;ENSMUSG00000084128;ENSMUSG00000085795;ENSMUSG00000087141;ENSMUSG00000087408;ENSMUSG00000089756;ENSMUSG00000089922;ENSMUSG00000090124;ENSMUSG00000090125;ENSMUSG00000090137;ENSMUSG00000090231;ENSMUSG00000090486;ENSMUSG00000090641;ENSMUSG00000090698;ENSMUSG00000091183;ENSMUSG00000091387;ENSMUSG00000091405;ENSMUSG00000091537;ENSMUSG00000091625;ENSMUSG00000091722;ENSM…
GO:1902533	positive regulation of intracellular signal transduction	3.28548e-10	ENSMUSG00000000058;ENSMUSG00000000296;ENSMUSG00000000409;ENSMUSG00000000489;ENSMUSG00000000982;ENSMUSG00000001930;ENSMUSG00000002111;ENSMUSG00000002489;ENSMUSG00000002602;ENSMUSG00000002944;ENSMUSG00000003227;ENSMUSG00000004266;ENSMUSG00000004446;ENSMUSG00000004814;ENSMUSG00000005583;ENSMUSG00000005672;ENSMUSG00000005824;ENSMUSG00000006386;ENSMUSG00000006488;ENSMUSG00000006575;ENSMUSG00000007655;…
GO:0001708	cell fate specification	3.36669e-10	ENSMUSG00000000093;ENSMUSG00000000094;ENSMUSG00000002633;ENSMUSG00000014773;ENSMUSG00000018604;ENSMUSG00000021318;ENSMUSG00000024134;ENSMUSG00000024868;ENSMUSG00000025902;ENSMUSG00000025932;ENSMUSG00000026934;ENSMUSG00000027434;ENSMUSG00000027868;ENSMUSG00000027996;ENSMUSG00000028266;ENSMUSG00000028681;ENSMUSG00000030507;ENSMUSG00000031241;ENSMUSG00000031965;ENSMUSG00000032446;ENSMUSG00000035033;…
GO:0043542	endothelial cell migration	3.66089e-10	ENSMUSG00000000290;ENSMUSG00000000392;ENSMUSG00000000489;ENSMUSG00000000530;ENSMUSG00000000753;ENSMUSG00000001552;ENSMUSG00000002633;ENSMUSG00000005583;ENSMUSG00000006386;ENSMUSG00000008461;ENSMUSG00000014813;ENSMUSG00000015053;ENSMUSG00000015605;ENSMUSG00000016128;ENSMUSG00000017652;ENSMUSG00000018500;ENSMUSG00000019803;ENSMUSG00000019929;ENSMUSG00000020053;ENSMUSG00000020357;ENSMUSG00000020689;…
GO:0008015	blood circulation	3.73774e-10	ENSMUSG00000000093;ENSMUSG00000000214;ENSMUSG00000000530;ENSMUSG00000001496;ENSMUSG00000001552;ENSMUSG00000001865;ENSMUSG00000002944;ENSMUSG00000004113;ENSMUSG00000005611;ENSMUSG00000006519;ENSMUSG00000007655;ENSMUSG00000009545;ENSMUSG00000010066;ENSMUSG00000014773;ENSMUSG00000014813;ENSMUSG00000014859;ENSMUSG00000016087;ENSMUSG00000016494;ENSMUSG00000017697;ENSMUSG00000018500;ENSMUSG00000019789;…
GO:0002683	negative regulation of immune system process	3.77696e-10	ENSMUSG00000000982;ENSMUSG00000002108;ENSMUSG00000002111;ENSMUSG00000002602;ENSMUSG00000002633;ENSMUSG00000004266;ENSMUSG00000005465;ENSMUSG00000006611;ENSMUSG00000013707;ENSMUSG00000014361;ENSMUSG00000014773;ENSMUSG00000015053;ENSMUSG00000015316;ENSMUSG00000015812;ENSMUSG00000016757;ENSMUSG00000017697;ENSMUSG00000019966;ENSMUSG00000019987;ENSMUSG00000019989;ENSMUSG00000020053;ENSMUSG00000020101;…
GO:0061333	renal tubule morphogenesis	4.11067e-10	ENSMUSG00000001504;ENSMUSG00000002633;ENSMUSG00000004231;ENSMUSG00000005583;ENSMUSG00000018486;ENSMUSG00000018698;ENSMUSG00000020140;ENSMUSG00000021318;ENSMUSG00000021835;ENSMUSG00000022144;ENSMUSG00000022346;ENSMUSG00000022528;ENSMUSG00000022997;ENSMUSG00000024134;ENSMUSG00000024176;ENSMUSG00000025219;ENSMUSG00000025932;ENSMUSG00000027840;ENSMUSG00000028988;ENSMUSG00000031734;ENSMUSG00000033227;…
GO:0048545	response to steroid hormone	4.26377e-10	ENSMUSG00000000214;ENSMUSG00000000753;ENSMUSG00000000957;ENSMUSG00000001506;ENSMUSG00000002108;ENSMUSG00000004113;ENSMUSG00000004446;ENSMUSG00000005718;ENSMUSG00000005836;ENSMUSG00000006386;ENSMUSG00000006519;ENSMUSG00000006728;ENSMUSG00000007655;ENSMUSG00000013629;ENSMUSG00000014813;ENSMUSG00000015709;ENSMUSG00000015812;ENSMUSG00000017146;ENSMUSG00000019943;ENSMUSG00000019970;ENSMUSG00000019987;…
GO:0044786	cell cycle DNA replication	4.48435e-10	ENSMUSG00000000028;ENSMUSG00000002297;ENSMUSG00000002870;ENSMUSG00000005410;ENSMUSG00000006585;ENSMUSG00000006678;ENSMUSG00000006715;ENSMUSG00000017550;ENSMUSG00000019773;ENSMUSG00000020185;ENSMUSG00000022673;ENSMUSG00000026355;ENSMUSG00000027342;ENSMUSG00000027454;ENSMUSG00000029283;ENSMUSG00000029521;ENSMUSG00000029730;ENSMUSG00000031669;ENSMUSG00000036875;ENSMUSG00000041859;ENSMUSG00000046101;…
GO:0048706	embryonic skeletal system development	5.37992e-10	ENSMUSG00000000957;ENSMUSG00000001506;ENSMUSG00000002633;ENSMUSG00000005583;ENSMUSG00000006800;ENSMUSG00000014030;ENSMUSG00000014603;ENSMUSG00000018486;ENSMUSG00000018698;ENSMUSG00000021318;ENSMUSG00000021835;ENSMUSG00000021974;ENSMUSG00000022286;ENSMUSG00000022330;ENSMUSG00000022483;ENSMUSG00000023391;ENSMUSG00000024134;ENSMUSG00000024713;ENSMUSG00000024990;ENSMUSG00000025219;ENSMUSG00000025932;…
GO:0090183	regulation of kidney development	5.39933e-10	ENSMUSG00000000489;ENSMUSG00000002633;ENSMUSG00000018486;ENSMUSG00000018698;ENSMUSG00000020689;ENSMUSG00000021835;ENSMUSG00000022144;ENSMUSG00000022346;ENSMUSG00000024134;ENSMUSG00000024176;ENSMUSG00000027840;ENSMUSG00000027947;ENSMUSG00000029086;ENSMUSG00000031616;ENSMUSG00000032006;ENSMUSG00000034460;ENSMUSG00000036856;ENSMUSG00000038418;ENSMUSG00000040552;ENSMUSG00000048387;ENSMUSG00000048616;…
GO:0007154	cell communication	6.06844e-10	ENSMUSG00000000058;ENSMUSG00000000093;ENSMUSG00000000142;ENSMUSG00000000214;ENSMUSG00000000290;ENSMUSG00000000296;ENSMUSG00000000359;ENSMUSG00000000409;ENSMUSG00000000489;ENSMUSG00000000530;ENSMUSG00000000531;ENSMUSG00000000560;ENSMUSG00000000579;ENSMUSG00000000632;ENSMUSG00000000732;ENSMUSG00000000782;ENSMUSG00000000957;ENSMUSG00000000982;ENSMUSG00000001281;ENSMUSG00000001496;ENSMUSG00000001506;…
GO:0097529	myeloid leukocyte migration	6.90555e-10	ENSMUSG00000000489;ENSMUSG00000000982;ENSMUSG00000002111;ENSMUSG00000004814;ENSMUSG00000005672;ENSMUSG00000011008;ENSMUSG00000014599;ENSMUSG00000015316;ENSMUSG00000016024;ENSMUSG00000019122;ENSMUSG00000019278;ENSMUSG00000020682;ENSMUSG00000020717;ENSMUSG00000021194;ENSMUSG00000021457;ENSMUSG00000021702;ENSMUSG00000023078;ENSMUSG00000023992;ENSMUSG00000024397;ENSMUSG00000024621;ENSMUSG00000025804;…
GO:0001838	embryonic epithelial tube formation	7.00794e-10	ENSMUSG00000000247;ENSMUSG00000001504;ENSMUSG00000002633;ENSMUSG00000004872;ENSMUSG00000018486;ENSMUSG00000021048;ENSMUSG00000021835;ENSMUSG00000022144;ENSMUSG00000022286;ENSMUSG00000022623;ENSMUSG00000022995;ENSMUSG00000023972;ENSMUSG00000024176;ENSMUSG00000024795;ENSMUSG00000026029;ENSMUSG00000026556;ENSMUSG00000027070;ENSMUSG00000027315;ENSMUSG00000027547;ENSMUSG00000027996;ENSMUSG00000028266;…
GO:0072080	nephron tubule development	7.22626e-10	ENSMUSG00000001504;ENSMUSG00000002633;ENSMUSG00000004231;ENSMUSG00000005583;ENSMUSG00000014773;ENSMUSG00000018486;ENSMUSG00000018698;ENSMUSG00000021318;ENSMUSG00000021835;ENSMUSG00000022144;ENSMUSG00000022346;ENSMUSG00000022528;ENSMUSG00000022997;ENSMUSG00000024134;ENSMUSG00000024176;ENSMUSG00000025219;ENSMUSG00000025927;ENSMUSG00000025932;ENSMUSG00000027840;ENSMUSG00000028988;ENSMUSG00000029086;…
GO:0065003	macromolecular complex assembly	7.51658e-10	ENSMUSG00000000028;ENSMUSG00000000486;ENSMUSG00000001403;ENSMUSG00000001416;ENSMUSG00000001918;ENSMUSG00000001946;ENSMUSG00000002489;ENSMUSG00000002578;ENSMUSG00000002835;ENSMUSG00000002870;ENSMUSG00000002944;ENSMUSG00000004446;ENSMUSG00000004814;ENSMUSG00000005410;ENSMUSG00000005470;ENSMUSG00000005510;ENSMUSG00000005718;ENSMUSG00000006398;ENSMUSG00000006519;ENSMUSG00000006585;ENSMUSG00000006715;…
GO:0061326	renal tubule development	7.88822e-10	ENSMUSG00000001504;ENSMUSG00000002633;ENSMUSG00000004231;ENSMUSG00000005583;ENSMUSG00000014773;ENSMUSG00000018486;ENSMUSG00000018698;ENSMUSG00000020140;ENSMUSG00000021318;ENSMUSG00000021835;ENSMUSG00000022144;ENSMUSG00000022346;ENSMUSG00000022528;ENSMUSG00000022997;ENSMUSG00000024134;ENSMUSG00000024176;ENSMUSG00000025219;ENSMUSG00000025927;ENSMUSG00000025932;ENSMUSG00000027840;ENSMUSG00000028988;…
GO:0032944	regulation of mononuclear cell proliferation	8.08252e-10	ENSMUSG00000000732;ENSMUSG00000002633;ENSMUSG00000004266;ENSMUSG00000005465;ENSMUSG00000005583;ENSMUSG00000006389;ENSMUSG00000006574;ENSMUSG00000014599;ENSMUSG00000015316;ENSMUSG00000015812;ENSMUSG00000017550;ENSMUSG00000017652;ENSMUSG00000017697;ENSMUSG00000019987;ENSMUSG00000020053;ENSMUSG00000020101;ENSMUSG00000020167;ENSMUSG00000021125;ENSMUSG00000021457;ENSMUSG00000021732;ENSMUSG00000021782;…
GO:0048736	appendage development	8.36317e-10	ENSMUSG00000000093;ENSMUSG00000000094;ENSMUSG00000002633;ENSMUSG00000004885;ENSMUSG00000014603;ENSMUSG00000017491;ENSMUSG00000018604;ENSMUSG00000019880;ENSMUSG00000020758;ENSMUSG00000021136;ENSMUSG00000021318;ENSMUSG00000021464;ENSMUSG00000021732;ENSMUSG00000021835;ENSMUSG00000021974;ENSMUSG00000022286;ENSMUSG00000022330;ENSMUSG00000022483;ENSMUSG00000022510;ENSMUSG00000024247;ENSMUSG00000024598;…
GO:0060173	limb development	8.36317e-10	ENSMUSG00000000093;ENSMUSG00000000094;ENSMUSG00000002633;ENSMUSG00000004885;ENSMUSG00000014603;ENSMUSG00000017491;ENSMUSG00000018604;ENSMUSG00000019880;ENSMUSG00000020758;ENSMUSG00000021136;ENSMUSG00000021318;ENSMUSG00000021464;ENSMUSG00000021732;ENSMUSG00000021835;ENSMUSG00000021974;ENSMUSG00000022286;ENSMUSG00000022330;ENSMUSG00000022483;ENSMUSG00000022510;ENSMUSG00000024247;ENSMUSG00000024598;…
GO:0090184	positive regulation of kidney development	8.9709e-10	ENSMUSG00000000489;ENSMUSG00000002633;ENSMUSG00000018698;ENSMUSG00000020689;ENSMUSG00000021835;ENSMUSG00000022144;ENSMUSG00000022346;ENSMUSG00000024176;ENSMUSG00000027840;ENSMUSG00000027947;ENSMUSG00000029086;ENSMUSG00000031616;ENSMUSG00000032006;ENSMUSG00000034460;ENSMUSG00000036856;ENSMUSG00000038418;ENSMUSG00000040552;ENSMUSG00000048616;ENSMUSG00000050966;ENSMUSG00000051367;ENSMUSG00000067001;…
GO:0072175	epithelial tube formation	9.33237e-10	ENSMUSG00000000247;ENSMUSG00000001504;ENSMUSG00000002633;ENSMUSG00000004872;ENSMUSG00000018486;ENSMUSG00000021048;ENSMUSG00000021835;ENSMUSG00000022144;ENSMUSG00000022286;ENSMUSG00000022623;ENSMUSG00000022995;ENSMUSG00000023972;ENSMUSG00000024176;ENSMUSG00000024795;ENSMUSG00000026029;ENSMUSG00000026556;ENSMUSG00000027070;ENSMUSG00000027315;ENSMUSG00000027547;ENSMUSG00000027996;ENSMUSG00000028266;…
GO:0007178	transmembrane receptor protein serine/threonine kinase signaling pathway	9.36044e-10	ENSMUSG00000000058;ENSMUSG00000000530;ENSMUSG00000001496;ENSMUSG00000002111;ENSMUSG00000002384;ENSMUSG00000005836;ENSMUSG00000006611;ENSMUSG00000006711;ENSMUSG00000007655;ENSMUSG00000016942;ENSMUSG00000018401;ENSMUSG00000020101;ENSMUSG00000020542;ENSMUSG00000021464;ENSMUSG00000021732;ENSMUSG00000021765;ENSMUSG00000021835;ENSMUSG00000021974;ENSMUSG00000022144;ENSMUSG00000022150;ENSMUSG00000022245;…
GO:0061053	somite development	9.52783e-10	ENSMUSG00000000142;ENSMUSG00000001493;ENSMUSG00000002633;ENSMUSG00000003436;ENSMUSG00000004872;ENSMUSG00000014773;ENSMUSG00000018698;ENSMUSG00000021048;ENSMUSG00000021464;ENSMUSG00000022997;ENSMUSG00000024868;ENSMUSG00000025491;ENSMUSG00000026640;ENSMUSG00000027004;ENSMUSG00000027985;ENSMUSG00000027996;ENSMUSG00000028780;ENSMUSG00000028933;ENSMUSG00000030117;ENSMUSG00000034460;ENSMUSG00000036422;…
GO:0030111	regulation of Wnt signaling pathway	9.52811e-10	ENSMUSG00000000142;ENSMUSG00000001506;ENSMUSG00000001964;ENSMUSG00000002633;ENSMUSG00000005124;ENSMUSG00000006800;ENSMUSG00000007655;ENSMUSG00000014329;ENSMUSG00000019880;ENSMUSG00000020135;ENSMUSG00000020140;ENSMUSG00000020176;ENSMUSG00000020218;ENSMUSG00000020566;ENSMUSG00000020733;ENSMUSG00000021318;ENSMUSG00000021381;ENSMUSG00000021464;ENSMUSG00000021697;ENSMUSG00000021732;ENSMUSG00000021974;…
GO:0072009	nephron epithelium development	9.65228e-10	ENSMUSG00000001504;ENSMUSG00000002633;ENSMUSG00000004231;ENSMUSG00000005583;ENSMUSG00000014773;ENSMUSG00000016494;ENSMUSG00000018486;ENSMUSG00000018698;ENSMUSG00000020717;ENSMUSG00000021318;ENSMUSG00000021835;ENSMUSG00000022144;ENSMUSG00000022346;ENSMUSG00000022528;ENSMUSG00000022997;ENSMUSG00000024134;ENSMUSG00000024176;ENSMUSG00000025219;ENSMUSG00000025927;ENSMUSG00000025932;ENSMUSG00000027840;…
GO:0001764	neuron migration	9.73043e-10	ENSMUSG00000001496;ENSMUSG00000002602;ENSMUSG00000005583;ENSMUSG00000006270;ENSMUSG00000006711;ENSMUSG00000009418;ENSMUSG00000015053;ENSMUSG00000015605;ENSMUSG00000015812;ENSMUSG00000018698;ENSMUSG00000020902;ENSMUSG00000020950;ENSMUSG00000021743;ENSMUSG00000022678;ENSMUSG00000023473;ENSMUSG00000024366;ENSMUSG00000024795;ENSMUSG00000025810;ENSMUSG00000025969;ENSMUSG00000026043;ENSMUSG00000026072;…
GO:0097305	response to alcohol	9.99565e-10	ENSMUSG00000000214;ENSMUSG00000000753;ENSMUSG00000000982;ENSMUSG00000001506;ENSMUSG00000001552;ENSMUSG00000002111;ENSMUSG00000002458;ENSMUSG00000002633;ENSMUSG00000004113;ENSMUSG00000004446;ENSMUSG00000004651;ENSMUSG00000005718;ENSMUSG00000006519;ENSMUSG00000006728;ENSMUSG00000013629;ENSMUSG00000014813;ENSMUSG00000015709;ENSMUSG00000015766;ENSMUSG00000015812;ENSMUSG00000017146;ENSMUSG00000018566;…
GO:0009725	response to hormone	1.03062e-09	ENSMUSG00000000058;ENSMUSG00000000214;ENSMUSG00000000753;ENSMUSG00000000957;ENSMUSG00000001496;ENSMUSG00000001506;ENSMUSG00000002108;ENSMUSG00000003206;ENSMUSG00000004113;ENSMUSG00000004446;ENSMUSG00000005057;ENSMUSG00000005583;ENSMUSG00000005672;ENSMUSG00000005718;ENSMUSG00000005836;ENSMUSG00000006386;ENSMUSG00000006519;ENSMUSG00000006728;ENSMUSG00000007655;ENSMUSG00000008136;ENSMUSG00000010660;…
GO:0060021	palate development	1.10858e-09	ENSMUSG00000000093;ENSMUSG00000002633;ENSMUSG00000002799;ENSMUSG00000005583;ENSMUSG00000005958;ENSMUSG00000006270;ENSMUSG00000018486;ENSMUSG00000018604;ENSMUSG00000021318;ENSMUSG00000022330;ENSMUSG00000022483;ENSMUSG00000022676;ENSMUSG00000023903;ENSMUSG00000024247;ENSMUSG00000025930;ENSMUSG00000026638;ENSMUSG00000026971;ENSMUSG00000027777;ENSMUSG00000028664;ENSMUSG00000029231;ENSMUSG00000029754;…
GO:0006270	DNA replication initiation	1.17533e-09	ENSMUSG00000000028;ENSMUSG00000002068;ENSMUSG00000002870;ENSMUSG00000005410;ENSMUSG00000006585;ENSMUSG00000006678;ENSMUSG00000017499;ENSMUSG00000022673;ENSMUSG00000024833;ENSMUSG00000025358;ENSMUSG00000026355;ENSMUSG00000026669;ENSMUSG00000028212;ENSMUSG00000028587;ENSMUSG00000029730;ENSMUSG00000031669;ENSMUSG00000041859;ENSMUSG00000046101;ENSMUSG00000046591
GO:0048640	negative regulation of developmental growth	1.35246e-09	ENSMUSG00000000861;ENSMUSG00000001627;ENSMUSG00000006711;ENSMUSG00000018849;ENSMUSG00000020027;ENSMUSG00000020160;ENSMUSG00000020303;ENSMUSG00000020838;ENSMUSG00000020902;ENSMUSG00000021835;ENSMUSG00000021904;ENSMUSG00000024985;ENSMUSG00000024990;ENSMUSG00000025020;ENSMUSG00000025810;ENSMUSG00000026100;ENSMUSG00000026360;ENSMUSG00000027200;ENSMUSG00000027356;ENSMUSG00000027996;ENSMUSG00000028289;…
GO:0021871	forebrain regionalization	1.41846e-09	ENSMUSG00000000247;ENSMUSG00000001496;ENSMUSG00000002633;ENSMUSG00000018698;ENSMUSG00000021318;ENSMUSG00000021743;ENSMUSG00000021835;ENSMUSG00000022997;ENSMUSG00000025219;ENSMUSG00000027840;ENSMUSG00000029697;ENSMUSG00000031785;ENSMUSG00000032446;ENSMUSG00000033726;ENSMUSG00000035946;ENSMUSG00000038805;ENSMUSG00000043969
GO:0035107	appendage morphogenesis	1.42493e-09	ENSMUSG00000000093;ENSMUSG00000000094;ENSMUSG00000002633;ENSMUSG00000004885;ENSMUSG00000014603;ENSMUSG00000017491;ENSMUSG00000018604;ENSMUSG00000021318;ENSMUSG00000021464;ENSMUSG00000021732;ENSMUSG00000021835;ENSMUSG00000021974;ENSMUSG00000022286;ENSMUSG00000022330;ENSMUSG00000022483;ENSMUSG00000022510;ENSMUSG00000024247;ENSMUSG00000024598;ENSMUSG00000024713;ENSMUSG00000024868;ENSMUSG00000024913;…
GO:0035108	limb morphogenesis	1.42493e-09	ENSMUSG00000000093;ENSMUSG00000000094;ENSMUSG00000002633;ENSMUSG00000004885;ENSMUSG00000014603;ENSMUSG00000017491;ENSMUSG00000018604;ENSMUSG00000021318;ENSMUSG00000021464;ENSMUSG00000021732;ENSMUSG00000021835;ENSMUSG00000021974;ENSMUSG00000022286;ENSMUSG00000022330;ENSMUSG00000022483;ENSMUSG00000022510;ENSMUSG00000024247;ENSMUSG00000024598;ENSMUSG00000024713;ENSMUSG00000024868;ENSMUSG00000024913;…
GO:0001649	osteoblast differentiation	1.42569e-09	ENSMUSG00000000142;ENSMUSG00000000982;ENSMUSG00000001506;ENSMUSG00000002633;ENSMUSG00000005124;ENSMUSG00000005583;ENSMUSG00000007805;ENSMUSG00000007872;ENSMUSG00000008136;ENSMUSG00000016559;ENSMUSG00000019773;ENSMUSG00000020053;ENSMUSG00000020427;ENSMUSG00000021131;ENSMUSG00000021136;ENSMUSG00000021318;ENSMUSG00000021835;ENSMUSG00000021974;ENSMUSG00000022510;ENSMUSG00000022676;ENSMUSG00000022996;…
GO:1903037	regulation of leukocyte cell-cell adhesion	1.43674e-09	ENSMUSG00000000409;ENSMUSG00000000732;ENSMUSG00000000782;ENSMUSG00000002633;ENSMUSG00000003934;ENSMUSG00000004266;ENSMUSG00000005465;ENSMUSG00000005824;ENSMUSG00000006574;ENSMUSG00000006611;ENSMUSG00000007655;ENSMUSG00000013707;ENSMUSG00000015316;ENSMUSG00000015396;ENSMUSG00000015812;ENSMUSG00000017697;ENSMUSG00000019982;ENSMUSG00000019987;ENSMUSG00000020053;ENSMUSG00000020101;ENSMUSG00000020178;…
GO:0045653	negative regulation of megakaryocyte differentiation	1.49191e-09	ENSMUSG00000029373;ENSMUSG00000060093;ENSMUSG00000060639;ENSMUSG00000060678;ENSMUSG00000060981;ENSMUSG00000061482;ENSMUSG00000064288;ENSMUSG00000067455;ENSMUSG00000069266;ENSMUSG00000069274;ENSMUSG00000069305;ENSMUSG00000069306;ENSMUSG00000091405;ENSMUSG00000096010
GO:0006281	DNA repair	1.51073e-09	ENSMUSG00000000028;ENSMUSG00000000142;ENSMUSG00000001228;ENSMUSG00000001517;ENSMUSG00000002324;ENSMUSG00000002835;ENSMUSG00000002870;ENSMUSG00000005370;ENSMUSG00000005410;ENSMUSG00000006678;ENSMUSG00000007080;ENSMUSG00000007646;ENSMUSG00000009628;ENSMUSG00000010154;ENSMUSG00000010461;ENSMUSG00000012483;ENSMUSG00000017146;ENSMUSG00000017897;ENSMUSG00000020974;ENSMUSG00000021098;ENSMUSG00000021377;…
GO:0048844	artery morphogenesis	1.60718e-09	ENSMUSG00000000093;ENSMUSG00000000530;ENSMUSG00000015468;ENSMUSG00000015605;ENSMUSG00000019789;ENSMUSG00000020542;ENSMUSG00000021835;ENSMUSG00000022528;ENSMUSG00000025219;ENSMUSG00000025810;ENSMUSG00000025927;ENSMUSG00000025932;ENSMUSG00000026043;ENSMUSG00000026814;ENSMUSG00000027070;ENSMUSG00000027314;ENSMUSG00000029710;ENSMUSG00000030022;ENSMUSG00000031613;ENSMUSG00000032327;ENSMUSG00000033837;…
GO:2000179	positive regulation of neural precursor cell proliferation	1.60718e-09	ENSMUSG00000000247;ENSMUSG00000002633;ENSMUSG00000004891;ENSMUSG00000018698;ENSMUSG00000019803;ENSMUSG00000020053;ENSMUSG00000020950;ENSMUSG00000021318;ENSMUSG00000021685;ENSMUSG00000025407;ENSMUSG00000027070;ENSMUSG00000027239;ENSMUSG00000027314;ENSMUSG00000029595;ENSMUSG00000031520;ENSMUSG00000031785;ENSMUSG00000033006;ENSMUSG00000033031;ENSMUSG00000033952;ENSMUSG00000038119;ENSMUSG00000039834;…
GO:0022612	gland morphogenesis	1.63586e-09	ENSMUSG00000000093;ENSMUSG00000002633;ENSMUSG00000003227;ENSMUSG00000003644;ENSMUSG00000004872;ENSMUSG00000006800;ENSMUSG00000007655;ENSMUSG00000014599;ENSMUSG00000017724;ENSMUSG00000018604;ENSMUSG00000019987;ENSMUSG00000020053;ENSMUSG00000020733;ENSMUSG00000020902;ENSMUSG00000021318;ENSMUSG00000021732;ENSMUSG00000021822;ENSMUSG00000021835;ENSMUSG00000022479;ENSMUSG00000022510;ENSMUSG00000022676;…
GO:0070486	leukocyte aggregation	1.67063e-09	ENSMUSG00000000409;ENSMUSG00000000731;ENSMUSG00000000732;ENSMUSG00000000782;ENSMUSG00000000861;ENSMUSG00000002111;ENSMUSG00000002633;ENSMUSG00000002799;ENSMUSG00000003206;ENSMUSG00000003934;ENSMUSG00000004266;ENSMUSG00000005465;ENSMUSG00000005672;ENSMUSG00000005824;ENSMUSG00000006574;ENSMUSG00000006611;ENSMUSG00000007655;ENSMUSG00000013707;ENSMUSG00000015316;ENSMUSG00000015396;ENSMUSG00000015605;…
GO:1901701	cellular response to oxygen-containing compound	1.73271e-09	ENSMUSG00000000058;ENSMUSG00000000214;ENSMUSG00000000753;ENSMUSG00000000982;ENSMUSG00000001506;ENSMUSG00000001552;ENSMUSG00000002108;ENSMUSG00000002111;ENSMUSG00000002489;ENSMUSG00000002602;ENSMUSG00000002944;ENSMUSG00000004099;ENSMUSG00000004864;ENSMUSG00000005057;ENSMUSG00000005148;ENSMUSG00000005360;ENSMUSG00000005373;ENSMUSG00000005583;ENSMUSG00000005718;ENSMUSG00000006435;ENSMUSG00000006519;…
GO:0045995	regulation of embryonic development	1.74851e-09	ENSMUSG00000000093;ENSMUSG00000002633;ENSMUSG00000004872;ENSMUSG00000010797;ENSMUSG00000014773;ENSMUSG00000015053;ENSMUSG00000018698;ENSMUSG00000019846;ENSMUSG00000020053;ENSMUSG00000021318;ENSMUSG00000021835;ENSMUSG00000022144;ENSMUSG00000022330;ENSMUSG00000022528;ENSMUSG00000022997;ENSMUSG00000023972;ENSMUSG00000024868;ENSMUSG00000025902;ENSMUSG00000026042;ENSMUSG00000026556;ENSMUSG00000027840;…
GO:0031346	positive regulation of cell projection organization	1.75062e-09	ENSMUSG00000000579;ENSMUSG00000000753;ENSMUSG00000000861;ENSMUSG00000002274;ENSMUSG00000002489;ENSMUSG00000004885;ENSMUSG00000005672;ENSMUSG00000006435;ENSMUSG00000015605;ENSMUSG00000015766;ENSMUSG00000018507;ENSMUSG00000019970;ENSMUSG00000020211;ENSMUSG00000020333;ENSMUSG00000020902;ENSMUSG00000021118;ENSMUSG00000021464;ENSMUSG00000021782;ENSMUSG00000021835;ENSMUSG00000022055;ENSMUSG00000022425;…
GO:0006807	nitrogen compound metabolic process	1.78429e-09	ENSMUSG00000000028;ENSMUSG00000000093;ENSMUSG00000000094;ENSMUSG00000000142;ENSMUSG00000000214;ENSMUSG00000000247;ENSMUSG00000000290;ENSMUSG00000000308;ENSMUSG00000000317;ENSMUSG00000000489;ENSMUSG00000000530;ENSMUSG00000000581;ENSMUSG00000000731;ENSMUSG00000000732;ENSMUSG00000000782;ENSMUSG00000000861;ENSMUSG00000000982;ENSMUSG00000001120;ENSMUSG00000001228;ENSMUSG00000001348;ENSMUSG00000001416;…
GO:0007498	mesoderm development	1.80684e-09	ENSMUSG00000000247;ENSMUSG00000002633;ENSMUSG00000003436;ENSMUSG00000015605;ENSMUSG00000018604;ENSMUSG00000018698;ENSMUSG00000020250;ENSMUSG00000020758;ENSMUSG00000021127;ENSMUSG00000021835;ENSMUSG00000022510;ENSMUSG00000024134;ENSMUSG00000024868;ENSMUSG00000024922;ENSMUSG00000025219;ENSMUSG00000025932;ENSMUSG00000027985;ENSMUSG00000027996;ENSMUSG00000028341;ENSMUSG00000028717;ENSMUSG00000030117;…
GO:0040008	regulation of growth	1.9046e-09	ENSMUSG00000000093;ENSMUSG00000000530;ENSMUSG00000000861;ENSMUSG00000000957;ENSMUSG00000001583;ENSMUSG00000001627;ENSMUSG00000004885;ENSMUSG00000005124;ENSMUSG00000005510;ENSMUSG00000005583;ENSMUSG00000005836;ENSMUSG00000006519;ENSMUSG00000006711;ENSMUSG00000006728;ENSMUSG00000010066;ENSMUSG00000010797;ENSMUSG00000014402;ENSMUSG00000014599;ENSMUSG00000014773;ENSMUSG00000015605;ENSMUSG00000016559;…
GO:0071772	response to BMP	1.97583e-09	ENSMUSG00000000530;ENSMUSG00000002384;ENSMUSG00000005836;ENSMUSG00000006611;ENSMUSG00000007655;ENSMUSG00000016942;ENSMUSG00000020101;ENSMUSG00000021464;ENSMUSG00000021765;ENSMUSG00000021835;ENSMUSG00000022245;ENSMUSG00000022483;ENSMUSG00000022528;ENSMUSG00000022997;ENSMUSG00000024232;ENSMUSG00000024868;ENSMUSG00000024985;ENSMUSG00000025927;ENSMUSG00000026814;ENSMUSG00000027070;ENSMUSG00000027315;…
GO:0071773	cellular response to BMP stimulus	1.97583e-09	ENSMUSG00000000530;ENSMUSG00000002384;ENSMUSG00000005836;ENSMUSG00000006611;ENSMUSG00000007655;ENSMUSG00000016942;ENSMUSG00000020101;ENSMUSG00000021464;ENSMUSG00000021765;ENSMUSG00000021835;ENSMUSG00000022245;ENSMUSG00000022483;ENSMUSG00000022528;ENSMUSG00000022997;ENSMUSG00000024232;ENSMUSG00000024868;ENSMUSG00000024985;ENSMUSG00000025927;ENSMUSG00000026814;ENSMUSG00000027070;ENSMUSG00000027315;…
GO:0050921	positive regulation of chemotaxis	2.05765e-09	ENSMUSG00000000489;ENSMUSG00000000982;ENSMUSG00000001741;ENSMUSG00000002111;ENSMUSG00000002489;ENSMUSG00000002633;ENSMUSG00000005824;ENSMUSG00000014599;ENSMUSG00000015316;ENSMUSG00000016024;ENSMUSG00000021702;ENSMUSG00000021732;ENSMUSG00000022676;ENSMUSG00000023078;ENSMUSG00000023886;ENSMUSG00000023992;ENSMUSG00000024397;ENSMUSG00000024621;ENSMUSG00000025804;ENSMUSG00000025810;ENSMUSG00000026100;…
GO:0006336	DNA replication-independent nucleosome assembly	2.12908e-09	ENSMUSG00000005470;ENSMUSG00000021391;ENSMUSG00000022978;ENSMUSG00000028693;ENSMUSG00000060093;ENSMUSG00000060639;ENSMUSG00000060678;ENSMUSG00000060981;ENSMUSG00000061482;ENSMUSG00000064288;ENSMUSG00000067455;ENSMUSG00000069266;ENSMUSG00000069274;ENSMUSG00000069305;ENSMUSG00000069306;ENSMUSG00000072980;ENSMUSG00000091405;ENSMUSG00000096010
GO:0034724	DNA replication-independent nucleosome organization	2.12908e-09	ENSMUSG00000005470;ENSMUSG00000021391;ENSMUSG00000022978;ENSMUSG00000028693;ENSMUSG00000060093;ENSMUSG00000060639;ENSMUSG00000060678;ENSMUSG00000060981;ENSMUSG00000061482;ENSMUSG00000064288;ENSMUSG00000067455;ENSMUSG00000069266;ENSMUSG00000069274;ENSMUSG00000069305;ENSMUSG00000069306;ENSMUSG00000072980;ENSMUSG00000091405;ENSMUSG00000096010
GO:0044772	mitotic cell cycle phase transition	2.27523e-09	ENSMUSG00000000296;ENSMUSG00000001403;ENSMUSG00000001517;ENSMUSG00000002068;ENSMUSG00000002297;ENSMUSG00000004266;ENSMUSG00000004446;ENSMUSG00000004891;ENSMUSG00000005718;ENSMUSG00000006585;ENSMUSG00000006728;ENSMUSG00000007080;ENSMUSG00000007646;ENSMUSG00000014859;ENSMUSG00000015766;ENSMUSG00000017146;ENSMUSG00000017499;ENSMUSG00000017550;ENSMUSG00000017716;ENSMUSG00000019773;ENSMUSG00000019942;…
GO:0001823	mesonephros development	2.37241e-09	ENSMUSG00000002633;ENSMUSG00000004231;ENSMUSG00000007888;ENSMUSG00000017491;ENSMUSG00000018486;ENSMUSG00000018698;ENSMUSG00000019913;ENSMUSG00000021125;ENSMUSG00000021318;ENSMUSG00000021732;ENSMUSG00000021835;ENSMUSG00000022144;ENSMUSG00000022330;ENSMUSG00000022346;ENSMUSG00000022528;ENSMUSG00000022997;ENSMUSG00000024134;ENSMUSG00000024176;ENSMUSG00000025219;ENSMUSG00000025932;ENSMUSG00000027840;…
GO:0072078	nephron tubule morphogenesis	2.40021e-09	ENSMUSG00000001504;ENSMUSG00000002633;ENSMUSG00000004231;ENSMUSG00000018486;ENSMUSG00000018698;ENSMUSG00000021318;ENSMUSG00000021835;ENSMUSG00000022144;ENSMUSG00000022346;ENSMUSG00000022528;ENSMUSG00000022997;ENSMUSG00000024134;ENSMUSG00000024176;ENSMUSG00000025219;ENSMUSG00000025932;ENSMUSG00000027840;ENSMUSG00000028988;ENSMUSG00000031734;ENSMUSG00000033227;ENSMUSG00000034460;ENSMUSG00000035112;…
GO:0033002	muscle cell proliferation	2.56659e-09	ENSMUSG00000000093;ENSMUSG00000000489;ENSMUSG00000002633;ENSMUSG00000004099;ENSMUSG00000004558;ENSMUSG00000005124;ENSMUSG00000005583;ENSMUSG00000005836;ENSMUSG00000006519;ENSMUSG00000007655;ENSMUSG00000010797;ENSMUSG00000019789;ENSMUSG00000019942;ENSMUSG00000020053;ENSMUSG00000020160;ENSMUSG00000020427;ENSMUSG00000020542;ENSMUSG00000020689;ENSMUSG00000021835;ENSMUSG00000021974;ENSMUSG00000022206;…
GO:0007596	blood coagulation	2.71655e-09	ENSMUSG00000000489;ENSMUSG00000001930;ENSMUSG00000002602;ENSMUSG00000002633;ENSMUSG00000002944;ENSMUSG00000004266;ENSMUSG00000006369;ENSMUSG00000006389;ENSMUSG00000006574;ENSMUSG00000007655;ENSMUSG00000014361;ENSMUSG00000015605;ENSMUSG00000016494;ENSMUSG00000016942;ENSMUSG00000020120;ENSMUSG00000020689;ENSMUSG00000020787;ENSMUSG00000021457;ENSMUSG00000021675;ENSMUSG00000021822;ENSMUSG00000021950;…
GO:0045665	negative regulation of neuron differentiation	2.73494e-09	ENSMUSG00000000632;ENSMUSG00000000861;ENSMUSG00000001627;ENSMUSG00000002633;ENSMUSG00000003934;ENSMUSG00000006586;ENSMUSG00000006711;ENSMUSG00000007655;ENSMUSG00000014773;ENSMUSG00000019803;ENSMUSG00000020160;ENSMUSG00000020838;ENSMUSG00000020902;ENSMUSG00000020950;ENSMUSG00000021318;ENSMUSG00000021701;ENSMUSG00000021743;ENSMUSG00000021904;ENSMUSG00000022528;ENSMUSG00000023391;ENSMUSG00000023411;…
GO:0050670	regulation of lymphocyte proliferation	2.87836e-09	ENSMUSG00000000732;ENSMUSG00000002633;ENSMUSG00000004266;ENSMUSG00000005465;ENSMUSG00000005583;ENSMUSG00000006389;ENSMUSG00000006574;ENSMUSG00000015316;ENSMUSG00000015812;ENSMUSG00000017550;ENSMUSG00000017652;ENSMUSG00000017697;ENSMUSG00000019987;ENSMUSG00000020053;ENSMUSG00000020101;ENSMUSG00000020167;ENSMUSG00000021125;ENSMUSG00000021457;ENSMUSG00000021732;ENSMUSG00000021782;ENSMUSG00000021835;…
GO:0060349	bone morphogenesis	3.05064e-09	ENSMUSG00000000142;ENSMUSG00000000957;ENSMUSG00000001348;ENSMUSG00000001506;ENSMUSG00000005583;ENSMUSG00000006386;ENSMUSG00000014813;ENSMUSG00000017491;ENSMUSG00000021318;ENSMUSG00000021835;ENSMUSG00000022330;ENSMUSG00000022367;ENSMUSG00000022483;ENSMUSG00000023345;ENSMUSG00000024913;ENSMUSG00000027833;ENSMUSG00000027996;ENSMUSG00000028226;ENSMUSG00000028766;ENSMUSG00000029755;ENSMUSG00000032440;…
GO:0003231	cardiac ventricle development	3.18241e-09	ENSMUSG00000005583;ENSMUSG00000018604;ENSMUSG00000019789;ENSMUSG00000020542;ENSMUSG00000021835;ENSMUSG00000021974;ENSMUSG00000022286;ENSMUSG00000022528;ENSMUSG00000023972;ENSMUSG00000026556;ENSMUSG00000026814;ENSMUSG00000027070;ENSMUSG00000027314;ENSMUSG00000027474;ENSMUSG00000027547;ENSMUSG00000027966;ENSMUSG00000027996;ENSMUSG00000028023;ENSMUSG00000028195;ENSMUSG00000028266;ENSMUSG00000028780;…
GO:0022414	reproductive process	3.44431e-09	ENSMUSG00000000214;ENSMUSG00000000486;ENSMUSG00000000753;ENSMUSG00000000782;ENSMUSG00000000957;ENSMUSG00000001416;ENSMUSG00000001496;ENSMUSG00000001510;ENSMUSG00000002068;ENSMUSG00000002324;ENSMUSG00000002384;ENSMUSG00000002602;ENSMUSG00000002633;ENSMUSG00000002799;ENSMUSG00000003824;ENSMUSG00000005370;ENSMUSG00000005672;ENSMUSG00000005836;ENSMUSG00000006369;ENSMUSG00000006398;ENSMUSG00000006435;…
GO:0000003	reproduction	3.68433e-09	ENSMUSG00000000214;ENSMUSG00000000486;ENSMUSG00000000753;ENSMUSG00000000782;ENSMUSG00000000957;ENSMUSG00000001416;ENSMUSG00000001496;ENSMUSG00000001510;ENSMUSG00000002068;ENSMUSG00000002324;ENSMUSG00000002384;ENSMUSG00000002602;ENSMUSG00000002633;ENSMUSG00000002799;ENSMUSG00000003824;ENSMUSG00000005370;ENSMUSG00000005672;ENSMUSG00000005836;ENSMUSG00000006369;ENSMUSG00000006398;ENSMUSG00000006435;…
GO:0034641	cellular nitrogen compound metabolic process	3.79771e-09	ENSMUSG00000000028;ENSMUSG00000000093;ENSMUSG00000000094;ENSMUSG00000000142;ENSMUSG00000000214;ENSMUSG00000000247;ENSMUSG00000000290;ENSMUSG00000000317;ENSMUSG00000000489;ENSMUSG00000000530;ENSMUSG00000000581;ENSMUSG00000000731;ENSMUSG00000000732;ENSMUSG00000000782;ENSMUSG00000000861;ENSMUSG00000000982;ENSMUSG00000001120;ENSMUSG00000001228;ENSMUSG00000001348;ENSMUSG00000001416;ENSMUSG00000001493;…
GO:1904888	cranial skeletal system development	3.91796e-09	ENSMUSG00000000957;ENSMUSG00000005583;ENSMUSG00000014030;ENSMUSG00000014603;ENSMUSG00000018486;ENSMUSG00000018698;ENSMUSG00000021318;ENSMUSG00000021835;ENSMUSG00000022286;ENSMUSG00000022510;ENSMUSG00000023391;ENSMUSG00000024134;ENSMUSG00000024989;ENSMUSG00000025219;ENSMUSG00000026638;ENSMUSG00000027868;ENSMUSG00000028226;ENSMUSG00000029231;ENSMUSG00000031737;ENSMUSG00000032440;ENSMUSG00000034460;…
GO:0080134	regulation of response to stress	3.98343e-09	ENSMUSG00000000142;ENSMUSG00000000296;ENSMUSG00000000317;ENSMUSG00000000489;ENSMUSG00000000753;ENSMUSG00000000982;ENSMUSG00000001348;ENSMUSG00000001517;ENSMUSG00000001741;ENSMUSG00000002108;ENSMUSG00000002111;ENSMUSG00000002489;ENSMUSG00000002944;ENSMUSG00000003227;ENSMUSG00000004446;ENSMUSG00000004814;ENSMUSG00000005124;ENSMUSG00000005583;ENSMUSG00000006519;ENSMUSG00000006711;ENSMUSG00000007655;…
GO:0051246	regulation of protein metabolic process	4.03871e-09	ENSMUSG00000000058;ENSMUSG00000000142;ENSMUSG00000000296;ENSMUSG00000000409;ENSMUSG00000000489;ENSMUSG00000000530;ENSMUSG00000000579;ENSMUSG00000000731;ENSMUSG00000000753;ENSMUSG00000000957;ENSMUSG00000000982;ENSMUSG00000001228;ENSMUSG00000001517;ENSMUSG00000001865;ENSMUSG00000002068;ENSMUSG00000002108;ENSMUSG00000002111;ENSMUSG00000002297;ENSMUSG00000002384;ENSMUSG00000002489;ENSMUSG00000002633;…
GO:0060993	kidney morphogenesis	4.08594e-09	ENSMUSG00000001504;ENSMUSG00000002633;ENSMUSG00000004231;ENSMUSG00000018486;ENSMUSG00000018698;ENSMUSG00000021318;ENSMUSG00000021732;ENSMUSG00000021835;ENSMUSG00000022144;ENSMUSG00000022346;ENSMUSG00000022528;ENSMUSG00000022997;ENSMUSG00000024134;ENSMUSG00000024176;ENSMUSG00000025219;ENSMUSG00000025932;ENSMUSG00000026556;ENSMUSG00000027840;ENSMUSG00000028988;ENSMUSG00000031734;ENSMUSG00000033227;…
GO:0043588	skin development	4.13262e-09	ENSMUSG00000000247;ENSMUSG00000001247;ENSMUSG00000001506;ENSMUSG00000001552;ENSMUSG00000002633;ENSMUSG00000003227;ENSMUSG00000005836;ENSMUSG00000014402;ENSMUSG00000014773;ENSMUSG00000015605;ENSMUSG00000017724;ENSMUSG00000020086;ENSMUSG00000020140;ENSMUSG00000020758;ENSMUSG00000020891;ENSMUSG00000021127;ENSMUSG00000021732;ENSMUSG00000021765;ENSMUSG00000022218;ENSMUSG00000022286;ENSMUSG00000022479;…
GO:0035282	segmentation	4.2989e-09	ENSMUSG00000000142;ENSMUSG00000001493;ENSMUSG00000001504;ENSMUSG00000003436;ENSMUSG00000004872;ENSMUSG00000014773;ENSMUSG00000018604;ENSMUSG00000018698;ENSMUSG00000021464;ENSMUSG00000021835;ENSMUSG00000024868;ENSMUSG00000025491;ENSMUSG00000025810;ENSMUSG00000025969;ENSMUSG00000026640;ENSMUSG00000027985;ENSMUSG00000027996;ENSMUSG00000028780;ENSMUSG00000028933;ENSMUSG00000030117;ENSMUSG00000031734;…
GO:0001935	endothelial cell proliferation	4.3586e-09	ENSMUSG00000000058;ENSMUSG00000000489;ENSMUSG00000000530;ENSMUSG00000000957;ENSMUSG00000004814;ENSMUSG00000006386;ENSMUSG00000006519;ENSMUSG00000007655;ENSMUSG00000008461;ENSMUSG00000010797;ENSMUSG00000015053;ENSMUSG00000016494;ENSMUSG00000018500;ENSMUSG00000019987;ENSMUSG00000020357;ENSMUSG00000020689;ENSMUSG00000021256;ENSMUSG00000021702;ENSMUSG00000021835;ENSMUSG00000022018;ENSMUSG00000025701;…
GO:0002062	chondrocyte differentiation	4.57356e-09	ENSMUSG00000000142;ENSMUSG00000005124;ENSMUSG00000005583;ENSMUSG00000006800;ENSMUSG00000017491;ENSMUSG00000020846;ENSMUSG00000021318;ENSMUSG00000021835;ENSMUSG00000021974;ENSMUSG00000022330;ENSMUSG00000022483;ENSMUSG00000022676;ENSMUSG00000022996;ENSMUSG00000023345;ENSMUSG00000024134;ENSMUSG00000024247;ENSMUSG00000027239;ENSMUSG00000027833;ENSMUSG00000027840;ENSMUSG00000027966;ENSMUSG00000027996;…
GO:0032268	regulation of cellular protein metabolic process	4.64926e-09	ENSMUSG00000000058;ENSMUSG00000000142;ENSMUSG00000000296;ENSMUSG00000000409;ENSMUSG00000000489;ENSMUSG00000000530;ENSMUSG00000000579;ENSMUSG00000000731;ENSMUSG00000000753;ENSMUSG00000000957;ENSMUSG00000000982;ENSMUSG00000001228;ENSMUSG00000001517;ENSMUSG00000002068;ENSMUSG00000002108;ENSMUSG00000002111;ENSMUSG00000002297;ENSMUSG00000002384;ENSMUSG00000002489;ENSMUSG00000002633;ENSMUSG00000002930;…
GO:0001936	regulation of endothelial cell proliferation	4.65568e-09	ENSMUSG00000000058;ENSMUSG00000000489;ENSMUSG00000000530;ENSMUSG00000004814;ENSMUSG00000006386;ENSMUSG00000006519;ENSMUSG00000007655;ENSMUSG00000008461;ENSMUSG00000010797;ENSMUSG00000015053;ENSMUSG00000018500;ENSMUSG00000019987;ENSMUSG00000020357;ENSMUSG00000020689;ENSMUSG00000021256;ENSMUSG00000021702;ENSMUSG00000021835;ENSMUSG00000022018;ENSMUSG00000025701;ENSMUSG00000026814;ENSMUSG00000026921;…
GO:0006310	DNA recombination	4.67609e-09	ENSMUSG00000000028;ENSMUSG00000000732;ENSMUSG00000000782;ENSMUSG00000002324;ENSMUSG00000002870;ENSMUSG00000005370;ENSMUSG00000005410;ENSMUSG00000005465;ENSMUSG00000007646;ENSMUSG00000009628;ENSMUSG00000012483;ENSMUSG00000017146;ENSMUSG00000017550;ENSMUSG00000017652;ENSMUSG00000020167;ENSMUSG00000020914;ENSMUSG00000021098;ENSMUSG00000021569;ENSMUSG00000022673;ENSMUSG00000025269;ENSMUSG00000026355;…
GO:0048806	genitalia development	4.88013e-09	ENSMUSG00000000782;ENSMUSG00000002602;ENSMUSG00000002633;ENSMUSG00000009628;ENSMUSG00000014361;ENSMUSG00000018486;ENSMUSG00000018604;ENSMUSG00000018698;ENSMUSG00000021464;ENSMUSG00000021732;ENSMUSG00000022510;ENSMUSG00000024985;ENSMUSG00000024990;ENSMUSG00000025219;ENSMUSG00000027070;ENSMUSG00000027298;ENSMUSG00000029231;ENSMUSG00000032179;ENSMUSG00000032327;ENSMUSG00000033122;ENSMUSG00000038402;…
GO:0007162	negative regulation of cell adhesion	5.21975e-09	ENSMUSG00000000530;ENSMUSG00000000957;ENSMUSG00000001506;ENSMUSG00000002111;ENSMUSG00000002633;ENSMUSG00000004266;ENSMUSG00000006369;ENSMUSG00000006611;ENSMUSG00000013707;ENSMUSG00000015468;ENSMUSG00000015812;ENSMUSG00000018166;ENSMUSG00000018569;ENSMUSG00000019987;ENSMUSG00000020101;ENSMUSG00000020178;ENSMUSG00000021125;ENSMUSG00000021318;ENSMUSG00000021782;ENSMUSG00000021835;ENSMUSG00000022018;…
GO:0032101	regulation of response to external stimulus	5.35989e-09	ENSMUSG00000000317;ENSMUSG00000000489;ENSMUSG00000000753;ENSMUSG00000000982;ENSMUSG00000001348;ENSMUSG00000001741;ENSMUSG00000002108;ENSMUSG00000002111;ENSMUSG00000002489;ENSMUSG00000002633;ENSMUSG00000002944;ENSMUSG00000004814;ENSMUSG00000005124;ENSMUSG00000005824;ENSMUSG00000005836;ENSMUSG00000006519;ENSMUSG00000006711;ENSMUSG00000007655;ENSMUSG00000013707;ENSMUSG00000014599;ENSMUSG00000015316;…
GO:0072088	nephron epithelium morphogenesis	5.42093e-09	ENSMUSG00000001504;ENSMUSG00000002633;ENSMUSG00000004231;ENSMUSG00000018486;ENSMUSG00000018698;ENSMUSG00000021318;ENSMUSG00000021835;ENSMUSG00000022144;ENSMUSG00000022346;ENSMUSG00000022528;ENSMUSG00000022997;ENSMUSG00000024134;ENSMUSG00000024176;ENSMUSG00000025219;ENSMUSG00000025932;ENSMUSG00000027840;ENSMUSG00000028988;ENSMUSG00000031734;ENSMUSG00000033227;ENSMUSG00000034460;ENSMUSG00000035112;…
GO:0042110	T cell activation	5.59742e-09	ENSMUSG00000000409;ENSMUSG00000000731;ENSMUSG00000000732;ENSMUSG00000000782;ENSMUSG00000000861;ENSMUSG00000002111;ENSMUSG00000002633;ENSMUSG00000002799;ENSMUSG00000003206;ENSMUSG00000003934;ENSMUSG00000004266;ENSMUSG00000005465;ENSMUSG00000005672;ENSMUSG00000005824;ENSMUSG00000006574;ENSMUSG00000006611;ENSMUSG00000007655;ENSMUSG00000013707;ENSMUSG00000015316;ENSMUSG00000015396;ENSMUSG00000015605;…
GO:0070489	T cell aggregation	5.59742e-09	ENSMUSG00000000409;ENSMUSG00000000731;ENSMUSG00000000732;ENSMUSG00000000782;ENSMUSG00000000861;ENSMUSG00000002111;ENSMUSG00000002633;ENSMUSG00000002799;ENSMUSG00000003206;ENSMUSG00000003934;ENSMUSG00000004266;ENSMUSG00000005465;ENSMUSG00000005672;ENSMUSG00000005824;ENSMUSG00000006574;ENSMUSG00000006611;ENSMUSG00000007655;ENSMUSG00000013707;ENSMUSG00000015316;ENSMUSG00000015396;ENSMUSG00000015605;…
GO:0007599	hemostasis	5.64661e-09	ENSMUSG00000000489;ENSMUSG00000001930;ENSMUSG00000002602;ENSMUSG00000002633;ENSMUSG00000002944;ENSMUSG00000004266;ENSMUSG00000006369;ENSMUSG00000006389;ENSMUSG00000006574;ENSMUSG00000007655;ENSMUSG00000014361;ENSMUSG00000015605;ENSMUSG00000016494;ENSMUSG00000016942;ENSMUSG00000020120;ENSMUSG00000020689;ENSMUSG00000020787;ENSMUSG00000021457;ENSMUSG00000021675;ENSMUSG00000021822;ENSMUSG00000021950;…
GO:0050817	coagulation	5.64661e-09	ENSMUSG00000000489;ENSMUSG00000001930;ENSMUSG00000002602;ENSMUSG00000002633;ENSMUSG00000002944;ENSMUSG00000004266;ENSMUSG00000006369;ENSMUSG00000006389;ENSMUSG00000006574;ENSMUSG00000007655;ENSMUSG00000014361;ENSMUSG00000015605;ENSMUSG00000016494;ENSMUSG00000016942;ENSMUSG00000020120;ENSMUSG00000020689;ENSMUSG00000020787;ENSMUSG00000021457;ENSMUSG00000021675;ENSMUSG00000021822;ENSMUSG00000021950;…
GO:0071900	regulation of protein serine/threonine kinase activity	5.78494e-09	ENSMUSG00000000296;ENSMUSG00000000489;ENSMUSG00000002068;ENSMUSG00000002297;ENSMUSG00000002489;ENSMUSG00000004266;ENSMUSG00000005583;ENSMUSG00000005672;ENSMUSG00000005718;ENSMUSG00000007655;ENSMUSG00000014402;ENSMUSG00000017386;ENSMUSG00000017499;ENSMUSG00000017652;ENSMUSG00000018648;ENSMUSG00000019960;ENSMUSG00000019966;ENSMUSG00000020053;ENSMUSG00000020312;ENSMUSG00000020542;ENSMUSG00000020601;…
GO:0034110	regulation of homotypic cell-cell adhesion	5.82845e-09	ENSMUSG00000000409;ENSMUSG00000000732;ENSMUSG00000000782;ENSMUSG00000002633;ENSMUSG00000003934;ENSMUSG00000004266;ENSMUSG00000005465;ENSMUSG00000005824;ENSMUSG00000006574;ENSMUSG00000006611;ENSMUSG00000007655;ENSMUSG00000013707;ENSMUSG00000015316;ENSMUSG00000015396;ENSMUSG00000015812;ENSMUSG00000017697;ENSMUSG00000019982;ENSMUSG00000019987;ENSMUSG00000020053;ENSMUSG00000020101;ENSMUSG00000020178;…
GO:0022029	telencephalon cell migration	6.01072e-09	ENSMUSG00000001496;ENSMUSG00000015605;ENSMUSG00000019803;ENSMUSG00000020950;ENSMUSG00000021318;ENSMUSG00000021743;ENSMUSG00000025020;ENSMUSG00000025810;ENSMUSG00000025969;ENSMUSG00000026890;ENSMUSG00000028613;ENSMUSG00000028747;ENSMUSG00000031137;ENSMUSG00000031285;ENSMUSG00000031558;ENSMUSG00000031785;ENSMUSG00000032064;ENSMUSG00000035277;ENSMUSG00000041014;ENSMUSG00000042524;ENSMUSG00000044033;…
GO:0050731	positive regulation of peptidyl-tyrosine phosphorylation	6.55515e-09	ENSMUSG00000000058;ENSMUSG00000000409;ENSMUSG00000000489;ENSMUSG00000002944;ENSMUSG00000005672;ENSMUSG00000006435;ENSMUSG00000007888;ENSMUSG00000015947;ENSMUSG00000015950;ENSMUSG00000017652;ENSMUSG00000018166;ENSMUSG00000019966;ENSMUSG00000020053;ENSMUSG00000020689;ENSMUSG00000020717;ENSMUSG00000021457;ENSMUSG00000021702;ENSMUSG00000021732;ENSMUSG00000022144;ENSMUSG00000022309;ENSMUSG00000022425;…
GO:0033260	nuclear DNA replication	6.62584e-09	ENSMUSG00000000028;ENSMUSG00000002297;ENSMUSG00000002870;ENSMUSG00000005410;ENSMUSG00000006585;ENSMUSG00000006678;ENSMUSG00000006715;ENSMUSG00000017550;ENSMUSG00000022673;ENSMUSG00000026355;ENSMUSG00000027342;ENSMUSG00000027454;ENSMUSG00000029283;ENSMUSG00000029521;ENSMUSG00000029730;ENSMUSG00000031669;ENSMUSG00000036875;ENSMUSG00000041859;ENSMUSG00000046101;ENSMUSG00000055639
GO:0072132	mesenchyme morphogenesis	7.06537e-09	ENSMUSG00000000093;ENSMUSG00000000530;ENSMUSG00000018604;ENSMUSG00000022346;ENSMUSG00000022676;ENSMUSG00000025219;ENSMUSG00000026814;ENSMUSG00000027985;ENSMUSG00000028978;ENSMUSG00000031965;ENSMUSG00000032179;ENSMUSG00000032440;ENSMUSG00000032744;ENSMUSG00000035799;ENSMUSG00000036862;ENSMUSG00000042258;ENSMUSG00000042812;ENSMUSG00000042821;ENSMUSG00000044338;ENSMUSG00000046714;ENSMUSG00000048387;…
GO:0071593	lymphocyte aggregation	7.22156e-09	ENSMUSG00000000409;ENSMUSG00000000731;ENSMUSG00000000732;ENSMUSG00000000782;ENSMUSG00000000861;ENSMUSG00000002111;ENSMUSG00000002633;ENSMUSG00000002799;ENSMUSG00000003206;ENSMUSG00000003934;ENSMUSG00000004266;ENSMUSG00000005465;ENSMUSG00000005672;ENSMUSG00000005824;ENSMUSG00000006574;ENSMUSG00000006611;ENSMUSG00000007655;ENSMUSG00000013707;ENSMUSG00000015316;ENSMUSG00000015396;ENSMUSG00000015605;…
GO:0055024	regulation of cardiac muscle tissue development	7.75134e-09	ENSMUSG00000000093;ENSMUSG00000005124;ENSMUSG00000005583;ENSMUSG00000005836;ENSMUSG00000010797;ENSMUSG00000014773;ENSMUSG00000018166;ENSMUSG00000019487;ENSMUSG00000019789;ENSMUSG00000019942;ENSMUSG00000020053;ENSMUSG00000020160;ENSMUSG00000020542;ENSMUSG00000021835;ENSMUSG00000021974;ENSMUSG00000022371;ENSMUSG00000024868;ENSMUSG00000024990;ENSMUSG00000025219;ENSMUSG00000025407;ENSMUSG00000025958;…
GO:1903706	regulation of hemopoiesis	8.01525e-09	ENSMUSG00000000409;ENSMUSG00000000782;ENSMUSG00000000957;ENSMUSG00000000982;ENSMUSG00000002111;ENSMUSG00000002602;ENSMUSG00000002633;ENSMUSG00000004266;ENSMUSG00000005583;ENSMUSG00000014599;ENSMUSG00000014773;ENSMUSG00000015053;ENSMUSG00000015396;ENSMUSG00000017697;ENSMUSG00000019966;ENSMUSG00000019982;ENSMUSG00000020101;ENSMUSG00000020160;ENSMUSG00000020689;ENSMUSG00000021025;ENSMUSG00000021127;…
GO:0007264	small GTPase mediated signal transduction	8.09384e-09	ENSMUSG00000001517;ENSMUSG00000001583;ENSMUSG00000002489;ENSMUSG00000004099;ENSMUSG00000004568;ENSMUSG00000005057;ENSMUSG00000010529;ENSMUSG00000014599;ENSMUSG00000015766;ENSMUSG00000016128;ENSMUSG00000018001;ENSMUSG00000018008;ENSMUSG00000019966;ENSMUSG00000020053;ENSMUSG00000020121;ENSMUSG00000020717;ENSMUSG00000020902;ENSMUSG00000021062;ENSMUSG00000021215;ENSMUSG00000021675;ENSMUSG00000021701;…
GO:0090066	regulation of anatomical structure size	8.41931e-09	ENSMUSG00000000861;ENSMUSG00000001627;ENSMUSG00000001946;ENSMUSG00000004231;ENSMUSG00000004319;ENSMUSG00000004814;ENSMUSG00000004885;ENSMUSG00000005611;ENSMUSG00000006711;ENSMUSG00000006728;ENSMUSG00000007655;ENSMUSG00000010154;ENSMUSG00000014859;ENSMUSG00000015605;ENSMUSG00000015766;ENSMUSG00000017756;ENSMUSG00000018126;ENSMUSG00000018486;ENSMUSG00000018500;ENSMUSG00000018507;ENSMUSG00000019943;…
GO:0045321	leukocyte activation	9.29845e-09	ENSMUSG00000000290;ENSMUSG00000000409;ENSMUSG00000000731;ENSMUSG00000000732;ENSMUSG00000000782;ENSMUSG00000000861;ENSMUSG00000000957;ENSMUSG00000000982;ENSMUSG00000002108;ENSMUSG00000002111;ENSMUSG00000002602;ENSMUSG00000002633;ENSMUSG00000002799;ENSMUSG00000003206;ENSMUSG00000003934;ENSMUSG00000004266;ENSMUSG00000005370;ENSMUSG00000005465;ENSMUSG00000005583;ENSMUSG00000005672;ENSMUSG00000005824;…
GO:0035270	endocrine system development	9.56351e-09	ENSMUSG00000001496;ENSMUSG00000002633;ENSMUSG00000005836;ENSMUSG00000010505;ENSMUSG00000014773;ENSMUSG00000015053;ENSMUSG00000015605;ENSMUSG00000019900;ENSMUSG00000021685;ENSMUSG00000021732;ENSMUSG00000021835;ENSMUSG00000022528;ENSMUSG00000024256;ENSMUSG00000024985;ENSMUSG00000024986;ENSMUSG00000025056;ENSMUSG00000025219;ENSMUSG00000025407;ENSMUSG00000025958;ENSMUSG00000026934;ENSMUSG00000027239;…
GO:0021915	neural tube development	9.57493e-09	ENSMUSG00000000247;ENSMUSG00000000782;ENSMUSG00000002633;ENSMUSG00000004872;ENSMUSG00000021048;ENSMUSG00000021127;ENSMUSG00000021318;ENSMUSG00000021835;ENSMUSG00000022286;ENSMUSG00000022528;ENSMUSG00000022995;ENSMUSG00000022997;ENSMUSG00000023972;ENSMUSG00000024795;ENSMUSG00000024985;ENSMUSG00000025219;ENSMUSG00000025902;ENSMUSG00000026029;ENSMUSG00000026556;ENSMUSG00000026640;ENSMUSG00000027070;…
GO:0048771	tissue remodeling	9.57493e-09	ENSMUSG00000000530;ENSMUSG00000000957;ENSMUSG00000001348;ENSMUSG00000002602;ENSMUSG00000003070;ENSMUSG00000005583;ENSMUSG00000007655;ENSMUSG00000014361;ENSMUSG00000019880;ENSMUSG00000019987;ENSMUSG00000020007;ENSMUSG00000020053;ENSMUSG00000020357;ENSMUSG00000020689;ENSMUSG00000021457;ENSMUSG00000021702;ENSMUSG00000021732;ENSMUSG00000022479;ENSMUSG00000024621;ENSMUSG00000024743;ENSMUSG00000024913;…
GO:0048701	embryonic cranial skeleton morphogenesis	9.68769e-09	ENSMUSG00000000957;ENSMUSG00000005583;ENSMUSG00000014030;ENSMUSG00000014603;ENSMUSG00000018486;ENSMUSG00000018698;ENSMUSG00000021318;ENSMUSG00000021835;ENSMUSG00000022286;ENSMUSG00000023391;ENSMUSG00000024134;ENSMUSG00000025219;ENSMUSG00000027868;ENSMUSG00000028226;ENSMUSG00000029231;ENSMUSG00000031737;ENSMUSG00000032440;ENSMUSG00000034460;ENSMUSG00000035799;ENSMUSG00000037171;ENSMUSG00000039153;…
GO:0030509	BMP signaling pathway	9.71081e-09	ENSMUSG00000000530;ENSMUSG00000002384;ENSMUSG00000005836;ENSMUSG00000006611;ENSMUSG00000007655;ENSMUSG00000016942;ENSMUSG00000020101;ENSMUSG00000021464;ENSMUSG00000021765;ENSMUSG00000021835;ENSMUSG00000022245;ENSMUSG00000022528;ENSMUSG00000022997;ENSMUSG00000024232;ENSMUSG00000024868;ENSMUSG00000024985;ENSMUSG00000025927;ENSMUSG00000026814;ENSMUSG00000027070;ENSMUSG00000027985;ENSMUSG00000027996;…
GO:0060425	lung morphogenesis	9.73759e-09	ENSMUSG00000001496;ENSMUSG00000002633;ENSMUSG00000010797;ENSMUSG00000015605;ENSMUSG00000020053;ENSMUSG00000021732;ENSMUSG00000021782;ENSMUSG00000021835;ENSMUSG00000022286;ENSMUSG00000024986;ENSMUSG00000025219;ENSMUSG00000026556;ENSMUSG00000027840;ENSMUSG00000028023;ENSMUSG00000028364;ENSMUSG00000029231;ENSMUSG00000029563;ENSMUSG00000032440;ENSMUSG00000037025;ENSMUSG00000037171;ENSMUSG00000040728;…
GO:0045860	positive regulation of protein kinase activity	9.80054e-09	ENSMUSG00000000142;ENSMUSG00000000296;ENSMUSG00000000489;ENSMUSG00000002297;ENSMUSG00000002489;ENSMUSG00000005583;ENSMUSG00000005672;ENSMUSG00000006435;ENSMUSG00000010538;ENSMUSG00000014599;ENSMUSG00000015599;ENSMUSG00000015947;ENSMUSG00000015950;ENSMUSG00000017386;ENSMUSG00000017499;ENSMUSG00000017652;ENSMUSG00000018166;ENSMUSG00000019966;ENSMUSG00000020053;ENSMUSG00000020312;ENSMUSG00000020689;…
GO:0001570	vasculogenesis	1.03861e-08	ENSMUSG00000002633;ENSMUSG00000006386;ENSMUSG00000007655;ENSMUSG00000016494;ENSMUSG00000019789;ENSMUSG00000020542;ENSMUSG00000021127;ENSMUSG00000021974;ENSMUSG00000022309;ENSMUSG00000022367;ENSMUSG00000024986;ENSMUSG00000025810;ENSMUSG00000025902;ENSMUSG00000026814;ENSMUSG00000026921;ENSMUSG00000028023;ENSMUSG00000029711;ENSMUSG00000030790;ENSMUSG00000030796;ENSMUSG00000031965;ENSMUSG00000032220;…
GO:0001704	formation of primary germ layer	1.16416e-08	ENSMUSG00000000957;ENSMUSG00000005836;ENSMUSG00000015605;ENSMUSG00000018698;ENSMUSG00000020250;ENSMUSG00000020758;ENSMUSG00000021835;ENSMUSG00000024134;ENSMUSG00000024868;ENSMUSG00000025902;ENSMUSG00000025932;ENSMUSG00000026042;ENSMUSG00000026193;ENSMUSG00000027009;ENSMUSG00000027186;ENSMUSG00000027304;ENSMUSG00000027368;ENSMUSG00000027966;ENSMUSG00000027985;ENSMUSG00000027996;ENSMUSG00000028341;…
GO:0021515	cell differentiation in spinal cord	1.16562e-08	ENSMUSG00000002633;ENSMUSG00000004872;ENSMUSG00000015053;ENSMUSG00000018698;ENSMUSG00000021318;ENSMUSG00000022997;ENSMUSG00000026934;ENSMUSG00000027314;ENSMUSG00000027434;ENSMUSG00000028266;ENSMUSG00000028717;ENSMUSG00000028736;ENSMUSG00000029005;ENSMUSG00000029595;ENSMUSG00000030507;ENSMUSG00000031965;ENSMUSG00000035946;ENSMUSG00000039830;ENSMUSG00000042002;ENSMUSG00000042258;ENSMUSG00000042372;…
GO:0046660	female sex differentiation	1.17846e-08	ENSMUSG00000000957;ENSMUSG00000002602;ENSMUSG00000005672;ENSMUSG00000014361;ENSMUSG00000015812;ENSMUSG00000018604;ENSMUSG00000018698;ENSMUSG00000019966;ENSMUSG00000021732;ENSMUSG00000021765;ENSMUSG00000021835;ENSMUSG00000022309;ENSMUSG00000022346;ENSMUSG00000022510;ENSMUSG00000022893;ENSMUSG00000024256;ENSMUSG00000024990;ENSMUSG00000025592;ENSMUSG00000027070;ENSMUSG00000027298;ENSMUSG00000027646;…
GO:0072028	nephron morphogenesis	1.17848e-08	ENSMUSG00000001504;ENSMUSG00000002633;ENSMUSG00000004231;ENSMUSG00000018486;ENSMUSG00000018698;ENSMUSG00000021318;ENSMUSG00000021835;ENSMUSG00000022144;ENSMUSG00000022346;ENSMUSG00000022528;ENSMUSG00000022997;ENSMUSG00000024134;ENSMUSG00000024176;ENSMUSG00000025219;ENSMUSG00000025932;ENSMUSG00000027840;ENSMUSG00000028988;ENSMUSG00000031734;ENSMUSG00000033227;ENSMUSG00000034460;ENSMUSG00000035112;…
GO:0021543	pallium development	1.24779e-08	ENSMUSG00000000214;ENSMUSG00000000247;ENSMUSG00000001496;ENSMUSG00000013415;ENSMUSG00000014030;ENSMUSG00000015605;ENSMUSG00000019803;ENSMUSG00000020950;ENSMUSG00000021318;ENSMUSG00000021743;ENSMUSG00000022055;ENSMUSG00000022678;ENSMUSG00000023391;ENSMUSG00000025219;ENSMUSG00000025810;ENSMUSG00000025969;ENSMUSG00000026043;ENSMUSG00000026463;ENSMUSG00000026890;ENSMUSG00000027239;ENSMUSG00000027869;…
GO:0071345	cellular response to cytokine stimulus	1.29195e-08	ENSMUSG00000000489;ENSMUSG00000000782;ENSMUSG00000000982;ENSMUSG00000001506;ENSMUSG00000002111;ENSMUSG00000002602;ENSMUSG00000002870;ENSMUSG00000003206;ENSMUSG00000004266;ENSMUSG00000004814;ENSMUSG00000004864;ENSMUSG00000005057;ENSMUSG00000005148;ENSMUSG00000005465;ENSMUSG00000005672;ENSMUSG00000006389;ENSMUSG00000006519;ENSMUSG00000006728;ENSMUSG00000007655;ENSMUSG00000007888;ENSMUSG00000008489;…
GO:0050803	regulation of synapse structure or activity	1.293e-08	ENSMUSG00000003657;ENSMUSG00000003863;ENSMUSG00000005583;ENSMUSG00000005672;ENSMUSG00000005958;ENSMUSG00000006398;ENSMUSG00000006435;ENSMUSG00000015605;ENSMUSG00000019803;ENSMUSG00000020178;ENSMUSG00000020902;ENSMUSG00000021259;ENSMUSG00000021701;ENSMUSG00000021782;ENSMUSG00000022623;ENSMUSG00000023411;ENSMUSG00000024109;ENSMUSG00000024261;ENSMUSG00000024647;ENSMUSG00000024868;ENSMUSG00000024883;…
GO:0090092	regulation of transmembrane receptor protein serine/threonine kinase signaling pathway	1.32049e-08	ENSMUSG00000000058;ENSMUSG00000000530;ENSMUSG00000001496;ENSMUSG00000002384;ENSMUSG00000005836;ENSMUSG00000006611;ENSMUSG00000006711;ENSMUSG00000007655;ENSMUSG00000016942;ENSMUSG00000020101;ENSMUSG00000020542;ENSMUSG00000021732;ENSMUSG00000021765;ENSMUSG00000021835;ENSMUSG00000021974;ENSMUSG00000022150;ENSMUSG00000022245;ENSMUSG00000022528;ENSMUSG00000022997;ENSMUSG00000024232;ENSMUSG00000024529;…
GO:0060411	cardiac septum morphogenesis	1.36894e-08	ENSMUSG00000000093;ENSMUSG00000005836;ENSMUSG00000017491;ENSMUSG00000018604;ENSMUSG00000019789;ENSMUSG00000021835;ENSMUSG00000022528;ENSMUSG00000025219;ENSMUSG00000025810;ENSMUSG00000025969;ENSMUSG00000026556;ENSMUSG00000026814;ENSMUSG00000027070;ENSMUSG00000028023;ENSMUSG00000028195;ENSMUSG00000028780;ENSMUSG00000028978;ENSMUSG00000031558;ENSMUSG00000031965;ENSMUSG00000032179;ENSMUSG00000032440;…
GO:0060840	artery development	1.52792e-08	ENSMUSG00000000093;ENSMUSG00000000530;ENSMUSG00000002633;ENSMUSG00000015468;ENSMUSG00000015605;ENSMUSG00000019789;ENSMUSG00000020542;ENSMUSG00000021318;ENSMUSG00000021835;ENSMUSG00000022528;ENSMUSG00000024529;ENSMUSG00000025219;ENSMUSG00000025810;ENSMUSG00000025927;ENSMUSG00000025932;ENSMUSG00000026043;ENSMUSG00000026814;ENSMUSG00000027070;ENSMUSG00000027314;ENSMUSG00000027661;ENSMUSG00000029710;…
GO:0030219	megakaryocyte differentiation	1.53042e-08	ENSMUSG00000004266;ENSMUSG00000005583;ENSMUSG00000005672;ENSMUSG00000015053;ENSMUSG00000015605;ENSMUSG00000016087;ENSMUSG00000020160;ENSMUSG00000024529;ENSMUSG00000028717;ENSMUSG00000029373;ENSMUSG00000031162;ENSMUSG00000035576;ENSMUSG00000049577;ENSMUSG00000054717;ENSMUSG00000060093;ENSMUSG00000060639;ENSMUSG00000060678;ENSMUSG00000060981;ENSMUSG00000061482;ENSMUSG00000064288;ENSMUSG00000067455;…
GO:0070661	leukocyte proliferation	1.63472e-08	ENSMUSG00000000732;ENSMUSG00000002633;ENSMUSG00000003206;ENSMUSG00000004266;ENSMUSG00000005465;ENSMUSG00000005583;ENSMUSG00000006389;ENSMUSG00000006574;ENSMUSG00000014599;ENSMUSG00000015316;ENSMUSG00000015812;ENSMUSG00000017550;ENSMUSG00000017652;ENSMUSG00000017697;ENSMUSG00000019966;ENSMUSG00000019987;ENSMUSG00000019989;ENSMUSG00000020053;ENSMUSG00000020101;ENSMUSG00000020167;ENSMUSG00000020902;…
GO:0050730	regulation of peptidyl-tyrosine phosphorylation	1.6655e-08	ENSMUSG00000000058;ENSMUSG00000000409;ENSMUSG00000000489;ENSMUSG00000002944;ENSMUSG00000004266;ENSMUSG00000005672;ENSMUSG00000006435;ENSMUSG00000007655;ENSMUSG00000007888;ENSMUSG00000014402;ENSMUSG00000015947;ENSMUSG00000015950;ENSMUSG00000017652;ENSMUSG00000018166;ENSMUSG00000019966;ENSMUSG00000020053;ENSMUSG00000020689;ENSMUSG00000020717;ENSMUSG00000021457;ENSMUSG00000021702;ENSMUSG00000021732;…
GO:0051783	regulation of nuclear division	1.69185e-08	ENSMUSG00000000058;ENSMUSG00000000489;ENSMUSG00000001403;ENSMUSG00000006398;ENSMUSG00000006585;ENSMUSG00000012443;ENSMUSG00000017499;ENSMUSG00000017716;ENSMUSG00000019773;ENSMUSG00000020020;ENSMUSG00000020053;ENSMUSG00000020897;ENSMUSG00000021569;ENSMUSG00000021597;ENSMUSG00000021835;ENSMUSG00000022018;ENSMUSG00000022070;ENSMUSG00000022105;ENSMUSG00000024056;ENSMUSG00000024791;ENSMUSG00000024795;…
GO:0042692	muscle cell differentiation	1.83769e-08	ENSMUSG00000000058;ENSMUSG00000000093;ENSMUSG00000000957;ENSMUSG00000001627;ENSMUSG00000002633;ENSMUSG00000004872;ENSMUSG00000005124;ENSMUSG00000005148;ENSMUSG00000005583;ENSMUSG00000005824;ENSMUSG00000005836;ENSMUSG00000007872;ENSMUSG00000008136;ENSMUSG00000010066;ENSMUSG00000014773;ENSMUSG00000015605;ENSMUSG00000015745;ENSMUSG00000016559;ENSMUSG00000017491;ENSMUSG00000018604;ENSMUSG00000019122;…
GO:0014911	positive regulation of smooth muscle cell migration	1.912e-08	ENSMUSG00000000489;ENSMUSG00000005124;ENSMUSG00000020053;ENSMUSG00000020689;ENSMUSG00000021822;ENSMUSG00000021974;ENSMUSG00000022346;ENSMUSG00000022367;ENSMUSG00000022893;ENSMUSG00000024087;ENSMUSG00000024397;ENSMUSG00000024713;ENSMUSG00000026185;ENSMUSG00000027200;ENSMUSG00000027239;ENSMUSG00000027646;ENSMUSG00000027750;ENSMUSG00000028341;ENSMUSG00000030562;ENSMUSG00000030774;ENSMUSG00000031870;…
GO:0021983	pituitary gland development	1.9243e-08	ENSMUSG00000001496;ENSMUSG00000015053;ENSMUSG00000021685;ENSMUSG00000021732;ENSMUSG00000021835;ENSMUSG00000022528;ENSMUSG00000024256;ENSMUSG00000024985;ENSMUSG00000025219;ENSMUSG00000025407;ENSMUSG00000025958;ENSMUSG00000026934;ENSMUSG00000028023;ENSMUSG00000032035;ENSMUSG00000036856;ENSMUSG00000038805;ENSMUSG00000040726;ENSMUSG00000042258;ENSMUSG00000048402;ENSMUSG00000048616;ENSMUSG00000053129;…
GO:0097285	cell-type specific apoptotic process	1.94637e-08	ENSMUSG00000000392;ENSMUSG00000000982;ENSMUSG00000002289;ENSMUSG00000002602;ENSMUSG00000002633;ENSMUSG00000002799;ENSMUSG00000004446;ENSMUSG00000004891;ENSMUSG00000005583;ENSMUSG00000005836;ENSMUSG00000006386;ENSMUSG00000007653;ENSMUSG00000007655;ENSMUSG00000007888;ENSMUSG00000014361;ENSMUSG00000014773;ENSMUSG00000015053;ENSMUSG00000017652;ENSMUSG00000017697;ENSMUSG00000017716;ENSMUSG00000017861;…
GO:0014812	muscle cell migration	2.1404e-08	ENSMUSG00000000489;ENSMUSG00000005124;ENSMUSG00000005583;ENSMUSG00000015745;ENSMUSG00000020053;ENSMUSG00000020176;ENSMUSG00000020427;ENSMUSG00000020542;ENSMUSG00000020689;ENSMUSG00000021215;ENSMUSG00000021702;ENSMUSG00000021822;ENSMUSG00000021974;ENSMUSG00000022346;ENSMUSG00000022367;ENSMUSG00000022893;ENSMUSG00000024087;ENSMUSG00000024397;ENSMUSG00000024713;ENSMUSG00000026100;ENSMUSG00000026185;…
GO:0001657	ureteric bud development	2.16161e-08	ENSMUSG00000002633;ENSMUSG00000004231;ENSMUSG00000007888;ENSMUSG00000017491;ENSMUSG00000018486;ENSMUSG00000018698;ENSMUSG00000019913;ENSMUSG00000021125;ENSMUSG00000021318;ENSMUSG00000021835;ENSMUSG00000022144;ENSMUSG00000022346;ENSMUSG00000022528;ENSMUSG00000022997;ENSMUSG00000024134;ENSMUSG00000024176;ENSMUSG00000025219;ENSMUSG00000025932;ENSMUSG00000027840;ENSMUSG00000028988;ENSMUSG00000031558;…
GO:0071774	response to fibroblast growth factor	2.17549e-08	ENSMUSG00000001506;ENSMUSG00000006800;ENSMUSG00000018698;ENSMUSG00000021127;ENSMUSG00000021732;ENSMUSG00000021974;ENSMUSG00000022101;ENSMUSG00000022322;ENSMUSG00000022346;ENSMUSG00000023078;ENSMUSG00000023886;ENSMUSG00000024109;ENSMUSG00000024427;ENSMUSG00000024985;ENSMUSG00000025219;ENSMUSG00000025889;ENSMUSG00000027314;ENSMUSG00000027750;ENSMUSG00000028364;ENSMUSG00000029337;ENSMUSG00000031073;…
GO:0045766	positive regulation of angiogenesis	2.26101e-08	ENSMUSG00000000290;ENSMUSG00000000530;ENSMUSG00000001552;ENSMUSG00000002633;ENSMUSG00000004814;ENSMUSG00000005836;ENSMUSG00000006386;ENSMUSG00000008461;ENSMUSG00000014773;ENSMUSG00000015053;ENSMUSG00000015468;ENSMUSG00000016494;ENSMUSG00000017146;ENSMUSG00000017652;ENSMUSG00000017969;ENSMUSG00000019803;ENSMUSG00000020689;ENSMUSG00000021701;ENSMUSG00000023886;ENSMUSG00000024087;ENSMUSG00000025810;…
GO:0032330	regulation of chondrocyte differentiation	2.30955e-08	ENSMUSG00000000142;ENSMUSG00000005124;ENSMUSG00000017491;ENSMUSG00000020846;ENSMUSG00000021318;ENSMUSG00000021835;ENSMUSG00000022676;ENSMUSG00000024134;ENSMUSG00000024247;ENSMUSG00000027239;ENSMUSG00000027833;ENSMUSG00000032363;ENSMUSG00000039004;ENSMUSG00000039153;ENSMUSG00000041540;ENSMUSG00000042485;ENSMUSG00000047497;ENSMUSG00000048402;ENSMUSG00000049691;ENSMUSG00000051279;ENSMUSG00000051910;…
GO:0003012	muscle system process	2.43938e-08	ENSMUSG00000000093;ENSMUSG00000000409;ENSMUSG00000001027;ENSMUSG00000001552;ENSMUSG00000002489;ENSMUSG00000005124;ENSMUSG00000005583;ENSMUSG00000005611;ENSMUSG00000005672;ENSMUSG00000005836;ENSMUSG00000006519;ENSMUSG00000006800;ENSMUSG00000007655;ENSMUSG00000009545;ENSMUSG00000014813;ENSMUSG00000015605;ENSMUSG00000017697;ENSMUSG00000018401;ENSMUSG00000018428;ENSMUSG00000018500;ENSMUSG00000018604;…
GO:0061437	renal system vasculature development	2.47513e-08	ENSMUSG00000000489;ENSMUSG00000006386;ENSMUSG00000016494;ENSMUSG00000020689;ENSMUSG00000020717;ENSMUSG00000021835;ENSMUSG00000022309;ENSMUSG00000022528;ENSMUSG00000025810;ENSMUSG00000027947;ENSMUSG00000029231;ENSMUSG00000032006;ENSMUSG00000038146;ENSMUSG00000038418;ENSMUSG00000040552;ENSMUSG00000046714;ENSMUSG00000048387;ENSMUSG00000067001
GO:0061440	kidney vasculature development	2.47513e-08	ENSMUSG00000000489;ENSMUSG00000006386;ENSMUSG00000016494;ENSMUSG00000020689;ENSMUSG00000020717;ENSMUSG00000021835;ENSMUSG00000022309;ENSMUSG00000022528;ENSMUSG00000025810;ENSMUSG00000027947;ENSMUSG00000029231;ENSMUSG00000032006;ENSMUSG00000038146;ENSMUSG00000038418;ENSMUSG00000040552;ENSMUSG00000046714;ENSMUSG00000048387;ENSMUSG00000067001
GO:1902751	positive regulation of cell cycle G2/M phase transition	2.47513e-08	ENSMUSG00000006728;ENSMUSG00000007646;ENSMUSG00000016526;ENSMUSG00000017550;ENSMUSG00000019773;ENSMUSG00000019942;ENSMUSG00000022996;ENSMUSG00000024590;ENSMUSG00000027330;ENSMUSG00000029283;ENSMUSG00000032477;ENSMUSG00000036923;ENSMUSG00000037474;ENSMUSG00000040945;ENSMUSG00000041431;ENSMUSG00000044201;ENSMUSG00000057113;ENSMUSG00000059060
GO:0044087	regulation of cellular component biogenesis	2.51232e-08	ENSMUSG00000000530;ENSMUSG00000000957;ENSMUSG00000001946;ENSMUSG00000002944;ENSMUSG00000004446;ENSMUSG00000004568;ENSMUSG00000004814;ENSMUSG00000005148;ENSMUSG00000005583;ENSMUSG00000005672;ENSMUSG00000005958;ENSMUSG00000006386;ENSMUSG00000006435;ENSMUSG00000006585;ENSMUSG00000007655;ENSMUSG00000010154;ENSMUSG00000014402;ENSMUSG00000015599;ENSMUSG00000015605;ENSMUSG00000015766;ENSMUSG00000016559;…
GO:0003006	developmental process involved in reproduction	2.65051e-08	ENSMUSG00000000753;ENSMUSG00000000782;ENSMUSG00000000957;ENSMUSG00000001496;ENSMUSG00000001510;ENSMUSG00000002324;ENSMUSG00000002384;ENSMUSG00000002602;ENSMUSG00000002633;ENSMUSG00000005672;ENSMUSG00000005836;ENSMUSG00000006435;ENSMUSG00000009628;ENSMUSG00000010660;ENSMUSG00000010797;ENSMUSG00000011256;ENSMUSG00000014361;ENSMUSG00000014599;ENSMUSG00000014813;ENSMUSG00000015053;ENSMUSG00000015812;…
GO:0006974	cellular response to DNA damage stimulus	2.73685e-08	ENSMUSG00000000028;ENSMUSG00000000142;ENSMUSG00000001228;ENSMUSG00000001517;ENSMUSG00000002324;ENSMUSG00000002835;ENSMUSG00000002870;ENSMUSG00000004446;ENSMUSG00000005370;ENSMUSG00000005410;ENSMUSG00000005718;ENSMUSG00000006678;ENSMUSG00000007080;ENSMUSG00000007646;ENSMUSG00000009291;ENSMUSG00000009628;ENSMUSG00000010154;ENSMUSG00000010461;ENSMUSG00000012483;ENSMUSG00000016526;ENSMUSG00000017146;…
GO:0045926	negative regulation of growth	2.74764e-08	ENSMUSG00000000530;ENSMUSG00000000861;ENSMUSG00000001583;ENSMUSG00000001627;ENSMUSG00000005510;ENSMUSG00000006711;ENSMUSG00000018849;ENSMUSG00000020027;ENSMUSG00000020160;ENSMUSG00000020303;ENSMUSG00000020838;ENSMUSG00000020891;ENSMUSG00000020902;ENSMUSG00000021303;ENSMUSG00000021835;ENSMUSG00000021904;ENSMUSG00000022105;ENSMUSG00000024921;ENSMUSG00000024985;ENSMUSG00000024990;ENSMUSG00000025020;…
GO:0034765	regulation of ion transmembrane transport	2.76065e-08	ENSMUSG00000000359;ENSMUSG00000000489;ENSMUSG00000001027;ENSMUSG00000003352;ENSMUSG00000004110;ENSMUSG00000004113;ENSMUSG00000004266;ENSMUSG00000005583;ENSMUSG00000006519;ENSMUSG00000007655;ENSMUSG00000008590;ENSMUSG00000009545;ENSMUSG00000010066;ENSMUSG00000014813;ENSMUSG00000018507;ENSMUSG00000020333;ENSMUSG00000020577;ENSMUSG00000020599;ENSMUSG00000020689;ENSMUSG00000020723;ENSMUSG00000020733;…
GO:0030178	negative regulation of Wnt signaling pathway	2.77574e-08	ENSMUSG00000000142;ENSMUSG00000001964;ENSMUSG00000002633;ENSMUSG00000007655;ENSMUSG00000014329;ENSMUSG00000020135;ENSMUSG00000020176;ENSMUSG00000020218;ENSMUSG00000020733;ENSMUSG00000021318;ENSMUSG00000021381;ENSMUSG00000021464;ENSMUSG00000021974;ENSMUSG00000021986;ENSMUSG00000022150;ENSMUSG00000022676;ENSMUSG00000023411;ENSMUSG00000024868;ENSMUSG00000024985;ENSMUSG00000025407;ENSMUSG00000025902;…
GO:0001666	response to hypoxia	2.86176e-08	ENSMUSG00000000214;ENSMUSG00000000530;ENSMUSG00000000957;ENSMUSG00000002289;ENSMUSG00000005836;ENSMUSG00000006362;ENSMUSG00000006386;ENSMUSG00000006389;ENSMUSG00000006519;ENSMUSG00000007655;ENSMUSG00000014813;ENSMUSG00000015605;ENSMUSG00000015709;ENSMUSG00000016494;ENSMUSG00000017697;ENSMUSG00000017969;ENSMUSG00000018259;ENSMUSG00000018566;ENSMUSG00000020303;ENSMUSG00000020542;ENSMUSG00000020810;…
GO:0072163	mesonephric epithelium development	2.96032e-08	ENSMUSG00000002633;ENSMUSG00000004231;ENSMUSG00000007888;ENSMUSG00000017491;ENSMUSG00000018486;ENSMUSG00000018698;ENSMUSG00000019913;ENSMUSG00000021125;ENSMUSG00000021318;ENSMUSG00000021835;ENSMUSG00000022144;ENSMUSG00000022346;ENSMUSG00000022528;ENSMUSG00000022997;ENSMUSG00000024134;ENSMUSG00000024176;ENSMUSG00000025219;ENSMUSG00000025932;ENSMUSG00000027840;ENSMUSG00000028988;ENSMUSG00000031558;…
GO:0072164	mesonephric tubule development	2.96032e-08	ENSMUSG00000002633;ENSMUSG00000004231;ENSMUSG00000007888;ENSMUSG00000017491;ENSMUSG00000018486;ENSMUSG00000018698;ENSMUSG00000019913;ENSMUSG00000021125;ENSMUSG00000021318;ENSMUSG00000021835;ENSMUSG00000022144;ENSMUSG00000022346;ENSMUSG00000022528;ENSMUSG00000022997;ENSMUSG00000024134;ENSMUSG00000024176;ENSMUSG00000025219;ENSMUSG00000025932;ENSMUSG00000027840;ENSMUSG00000028988;ENSMUSG00000031558;…
GO:0016070	RNA metabolic process	3.08204e-08	ENSMUSG00000000028;ENSMUSG00000000093;ENSMUSG00000000094;ENSMUSG00000000247;ENSMUSG00000000290;ENSMUSG00000000317;ENSMUSG00000000489;ENSMUSG00000000530;ENSMUSG00000000581;ENSMUSG00000000731;ENSMUSG00000000782;ENSMUSG00000000861;ENSMUSG00000000982;ENSMUSG00000001120;ENSMUSG00000001228;ENSMUSG00000001493;ENSMUSG00000001496;ENSMUSG00000001504;ENSMUSG00000001506;ENSMUSG00000001510;ENSMUSG00000001517;…
GO:0045786	negative regulation of cell cycle	3.23311e-08	ENSMUSG00000000392;ENSMUSG00000001517;ENSMUSG00000005373;ENSMUSG00000005718;ENSMUSG00000005836;ENSMUSG00000006585;ENSMUSG00000006715;ENSMUSG00000006728;ENSMUSG00000014402;ENSMUSG00000017146;ENSMUSG00000017499;ENSMUSG00000017716;ENSMUSG00000019773;ENSMUSG00000019942;ENSMUSG00000020020;ENSMUSG00000020185;ENSMUSG00000020212;ENSMUSG00000020493;ENSMUSG00000020542;ENSMUSG00000020733;ENSMUSG00000020891;…
GO:0010594	regulation of endothelial cell migration	3.40821e-08	ENSMUSG00000000489;ENSMUSG00000000530;ENSMUSG00000000753;ENSMUSG00000001552;ENSMUSG00000002633;ENSMUSG00000005583;ENSMUSG00000006386;ENSMUSG00000008461;ENSMUSG00000014813;ENSMUSG00000015053;ENSMUSG00000016128;ENSMUSG00000017652;ENSMUSG00000018500;ENSMUSG00000019803;ENSMUSG00000019929;ENSMUSG00000020053;ENSMUSG00000020357;ENSMUSG00000020689;ENSMUSG00000021256;ENSMUSG00000021701;ENSMUSG00000021835;…
GO:1901990	regulation of mitotic cell cycle phase transition	3.46005e-08	ENSMUSG00000001403;ENSMUSG00000002297;ENSMUSG00000004266;ENSMUSG00000004446;ENSMUSG00000005718;ENSMUSG00000006585;ENSMUSG00000006728;ENSMUSG00000007646;ENSMUSG00000017146;ENSMUSG00000017499;ENSMUSG00000017550;ENSMUSG00000017716;ENSMUSG00000019773;ENSMUSG00000019942;ENSMUSG00000020020;ENSMUSG00000020167;ENSMUSG00000020185;ENSMUSG00000020897;ENSMUSG00000021127;ENSMUSG00000021569;ENSMUSG00000021732;…
GO:0007088	regulation of mitotic nuclear division	3.52012e-08	ENSMUSG00000000058;ENSMUSG00000000489;ENSMUSG00000001403;ENSMUSG00000006585;ENSMUSG00000012443;ENSMUSG00000017499;ENSMUSG00000017716;ENSMUSG00000019773;ENSMUSG00000020020;ENSMUSG00000020053;ENSMUSG00000020897;ENSMUSG00000021569;ENSMUSG00000021597;ENSMUSG00000021835;ENSMUSG00000022018;ENSMUSG00000022070;ENSMUSG00000022105;ENSMUSG00000024056;ENSMUSG00000024791;ENSMUSG00000024795;ENSMUSG00000024913;…
GO:0050770	regulation of axonogenesis	3.54919e-08	ENSMUSG00000000861;ENSMUSG00000001627;ENSMUSG00000002274;ENSMUSG00000002489;ENSMUSG00000003934;ENSMUSG00000004885;ENSMUSG00000005958;ENSMUSG00000006711;ENSMUSG00000015605;ENSMUSG00000018507;ENSMUSG00000020902;ENSMUSG00000021743;ENSMUSG00000021904;ENSMUSG00000022055;ENSMUSG00000022860;ENSMUSG00000023277;ENSMUSG00000023328;ENSMUSG00000023800;ENSMUSG00000025020;ENSMUSG00000025810;ENSMUSG00000026193;…
GO:0048520	positive regulation of behavior	3.55951e-08	ENSMUSG00000000489;ENSMUSG00000000982;ENSMUSG00000001741;ENSMUSG00000002111;ENSMUSG00000002489;ENSMUSG00000002633;ENSMUSG00000005583;ENSMUSG00000005824;ENSMUSG00000014599;ENSMUSG00000015316;ENSMUSG00000016024;ENSMUSG00000020178;ENSMUSG00000021702;ENSMUSG00000021732;ENSMUSG00000022676;ENSMUSG00000023078;ENSMUSG00000023886;ENSMUSG00000023992;ENSMUSG00000024397;ENSMUSG00000024621;ENSMUSG00000025804;…
GO:0044702	single organism reproductive process	3.59442e-08	ENSMUSG00000000486;ENSMUSG00000000753;ENSMUSG00000000782;ENSMUSG00000000957;ENSMUSG00000001416;ENSMUSG00000001496;ENSMUSG00000001510;ENSMUSG00000002068;ENSMUSG00000002324;ENSMUSG00000002384;ENSMUSG00000002602;ENSMUSG00000002633;ENSMUSG00000002799;ENSMUSG00000003824;ENSMUSG00000005370;ENSMUSG00000005672;ENSMUSG00000005836;ENSMUSG00000006369;ENSMUSG00000006398;ENSMUSG00000006435;ENSMUSG00000007646;…
GO:0034762	regulation of transmembrane transport	3.70018e-08	ENSMUSG00000000359;ENSMUSG00000000489;ENSMUSG00000001027;ENSMUSG00000003352;ENSMUSG00000004110;ENSMUSG00000004113;ENSMUSG00000004266;ENSMUSG00000005583;ENSMUSG00000006519;ENSMUSG00000007655;ENSMUSG00000008590;ENSMUSG00000009545;ENSMUSG00000010066;ENSMUSG00000014813;ENSMUSG00000018507;ENSMUSG00000020333;ENSMUSG00000020577;ENSMUSG00000020599;ENSMUSG00000020689;ENSMUSG00000020723;ENSMUSG00000020733;…
GO:0007492	endoderm development	3.7345e-08	ENSMUSG00000000957;ENSMUSG00000001496;ENSMUSG00000005836;ENSMUSG00000018698;ENSMUSG00000021127;ENSMUSG00000021835;ENSMUSG00000022309;ENSMUSG00000024868;ENSMUSG00000024986;ENSMUSG00000025219;ENSMUSG00000025902;ENSMUSG00000026042;ENSMUSG00000026193;ENSMUSG00000027009;ENSMUSG00000027304;ENSMUSG00000027368;ENSMUSG00000027966;ENSMUSG00000030117;ENSMUSG00000031530;ENSMUSG00000031740;ENSMUSG00000031790;…
GO:0001658	branching involved in ureteric bud morphogenesis	3.75363e-08	ENSMUSG00000002633;ENSMUSG00000004231;ENSMUSG00000018486;ENSMUSG00000018698;ENSMUSG00000021318;ENSMUSG00000021835;ENSMUSG00000022144;ENSMUSG00000022346;ENSMUSG00000022997;ENSMUSG00000024134;ENSMUSG00000024176;ENSMUSG00000025219;ENSMUSG00000025932;ENSMUSG00000027840;ENSMUSG00000028988;ENSMUSG00000033227;ENSMUSG00000034460;ENSMUSG00000036856;ENSMUSG00000036862;ENSMUSG00000048616;ENSMUSG00000051159;…
GO:0040019	positive regulation of embryonic development	3.82491e-08	ENSMUSG00000002633;ENSMUSG00000010797;ENSMUSG00000018698;ENSMUSG00000020053;ENSMUSG00000022144;ENSMUSG00000022330;ENSMUSG00000022528;ENSMUSG00000022997;ENSMUSG00000027840;ENSMUSG00000033149;ENSMUSG00000034460;ENSMUSG00000036856;ENSMUSG00000036923;ENSMUSG00000037025;ENSMUSG00000041688;ENSMUSG00000041995;ENSMUSG00000046532;ENSMUSG00000048138;ENSMUSG00000048387;ENSMUSG00000051177;ENSMUSG00000051367;…
GO:0042475	odontogenesis of dentin-containing tooth	3.97774e-08	ENSMUSG00000001510;ENSMUSG00000002633;ENSMUSG00000002799;ENSMUSG00000003227;ENSMUSG00000008318;ENSMUSG00000014599;ENSMUSG00000014773;ENSMUSG00000021318;ENSMUSG00000021732;ENSMUSG00000021765;ENSMUSG00000021835;ENSMUSG00000022510;ENSMUSG00000023391;ENSMUSG00000024985;ENSMUSG00000025219;ENSMUSG00000026971;ENSMUSG00000027985;ENSMUSG00000028023;ENSMUSG00000028364;ENSMUSG00000028859;ENSMUSG00000029231;…
GO:0048704	embryonic skeletal system morphogenesis	4.02614e-08	ENSMUSG00000000957;ENSMUSG00000005583;ENSMUSG00000014030;ENSMUSG00000014603;ENSMUSG00000018486;ENSMUSG00000018698;ENSMUSG00000021318;ENSMUSG00000021835;ENSMUSG00000022286;ENSMUSG00000022330;ENSMUSG00000022483;ENSMUSG00000023391;ENSMUSG00000024134;ENSMUSG00000025219;ENSMUSG00000025932;ENSMUSG00000027833;ENSMUSG00000027868;ENSMUSG00000027966;ENSMUSG00000028226;ENSMUSG00000029231;ENSMUSG00000031737;…
GO:0010976	positive regulation of neuron projection development	4.15838e-08	ENSMUSG00000000579;ENSMUSG00000000753;ENSMUSG00000000861;ENSMUSG00000002274;ENSMUSG00000002489;ENSMUSG00000004885;ENSMUSG00000006435;ENSMUSG00000015605;ENSMUSG00000018507;ENSMUSG00000019970;ENSMUSG00000020211;ENSMUSG00000020333;ENSMUSG00000020902;ENSMUSG00000021464;ENSMUSG00000021782;ENSMUSG00000021835;ENSMUSG00000022055;ENSMUSG00000022623;ENSMUSG00000022860;ENSMUSG00000022864;ENSMUSG00000022893;…
GO:0050863	regulation of T cell activation	4.28668e-08	ENSMUSG00000000409;ENSMUSG00000000732;ENSMUSG00000000782;ENSMUSG00000002633;ENSMUSG00000003934;ENSMUSG00000004266;ENSMUSG00000005465;ENSMUSG00000005824;ENSMUSG00000006574;ENSMUSG00000006611;ENSMUSG00000007655;ENSMUSG00000013707;ENSMUSG00000015316;ENSMUSG00000015396;ENSMUSG00000015812;ENSMUSG00000017697;ENSMUSG00000019982;ENSMUSG00000019987;ENSMUSG00000020053;ENSMUSG00000020101;ENSMUSG00000020178;…
GO:0007126	meiotic nuclear division	4.39277e-08	ENSMUSG00000000486;ENSMUSG00000002068;ENSMUSG00000002324;ENSMUSG00000003824;ENSMUSG00000005370;ENSMUSG00000006398;ENSMUSG00000007646;ENSMUSG00000009628;ENSMUSG00000010154;ENSMUSG00000019773;ENSMUSG00000020914;ENSMUSG00000021098;ENSMUSG00000021569;ENSMUSG00000023940;ENSMUSG00000024056;ENSMUSG00000024660;ENSMUSG00000026039;ENSMUSG00000026683;ENSMUSG00000026779;ENSMUSG00000027115;ENSMUSG00000027323;…
GO:0034097	response to cytokine	4.45722e-08	ENSMUSG00000000489;ENSMUSG00000000782;ENSMUSG00000000982;ENSMUSG00000001348;ENSMUSG00000001506;ENSMUSG00000002111;ENSMUSG00000002602;ENSMUSG00000002870;ENSMUSG00000003206;ENSMUSG00000004266;ENSMUSG00000004814;ENSMUSG00000004864;ENSMUSG00000005057;ENSMUSG00000005148;ENSMUSG00000005465;ENSMUSG00000005672;ENSMUSG00000006389;ENSMUSG00000006519;ENSMUSG00000006728;ENSMUSG00000007655;ENSMUSG00000007888;…
GO:0048645	organ formation	4.47524e-08	ENSMUSG00000000142;ENSMUSG00000002633;ENSMUSG00000004872;ENSMUSG00000005583;ENSMUSG00000005836;ENSMUSG00000010797;ENSMUSG00000021318;ENSMUSG00000021732;ENSMUSG00000021835;ENSMUSG00000022144;ENSMUSG00000022510;ENSMUSG00000022528;ENSMUSG00000024868;ENSMUSG00000024986;ENSMUSG00000025219;ENSMUSG00000025932;ENSMUSG00000027070;ENSMUSG00000027840;ENSMUSG00000032440;ENSMUSG00000033837;ENSMUSG00000035033;…
GO:0007160	cell-matrix adhesion	4.62676e-08	ENSMUSG00000000290;ENSMUSG00000000530;ENSMUSG00000000957;ENSMUSG00000001281;ENSMUSG00000001552;ENSMUSG00000002489;ENSMUSG00000002944;ENSMUSG00000002980;ENSMUSG00000006386;ENSMUSG00000008461;ENSMUSG00000014599;ENSMUSG00000015143;ENSMUSG00000015605;ENSMUSG00000016494;ENSMUSG00000020689;ENSMUSG00000020717;ENSMUSG00000020758;ENSMUSG00000021806;ENSMUSG00000021822;ENSMUSG00000022425;ENSMUSG00000022548;…
GO:0010243	response to organonitrogen compound	4.6578e-08	ENSMUSG00000000058;ENSMUSG00000000214;ENSMUSG00000000753;ENSMUSG00000001506;ENSMUSG00000001552;ENSMUSG00000002489;ENSMUSG00000002944;ENSMUSG00000004099;ENSMUSG00000004113;ENSMUSG00000004651;ENSMUSG00000004864;ENSMUSG00000005057;ENSMUSG00000005148;ENSMUSG00000005360;ENSMUSG00000005583;ENSMUSG00000006386;ENSMUSG00000006435;ENSMUSG00000006519;ENSMUSG00000006728;ENSMUSG00000007653;ENSMUSG00000007655;…
GO:0072012	glomerulus vasculature development	4.76073e-08	ENSMUSG00000000489;ENSMUSG00000006386;ENSMUSG00000016494;ENSMUSG00000020689;ENSMUSG00000020717;ENSMUSG00000021835;ENSMUSG00000022309;ENSMUSG00000022528;ENSMUSG00000027947;ENSMUSG00000029231;ENSMUSG00000032006;ENSMUSG00000038146;ENSMUSG00000038418;ENSMUSG00000040552;ENSMUSG00000046714;ENSMUSG00000048387;ENSMUSG00000067001
GO:0045652	regulation of megakaryocyte differentiation	5.03261e-08	ENSMUSG00000005583;ENSMUSG00000015053;ENSMUSG00000024529;ENSMUSG00000029373;ENSMUSG00000035576;ENSMUSG00000054717;ENSMUSG00000060093;ENSMUSG00000060639;ENSMUSG00000060678;ENSMUSG00000060981;ENSMUSG00000061482;ENSMUSG00000064288;ENSMUSG00000067455;ENSMUSG00000069266;ENSMUSG00000069274;ENSMUSG00000069305;ENSMUSG00000069306;ENSMUSG00000091405;ENSMUSG00000096010
GO:0072171	mesonephric tubule morphogenesis	5.1545e-08	ENSMUSG00000002633;ENSMUSG00000004231;ENSMUSG00000018486;ENSMUSG00000018698;ENSMUSG00000021318;ENSMUSG00000021835;ENSMUSG00000022144;ENSMUSG00000022346;ENSMUSG00000022528;ENSMUSG00000022997;ENSMUSG00000024134;ENSMUSG00000024176;ENSMUSG00000025219;ENSMUSG00000025932;ENSMUSG00000027840;ENSMUSG00000028988;ENSMUSG00000033227;ENSMUSG00000034460;ENSMUSG00000036856;ENSMUSG00000036862;ENSMUSG00000048387;…
GO:0021510	spinal cord development	5.24186e-08	ENSMUSG00000002633;ENSMUSG00000004872;ENSMUSG00000014773;ENSMUSG00000015053;ENSMUSG00000018698;ENSMUSG00000021318;ENSMUSG00000022055;ENSMUSG00000022144;ENSMUSG00000022997;ENSMUSG00000023052;ENSMUSG00000026934;ENSMUSG00000027314;ENSMUSG00000027434;ENSMUSG00000028266;ENSMUSG00000028613;ENSMUSG00000028717;ENSMUSG00000028736;ENSMUSG00000029005;ENSMUSG00000029546;ENSMUSG00000029595;ENSMUSG00000030507;…
GO:1903522	regulation of blood circulation	5.3119e-08	ENSMUSG00000000093;ENSMUSG00000000214;ENSMUSG00000001552;ENSMUSG00000004113;ENSMUSG00000007655;ENSMUSG00000009545;ENSMUSG00000010066;ENSMUSG00000014813;ENSMUSG00000017697;ENSMUSG00000019789;ENSMUSG00000019943;ENSMUSG00000020439;ENSMUSG00000020787;ENSMUSG00000020866;ENSMUSG00000021194;ENSMUSG00000023052;ENSMUSG00000024065;ENSMUSG00000025026;ENSMUSG00000025701;ENSMUSG00000026360;ENSMUSG00000026463;…
GO:0048557	embryonic digestive tract morphogenesis	5.38937e-08	ENSMUSG00000000782;ENSMUSG00000002633;ENSMUSG00000021318;ENSMUSG00000021732;ENSMUSG00000024134;ENSMUSG00000024985;ENSMUSG00000027833;ENSMUSG00000028023;ENSMUSG00000029231;ENSMUSG00000032387;ENSMUSG00000037279;ENSMUSG00000039377;ENSMUSG00000042812;ENSMUSG00000063632
GO:0001892	embryonic placenta development	5.45604e-08	ENSMUSG00000010660;ENSMUSG00000010797;ENSMUSG00000015053;ENSMUSG00000019789;ENSMUSG00000019880;ENSMUSG00000020185;ENSMUSG00000021127;ENSMUSG00000021256;ENSMUSG00000022286;ENSMUSG00000022528;ENSMUSG00000024440;ENSMUSG00000025758;ENSMUSG00000027315;ENSMUSG00000027962;ENSMUSG00000027985;ENSMUSG00000028195;ENSMUSG00000030551;ENSMUSG00000030790;ENSMUSG00000031995;ENSMUSG00000032179;ENSMUSG00000032446;…
GO:0036293	response to decreased oxygen levels	6.27574e-08	ENSMUSG00000000214;ENSMUSG00000000530;ENSMUSG00000000957;ENSMUSG00000002289;ENSMUSG00000003352;ENSMUSG00000005836;ENSMUSG00000006362;ENSMUSG00000006386;ENSMUSG00000006389;ENSMUSG00000006519;ENSMUSG00000007655;ENSMUSG00000014813;ENSMUSG00000015605;ENSMUSG00000015709;ENSMUSG00000016494;ENSMUSG00000017697;ENSMUSG00000017969;ENSMUSG00000018259;ENSMUSG00000018566;ENSMUSG00000020303;ENSMUSG00000020542;…
GO:0001938	positive regulation of endothelial cell proliferation	6.29572e-08	ENSMUSG00000000058;ENSMUSG00000000489;ENSMUSG00000000530;ENSMUSG00000004814;ENSMUSG00000006519;ENSMUSG00000007655;ENSMUSG00000010797;ENSMUSG00000015053;ENSMUSG00000018500;ENSMUSG00000019987;ENSMUSG00000020357;ENSMUSG00000020689;ENSMUSG00000021702;ENSMUSG00000021835;ENSMUSG00000026921;ENSMUSG00000027852;ENSMUSG00000028108;ENSMUSG00000028128;ENSMUSG00000031380;ENSMUSG00000031520;ENSMUSG00000031841;…
GO:0050808	synapse organization	6.3814e-08	ENSMUSG00000000560;ENSMUSG00000000632;ENSMUSG00000003279;ENSMUSG00000003352;ENSMUSG00000003863;ENSMUSG00000005583;ENSMUSG00000005958;ENSMUSG00000006398;ENSMUSG00000006435;ENSMUSG00000007653;ENSMUSG00000010066;ENSMUSG00000020902;ENSMUSG00000021782;ENSMUSG00000022055;ENSMUSG00000022144;ENSMUSG00000022623;ENSMUSG00000023147;ENSMUSG00000023328;ENSMUSG00000023411;ENSMUSG00000024109;ENSMUSG00000024647;…
GO:0000725	recombinational repair	6.42196e-08	ENSMUSG00000000028;ENSMUSG00000002324;ENSMUSG00000002870;ENSMUSG00000005410;ENSMUSG00000007646;ENSMUSG00000009628;ENSMUSG00000012483;ENSMUSG00000017146;ENSMUSG00000022673;ENSMUSG00000026355;ENSMUSG00000026434;ENSMUSG00000027323;ENSMUSG00000027353;ENSMUSG00000027639;ENSMUSG00000028702;ENSMUSG00000028884;ENSMUSG00000028933;ENSMUSG00000029283;ENSMUSG00000029730;ENSMUSG00000030166;ENSMUSG00000030346;…
GO:0033554	cellular response to stress	6.7147e-08	ENSMUSG00000000028;ENSMUSG00000000093;ENSMUSG00000000142;ENSMUSG00000000296;ENSMUSG00000001228;ENSMUSG00000001517;ENSMUSG00000002108;ENSMUSG00000002111;ENSMUSG00000002289;ENSMUSG00000002324;ENSMUSG00000002489;ENSMUSG00000002602;ENSMUSG00000002835;ENSMUSG00000002870;ENSMUSG00000002944;ENSMUSG00000003227;ENSMUSG00000003746;ENSMUSG00000004446;ENSMUSG00000004864;ENSMUSG00000005370;ENSMUSG00000005410;…
GO:0001819	positive regulation of cytokine production	6.85099e-08	ENSMUSG00000000731;ENSMUSG00000000732;ENSMUSG00000000982;ENSMUSG00000001741;ENSMUSG00000002944;ENSMUSG00000004864;ENSMUSG00000005465;ENSMUSG00000005672;ENSMUSG00000005836;ENSMUSG00000006386;ENSMUSG00000006519;ENSMUSG00000006800;ENSMUSG00000008496;ENSMUSG00000011008;ENSMUSG00000015316;ENSMUSG00000015396;ENSMUSG00000016024;ENSMUSG00000016494;ENSMUSG00000017146;ENSMUSG00000017652;ENSMUSG00000018500;…
GO:0030595	leukocyte chemotaxis	7.30302e-08	ENSMUSG00000000489;ENSMUSG00000000982;ENSMUSG00000001741;ENSMUSG00000002111;ENSMUSG00000004814;ENSMUSG00000005672;ENSMUSG00000005824;ENSMUSG00000014599;ENSMUSG00000015316;ENSMUSG00000016024;ENSMUSG00000019122;ENSMUSG00000019278;ENSMUSG00000020682;ENSMUSG00000021194;ENSMUSG00000021457;ENSMUSG00000021702;ENSMUSG00000023078;ENSMUSG00000024397;ENSMUSG00000024621;ENSMUSG00000025701;ENSMUSG00000025804;…
GO:0002684	positive regulation of immune system process	7.64051e-08	ENSMUSG00000000409;ENSMUSG00000000732;ENSMUSG00000000957;ENSMUSG00000000982;ENSMUSG00000002108;ENSMUSG00000002111;ENSMUSG00000002602;ENSMUSG00000002633;ENSMUSG00000002944;ENSMUSG00000003352;ENSMUSG00000003934;ENSMUSG00000004266;ENSMUSG00000004814;ENSMUSG00000005057;ENSMUSG00000005465;ENSMUSG00000005540;ENSMUSG00000005583;ENSMUSG00000005672;ENSMUSG00000005824;ENSMUSG00000006386;ENSMUSG00000006389;…
GO:0043524	negative regulation of neuron apoptotic process	8.20899e-08	ENSMUSG00000002602;ENSMUSG00000004891;ENSMUSG00000005583;ENSMUSG00000007653;ENSMUSG00000007888;ENSMUSG00000017716;ENSMUSG00000018166;ENSMUSG00000020099;ENSMUSG00000020178;ENSMUSG00000022055;ENSMUSG00000022144;ENSMUSG00000022309;ENSMUSG00000023411;ENSMUSG00000025219;ENSMUSG00000025422;ENSMUSG00000025810;ENSMUSG00000025889;ENSMUSG00000025927;ENSMUSG00000026278;ENSMUSG00000026614;ENSMUSG00000026826;…
GO:2000736	regulation of stem cell differentiation	8.20899e-08	ENSMUSG00000000142;ENSMUSG00000001496;ENSMUSG00000001506;ENSMUSG00000002489;ENSMUSG00000005836;ENSMUSG00000018486;ENSMUSG00000020101;ENSMUSG00000020542;ENSMUSG00000021835;ENSMUSG00000022018;ENSMUSG00000022150;ENSMUSG00000022346;ENSMUSG00000022510;ENSMUSG00000022528;ENSMUSG00000024232;ENSMUSG00000024985;ENSMUSG00000026100;ENSMUSG00000026814;ENSMUSG00000027239;ENSMUSG00000027985;ENSMUSG00000027996;…
GO:0002687	positive regulation of leukocyte migration	8.41307e-08	ENSMUSG00000000982;ENSMUSG00000002111;ENSMUSG00000004814;ENSMUSG00000005824;ENSMUSG00000014599;ENSMUSG00000015316;ENSMUSG00000016024;ENSMUSG00000019966;ENSMUSG00000020689;ENSMUSG00000020717;ENSMUSG00000021702;ENSMUSG00000023078;ENSMUSG00000023992;ENSMUSG00000024397;ENSMUSG00000024621;ENSMUSG00000025804;ENSMUSG00000026072;ENSMUSG00000026100;ENSMUSG00000027009;ENSMUSG00000027239;ENSMUSG00000027524;…
GO:0051145	smooth muscle cell differentiation	8.7299e-08	ENSMUSG00000000093;ENSMUSG00000002633;ENSMUSG00000005148;ENSMUSG00000005583;ENSMUSG00000005836;ENSMUSG00000015605;ENSMUSG00000018604;ENSMUSG00000019789;ENSMUSG00000020542;ENSMUSG00000021732;ENSMUSG00000021835;ENSMUSG00000022528;ENSMUSG00000023411;ENSMUSG00000024168;ENSMUSG00000026556;ENSMUSG00000026768;ENSMUSG00000026814;ENSMUSG00000028023;ENSMUSG00000028179;ENSMUSG00000030790;ENSMUSG00000032172;…
GO:0045137	development of primary sexual characteristics	9.06854e-08	ENSMUSG00000000957;ENSMUSG00000001496;ENSMUSG00000002324;ENSMUSG00000005672;ENSMUSG00000005836;ENSMUSG00000015812;ENSMUSG00000016559;ENSMUSG00000019966;ENSMUSG00000021765;ENSMUSG00000021835;ENSMUSG00000021974;ENSMUSG00000022309;ENSMUSG00000022346;ENSMUSG00000022893;ENSMUSG00000024176;ENSMUSG00000024256;ENSMUSG00000024990;ENSMUSG00000025056;ENSMUSG00000025219;ENSMUSG00000025289;ENSMUSG00000025577;…
GO:0048010	vascular endothelial growth factor receptor signaling pathway	9.07975e-08	ENSMUSG00000006386;ENSMUSG00000020176;ENSMUSG00000020357;ENSMUSG00000021732;ENSMUSG00000021835;ENSMUSG00000021974;ENSMUSG00000022309;ENSMUSG00000024168;ENSMUSG00000024986;ENSMUSG00000025810;ENSMUSG00000029648;ENSMUSG00000031380;ENSMUSG00000031520;ENSMUSG00000031760;ENSMUSG00000041187;ENSMUSG00000041445;ENSMUSG00000045930;ENSMUSG00000046714;ENSMUSG00000049791;ENSMUSG00000050295;ENSMUSG00000054793;…
GO:1901533	negative regulation of hematopoietic progenitor cell differentiation	9.11714e-08	ENSMUSG00000022528;ENSMUSG00000029373;ENSMUSG00000060093;ENSMUSG00000060639;ENSMUSG00000060678;ENSMUSG00000060981;ENSMUSG00000061482;ENSMUSG00000064288;ENSMUSG00000067455;ENSMUSG00000068079;ENSMUSG00000069266;ENSMUSG00000069274;ENSMUSG00000069305;ENSMUSG00000069306;ENSMUSG00000091405;ENSMUSG00000096010
GO:0010959	regulation of metal ion transport	9.45578e-08	ENSMUSG00000000359;ENSMUSG00000000489;ENSMUSG00000000982;ENSMUSG00000001741;ENSMUSG00000003352;ENSMUSG00000003573;ENSMUSG00000004113;ENSMUSG00000004266;ENSMUSG00000006519;ENSMUSG00000006611;ENSMUSG00000007655;ENSMUSG00000009545;ENSMUSG00000014813;ENSMUSG00000018507;ENSMUSG00000019943;ENSMUSG00000019970;ENSMUSG00000020053;ENSMUSG00000020178;ENSMUSG00000020303;ENSMUSG00000020577;ENSMUSG00000020689;…
GO:0046620	regulation of organ growth	9.551e-08	ENSMUSG00000000093;ENSMUSG00000005124;ENSMUSG00000005583;ENSMUSG00000005836;ENSMUSG00000010066;ENSMUSG00000010797;ENSMUSG00000018849;ENSMUSG00000019487;ENSMUSG00000019789;ENSMUSG00000019942;ENSMUSG00000019960;ENSMUSG00000020053;ENSMUSG00000020160;ENSMUSG00000020838;ENSMUSG00000021974;ENSMUSG00000022371;ENSMUSG00000024985;ENSMUSG00000024990;ENSMUSG00000025219;ENSMUSG00000025407;ENSMUSG00000026360;…
GO:0044344	cellular response to fibroblast growth factor stimulus	1.01661e-07	ENSMUSG00000001506;ENSMUSG00000006800;ENSMUSG00000018698;ENSMUSG00000021127;ENSMUSG00000021732;ENSMUSG00000021974;ENSMUSG00000022101;ENSMUSG00000022322;ENSMUSG00000022346;ENSMUSG00000023078;ENSMUSG00000023886;ENSMUSG00000024109;ENSMUSG00000024427;ENSMUSG00000024985;ENSMUSG00000025219;ENSMUSG00000025889;ENSMUSG00000027314;ENSMUSG00000027750;ENSMUSG00000029337;ENSMUSG00000031073;ENSMUSG00000031074;…
GO:1902589	single-organism organelle organization	1.05842e-07	ENSMUSG00000000058;ENSMUSG00000000142;ENSMUSG00000000486;ENSMUSG00000000489;ENSMUSG00000000579;ENSMUSG00000001228;ENSMUSG00000001403;ENSMUSG00000001416;ENSMUSG00000001864;ENSMUSG00000001946;ENSMUSG00000002068;ENSMUSG00000002111;ENSMUSG00000002324;ENSMUSG00000002633;ENSMUSG00000003279;ENSMUSG00000003779;ENSMUSG00000003824;ENSMUSG00000004099;ENSMUSG00000004319;ENSMUSG00000004446;ENSMUSG00000004568;…
GO:0022409	positive regulation of cell-cell adhesion	1.06054e-07	ENSMUSG00000000409;ENSMUSG00000000732;ENSMUSG00000002633;ENSMUSG00000003934;ENSMUSG00000005465;ENSMUSG00000005824;ENSMUSG00000006574;ENSMUSG00000007655;ENSMUSG00000011256;ENSMUSG00000015316;ENSMUSG00000015396;ENSMUSG00000017697;ENSMUSG00000019982;ENSMUSG00000020053;ENSMUSG00000020101;ENSMUSG00000021318;ENSMUSG00000021457;ENSMUSG00000022272;ENSMUSG00000022367;ENSMUSG00000022528;ENSMUSG00000022901;…
GO:0002040	sprouting angiogenesis	1.09416e-07	ENSMUSG00000002633;ENSMUSG00000006386;ENSMUSG00000008461;ENSMUSG00000014773;ENSMUSG00000015053;ENSMUSG00000015605;ENSMUSG00000016128;ENSMUSG00000018983;ENSMUSG00000019803;ENSMUSG00000019880;ENSMUSG00000020185;ENSMUSG00000020357;ENSMUSG00000021701;ENSMUSG00000021835;ENSMUSG00000022309;ENSMUSG00000025701;ENSMUSG00000025810;ENSMUSG00000026473;ENSMUSG00000027314;ENSMUSG00000027985;ENSMUSG00000029710;…
GO:0000724	double-strand break repair via homologous recombination	1.15472e-07	ENSMUSG00000000028;ENSMUSG00000002324;ENSMUSG00000002870;ENSMUSG00000005410;ENSMUSG00000007646;ENSMUSG00000009628;ENSMUSG00000012483;ENSMUSG00000017146;ENSMUSG00000022673;ENSMUSG00000026355;ENSMUSG00000026434;ENSMUSG00000027323;ENSMUSG00000027353;ENSMUSG00000027639;ENSMUSG00000028702;ENSMUSG00000028884;ENSMUSG00000028933;ENSMUSG00000029283;ENSMUSG00000029730;ENSMUSG00000030166;ENSMUSG00000030346;…
GO:0060443	mammary gland morphogenesis	1.17668e-07	ENSMUSG00000000093;ENSMUSG00000004872;ENSMUSG00000007655;ENSMUSG00000014599;ENSMUSG00000017724;ENSMUSG00000018604;ENSMUSG00000019987;ENSMUSG00000020902;ENSMUSG00000021318;ENSMUSG00000021732;ENSMUSG00000021835;ENSMUSG00000022479;ENSMUSG00000024913;ENSMUSG00000026185;ENSMUSG00000027646;ENSMUSG00000028640;ENSMUSG00000031558;ENSMUSG00000031870;ENSMUSG00000032440;ENSMUSG00000032591;ENSMUSG00000036856;…
GO:2000648	positive regulation of stem cell proliferation	1.20396e-07	ENSMUSG00000002068;ENSMUSG00000002633;ENSMUSG00000010797;ENSMUSG00000018604;ENSMUSG00000019803;ENSMUSG00000019966;ENSMUSG00000020950;ENSMUSG00000021318;ENSMUSG00000021685;ENSMUSG00000021835;ENSMUSG00000021974;ENSMUSG00000022346;ENSMUSG00000024913;ENSMUSG00000026395;ENSMUSG00000027833;ENSMUSG00000029563;ENSMUSG00000031520;ENSMUSG00000032440;ENSMUSG00000033006;ENSMUSG00000033952;ENSMUSG00000038894;…
GO:2000738	positive regulation of stem cell differentiation	1.27844e-07	ENSMUSG00000000142;ENSMUSG00000001506;ENSMUSG00000005836;ENSMUSG00000020101;ENSMUSG00000020542;ENSMUSG00000021835;ENSMUSG00000022018;ENSMUSG00000022150;ENSMUSG00000022510;ENSMUSG00000024232;ENSMUSG00000024985;ENSMUSG00000026814;ENSMUSG00000027239;ENSMUSG00000027985;ENSMUSG00000028480;ENSMUSG00000029475;ENSMUSG00000029687;ENSMUSG00000031965;ENSMUSG00000032440;ENSMUSG00000035799;ENSMUSG00000036602;…
GO:0009798	axis specification	1.33322e-07	ENSMUSG00000000142;ENSMUSG00000002633;ENSMUSG00000014773;ENSMUSG00000014813;ENSMUSG00000015605;ENSMUSG00000018604;ENSMUSG00000018698;ENSMUSG00000019789;ENSMUSG00000021732;ENSMUSG00000021835;ENSMUSG00000022997;ENSMUSG00000024134;ENSMUSG00000024986;ENSMUSG00000027496;ENSMUSG00000028023;ENSMUSG00000030117;ENSMUSG00000032221;ENSMUSG00000032717;ENSMUSG00000033227;ENSMUSG00000034777;ENSMUSG00000037025;…
GO:0044839	cell cycle G2/M phase transition	1.36675e-07	ENSMUSG00000000296;ENSMUSG00000001517;ENSMUSG00000004891;ENSMUSG00000006728;ENSMUSG00000007646;ENSMUSG00000016526;ENSMUSG00000017146;ENSMUSG00000017499;ENSMUSG00000017550;ENSMUSG00000017716;ENSMUSG00000019773;ENSMUSG00000019942;ENSMUSG00000021958;ENSMUSG00000022996;ENSMUSG00000024056;ENSMUSG00000024590;ENSMUSG00000025358;ENSMUSG00000026605;ENSMUSG00000026779;ENSMUSG00000027330;ENSMUSG00000027715;…
GO:0070665	positive regulation of leukocyte proliferation	1.36675e-07	ENSMUSG00000000732;ENSMUSG00000002633;ENSMUSG00000005465;ENSMUSG00000005583;ENSMUSG00000006389;ENSMUSG00000006574;ENSMUSG00000014599;ENSMUSG00000015316;ENSMUSG00000017550;ENSMUSG00000017652;ENSMUSG00000017697;ENSMUSG00000019966;ENSMUSG00000020053;ENSMUSG00000020167;ENSMUSG00000021457;ENSMUSG00000021732;ENSMUSG00000022528;ENSMUSG00000022885;ENSMUSG00000022901;ENSMUSG00000024397;ENSMUSG00000026395;…
GO:0021516	dorsal spinal cord development	1.38912e-07	ENSMUSG00000004872;ENSMUSG00000018698;ENSMUSG00000022144;ENSMUSG00000022997;ENSMUSG00000026934;ENSMUSG00000028266;ENSMUSG00000028717;ENSMUSG00000028736;ENSMUSG00000029005;ENSMUSG00000029546;ENSMUSG00000029595;ENSMUSG00000035946;ENSMUSG00000038718;ENSMUSG00000053129
GO:0060675	ureteric bud morphogenesis	1.46794e-07	ENSMUSG00000002633;ENSMUSG00000004231;ENSMUSG00000018486;ENSMUSG00000018698;ENSMUSG00000021318;ENSMUSG00000021835;ENSMUSG00000022144;ENSMUSG00000022346;ENSMUSG00000022528;ENSMUSG00000022997;ENSMUSG00000024134;ENSMUSG00000024176;ENSMUSG00000025219;ENSMUSG00000025932;ENSMUSG00000027840;ENSMUSG00000028988;ENSMUSG00000033227;ENSMUSG00000034460;ENSMUSG00000036856;ENSMUSG00000036862;ENSMUSG00000048616;…
GO:0043534	blood vessel endothelial cell migration	1.58736e-07	ENSMUSG00000000489;ENSMUSG00000000530;ENSMUSG00000001552;ENSMUSG00000005583;ENSMUSG00000015053;ENSMUSG00000015605;ENSMUSG00000016128;ENSMUSG00000017652;ENSMUSG00000019803;ENSMUSG00000020053;ENSMUSG00000021256;ENSMUSG00000021701;ENSMUSG00000022018;ENSMUSG00000022309;ENSMUSG00000022436;ENSMUSG00000025810;ENSMUSG00000026463;ENSMUSG00000027314;ENSMUSG00000028978;ENSMUSG00000029710;ENSMUSG00000031253;…
GO:0006954	inflammatory response	1.59907e-07	ENSMUSG00000000290;ENSMUSG00000000317;ENSMUSG00000000753;ENSMUSG00000000982;ENSMUSG00000001348;ENSMUSG00000001741;ENSMUSG00000002108;ENSMUSG00000002602;ENSMUSG00000004814;ENSMUSG00000005124;ENSMUSG00000005672;ENSMUSG00000006519;ENSMUSG00000006611;ENSMUSG00000013707;ENSMUSG00000014599;ENSMUSG00000015316;ENSMUSG00000015947;ENSMUSG00000015950;ENSMUSG00000016024;ENSMUSG00000017493;ENSMUSG00000017652;…
GO:0021761	limbic system development	1.71304e-07	ENSMUSG00000001496;ENSMUSG00000015134;ENSMUSG00000015605;ENSMUSG00000018604;ENSMUSG00000019803;ENSMUSG00000021318;ENSMUSG00000021685;ENSMUSG00000021743;ENSMUSG00000022055;ENSMUSG00000022346;ENSMUSG00000023391;ENSMUSG00000025810;ENSMUSG00000025969;ENSMUSG00000026463;ENSMUSG00000027239;ENSMUSG00000027869;ENSMUSG00000027871;ENSMUSG00000027985;ENSMUSG00000028023;ENSMUSG00000028078;ENSMUSG00000028341;…
GO:0003203	endocardial cushion morphogenesis	1.87109e-07	ENSMUSG00000000093;ENSMUSG00000000530;ENSMUSG00000018604;ENSMUSG00000022676;ENSMUSG00000025219;ENSMUSG00000026814;ENSMUSG00000028978;ENSMUSG00000031965;ENSMUSG00000032179;ENSMUSG00000032440;ENSMUSG00000032744;ENSMUSG00000035799;ENSMUSG00000036862;ENSMUSG00000042258;ENSMUSG00000042821;ENSMUSG00000044338;ENSMUSG00000048616;ENSMUSG00000069763
GO:0035116	embryonic hindlimb morphogenesis	1.87109e-07	ENSMUSG00000000094;ENSMUSG00000002633;ENSMUSG00000014603;ENSMUSG00000017491;ENSMUSG00000018604;ENSMUSG00000021835;ENSMUSG00000022330;ENSMUSG00000022510;ENSMUSG00000025219;ENSMUSG00000027684;ENSMUSG00000028023;ENSMUSG00000035799;ENSMUSG00000037138;ENSMUSG00000040310;ENSMUSG00000048387;ENSMUSG00000051920;ENSMUSG00000055653;ENSMUSG00000066687
GO:0003018	vascular process in circulatory system	1.90842e-07	ENSMUSG00000005611;ENSMUSG00000007655;ENSMUSG00000018500;ENSMUSG00000019943;ENSMUSG00000020178;ENSMUSG00000020787;ENSMUSG00000020838;ENSMUSG00000020866;ENSMUSG00000021194;ENSMUSG00000022309;ENSMUSG00000025026;ENSMUSG00000025701;ENSMUSG00000026360;ENSMUSG00000027524;ENSMUSG00000028988;ENSMUSG00000029084;ENSMUSG00000029361;ENSMUSG00000030790;ENSMUSG00000031489;ENSMUSG00000031558;ENSMUSG00000031616;…
GO:0034329	cell junction assembly	1.92708e-07	ENSMUSG00000000530;ENSMUSG00000000957;ENSMUSG00000001247;ENSMUSG00000001552;ENSMUSG00000001946;ENSMUSG00000006386;ENSMUSG00000007655;ENSMUSG00000008843;ENSMUSG00000015143;ENSMUSG00000015605;ENSMUSG00000018569;ENSMUSG00000020689;ENSMUSG00000020717;ENSMUSG00000020758;ENSMUSG00000021636;ENSMUSG00000021638;ENSMUSG00000021782;ENSMUSG00000022286;ENSMUSG00000022321;ENSMUSG00000022425;ENSMUSG00000022436;…
GO:0030326	embryonic limb morphogenesis	2.03502e-07	ENSMUSG00000000093;ENSMUSG00000000094;ENSMUSG00000002633;ENSMUSG00000004885;ENSMUSG00000014603;ENSMUSG00000017491;ENSMUSG00000018604;ENSMUSG00000021318;ENSMUSG00000021464;ENSMUSG00000021835;ENSMUSG00000021974;ENSMUSG00000022286;ENSMUSG00000022330;ENSMUSG00000022510;ENSMUSG00000024598;ENSMUSG00000024868;ENSMUSG00000024913;ENSMUSG00000025219;ENSMUSG00000027547;ENSMUSG00000027684;ENSMUSG00000027833;…
GO:0035113	embryonic appendage morphogenesis	2.03502e-07	ENSMUSG00000000093;ENSMUSG00000000094;ENSMUSG00000002633;ENSMUSG00000004885;ENSMUSG00000014603;ENSMUSG00000017491;ENSMUSG00000018604;ENSMUSG00000021318;ENSMUSG00000021464;ENSMUSG00000021835;ENSMUSG00000021974;ENSMUSG00000022286;ENSMUSG00000022330;ENSMUSG00000022510;ENSMUSG00000024598;ENSMUSG00000024868;ENSMUSG00000024913;ENSMUSG00000025219;ENSMUSG00000027547;ENSMUSG00000027684;ENSMUSG00000027833;…
GO:0031214	biomineral tissue development	2.08112e-07	ENSMUSG00000000142;ENSMUSG00000001506;ENSMUSG00000005583;ENSMUSG00000019773;ENSMUSG00000019789;ENSMUSG00000019943;ENSMUSG00000020053;ENSMUSG00000020077;ENSMUSG00000020846;ENSMUSG00000021464;ENSMUSG00000021835;ENSMUSG00000022330;ENSMUSG00000022996;ENSMUSG00000024247;ENSMUSG00000024529;ENSMUSG00000024598;ENSMUSG00000024985;ENSMUSG00000025701;ENSMUSG00000025804;ENSMUSG00000026971;ENSMUSG00000028108;…
GO:0030098	lymphocyte differentiation	2.11769e-07	ENSMUSG00000000409;ENSMUSG00000000731;ENSMUSG00000000782;ENSMUSG00000000861;ENSMUSG00000000957;ENSMUSG00000002111;ENSMUSG00000002602;ENSMUSG00000002633;ENSMUSG00000002799;ENSMUSG00000004266;ENSMUSG00000005672;ENSMUSG00000008496;ENSMUSG00000013846;ENSMUSG00000014361;ENSMUSG00000014773;ENSMUSG00000015316;ENSMUSG00000015396;ENSMUSG00000015605;ENSMUSG00000017697;ENSMUSG00000018169;ENSMUSG00000018654;…
GO:0003197	endocardial cushion development	2.18272e-07	ENSMUSG00000000093;ENSMUSG00000000530;ENSMUSG00000018166;ENSMUSG00000018604;ENSMUSG00000021835;ENSMUSG00000022676;ENSMUSG00000025219;ENSMUSG00000026814;ENSMUSG00000028978;ENSMUSG00000031965;ENSMUSG00000032179;ENSMUSG00000032440;ENSMUSG00000032744;ENSMUSG00000035799;ENSMUSG00000036862;ENSMUSG00000042258;ENSMUSG00000042812;ENSMUSG00000042821;ENSMUSG00000044338;ENSMUSG00000048616;ENSMUSG00000069763
GO:0010771	negative regulation of cell morphogenesis involved in differentiation	2.1946e-07	ENSMUSG00000000861;ENSMUSG00000001496;ENSMUSG00000001627;ENSMUSG00000003934;ENSMUSG00000006369;ENSMUSG00000006711;ENSMUSG00000020902;ENSMUSG00000021904;ENSMUSG00000023411;ENSMUSG00000024427;ENSMUSG00000025020;ENSMUSG00000025810;ENSMUSG00000027200;ENSMUSG00000027750;ENSMUSG00000027996;ENSMUSG00000028289;ENSMUSG00000028664;ENSMUSG00000028780;ENSMUSG00000029005;ENSMUSG00000031137;ENSMUSG00000031302;…
GO:0032943	mononuclear cell proliferation	2.19762e-07	ENSMUSG00000000732;ENSMUSG00000002633;ENSMUSG00000003206;ENSMUSG00000004266;ENSMUSG00000005465;ENSMUSG00000005583;ENSMUSG00000006389;ENSMUSG00000006574;ENSMUSG00000014599;ENSMUSG00000015316;ENSMUSG00000015812;ENSMUSG00000017550;ENSMUSG00000017652;ENSMUSG00000017697;ENSMUSG00000019987;ENSMUSG00000020053;ENSMUSG00000020101;ENSMUSG00000020167;ENSMUSG00000020902;ENSMUSG00000021125;ENSMUSG00000021457;…
GO:0046649	lymphocyte activation	2.21864e-07	ENSMUSG00000000290;ENSMUSG00000000409;ENSMUSG00000000731;ENSMUSG00000000732;ENSMUSG00000000782;ENSMUSG00000000861;ENSMUSG00000000957;ENSMUSG00000002111;ENSMUSG00000002602;ENSMUSG00000002633;ENSMUSG00000002799;ENSMUSG00000003206;ENSMUSG00000003934;ENSMUSG00000004266;ENSMUSG00000005370;ENSMUSG00000005465;ENSMUSG00000005583;ENSMUSG00000005672;ENSMUSG00000005824;ENSMUSG00000006389;ENSMUSG00000006574;…
GO:0010632	regulation of epithelial cell migration	2.29055e-07	ENSMUSG00000000489;ENSMUSG00000000530;ENSMUSG00000000753;ENSMUSG00000001552;ENSMUSG00000002633;ENSMUSG00000005583;ENSMUSG00000006386;ENSMUSG00000008461;ENSMUSG00000008601;ENSMUSG00000014813;ENSMUSG00000015053;ENSMUSG00000016128;ENSMUSG00000017652;ENSMUSG00000018500;ENSMUSG00000019803;ENSMUSG00000019929;ENSMUSG00000020053;ENSMUSG00000020357;ENSMUSG00000020689;ENSMUSG00000021256;ENSMUSG00000021701;…
GO:0061035	regulation of cartilage development	2.29879e-07	ENSMUSG00000000142;ENSMUSG00000005124;ENSMUSG00000017491;ENSMUSG00000020846;ENSMUSG00000021318;ENSMUSG00000021835;ENSMUSG00000022676;ENSMUSG00000024134;ENSMUSG00000024247;ENSMUSG00000027004;ENSMUSG00000027239;ENSMUSG00000027833;ENSMUSG00000028111;ENSMUSG00000028195;ENSMUSG00000032363;ENSMUSG00000039004;ENSMUSG00000039153;ENSMUSG00000041540;ENSMUSG00000042485;ENSMUSG00000047497;ENSMUSG00000048402;…
GO:0007638	mechanosensory behavior	2.31076e-07	ENSMUSG00000004151;ENSMUSG00000005360;ENSMUSG00000022623;ENSMUSG00000024109;ENSMUSG00000029563;ENSMUSG00000032327;ENSMUSG00000033768;ENSMUSG00000039419;ENSMUSG00000045871;ENSMUSG00000048904;ENSMUSG00000049625
GO:0021514	ventral spinal cord interneuron differentiation	2.31076e-07	ENSMUSG00000002633;ENSMUSG00000015053;ENSMUSG00000021318;ENSMUSG00000026934;ENSMUSG00000027314;ENSMUSG00000027434;ENSMUSG00000028266;ENSMUSG00000030507;ENSMUSG00000042002;ENSMUSG00000042372;ENSMUSG00000048402
GO:0010467	gene expression	2.3111e-07	ENSMUSG00000000028;ENSMUSG00000000093;ENSMUSG00000000094;ENSMUSG00000000142;ENSMUSG00000000247;ENSMUSG00000000290;ENSMUSG00000000317;ENSMUSG00000000409;ENSMUSG00000000489;ENSMUSG00000000530;ENSMUSG00000000581;ENSMUSG00000000731;ENSMUSG00000000753;ENSMUSG00000000782;ENSMUSG00000000861;ENSMUSG00000000957;ENSMUSG00000000982;ENSMUSG00000001120;ENSMUSG00000001228;ENSMUSG00000001493;ENSMUSG00000001496;…
GO:0090102	cochlea development	2.32321e-07	ENSMUSG00000002870;ENSMUSG00000007653;ENSMUSG00000015053;ENSMUSG00000019789;ENSMUSG00000020963;ENSMUSG00000022528;ENSMUSG00000023972;ENSMUSG00000025932;ENSMUSG00000026235;ENSMUSG00000026556;ENSMUSG00000027004;ENSMUSG00000027715;ENSMUSG00000033676;ENSMUSG00000036862;ENSMUSG00000037188;ENSMUSG00000037624;ENSMUSG00000045871;ENSMUSG00000048402;ENSMUSG00000048904;ENSMUSG00000049625;ENSMUSG00000050288;…
GO:1903046	meiotic cell cycle process	2.33693e-07	ENSMUSG00000000486;ENSMUSG00000002068;ENSMUSG00000002324;ENSMUSG00000003824;ENSMUSG00000005370;ENSMUSG00000006398;ENSMUSG00000007646;ENSMUSG00000009628;ENSMUSG00000010154;ENSMUSG00000019773;ENSMUSG00000020914;ENSMUSG00000021098;ENSMUSG00000021569;ENSMUSG00000023940;ENSMUSG00000024056;ENSMUSG00000024660;ENSMUSG00000024922;ENSMUSG00000026039;ENSMUSG00000026683;ENSMUSG00000026779;ENSMUSG00000027115;…
GO:1903039	positive regulation of leukocyte cell-cell adhesion	2.34218e-07	ENSMUSG00000000409;ENSMUSG00000000732;ENSMUSG00000002633;ENSMUSG00000003934;ENSMUSG00000005465;ENSMUSG00000005824;ENSMUSG00000006574;ENSMUSG00000007655;ENSMUSG00000015316;ENSMUSG00000015396;ENSMUSG00000017697;ENSMUSG00000019982;ENSMUSG00000020053;ENSMUSG00000020101;ENSMUSG00000021318;ENSMUSG00000021457;ENSMUSG00000022367;ENSMUSG00000022528;ENSMUSG00000022901;ENSMUSG00000024397;ENSMUSG00000025701;…
GO:0051983	regulation of chromosome segregation	2.38182e-07	ENSMUSG00000000142;ENSMUSG00000001403;ENSMUSG00000006585;ENSMUSG00000017499;ENSMUSG00000017716;ENSMUSG00000019773;ENSMUSG00000020020;ENSMUSG00000020897;ENSMUSG00000021569;ENSMUSG00000021597;ENSMUSG00000022105;ENSMUSG00000024056;ENSMUSG00000024742;ENSMUSG00000024791;ENSMUSG00000026039;ENSMUSG00000026622;ENSMUSG00000027331;ENSMUSG00000027379;ENSMUSG00000027699;ENSMUSG00000028678;ENSMUSG00000029414;…
GO:0001654	eye development	2.40605e-07	ENSMUSG00000000093;ENSMUSG00000000214;ENSMUSG00000000247;ENSMUSG00000000530;ENSMUSG00000000753;ENSMUSG00000002633;ENSMUSG00000004891;ENSMUSG00000006270;ENSMUSG00000006728;ENSMUSG00000014361;ENSMUSG00000014773;ENSMUSG00000015134;ENSMUSG00000015605;ENSMUSG00000017491;ENSMUSG00000017639;ENSMUSG00000018698;ENSMUSG00000019803;ENSMUSG00000019932;ENSMUSG00000019943;ENSMUSG00000020160;ENSMUSG00000020212;…
GO:0014032	neural crest cell development	2.5115e-07	ENSMUSG00000002633;ENSMUSG00000004872;ENSMUSG00000019966;ENSMUSG00000021904;ENSMUSG00000022144;ENSMUSG00000022528;ENSMUSG00000022676;ENSMUSG00000024176;ENSMUSG00000024613;ENSMUSG00000025810;ENSMUSG00000025969;ENSMUSG00000026193;ENSMUSG00000027200;ENSMUSG00000027524;ENSMUSG00000028023;ENSMUSG00000028780;ENSMUSG00000031073;ENSMUSG00000031217;ENSMUSG00000031616;ENSMUSG00000033006;ENSMUSG00000035799;…
GO:0008544	epidermis development	2.52058e-07	ENSMUSG00000000247;ENSMUSG00000002633;ENSMUSG00000002799;ENSMUSG00000003227;ENSMUSG00000005836;ENSMUSG00000014402;ENSMUSG00000014773;ENSMUSG00000017724;ENSMUSG00000019789;ENSMUSG00000020086;ENSMUSG00000020140;ENSMUSG00000020701;ENSMUSG00000020733;ENSMUSG00000020891;ENSMUSG00000021127;ENSMUSG00000021732;ENSMUSG00000021765;ENSMUSG00000021835;ENSMUSG00000022218;ENSMUSG00000022286;ENSMUSG00000022479;…
GO:0009953	dorsal/ventral pattern formation	2.52431e-07	ENSMUSG00000000142;ENSMUSG00000000247;ENSMUSG00000000530;ENSMUSG00000001496;ENSMUSG00000002633;ENSMUSG00000018698;ENSMUSG00000020950;ENSMUSG00000021318;ENSMUSG00000021835;ENSMUSG00000025219;ENSMUSG00000025407;ENSMUSG00000026934;ENSMUSG00000027314;ENSMUSG00000027434;ENSMUSG00000028736;ENSMUSG00000030507;ENSMUSG00000031965;ENSMUSG00000032717;ENSMUSG00000034777;ENSMUSG00000035946;ENSMUSG00000037025;…
GO:0035050	embryonic heart tube development	2.56183e-07	ENSMUSG00000000093;ENSMUSG00000002633;ENSMUSG00000005583;ENSMUSG00000010136;ENSMUSG00000014773;ENSMUSG00000015605;ENSMUSG00000018604;ENSMUSG00000022528;ENSMUSG00000024986;ENSMUSG00000025219;ENSMUSG00000025902;ENSMUSG00000026556;ENSMUSG00000026814;ENSMUSG00000027676;ENSMUSG00000028023;ENSMUSG00000030796;ENSMUSG00000031241;ENSMUSG00000031965;ENSMUSG00000032440;ENSMUSG00000032446;ENSMUSG00000033837;…
GO:0045637	regulation of myeloid cell differentiation	2.8034e-07	ENSMUSG00000000982;ENSMUSG00000002111;ENSMUSG00000005583;ENSMUSG00000014599;ENSMUSG00000014773;ENSMUSG00000015053;ENSMUSG00000019966;ENSMUSG00000020160;ENSMUSG00000020689;ENSMUSG00000021025;ENSMUSG00000021127;ENSMUSG00000021464;ENSMUSG00000022105;ENSMUSG00000022346;ENSMUSG00000022831;ENSMUSG00000023992;ENSMUSG00000024529;ENSMUSG00000024621;ENSMUSG00000024812;ENSMUSG00000025804;ENSMUSG00000025958;…
GO:0090100	positive regulation of transmembrane receptor protein serine/threonine kinase signaling pathway	2.84704e-07	ENSMUSG00000000530;ENSMUSG00000002384;ENSMUSG00000005836;ENSMUSG00000006611;ENSMUSG00000006711;ENSMUSG00000020101;ENSMUSG00000020542;ENSMUSG00000021835;ENSMUSG00000021974;ENSMUSG00000022150;ENSMUSG00000022528;ENSMUSG00000025190;ENSMUSG00000026100;ENSMUSG00000026768;ENSMUSG00000026814;ENSMUSG00000027356;ENSMUSG00000027661;ENSMUSG00000028195;ENSMUSG00000029287;ENSMUSG00000029335;ENSMUSG00000030117;…
GO:0021700	developmental maturation	2.89084e-07	ENSMUSG00000000632;ENSMUSG00000000861;ENSMUSG00000002324;ENSMUSG00000002602;ENSMUSG00000004319;ENSMUSG00000006398;ENSMUSG00000006435;ENSMUSG00000008496;ENSMUSG00000015053;ENSMUSG00000019773;ENSMUSG00000020053;ENSMUSG00000020846;ENSMUSG00000021569;ENSMUSG00000022055;ENSMUSG00000022105;ENSMUSG00000022528;ENSMUSG00000022996;ENSMUSG00000022997;ENSMUSG00000023216;ENSMUSG00000023259;ENSMUSG00000023411;…
GO:0070482	response to oxygen levels	2.92752e-07	ENSMUSG00000000214;ENSMUSG00000000530;ENSMUSG00000000957;ENSMUSG00000001506;ENSMUSG00000002289;ENSMUSG00000003352;ENSMUSG00000005836;ENSMUSG00000006362;ENSMUSG00000006386;ENSMUSG00000006389;ENSMUSG00000006519;ENSMUSG00000006728;ENSMUSG00000007655;ENSMUSG00000014813;ENSMUSG00000015605;ENSMUSG00000015709;ENSMUSG00000016494;ENSMUSG00000017697;ENSMUSG00000017969;ENSMUSG00000018259;ENSMUSG00000018566;…
GO:0032835	glomerulus development	3.07323e-07	ENSMUSG00000000489;ENSMUSG00000005583;ENSMUSG00000006386;ENSMUSG00000006800;ENSMUSG00000016494;ENSMUSG00000018698;ENSMUSG00000020689;ENSMUSG00000020717;ENSMUSG00000021835;ENSMUSG00000022309;ENSMUSG00000022528;ENSMUSG00000024998;ENSMUSG00000026556;ENSMUSG00000027947;ENSMUSG00000029086;ENSMUSG00000029231;ENSMUSG00000032006;ENSMUSG00000032220;ENSMUSG00000032744;ENSMUSG00000038146;ENSMUSG00000038418;…
GO:0000727	double-strand break repair via break-induced replication	3.21502e-07	ENSMUSG00000000028;ENSMUSG00000002870;ENSMUSG00000005410;ENSMUSG00000022673;ENSMUSG00000026355;ENSMUSG00000029283;ENSMUSG00000029730;ENSMUSG00000031821;ENSMUSG00000041859;ENSMUSG00000046101
GO:0006271	DNA strand elongation involved in DNA replication	3.21502e-07	ENSMUSG00000006678;ENSMUSG00000007080;ENSMUSG00000022673;ENSMUSG00000024742;ENSMUSG00000027342;ENSMUSG00000027454;ENSMUSG00000029730;ENSMUSG00000036875;ENSMUSG00000041859;ENSMUSG00000046101
GO:0031223	auditory behavior	3.21502e-07	ENSMUSG00000005360;ENSMUSG00000022623;ENSMUSG00000024109;ENSMUSG00000029563;ENSMUSG00000032327;ENSMUSG00000033768;ENSMUSG00000039419;ENSMUSG00000045871;ENSMUSG00000048904;ENSMUSG00000049625
GO:0006302	double-strand break repair	3.23504e-07	ENSMUSG00000000028;ENSMUSG00000001517;ENSMUSG00000002324;ENSMUSG00000002870;ENSMUSG00000005410;ENSMUSG00000006678;ENSMUSG00000007646;ENSMUSG00000009628;ENSMUSG00000010154;ENSMUSG00000012483;ENSMUSG00000017146;ENSMUSG00000021098;ENSMUSG00000021377;ENSMUSG00000021569;ENSMUSG00000021597;ENSMUSG00000022034;ENSMUSG00000022673;ENSMUSG00000024791;ENSMUSG00000025932;ENSMUSG00000026355;ENSMUSG00000026434;…
GO:0030278	regulation of ossification	3.34927e-07	ENSMUSG00000000142;ENSMUSG00000005124;ENSMUSG00000005583;ENSMUSG00000007805;ENSMUSG00000007872;ENSMUSG00000014599;ENSMUSG00000019773;ENSMUSG00000019943;ENSMUSG00000020053;ENSMUSG00000020077;ENSMUSG00000020846;ENSMUSG00000021136;ENSMUSG00000021318;ENSMUSG00000021835;ENSMUSG00000022330;ENSMUSG00000022510;ENSMUSG00000022676;ENSMUSG00000022996;ENSMUSG00000024134;ENSMUSG00000024232;ENSMUSG00000024247;…
GO:0060441	epithelial tube branching involved in lung morphogenesis	3.40989e-07	ENSMUSG00000001496;ENSMUSG00000002633;ENSMUSG00000010797;ENSMUSG00000021732;ENSMUSG00000021782;ENSMUSG00000021835;ENSMUSG00000024986;ENSMUSG00000026556;ENSMUSG00000027840;ENSMUSG00000028364;ENSMUSG00000029231;ENSMUSG00000037025;ENSMUSG00000040728;ENSMUSG00000042812;ENSMUSG00000051920;ENSMUSG00000056758;ENSMUSG00000064325;ENSMUSG00000084128
GO:0014033	neural crest cell differentiation	3.50296e-07	ENSMUSG00000002633;ENSMUSG00000004872;ENSMUSG00000005583;ENSMUSG00000019966;ENSMUSG00000021904;ENSMUSG00000022144;ENSMUSG00000022528;ENSMUSG00000022676;ENSMUSG00000024176;ENSMUSG00000024613;ENSMUSG00000025810;ENSMUSG00000025969;ENSMUSG00000026193;ENSMUSG00000027004;ENSMUSG00000027200;ENSMUSG00000027524;ENSMUSG00000028023;ENSMUSG00000028780;ENSMUSG00000031073;ENSMUSG00000031217;ENSMUSG00000031616;…
GO:0051052	regulation of DNA metabolic process	3.5083e-07	ENSMUSG00000000142;ENSMUSG00000000489;ENSMUSG00000000530;ENSMUSG00000001416;ENSMUSG00000001517;ENSMUSG00000002111;ENSMUSG00000002297;ENSMUSG00000004099;ENSMUSG00000005370;ENSMUSG00000005465;ENSMUSG00000006585;ENSMUSG00000006715;ENSMUSG00000007872;ENSMUSG00000009628;ENSMUSG00000010154;ENSMUSG00000010461;ENSMUSG00000017146;ENSMUSG00000017550;ENSMUSG00000017652;ENSMUSG00000017897;ENSMUSG00000019214;…
GO:0019725	cellular homeostasis	3.51097e-07	ENSMUSG00000000058;ENSMUSG00000000214;ENSMUSG00000000409;ENSMUSG00000000682;ENSMUSG00000000753;ENSMUSG00000000982;ENSMUSG00000001403;ENSMUSG00000002489;ENSMUSG00000002944;ENSMUSG00000003352;ENSMUSG00000003657;ENSMUSG00000004113;ENSMUSG00000004266;ENSMUSG00000004319;ENSMUSG00000005360;ENSMUSG00000005373;ENSMUSG00000006519;ENSMUSG00000006567;ENSMUSG00000006574;ENSMUSG00000006611;ENSMUSG00000007655;…
GO:0010035	response to inorganic substance	3.53918e-07	ENSMUSG00000000214;ENSMUSG00000000409;ENSMUSG00000000753;ENSMUSG00000001506;ENSMUSG00000002602;ENSMUSG00000002633;ENSMUSG00000002944;ENSMUSG00000004864;ENSMUSG00000005360;ENSMUSG00000005583;ENSMUSG00000005672;ENSMUSG00000006567;ENSMUSG00000006574;ENSMUSG00000006611;ENSMUSG00000006728;ENSMUSG00000007655;ENSMUSG00000009350;ENSMUSG00000010660;ENSMUSG00000015112;ENSMUSG00000015812;ENSMUSG00000015950;…
GO:0003158	endothelium development	3.56116e-07	ENSMUSG00000000530;ENSMUSG00000014773;ENSMUSG00000014813;ENSMUSG00000015468;ENSMUSG00000016128;ENSMUSG00000016494;ENSMUSG00000019789;ENSMUSG00000020717;ENSMUSG00000021636;ENSMUSG00000021835;ENSMUSG00000022309;ENSMUSG00000022512;ENSMUSG00000024812;ENSMUSG00000025902;ENSMUSG00000026814;ENSMUSG00000027314;ENSMUSG00000028197;ENSMUSG00000028339;ENSMUSG00000030341;ENSMUSG00000030551;ENSMUSG00000031871;…
GO:0001958	endochondral ossification	3.71181e-07	ENSMUSG00000000957;ENSMUSG00000001506;ENSMUSG00000005583;ENSMUSG00000006386;ENSMUSG00000021835;ENSMUSG00000022483;ENSMUSG00000028226;ENSMUSG00000028766;ENSMUSG00000029755;ENSMUSG00000036356;ENSMUSG00000039004;ENSMUSG00000039153;ENSMUSG00000050295;ENSMUSG00000050860;ENSMUSG00000054675;ENSMUSG00000057967;ENSMUSG00000058806
GO:0035909	aorta morphogenesis	3.71181e-07	ENSMUSG00000000093;ENSMUSG00000000530;ENSMUSG00000015468;ENSMUSG00000015605;ENSMUSG00000019789;ENSMUSG00000022528;ENSMUSG00000025219;ENSMUSG00000025927;ENSMUSG00000025932;ENSMUSG00000026043;ENSMUSG00000026814;ENSMUSG00000027314;ENSMUSG00000029710;ENSMUSG00000030022;ENSMUSG00000033837;ENSMUSG00000051367;ENSMUSG00000076431
GO:0036075	replacement ossification	3.71181e-07	ENSMUSG00000000957;ENSMUSG00000001506;ENSMUSG00000005583;ENSMUSG00000006386;ENSMUSG00000021835;ENSMUSG00000022483;ENSMUSG00000028226;ENSMUSG00000028766;ENSMUSG00000029755;ENSMUSG00000036356;ENSMUSG00000039004;ENSMUSG00000039153;ENSMUSG00000050295;ENSMUSG00000050860;ENSMUSG00000054675;ENSMUSG00000057967;ENSMUSG00000058806
GO:0007268	synaptic transmission	3.72169e-07	ENSMUSG00000000058;ENSMUSG00000000214;ENSMUSG00000000560;ENSMUSG00000000632;ENSMUSG00000003200;ENSMUSG00000003279;ENSMUSG00000003352;ENSMUSG00000003657;ENSMUSG00000003863;ENSMUSG00000003934;ENSMUSG00000004113;ENSMUSG00000004319;ENSMUSG00000005360;ENSMUSG00000005583;ENSMUSG00000005672;ENSMUSG00000006398;ENSMUSG00000006435;ENSMUSG00000007653;ENSMUSG00000008590;ENSMUSG00000010066;ENSMUSG00000015605;…
GO:1901724	positive regulation of cell proliferation involved in kidney development	3.72867e-07	ENSMUSG00000000489;ENSMUSG00000020689;ENSMUSG00000022346;ENSMUSG00000027947;ENSMUSG00000032006;ENSMUSG00000038418;ENSMUSG00000040552;ENSMUSG00000050966;ENSMUSG00000067001
GO:1901862	negative regulation of muscle tissue development	3.74109e-07	ENSMUSG00000002633;ENSMUSG00000014773;ENSMUSG00000020160;ENSMUSG00000020542;ENSMUSG00000021835;ENSMUSG00000024188;ENSMUSG00000024868;ENSMUSG00000024990;ENSMUSG00000025219;ENSMUSG00000026100;ENSMUSG00000026185;ENSMUSG00000026360;ENSMUSG00000027985;ENSMUSG00000029026;ENSMUSG00000030774;ENSMUSG00000031074;ENSMUSG00000032440;ENSMUSG00000032537;ENSMUSG00000033323;ENSMUSG00000034460;ENSMUSG00000035799;…
GO:0043405	regulation of MAP kinase activity	3.86991e-07	ENSMUSG00000000296;ENSMUSG00000000489;ENSMUSG00000002489;ENSMUSG00000004266;ENSMUSG00000005583;ENSMUSG00000005672;ENSMUSG00000007655;ENSMUSG00000014402;ENSMUSG00000017652;ENSMUSG00000018648;ENSMUSG00000019960;ENSMUSG00000019966;ENSMUSG00000020053;ENSMUSG00000020312;ENSMUSG00000020601;ENSMUSG00000020901;ENSMUSG00000021457;ENSMUSG00000021464;ENSMUSG00000021732;ENSMUSG00000021835;ENSMUSG00000022033;…
GO:0030001	metal ion transport	3.95785e-07	ENSMUSG00000000359;ENSMUSG00000000409;ENSMUSG00000000489;ENSMUSG00000000982;ENSMUSG00000001027;ENSMUSG00000001741;ENSMUSG00000003352;ENSMUSG00000003573;ENSMUSG00000004110;ENSMUSG00000004113;ENSMUSG00000004266;ENSMUSG00000005360;ENSMUSG00000006519;ENSMUSG00000006567;ENSMUSG00000006611;ENSMUSG00000007655;ENSMUSG00000009545;ENSMUSG00000010066;ENSMUSG00000011008;ENSMUSG00000014813;ENSMUSG00000017756;…
GO:0035265	organ growth	4.03935e-07	ENSMUSG00000000093;ENSMUSG00000002633;ENSMUSG00000005124;ENSMUSG00000005583;ENSMUSG00000005836;ENSMUSG00000010066;ENSMUSG00000010797;ENSMUSG00000014773;ENSMUSG00000014813;ENSMUSG00000017491;ENSMUSG00000018849;ENSMUSG00000019487;ENSMUSG00000019789;ENSMUSG00000019942;ENSMUSG00000019960;ENSMUSG00000020053;ENSMUSG00000020160;ENSMUSG00000020542;ENSMUSG00000020838;ENSMUSG00000021186;ENSMUSG00000021732;…
GO:0001755	neural crest cell migration	4.30889e-07	ENSMUSG00000002633;ENSMUSG00000004872;ENSMUSG00000019966;ENSMUSG00000021904;ENSMUSG00000022144;ENSMUSG00000024176;ENSMUSG00000025810;ENSMUSG00000025969;ENSMUSG00000026193;ENSMUSG00000027200;ENSMUSG00000027524;ENSMUSG00000028023;ENSMUSG00000028780;ENSMUSG00000031073;ENSMUSG00000031217;ENSMUSG00000033006;ENSMUSG00000035799;ENSMUSG00000036602;ENSMUSG00000037279;ENSMUSG00000038264;ENSMUSG00000038777;…
GO:0003170	heart valve development	4.30889e-07	ENSMUSG00000005583;ENSMUSG00000019789;ENSMUSG00000021835;ENSMUSG00000022105;ENSMUSG00000027833;ENSMUSG00000028023;ENSMUSG00000028195;ENSMUSG00000028599;ENSMUSG00000028978;ENSMUSG00000030022;ENSMUSG00000030341;ENSMUSG00000031558;ENSMUSG00000031965;ENSMUSG00000032327;ENSMUSG00000032440;ENSMUSG00000032744;ENSMUSG00000033191;ENSMUSG00000035799;ENSMUSG00000036862;ENSMUSG00000038151;ENSMUSG00000044338;…
GO:0001890	placenta development	4.34433e-07	ENSMUSG00000001510;ENSMUSG00000010660;ENSMUSG00000010797;ENSMUSG00000011256;ENSMUSG00000014813;ENSMUSG00000015053;ENSMUSG00000017697;ENSMUSG00000017969;ENSMUSG00000019789;ENSMUSG00000019880;ENSMUSG00000019929;ENSMUSG00000020185;ENSMUSG00000020303;ENSMUSG00000021127;ENSMUSG00000021256;ENSMUSG00000022286;ENSMUSG00000022479;ENSMUSG00000022528;ENSMUSG00000024440;ENSMUSG00000025758;ENSMUSG00000026934;…
GO:0099537	trans-synaptic signaling	4.46982e-07	ENSMUSG00000000058;ENSMUSG00000000214;ENSMUSG00000000560;ENSMUSG00000000632;ENSMUSG00000003200;ENSMUSG00000003279;ENSMUSG00000003352;ENSMUSG00000003657;ENSMUSG00000003863;ENSMUSG00000003934;ENSMUSG00000004113;ENSMUSG00000004319;ENSMUSG00000005360;ENSMUSG00000005583;ENSMUSG00000005672;ENSMUSG00000006398;ENSMUSG00000006435;ENSMUSG00000007653;ENSMUSG00000008590;ENSMUSG00000010066;ENSMUSG00000015605;…
GO:0030510	regulation of BMP signaling pathway	4.48784e-07	ENSMUSG00000000530;ENSMUSG00000005836;ENSMUSG00000007655;ENSMUSG00000016942;ENSMUSG00000020101;ENSMUSG00000021765;ENSMUSG00000021835;ENSMUSG00000022245;ENSMUSG00000022528;ENSMUSG00000022997;ENSMUSG00000024232;ENSMUSG00000024868;ENSMUSG00000024985;ENSMUSG00000025927;ENSMUSG00000026814;ENSMUSG00000027070;ENSMUSG00000027996;ENSMUSG00000028195;ENSMUSG00000030117;ENSMUSG00000031871;ENSMUSG00000031965;…
GO:1901989	positive regulation of cell cycle phase transition	4.48784e-07	ENSMUSG00000001403;ENSMUSG00000002297;ENSMUSG00000006585;ENSMUSG00000006728;ENSMUSG00000007646;ENSMUSG00000016526;ENSMUSG00000017550;ENSMUSG00000017716;ENSMUSG00000019773;ENSMUSG00000019942;ENSMUSG00000021732;ENSMUSG00000022018;ENSMUSG00000022105;ENSMUSG00000022510;ENSMUSG00000022893;ENSMUSG00000022996;ENSMUSG00000024397;ENSMUSG00000024590;ENSMUSG00000024791;ENSMUSG00000025407;ENSMUSG00000027330;…
GO:0060560	developmental growth involved in morphogenesis	4.49579e-07	ENSMUSG00000000093;ENSMUSG00000000247;ENSMUSG00000000861;ENSMUSG00000001627;ENSMUSG00000002489;ENSMUSG00000002633;ENSMUSG00000004885;ENSMUSG00000006711;ENSMUSG00000014599;ENSMUSG00000015605;ENSMUSG00000018507;ENSMUSG00000018698;ENSMUSG00000020902;ENSMUSG00000021732;ENSMUSG00000021835;ENSMUSG00000021904;ENSMUSG00000022636;ENSMUSG00000023277;ENSMUSG00000023972;ENSMUSG00000024008;ENSMUSG00000024261;…
GO:0071559	response to transforming growth factor beta	4.53849e-07	ENSMUSG00000000058;ENSMUSG00000000530;ENSMUSG00000001496;ENSMUSG00000001506;ENSMUSG00000002111;ENSMUSG00000002384;ENSMUSG00000004099;ENSMUSG00000005583;ENSMUSG00000007655;ENSMUSG00000010797;ENSMUSG00000018401;ENSMUSG00000019987;ENSMUSG00000020542;ENSMUSG00000021127;ENSMUSG00000022144;ENSMUSG00000022150;ENSMUSG00000022512;ENSMUSG00000022997;ENSMUSG00000024232;ENSMUSG00000024529;ENSMUSG00000024598;…
GO:0048709	oligodendrocyte differentiation	4.78006e-07	ENSMUSG00000001496;ENSMUSG00000002633;ENSMUSG00000006782;ENSMUSG00000021318;ENSMUSG00000021573;ENSMUSG00000021835;ENSMUSG00000022425;ENSMUSG00000022528;ENSMUSG00000023391;ENSMUSG00000024176;ENSMUSG00000024985;ENSMUSG00000026278;ENSMUSG00000026435;ENSMUSG00000027239;ENSMUSG00000027434;ENSMUSG00000027748;ENSMUSG00000027858;ENSMUSG00000028599;ENSMUSG00000029026;ENSMUSG00000031302;ENSMUSG00000031425;…
GO:0031099	regeneration	4.96691e-07	ENSMUSG00000001627;ENSMUSG00000002602;ENSMUSG00000005148;ENSMUSG00000006611;ENSMUSG00000006711;ENSMUSG00000006728;ENSMUSG00000006800;ENSMUSG00000013629;ENSMUSG00000019942;ENSMUSG00000020053;ENSMUSG00000021318;ENSMUSG00000021707;ENSMUSG00000021732;ENSMUSG00000021822;ENSMUSG00000021998;ENSMUSG00000022055;ENSMUSG00000022346;ENSMUSG00000022512;ENSMUSG00000022548;ENSMUSG00000022996;ENSMUSG00000022997;…
GO:0034330	cell junction organization	5.05101e-07	ENSMUSG00000000530;ENSMUSG00000000957;ENSMUSG00000001247;ENSMUSG00000001552;ENSMUSG00000001946;ENSMUSG00000006386;ENSMUSG00000007655;ENSMUSG00000008843;ENSMUSG00000015143;ENSMUSG00000015605;ENSMUSG00000018569;ENSMUSG00000020689;ENSMUSG00000020717;ENSMUSG00000020758;ENSMUSG00000021636;ENSMUSG00000021638;ENSMUSG00000021782;ENSMUSG00000022286;ENSMUSG00000022321;ENSMUSG00000022425;ENSMUSG00000022436;…
GO:0003279	cardiac septum development	5.08903e-07	ENSMUSG00000000093;ENSMUSG00000005836;ENSMUSG00000017491;ENSMUSG00000018604;ENSMUSG00000019789;ENSMUSG00000021835;ENSMUSG00000022528;ENSMUSG00000023972;ENSMUSG00000024713;ENSMUSG00000025219;ENSMUSG00000025810;ENSMUSG00000025969;ENSMUSG00000026556;ENSMUSG00000026814;ENSMUSG00000027070;ENSMUSG00000027547;ENSMUSG00000028023;ENSMUSG00000028195;ENSMUSG00000028266;ENSMUSG00000028780;ENSMUSG00000028978;…
GO:0051056	regulation of small GTPase mediated signal transduction	5.16973e-07	ENSMUSG00000001517;ENSMUSG00000001583;ENSMUSG00000004568;ENSMUSG00000005057;ENSMUSG00000014599;ENSMUSG00000015766;ENSMUSG00000016128;ENSMUSG00000018001;ENSMUSG00000018008;ENSMUSG00000019966;ENSMUSG00000020053;ENSMUSG00000021215;ENSMUSG00000021675;ENSMUSG00000021732;ENSMUSG00000022436;ENSMUSG00000024043;ENSMUSG00000024347;ENSMUSG00000024427;ENSMUSG00000024451;ENSMUSG00000024998;ENSMUSG00000025154;…
GO:0071560	cellular response to transforming growth factor beta stimulus	5.16973e-07	ENSMUSG00000000058;ENSMUSG00000000530;ENSMUSG00000001496;ENSMUSG00000001506;ENSMUSG00000002111;ENSMUSG00000002384;ENSMUSG00000004099;ENSMUSG00000005583;ENSMUSG00000007655;ENSMUSG00000010797;ENSMUSG00000018401;ENSMUSG00000019987;ENSMUSG00000020542;ENSMUSG00000021127;ENSMUSG00000022144;ENSMUSG00000022150;ENSMUSG00000022512;ENSMUSG00000022997;ENSMUSG00000024232;ENSMUSG00000024529;ENSMUSG00000024598;…
GO:0072210	metanephric nephron development	5.17569e-07	ENSMUSG00000001504;ENSMUSG00000016494;ENSMUSG00000018486;ENSMUSG00000018698;ENSMUSG00000021835;ENSMUSG00000022144;ENSMUSG00000022528;ENSMUSG00000024134;ENSMUSG00000024176;ENSMUSG00000025927;ENSMUSG00000029231;ENSMUSG00000036856;ENSMUSG00000038418;ENSMUSG00000048387;ENSMUSG00000051159;ENSMUSG00000060969;ENSMUSG00000068122;ENSMUSG00000074934;ENSMUSG00000078302
GO:0007265	Ras protein signal transduction	5.19045e-07	ENSMUSG00000001517;ENSMUSG00000001583;ENSMUSG00000002489;ENSMUSG00000004099;ENSMUSG00000004568;ENSMUSG00000005057;ENSMUSG00000010529;ENSMUSG00000014599;ENSMUSG00000015766;ENSMUSG00000016128;ENSMUSG00000018001;ENSMUSG00000018008;ENSMUSG00000019966;ENSMUSG00000020053;ENSMUSG00000020121;ENSMUSG00000020717;ENSMUSG00000020902;ENSMUSG00000021062;ENSMUSG00000021215;ENSMUSG00000021675;ENSMUSG00000021701;…
GO:0051781	positive regulation of cell division	5.208e-07	ENSMUSG00000000489;ENSMUSG00000001403;ENSMUSG00000002633;ENSMUSG00000006585;ENSMUSG00000017499;ENSMUSG00000017716;ENSMUSG00000019773;ENSMUSG00000020053;ENSMUSG00000020897;ENSMUSG00000021597;ENSMUSG00000021702;ENSMUSG00000021974;ENSMUSG00000022018;ENSMUSG00000022105;ENSMUSG00000024791;ENSMUSG00000024795;ENSMUSG00000024913;ENSMUSG00000025219;ENSMUSG00000026039;ENSMUSG00000027239;ENSMUSG00000027306;…
GO:0030029	actin filament-based process	5.49114e-07	ENSMUSG00000001552;ENSMUSG00000001864;ENSMUSG00000001946;ENSMUSG00000004568;ENSMUSG00000004665;ENSMUSG00000004814;ENSMUSG00000005057;ENSMUSG00000005583;ENSMUSG00000005672;ENSMUSG00000006386;ENSMUSG00000007655;ENSMUSG00000009545;ENSMUSG00000010154;ENSMUSG00000014813;ENSMUSG00000015143;ENSMUSG00000015605;ENSMUSG00000015766;ENSMUSG00000016128;ENSMUSG00000018126;ENSMUSG00000018381;ENSMUSG00000018387;…
GO:0032946	positive regulation of mononuclear cell proliferation	5.69444e-07	ENSMUSG00000000732;ENSMUSG00000002633;ENSMUSG00000005465;ENSMUSG00000005583;ENSMUSG00000006389;ENSMUSG00000006574;ENSMUSG00000014599;ENSMUSG00000015316;ENSMUSG00000017550;ENSMUSG00000017652;ENSMUSG00000017697;ENSMUSG00000020053;ENSMUSG00000020167;ENSMUSG00000021457;ENSMUSG00000021732;ENSMUSG00000022528;ENSMUSG00000022885;ENSMUSG00000022901;ENSMUSG00000024397;ENSMUSG00000026395;ENSMUSG00000027962;…
GO:0043010	camera-type eye development	5.87079e-07	ENSMUSG00000000093;ENSMUSG00000000214;ENSMUSG00000000247;ENSMUSG00000000530;ENSMUSG00000000753;ENSMUSG00000002633;ENSMUSG00000004891;ENSMUSG00000006270;ENSMUSG00000006728;ENSMUSG00000014361;ENSMUSG00000014773;ENSMUSG00000015134;ENSMUSG00000015605;ENSMUSG00000017491;ENSMUSG00000017639;ENSMUSG00000018698;ENSMUSG00000019803;ENSMUSG00000019932;ENSMUSG00000019943;ENSMUSG00000020160;ENSMUSG00000020212;…
GO:0014909	smooth muscle cell migration	5.93375e-07	ENSMUSG00000000489;ENSMUSG00000005124;ENSMUSG00000005583;ENSMUSG00000020053;ENSMUSG00000020176;ENSMUSG00000020427;ENSMUSG00000020542;ENSMUSG00000020689;ENSMUSG00000021822;ENSMUSG00000021974;ENSMUSG00000022346;ENSMUSG00000022367;ENSMUSG00000022893;ENSMUSG00000024087;ENSMUSG00000024397;ENSMUSG00000024713;ENSMUSG00000026185;ENSMUSG00000027200;ENSMUSG00000027239;ENSMUSG00000027646;ENSMUSG00000027750;…
GO:1902749	regulation of cell cycle G2/M phase transition	5.93375e-07	ENSMUSG00000006728;ENSMUSG00000007646;ENSMUSG00000016526;ENSMUSG00000017146;ENSMUSG00000017499;ENSMUSG00000017550;ENSMUSG00000019773;ENSMUSG00000019942;ENSMUSG00000021958;ENSMUSG00000022996;ENSMUSG00000024590;ENSMUSG00000025358;ENSMUSG00000026605;ENSMUSG00000027330;ENSMUSG00000028587;ENSMUSG00000029283;ENSMUSG00000030528;ENSMUSG00000030867;ENSMUSG00000032113;ENSMUSG00000032477;ENSMUSG00000033102;…
GO:0046651	lymphocyte proliferation	5.94248e-07	ENSMUSG00000000732;ENSMUSG00000002633;ENSMUSG00000003206;ENSMUSG00000004266;ENSMUSG00000005465;ENSMUSG00000005583;ENSMUSG00000006389;ENSMUSG00000006574;ENSMUSG00000015316;ENSMUSG00000015812;ENSMUSG00000017550;ENSMUSG00000017652;ENSMUSG00000017697;ENSMUSG00000019987;ENSMUSG00000020053;ENSMUSG00000020101;ENSMUSG00000020167;ENSMUSG00000020902;ENSMUSG00000021125;ENSMUSG00000021457;ENSMUSG00000021624;…
GO:0051383	kinetochore organization	6.14569e-07	ENSMUSG00000006585;ENSMUSG00000021714;ENSMUSG00000024056;ENSMUSG00000026683;ENSMUSG00000028312;ENSMUSG00000029177;ENSMUSG00000031756;ENSMUSG00000034349;ENSMUSG00000036672;ENSMUSG00000040599;ENSMUSG00000045273;ENSMUSG00000045328;ENSMUSG00000075266
GO:0030282	bone mineralization	6.15284e-07	ENSMUSG00000000142;ENSMUSG00000005583;ENSMUSG00000019943;ENSMUSG00000020053;ENSMUSG00000020077;ENSMUSG00000020846;ENSMUSG00000021464;ENSMUSG00000021835;ENSMUSG00000022330;ENSMUSG00000022996;ENSMUSG00000024247;ENSMUSG00000024529;ENSMUSG00000024598;ENSMUSG00000024985;ENSMUSG00000025701;ENSMUSG00000025804;ENSMUSG00000028108;ENSMUSG00000028195;ENSMUSG00000029306;ENSMUSG00000029468;ENSMUSG00000029661;…
GO:0042391	regulation of membrane potential	6.15523e-07	ENSMUSG00000000560;ENSMUSG00000000632;ENSMUSG00000001027;ENSMUSG00000001552;ENSMUSG00000001986;ENSMUSG00000002944;ENSMUSG00000003200;ENSMUSG00000003352;ENSMUSG00000004446;ENSMUSG00000005583;ENSMUSG00000007653;ENSMUSG00000007655;ENSMUSG00000008590;ENSMUSG00000009545;ENSMUSG00000019929;ENSMUSG00000020159;ENSMUSG00000020178;ENSMUSG00000020787;ENSMUSG00000020866;ENSMUSG00000021591;ENSMUSG00000021719;…
GO:0002244	hematopoietic progenitor cell differentiation	6.25001e-07	ENSMUSG00000001493;ENSMUSG00000002111;ENSMUSG00000002633;ENSMUSG00000004266;ENSMUSG00000005583;ENSMUSG00000005672;ENSMUSG00000015053;ENSMUSG00000015605;ENSMUSG00000016087;ENSMUSG00000020120;ENSMUSG00000020160;ENSMUSG00000020357;ENSMUSG00000020914;ENSMUSG00000021765;ENSMUSG00000021835;ENSMUSG00000022034;ENSMUSG00000022528;ENSMUSG00000024529;ENSMUSG00000024621;ENSMUSG00000026395;ENSMUSG00000028197;…
GO:0010717	regulation of epithelial to mesenchymal transition	6.34269e-07	ENSMUSG00000000142;ENSMUSG00000001496;ENSMUSG00000001506;ENSMUSG00000002489;ENSMUSG00000020542;ENSMUSG00000021835;ENSMUSG00000022018;ENSMUSG00000022150;ENSMUSG00000024232;ENSMUSG00000024985;ENSMUSG00000026814;ENSMUSG00000027239;ENSMUSG00000027985;ENSMUSG00000027996;ENSMUSG00000028480;ENSMUSG00000029687;ENSMUSG00000031965;ENSMUSG00000032440;ENSMUSG00000033149;ENSMUSG00000035799;ENSMUSG00000035873;…
GO:0014910	regulation of smooth muscle cell migration	6.34269e-07	ENSMUSG00000000489;ENSMUSG00000005124;ENSMUSG00000005583;ENSMUSG00000020053;ENSMUSG00000020427;ENSMUSG00000020542;ENSMUSG00000020689;ENSMUSG00000021822;ENSMUSG00000021974;ENSMUSG00000022346;ENSMUSG00000022367;ENSMUSG00000022893;ENSMUSG00000024087;ENSMUSG00000024397;ENSMUSG00000024713;ENSMUSG00000026185;ENSMUSG00000027200;ENSMUSG00000027239;ENSMUSG00000027646;ENSMUSG00000027750;ENSMUSG00000028341;…
GO:1902107	positive regulation of leukocyte differentiation	6.45672e-07	ENSMUSG00000000409;ENSMUSG00000000957;ENSMUSG00000000982;ENSMUSG00000002602;ENSMUSG00000002633;ENSMUSG00000014599;ENSMUSG00000015396;ENSMUSG00000017697;ENSMUSG00000019966;ENSMUSG00000019982;ENSMUSG00000020101;ENSMUSG00000020689;ENSMUSG00000021127;ENSMUSG00000021318;ENSMUSG00000021457;ENSMUSG00000021464;ENSMUSG00000022105;ENSMUSG00000022831;ENSMUSG00000023992;ENSMUSG00000024621;ENSMUSG00000025804;…
GO:0071407	cellular response to organic cyclic compound	6.71374e-07	ENSMUSG00000000214;ENSMUSG00000000753;ENSMUSG00000000982;ENSMUSG00000001506;ENSMUSG00000001552;ENSMUSG00000005148;ENSMUSG00000005360;ENSMUSG00000005583;ENSMUSG00000005718;ENSMUSG00000006519;ENSMUSG00000006728;ENSMUSG00000007653;ENSMUSG00000007655;ENSMUSG00000007872;ENSMUSG00000009545;ENSMUSG00000014813;ENSMUSG00000017146;ENSMUSG00000019943;ENSMUSG00000019970;ENSMUSG00000019987;ENSMUSG00000020053;…
GO:0030856	regulation of epithelial cell differentiation	6.72977e-07	ENSMUSG00000000530;ENSMUSG00000007655;ENSMUSG00000014773;ENSMUSG00000015468;ENSMUSG00000017724;ENSMUSG00000018486;ENSMUSG00000018604;ENSMUSG00000018698;ENSMUSG00000019789;ENSMUSG00000019966;ENSMUSG00000020086;ENSMUSG00000020891;ENSMUSG00000021127;ENSMUSG00000021835;ENSMUSG00000022144;ENSMUSG00000022286;ENSMUSG00000022449;ENSMUSG00000022479;ENSMUSG00000022510;ENSMUSG00000022528;ENSMUSG00000022996;…
GO:0048665	neuron fate specification	6.7945e-07	ENSMUSG00000002633;ENSMUSG00000014773;ENSMUSG00000021318;ENSMUSG00000025932;ENSMUSG00000026934;ENSMUSG00000027434;ENSMUSG00000030507;ENSMUSG00000035946;ENSMUSG00000037025;ENSMUSG00000040728;ENSMUSG00000042258;ENSMUSG00000042372;ENSMUSG00000048349;ENSMUSG00000048402;ENSMUSG00000051367;ENSMUSG00000061911;ENSMUSG00000095139
GO:0099536	synaptic signaling	7.01576e-07	ENSMUSG00000000058;ENSMUSG00000000214;ENSMUSG00000000560;ENSMUSG00000000632;ENSMUSG00000003200;ENSMUSG00000003279;ENSMUSG00000003352;ENSMUSG00000003657;ENSMUSG00000003863;ENSMUSG00000003934;ENSMUSG00000004113;ENSMUSG00000004319;ENSMUSG00000005360;ENSMUSG00000005583;ENSMUSG00000005672;ENSMUSG00000006398;ENSMUSG00000006435;ENSMUSG00000007653;ENSMUSG00000008590;ENSMUSG00000010066;ENSMUSG00000015605;…
GO:0051480	regulation of cytosolic calcium ion concentration	7.04942e-07	ENSMUSG00000000058;ENSMUSG00000000409;ENSMUSG00000000682;ENSMUSG00000000982;ENSMUSG00000002944;ENSMUSG00000003352;ENSMUSG00000003657;ENSMUSG00000004113;ENSMUSG00000004266;ENSMUSG00000006519;ENSMUSG00000007655;ENSMUSG00000010660;ENSMUSG00000011008;ENSMUSG00000015053;ENSMUSG00000018507;ENSMUSG00000019943;ENSMUSG00000020689;ENSMUSG00000020787;ENSMUSG00000020866;ENSMUSG00000021194;ENSMUSG00000021675;…
GO:0035150	regulation of tube size	7.16249e-07	ENSMUSG00000005611;ENSMUSG00000007655;ENSMUSG00000018486;ENSMUSG00000018500;ENSMUSG00000019943;ENSMUSG00000020178;ENSMUSG00000020787;ENSMUSG00000020838;ENSMUSG00000020866;ENSMUSG00000021194;ENSMUSG00000025026;ENSMUSG00000025701;ENSMUSG00000026360;ENSMUSG00000027524;ENSMUSG00000029084;ENSMUSG00000029361;ENSMUSG00000030790;ENSMUSG00000031489;ENSMUSG00000031616;ENSMUSG00000031740;ENSMUSG00000032487;…
GO:0060350	endochondral bone morphogenesis	7.22802e-07	ENSMUSG00000000142;ENSMUSG00000000957;ENSMUSG00000001506;ENSMUSG00000005583;ENSMUSG00000006386;ENSMUSG00000014813;ENSMUSG00000017491;ENSMUSG00000021835;ENSMUSG00000022483;ENSMUSG00000023345;ENSMUSG00000027833;ENSMUSG00000028226;ENSMUSG00000028766;ENSMUSG00000029755;ENSMUSG00000032440;ENSMUSG00000036356;ENSMUSG00000038192;ENSMUSG00000039004;ENSMUSG00000039153;ENSMUSG00000050295;ENSMUSG00000050860;…
GO:0007043	cell-cell junction assembly	7.40193e-07	ENSMUSG00000001247;ENSMUSG00000001552;ENSMUSG00000001946;ENSMUSG00000007655;ENSMUSG00000008843;ENSMUSG00000015605;ENSMUSG00000018569;ENSMUSG00000020717;ENSMUSG00000021636;ENSMUSG00000021638;ENSMUSG00000021782;ENSMUSG00000022286;ENSMUSG00000022321;ENSMUSG00000022512;ENSMUSG00000022676;ENSMUSG00000023906;ENSMUSG00000026312;ENSMUSG00000027699;ENSMUSG00000029581;ENSMUSG00000031673;ENSMUSG00000031734;…
GO:0043087	regulation of GTPase activity	7.40867e-07	ENSMUSG00000000058;ENSMUSG00000000982;ENSMUSG00000002489;ENSMUSG00000004814;ENSMUSG00000005958;ENSMUSG00000014782;ENSMUSG00000016128;ENSMUSG00000017652;ENSMUSG00000019122;ENSMUSG00000020021;ENSMUSG00000020121;ENSMUSG00000020599;ENSMUSG00000020709;ENSMUSG00000020717;ENSMUSG00000021215;ENSMUSG00000021676;ENSMUSG00000021697;ENSMUSG00000022436;ENSMUSG00000022829;ENSMUSG00000023078;ENSMUSG00000023800;…
GO:0008406	gonad development	7.4314e-07	ENSMUSG00000000957;ENSMUSG00000001496;ENSMUSG00000002324;ENSMUSG00000005672;ENSMUSG00000005836;ENSMUSG00000015812;ENSMUSG00000016559;ENSMUSG00000019966;ENSMUSG00000021765;ENSMUSG00000021835;ENSMUSG00000021974;ENSMUSG00000022309;ENSMUSG00000022346;ENSMUSG00000022893;ENSMUSG00000024176;ENSMUSG00000024256;ENSMUSG00000024990;ENSMUSG00000025056;ENSMUSG00000025219;ENSMUSG00000025289;ENSMUSG00000026278;…
GO:0034508	centromere complex assembly	7.56785e-07	ENSMUSG00000016559;ENSMUSG00000021391;ENSMUSG00000021714;ENSMUSG00000022978;ENSMUSG00000025001;ENSMUSG00000028693;ENSMUSG00000029177;ENSMUSG00000031262;ENSMUSG00000031756;ENSMUSG00000036672;ENSMUSG00000040599;ENSMUSG00000045273;ENSMUSG00000045328;ENSMUSG00000072980;ENSMUSG00000075266
GO:0070371	ERK1 and ERK2 cascade	7.75435e-07	ENSMUSG00000000489;ENSMUSG00000000579;ENSMUSG00000000982;ENSMUSG00000002489;ENSMUSG00000002944;ENSMUSG00000004266;ENSMUSG00000004558;ENSMUSG00000004814;ENSMUSG00000006369;ENSMUSG00000006386;ENSMUSG00000007655;ENSMUSG00000015316;ENSMUSG00000019122;ENSMUSG00000019960;ENSMUSG00000020053;ENSMUSG00000020176;ENSMUSG00000020357;ENSMUSG00000020689;ENSMUSG00000020733;ENSMUSG00000021127;ENSMUSG00000021457;…
GO:0030858	positive regulation of epithelial cell differentiation	7.85817e-07	ENSMUSG00000000530;ENSMUSG00000017724;ENSMUSG00000018698;ENSMUSG00000019966;ENSMUSG00000020086;ENSMUSG00000020891;ENSMUSG00000021835;ENSMUSG00000022144;ENSMUSG00000022449;ENSMUSG00000022479;ENSMUSG00000022996;ENSMUSG00000028681;ENSMUSG00000029086;ENSMUSG00000030022;ENSMUSG00000031871;ENSMUSG00000037279;ENSMUSG00000037600;ENSMUSG00000037621;ENSMUSG00000038235;ENSMUSG00000039004;ENSMUSG00000041378;…
GO:0044092	negative regulation of molecular function	8.36516e-07	ENSMUSG00000000247;ENSMUSG00000000308;ENSMUSG00000000359;ENSMUSG00000000489;ENSMUSG00000000753;ENSMUSG00000002111;ENSMUSG00000002289;ENSMUSG00000002930;ENSMUSG00000003352;ENSMUSG00000003644;ENSMUSG00000004231;ENSMUSG00000004266;ENSMUSG00000004891;ENSMUSG00000005718;ENSMUSG00000005824;ENSMUSG00000006574;ENSMUSG00000006585;ENSMUSG00000006611;ENSMUSG00000007655;ENSMUSG00000007872;ENSMUSG00000009545;…
GO:0001709	cell fate determination	8.65361e-07	ENSMUSG00000000093;ENSMUSG00000002799;ENSMUSG00000003436;ENSMUSG00000005583;ENSMUSG00000005836;ENSMUSG00000015053;ENSMUSG00000020950;ENSMUSG00000021743;ENSMUSG00000021835;ENSMUSG00000022053;ENSMUSG00000022997;ENSMUSG00000025902;ENSMUSG00000027434;ENSMUSG00000028681;ENSMUSG00000034384;ENSMUSG00000042258;ENSMUSG00000049107;ENSMUSG00000063415;ENSMUSG00000074121
GO:0001756	somitogenesis	8.66616e-07	ENSMUSG00000000142;ENSMUSG00000001493;ENSMUSG00000003436;ENSMUSG00000004872;ENSMUSG00000014773;ENSMUSG00000018698;ENSMUSG00000021464;ENSMUSG00000024868;ENSMUSG00000025491;ENSMUSG00000026640;ENSMUSG00000027985;ENSMUSG00000027996;ENSMUSG00000028780;ENSMUSG00000028933;ENSMUSG00000030117;ENSMUSG00000036422;ENSMUSG00000037025;ENSMUSG00000037034;ENSMUSG00000042812;ENSMUSG00000044702;ENSMUSG00000046714;…
GO:0006816	calcium ion transport	8.90035e-07	ENSMUSG00000000359;ENSMUSG00000000409;ENSMUSG00000000489;ENSMUSG00000000982;ENSMUSG00000001741;ENSMUSG00000003352;ENSMUSG00000003573;ENSMUSG00000004110;ENSMUSG00000004113;ENSMUSG00000004266;ENSMUSG00000006519;ENSMUSG00000007655;ENSMUSG00000010066;ENSMUSG00000011008;ENSMUSG00000014813;ENSMUSG00000018507;ENSMUSG00000019943;ENSMUSG00000019982;ENSMUSG00000020053;ENSMUSG00000020178;ENSMUSG00000020303;…
GO:0051146	striated muscle cell differentiation	9.02007e-07	ENSMUSG00000000058;ENSMUSG00000000957;ENSMUSG00000002633;ENSMUSG00000004872;ENSMUSG00000005124;ENSMUSG00000005148;ENSMUSG00000005583;ENSMUSG00000005824;ENSMUSG00000005836;ENSMUSG00000008136;ENSMUSG00000010066;ENSMUSG00000014773;ENSMUSG00000015605;ENSMUSG00000015745;ENSMUSG00000017491;ENSMUSG00000018604;ENSMUSG00000019487;ENSMUSG00000019789;ENSMUSG00000020053;ENSMUSG00000020542;ENSMUSG00000021835;…
GO:0070372	regulation of ERK1 and ERK2 cascade	9.02008e-07	ENSMUSG00000000489;ENSMUSG00000000579;ENSMUSG00000000982;ENSMUSG00000002489;ENSMUSG00000002944;ENSMUSG00000004266;ENSMUSG00000004558;ENSMUSG00000004814;ENSMUSG00000006369;ENSMUSG00000006386;ENSMUSG00000007655;ENSMUSG00000015316;ENSMUSG00000019122;ENSMUSG00000019960;ENSMUSG00000020053;ENSMUSG00000020357;ENSMUSG00000020689;ENSMUSG00000020733;ENSMUSG00000021457;ENSMUSG00000021732;ENSMUSG00000021835;…
GO:0050866	negative regulation of cell activation	9.42372e-07	ENSMUSG00000000489;ENSMUSG00000002108;ENSMUSG00000002111;ENSMUSG00000002602;ENSMUSG00000002633;ENSMUSG00000004266;ENSMUSG00000006611;ENSMUSG00000013707;ENSMUSG00000014361;ENSMUSG00000015812;ENSMUSG00000019987;ENSMUSG00000019989;ENSMUSG00000020101;ENSMUSG00000020178;ENSMUSG00000020810;ENSMUSG00000021125;ENSMUSG00000021318;ENSMUSG00000021782;ENSMUSG00000021835;ENSMUSG00000022876;ENSMUSG00000022901;…
GO:0021987	cerebral cortex development	9.85155e-07	ENSMUSG00000000214;ENSMUSG00000000247;ENSMUSG00000001496;ENSMUSG00000014030;ENSMUSG00000019803;ENSMUSG00000020950;ENSMUSG00000021318;ENSMUSG00000022055;ENSMUSG00000022678;ENSMUSG00000025810;ENSMUSG00000025969;ENSMUSG00000026043;ENSMUSG00000026890;ENSMUSG00000027239;ENSMUSG00000028613;ENSMUSG00000028640;ENSMUSG00000028747;ENSMUSG00000029563;ENSMUSG00000031137;ENSMUSG00000031285;ENSMUSG00000031558;…
GO:0051345	positive regulation of hydrolase activity	9.95092e-07	ENSMUSG00000000058;ENSMUSG00000000409;ENSMUSG00000000982;ENSMUSG00000002108;ENSMUSG00000002489;ENSMUSG00000004446;ENSMUSG00000004814;ENSMUSG00000005370;ENSMUSG00000005583;ENSMUSG00000005718;ENSMUSG00000006369;ENSMUSG00000007655;ENSMUSG00000014782;ENSMUSG00000015354;ENSMUSG00000015599;ENSMUSG00000016128;ENSMUSG00000017652;ENSMUSG00000019122;ENSMUSG00000019539;ENSMUSG00000020101;ENSMUSG00000020120;…
GO:0045216	cell-cell junction organization	1.00193e-06	ENSMUSG00000000530;ENSMUSG00000000957;ENSMUSG00000001247;ENSMUSG00000001552;ENSMUSG00000001946;ENSMUSG00000006386;ENSMUSG00000007655;ENSMUSG00000008843;ENSMUSG00000015143;ENSMUSG00000015605;ENSMUSG00000018569;ENSMUSG00000020717;ENSMUSG00000021636;ENSMUSG00000021638;ENSMUSG00000021782;ENSMUSG00000022286;ENSMUSG00000022321;ENSMUSG00000022425;ENSMUSG00000022512;ENSMUSG00000022548;ENSMUSG00000022676;…
GO:0033043	regulation of organelle organization	1.01998e-06	ENSMUSG00000000028;ENSMUSG00000000058;ENSMUSG00000000142;ENSMUSG00000000489;ENSMUSG00000001403;ENSMUSG00000001416;ENSMUSG00000001946;ENSMUSG00000002111;ENSMUSG00000004099;ENSMUSG00000004446;ENSMUSG00000004568;ENSMUSG00000004814;ENSMUSG00000004891;ENSMUSG00000005583;ENSMUSG00000006386;ENSMUSG00000006398;ENSMUSG00000006585;ENSMUSG00000007655;ENSMUSG00000010154;ENSMUSG00000012443;ENSMUSG00000014030;…
GO:0048872	homeostasis of number of cells	1.02952e-06	ENSMUSG00000002111;ENSMUSG00000002602;ENSMUSG00000005057;ENSMUSG00000005583;ENSMUSG00000005672;ENSMUSG00000005686;ENSMUSG00000006389;ENSMUSG00000006574;ENSMUSG00000009628;ENSMUSG00000014361;ENSMUSG00000014599;ENSMUSG00000015053;ENSMUSG00000015605;ENSMUSG00000016526;ENSMUSG00000017697;ENSMUSG00000018654;ENSMUSG00000019966;ENSMUSG00000019982;ENSMUSG00000020167;ENSMUSG00000021048;ENSMUSG00000021127;…
GO:0014013	regulation of gliogenesis	1.13883e-06	ENSMUSG00000002489;ENSMUSG00000002633;ENSMUSG00000003436;ENSMUSG00000014599;ENSMUSG00000019803;ENSMUSG00000020053;ENSMUSG00000021835;ENSMUSG00000022346;ENSMUSG00000022425;ENSMUSG00000022528;ENSMUSG00000023391;ENSMUSG00000023992;ENSMUSG00000024176;ENSMUSG00000024256;ENSMUSG00000024985;ENSMUSG00000025958;ENSMUSG00000026235;ENSMUSG00000026249;ENSMUSG00000026435;ENSMUSG00000027070;ENSMUSG00000027239;…
GO:0010770	positive regulation of cell morphogenesis involved in differentiation	1.14236e-06	ENSMUSG00000000142;ENSMUSG00000000861;ENSMUSG00000001506;ENSMUSG00000002274;ENSMUSG00000002489;ENSMUSG00000004885;ENSMUSG00000015605;ENSMUSG00000018507;ENSMUSG00000019970;ENSMUSG00000020542;ENSMUSG00000020689;ENSMUSG00000020902;ENSMUSG00000021215;ENSMUSG00000021835;ENSMUSG00000022018;ENSMUSG00000022055;ENSMUSG00000022144;ENSMUSG00000022150;ENSMUSG00000022367;ENSMUSG00000022425;ENSMUSG00000022860;…
GO:0009636	response to toxic substance	1.14883e-06	ENSMUSG00000000214;ENSMUSG00000000982;ENSMUSG00000002944;ENSMUSG00000003477;ENSMUSG00000005360;ENSMUSG00000005583;ENSMUSG00000006728;ENSMUSG00000006782;ENSMUSG00000009350;ENSMUSG00000015709;ENSMUSG00000019987;ENSMUSG00000020182;ENSMUSG00000020250;ENSMUSG00000020810;ENSMUSG00000020838;ENSMUSG00000021186;ENSMUSG00000021707;ENSMUSG00000022055;ENSMUSG00000022512;ENSMUSG00000022742;ENSMUSG00000024087;…
GO:1990266	neutrophil migration	1.17632e-06	ENSMUSG00000000982;ENSMUSG00000004814;ENSMUSG00000011008;ENSMUSG00000016024;ENSMUSG00000019122;ENSMUSG00000019278;ENSMUSG00000020717;ENSMUSG00000021457;ENSMUSG00000021702;ENSMUSG00000023078;ENSMUSG00000026072;ENSMUSG00000027239;ENSMUSG00000027524;ENSMUSG00000028525;ENSMUSG00000028859;ENSMUSG00000029371;ENSMUSG00000029372;ENSMUSG00000029373;ENSMUSG00000031402;ENSMUSG00000031558;ENSMUSG00000031616;…
GO:0021527	spinal cord association neuron differentiation	1.20154e-06	ENSMUSG00000004872;ENSMUSG00000018698;ENSMUSG00000022997;ENSMUSG00000026934;ENSMUSG00000028266;ENSMUSG00000028717;ENSMUSG00000028736;ENSMUSG00000029595;ENSMUSG00000035946;ENSMUSG00000053129
GO:1902969	mitotic DNA replication	1.20154e-06	ENSMUSG00000000028;ENSMUSG00000002870;ENSMUSG00000006678;ENSMUSG00000022673;ENSMUSG00000026355;ENSMUSG00000027454;ENSMUSG00000029521;ENSMUSG00000031669;ENSMUSG00000041859;ENSMUSG00000046101
GO:0030879	mammary gland development	1.2024e-06	ENSMUSG00000000093;ENSMUSG00000004872;ENSMUSG00000006435;ENSMUSG00000006488;ENSMUSG00000006567;ENSMUSG00000007655;ENSMUSG00000010797;ENSMUSG00000013629;ENSMUSG00000014599;ENSMUSG00000015468;ENSMUSG00000017724;ENSMUSG00000018259;ENSMUSG00000018604;ENSMUSG00000019987;ENSMUSG00000020027;ENSMUSG00000020053;ENSMUSG00000020902;ENSMUSG00000021318;ENSMUSG00000021732;ENSMUSG00000021835;ENSMUSG00000022479;…
GO:0050807	regulation of synapse organization	1.2024e-06	ENSMUSG00000005583;ENSMUSG00000005958;ENSMUSG00000006398;ENSMUSG00000006435;ENSMUSG00000020902;ENSMUSG00000021782;ENSMUSG00000022623;ENSMUSG00000023411;ENSMUSG00000024109;ENSMUSG00000024647;ENSMUSG00000024868;ENSMUSG00000025020;ENSMUSG00000028184;ENSMUSG00000028289;ENSMUSG00000028664;ENSMUSG00000029309;ENSMUSG00000031253;ENSMUSG00000031302;ENSMUSG00000031517;ENSMUSG00000031654;ENSMUSG00000032089;…
GO:0033045	regulation of sister chromatid segregation	1.21019e-06	ENSMUSG00000000142;ENSMUSG00000001403;ENSMUSG00000006585;ENSMUSG00000017499;ENSMUSG00000017716;ENSMUSG00000019773;ENSMUSG00000020020;ENSMUSG00000020897;ENSMUSG00000021569;ENSMUSG00000021597;ENSMUSG00000022105;ENSMUSG00000024056;ENSMUSG00000024742;ENSMUSG00000024791;ENSMUSG00000026039;ENSMUSG00000027379;ENSMUSG00000029414;ENSMUSG00000029910;ENSMUSG00000030649;ENSMUSG00000030867;ENSMUSG00000035842;…
GO:0034446	substrate adhesion-dependent cell spreading	1.24849e-06	ENSMUSG00000001281;ENSMUSG00000002602;ENSMUSG00000005958;ENSMUSG00000006369;ENSMUSG00000006386;ENSMUSG00000014361;ENSMUSG00000020689;ENSMUSG00000021215;ENSMUSG00000022367;ENSMUSG00000022425;ENSMUSG00000022438;ENSMUSG00000022439;ENSMUSG00000022885;ENSMUSG00000024427;ENSMUSG00000024965;ENSMUSG00000025810;ENSMUSG00000026109;ENSMUSG00000026193;ENSMUSG00000026768;ENSMUSG00000026840;ENSMUSG00000027009;…
GO:0097530	granulocyte migration	1.26338e-06	ENSMUSG00000000982;ENSMUSG00000004814;ENSMUSG00000011008;ENSMUSG00000014599;ENSMUSG00000015316;ENSMUSG00000016024;ENSMUSG00000019122;ENSMUSG00000019278;ENSMUSG00000020717;ENSMUSG00000021457;ENSMUSG00000021702;ENSMUSG00000023078;ENSMUSG00000024621;ENSMUSG00000026072;ENSMUSG00000026100;ENSMUSG00000027239;ENSMUSG00000027524;ENSMUSG00000028525;ENSMUSG00000028859;ENSMUSG00000029371;ENSMUSG00000029372;…
GO:0000086	G2/M transition of mitotic cell cycle	1.27932e-06	ENSMUSG00000000296;ENSMUSG00000001517;ENSMUSG00000004891;ENSMUSG00000006728;ENSMUSG00000007646;ENSMUSG00000017146;ENSMUSG00000017499;ENSMUSG00000017716;ENSMUSG00000019773;ENSMUSG00000019942;ENSMUSG00000021958;ENSMUSG00000022996;ENSMUSG00000024590;ENSMUSG00000025358;ENSMUSG00000026605;ENSMUSG00000026779;ENSMUSG00000027330;ENSMUSG00000027715;ENSMUSG00000028587;ENSMUSG00000029283;ENSMUSG00000029521;…
GO:0007229	integrin-mediated signaling pathway	1.32837e-06	ENSMUSG00000000290;ENSMUSG00000001281;ENSMUSG00000020120;ENSMUSG00000020689;ENSMUSG00000020758;ENSMUSG00000021457;ENSMUSG00000022148;ENSMUSG00000024713;ENSMUSG00000024965;ENSMUSG00000025810;ENSMUSG00000026043;ENSMUSG00000026193;ENSMUSG00000026768;ENSMUSG00000026971;ENSMUSG00000027009;ENSMUSG00000027356;ENSMUSG00000027646;ENSMUSG00000027661;ENSMUSG00000028041;ENSMUSG00000028517;ENSMUSG00000030579;…
GO:0030947	regulation of vascular endothelial growth factor receptor signaling pathway	1.35528e-06	ENSMUSG00000006386;ENSMUSG00000020176;ENSMUSG00000021732;ENSMUSG00000021835;ENSMUSG00000021974;ENSMUSG00000022309;ENSMUSG00000024168;ENSMUSG00000024986;ENSMUSG00000031380;ENSMUSG00000031520;ENSMUSG00000031760;ENSMUSG00000041187;ENSMUSG00000041445;ENSMUSG00000049791;ENSMUSG00000054793;ENSMUSG00000057967
GO:0060317	cardiac epithelial to mesenchymal transition	1.35528e-06	ENSMUSG00000010797;ENSMUSG00000018604;ENSMUSG00000019789;ENSMUSG00000022367;ENSMUSG00000022676;ENSMUSG00000025219;ENSMUSG00000026814;ENSMUSG00000028041;ENSMUSG00000029287;ENSMUSG00000029671;ENSMUSG00000032440;ENSMUSG00000032744;ENSMUSG00000035799;ENSMUSG00000042821;ENSMUSG00000048616;ENSMUSG00000069763
GO:0050804	modulation of synaptic transmission	1.37347e-06	ENSMUSG00000003200;ENSMUSG00000003352;ENSMUSG00000003657;ENSMUSG00000003863;ENSMUSG00000003934;ENSMUSG00000004113;ENSMUSG00000005360;ENSMUSG00000005583;ENSMUSG00000005672;ENSMUSG00000006398;ENSMUSG00000006435;ENSMUSG00000010066;ENSMUSG00000015605;ENSMUSG00000018500;ENSMUSG00000019803;ENSMUSG00000020077;ENSMUSG00000020178;ENSMUSG00000020689;ENSMUSG00000020723;ENSMUSG00000020787;ENSMUSG00000020838;…
GO:0006812	cation transport	1.38656e-06	ENSMUSG00000000197;ENSMUSG00000000359;ENSMUSG00000000409;ENSMUSG00000000489;ENSMUSG00000000982;ENSMUSG00000001027;ENSMUSG00000001741;ENSMUSG00000001918;ENSMUSG00000003352;ENSMUSG00000003573;ENSMUSG00000004110;ENSMUSG00000004113;ENSMUSG00000004266;ENSMUSG00000004317;ENSMUSG00000005360;ENSMUSG00000006519;ENSMUSG00000006567;ENSMUSG00000006611;ENSMUSG00000007655;ENSMUSG00000009545;ENSMUSG00000010066;…
GO:0072111	cell proliferation involved in kidney development	1.38751e-06	ENSMUSG00000000489;ENSMUSG00000002633;ENSMUSG00000020689;ENSMUSG00000021835;ENSMUSG00000022346;ENSMUSG00000027947;ENSMUSG00000032006;ENSMUSG00000038418;ENSMUSG00000040552;ENSMUSG00000048387;ENSMUSG00000050966;ENSMUSG00000055653;ENSMUSG00000067001
GO:0090329	regulation of DNA-dependent DNA replication	1.40376e-06	ENSMUSG00000002297;ENSMUSG00000006585;ENSMUSG00000006715;ENSMUSG00000019214;ENSMUSG00000019773;ENSMUSG00000020185;ENSMUSG00000022422;ENSMUSG00000022881;ENSMUSG00000025358;ENSMUSG00000027342;ENSMUSG00000029283;ENSMUSG00000029363;ENSMUSG00000029521;ENSMUSG00000030528;ENSMUSG00000032397;ENSMUSG00000033970;ENSMUSG00000041147;ENSMUSG00000046179;ENSMUSG00000046591;ENSMUSG00000055639;ENSMUSG00000057113
GO:0010971	positive regulation of G2/M transition of mitotic cell cycle	1.46268e-06	ENSMUSG00000006728;ENSMUSG00000007646;ENSMUSG00000019773;ENSMUSG00000019942;ENSMUSG00000022996;ENSMUSG00000024590;ENSMUSG00000027330;ENSMUSG00000029283;ENSMUSG00000032477;ENSMUSG00000036923;ENSMUSG00000037474;ENSMUSG00000040945;ENSMUSG00000041431;ENSMUSG00000044201;ENSMUSG00000059060
GO:0006939	smooth muscle contraction	1.49647e-06	ENSMUSG00000000093;ENSMUSG00000000409;ENSMUSG00000005611;ENSMUSG00000005672;ENSMUSG00000006800;ENSMUSG00000007655;ENSMUSG00000015605;ENSMUSG00000017697;ENSMUSG00000018500;ENSMUSG00000018604;ENSMUSG00000019943;ENSMUSG00000020542;ENSMUSG00000020787;ENSMUSG00000020866;ENSMUSG00000022144;ENSMUSG00000026360;ENSMUSG00000026463;ENSMUSG00000027524;ENSMUSG00000028172;ENSMUSG00000029084;ENSMUSG00000031616;…
GO:0050880	regulation of blood vessel size	1.54125e-06	ENSMUSG00000005611;ENSMUSG00000007655;ENSMUSG00000018500;ENSMUSG00000019943;ENSMUSG00000020178;ENSMUSG00000020787;ENSMUSG00000020838;ENSMUSG00000020866;ENSMUSG00000021194;ENSMUSG00000025026;ENSMUSG00000025701;ENSMUSG00000026360;ENSMUSG00000027524;ENSMUSG00000029084;ENSMUSG00000029361;ENSMUSG00000030790;ENSMUSG00000031489;ENSMUSG00000031616;ENSMUSG00000031740;ENSMUSG00000032487;ENSMUSG00000033278;…
GO:0060828	regulation of canonical Wnt signaling pathway	1.61393e-06	ENSMUSG00000000142;ENSMUSG00000001506;ENSMUSG00000001964;ENSMUSG00000002633;ENSMUSG00000006800;ENSMUSG00000007655;ENSMUSG00000014329;ENSMUSG00000019880;ENSMUSG00000020135;ENSMUSG00000020140;ENSMUSG00000020733;ENSMUSG00000021318;ENSMUSG00000021464;ENSMUSG00000021732;ENSMUSG00000021974;ENSMUSG00000021986;ENSMUSG00000022150;ENSMUSG00000022676;ENSMUSG00000022996;ENSMUSG00000023972;ENSMUSG00000024232;…
GO:1901698	response to nitrogen compound	1.63755e-06	ENSMUSG00000000058;ENSMUSG00000000214;ENSMUSG00000000753;ENSMUSG00000001506;ENSMUSG00000001552;ENSMUSG00000002489;ENSMUSG00000002944;ENSMUSG00000004099;ENSMUSG00000004113;ENSMUSG00000004651;ENSMUSG00000004864;ENSMUSG00000005057;ENSMUSG00000005148;ENSMUSG00000005360;ENSMUSG00000005583;ENSMUSG00000006386;ENSMUSG00000006435;ENSMUSG00000006519;ENSMUSG00000006728;ENSMUSG00000007653;ENSMUSG00000007655;…
GO:0048017	inositol lipid-mediated signaling	1.64036e-06	ENSMUSG00000000489;ENSMUSG00000004266;ENSMUSG00000006386;ENSMUSG00000010660;ENSMUSG00000015950;ENSMUSG00000018166;ENSMUSG00000019929;ENSMUSG00000020053;ENSMUSG00000020099;ENSMUSG00000020709;ENSMUSG00000020733;ENSMUSG00000020901;ENSMUSG00000021127;ENSMUSG00000021464;ENSMUSG00000022206;ENSMUSG00000022309;ENSMUSG00000022831;ENSMUSG00000024621;ENSMUSG00000024989;ENSMUSG00000024998;ENSMUSG00000025017;…
GO:0001706	endoderm formation	1.64389e-06	ENSMUSG00000000957;ENSMUSG00000005836;ENSMUSG00000018698;ENSMUSG00000024868;ENSMUSG00000025902;ENSMUSG00000026042;ENSMUSG00000026193;ENSMUSG00000027009;ENSMUSG00000027304;ENSMUSG00000027368;ENSMUSG00000027966;ENSMUSG00000031530;ENSMUSG00000031740;ENSMUSG00000031790;ENSMUSG00000032332;ENSMUSG00000032446;ENSMUSG00000034765;ENSMUSG00000037171;ENSMUSG00000048616;ENSMUSG00000056758;ENSMUSG00000063060;…
GO:0021675	nerve development	1.65442e-06	ENSMUSG00000005360;ENSMUSG00000006800;ENSMUSG00000007653;ENSMUSG00000018166;ENSMUSG00000021318;ENSMUSG00000022528;ENSMUSG00000025582;ENSMUSG00000025810;ENSMUSG00000025969;ENSMUSG00000026249;ENSMUSG00000027009;ENSMUSG00000027434;ENSMUSG00000027962;ENSMUSG00000028664;ENSMUSG00000032537;ENSMUSG00000033676;ENSMUSG00000034460;ENSMUSG00000036816;ENSMUSG00000038668;ENSMUSG00000039529;ENSMUSG00000042258;…
GO:0072507	divalent inorganic cation homeostasis	1.68593e-06	ENSMUSG00000000058;ENSMUSG00000000409;ENSMUSG00000000682;ENSMUSG00000000982;ENSMUSG00000002944;ENSMUSG00000003352;ENSMUSG00000003657;ENSMUSG00000004113;ENSMUSG00000004266;ENSMUSG00000006519;ENSMUSG00000006567;ENSMUSG00000007655;ENSMUSG00000010660;ENSMUSG00000011008;ENSMUSG00000014813;ENSMUSG00000015053;ENSMUSG00000017652;ENSMUSG00000018507;ENSMUSG00000019943;ENSMUSG00000020303;ENSMUSG00000020689;…
GO:0045778	positive regulation of ossification	1.72007e-06	ENSMUSG00000005124;ENSMUSG00000005583;ENSMUSG00000019773;ENSMUSG00000019943;ENSMUSG00000020053;ENSMUSG00000021318;ENSMUSG00000021835;ENSMUSG00000022330;ENSMUSG00000022510;ENSMUSG00000022996;ENSMUSG00000024247;ENSMUSG00000024598;ENSMUSG00000024913;ENSMUSG00000025491;ENSMUSG00000025701;ENSMUSG00000027996;ENSMUSG00000028195;ENSMUSG00000028988;ENSMUSG00000029468;ENSMUSG00000029755;ENSMUSG00000034957;…
GO:0072503	cellular divalent inorganic cation homeostasis	1.74418e-06	ENSMUSG00000000058;ENSMUSG00000000409;ENSMUSG00000000682;ENSMUSG00000000982;ENSMUSG00000002944;ENSMUSG00000003352;ENSMUSG00000003657;ENSMUSG00000004113;ENSMUSG00000004266;ENSMUSG00000006519;ENSMUSG00000006567;ENSMUSG00000007655;ENSMUSG00000010660;ENSMUSG00000011008;ENSMUSG00000014813;ENSMUSG00000015053;ENSMUSG00000017652;ENSMUSG00000018507;ENSMUSG00000019943;ENSMUSG00000020303;ENSMUSG00000020689;…
GO:0007165	signal transduction	1.83933e-06	ENSMUSG00000000058;ENSMUSG00000000093;ENSMUSG00000000142;ENSMUSG00000000290;ENSMUSG00000000296;ENSMUSG00000000359;ENSMUSG00000000409;ENSMUSG00000000489;ENSMUSG00000000530;ENSMUSG00000000531;ENSMUSG00000000560;ENSMUSG00000000579;ENSMUSG00000000632;ENSMUSG00000000732;ENSMUSG00000000782;ENSMUSG00000000957;ENSMUSG00000000982;ENSMUSG00000001281;ENSMUSG00000001496;ENSMUSG00000001506;ENSMUSG00000001517;…
GO:0060592	mammary gland formation	1.87385e-06	ENSMUSG00000000093;ENSMUSG00000004872;ENSMUSG00000018604;ENSMUSG00000021318;ENSMUSG00000021732;ENSMUSG00000021835;ENSMUSG00000041014
GO:0046903	secretion	1.89174e-06	ENSMUSG00000000486;ENSMUSG00000000982;ENSMUSG00000001918;ENSMUSG00000002108;ENSMUSG00000002111;ENSMUSG00000002489;ENSMUSG00000002602;ENSMUSG00000003863;ENSMUSG00000004113;ENSMUSG00000005583;ENSMUSG00000005672;ENSMUSG00000006435;ENSMUSG00000006488;ENSMUSG00000006519;ENSMUSG00000006567;ENSMUSG00000006611;ENSMUSG00000007021;ENSMUSG00000007655;ENSMUSG00000008601;ENSMUSG00000009545;ENSMUSG00000010505;…
GO:0090288	negative regulation of cellular response to growth factor stimulus	1.90052e-06	ENSMUSG00000000058;ENSMUSG00000001496;ENSMUSG00000006800;ENSMUSG00000007655;ENSMUSG00000016942;ENSMUSG00000019929;ENSMUSG00000022245;ENSMUSG00000022997;ENSMUSG00000023078;ENSMUSG00000024232;ENSMUSG00000024427;ENSMUSG00000024598;ENSMUSG00000024868;ENSMUSG00000024985;ENSMUSG00000024986;ENSMUSG00000026463;ENSMUSG00000027070;ENSMUSG00000027661;ENSMUSG00000027996;ENSMUSG00000029287;ENSMUSG00000030117;…
GO:0010810	regulation of cell-substrate adhesion	1.93787e-06	ENSMUSG00000000402;ENSMUSG00000000489;ENSMUSG00000000530;ENSMUSG00000000957;ENSMUSG00000001506;ENSMUSG00000001552;ENSMUSG00000002944;ENSMUSG00000004415;ENSMUSG00000006369;ENSMUSG00000006386;ENSMUSG00000008461;ENSMUSG00000014599;ENSMUSG00000020689;ENSMUSG00000021215;ENSMUSG00000021822;ENSMUSG00000022367;ENSMUSG00000022425;ENSMUSG00000022548;ENSMUSG00000022885;ENSMUSG00000022997;ENSMUSG00000023886;…
GO:0090257	regulation of muscle system process	1.95612e-06	ENSMUSG00000000409;ENSMUSG00000001027;ENSMUSG00000001552;ENSMUSG00000005124;ENSMUSG00000005583;ENSMUSG00000005611;ENSMUSG00000005672;ENSMUSG00000007655;ENSMUSG00000009545;ENSMUSG00000014813;ENSMUSG00000015605;ENSMUSG00000017697;ENSMUSG00000018401;ENSMUSG00000018428;ENSMUSG00000018500;ENSMUSG00000019487;ENSMUSG00000019943;ENSMUSG00000020053;ENSMUSG00000020439;ENSMUSG00000020542;ENSMUSG00000020787;…
GO:0034220	ion transmembrane transport	1.96158e-06	ENSMUSG00000000197;ENSMUSG00000000359;ENSMUSG00000000409;ENSMUSG00000000489;ENSMUSG00000000560;ENSMUSG00000000982;ENSMUSG00000001027;ENSMUSG00000001986;ENSMUSG00000002944;ENSMUSG00000003352;ENSMUSG00000004110;ENSMUSG00000004113;ENSMUSG00000004266;ENSMUSG00000004317;ENSMUSG00000004319;ENSMUSG00000005360;ENSMUSG00000005583;ENSMUSG00000006519;ENSMUSG00000006567;ENSMUSG00000006574;ENSMUSG00000006611;…
GO:0002573	myeloid leukocyte differentiation	2.00043e-06	ENSMUSG00000000982;ENSMUSG00000002111;ENSMUSG00000003070;ENSMUSG00000004508;ENSMUSG00000004880;ENSMUSG00000005124;ENSMUSG00000005583;ENSMUSG00000005672;ENSMUSG00000006362;ENSMUSG00000014599;ENSMUSG00000015053;ENSMUSG00000019966;ENSMUSG00000020689;ENSMUSG00000021127;ENSMUSG00000021464;ENSMUSG00000021835;ENSMUSG00000022105;ENSMUSG00000022346;ENSMUSG00000022831;ENSMUSG00000023992;ENSMUSG00000024621;…
GO:0045843	negative regulation of striated muscle tissue development	2.01346e-06	ENSMUSG00000014773;ENSMUSG00000020160;ENSMUSG00000020542;ENSMUSG00000021835;ENSMUSG00000024188;ENSMUSG00000024868;ENSMUSG00000024990;ENSMUSG00000025219;ENSMUSG00000026100;ENSMUSG00000026360;ENSMUSG00000027985;ENSMUSG00000029026;ENSMUSG00000030774;ENSMUSG00000031074;ENSMUSG00000032440;ENSMUSG00000032537;ENSMUSG00000033323;ENSMUSG00000034460;ENSMUSG00000035799;ENSMUSG00000037624;ENSMUSG00000041075;…
GO:0002691	regulation of cellular extravasation	2.06414e-06	ENSMUSG00000005465;ENSMUSG00000020717;ENSMUSG00000022221;ENSMUSG00000026072;ENSMUSG00000027009;ENSMUSG00000027239;ENSMUSG00000032006;ENSMUSG00000032038;ENSMUSG00000034845;ENSMUSG00000035873;ENSMUSG00000036006;ENSMUSG00000037405;ENSMUSG00000049307;ENSMUSG00000051177;ENSMUSG00000055373;ENSMUSG00000056529;ENSMUSG00000061353
GO:0002695	negative regulation of leukocyte activation	2.11617e-06	ENSMUSG00000002108;ENSMUSG00000002111;ENSMUSG00000002602;ENSMUSG00000002633;ENSMUSG00000004266;ENSMUSG00000006611;ENSMUSG00000013707;ENSMUSG00000014361;ENSMUSG00000015812;ENSMUSG00000019987;ENSMUSG00000019989;ENSMUSG00000020101;ENSMUSG00000020178;ENSMUSG00000021125;ENSMUSG00000021318;ENSMUSG00000021782;ENSMUSG00000021835;ENSMUSG00000022876;ENSMUSG00000022901;ENSMUSG00000024907;ENSMUSG00000026288;…
GO:0001101	response to acid chemical	2.11649e-06	ENSMUSG00000000214;ENSMUSG00000000753;ENSMUSG00000001506;ENSMUSG00000002944;ENSMUSG00000004099;ENSMUSG00000005360;ENSMUSG00000005583;ENSMUSG00000005836;ENSMUSG00000006386;ENSMUSG00000006435;ENSMUSG00000006519;ENSMUSG00000006728;ENSMUSG00000007872;ENSMUSG00000015812;ENSMUSG00000019987;ENSMUSG00000020534;ENSMUSG00000020838;ENSMUSG00000020973;ENSMUSG00000021707;ENSMUSG00000022346;ENSMUSG00000022512;…
GO:0050865	regulation of cell activation	2.16999e-06	ENSMUSG00000000409;ENSMUSG00000000489;ENSMUSG00000000732;ENSMUSG00000000782;ENSMUSG00000000957;ENSMUSG00000002108;ENSMUSG00000002111;ENSMUSG00000002602;ENSMUSG00000002633;ENSMUSG00000003644;ENSMUSG00000003934;ENSMUSG00000004266;ENSMUSG00000005465;ENSMUSG00000005583;ENSMUSG00000005824;ENSMUSG00000006389;ENSMUSG00000006574;ENSMUSG00000006611;ENSMUSG00000007655;ENSMUSG00000013707;ENSMUSG00000014361;…
GO:0045123	cellular extravasation	2.21466e-06	ENSMUSG00000000290;ENSMUSG00000001281;ENSMUSG00000005465;ENSMUSG00000020717;ENSMUSG00000022221;ENSMUSG00000026072;ENSMUSG00000027009;ENSMUSG00000027239;ENSMUSG00000027962;ENSMUSG00000032006;ENSMUSG00000032038;ENSMUSG00000034845;ENSMUSG00000035873;ENSMUSG00000036006;ENSMUSG00000037405;ENSMUSG00000038235;ENSMUSG00000038843;ENSMUSG00000042284;ENSMUSG00000049307;ENSMUSG00000051177;ENSMUSG00000051457;…
GO:0048015	phosphatidylinositol-mediated signaling	2.2374e-06	ENSMUSG00000000489;ENSMUSG00000004266;ENSMUSG00000006386;ENSMUSG00000010660;ENSMUSG00000015950;ENSMUSG00000018166;ENSMUSG00000019929;ENSMUSG00000020053;ENSMUSG00000020099;ENSMUSG00000020733;ENSMUSG00000020901;ENSMUSG00000021127;ENSMUSG00000021464;ENSMUSG00000022206;ENSMUSG00000022309;ENSMUSG00000022831;ENSMUSG00000024621;ENSMUSG00000024989;ENSMUSG00000024998;ENSMUSG00000025017;ENSMUSG00000025422;…
GO:1901215	negative regulation of neuron death	2.24113e-06	ENSMUSG00000000753;ENSMUSG00000002602;ENSMUSG00000002633;ENSMUSG00000004891;ENSMUSG00000005583;ENSMUSG00000007653;ENSMUSG00000007888;ENSMUSG00000014599;ENSMUSG00000016494;ENSMUSG00000017716;ENSMUSG00000018166;ENSMUSG00000020053;ENSMUSG00000020099;ENSMUSG00000020178;ENSMUSG00000021194;ENSMUSG00000022055;ENSMUSG00000022144;ENSMUSG00000022309;ENSMUSG00000022997;ENSMUSG00000023411;ENSMUSG00000025219;…
GO:0035137	hindlimb morphogenesis	2.25892e-06	ENSMUSG00000000094;ENSMUSG00000002633;ENSMUSG00000014603;ENSMUSG00000017491;ENSMUSG00000018604;ENSMUSG00000021835;ENSMUSG00000022330;ENSMUSG00000022510;ENSMUSG00000025219;ENSMUSG00000025927;ENSMUSG00000027684;ENSMUSG00000028023;ENSMUSG00000035799;ENSMUSG00000037138;ENSMUSG00000040310;ENSMUSG00000048387;ENSMUSG00000051920;ENSMUSG00000055653;ENSMUSG00000066687
GO:0003208	cardiac ventricle morphogenesis	2.2609e-06	ENSMUSG00000005583;ENSMUSG00000019789;ENSMUSG00000021974;ENSMUSG00000022286;ENSMUSG00000026814;ENSMUSG00000027070;ENSMUSG00000027314;ENSMUSG00000027474;ENSMUSG00000027966;ENSMUSG00000027996;ENSMUSG00000028780;ENSMUSG00000029711;ENSMUSG00000031965;ENSMUSG00000032440;ENSMUSG00000032744;ENSMUSG00000033837;ENSMUSG00000040734;ENSMUSG00000042258;ENSMUSG00000042812;ENSMUSG00000046714;ENSMUSG00000048349;…
GO:0055082	cellular chemical homeostasis	2.31899e-06	ENSMUSG00000000058;ENSMUSG00000000214;ENSMUSG00000000409;ENSMUSG00000000682;ENSMUSG00000000753;ENSMUSG00000000982;ENSMUSG00000002489;ENSMUSG00000002944;ENSMUSG00000003352;ENSMUSG00000003657;ENSMUSG00000004113;ENSMUSG00000004266;ENSMUSG00000004319;ENSMUSG00000005360;ENSMUSG00000005373;ENSMUSG00000006519;ENSMUSG00000006567;ENSMUSG00000006574;ENSMUSG00000006611;ENSMUSG00000007655;ENSMUSG00000010505;…
GO:0051493	regulation of cytoskeleton organization	2.3495e-06	ENSMUSG00000001946;ENSMUSG00000004568;ENSMUSG00000004814;ENSMUSG00000004891;ENSMUSG00000005583;ENSMUSG00000006386;ENSMUSG00000007655;ENSMUSG00000010154;ENSMUSG00000012443;ENSMUSG00000015766;ENSMUSG00000018126;ENSMUSG00000018381;ENSMUSG00000019970;ENSMUSG00000020120;ENSMUSG00000020212;ENSMUSG00000020492;ENSMUSG00000020639;ENSMUSG00000020689;ENSMUSG00000020717;ENSMUSG00000021573;ENSMUSG00000021676;…
GO:0055074	calcium ion homeostasis	2.36539e-06	ENSMUSG00000000058;ENSMUSG00000000409;ENSMUSG00000000682;ENSMUSG00000000982;ENSMUSG00000002944;ENSMUSG00000003352;ENSMUSG00000003657;ENSMUSG00000004113;ENSMUSG00000004266;ENSMUSG00000006519;ENSMUSG00000006567;ENSMUSG00000007655;ENSMUSG00000010660;ENSMUSG00000011008;ENSMUSG00000014813;ENSMUSG00000015053;ENSMUSG00000017652;ENSMUSG00000018507;ENSMUSG00000019943;ENSMUSG00000020303;ENSMUSG00000020689;…
GO:1902105	regulation of leukocyte differentiation	2.37838e-06	ENSMUSG00000000409;ENSMUSG00000000782;ENSMUSG00000000957;ENSMUSG00000000982;ENSMUSG00000002602;ENSMUSG00000002633;ENSMUSG00000004266;ENSMUSG00000014599;ENSMUSG00000015053;ENSMUSG00000015396;ENSMUSG00000017697;ENSMUSG00000019966;ENSMUSG00000019982;ENSMUSG00000020101;ENSMUSG00000020689;ENSMUSG00000021127;ENSMUSG00000021318;ENSMUSG00000021457;ENSMUSG00000021464;ENSMUSG00000021835;ENSMUSG00000022105;…
GO:0006873	cellular ion homeostasis	2.57579e-06	ENSMUSG00000000058;ENSMUSG00000000409;ENSMUSG00000000682;ENSMUSG00000000982;ENSMUSG00000002944;ENSMUSG00000003352;ENSMUSG00000003657;ENSMUSG00000004113;ENSMUSG00000004266;ENSMUSG00000004319;ENSMUSG00000005360;ENSMUSG00000006519;ENSMUSG00000006567;ENSMUSG00000006574;ENSMUSG00000006611;ENSMUSG00000007655;ENSMUSG00000010660;ENSMUSG00000011008;ENSMUSG00000014813;ENSMUSG00000015053;ENSMUSG00000016942;…
GO:0050671	positive regulation of lymphocyte proliferation	2.6345e-06	ENSMUSG00000000732;ENSMUSG00000002633;ENSMUSG00000005465;ENSMUSG00000005583;ENSMUSG00000006389;ENSMUSG00000006574;ENSMUSG00000015316;ENSMUSG00000017550;ENSMUSG00000017652;ENSMUSG00000017697;ENSMUSG00000020053;ENSMUSG00000020167;ENSMUSG00000021457;ENSMUSG00000021732;ENSMUSG00000022528;ENSMUSG00000022901;ENSMUSG00000024397;ENSMUSG00000026395;ENSMUSG00000027962;ENSMUSG00000028664;ENSMUSG00000029084;…
GO:0072079	nephron tubule formation	2.65287e-06	ENSMUSG00000001504;ENSMUSG00000018486;ENSMUSG00000022144;ENSMUSG00000024176;ENSMUSG00000031734;ENSMUSG00000033227;ENSMUSG00000034460;ENSMUSG00000048387;ENSMUSG00000048616;ENSMUSG00000051367;ENSMUSG00000060969;ENSMUSG00000074934
GO:0035051	cardiocyte differentiation	2.7084e-06	ENSMUSG00000000093;ENSMUSG00000004872;ENSMUSG00000005124;ENSMUSG00000005148;ENSMUSG00000005583;ENSMUSG00000005836;ENSMUSG00000008136;ENSMUSG00000014773;ENSMUSG00000015605;ENSMUSG00000017491;ENSMUSG00000018604;ENSMUSG00000019487;ENSMUSG00000019789;ENSMUSG00000020053;ENSMUSG00000020542;ENSMUSG00000021835;ENSMUSG00000022371;ENSMUSG00000022528;ENSMUSG00000024042;ENSMUSG00000024868;ENSMUSG00000025902;…
GO:0030902	hindbrain development	2.71824e-06	ENSMUSG00000000632;ENSMUSG00000002633;ENSMUSG00000005917;ENSMUSG00000014773;ENSMUSG00000015053;ENSMUSG00000018698;ENSMUSG00000020053;ENSMUSG00000020838;ENSMUSG00000022528;ENSMUSG00000022997;ENSMUSG00000024109;ENSMUSG00000024397;ENSMUSG00000025407;ENSMUSG00000025804;ENSMUSG00000026249;ENSMUSG00000026640;ENSMUSG00000026735;ENSMUSG00000027239;ENSMUSG00000027985;ENSMUSG00000029475;ENSMUSG00000029563;…
GO:0007143	female meiotic division	2.81282e-06	ENSMUSG00000000486;ENSMUSG00000007646;ENSMUSG00000010154;ENSMUSG00000019773;ENSMUSG00000020914;ENSMUSG00000021569;ENSMUSG00000024056;ENSMUSG00000026039;ENSMUSG00000026779;ENSMUSG00000027330;ENSMUSG00000027496;ENSMUSG00000028354;ENSMUSG00000030867;ENSMUSG00000032218;ENSMUSG00000034906;ENSMUSG00000036928;ENSMUSG00000037159;ENSMUSG00000038379
GO:0006874	cellular calcium ion homeostasis	2.89365e-06	ENSMUSG00000000058;ENSMUSG00000000409;ENSMUSG00000000682;ENSMUSG00000000982;ENSMUSG00000002944;ENSMUSG00000003352;ENSMUSG00000003657;ENSMUSG00000004113;ENSMUSG00000004266;ENSMUSG00000006519;ENSMUSG00000006567;ENSMUSG00000007655;ENSMUSG00000010660;ENSMUSG00000011008;ENSMUSG00000014813;ENSMUSG00000015053;ENSMUSG00000017652;ENSMUSG00000018507;ENSMUSG00000019943;ENSMUSG00000020303;ENSMUSG00000020689;…
GO:0003148	outflow tract septum morphogenesis	2.90541e-06	ENSMUSG00000000093;ENSMUSG00000005836;ENSMUSG00000017491;ENSMUSG00000021835;ENSMUSG00000025219;ENSMUSG00000025810;ENSMUSG00000025969;ENSMUSG00000026556;ENSMUSG00000026814;ENSMUSG00000027070;ENSMUSG00000028780;ENSMUSG00000031965;ENSMUSG00000032440;ENSMUSG00000042258
GO:0003272	endocardial cushion formation	2.90541e-06	ENSMUSG00000000093;ENSMUSG00000018604;ENSMUSG00000022676;ENSMUSG00000025219;ENSMUSG00000026814;ENSMUSG00000031965;ENSMUSG00000032179;ENSMUSG00000032440;ENSMUSG00000032744;ENSMUSG00000036862;ENSMUSG00000042821;ENSMUSG00000044338;ENSMUSG00000048616;ENSMUSG00000069763
GO:0030593	neutrophil chemotaxis	3.05517e-06	ENSMUSG00000000982;ENSMUSG00000004814;ENSMUSG00000016024;ENSMUSG00000019122;ENSMUSG00000019278;ENSMUSG00000021457;ENSMUSG00000021702;ENSMUSG00000023078;ENSMUSG00000027239;ENSMUSG00000027524;ENSMUSG00000028525;ENSMUSG00000028859;ENSMUSG00000029371;ENSMUSG00000029372;ENSMUSG00000029373;ENSMUSG00000031402;ENSMUSG00000031558;ENSMUSG00000031616;ENSMUSG00000032380;ENSMUSG00000033220;ENSMUSG00000033721;…
GO:0007611	learning or memory	3.07735e-06	ENSMUSG00000000214;ENSMUSG00000000753;ENSMUSG00000005583;ENSMUSG00000005672;ENSMUSG00000015599;ENSMUSG00000015605;ENSMUSG00000018566;ENSMUSG00000019970;ENSMUSG00000020053;ENSMUSG00000020838;ENSMUSG00000021701;ENSMUSG00000022619;ENSMUSG00000022623;ENSMUSG00000023017;ENSMUSG00000023411;ENSMUSG00000024109;ENSMUSG00000024261;ENSMUSG00000024742;ENSMUSG00000024868;ENSMUSG00000024883;ENSMUSG00000025318;…
GO:0070838	divalent metal ion transport	3.08689e-06	ENSMUSG00000000359;ENSMUSG00000000409;ENSMUSG00000000489;ENSMUSG00000000982;ENSMUSG00000001741;ENSMUSG00000003352;ENSMUSG00000003573;ENSMUSG00000004110;ENSMUSG00000004113;ENSMUSG00000004266;ENSMUSG00000006519;ENSMUSG00000007655;ENSMUSG00000010066;ENSMUSG00000011008;ENSMUSG00000014813;ENSMUSG00000018507;ENSMUSG00000019943;ENSMUSG00000019982;ENSMUSG00000020053;ENSMUSG00000020178;ENSMUSG00000020303;…
GO:0007017	microtubule-based process	3.15357e-06	ENSMUSG00000000486;ENSMUSG00000000579;ENSMUSG00000003779;ENSMUSG00000005233;ENSMUSG00000006398;ENSMUSG00000006435;ENSMUSG00000006585;ENSMUSG00000006782;ENSMUSG00000007655;ENSMUSG00000009418;ENSMUSG00000010021;ENSMUSG00000010154;ENSMUSG00000012443;ENSMUSG00000014859;ENSMUSG00000016255;ENSMUSG00000017146;ENSMUSG00000017716;ENSMUSG00000017861;ENSMUSG00000018474;ENSMUSG00000019773;ENSMUSG00000019952;…
GO:0010718	positive regulation of epithelial to mesenchymal transition	3.2079e-06	ENSMUSG00000000142;ENSMUSG00000001506;ENSMUSG00000020542;ENSMUSG00000021835;ENSMUSG00000022018;ENSMUSG00000022150;ENSMUSG00000024232;ENSMUSG00000024985;ENSMUSG00000026814;ENSMUSG00000027239;ENSMUSG00000027985;ENSMUSG00000028480;ENSMUSG00000029687;ENSMUSG00000031965;ENSMUSG00000032440;ENSMUSG00000035799;ENSMUSG00000036602;ENSMUSG00000042258;ENSMUSG00000042821;ENSMUSG00000050295;ENSMUSG00000085795
GO:0009954	proximal/distal pattern formation	3.44492e-06	ENSMUSG00000001504;ENSMUSG00000014773;ENSMUSG00000021318;ENSMUSG00000021732;ENSMUSG00000022510;ENSMUSG00000023391;ENSMUSG00000025407;ENSMUSG00000031734;ENSMUSG00000037171;ENSMUSG00000038805;ENSMUSG00000041911;ENSMUSG00000048387;ENSMUSG00000048402;ENSMUSG00000048562;ENSMUSG00000060969;ENSMUSG00000063415;ENSMUSG00000074934
GO:0045746	negative regulation of Notch signaling pathway	3.44492e-06	ENSMUSG00000000957;ENSMUSG00000003436;ENSMUSG00000006435;ENSMUSG00000014773;ENSMUSG00000015053;ENSMUSG00000015468;ENSMUSG00000019789;ENSMUSG00000021025;ENSMUSG00000023391;ENSMUSG00000026921;ENSMUSG00000027314;ENSMUSG00000037279;ENSMUSG00000040856;ENSMUSG00000041911;ENSMUSG00000047428;ENSMUSG00000056313;ENSMUSG00000078202
GO:0045445	myoblast differentiation	3.47377e-06	ENSMUSG00000000093;ENSMUSG00000002633;ENSMUSG00000005583;ENSMUSG00000005824;ENSMUSG00000007872;ENSMUSG00000014773;ENSMUSG00000015605;ENSMUSG00000018604;ENSMUSG00000019122;ENSMUSG00000020053;ENSMUSG00000020427;ENSMUSG00000020542;ENSMUSG00000021127;ENSMUSG00000021835;ENSMUSG00000022105;ENSMUSG00000022610;ENSMUSG00000022687;ENSMUSG00000022996;ENSMUSG00000024176;ENSMUSG00000024985;ENSMUSG00000026100;…
GO:0030003	cellular cation homeostasis	3.47671e-06	ENSMUSG00000000058;ENSMUSG00000000409;ENSMUSG00000000682;ENSMUSG00000000982;ENSMUSG00000002944;ENSMUSG00000003352;ENSMUSG00000003657;ENSMUSG00000004113;ENSMUSG00000004266;ENSMUSG00000004319;ENSMUSG00000005360;ENSMUSG00000006519;ENSMUSG00000006567;ENSMUSG00000006574;ENSMUSG00000006611;ENSMUSG00000007655;ENSMUSG00000010660;ENSMUSG00000011008;ENSMUSG00000014813;ENSMUSG00000015053;ENSMUSG00000016942;…
GO:0001841	neural tube formation	3.5304e-06	ENSMUSG00000000247;ENSMUSG00000002633;ENSMUSG00000004872;ENSMUSG00000021048;ENSMUSG00000021835;ENSMUSG00000022286;ENSMUSG00000022995;ENSMUSG00000023972;ENSMUSG00000024795;ENSMUSG00000026029;ENSMUSG00000026556;ENSMUSG00000027070;ENSMUSG00000027315;ENSMUSG00000027547;ENSMUSG00000027996;ENSMUSG00000028266;ENSMUSG00000029381;ENSMUSG00000029475;ENSMUSG00000030790;ENSMUSG00000030796;ENSMUSG00000031628;…
GO:1903708	positive regulation of hemopoiesis	3.60636e-06	ENSMUSG00000000409;ENSMUSG00000000957;ENSMUSG00000000982;ENSMUSG00000002602;ENSMUSG00000002633;ENSMUSG00000014599;ENSMUSG00000015053;ENSMUSG00000015396;ENSMUSG00000017697;ENSMUSG00000019966;ENSMUSG00000019982;ENSMUSG00000020101;ENSMUSG00000020689;ENSMUSG00000021127;ENSMUSG00000021318;ENSMUSG00000021457;ENSMUSG00000021464;ENSMUSG00000022105;ENSMUSG00000022831;ENSMUSG00000023992;ENSMUSG00000024621;…
GO:0051336	regulation of hydrolase activity	3.78427e-06	ENSMUSG00000000058;ENSMUSG00000000409;ENSMUSG00000000753;ENSMUSG00000000982;ENSMUSG00000002108;ENSMUSG00000002289;ENSMUSG00000002489;ENSMUSG00000002930;ENSMUSG00000003644;ENSMUSG00000004231;ENSMUSG00000004446;ENSMUSG00000004814;ENSMUSG00000005370;ENSMUSG00000005583;ENSMUSG00000005718;ENSMUSG00000005824;ENSMUSG00000005958;ENSMUSG00000006369;ENSMUSG00000007655;ENSMUSG00000010660;ENSMUSG00000014782;…
GO:0010389	regulation of G2/M transition of mitotic cell cycle	4.00063e-06	ENSMUSG00000006728;ENSMUSG00000007646;ENSMUSG00000017146;ENSMUSG00000017499;ENSMUSG00000019773;ENSMUSG00000019942;ENSMUSG00000021958;ENSMUSG00000022996;ENSMUSG00000024590;ENSMUSG00000025358;ENSMUSG00000026605;ENSMUSG00000027330;ENSMUSG00000028587;ENSMUSG00000029283;ENSMUSG00000030528;ENSMUSG00000032113;ENSMUSG00000032477;ENSMUSG00000034402;ENSMUSG00000036923;ENSMUSG00000037474;ENSMUSG00000040945;…
GO:0071621	granulocyte chemotaxis	4.00249e-06	ENSMUSG00000000982;ENSMUSG00000004814;ENSMUSG00000014599;ENSMUSG00000015316;ENSMUSG00000016024;ENSMUSG00000019122;ENSMUSG00000019278;ENSMUSG00000021457;ENSMUSG00000021702;ENSMUSG00000023078;ENSMUSG00000024621;ENSMUSG00000026100;ENSMUSG00000027239;ENSMUSG00000027524;ENSMUSG00000028525;ENSMUSG00000028859;ENSMUSG00000029371;ENSMUSG00000029372;ENSMUSG00000029373;ENSMUSG00000031402;ENSMUSG00000031558;…
GO:0048635	negative regulation of muscle organ development	4.05795e-06	ENSMUSG00000014773;ENSMUSG00000020160;ENSMUSG00000020542;ENSMUSG00000021835;ENSMUSG00000024188;ENSMUSG00000024868;ENSMUSG00000024990;ENSMUSG00000025219;ENSMUSG00000026100;ENSMUSG00000026360;ENSMUSG00000027985;ENSMUSG00000029026;ENSMUSG00000030774;ENSMUSG00000031074;ENSMUSG00000032440;ENSMUSG00000032537;ENSMUSG00000033323;ENSMUSG00000034460;ENSMUSG00000035799;ENSMUSG00000037624;ENSMUSG00000041075;…
GO:0007613	memory	4.1598e-06	ENSMUSG00000000214;ENSMUSG00000000753;ENSMUSG00000015605;ENSMUSG00000018566;ENSMUSG00000019970;ENSMUSG00000020053;ENSMUSG00000020838;ENSMUSG00000021701;ENSMUSG00000022623;ENSMUSG00000023017;ENSMUSG00000023411;ENSMUSG00000024261;ENSMUSG00000024742;ENSMUSG00000024883;ENSMUSG00000025318;ENSMUSG00000025888;ENSMUSG00000025958;ENSMUSG00000026768;ENSMUSG00000027239;ENSMUSG00000027254;ENSMUSG00000027273;…
GO:0072511	divalent inorganic cation transport	4.20714e-06	ENSMUSG00000000359;ENSMUSG00000000409;ENSMUSG00000000489;ENSMUSG00000000982;ENSMUSG00000001741;ENSMUSG00000003352;ENSMUSG00000003573;ENSMUSG00000004110;ENSMUSG00000004113;ENSMUSG00000004266;ENSMUSG00000006519;ENSMUSG00000007655;ENSMUSG00000010066;ENSMUSG00000011008;ENSMUSG00000014813;ENSMUSG00000018507;ENSMUSG00000019943;ENSMUSG00000019982;ENSMUSG00000020053;ENSMUSG00000020178;ENSMUSG00000020303;…
GO:0010942	positive regulation of cell death	4.4362e-06	ENSMUSG00000000142;ENSMUSG00000000296;ENSMUSG00000000392;ENSMUSG00000000409;ENSMUSG00000000982;ENSMUSG00000002944;ENSMUSG00000004446;ENSMUSG00000005583;ENSMUSG00000005718;ENSMUSG00000005836;ENSMUSG00000006435;ENSMUSG00000006728;ENSMUSG00000007655;ENSMUSG00000007872;ENSMUSG00000009633;ENSMUSG00000015134;ENSMUSG00000016024;ENSMUSG00000017491;ENSMUSG00000017652;ENSMUSG00000017861;ENSMUSG00000017969;…
GO:0007266	Rho protein signal transduction	4.48284e-06	ENSMUSG00000004568;ENSMUSG00000015766;ENSMUSG00000016128;ENSMUSG00000020121;ENSMUSG00000020717;ENSMUSG00000020902;ENSMUSG00000021215;ENSMUSG00000021675;ENSMUSG00000024451;ENSMUSG00000025810;ENSMUSG00000026043;ENSMUSG00000026556;ENSMUSG00000028832;ENSMUSG00000029661;ENSMUSG00000030220;ENSMUSG00000031165;ENSMUSG00000031216;ENSMUSG00000031523;ENSMUSG00000031616;ENSMUSG00000031785;ENSMUSG00000031841;…
GO:0034112	positive regulation of homotypic cell-cell adhesion	4.70834e-06	ENSMUSG00000000409;ENSMUSG00000000732;ENSMUSG00000002633;ENSMUSG00000003934;ENSMUSG00000005465;ENSMUSG00000005824;ENSMUSG00000006574;ENSMUSG00000007655;ENSMUSG00000015316;ENSMUSG00000015396;ENSMUSG00000017697;ENSMUSG00000019982;ENSMUSG00000020053;ENSMUSG00000020101;ENSMUSG00000021318;ENSMUSG00000021457;ENSMUSG00000022367;ENSMUSG00000022528;ENSMUSG00000022901;ENSMUSG00000024397;ENSMUSG00000026395;…
GO:0001818	negative regulation of cytokine production	4.7349e-06	ENSMUSG00000001348;ENSMUSG00000002602;ENSMUSG00000003573;ENSMUSG00000004266;ENSMUSG00000004558;ENSMUSG00000005465;ENSMUSG00000005836;ENSMUSG00000006369;ENSMUSG00000006611;ENSMUSG00000014361;ENSMUSG00000014773;ENSMUSG00000015316;ENSMUSG00000015396;ENSMUSG00000016024;ENSMUSG00000016494;ENSMUSG00000019943;ENSMUSG00000019987;ENSMUSG00000020053;ENSMUSG00000020077;ENSMUSG00000020101;ENSMUSG00000020601;…
GO:0035019	somatic stem cell population maintenance	4.74077e-06	ENSMUSG00000002111;ENSMUSG00000005672;ENSMUSG00000008958;ENSMUSG00000015053;ENSMUSG00000018486;ENSMUSG00000019803;ENSMUSG00000021732;ENSMUSG00000022346;ENSMUSG00000022510;ENSMUSG00000022528;ENSMUSG00000024134;ENSMUSG00000024913;ENSMUSG00000024985;ENSMUSG00000026556;ENSMUSG00000027186;ENSMUSG00000028640;ENSMUSG00000038256;ENSMUSG00000039706;ENSMUSG00000048616;ENSMUSG00000056758;ENSMUSG00000076431
GO:0002694	regulation of leukocyte activation	4.89588e-06	ENSMUSG00000000409;ENSMUSG00000000732;ENSMUSG00000000782;ENSMUSG00000000957;ENSMUSG00000002108;ENSMUSG00000002111;ENSMUSG00000002602;ENSMUSG00000002633;ENSMUSG00000003934;ENSMUSG00000004266;ENSMUSG00000005465;ENSMUSG00000005583;ENSMUSG00000005824;ENSMUSG00000006389;ENSMUSG00000006574;ENSMUSG00000006611;ENSMUSG00000007655;ENSMUSG00000013707;ENSMUSG00000014361;ENSMUSG00000015053;ENSMUSG00000015316;…
GO:0021795	cerebral cortex cell migration	5.17185e-06	ENSMUSG00000001496;ENSMUSG00000019803;ENSMUSG00000020950;ENSMUSG00000021318;ENSMUSG00000025810;ENSMUSG00000025969;ENSMUSG00000026890;ENSMUSG00000028613;ENSMUSG00000028747;ENSMUSG00000031137;ENSMUSG00000031285;ENSMUSG00000031558;ENSMUSG00000031785;ENSMUSG00000032064;ENSMUSG00000035277;ENSMUSG00000042524;ENSMUSG00000044033;ENSMUSG00000044117;ENSMUSG00000045515;ENSMUSG00000049001;ENSMUSG00000063450;…
GO:0050954	sensory perception of mechanical stimulus	5.26067e-06	ENSMUSG00000000214;ENSMUSG00000001506;ENSMUSG00000002799;ENSMUSG00000003352;ENSMUSG00000004837;ENSMUSG00000005360;ENSMUSG00000005672;ENSMUSG00000007653;ENSMUSG00000010461;ENSMUSG00000020053;ENSMUSG00000020733;ENSMUSG00000020953;ENSMUSG00000021636;ENSMUSG00000022346;ENSMUSG00000022483;ENSMUSG00000022676;ENSMUSG00000023147;ENSMUSG00000024034;ENSMUSG00000025401;ENSMUSG00000025813;ENSMUSG00000026249;…
GO:0030261	chromosome condensation	5.43672e-06	ENSMUSG00000015880;ENSMUSG00000016559;ENSMUSG00000019942;ENSMUSG00000020914;ENSMUSG00000024660;ENSMUSG00000024791;ENSMUSG00000027306;ENSMUSG00000028312;ENSMUSG00000034349;ENSMUSG00000034906;ENSMUSG00000036181;ENSMUSG00000038252;ENSMUSG00000041431;ENSMUSG00000042029;ENSMUSG00000049539;ENSMUSG00000051627;ENSMUSG00000052565;ENSMUSG00000056758;ENSMUSG00000058773
GO:1902742	apoptotic process involved in development	5.43672e-06	ENSMUSG00000002111;ENSMUSG00000002799;ENSMUSG00000022479;ENSMUSG00000024913;ENSMUSG00000027985;ENSMUSG00000028195;ENSMUSG00000028599;ENSMUSG00000030341;ENSMUSG00000031558;ENSMUSG00000032058;ENSMUSG00000032113;ENSMUSG00000035067;ENSMUSG00000038805;ENSMUSG00000039814;ENSMUSG00000042631;ENSMUSG00000045005;ENSMUSG00000046714;ENSMUSG00000050295;ENSMUSG00000052516
GO:0045844	positive regulation of striated muscle tissue development	5.50023e-06	ENSMUSG00000000093;ENSMUSG00000002633;ENSMUSG00000005124;ENSMUSG00000005583;ENSMUSG00000005836;ENSMUSG00000010797;ENSMUSG00000014773;ENSMUSG00000018166;ENSMUSG00000019487;ENSMUSG00000019789;ENSMUSG00000019942;ENSMUSG00000020053;ENSMUSG00000020542;ENSMUSG00000021835;ENSMUSG00000021974;ENSMUSG00000025407;ENSMUSG00000025958;ENSMUSG00000026459;ENSMUSG00000027833;ENSMUSG00000031965;ENSMUSG00000034220;…
GO:0048636	positive regulation of muscle organ development	5.50023e-06	ENSMUSG00000000093;ENSMUSG00000002633;ENSMUSG00000005124;ENSMUSG00000005583;ENSMUSG00000005836;ENSMUSG00000010797;ENSMUSG00000014773;ENSMUSG00000018166;ENSMUSG00000019487;ENSMUSG00000019789;ENSMUSG00000019942;ENSMUSG00000020053;ENSMUSG00000020542;ENSMUSG00000021835;ENSMUSG00000021974;ENSMUSG00000025407;ENSMUSG00000025958;ENSMUSG00000026459;ENSMUSG00000027833;ENSMUSG00000031965;ENSMUSG00000034220;…
GO:0002688	regulation of leukocyte chemotaxis	5.50263e-06	ENSMUSG00000000982;ENSMUSG00000002111;ENSMUSG00000005824;ENSMUSG00000014599;ENSMUSG00000015316;ENSMUSG00000016024;ENSMUSG00000020682;ENSMUSG00000021702;ENSMUSG00000023078;ENSMUSG00000024397;ENSMUSG00000024621;ENSMUSG00000025804;ENSMUSG00000026100;ENSMUSG00000027239;ENSMUSG00000027524;ENSMUSG00000028927;ENSMUSG00000031380;ENSMUSG00000031402;ENSMUSG00000031443;ENSMUSG00000031520;ENSMUSG00000031558;…
GO:0010092	specification of organ identity	5.603e-06	ENSMUSG00000000142;ENSMUSG00000004872;ENSMUSG00000005583;ENSMUSG00000010797;ENSMUSG00000021318;ENSMUSG00000021732;ENSMUSG00000021835;ENSMUSG00000022144;ENSMUSG00000024868;ENSMUSG00000025219;ENSMUSG00000027070;ENSMUSG00000027840;ENSMUSG00000033837;ENSMUSG00000035033;ENSMUSG00000042258;ENSMUSG00000046532;ENSMUSG00000051367
GO:0031290	retinal ganglion cell axon guidance	5.71032e-06	ENSMUSG00000005958;ENSMUSG00000022636;ENSMUSG00000025020;ENSMUSG00000025810;ENSMUSG00000028289;ENSMUSG00000028664;ENSMUSG00000031558;ENSMUSG00000032537;ENSMUSG00000033278;ENSMUSG00000042258;ENSMUSG00000048915;ENSMUSG00000052430
GO:0051098	regulation of binding	5.91798e-06	ENSMUSG00000000247;ENSMUSG00000000308;ENSMUSG00000000489;ENSMUSG00000002489;ENSMUSG00000004891;ENSMUSG00000005718;ENSMUSG00000006585;ENSMUSG00000006586;ENSMUSG00000006611;ENSMUSG00000006715;ENSMUSG00000007655;ENSMUSG00000015599;ENSMUSG00000018169;ENSMUSG00000019789;ENSMUSG00000020053;ENSMUSG00000020542;ENSMUSG00000020788;ENSMUSG00000020897;ENSMUSG00000021701;ENSMUSG00000021835;ENSMUSG00000021958;…
GO:0034767	positive regulation of ion transmembrane transport	5.94555e-06	ENSMUSG00000000489;ENSMUSG00000003352;ENSMUSG00000008590;ENSMUSG00000009545;ENSMUSG00000014813;ENSMUSG00000018507;ENSMUSG00000020333;ENSMUSG00000020599;ENSMUSG00000020723;ENSMUSG00000020733;ENSMUSG00000021591;ENSMUSG00000021835;ENSMUSG00000022623;ENSMUSG00000023992;ENSMUSG00000024065;ENSMUSG00000024907;ENSMUSG00000024981;ENSMUSG00000025221;ENSMUSG00000025551;ENSMUSG00000025701;ENSMUSG00000025889;…
GO:0006875	cellular metal ion homeostasis	6.01266e-06	ENSMUSG00000000058;ENSMUSG00000000409;ENSMUSG00000000682;ENSMUSG00000000982;ENSMUSG00000002944;ENSMUSG00000003352;ENSMUSG00000003657;ENSMUSG00000004113;ENSMUSG00000004266;ENSMUSG00000005360;ENSMUSG00000006519;ENSMUSG00000006567;ENSMUSG00000006611;ENSMUSG00000007655;ENSMUSG00000010660;ENSMUSG00000011008;ENSMUSG00000014813;ENSMUSG00000015053;ENSMUSG00000016942;ENSMUSG00000017652;ENSMUSG00000018507;…
GO:0002065	columnar/cuboidal epithelial cell differentiation	6.05666e-06	ENSMUSG00000001510;ENSMUSG00000002799;ENSMUSG00000005148;ENSMUSG00000005583;ENSMUSG00000005672;ENSMUSG00000005836;ENSMUSG00000014773;ENSMUSG00000017491;ENSMUSG00000019789;ENSMUSG00000019900;ENSMUSG00000019966;ENSMUSG00000020733;ENSMUSG00000021318;ENSMUSG00000021835;ENSMUSG00000022449;ENSMUSG00000022510;ENSMUSG00000022528;ENSMUSG00000023991;ENSMUSG00000025219;ENSMUSG00000025747;ENSMUSG00000027434;…
GO:0007292	female gamete generation	6.09516e-06	ENSMUSG00000002324;ENSMUSG00000016559;ENSMUSG00000018554;ENSMUSG00000019773;ENSMUSG00000020053;ENSMUSG00000020140;ENSMUSG00000021098;ENSMUSG00000021569;ENSMUSG00000021822;ENSMUSG00000022346;ENSMUSG00000022893;ENSMUSG00000025105;ENSMUSG00000025931;ENSMUSG00000026360;ENSMUSG00000027239;ENSMUSG00000027330;ENSMUSG00000027353;ENSMUSG00000027496;ENSMUSG00000027646;ENSMUSG00000027832;ENSMUSG00000028354;…
GO:0030949	positive regulation of vascular endothelial growth factor receptor signaling pathway	6.12e-06	ENSMUSG00000006386;ENSMUSG00000020176;ENSMUSG00000021732;ENSMUSG00000021835;ENSMUSG00000021974;ENSMUSG00000022309;ENSMUSG00000031760;ENSMUSG00000041187;ENSMUSG00000057967
GO:0060579	ventral spinal cord interneuron fate commitment	6.12e-06	ENSMUSG00000002633;ENSMUSG00000021318;ENSMUSG00000026934;ENSMUSG00000027314;ENSMUSG00000027434;ENSMUSG00000030507;ENSMUSG00000042002;ENSMUSG00000042372;ENSMUSG00000048402
GO:0060581	cell fate commitment involved in pattern specification	6.12e-06	ENSMUSG00000002633;ENSMUSG00000021318;ENSMUSG00000026934;ENSMUSG00000027314;ENSMUSG00000027434;ENSMUSG00000030507;ENSMUSG00000042002;ENSMUSG00000042372;ENSMUSG00000048402
GO:0090193	positive regulation of glomerulus development	6.12e-06	ENSMUSG00000000489;ENSMUSG00000020689;ENSMUSG00000027947;ENSMUSG00000032006;ENSMUSG00000038418;ENSMUSG00000040552;ENSMUSG00000048616;ENSMUSG00000067001;ENSMUSG00000068122
GO:0043535	regulation of blood vessel endothelial cell migration	6.21247e-06	ENSMUSG00000000489;ENSMUSG00000000530;ENSMUSG00000001552;ENSMUSG00000005583;ENSMUSG00000015053;ENSMUSG00000016128;ENSMUSG00000017652;ENSMUSG00000019803;ENSMUSG00000020053;ENSMUSG00000021256;ENSMUSG00000021701;ENSMUSG00000022018;ENSMUSG00000022309;ENSMUSG00000022436;ENSMUSG00000025810;ENSMUSG00000026463;ENSMUSG00000027314;ENSMUSG00000028978;ENSMUSG00000031253;ENSMUSG00000031520;ENSMUSG00000032035;…
GO:0098742	cell-cell adhesion via plasma-membrane adhesion molecules	6.27404e-06	ENSMUSG00000001946;ENSMUSG00000005338;ENSMUSG00000016150;ENSMUSG00000018569;ENSMUSG00000020717;ENSMUSG00000022321;ENSMUSG00000022512;ENSMUSG00000022636;ENSMUSG00000023473;ENSMUSG00000023906;ENSMUSG00000024109;ENSMUSG00000024440;ENSMUSG00000026312;ENSMUSG00000027962;ENSMUSG00000029108;ENSMUSG00000029309;ENSMUSG00000031654;ENSMUSG00000031673;ENSMUSG00000031841;ENSMUSG00000031871;ENSMUSG00000031962;…
GO:0006811	ion transport	6.44078e-06	ENSMUSG00000000197;ENSMUSG00000000359;ENSMUSG00000000409;ENSMUSG00000000489;ENSMUSG00000000560;ENSMUSG00000000982;ENSMUSG00000001027;ENSMUSG00000001741;ENSMUSG00000001918;ENSMUSG00000001986;ENSMUSG00000002944;ENSMUSG00000003153;ENSMUSG00000003352;ENSMUSG00000003573;ENSMUSG00000004110;ENSMUSG00000004113;ENSMUSG00000004266;ENSMUSG00000004317;ENSMUSG00000004319;ENSMUSG00000005360;ENSMUSG00000005583;…
GO:1903524	positive regulation of blood circulation	6.60186e-06	ENSMUSG00000007655;ENSMUSG00000009545;ENSMUSG00000017697;ENSMUSG00000019789;ENSMUSG00000020439;ENSMUSG00000021194;ENSMUSG00000025026;ENSMUSG00000025701;ENSMUSG00000026360;ENSMUSG00000027524;ENSMUSG00000028172;ENSMUSG00000029084;ENSMUSG00000030790;ENSMUSG00000032487;ENSMUSG00000032511;ENSMUSG00000033860;ENSMUSG00000034997;ENSMUSG00000035283;ENSMUSG00000036437;ENSMUSG00000037010;ENSMUSG00000037405;…
GO:0048660	regulation of smooth muscle cell proliferation	6.78375e-06	ENSMUSG00000000489;ENSMUSG00000004099;ENSMUSG00000004558;ENSMUSG00000005124;ENSMUSG00000005583;ENSMUSG00000006519;ENSMUSG00000007655;ENSMUSG00000020053;ENSMUSG00000020427;ENSMUSG00000020542;ENSMUSG00000020689;ENSMUSG00000021835;ENSMUSG00000021974;ENSMUSG00000022206;ENSMUSG00000022346;ENSMUSG00000022548;ENSMUSG00000022893;ENSMUSG00000024397;ENSMUSG00000024985;ENSMUSG00000026185;ENSMUSG00000027947;…
GO:0045667	regulation of osteoblast differentiation	6.80815e-06	ENSMUSG00000000142;ENSMUSG00000005124;ENSMUSG00000005583;ENSMUSG00000007805;ENSMUSG00000007872;ENSMUSG00000019773;ENSMUSG00000020053;ENSMUSG00000021136;ENSMUSG00000021318;ENSMUSG00000021835;ENSMUSG00000022510;ENSMUSG00000022676;ENSMUSG00000022996;ENSMUSG00000024232;ENSMUSG00000024598;ENSMUSG00000024913;ENSMUSG00000025407;ENSMUSG00000025491;ENSMUSG00000026185;ENSMUSG00000027339;ENSMUSG00000027996;…
GO:0021846	cell proliferation in forebrain	6.88627e-06	ENSMUSG00000013415;ENSMUSG00000019874;ENSMUSG00000021318;ENSMUSG00000024986;ENSMUSG00000025219;ENSMUSG00000029595;ENSMUSG00000030978;ENSMUSG00000032064;ENSMUSG00000035277;ENSMUSG00000038805;ENSMUSG00000039158;ENSMUSG00000041498;ENSMUSG00000043969;ENSMUSG00000045515;ENSMUSG00000056758;ENSMUSG00000095139
GO:0031016	pancreas development	6.96642e-06	ENSMUSG00000002633;ENSMUSG00000005836;ENSMUSG00000010505;ENSMUSG00000014773;ENSMUSG00000019900;ENSMUSG00000020053;ENSMUSG00000021732;ENSMUSG00000021835;ENSMUSG00000022528;ENSMUSG00000024986;ENSMUSG00000026398;ENSMUSG00000026735;ENSMUSG00000027434;ENSMUSG00000027676;ENSMUSG00000027947;ENSMUSG00000032179;ENSMUSG00000034701;ENSMUSG00000037025;ENSMUSG00000039004;ENSMUSG00000042258;ENSMUSG00000042812;…
GO:0048659	smooth muscle cell proliferation	7.1203e-06	ENSMUSG00000000489;ENSMUSG00000004099;ENSMUSG00000004558;ENSMUSG00000005124;ENSMUSG00000005583;ENSMUSG00000006519;ENSMUSG00000007655;ENSMUSG00000020053;ENSMUSG00000020427;ENSMUSG00000020542;ENSMUSG00000020689;ENSMUSG00000021835;ENSMUSG00000021974;ENSMUSG00000022206;ENSMUSG00000022346;ENSMUSG00000022548;ENSMUSG00000022893;ENSMUSG00000024397;ENSMUSG00000024985;ENSMUSG00000026185;ENSMUSG00000027947;…
GO:0030217	T cell differentiation	7.18334e-06	ENSMUSG00000000409;ENSMUSG00000000731;ENSMUSG00000000782;ENSMUSG00000000861;ENSMUSG00000002111;ENSMUSG00000002633;ENSMUSG00000002799;ENSMUSG00000005672;ENSMUSG00000015396;ENSMUSG00000015605;ENSMUSG00000017697;ENSMUSG00000019982;ENSMUSG00000020101;ENSMUSG00000020167;ENSMUSG00000021127;ENSMUSG00000021318;ENSMUSG00000021457;ENSMUSG00000021835;ENSMUSG00000022221;ENSMUSG00000022997;ENSMUSG00000026395;…
GO:0002064	epithelial cell development	7.22594e-06	ENSMUSG00000005148;ENSMUSG00000008601;ENSMUSG00000014773;ENSMUSG00000014813;ENSMUSG00000014859;ENSMUSG00000015468;ENSMUSG00000017491;ENSMUSG00000018486;ENSMUSG00000020717;ENSMUSG00000020733;ENSMUSG00000021636;ENSMUSG00000021835;ENSMUSG00000022144;ENSMUSG00000022286;ENSMUSG00000022510;ENSMUSG00000022512;ENSMUSG00000024134;ENSMUSG00000024136;ENSMUSG00000024176;ENSMUSG00000024812;ENSMUSG00000025747;…
GO:1901863	positive regulation of muscle tissue development	7.29212e-06	ENSMUSG00000000093;ENSMUSG00000002633;ENSMUSG00000005124;ENSMUSG00000005583;ENSMUSG00000005836;ENSMUSG00000010797;ENSMUSG00000014773;ENSMUSG00000018166;ENSMUSG00000019487;ENSMUSG00000019789;ENSMUSG00000019942;ENSMUSG00000020053;ENSMUSG00000020542;ENSMUSG00000021835;ENSMUSG00000021974;ENSMUSG00000025407;ENSMUSG00000025958;ENSMUSG00000026459;ENSMUSG00000027833;ENSMUSG00000031965;ENSMUSG00000034220;…
GO:0007051	spindle organization	7.43677e-06	ENSMUSG00000000486;ENSMUSG00000005233;ENSMUSG00000006398;ENSMUSG00000012443;ENSMUSG00000016255;ENSMUSG00000017861;ENSMUSG00000018474;ENSMUSG00000019773;ENSMUSG00000020897;ENSMUSG00000021572;ENSMUSG00000021573;ENSMUSG00000021701;ENSMUSG00000022070;ENSMUSG00000023345;ENSMUSG00000024056;ENSMUSG00000024301;ENSMUSG00000024660;ENSMUSG00000026622;ENSMUSG00000026683;ENSMUSG00000027331;ENSMUSG00000027469;…
GO:0003382	epithelial cell morphogenesis	7.69518e-06	ENSMUSG00000008601;ENSMUSG00000014813;ENSMUSG00000015468;ENSMUSG00000018486;ENSMUSG00000020717;ENSMUSG00000021835;ENSMUSG00000022144;ENSMUSG00000022286;ENSMUSG00000024134;ENSMUSG00000028197;ENSMUSG00000028339;ENSMUSG00000031995;ENSMUSG00000034607;ENSMUSG00000036856;ENSMUSG00000037242;ENSMUSG00000041075;ENSMUSG00000042275;ENSMUSG00000046532;ENSMUSG00000048251;ENSMUSG00000051159;ENSMUSG00000068079;…
GO:0051310	metaphase plate congression	7.69518e-06	ENSMUSG00000000486;ENSMUSG00000021958;ENSMUSG00000022105;ENSMUSG00000023919;ENSMUSG00000024056;ENSMUSG00000024660;ENSMUSG00000024791;ENSMUSG00000026605;ENSMUSG00000027115;ENSMUSG00000027654;ENSMUSG00000028214;ENSMUSG00000028678;ENSMUSG00000028851;ENSMUSG00000028873;ENSMUSG00000030677;ENSMUSG00000041147;ENSMUSG00000041431;ENSMUSG00000041498;ENSMUSG00000045328;ENSMUSG00000061024;ENSMUSG00000068744;…
GO:1901988	negative regulation of cell cycle phase transition	7.69732e-06	ENSMUSG00000006585;ENSMUSG00000017146;ENSMUSG00000017499;ENSMUSG00000017716;ENSMUSG00000019773;ENSMUSG00000019942;ENSMUSG00000020020;ENSMUSG00000020185;ENSMUSG00000020897;ENSMUSG00000021127;ENSMUSG00000021569;ENSMUSG00000021958;ENSMUSG00000022018;ENSMUSG00000022105;ENSMUSG00000024056;ENSMUSG00000024922;ENSMUSG00000027379;ENSMUSG00000028587;ENSMUSG00000028884;ENSMUSG00000029414;ENSMUSG00000029521;…
GO:0060563	neuroepithelial cell differentiation	8.01575e-06	ENSMUSG00000001510;ENSMUSG00000002799;ENSMUSG00000005583;ENSMUSG00000005672;ENSMUSG00000014773;ENSMUSG00000019789;ENSMUSG00000019966;ENSMUSG00000020733;ENSMUSG00000021318;ENSMUSG00000022449;ENSMUSG00000022528;ENSMUSG00000025219;ENSMUSG00000027524;ENSMUSG00000027985;ENSMUSG00000028654;ENSMUSG00000030022;ENSMUSG00000032202;ENSMUSG00000033006;ENSMUSG00000033726;ENSMUSG00000034593;ENSMUSG00000035183;…
[truncated: 2,456 more rows]

## Sheet: GO for mRNAs in trend2
GO ID	Description	pvalue	geneID
[truncated: 1,296 more rows]

## Sheet: GO for mRNAs in trend3
GO ID	Description	pvalue	geneID
[truncated: 1,001 more rows]

## Sheet: GO for circRNAs in trend1
GO ID	Description	pvalue	geneID
GO:0046833	positive regulation of RNA export from nucleus	1.73213e-05	ENSMUSG00000042699;ENSMUSG00000055531
[truncated: 271 more rows]

## Sheet: GO for circRNAs in trend2
GO ID	Description	pvalue	geneID
[truncated: 304 more rows]

## Sheet: GO for circRNAs in trend3
GO ID	Description	pvalue	geneID
[truncated: 228 more rows]

[truncated: 8 more sheets: GO for cis- lncRNAs in trend1, GO for cis- lncRNAs in trend2, GO for cis- lncRNAs in trend3, GO for cis- lncRNAs in trend4, GO for trans- lncRNAs in trend1, GO for trans- lncRNAs in trend2, GO for trans- lncRNAs in trend3, GO for trans- lncRNAs in trend4]
