# Supplementary material for: Integrative transcriptomic profiling of ncRNAs and mRNAs in developing mouse lens
Source: Front Genet. 2024 Jun 12;15:1405715. doi: 10.3389/fgene.2024.1405715 (PMC11199715; doi:10.3389/fgene.2024.1405715)
Supplement: Supplementary file 6 [file Table4.XLSX]

## Sheet: E12.5_E10.5.DE_lncRNA
transcript_id	gene_id	gene_name	gene_description	transcript_locus	E12_5_FPKM	E10_5_FPKM	log2FoldChange	pvalue	padj
ENSMUST00000228305	ENSMUSG00000024041	Cryaa	Alpha crystallin/Hsp20 domain||Alpha crystallin/Heat shock protein||Alpha-crystallin, N-terminal||Alpha-crystallin, subunit A||HSP20-like chaperone	17:31679480-31681505	570.967	0.0295983	13.6797	5.45884e-31	4.90075e-27
ENSMUST00000227620	ENSMUSG00000024041	Cryaa	Alpha crystallin/Hsp20 domain||Alpha crystallin/Heat shock protein||Alpha-crystallin, N-terminal||Alpha-crystallin, subunit A||HSP20-like chaperone	17:31677948-31678696	140.744	0.0142757	12.2506	1.3838e-24	3.33306e-21
ENSMUST00000226183	ENSMUSG00000024041	Cryaa	Alpha crystallin/Hsp20 domain||Alpha crystallin/Heat shock protein||Alpha-crystallin, N-terminal||Alpha-crystallin, subunit A||HSP20-like chaperone	17:31677990-31680176	83.8097	0.015366	11.7452	2.12312e-24	4.76516e-21
ENSMUST00000155042	ENSMUSG00000029352	Crybb3	Gamma-crystallin-like||Beta-crystallin B3||Beta/gamma crystallin	5:113077024-113080391	58.6988	0.0286733	10.5118	2.53155e-24	5.55558e-21
ENSMUST00000153382	ENSMUSG00000029352	Crybb3	Gamma-crystallin-like||Beta-crystallin B3||Beta/gamma crystallin	5:113077289-113080666	331.765	0.0580343	12.0371	1.23028e-23	2.50113e-20
ENSMUST00000226969	ENSMUSG00000115103	--	--	15:36723647-36725236	55.7484	0	14.0845	1.24102e-23	2.50113e-20
TCONS_00149509	XLOC_052774	--	--	8:115515092-115548002	0.864178	0	13.5447	1.07297e-22	1.92656e-19
TCONS_00067953	ENSMUSG00000056121	Fez2	Fasciculation and elongation protein zeta 2||Fasciculation and elongation protein zeta, FEZ	17:78200216-78376685	5.05279	0	13.5519	2.82915e-22	4.73542e-19
ENSMUST00000132870	ENSMUSG00000037855	Zfp365	-	10:67886168-67901337	11.2616	0.001619	11.3455	6.60644e-22	1.03558e-18
TCONS_00091163	ENSMUSG00000063600	Egfem1	EGF-like calcium-binding, conserved site||EGF-type aspartate/asparagine hydroxylation site||Growth factor receptor cysteine-rich domain superfamily||EGF-like, conserved site||EGF-like domain||EGF-like calcium-binding domain||EMI domain	3:29188987-29198687	2.05588	0	13.0273	6.28237e-21	8.27213e-18
TCONS_00074074	ENSMUSG00000052387	Trpm3	TRPM, tetramerisation domain superfamily||TRPM, tetramerisation domain||TRPM, SLOG domain||-||Transient receptor potential cation channel subfamily M member 3||Ion transport domain	19:22884383-22893395	22.6336	0.101789	7.58874	1.38966e-20	1.67359e-17
ENSMUST00000236009	ENSMUSG00000052387	Trpm3	TRPM, tetramerisation domain superfamily||TRPM, tetramerisation domain||TRPM, SLOG domain||-||Transient receptor potential cation channel subfamily M member 3||Ion transport domain	19:22692822-22769380	56.3953	0.295527	7.36798	9.09318e-20	9.45251e-17
ENSMUST00000124178	ENSMUSG00000000724	Cryba1	Gamma-crystallin-like||Beta/gamma crystallin	11:77718615-77721834	143.974	0.0342807	11.7184	1.94872e-19	1.96371e-16
ENSMUST00000237455	ENSMUSG00000052387	Trpm3	TRPM, tetramerisation domain superfamily||TRPM, tetramerisation domain||TRPM, SLOG domain||-||Transient receptor potential cation channel subfamily M member 3||Ion transport domain	19:22692601-22700307	31.0168	0.13806	7.55014	9.91409e-19	9.23638e-16
TCONS_00074066	ENSMUSG00000052387	Trpm3	TRPM, tetramerisation domain superfamily||TRPM, tetramerisation domain||TRPM, SLOG domain||-||Transient receptor potential cation channel subfamily M member 3||Ion transport domain	19:22821666-22845788	9.19004	0.045003	7.45815	1.80165e-18	1.63229e-15
ENSMUST00000154012	ENSMUSG00000044429	Cryga	Gamma-crystallin-like||Beta/gamma crystallin	1:65100389-65103360	205.211	0.061729	11.2909	6.16159e-18	5.29114e-15
ENSMUST00000127762	ENSMUSG00000067299	Crygd	Beta/gamma crystallin||Gamma-crystallin-like	1:65062731-65063452	42.322	0.009312	10.8881	1.29627e-17	1.08485e-14
ENSMUST00000134039	ENSMUSG00000029352	Crybb3	Gamma-crystallin-like||Beta-crystallin B3||Beta/gamma crystallin	5:113078538-113081580	92.2354	0.150653	8.8227	2.34392e-16	1.60744e-13
TCONS_00056268	ENSMUSG00000061080	Lsamp	Immunoglobulin-like domain||Immunoglobulin-like domain superfamily||Immunoglobulin subtype 2||Immunoglobulin I-set||Immunoglobulin subtype||Immunoglobulin-like fold	16:40029269-40083098	3.38971	0.02022	7.19818	3.52243e-16	2.30367e-13
ENSMUST00000237421	ENSMUSG00000052387	Trpm3	TRPM, tetramerisation domain superfamily||TRPM, tetramerisation domain||TRPM, SLOG domain||-||Transient receptor potential cation channel subfamily M member 3||Ion transport domain	19:22692783-22859734	16.3795	0.132523	6.72745	4.63459e-16	2.91518e-13
TCONS_00031083	XLOC_011114	--	--	12:102269612-102273142	2.68984	0	11.9537	7.95693e-16	4.82073e-13
ENSMUST00000177375	ENSMUSG00000093639	Lim2	Lens fibre membrane intrinsic protein||PMP-22/EMP/MP20/Claudin superfamily||PMP-22/EMP/MP20	7:43427670-43435991	4.95533	0.00412433	9.58019	5.20815e-15	2.81052e-12
ENSMUST00000155159	ENSMUSG00000085794	--	--	6:83700157-83710932	2.5083	0.00232933	9.48946	7.49296e-15	3.89452e-12
TCONS_00120591	XLOC_042502	--	--	6:64896960-64899420	0	5.60739	-11.4702	8.48069e-15	4.36199e-12
TCONS_00018288	ENSMUSG00000020422	Tns3	Tensin-like, SH2 domain||SH2 domain superfamily||Protein-tyrosine phosphatase-like||Tensin, phosphotyrosine-binding domain||Tensin/EPS8 phosphotyrosine-binding domain||PH-like domain superfamily||Protein-tyrosine phosphatase, catalytic||Tensin phosphatase, C2 domain||PTB/PI domain||Tensin-type phosphatase domain||SH2 domain	11:8556530-8575004	3.45228	0.027945	6.72452	9.12321e-15	4.66815e-12
ENSMUST00000152848	ENSMUSG00000001497	Pax9	Winged helix-like DNA-binding domain superfamily||Paired domain||Paired box protein PAX9||Homeobox-like domain superfamily	12:56695729-56710346	0	2.23495	-11.2836	3.03689e-14	1.36321e-11
TCONS_00049028	XLOC_018437	--	--	15:37099426-37111190	2.35607	0	11.417	3.72219e-14	1.64834e-11
ENSMUST00000123440	ENSMUSG00000038807	Rap1gap2	Rap GTPase activating protein domain||Rap/Ran-GAP superfamily||-	11:74383484-74408025	0	0.981596	-11.2444	3.81709e-14	1.68283e-11
ENSMUST00000216393	ENSMUSG00000032060	Cryab	Alpha crystallin/Hsp20 domain||Alpha crystallin/Heat shock protein||Alpha-crystallin, N-terminal||Alpha-crystallin B chain, ACD domain||HSP20-like chaperone	9:50754395-50756636	30.5144	0.160009	7.25542	5.36901e-14	2.29529e-11
TCONS_00056282	ENSMUSG00000061080	Lsamp	Immunoglobulin-like domain||Immunoglobulin-like domain superfamily||Immunoglobulin subtype 2||Immunoglobulin I-set||Immunoglobulin subtype||Immunoglobulin-like fold	16:41344057-41369932	1.27595	0.00339333	8.16063	9.47276e-14	3.94714e-11
ENSMUST00000139336	ENSMUSG00000079110	Capn3	Peptidase C2, calpain family||Peptidase C2, calpain, catalytic domain||Calpain-3/9||EF-Hand 1, calcium-binding site||Papain-like cysteine peptidase superfamily||Peptidase C2, calpain, domain III||Cysteine peptidase, cysteine active site||Calpain subdomain III||Calpain large subunit, domain III superfamily||EF-hand domain||Peptidase C2, calpain, large subunit, domain III||EF-hand domain pair	2:120476976-120504514	110.87	0.03688	11.3175	1.63636e-13	6.5424e-11
ENSMUST00000236180	ENSMUSG00000052387	Trpm3	TRPM, tetramerisation domain superfamily||TRPM, tetramerisation domain||TRPM, SLOG domain||-||Transient receptor potential cation channel subfamily M member 3||Ion transport domain	19:22692619-22713821	15.5802	0.133168	6.61622	1.76274e-13	7.01927e-11
ENSMUST00000152691	ENSMUSG00000086711	--	--	X:53969437-53975000	3.59823	0.0236597	6.94938	2.06368e-13	8.0552e-11
TCONS_00095269	ENSMUSG00000063887	Nlgn1	Neuroligin-1||Alpha/Beta hydrolase fold||Carboxylesterase, type B||Neuroligin||Carboxylesterase type B, conserved site	3:25799498-25802384	3.7388	0.0191307	7.37759	2.66601e-13	1.00873e-10
TCONS_00042765	ENSMUSG00000041078	Grid1	Ionotropic glutamate receptor, metazoa||Receptor, ligand binding region||Ionotropic glutamate receptor, L-glutamate and glycine-binding domain||Periplasmic binding protein-like I||Ionotropic glutamate receptor	14:35076347-35124263	1.27163	0.0208823	5.719	5.17756e-13	1.85929e-10
TCONS_00084529	ENSMUSG00000039145	Camk1d	Serine/threonine-protein kinase, active site||Protein kinase, ATP binding site||Protein kinase domain||Protein kinase-like domain superfamily	2:5550253-5714503	2.38772	0.030505	6.041	5.23954e-13	1.86796e-10
ENSMUST00000125994	ENSMUSG00000003617	Cp	Multicopper oxidase, type 2||Multicopper oxidase, type 3||Ceruloplasmin||-||Coagulation factor 5/8-like||Multicopper oxidase, type 1||Multicopper oxidase, copper-binding site||Multicopper oxidases, conserved site||Cupredoxin	3:19974760-19980741	28.0021	0.306548	6.2527	6.44194e-13	2.28017e-10
ENSMUST00000236787	ENSMUSG00000052387	Trpm3	TRPM, tetramerisation domain superfamily||TRPM, tetramerisation domain||TRPM, SLOG domain||-||Transient receptor potential cation channel subfamily M member 3||Ion transport domain	19:22692786-22733869	24.0732	0.134993	7.21811	8.93467e-13	3.03208e-10
ENSMUST00000220557	ENSMUSG00000021071	Trim9	B-box, C-terminal||COS domain||RING-type zinc-finger, LisH dimerisation motif||SPRY domain||Concanavalin A-like lectin/glucanase domain superfamily||Fibronectin type III||B-box-type zinc finger||Zinc finger, RING/FYVE/PHD-type||B30.2/SPRY domain||Zinc finger, RING-type, conserved site||Immunoglobulin-like fold||Zinc finger, RING-type||Fibronectin type III superfamily	12:70292333-70316255	6.56283	0	10.8026	1.50006e-12	4.93789e-10
ENSMUST00000205041	ENSMUSG00000030043	Tacr1	G protein-coupled receptor, rhodopsin-like||GPCR, rhodopsin-like, 7TM||Neurokinin NK1 receptor||Neurokinin receptor	6:82402334-82405364	1.38333	0	10.59	1.54485e-12	5.06845e-10
ENSMUST00000137809	ENSMUSG00000026657	Frmd4a	FERM/acyl-CoA-binding protein superfamily||FERM domain||FERM central domain||PH-like domain superfamily||FERM superfamily, second domain||Band 4.1 domain||FERM conserved site||FERM, N-terminal||FERM, C-terminal PH-like domain||Ubiquitin-like domain superfamily||-||FRMD4A/B, FERM domain C-lobe||Domain of unknown function DUF3338	2:4017734-4021904	1.13622	0	10.817	1.81555e-12	5.82121e-10
ENSMUST00000149635	ENSMUSG00000036192	Rorb	Nuclear hormone receptor||Nuclear receptor ROR||Zinc finger, nuclear hormone receptor-type||Nuclear hormone receptor, ligand-binding domain||Nuclear hormone receptor-like domain superfamily||Zinc finger, NHR/GATA-type	19:18975962-19001100	3.43993	0.0217943	6.90117	3.07525e-12	9.52015e-10
TCONS_00044017	ENSMUSG00000048582	Gja3	Connexin, N-terminal domain superfamily||Connexin||Gap junction alpha-3 protein (Cx46)||Gap junction protein, cysteine-rich domain||Connexin, C-terminal||Connexin, conserved site||Connexin, N-terminal	14:57057803-57064571	0.739719	0	10.6529	3.09802e-12	9.56067e-10
TCONS_00048862	ENSMUSG00000022240	Ctnnd2	Armadillo-type fold||Armadillo-like helical||Plakophilin/Delta catenin||Armadillo||-	15:30514065-30546648	11.3057	0.331872	4.89655	4.80868e-12	1.43035e-09
TCONS_00094093	ENSMUSG00000028121	Bcar3	Ras guanine-nucleotide exchange factors catalytic domain||Ras guanine-nucleotide exchange factor catalytic domain superfamily||Ras guanine nucleotide exchange factor domain superfamily||Breast cancer anti-estrogen resistance protein 3||SH2 domain superfamily||SH2 domain	3:122419778-122445583	0	0.147028	-10.4317	5.23635e-12	1.53445e-09
ENSMUST00000110279	ENSMUSG00000079045	--	--	1:190170296-190217276	4.29637	0	10.5538	5.29716e-12	1.54768e-09
TCONS_00049017	XLOC_018430	--	--	15:36726694-36730862	8.2378	0.0202253	7.89101	5.67479e-12	1.64088e-09
TCONS_00046096	ENSMUSG00000041078	Grid1	Ionotropic glutamate receptor, metazoa||Receptor, ligand binding region||Ionotropic glutamate receptor, L-glutamate and glycine-binding domain||Periplasmic binding protein-like I||Ionotropic glutamate receptor	14:35097782-35114822	0.907118	0	10.3431	5.9237e-12	1.70055e-09
ENSMUST00000128528	ENSMUSG00000043079	Synpo	-||Synaptopodin	18:60593991-60600497	1.78597	0	10.9529	7.63519e-12	2.1543e-09
ENSMUST00000235952	ENSMUSG00000052387	Trpm3	TRPM, tetramerisation domain superfamily||TRPM, tetramerisation domain||TRPM, SLOG domain||-||Transient receptor potential cation channel subfamily M member 3||Ion transport domain	19:22692793-22715590	14.9528	0.135033	6.505	8.34863e-12	2.33558e-09
TCONS_00014380	XLOC_005388	--	--	10:9004696-9033940	3.0745	0.0679237	5.30317	8.68489e-12	2.40918e-09
TCONS_00140457	ENSMUSG00000038156	Spon1	Spondin, N-terminal||Thrombospondin type-1 (TSP1) repeat||Thrombospondin type-1 (TSP1) repeat superfamily||Spondin, N-terminal domain superfamily||Reeler domain	7:113715287-113817415	3.08975	0.005355	8.7399	9.12904e-12	2.52529e-09
TCONS_00056266	ENSMUSG00000061080	Lsamp	Immunoglobulin-like domain||Immunoglobulin-like domain superfamily||Immunoglobulin subtype 2||Immunoglobulin I-set||Immunoglobulin subtype||Immunoglobulin-like fold	16:40025600-40029100	2.33796	0.00330267	9.09669	9.35188e-12	2.57971e-09
ENSMUST00000154804	ENSMUSG00000029245	Epha5	Sterile alpha motif/pointed domain superfamily||Fibronectin type III||Tyrosine-protein kinase, receptor class V, conserved site||Tyrosine-protein kinase ephrin type A/B receptor-like||Fibronectin type III superfamily||Ephrin receptor ligand binding domain||Ephrin receptor, transmembrane domain||Galactose-binding-like domain superfamily||Protein kinase-like domain superfamily||Tyrosine-protein kin…	5:84107038-84416921	2.69716	0.00993667	7.61593	1.13989e-11	3.09255e-09
ENSMUST00000069741	ENSMUSG00000055944	--	--	5:35379152-35388476	1.32295	0.003006	8.41131	1.17029e-11	3.15767e-09
TCONS_00056256	ENSMUSG00000061080	Lsamp	Immunoglobulin-like domain||Immunoglobulin-like domain superfamily||Immunoglobulin subtype 2||Immunoglobulin I-set||Immunoglobulin subtype||Immunoglobulin-like fold	16:39984336-41035609	0.279746	0.000595333	8.45439	1.23675e-11	3.30985e-09
ENSMUST00000151668	ENSMUSG00000038467	Chmp4b	Snf7 family	2:154651705-154694780	0	1.53253	-10.1466	1.28051e-11	3.4085e-09
ENSMUST00000210222	ENSMUSG00000110246	--	--	8:50743291-50916997	0.429751	0	10.1191	1.63775e-11	4.2787e-09
ENSMUST00000182870	ENSMUSG00000098040	--	--	10:92171301-92375373	2.0863	0	10.4721	1.70218e-11	4.43527e-09
ENSMUST00000150264	ENSMUSG00000003617	Cp	Multicopper oxidase, type 2||Multicopper oxidase, type 3||Ceruloplasmin||-||Coagulation factor 5/8-like||Multicopper oxidase, type 1||Multicopper oxidase, copper-binding site||Multicopper oxidases, conserved site||Cupredoxin	3:19969842-19989065	5.48094	0.0938657	5.61433	1.80667e-11	4.63417e-09
ENSMUST00000193956	ENSMUSG00000104284	--	--	2:4091140-4094489	0.821791	0	10.189	2.02879e-11	5.16368e-09
TCONS_00013592	ENSMUSG00000092210	A930009A15Rik	-	10:115570023-115582675	1.70946	0.00293833	8.12096	2.30182e-11	5.75478e-09
ENSMUST00000212419	ENSMUSG00000110476	--	--	8:116181451-116187369	1.15512	0	10.1713	3.02336e-11	7.39031e-09
ENSMUST00000129761	ENSMUSG00000001794	Capns1	Calpain small subunit 1||EF-hand domain||EF-Hand 1, calcium-binding site||EF-hand domain pair	7:30187483-30193781	0	1.92203	-10.065	4.12595e-11	9.77107e-09
ENSMUST00000154352	ENSMUSG00000085569	--	--	4:89100664-89128226	3.36918	0	9.97882	4.33115e-11	1.02325e-08
TCONS_00151617	XLOC_053572	--	--	9:47936455-47940508	1.65459	0.00871967	7.23355	4.89278e-11	1.15318e-08
ENSMUST00000183234	ENSMUSG00000032826	Ank2	Death domain||-||Ankyrin repeat-containing domain||Ankyrin repeat||ZU5 domain||Death-like domain superfamily||Ankyrin, UPA domain||Ankyrin repeat-containing domain superfamily	3:127334794-127408995	18.1715	0.514839	4.9429	5.40664e-11	1.25926e-08
ENSMUST00000183071	ENSMUSG00000029110	Rnf4	Zinc finger, RING/FYVE/PHD-type||Zinc finger, RING-type, conserved site||-||Zinc finger, RING-type	5:34336446-34349868	0	2.89774	-9.98309	5.4711e-11	1.27128e-08
TCONS_00077130	ENSMUSG00000048120	Entpd1	Nucleoside phosphatase GDA1/CD39||-	19:40682483-40699974	0.246264	0	10.4937	5.53176e-11	1.28235e-08
ENSMUST00000208794	ENSMUSG00000109124	--	--	8:9152600-9157221	6.72066	0.0232987	7.41992	5.56429e-11	1.28688e-08
TCONS_00102410	ENSMUSG00000086322	E130218I03Rik	-	4:134243777-134245873	1.97084	0	9.93887	6.71344e-11	1.51365e-08
TCONS_00077131	ENSMUSG00000048120	Entpd1	Nucleoside phosphatase GDA1/CD39||-	19:40688571-40699974	0.242014	0	10.0995	7.68637e-11	1.71345e-08
TCONS_00114600	ENSMUSG00000067438	Hmx1	-||Homeobox, conserved site||Homeobox domain||Homeobox-like domain superfamily||Homeobox domain, metazoa	5:35396372-35400039	1.324	0	9.88462	8.16534e-11	1.81205e-08
ENSMUST00000128615	ENSMUSG00000003617	Cp	Multicopper oxidase, type 2||Multicopper oxidase, type 3||Ceruloplasmin||-||Coagulation factor 5/8-like||Multicopper oxidase, type 1||Multicopper oxidase, copper-binding site||Multicopper oxidases, conserved site||Cupredoxin	3:19957061-19969337	1.21071	0	9.91652	8.9494e-11	1.97716e-08
ENSMUST00000172555	ENSMUSG00000004872	Pax3	Homeobox, conserved site||Homeobox domain||Winged helix-like DNA-binding domain superfamily||Paired domain||Homeobox-like domain superfamily||Paired box protein 7, C-terminal	1:78183456-78197113	0.029876	2.16066	-6.2261	9.64268e-11	2.11612e-08
ENSMUST00000217597	ENSMUSG00000031965	Tbx20	p53-like transcription factor, DNA-binding||T-box superfamily||Transcription factor, T-box, conserved site||Transcription factor, T-box	9:24748152-24774284	2.55265	0.0302713	6.00954	1.0285e-10	2.24213e-08
ENSMUST00000195820	ENSMUSG00000102816	--	--	2:4138984-4142627	0.758114	0	10.1948	1.09549e-10	2.3829e-08
ENSMUST00000136217	ENSMUSG00000085069	--	--	4:154637576-154644724	0.0467927	2.44543	-5.83723	1.16108e-10	2.52002e-08
ENSMUST00000218497	ENSMUSG00000112343	--	--	12:56490473-56505685	0	0.739652	-9.89018	1.28017e-10	2.7483e-08
TCONS_00056267	ENSMUSG00000061080	Lsamp	Immunoglobulin-like domain||Immunoglobulin-like domain superfamily||Immunoglobulin subtype 2||Immunoglobulin I-set||Immunoglobulin subtype||Immunoglobulin-like fold	16:40029213-40033163	3.20826	0.008813	8.26718	1.34461e-10	2.86175e-08
ENSMUST00000206000	ENSMUSG00000030523	Trpm1	-||Ion transport domain||TRPM, tetramerisation domain||TRPM, tetramerisation domain superfamily||TRPM, SLOG domain||Transient receptor potential cation channel subfamily M member 1	7:64226581-64242578	1.3997	0.003611	7.69292	2.06829e-10	4.28201e-08
TCONS_00160118	ENSMUSG00000015340	Cybb	Ferric reductase, NAD binding domain||Riboflavin synthase-like beta-barrel||Cytochrome b245, heavy chain||Ferredoxin-NADP reductase (FNR), nucleotide-binding domain||-||FAD-binding 8||FAD-binding domain, ferredoxin reductase-type||Ferric reductase transmembrane component-like domain	X:9480507-9490276	0.783426	0.00675533	6.61427	2.37811e-10	4.81245e-08
ENSMUST00000192774	ENSMUSG00000063887	Nlgn1	Neuroligin-1||Alpha/Beta hydrolase fold||Carboxylesterase, type B||Neuroligin||Carboxylesterase type B, conserved site	3:26131670-26331870	7.08949	0.105009	5.84684	2.59173e-10	5.20212e-08
ENSMUST00000224638	ENSMUSG00000038132	Rbm24	RNA recognition motif domain||RNA-binding domain superfamily||Nucleotide-binding alpha-beta plait domain superfamily	13:46420551-46429417	4.63991	0.016383	7.74537	3.31446e-10	6.44324e-08
ENSMUST00000211302	ENSMUSG00000085945	--	--	7:112665560-112680081	2.26087	0	10.5301	3.52079e-10	6.77288e-08
TCONS_00133158	ENSMUSG00000052273	Dnah3	P-loop containing nucleoside triphosphate hydrolase||AAA+ ATPase domain||Dynein heavy chain, domain-2||-||Dynein heavy chain, coiled coil stalk||Dynein heavy chain AAA lid domain||Dynein heavy chain region D6 P-loop domain||Dynein heavy chain, AAA 5 extension domain||Dynein heavy chain||Dynein heavy chain, AAA module D4||Dynein heavy chain, C-terminal domain||Dynein heavy chain, hydrolytic ATP-bi…	7:120036599-120045801	0.522244	0	9.64192	3.81613e-10	7.26123e-08
ENSMUST00000211589	ENSMUSG00000073862	--	--	7:113700890-113708442	0.8719	0	9.75384	4.87121e-10	9.11083e-08
ENSMUST00000159847	ENSMUSG00000029207	Apbb2	WW domain superfamily||PTB/PI domain||WW domain||PH-like domain superfamily||Fe65||-	5:66540702-66618688	0.895694	0.00116367	7.0489	4.92074e-10	9.18607e-08
TCONS_00120397	XLOC_042426	--	--	6:55009867-55023007	0.564958	0	9.7087	5.2512e-10	9.76605e-08
ENSMUST00000226402	ENSMUSG00000051920	Rspo2	Growth factor receptor cysteine-rich domain superfamily||Thrombospondin type-1 (TSP1) repeat||Thrombospondin type-1 (TSP1) repeat superfamily||Furin-like repeat	15:43074132-43170822	0	0.411368	-9.3473	5.43853e-10	1.00765e-07
ENSMUST00000213245	ENSMUSG00000110874	--	--	10:45807704-45852018	0.00242	1.17472	-8.12576	5.56675e-10	1.02947e-07
ENSMUST00000195446	ENSMUSG00000074664	--	--	3:26331951-26333377	4.068	0.0109367	7.54624	7.49775e-10	1.35116e-07
ENSMUST00000231564	ENSMUSG00000075330	--	--	16:19876685-19884274	1.88031	0	9.48026	7.76729e-10	1.39464e-07
TCONS_00121790	ENSMUSG00000048636	A730049H05Rik	-	6:92816490-92843465	5.30785	0.0804637	5.79557	9.56703e-10	1.69925e-07
TCONS_00016852	XLOC_006308	--	--	10:92040717-92053600	0.109821	0	9.2273	1.07572e-09	1.90039e-07
TCONS_00159571	XLOC_056162	--	--	CHR_MG3833_MG4220_PATCH:18185693-18194683	0.315159	0	9.29975	1.19326e-09	2.09306e-07
ENSMUST00000161413	ENSMUSG00000030092	Cntn6	Immunoglobulin subtype||Immunoglobulin-like fold||Immunoglobulin-like domain||Fibronectin type III superfamily||Contactin-6||Immunoglobulin I-set||Fibronectin type III||Immunoglobulin subtype 2||Immunoglobulin-like domain superfamily	6:104493054-104571662	1.24447	0.005938	7.15844	1.20676e-09	2.10551e-07
ENSMUST00000160841	ENSMUSG00000041528	Rnf123	Concanavalin A-like lectin/glucanase domain superfamily||Ring finger protein 123, SPRY domain||-||Zinc finger, RING-type||Zinc finger, RING/FYVE/PHD-type||B30.2/SPRY domain||SPRY domain	9:108058168-108061989	15.1392	0.254961	5.58959	1.26469e-09	2.19883e-07
ENSMUST00000207232	ENSMUSG00000108986	--	--	7:62337794-62423245	0.0159113	1.31235	-6.36167	1.27166e-09	2.20706e-07
ENSMUST00000189358	ENSMUSG00000061080	Lsamp	Immunoglobulin-like domain||Immunoglobulin-like domain superfamily||Immunoglobulin subtype 2||Immunoglobulin I-set||Immunoglobulin subtype||Immunoglobulin-like fold	16:39984386-41209395	1.16884	0.00341	7.8527	1.32022e-09	2.28732e-07
ENSMUST00000219680	ENSMUSG00000112343	--	--	12:56488321-56493324	0	0.269185	-9.28176	1.37767e-09	2.37021e-07
ENSMUST00000210637	ENSMUSG00000040136	Abcc8	AAA+ ATPase domain||P-loop containing nucleoside triphosphate hydrolase||-||ABC transporter-like||ATP-binding cassette subfamily C member 9||ATP-binding cassette subfamily C member 8||ABC transporter, conserved site||Sulphonylurea receptor||ABC transporter type 1, transmembrane domain superfamily||ABC transporter type 1, transmembrane domain	7:46104530-46116050	1.38158	0.0178867	5.82581	1.43891e-09	2.46698e-07
ENSMUST00000189392	ENSMUSG00000026253	Chrng	Neurotransmitter-gated ion-channel, conserved site||Neurotransmitter-gated ion-channel||Nicotinic acetylcholine receptor||Neurotransmitter-gated ion-channel transmembrane domain superfamily||Neurotransmitter-gated ion-channel transmembrane domain||Neurotransmitter-gated ion-channel ligand-binding domain||Neurotransmitter-gated ion-channel ligand-binding domain superfamily	1:87206074-87208595	1.75084	0.00628833	7.05518	1.49398e-09	2.55253e-07
ENSMUST00000224058	ENSMUSG00000021710	Nln	Metallopeptidase, catalytic domain superfamily||Peptidase M3A/M3B catalytic domain||Neurolysin/Thimet oligopeptidase, N-terminal||Neurolysin/Thimet oligopeptidase, domain 2	13:104023408-104036567	1.5526	0.0134673	6.07115	1.53085e-09	2.60651e-07
TCONS_00084528	ENSMUSG00000039145	Camk1d	Serine/threonine-protein kinase, active site||Protein kinase, ATP binding site||Protein kinase domain||Protein kinase-like domain superfamily	2:5542426-5550122	1.6361	0.034687	5.33646	1.60694e-09	2.71513e-07
ENSMUST00000237242	ENSMUSG00000118150	--	--	19:20005989-20060758	1.45284	0	9.17167	1.70525e-09	2.84941e-07
TCONS_00024082	XLOC_008703	--	--	11:34176495-34184393	0.57139	0	9.42954	1.84714e-09	3.0648e-07
ENSMUST00000183097	ENSMUSG00000032826	Ank2	Death domain||-||Ankyrin repeat-containing domain||Ankyrin repeat||ZU5 domain||Death-like domain superfamily||Ankyrin, UPA domain||Ankyrin repeat-containing domain superfamily	3:127015303-127024248	13.6959	0.534354	4.47841	1.89017e-09	3.12666e-07
TCONS_00138546	ENSMUSG00000030555	Ttc23	Tetratricopeptide repeat||Tetratricopeptide-like helical domain superfamily||-	7:67717273-67721473	0.795094	0.002296	7.86876	1.97471e-09	3.26104e-07
TCONS_00120895	ENSMUSG00000052852	Reep1	TB2/DP1/HVA22-related protein	6:71798404-71810710	2.03715	0.0525923	5.06119	2.02134e-09	3.32138e-07
ENSMUST00000182876	ENSMUSG00000032826	Ank2	Death domain||-||Ankyrin repeat-containing domain||Ankyrin repeat||ZU5 domain||Death-like domain superfamily||Ankyrin, UPA domain||Ankyrin repeat-containing domain superfamily	3:127159714-127162204	7.91564	0.256643	4.72664	2.21287e-09	3.61206e-07
TCONS_00149964	ENSMUSG00000025810	Nrp1	MAM domain||Spermadhesin, CUB domain superfamily||Galactose-binding-like domain superfamily||Neuropilin, C-terminal||Neuropilin||Neuropilin-1||Coagulation factor 5/8 C-terminal domain||Concanavalin A-like lectin/glucanase domain superfamily||CUB domain	8:128499973-128544641	1.18587	0	9.36644	2.41491e-09	3.91596e-07
ENSMUST00000193993	ENSMUSG00000102397	--	--	3:25695195-25700303	4.15287	0.0260833	6.6477	2.43077e-09	3.93194e-07
TCONS_00037843	ENSMUSG00000021699	Pde4d	3'5'-cyclic nucleotide phosphodiesterase, catalytic domain superfamily||3'5'-cyclic nucleotide phosphodiesterase, catalytic domain||3'5'-cyclic nucleotide phosphodiesterase, conserved site||3'5'-cyclic nucleotide phosphodiesterase||HD/PDEase domain||-||Phosphodiesterase 4 upstream conserved regions (UCR)	13:109416344-109762048	7.76379	0.363499	4.2205	2.43273e-09	3.93194e-07
TCONS_00110149	ENSMUSG00000037653	Kctd8	Potassium channel tetramerisation-type BTB domain||SKP1/BTB/POZ domain superfamily||BTB/POZ domain	5:69325395-69332286	0.519656	0	9.28657	2.4546e-09	3.96081e-07
ENSMUST00000227524	ENSMUSG00000037617	Spag1	Tetratricopeptide repeat 1||Tetratricopeptide repeat-containing domain||-||Tetratricopeptide-like helical domain superfamily||RNA-polymerase II-associated protein 3-like, C-terminal domain||Tetratricopeptide repeat	15:36189764-36235610	0.938658	0.000842333	8.59351	2.54068e-09	4.08181e-07
ENSMUST00000133858	ENSMUSG00000048636	A730049H05Rik	-	6:92827632-92847174	3.21182	0.0465463	5.85098	2.62031e-09	4.18608e-07
TCONS_00030671	XLOC_010933	--	--	12:85524133-85527091	4.77179	0.094283	5.42005	3.17361e-09	4.97471e-07
TCONS_00010208	ENSMUSG00000040624	Plekhg1	-||PH-like domain superfamily||Dbl homology (DH) domain superfamily||Dbl homology (DH) domain||Pleckstrin homology domain	10:3761090-3781784	7.38077	0.37963	4.08437	3.22136e-09	5.04156e-07
ENSMUST00000227999	ENSMUSG00000022263	Trio	SH3-like domain superfamily||Protein kinase domain||SH3 domain||Dbl homology (DH) domain superfamily||Dbl homology (DH) domain||CRAL-TRIO lipid binding domain||Immunoglobulin-like fold||Immunoglobulin subtype||CRAL-TRIO lipid binding domain superfamily||Immunoglobulin-like domain||Immunoglobulin subtype 2||-||Immunoglobulin-like domain superfamily||Pleckstrin homology domain||Triple functional do…	15:27730651-27742323	0.00378967	1.103	-7.10517	4.33121e-09	6.56527e-07
ENSMUST00000219606	ENSMUSG00000112117	--	--	10:92081746-92164748	18.7664	0.818838	4.3162	4.39585e-09	6.62761e-07
ENSMUST00000148089	ENSMUSG00000086843	--	--	2:12300946-12311300	0	0.430604	-9.16959	4.65411e-09	6.98498e-07
ENSMUST00000123402	ENSMUSG00000085794	--	--	6:83692806-83712201	1.53992	0.006595	7.28997	4.68501e-09	7.01006e-07
TCONS_00016851	XLOC_006308	--	--	10:91999479-92053574	0.42041	0.00888267	5.35805	4.80271e-09	7.15364e-07
ENSMUST00000138655	ENSMUSG00000085569	--	--	4:89123924-89128181	3.02422	0	9.11509	4.86162e-09	7.21298e-07
TCONS_00121848	XLOC_042948	--	--	6:98049593-98063102	0.424132	0	9.03853	4.90591e-09	7.25267e-07
ENSMUST00000136301	ENSMUSG00000030986	Dhx32	-||Helicase-associated domain||Domain of unknown function DUF1605||P-loop containing nucleoside triphosphate hydrolase	7:133723044-133730900	5.23605	0.0375863	6.57932	5.42875e-09	8.00165e-07
ENSMUST00000221979	ENSMUSG00000001542	Ell2	Winged helix DNA-binding domain superfamily||-||Occludin homology domain||RNA polymerase II elongation factor ELL2||RNA polymerase II elongation factor ELL, N-terminal||E3 ubiquitin-protein ligase ELL-like||ELL/occludin family	13:75761983-75770695	6.4245	0.249069	4.48487	5.47933e-09	8.06417e-07
ENSMUST00000181361	ENSMUSG00000097156	--	--	3:88228783-88229959	0	1.54621	-9.3305	5.68985e-09	8.34912e-07
ENSMUST00000218376	ENSMUSG00000112343	--	--	12:56490428-56529260	0	0.553765	-9.15961	5.86359e-09	8.59129e-07
ENSMUST00000203646	ENSMUSG00000064302	Clasp1	HEAT, type 2||-||CLASP N-terminal domain||TOG domain||Armadillo-like helical||CLIP-associating protein 1||Armadillo-type fold	1:118469771-118607099	0.0256597	1.71349	-6.07157	6.29529e-09	9.129e-07
ENSMUST00000206740	ENSMUSG00000030523	Trpm1	-||Ion transport domain||TRPM, tetramerisation domain||TRPM, tetramerisation domain superfamily||TRPM, SLOG domain||Transient receptor potential cation channel subfamily M member 1	7:64219875-64223223	5.25101	0.128972	5.11081	6.53375e-09	9.41947e-07
ENSMUST00000152663	ENSMUSG00000086968	--	--	3:107891471-107895798	0.590441	0	9.18799	6.9902e-09	1.00336e-06
ENSMUST00000189960	ENSMUSG00000101970	--	--	7:73544042-73546865	10.7375	0.208345	5.48168	7.34266e-09	1.05242e-06
ENSMUST00000237055	ENSMUSG00000025076	Casp7	Peptidase C14 family||Peptidase C14, caspase non-catalytic subunit p10||Peptidase family C14A, His active site||Peptidase C14, p20 domain||Caspase-7||Peptidase family C14A, cysteine active site||Peptidase C14A, caspase catalytic domain||Caspase-like domain superfamily	19:56425685-56440900	2.93768	0.0214167	6.15367	7.39429e-09	1.05828e-06
ENSMUST00000213061	ENSMUSG00000053399	Adamts18	-||ADAM cysteine-rich domain 2||ADAMTS/ADAMTS-like||Metallopeptidase, catalytic domain superfamily||ADAM-TS Spacer 1||Thrombospondin type-1 (TSP1) repeat||PLAC||Thrombospondin type-1 (TSP1) repeat superfamily||Peptidase M12B, propeptide||Peptidase M12B, ADAM/reprolysin	8:113764525-113848738	4.00471	0.12899	4.72267	7.48009e-09	1.06593e-06
ENSMUST00000141181	ENSMUSG00000079110	Capn3	Peptidase C2, calpain family||Peptidase C2, calpain, catalytic domain||Calpain-3/9||EF-Hand 1, calcium-binding site||Papain-like cysteine peptidase superfamily||Peptidase C2, calpain, domain III||Cysteine peptidase, cysteine active site||Calpain subdomain III||Calpain large subunit, domain III superfamily||EF-hand domain||Peptidase C2, calpain, large subunit, domain III||EF-hand domain pair	2:120501229-120503041	3.33283	0.010081	7.29905	7.66933e-09	1.08975e-06
ENSMUST00000154953	ENSMUSG00000085782	--	--	6:83166152-83172733	1.52217	0	8.84674	8.98648e-09	1.25701e-06
ENSMUST00000140351	ENSMUSG00000032238	Rora	Nuclear receptor ROR||Zinc finger, nuclear hormone receptor-type||Nuclear hormone receptor||-||Nuclear hormone receptor-like domain superfamily||Nuclear hormone receptor, ligand-binding domain||Zinc finger, NHR/GATA-type	9:68653786-68664967	0	0.675946	-8.86685	9.10378e-09	1.27162e-06
TCONS_00147527	ENSMUSG00000031561	Tenm3	EGF-like domain, extracellular||EGF-like, conserved site||Rhs repeat-associated core||Carboxypeptidase-like, regulatory domain superfamily||Teneurin-2/3||Tenascin, EGF-like domain||YD repeat||EGF-like domain||Six-bladed beta-propeller, TolB-like||Tox-GHH domain||Teneurin intracellular, N-terminal	8:48727584-48775202	8.16237	0.501696	3.8277	9.38289e-09	1.30875e-06
ENSMUST00000236047	ENSMUSG00000024180	Tmem8	EGF-like domain||EGF-like, conserved site||NGX6/PGAP6/MYMK	17:26118165-26122342	0.74557	0	9.0959	9.52422e-09	1.32473e-06
ENSMUST00000222965	ENSMUSG00000113041	--	--	13:75727279-75729162	7.41129	0.253189	4.64803	1.05528e-08	1.45752e-06
TCONS_00010204	ENSMUSG00000040624	Plekhg1	-||PH-like domain superfamily||Dbl homology (DH) domain superfamily||Dbl homology (DH) domain||Pleckstrin homology domain	10:3740378-3824985	8.75468	0.510009	3.90436	1.08813e-08	1.49871e-06
ENSMUST00000197639	ENSMUSG00000105602	--	--	3:146367153-146378944	0.413222	0	8.74007	1.16366e-08	1.58943e-06
ENSMUST00000145938	ENSMUSG00000037161	Mgarp	Protein MGARP||Protein MGARP, N-terminal	3:51391261-51396488	5.016	0.081864	5.56603	1.22043e-08	1.66009e-06
ENSMUST00000149751	ENSMUSG00000085603	--	--	13:24596347-24604767	0	0.287519	-8.67229	1.30083e-08	1.75735e-06
ENSMUST00000130294	ENSMUSG00000037661	Gpr160	GPCR, rhodopsin-like, 7TM||-	3:30855950-30879461	1.14524	0.00919067	6.44264	1.35905e-08	1.82468e-06
ENSMUST00000183013	ENSMUSG00000048450	Msx1	Homeobox domain, metazoa||Homeobox-like domain superfamily||Homeobox, conserved site||Homeobox domain	5:37822703-37824582	0.609068	10.2543	-4.2649	1.36602e-08	1.8304e-06
ENSMUST00000123037	ENSMUSG00000026872	Zeb2	Drought induced 19 protein type, zinc-binding domain||-||Homeobox domain||Zinc finger C2H2 superfamily||Homeobox-like domain superfamily||Zinc finger C2H2-type	2:45106485-45113001	7.83326	0.293003	4.53283	1.60224e-08	2.11817e-06
ENSMUST00000125238	ENSMUSG00000079110	Capn3	Peptidase C2, calpain family||Peptidase C2, calpain, catalytic domain||Calpain-3/9||EF-Hand 1, calcium-binding site||Papain-like cysteine peptidase superfamily||Peptidase C2, calpain, domain III||Cysteine peptidase, cysteine active site||Calpain subdomain III||Calpain large subunit, domain III superfamily||EF-hand domain||Peptidase C2, calpain, large subunit, domain III||EF-hand domain pair	2:120500242-120503216	3.35799	0.0119777	7.03459	1.75021e-08	2.28624e-06
TCONS_00149500	ENSMUSG00000004637	Wwox	WW domain superfamily||Short-chain dehydrogenase/reductase SDR||WW domain||NAD(P)-binding domain superfamily	8:114886880-114891659	1.65247	0	8.76163	1.78858e-08	2.33329e-06
ENSMUST00000231893	ENSMUSG00000116706	--	--	16:51051130-51053004	1.59568	0	8.76368	1.80432e-08	2.35072e-06
ENSMUST00000181134	ENSMUSG00000097156	--	--	3:88206813-88211295	0	0.386181	-8.70265	1.84363e-08	2.39245e-06
ENSMUST00000123000	ENSMUSG00000027168	Pax6	Homeobox-like domain superfamily||Paired domain||Winged helix-like DNA-binding domain superfamily||-||Homeobox domain||Homeobox, conserved site	2:105683754-105684943	7.48656	0.204386	4.93178	1.91182e-08	2.46475e-06
ENSMUST00000180808	ENSMUSG00000097828	--	--	13:99408610-99412876	0.353235	0	9.23697	2.05811e-08	2.63273e-06
ENSMUST00000204811	ENSMUSG00000085782	--	--	6:83169354-83172755	0.507059	0.002782	6.92853	2.20516e-08	2.79549e-06
ENSMUST00000171965	ENSMUSG00000055026	Gabrg3	Neurotransmitter-gated ion-channel ligand-binding domain||Neurotransmitter-gated ion-channel ligand-binding domain superfamily||Neurotransmitter-gated ion-channel, conserved site||Gamma-aminobutyric-acid A receptor, gamma subunit||Gamma-aminobutyric-acid A receptor, gamma 3 subunit||Gamma-aminobutyric acid A receptor/Glycine receptor alpha||Neurotransmitter-gated ion-channel transmembrane domain …	7:57322837-57387188	1.14695	0.00632633	6.43599	2.24835e-08	2.84658e-06
ENSMUST00000181725	ENSMUSG00000060424	--	--	1:42648193-42693128	0	1.70968	-8.98932	2.36928e-08	2.98059e-06
TCONS_00102796	ENSMUSG00000028736	Pax7	Paired domain||Winged helix-like DNA-binding domain superfamily||Homeobox, conserved site||Homeobox domain||OAR domain||Paired box protein 7, C-terminal||Homeobox-like domain superfamily	4:139833131-139843676	0	1.23808	-8.61547	2.49865e-08	3.12344e-06
ENSMUST00000195785	ENSMUSG00000102517	--	--	2:4103877-4106938	0.818941	0.007795	6.23641	2.73798e-08	3.38221e-06
ENSMUST00000145927	ENSMUSG00000018398	2023-09-08	Septin-type guanine nucleotide-binding (G) domain||P-loop containing nucleoside triphosphate hydrolase||Septin	11:53532051-53537279	1.63634	0	9.01726	2.73991e-08	3.38221e-06
ENSMUST00000228753	ENSMUSG00000022240	Ctnnd2	Armadillo-type fold||Armadillo-like helical||Plakophilin/Delta catenin||Armadillo||-	15:30646532-30671124	3.71787	0.116861	4.71991	2.77695e-08	3.41939e-06
ENSMUST00000161155	ENSMUSG00000040265	Dnm3	P-loop containing nucleoside triphosphate hydrolase||Dynamin superfamily||Dynamin central domain||Pleckstrin homology domain||Dynamin, GTPase region, conserved site||PH-like domain superfamily||Dynamin GTPase effector||GTPase effector domain||Dynamin, GTPase domain||Dynamin-type guanine nucleotide-binding (G) domain	1:162318171-162478012	0.258484	0	8.71775	2.78464e-08	3.42032e-06
ENSMUST00000131102	ENSMUSG00000059049	Frem1	CalX-like domain superfamily||C-type lectin-like||C-type lectin fold||C-type lectin-like/link domain superfamily||CSPG repeat||Na-Ca exchanger/integrin-beta4	4:82992935-83052339	0.242794	4.07775	-4.24807	2.88961e-08	3.54046e-06
ENSMUST00000212304	ENSMUSG00000110559	--	--	8:93646386-93687958	0.417074	0	8.99931	2.92253e-08	3.57635e-06
ENSMUST00000126426	ENSMUSG00000071553	Cpa2	Carboxypeptidase A, carboxypeptidase domain||Metallocarboxypeptidase-like, propeptide||Peptidase M14, carboxypeptidase A||Carboxypeptidase, activation peptide	6:30543916-30552056	0	1.40248	-9.31905	2.97538e-08	3.63203e-06
ENSMUST00000173211	ENSMUSG00000036185	Sapcd1	-||Suppressor APC domain-containing protein 1/2	17:35025959-35027659	11.1854	0.212627	5.4548	3.34769e-08	4.04154e-06
TCONS_00044906	XLOC_016838	--	--	14:113161193-113196586	0.684142	0	8.75552	3.42274e-08	4.12207e-06
ENSMUST00000236611	ENSMUSG00000118120	--	--	18:54768384-54823789	0.734546	0	8.48503	3.45005e-08	4.1499e-06
ENSMUST00000213571	ENSMUSG00000110874	--	--	10:45807562-45809931	0.009244	1.15897	-6.57041	3.62572e-08	4.3348e-06
ENSMUST00000155469	ENSMUSG00000029245	Epha5	Sterile alpha motif/pointed domain superfamily||Fibronectin type III||Tyrosine-protein kinase, receptor class V, conserved site||Tyrosine-protein kinase ephrin type A/B receptor-like||Fibronectin type III superfamily||Ephrin receptor ligand binding domain||Ephrin receptor, transmembrane domain||Galactose-binding-like domain superfamily||Protein kinase-like domain superfamily||Tyrosine-protein kin…	5:84236417-84417382	0.866033	0.01186	5.634	3.67324e-08	4.38101e-06
ENSMUST00000159568	ENSMUSG00000090063	--	--	6:6820543-6871592	0	0.527071	-10.1906	3.78776e-08	4.50128e-06
ENSMUST00000221669	ENSMUSG00000113769	--	--	12:111942347-111944475	1.23708	0.00424433	6.86052	3.86666e-08	4.58953e-06
ENSMUST00000189829	ENSMUSG00000061080	Lsamp	Immunoglobulin-like domain||Immunoglobulin-like domain superfamily||Immunoglobulin subtype 2||Immunoglobulin I-set||Immunoglobulin subtype||Immunoglobulin-like fold	16:39984595-40657886	1.12184	0	10.1447	3.89883e-08	4.62216e-06
ENSMUST00000159827	ENSMUSG00000090063	--	--	6:6820189-6861591	0	1.27022	-11.4247	4.37068e-08	5.10191e-06
ENSMUST00000152319	ENSMUSG00000025586	Cpeb1	Cytoplasmic polyadenylation element-binding protein, ZZ domain||Nucleotide-binding alpha-beta plait domain superfamily||CEBP, ZZ domain superfamily||RNA recognition motif domain||Cytoplasmic polyadenylation element-binding protein||RNA-binding domain superfamily||Cytoplasmic polyadenylation element-binding protein 1, N-terminal||CPEB-1, RNA recognition motif 1	7:81349321-81350510	2.18241	0.0197857	6.25348	4.38729e-08	5.10923e-06
ENSMUST00000216474	ENSMUSG00000019996	Map7	Microtubule-associated protein 7 family||Microtubule-associated protein 7	10:20266627-20267685	6.96439	0.186631	4.9777	4.67871e-08	5.404e-06
ENSMUST00000127796	ENSMUSG00000033737	Fndc3c1	-||Fibronectin type III||Fibronectin type III superfamily||Immunoglobulin-like fold	X:106425754-106433514	0	1.20517	-8.39005	4.76758e-08	5.48738e-06
ENSMUST00000131811	ENSMUSG00000003617	Cp	Multicopper oxidase, type 2||Multicopper oxidase, type 3||Ceruloplasmin||-||Coagulation factor 5/8-like||Multicopper oxidase, type 1||Multicopper oxidase, copper-binding site||Multicopper oxidases, conserved site||Cupredoxin	3:19981428-19983487	2.04971	0.0136657	5.91428	4.82631e-08	5.54851e-06
ENSMUST00000147946	ENSMUSG00000027168	Pax6	Homeobox-like domain superfamily||Paired domain||Winged helix-like DNA-binding domain superfamily||-||Homeobox domain||Homeobox, conserved site	2:105692483-105693125	12.042	0.295861	5.10058	4.89757e-08	5.61736e-06
TCONS_00094921	ENSMUSG00000040037	Negr1	Immunoglobulin-like domain superfamily||Immunoglobulin I-set||Immunoglobulin subtype 2||Immunoglobulin-like domain||Immunoglobulin subtype||Immunoglobulin-like fold	3:157200290-157316445	0.540115	0.00503733	6.42217	4.91609e-08	5.63206e-06
TCONS_00022904	ENSMUSG00000025576	Rbfox3	RNA-binding domain superfamily||Nucleotide-binding alpha-beta plait domain superfamily||RNA recognition motif domain||RNA binding protein Fox-1||Fox-1 C-terminal domain||FOX1, RNA recognition motif	11:118552336-118556165	1.65286	0.012186	6.75182	5.01168e-08	5.72828e-06
TCONS_00033560	ENSMUSG00000021221	Dpf3	Zinc finger, RING/FYVE/PHD-type||Zinc finger C2H2 superfamily||Zinc finger, PHD-finger||Zinc finger, PHD-type||Zinc finger, FYVE/PHD-type||Zinc finger C2H2-type||Zinc finger protein DPF3||Requiem/DPF N-terminal domain	12:83467906-83481878	1.43989	0.0640953	4.27667	5.0269e-08	5.73903e-06
ENSMUST00000193204	ENSMUSG00000027955	Gask1b	-||FAM198 family	3:79886056-79889645	6.25359	0.149665	5.15211	5.4729e-08	6.20517e-06
ENSMUST00000180635	ENSMUSG00000097156	--	--	3:88224280-88229959	0	0.55786	-8.32963	6.70993e-08	7.47049e-06
TCONS_00114105	ENSMUSG00000028944	Prkag2	-||5'-AMP-activated protein kinase subunit gamma-2||CBS domain	5:25083619-25100642	0.931288	0.0455663	4.14551	7.01461e-08	7.75723e-06
ENSMUST00000155499	ENSMUSG00000085323	--	--	4:114817161-114902859	0.013933	1.11667	-6.44865	7.04258e-08	7.77946e-06
ENSMUST00000181309	ENSMUSG00000097823	--	--	1:166998295-167000841	0.487932	0	8.41566	7.06447e-08	7.78622e-06
ENSMUST00000133104	ENSMUSG00000049252	Lrp1b	EGF-type aspartate/asparagine hydroxylation site||Low-density lipoprotein (LDL) receptor class A repeat||EGF-like, conserved site||LDLR class B repeat||-||Complement Clr-like EGF domain||LDL receptor-like superfamily||Domain of unknown function DUF5050||Low-density lipoprotein (LDL) receptor class A, conserved site||EGF-like calcium-binding, conserved site||Growth factor receptor cysteine-rich do…	2:42321682-42653256	0.312587	0	8.40515	7.09627e-08	7.81255e-06
ENSMUST00000213386	ENSMUSG00000019996	Map7	Microtubule-associated protein 7 family||Microtubule-associated protein 7	10:20172007-20250481	2.3362	0.0191427	6.33595	7.33277e-08	8.046e-06
ENSMUST00000145529	ENSMUSG00000026872	Zeb2	Drought induced 19 protein type, zinc-binding domain||-||Homeobox domain||Zinc finger C2H2 superfamily||Homeobox-like domain superfamily||Zinc finger C2H2-type	2:45020897-45113245	3.55101	0.0404013	6.19217	7.9415e-08	8.685e-06
ENSMUST00000177201	ENSMUSG00000093738	--	--	3:154330821-154334254	0.0174567	1.48478	-6.60431	8.15695e-08	8.89108e-06
ENSMUST00000206829	ENSMUSG00000108616	--	--	7:79536043-79560033	0.010243	0.695044	-6.05504	8.44463e-08	9.14409e-06
ENSMUST00000180984	ENSMUSG00000097156	--	--	3:88225933-88228010	0	1.3814	-8.99566	8.51856e-08	9.21093e-06
TCONS_00028906	XLOC_010233	--	--	12:12828018-12829216	1.86958	0	8.33831	8.58431e-08	9.24466e-06
ENSMUST00000149871	ENSMUSG00000031392	Irak1	Interleukin-1 receptor-associated kinase 1, death domain||Interleukin-1 receptor-associated kinase 1||Death domain||Protein kinase, ATP binding site||Protein kinase domain||Protein kinase-like domain superfamily||Serine-threonine/tyrosine-protein kinase, catalytic domain||Serine/threonine-protein kinase, active site||Death-like domain superfamily	X:74014806-74023826	0.626903	0.00545367	6.40489	9.41318e-08	1.00279e-05
ENSMUST00000124129	ENSMUSG00000079110	Capn3	Peptidase C2, calpain family||Peptidase C2, calpain, catalytic domain||Calpain-3/9||EF-Hand 1, calcium-binding site||Papain-like cysteine peptidase superfamily||Peptidase C2, calpain, domain III||Cysteine peptidase, cysteine active site||Calpain subdomain III||Calpain large subunit, domain III superfamily||EF-hand domain||Peptidase C2, calpain, large subunit, domain III||EF-hand domain pair	2:120456019-120504773	19.3523	0	14.4953	9.64894e-08	1.0257e-05
ENSMUST00000138275	ENSMUSG00000086762	--	--	6:34290265-34324249	0.553101	0	8.58634	1.06054e-07	1.11418e-05
ENSMUST00000099182	ENSMUSG00000074664	--	--	3:26331150-26332378	4.20851	0.059875	5.74975	1.06489e-07	1.11755e-05
ENSMUST00000178978	ENSMUSG00000078190	--	--	1:162217623-162225548	0.278121	9.94689	-5.34231	1.09816e-07	1.15003e-05
ENSMUST00000207164	ENSMUSG00000004651	Tyr	Tyrosinase copper-binding domain||Uncharacterised domain, di-copper centre	7:87469120-87493433	0.350611	0	8.42775	1.14654e-07	1.19562e-05
ENSMUST00000219623	ENSMUSG00000086012	--	--	12:44961417-44964893	2.77549	0.114356	4.37585	1.1904e-07	1.23484e-05
ENSMUST00000175662	ENSMUSG00000018581	Dnah11	Dynein heavy chain 3, AAA+ lid domain||Dynein heavy chain, domain-1||Dynein heavy chain, hydrolytic ATP-binding dynein motor region||Dynein heavy chain, ATP-binding dynein motor region||Dynein heavy chain AAA lid domain||Dynein heavy chain region D6 P-loop domain||Dynein heavy chain, AAA 5 extension domain||Dynein heavy chain||Dynein heavy chain, C-terminal domain||Dynein heavy chain, AAA module …	12:117903214-117915738	1.35079	0.00610367	6.84867	1.3422e-07	1.3764e-05
ENSMUST00000172980	ENSMUSG00000025229	Pitx3	Homeobox protein Pitx/unc30||OAR domain||Homeobox-like domain superfamily||Homeobox, conserved site||Homeobox domain	19:46136495-46137289	1.83083	0	8.37803	1.35664e-07	1.38977e-05
ENSMUST00000226797	ENSMUSG00000022240	Ctnnd2	Armadillo-type fold||Armadillo-like helical||Plakophilin/Delta catenin||Armadillo||-	15:30173138-30481349	12.6096	0.484304	4.47752	1.38057e-07	1.41282e-05
TCONS_00084152	ENSMUSG00000000305	Cdh4	Cadherin-like||Cadherin prodomain||Catenin binding domain superfamily||-||Cadherin-like superfamily||Cadherin, cytoplasmic domain||Cadherin conserved site||Cadherin	2:179512203-179533824	2.37805	0.111219	4.20337	1.43118e-07	1.45354e-05
ENSMUST00000144677	ENSMUSG00000028360	Slc44a5	Choline transporter-like	3:154257474-154271722	0.143301	0	8.30507	1.43826e-07	1.45825e-05
ENSMUST00000131797	ENSMUSG00000039579	Grin3a	Periplasmic binding protein-like I||Ionotropic glutamate receptor, L-glutamate and glycine-binding domain||Receptor, ligand binding region||Ionotropic glutamate receptor, metazoa||Ionotropic glutamate receptor	4:49769635-49845744	0	0.17561	-8.35158	1.44831e-07	1.46544e-05
TCONS_00014388	XLOC_005388	--	--	10:9139370-9197130	2.2232	0.160428	3.59145	1.46039e-07	1.47463e-05
ENSMUST00000180689	ENSMUSG00000060424	--	--	1:42648200-42694825	0	1.53991	-8.67317	1.66455e-07	1.66209e-05
TCONS_00023405	ENSMUSG00000041961	Znrf3	Zinc finger, RING/FYVE/PHD-type||ZNRF-3, ectodomain||Zinc finger, RING-type	11:5428467-5444200	1.62462	0	13.3973	1.75401e-07	1.74965e-05
TCONS_00038956	ENSMUSG00000038732	Mboat1	Membrane bound O-acyl transferase, MBOAT	13:30230398-30234744	0.639284	0.00305233	6.82207	1.75999e-07	1.75208e-05
ENSMUST00000236247	ENSMUSG00000024518	Rax	OAR domain||Homeobox-like domain superfamily||-||Homeobox, conserved site||Homeobox domain	18:65928277-65939069	0.616986	0.00289567	6.36012	1.80456e-07	1.79283e-05
TCONS_00095167	XLOC_033457	--	--	3:17697244-17785607	2.24982	0.147826	3.72499	1.82444e-07	1.80895e-05
ENSMUST00000151073	ENSMUSG00000033688	1300017J02Rik	Transferrin-like domain||Transferrin||Transferrin family, iron binding site||Inhibitor of carbonic anhydrase	9:103250527-103257026	5.48846	0.131751	5.08266	1.84463e-07	1.82347e-05
TCONS_00138541	ENSMUSG00000030555	Ttc23	Tetratricopeptide repeat||Tetratricopeptide-like helical domain superfamily||-	7:67681435-67720845	0.430854	0.0130037	4.82544	2.30448e-07	2.2181e-05
ENSMUST00000183029	ENSMUSG00000072720	Myo18b	Myosin tail||Class XVIII myosin, motor domain||Unconventional myosin-XVIIIb||Myosin IQ motif-containing domain superfamily||IQ motif, EF-hand binding site||Kinesin motor domain superfamily||P-loop containing nucleoside triphosphate hydrolase||Myosin head, motor domain||-	5:112772886-112871586	0.243205	0.001947	6.56782	2.32243e-07	2.22453e-05
TCONS_00024480	XLOC_008867	--	--	11:53481652-53487712	1.50215	0.023944	5.69772	2.34138e-07	2.23834e-05
TCONS_00013591	ENSMUSG00000092210	A930009A15Rik	-	10:115570016-115582661	0.580101	0	8.16808	2.3649e-07	2.25646e-05
ENSMUST00000151929	ENSMUSG00000021994	Wnt5a	Wnt||Wnt protein, conserved site||Wnt-5a protein	14:28510618-28511925	0.229705	6.33965	-4.80821	2.3696e-07	2.25658e-05
ENSMUST00000220590	ENSMUSG00000114163	--	--	12:85529598-85542280	1.15617	0.010739	6.38778	2.60441e-07	2.45971e-05
ENSMUST00000204650	ENSMUSG00000108118	--	--	6:87597747-87599187	0.566937	0	8.04122	2.60505e-07	2.45971e-05
ENSMUST00000141777	ENSMUSG00000073164	--	--	12:22959677-23010209	0	0.722692	-8.47369	2.63043e-07	2.47675e-05
ENSMUST00000135836	ENSMUSG00000038615	Nfe2l1	Transcription factor, Skn-1-like, DNA-binding domain superfamily||Endoplasmic reticulum membrane sensor NFE2L1||Basic leucine zipper domain, Maf-type||Basic-leucine zipper domain	11:96827733-96829501	3.06444	0.043209	5.55906	2.65976e-07	2.49678e-05
TCONS_00037847	ENSMUSG00000021699	Pde4d	3'5'-cyclic nucleotide phosphodiesterase, catalytic domain superfamily||3'5'-cyclic nucleotide phosphodiesterase, catalytic domain||3'5'-cyclic nucleotide phosphodiesterase, conserved site||3'5'-cyclic nucleotide phosphodiesterase||HD/PDEase domain||-||Phosphodiesterase 4 upstream conserved regions (UCR)	13:109567657-109638631	3.3811	0.255887	3.52535	2.67576e-07	2.50942e-05
TCONS_00084150	ENSMUSG00000000305	Cdh4	Cadherin-like||Cadherin prodomain||Catenin binding domain superfamily||-||Cadherin-like superfamily||Cadherin, cytoplasmic domain||Cadherin conserved site||Cadherin	2:179458154-179480411	3.34312	0.193936	3.89932	2.76118e-07	2.57729e-05
ENSMUST00000203967	ENSMUSG00000004347	Pde1c	-||HD/PDEase domain||3'5'-cyclic nucleotide phosphodiesterase N-terminal||3'5'-cyclic nucleotide phosphodiesterase||3'5'-cyclic nucleotide phosphodiesterase, catalytic domain||3'5'-cyclic nucleotide phosphodiesterase, conserved site||3'5'-cyclic nucleotide phosphodiesterase, catalytic domain superfamily	6:56072311-56361855	0.319699	0	8.1575	2.90617e-07	2.6948e-05
ENSMUST00000160403	ENSMUSG00000054065	Pkp3	Armadillo||Plakophilin/Delta catenin||-||Armadillo-like helical||Plakophilin-3||Armadillo-type fold	7:141088146-141090507	0.0156647	1.02973	-6.18979	3.09463e-07	2.85082e-05
TCONS_00013839	XLOC_005212	--	--	10:126756046-126774613	0.541631	0	8.56932	3.17425e-07	2.90407e-05
ENSMUST00000126420	ENSMUSG00000063600	Egfem1	EGF-like calcium-binding, conserved site||EGF-type aspartate/asparagine hydroxylation site||Growth factor receptor cysteine-rich domain superfamily||EGF-like, conserved site||EGF-like domain||EGF-like calcium-binding domain||EMI domain	3:29082577-29671627	4.33801	0.199133	4.22197	3.17891e-07	2.90407e-05
ENSMUST00000147953	ENSMUSG00000042002	Foxn4	Winged helix DNA-binding domain superfamily||-||Winged helix-like DNA-binding domain superfamily||Fork head domain conserved site 2||Fork head domain	5:114262706-114273749	2.21048	0.026831	5.65157	3.20567e-07	2.92311e-05
ENSMUST00000161105	ENSMUSG00000071424	Grid2	-||Ionotropic glutamate receptor||Ionotropic glutamate receptor, L-glutamate and glycine-binding domain||Periplasmic binding protein-like I||Ionotropic glutamate receptor, metazoa||Receptor, ligand binding region	6:63256826-64278792	0.289023	0.00221433	5.95958	3.30319e-07	3.00926e-05
ENSMUST00000194826	ENSMUSG00000102424	--	--	2:105657862-105661343	1.28877	0.040179	4.77154	3.31969e-07	3.0215e-05
ENSMUST00000237971	ENSMUSG00000024376	Epb41l4a	Ubiquitin-like domain superfamily||Ezrin/radixin/moesin-like||FERM adjacent (FA)||Band 4.1-like protein 4A||FERM, C-terminal PH-like domain||FERM, N-terminal||FERM conserved site||FERM superfamily, second domain||PH-like domain superfamily||Band 4.1 domain||FERM domain||FERM central domain||FERM/acyl-CoA-binding protein superfamily	18:33918794-34006966	4.43314	0.271177	3.81277	3.35592e-07	3.04326e-05
ENSMUST00000233522	ENSMUSG00000117123	--	--	4:88909855-88938521	7.56145	0.305059	4.40893	3.62362e-07	3.25908e-05
TCONS_00076665	ENSMUSG00000024867	Pip5k1b	Phosphatidylinositol-4-phosphate 5-kinase, N-terminal||Phosphatidylinositol-4-phosphate 5-kinase, core||Phosphatidylinositol-4-phosphate 5-kinase, C-terminal||Phosphatidylinositol-4-phosphate 5-kinase	19:24467676-24539972	2.26846	0.148141	3.72668	3.69059e-07	3.31027e-05
ENSMUST00000205960	ENSMUSG00000030523	Trpm1	-||Ion transport domain||TRPM, tetramerisation domain||TRPM, tetramerisation domain superfamily||TRPM, SLOG domain||Transient receptor potential cation channel subfamily M member 1	7:64185381-64211427	8.8653	0.231969	5.03057	3.77913e-07	3.37436e-05
ENSMUST00000210143	ENSMUSG00000109593	--	--	8:80128194-80138667	1.44567	0	8.52036	3.83029e-07	3.41079e-05
ENSMUST00000150792	ENSMUSG00000033768	Nrxn2	Laminin G domain||Syndecan/Neurexin domain||Concanavalin A-like lectin/glucanase domain superfamily||EGF-like domain||Neurexin/syndecan/glycophorin C	19:6454571-6482697	0	0.187179	-7.97593	3.84503e-07	3.41905e-05
ENSMUST00000204617	ENSMUSG00000009394	Syn2	Synapsin, conserved site||Synapsin, phosphorylation site||Pre-ATP-grasp domain superfamily||ATP-grasp fold, subdomain 1||Synapsin-2/3||Synapsin||Synapsin, pre-ATP-grasp domain||Synapsin, ATP-binding domain	6:115238994-115276559	0.245895	0	8.40185	3.92373e-07	3.47831e-05
ENSMUST00000231187	ENSMUSG00000055447	Cd47	Immunoglobulin-like domain||Leukocyte surface antigen CD47, IgV||CD47 immunoglobulin-like||Immunoglobulin-like fold||CD47 transmembrane||Leukocyte surface antigen CD47	16:49855645-49911091	1.04174	0.0111177	5.72421	4.02379e-07	3.55107e-05
ENSMUST00000100083	ENSMUSG00000075330	--	--	16:19876567-19884264	0.607483	0	8.20214	4.03523e-07	3.55799e-05
ENSMUST00000200076	ENSMUSG00000029245	Epha5	Sterile alpha motif/pointed domain superfamily||Fibronectin type III||Tyrosine-protein kinase, receptor class V, conserved site||Tyrosine-protein kinase ephrin type A/B receptor-like||Fibronectin type III superfamily||Ephrin receptor ligand binding domain||Ephrin receptor, transmembrane domain||Galactose-binding-like domain superfamily||Protein kinase-like domain superfamily||Tyrosine-protein kin…	5:84358390-84362066	0.882228	0.015139	5.64563	4.14038e-07	3.63299e-05
ENSMUST00000151924	ENSMUSG00000079110	Capn3	Peptidase C2, calpain family||Peptidase C2, calpain, catalytic domain||Calpain-3/9||EF-Hand 1, calcium-binding site||Papain-like cysteine peptidase superfamily||Peptidase C2, calpain, domain III||Cysteine peptidase, cysteine active site||Calpain subdomain III||Calpain large subunit, domain III superfamily||EF-hand domain||Peptidase C2, calpain, large subunit, domain III||EF-hand domain pair	2:120484351-120484625	3.25481	0	8.06702	4.14236e-07	3.63299e-05
TCONS_00100768	ENSMUSG00000035305	Ror1	Frizzled domain||Protein kinase-like domain superfamily||Immunoglobulin I-set||Kringle superfamily||Kringle||Immunoglobulin subtype 2||Immunoglobulin-like domain superfamily||Immunoglobulin-like fold||Immunoglobulin subtype||Kringle, conserved site||Immunoglobulin-like domain||Serine-threonine/tyrosine-protein kinase, catalytic domain||Frizzled cysteine-rich domain superfamily||Kringle-like fold|…	4:100233033-100235618	9.31529	0.62517	3.69149	4.17873e-07	3.65839e-05
ENSMUST00000224847	ENSMUSG00000114826	--	--	12:104474488-104477489	0	0.169579	-7.96349	4.22632e-07	3.6935e-05
ENSMUST00000238278	ENSMUSG00000106795	--	--	5:119826122-119832022	0.254723	0	7.96163	4.25823e-07	3.7181e-05
ENSMUST00000217871	ENSMUSG00000112117	--	--	10:92134989-92136292	7.7379	0.278174	4.54936	4.32826e-07	3.77258e-05
ENSMUST00000182212	ENSMUSG00000032826	Ank2	Death domain||-||Ankyrin repeat-containing domain||Ankyrin repeat||ZU5 domain||Death-like domain superfamily||Ankyrin, UPA domain||Ankyrin repeat-containing domain superfamily	3:126925587-126928367	5.09041	0.309209	3.82879	4.35737e-07	3.7946e-05
ENSMUST00000225221	ENSMUSG00000038132	Rbm24	RNA recognition motif domain||RNA-binding domain superfamily||Nucleotide-binding alpha-beta plait domain superfamily	13:46420092-46428982	4.30262	0.083172	5.08112	4.38889e-07	3.81563e-05
ENSMUST00000222459	ENSMUSG00000113875	--	--	12:118518297-118530193	0	0.584077	-7.97924	4.57218e-07	3.95724e-05
TCONS_00149482	ENSMUSG00000053399	Adamts18	-||ADAM cysteine-rich domain 2||ADAMTS/ADAMTS-like||Metallopeptidase, catalytic domain superfamily||ADAM-TS Spacer 1||Thrombospondin type-1 (TSP1) repeat||PLAC||Thrombospondin type-1 (TSP1) repeat superfamily||Peptidase M12B, propeptide||Peptidase M12B, ADAM/reprolysin	8:113775260-113807819	1.96703	0.092103	4.20181	4.94719e-07	4.252e-05
ENSMUST00000218805	ENSMUSG00000020598	Nrcam	Immunoglobulin-like fold||Immunoglobulin/major histocompatibility complex, conserved site||Immunoglobulin subtype||Fibronectin type III superfamily||Neurofascin/L1/NrCAM, C-terminal domain||Immunoglobulin-like domain||Immunoglobulin I-set||Fibronectin type III||Immunoglobulin-like domain superfamily||Immunoglobulin subtype 2||-	12:44439075-44539636	18.0575	0	12.3414	5.14974e-07	4.40309e-05
ENSMUST00000131659	ENSMUSG00000034796	Cpne7	von Willebrand factor A-like domain superfamily||C2 domain||C2 domain superfamily||von Willebrand factor, type A||Copine||Copine, C2B domain	8:123117447-123135182	3.57898	0.120106	4.66128	5.40038e-07	4.59353e-05
ENSMUST00000219423	ENSMUSG00000112343	--	--	12:56506164-56512044	0	0.690255	-7.97725	6.14974e-07	5.15953e-05
ENSMUST00000177239	ENSMUSG00000093650	--	--	1:150625266-150668475	0.491522	0.00713767	5.57753	6.47052e-07	5.40601e-05
ENSMUST00000204564	ENSMUSG00000030309	Caprin2	Caprin||Caprin-1 dimerization domain||Cytoplasmic activation/proliferation-associated protein-1 C term||C1q domain||Tumour necrosis factor-like domain superfamily	6:148884537-148890827	9.33207	0.650742	3.64701	6.48066e-07	5.4099e-05
ENSMUST00000202007	ENSMUSG00000029149	Krtcap3	Beta-casein-like	5:31251927-31252996	0	0.608614	-7.89968	6.50482e-07	5.42548e-05
TCONS_00076823	ENSMUSG00000052920	Prkg1	Cyclic nucleotide-binding, conserved site||cGMP-dependent protein kinase, N-terminal coiled-coil domain||cGMP-dependent kinase||Cyclic nucleotide-binding-like||Protein kinase domain||cGMP-dependent protein kinase, catalytic domain||Protein kinase, ATP binding site||Protein kinase-like domain superfamily||RmlC-like jelly roll fold||AGC-kinase, C-terminal||Cyclic nucleotide-binding domain||Serine/t…	19:31364552-31502724	3.71897	0.334277	3.28199	6.52408e-07	5.43695e-05
ENSMUST00000182623	ENSMUSG00000112117	--	--	10:92075123-92075629	12.395	0.443881	4.50486	6.62689e-07	5.51333e-05
ENSMUST00000139118	ENSMUSG00000045757	Zfp764	Krueppel-associated box||Zinc finger C2H2-type||Zinc finger C2H2 superfamily||KRAB domain superfamily	7:127403695-127406783	0	0.482568	-9.13372	6.97409e-07	5.76817e-05
ENSMUST00000236145	ENSMUSG00000117987	--	--	17:31676789-31682817	0.37685	0	7.84525	7.15579e-07	5.90362e-05
ENSMUST00000128881	ENSMUSG00000028977	Casz1	Transcription factor castor||Zinc finger C2H2-type	4:148804465-148839746	2.70546	0.0571193	5.25215	7.16957e-07	5.91005e-05
ENSMUST00000223518	ENSMUSG00000021071	Trim9	B-box, C-terminal||COS domain||RING-type zinc-finger, LisH dimerisation motif||SPRY domain||Concanavalin A-like lectin/glucanase domain superfamily||Fibronectin type III||B-box-type zinc finger||Zinc finger, RING/FYVE/PHD-type||B30.2/SPRY domain||Zinc finger, RING-type, conserved site||Immunoglobulin-like fold||Zinc finger, RING-type||Fibronectin type III superfamily	12:70252321-70257127	2.01603	0.06296	4.75171	7.20546e-07	5.93468e-05
ENSMUST00000190388	ENSMUSG00000033419	Snap91	Phosphoinositide-binding clathrin adaptor, domain 2||ENTH domain||ENTH/VHS||AP180 N-terminal homology (ANTH) domain	9:86765933-86808741	1.13785	0.041808	4.51275	7.39965e-07	6.05925e-05
ENSMUST00000232403	ENSMUSG00000043301	Kcnj6	Inward rectifier potassium channel, C-terminal||Potassium channel, inwardly rectifying, Kir||Potassium channel, inwardly rectifying, Kir, cytoplasmic||Immunoglobulin E-set||Potassium channel, inwardly rectifying, transmembrane domain||Potassium channel, inwardly rectifying, Kir3.2	16:94831730-94997583	0	0.259609	-7.95095	7.43437e-07	6.08263e-05
ENSMUST00000151270	ENSMUSG00000045838	Ccdc9b	Protein of unknown function DUF4594	2:118757498-118762625	0.418292	0	7.97428	7.74894e-07	6.28791e-05
ENSMUST00000151358	ENSMUSG00000006494	Pdk1	Histidine kinase/HSP90-like ATPase||Branched-chain alpha-ketoacid dehydrogenase kinase/Pyruvate dehydrogenase kinase, N-terminal||Histidine kinase/HSP90-like ATPase superfamily||Alpha-ketoacid/pyruvate dehydrogenase kinase, N-terminal domain superfamily||Histidine kinase domain||PDK/BCKDK protein kinase	2:71873743-71888952	0	0.839486	-8.32285	7.86868e-07	6.36938e-05
TCONS_00062364	ENSMUSG00000007030	Vwa7	von Willebrand factor A-like domain superfamily	17:35025988-35027912	0.891785	0	7.90104	7.96603e-07	6.44289e-05
ENSMUST00000134138	ENSMUSG00000035967	Ints6l	INTS6/SAGE1/DDX26B/CT45, C-terminal||-||von Willebrand factor, type A||von Willebrand factor A-like domain superfamily	X:56454857-56507840	26.8652	2.18145	3.4306	8.4941e-07	6.8364e-05
ENSMUST00000129374	ENSMUSG00000021699	Pde4d	3'5'-cyclic nucleotide phosphodiesterase, catalytic domain superfamily||3'5'-cyclic nucleotide phosphodiesterase, catalytic domain||3'5'-cyclic nucleotide phosphodiesterase, conserved site||3'5'-cyclic nucleotide phosphodiesterase||HD/PDEase domain||-||Phosphodiesterase 4 upstream conserved regions (UCR)	13:109116236-109335063	8.66509	0.559305	3.75225	8.69681e-07	6.98816e-05
ENSMUST00000187747	ENSMUSG00000042684	Npl	Aldolase-type TIM barrel||DapA-like	1:153548422-153549711	1.44578	0.0271967	5.02666	9.09958e-07	7.28807e-05
ENSMUST00000140860	ENSMUSG00000027610	Gss	Glutathione synthase, substrate-binding domain superfamily||Glutathione synthase, C-terminal, eukaryotic||Pre-ATP-grasp domain superfamily||Glutathione synthase, N-terminal, eukaryotic||Glutathione synthase||Glutathione synthase, substrate-binding domain||Glutathione synthase, alpha-helical	2:155564211-155574383	2.99014	0.166509	3.95319	9.11233e-07	7.29238e-05
ENSMUST00000149787	ENSMUSG00000049336	Tenm2	EGF-like domain||Six-bladed beta-propeller, TolB-like||Tox-GHH domain||Teneurin intracellular, N-terminal||EGF-like, conserved site||Rhs repeat-associated core||Teneurin-2/3||YD repeat||Carboxypeptidase-like, regulatory domain superfamily	11:36140752-36677745	1.87956	0.067896	4.46176	9.18328e-07	7.3432e-05
ENSMUST00000216308	ENSMUSG00000019996	Map7	Microtubule-associated protein 7 family||Microtubule-associated protein 7	10:20269501-20274637	0.921643	0.00417567	6.40946	9.20475e-07	7.35441e-05
TCONS_00024124	ENSMUSG00000049336	Tenm2	EGF-like domain||Six-bladed beta-propeller, TolB-like||Tox-GHH domain||Teneurin intracellular, N-terminal||EGF-like, conserved site||Rhs repeat-associated core||Teneurin-2/3||YD repeat||Carboxypeptidase-like, regulatory domain superfamily	11:36475628-36677828	1.77575	0.118412	3.71076	9.85597e-07	7.83669e-05
ENSMUST00000227004	ENSMUSG00000022240	Ctnnd2	Armadillo-type fold||Armadillo-like helical||Plakophilin/Delta catenin||Armadillo||-	15:30457788-30504438	6.29215	0.25397	4.36763	1.0173e-06	8.0563e-05
ENSMUST00000220435	ENSMUSG00000112019	--	--	10:9329851-9336618	1.8333	0.0283233	5.39142	1.02008e-06	8.05704e-05
ENSMUST00000135006	ENSMUSG00000020950	Foxg1	Winged helix DNA-binding domain superfamily||Fork head domain conserved site1||Winged helix-like DNA-binding domain superfamily||Fork head domain conserved site 2||Fork head domain	12:49382660-49384364	0.0184803	1.32126	-5.90227	1.02065e-06	8.05704e-05
ENSMUST00000237710	ENSMUSG00000024518	Rax	OAR domain||Homeobox-like domain superfamily||-||Homeobox, conserved site||Homeobox domain	18:65936222-65939077	3.25185	0.0335923	6.31481	1.12172e-06	8.76383e-05
TCONS_00102409	ENSMUSG00000086322	E130218I03Rik	-	4:134243777-134245873	0.471666	0	7.90993	1.17357e-06	9.13998e-05
ENSMUST00000156036	ENSMUSG00000006494	Pdk1	Histidine kinase/HSP90-like ATPase||Branched-chain alpha-ketoacid dehydrogenase kinase/Pyruvate dehydrogenase kinase, N-terminal||Histidine kinase/HSP90-like ATPase superfamily||Alpha-ketoacid/pyruvate dehydrogenase kinase, N-terminal domain superfamily||Histidine kinase domain||PDK/BCKDK protein kinase	2:71873346-71901986	0	0.174711	-8.01338	1.18757e-06	9.23439e-05
ENSMUST00000231014	ENSMUSG00000022610	Mapk12	Protein kinase domain||Protein kinase, ATP binding site||Mitogen-activated protein kinase 12||Protein kinase-like domain superfamily||Mitogen-activated protein (MAP) kinase p38-like||Mitogen-activated protein (MAP) kinase, conserved site	15:89131038-89137444	0	0.705959	-8.103	1.21733e-06	9.43609e-05
ENSMUST00000136358	ENSMUSG00000028125	Abca4	Retinal-specific ATP-binding cassette transporter||ABC transporter A||ABC transporter-like||AAA+ ATPase domain||P-loop containing nucleoside triphosphate hydrolase||ABC transporter, conserved site	3:122173010-122180123	2.3133	0.0689273	4.82436	1.25217e-06	9.68335e-05
ENSMUST00000077447	ENSMUSG00000096914	Galntl6	Ricin B-like lectins||-||Glycosyltransferase 2-like||Ricin B, lectin domain||Nucleotide-diphospho-sugar transferases	8:58427494-58911627	0.596234	0	7.86197	1.25338e-06	9.68514e-05
ENSMUST00000191610	ENSMUSG00000061080	Lsamp	Immunoglobulin-like domain||Immunoglobulin-like domain superfamily||Immunoglobulin subtype 2||Immunoglobulin I-set||Immunoglobulin subtype||Immunoglobulin-like fold	16:39984386-41409552	0.40601	0	7.83082	1.25732e-06	9.70039e-05
ENSMUST00000203492	ENSMUSG00000004347	Pde1c	-||HD/PDEase domain||3'5'-cyclic nucleotide phosphodiesterase N-terminal||3'5'-cyclic nucleotide phosphodiesterase||3'5'-cyclic nucleotide phosphodiesterase, catalytic domain||3'5'-cyclic nucleotide phosphodiesterase, conserved site||3'5'-cyclic nucleotide phosphodiesterase, catalytic domain superfamily	6:56341787-56362313	2.4846	0.146394	3.86907	1.29922e-06	9.96146e-05
TCONS_00160472	XLOC_056612	--	--	X:37178302-37183214	1.88688	0.0211433	5.76791	1.33467e-06	0.000102094
ENSMUST00000148233	ENSMUSG00000035158	Mitf	Microphthalmia-associated transcription factor||MiT/TFE transcription factors, C-terminal||Myc-type, basic helix-loop-helix (bHLH) domain||Helix-loop-helix DNA-binding domain superfamily||MiT/TFE transcription factors, N-terminal||-	6:97807058-97942179	1.63755	0.0625763	4.40404	1.36785e-06	0.00010431
ENSMUST00000124980	ENSMUSG00000046854	Pip5kl1	Phosphatidylinositol-4-phosphate 5-kinase||-||Phosphatidylinositol-4-phosphate 5-kinase, C-terminal||Phosphatidylinositol-4-phosphate 5-kinase, core||Phosphatidylinositol-4-phosphate 5-kinase, N-terminal	2:32579927-32583772	3.33423	0.0425193	5.96635	1.40992e-06	0.00010694
TCONS_00014795	ENSMUSG00000039089	L3mbtl3	Sterile alpha motif domain||Mbt repeat||Zinc finger, C2H2C-type||Sterile alpha motif/pointed domain superfamily	10:26363065-26373956	1.43772	5.33333e-06	10.8609	1.44329e-06	0.000109135
ENSMUST00000180407	ENSMUSG00000097526	--	--	10:128230590-128232790	0	0.305164	-8.29572	1.44892e-06	0.000109477
ENSMUST00000211767	ENSMUSG00000110240	--	--	7:46123352-46130568	0.432859	0	7.70025	1.4832e-06	0.000111572
ENSMUST00000127728	ENSMUSG00000059900	Tmem40	Transmembrane protein 40	6:115729143-115734951	0.754134	0	8.18627	1.4914e-06	0.000112086
ENSMUST00000203707	ENSMUSG00000009394	Syn2	Synapsin, conserved site||Synapsin, phosphorylation site||Pre-ATP-grasp domain superfamily||ATP-grasp fold, subdomain 1||Synapsin-2/3||Synapsin||Synapsin, pre-ATP-grasp domain||Synapsin, ATP-binding domain	6:115212926-115244157	0.853871	0	8.00067	1.53088e-06	0.000114617
ENSMUST00000154848	ENSMUSG00000085049	--	--	7:112526972-112535683	1.00377	0.0245083	4.89914	1.54412e-06	0.000115434
ENSMUST00000214481	ENSMUSG00000099722	--	--	9:103918106-103960139	0.47489	0	8.03876	1.6256e-06	0.000120793
TCONS_00037000	XLOC_013689	--	--	13:69767506-69768885	0.602323	0	7.89705	1.65359e-06	0.000122138
ENSMUST00000137111	ENSMUSG00000040624	Plekhg1	-||PH-like domain superfamily||Dbl homology (DH) domain superfamily||Dbl homology (DH) domain||Pleckstrin homology domain	10:3740665-3938577	19.5231	1.67898	3.33651	1.6619e-06	0.00012266
ENSMUST00000218774	ENSMUSG00000112739	--	--	10:53498443-53518989	0.471331	0.0159607	4.60763	1.68292e-06	0.000124119
ENSMUST00000143507	ENSMUSG00000032238	Rora	Nuclear receptor ROR||Zinc finger, nuclear hormone receptor-type||Nuclear hormone receptor||-||Nuclear hormone receptor-like domain superfamily||Nuclear hormone receptor, ligand-binding domain||Zinc finger, NHR/GATA-type	9:68655303-68664180	1.92077	0.020213	5.56847	1.68583e-06	0.000124148
ENSMUST00000142639	ENSMUSG00000089809	Rasgef1b	Ras-like guanine nucleotide exchange factor, N-terminal||Ras guanine-nucleotide exchange factor, conserved site||Ras guanine nucleotide exchange factor domain superfamily||-||Ras-like guanine nucleotide exchange factor||Ras guanine-nucleotide exchange factors catalytic domain||Ras guanine-nucleotide exchange factor catalytic domain superfamily	5:99556527-99729065	0.745799	0.015739	5.07835	1.70616e-06	0.000125271
ENSMUST00000180441	ENSMUSG00000097209	--	--	15:85581142-85593708	0.390888	0.00512033	5.51678	1.72879e-06	0.000126651
ENSMUST00000143902	ENSMUSG00000040181	Fmo1	FAD/NAD(P)-binding domain superfamily||Flavin monooxygenase FMO||Flavin monooxygenase-like||Flavin monooxygenase (FMO) 1	1:162830050-162834672	0.368553	0	7.85671	1.78375e-06	0.000130312
ENSMUST00000232104	ENSMUSG00000006958	Chrd	CHRD||Chordin||-||VWFC domain	16:20733129-20742121	0.184983	0	7.95471	1.81278e-06	0.000131729
ENSMUST00000133935	ENSMUSG00000022656	Nectin3	Immunoglobulin subtype||Immunoglobulin-like fold||Immunoglobulin-like domain||Nectin-3||Immunoglobulin-like domain superfamily||-||Immunoglobulin V-set domain||CD80-like, immunoglobulin C2-set	16:46458852-46498525	3.00026	0	9.83805	1.83768e-06	0.000133342
ENSMUST00000156443	ENSMUSG00000087157	--	--	6:144481225-144501416	0.99142	0	8.07853	1.85697e-06	0.000134446
ENSMUST00000134649	ENSMUSG00000086717	--	--	8:115705078-115707233	4.91454	0.111727	5.13685	1.882e-06	0.000136158
ENSMUST00000215482	ENSMUSG00000083161	--	--	11:83255145-83260960	0.782053	0.01056	5.56365	1.88518e-06	0.000136288
ENSMUST00000106647	ENSMUSG00000038244	Mical2	Zinc finger, LIM-type||Calponin homology domain||FAD-binding domain||MICAL2||bMERB domain||CH domain superfamily||-||FAD/NAD(P)-binding domain superfamily	7:112225890-112315415	0.430043	0	8.17255	1.88908e-06	0.00013647
TCONS_00037825	ENSMUSG00000021699	Pde4d	3'5'-cyclic nucleotide phosphodiesterase, catalytic domain superfamily||3'5'-cyclic nucleotide phosphodiesterase, catalytic domain||3'5'-cyclic nucleotide phosphodiesterase, conserved site||3'5'-cyclic nucleotide phosphodiesterase||HD/PDEase domain||-||Phosphodiesterase 4 upstream conserved regions (UCR)	13:109260654-109316319	3.94061	0.302533	3.50455	1.91452e-06	0.000138005
ENSMUST00000191272	ENSMUSG00000100341	--	--	9:91404474-91562818	0	0.598792	-7.64945	1.94872e-06	0.000139959
ENSMUST00000205466	ENSMUSG00000030523	Trpm1	-||Ion transport domain||TRPM, tetramerisation domain||TRPM, tetramerisation domain superfamily||TRPM, SLOG domain||Transient receptor potential cation channel subfamily M member 1	7:64244811-64268140	0.647158	0	7.64668	1.98976e-06	0.000142596
ENSMUST00000181433	ENSMUSG00000097881	--	--	1:121087405-121120956	0.902633	0.014495	5.69615	2.02733e-06	0.000144763
ENSMUST00000192868	ENSMUSG00000103971	--	--	1:158485032-158554299	0.416472	0	7.76685	2.03297e-06	0.00014506
ENSMUST00000147330	ENSMUSG00000029516	Cit	Protein kinase domain||Protein kinase, ATP binding site||-||Pleckstrin homology domain||Protein kinase C-like, phorbol ester/diacylglycerol-binding domain||Citron Rho-interacting kinase, catalytic domain||PH-like domain superfamily||Serine/threonine-protein kinase, active site||Citron Rho-interacting kinase||AGC-kinase, C-terminal||Protein kinase-like domain superfamily||Citron homology (CNH) dom…	5:115845278-115925702	0.00102267	0.487997	-5.38417	2.04448e-06	0.000145672
ENSMUST00000122909	ENSMUSG00000030309	Caprin2	Caprin||Caprin-1 dimerization domain||Cytoplasmic activation/proliferation-associated protein-1 C term||C1q domain||Tumour necrosis factor-like domain superfamily	6:148894170-148895609	10.9842	0.592876	3.97564	2.11428e-06	0.000150212
ENSMUST00000207879	ENSMUSG00000003435	Supt5	Ribosomal protein L2, domain 2||Spt5 C-terminal domain||KOW||Spt5, KOW domain repeat 2||Spt5, KOW domain repeat 4||Spt5, KOW domain repeat 1||Spt5, KOW domain repeat 6||Spt5, KOW domain repeat 3||NGN domain||NusG, N-terminal domain superfamily||Transcription elongation factor Spt5, eukaryote||Spt5 transcription elongation factor, N-terminal||-||NusG, N-terminal||Spt5, KOW domain repeat 5||NGN dom…	7:28314894-28329185	0.164812	19.9342	-7.10204	2.15623e-06	0.000152862
ENSMUST00000136288	ENSMUSG00000086170	--	--	11:43229563-43232264	0.346435	0	7.59228	2.23637e-06	0.000157638
ENSMUST00000135177	ENSMUSG00000025586	Cpeb1	Cytoplasmic polyadenylation element-binding protein, ZZ domain||Nucleotide-binding alpha-beta plait domain superfamily||CEBP, ZZ domain superfamily||RNA recognition motif domain||Cytoplasmic polyadenylation element-binding protein||RNA-binding domain superfamily||Cytoplasmic polyadenylation element-binding protein 1, N-terminal||CPEB-1, RNA recognition motif 1	7:81361586-81455465	1.05024	0.00915167	5.90034	2.25209e-06	0.000158623
TCONS_00149932	XLOC_052955	--	--	8:125661572-125665048	1.29216	0	7.5569	2.41629e-06	0.000169473
ENSMUST00000146727	ENSMUSG00000024211	Grm8	GPCR, family 3, nine cysteines domain superfamily||GPCR, family 3, nine cysteines domain||Receptor, ligand binding region||GPCR family 3, C-terminal||-||GPCR, family 3, metabotropic glutamate receptor||GPCR, family 3, conserved site||Periplasmic binding protein-like I||GPCR, family 3, metabotropic glutamate receptor 8||GPCR, family 3	6:27934377-28135178	0.963995	0.048941	4.05492	2.4207e-06	0.000169662
ENSMUST00000210986	ENSMUSG00000040136	Abcc8	AAA+ ATPase domain||P-loop containing nucleoside triphosphate hydrolase||-||ABC transporter-like||ATP-binding cassette subfamily C member 9||ATP-binding cassette subfamily C member 8||ABC transporter, conserved site||Sulphonylurea receptor||ABC transporter type 1, transmembrane domain superfamily||ABC transporter type 1, transmembrane domain	7:46150596-46180033	0.422943	0	8.35632	2.43224e-06	0.000169988
ENSMUST00000137629	ENSMUSG00000086166	--	--	2:180829490-180889660	0.0238017	0.71898	-5.08582	2.50959e-06	0.000174487
ENSMUST00000222564	ENSMUSG00000001542	Ell2	Winged helix DNA-binding domain superfamily||-||Occludin homology domain||RNA polymerase II elongation factor ELL2||RNA polymerase II elongation factor ELL, N-terminal||E3 ubiquitin-protein ligase ELL-like||ELL/occludin family	13:75755236-75770580	8.86164	0.730711	3.39401	2.53081e-06	0.000175634
TCONS_00149506	XLOC_052772	--	--	8:115386866-115391650	0.199246	0	7.60347	2.5835e-06	0.000178414
ENSMUST00000133586	ENSMUSG00000086970	--	--	2:170405181-170407175	0.366882	0	7.6132	2.60792e-06	0.000179791
ENSMUST00000225890	ENSMUSG00000038132	Rbm24	RNA recognition motif domain||RNA-binding domain superfamily||Nucleotide-binding alpha-beta plait domain superfamily	13:46421822-46429193	2.63298	0.0422737	5.16366	2.66458e-06	0.000183243
ENSMUST00000181765	ENSMUSG00000096948	--	--	18:55057585-55079414	0.380226	0	8.92739	2.68021e-06	0.000184108
ENSMUST00000129725	ENSMUSG00000069170	Adgrv1	GPS motif||Concanavalin A-like lectin/glucanase domain superfamily||EAR||-||GPCR, family 2, secretin-like||CalX-like domain superfamily||GPCR, family 2-like||Na-Ca exchanger/integrin-beta4||Adhesion G-protein coupled receptor V1||Leucine-rich glioma-inactivated , EPTP repeat||LamG-like jellyroll fold	13:81505733-81533381	3.68086	0.149311	4.40281	2.68088e-06	0.000184108
ENSMUST00000150490	ENSMUSG00000078706	--	--	11:96251644-96264698	0	0.130779	-7.70711	2.71231e-06	0.000185646
ENSMUST00000140617	ENSMUSG00000028977	Casz1	Transcription factor castor||Zinc finger C2H2-type	4:148889381-148891936	1.2455	0.0274033	5.04189	2.7148e-06	0.000185646
ENSMUST00000228109	ENSMUSG00000022376	Adcy8	Adenylate cyclase, conserved domain||Adenylyl cyclase class-3/4/guanylyl cyclase||Adenylate cyclase||Nucleotide cyclase||Adenylyl cyclase class-4/guanylyl cyclase, conserved site||Adenylate cyclase, N-terminal	15:64782562-64922271	0.160491	0	8.21009	2.73855e-06	0.000186835
ENSMUST00000157054	ENSMUSG00000037161	Mgarp	Protein MGARP||Protein MGARP, N-terminal	3:51390820-51396503	2.13819	0.0486367	4.93315	2.73951e-06	0.000186835
ENSMUST00000182264	ENSMUSG00000097336	--	--	8:121059119-121083110	0.0208017	0.59571	-4.70132	2.74549e-06	0.000187114
ENSMUST00000181980	ENSMUSG00000029422	Rsrc2	-||Small acidic protein-like domain	5:123733603-123749382	0.417708	0	7.82372	2.80025e-06	0.000190327
ENSMUST00000199503	ENSMUSG00000106515	--	--	3:149313164-149445301	0.434104	0.00509367	5.36847	2.80035e-06	0.000190327
ENSMUST00000193931	ENSMUSG00000026494	Kif26b	Kinesin motor domain||P-loop containing nucleoside triphosphate hydrolase||Kinesin motor domain superfamily	1:178529125-178716500	0.0391333	0.92197	-4.52323	2.80248e-06	0.000190341
ENSMUST00000180478	ENSMUSG00000097156	--	--	3:88228568-88229770	0	0.695893	-7.62271	2.8231e-06	0.000191478
ENSMUST00000213132	ENSMUSG00000097572	--	--	9:122295912-122310695	0.396248	0.00521933	5.62304	2.90529e-06	0.000196513
ENSMUST00000154673	ENSMUSG00000085355	--	--	6:148944867-148947129	0.00358667	0.434028	-5.28493	2.96117e-06	0.000200019
ENSMUST00000172812	ENSMUSG00000092341	--	--	19:5795690-5802672	2319.38	243.519	3.05762	2.99338e-06	0.000201918
ENSMUST00000205927	ENSMUSG00000030421	Uri1	Prefoldin||Prefoldin alpha-like||-	7:37959993-37969628	0	3.10716	-11.9341	3.13327e-06	0.000210635
ENSMUST00000196434	ENSMUSG00000105686	--	--	5:99274095-99279284	0.388509	0.00582033	5.35878	3.18505e-06	0.000213825
ENSMUST00000127431	ENSMUSG00000034796	Cpne7	von Willebrand factor A-like domain superfamily||C2 domain||C2 domain superfamily||von Willebrand factor, type A||Copine||Copine, C2B domain	8:123128623-123131892	2.2132	0.114015	3.99511	3.33254e-06	0.000222366
ENSMUST00000145615	ENSMUSG00000045083	Lingo2	Leucine-rich repeat||Leucine-rich repeat domain superfamily||Immunoglobulin subtype 2||Immunoglobulin-like domain superfamily||Immunoglobulin-like fold||Immunoglobulin subtype||Leucine-rich repeat N-terminal domain||Immunoglobulin-like domain||Immunoglobulin I-set||Leucine-rich repeat, typical subtype	4:36715820-36951744	0.995182	0.0413877	4.3244	3.39645e-06	0.000225716
ENSMUST00000208792	ENSMUSG00000006651	Aplp1	Amyloidogenic glycoprotein, E2 domain||Amyloidogenic glycoprotein||Amyloidogenic glycoprotein, intracellular domain, conserved site||Amyloidogenic glycoprotein, copper-binding domain superfamily||Beta-amyloid precursor protein C-terminal||Amyloidogenic glycoprotein, copper-binding domain conserved site||Amyloidogenic glycoprotein, extracellular||Amyloidogenic glycoprotein, copper-binding||E2 doma…	7:30434988-30445489	1.83567	0	10.9074	3.45964e-06	0.000229108
TCONS_00019849	ENSMUSG00000033066	Gas7	WW domain||FCH domain||WW domain superfamily||AH/BAR domain superfamily||GAS7, F-BAR domain||F-BAR domain	11:67488877-67523489	0.772306	0.0618773	3.43167	3.48095e-06	0.000229938
TCONS_00056287	ENSMUSG00000061080	Lsamp	Immunoglobulin-like domain||Immunoglobulin-like domain superfamily||Immunoglobulin subtype 2||Immunoglobulin I-set||Immunoglobulin subtype||Immunoglobulin-like fold	16:41705593-41765921	1.40979	0.121409	3.3448	3.66058e-06	0.000240357
ENSMUST00000136775	ENSMUSG00000029245	Epha5	Sterile alpha motif/pointed domain superfamily||Fibronectin type III||Tyrosine-protein kinase, receptor class V, conserved site||Tyrosine-protein kinase ephrin type A/B receptor-like||Fibronectin type III superfamily||Ephrin receptor ligand binding domain||Ephrin receptor, transmembrane domain||Galactose-binding-like domain superfamily||Protein kinase-like domain superfamily||Tyrosine-protein kin…	5:84330775-84417382	3.41966	0.170719	4.09306	3.68452e-06	0.000241768
ENSMUST00000221804	ENSMUSG00000113680	--	--	13:10064758-10070866	0.224844	0.00388333	5.53649	3.72803e-06	0.000244137
ENSMUST00000199488	ENSMUSG00000105168	--	--	3:53725477-53733018	0.814314	0	7.97641	4.01864e-06	0.000261434
ENSMUST00000136216	ENSMUSG00000059456	Ptk2b	Tyrosine-protein kinase, catalytic domain||Protein-tyrosine kinase 2-beta||FERM/acyl-CoA-binding protein superfamily||Serine-threonine/tyrosine-protein kinase, catalytic domain||Focal adhesion kinase, targeting (FAT) domain||FERM superfamily, second domain||FAK1/PYK2, FERM domain C-lobe||FERM domain||Protein kinase, ATP binding site||Protein kinase domain||Tyrosine-protein kinase, active site||Pr…	14:66153267-66160678	0.003413	0.221549	-5.39803	4.08015e-06	0.000264912
ENSMUST00000154302	ENSMUSG00000027168	Pax6	Homeobox-like domain superfamily||Paired domain||Winged helix-like DNA-binding domain superfamily||-||Homeobox domain||Homeobox, conserved site	2:105681712-105684982	3.44779	0.222901	3.71761	4.09448e-06	0.000265668
ENSMUST00000155651	ENSMUSG00000041592	Sdk2	Fibronectin type III||Immunoglobulin subtype 2||Immunoglobulin-like domain superfamily||Immunoglobulin subtype||Immunoglobulin-like fold||Immunoglobulin-like domain||Fibronectin type III superfamily||Immunoglobulin I-set	11:113865600-114067046	0.602389	0.027057	4.19153	4.1364e-06	0.000267684
ENSMUST00000191718	ENSMUSG00000102357	--	--	2:4217081-4219353	1.44728	0.0729187	4.06114	4.19896e-06	0.000271377
ENSMUST00000180490	ENSMUSG00000097587	--	--	15:98985894-98989281	1.07467	0.0223677	4.82175	4.35564e-06	0.000279719
ENSMUST00000187010	ENSMUSG00000035277	Arx	Homeobox-like domain superfamily||OAR domain||Homeobox domain||Homeobox, conserved site	X:93286445-93288382	0	0.239977	-7.84654	4.76292e-06	0.000302706
TCONS_00114601	ENSMUSG00000067438	Hmx1	-||Homeobox, conserved site||Homeobox domain||Homeobox-like domain superfamily||Homeobox domain, metazoa	5:35396472-35400439	1.0947	0	10.6432	4.83037e-06	0.000305977
ENSMUST00000159293	ENSMUSG00000073481	2023-03-02	Molybdenum cofactor sulfurase, C-terminal||MOSC, N-terminal beta barrel||Pyruvate kinase-like, insert domain superfamily	1:184819236-184845808	0	0.454622	-7.72493	4.84988e-06	0.000306819
ENSMUST00000126776	ENSMUSG00000009246	Trpm5	TRPM, SLOG domain||Ion transport domain||Transient receptor potential cation channel subfamily M member 5||-	7:143071217-143074853	0.216248	0	7.51909	4.88633e-06	0.000308532
ENSMUST00000150607	ENSMUSG00000031078	Cttn	Hs1/Cortactin||SH3-like domain superfamily||Cortactin, SH3 domain||Cortactin||SH3 domain	7:144445803-144452587	0	0.956081	-7.39786	4.90287e-06	0.000309379
TCONS_00091214	ENSMUSG00000037661	Gpr160	GPCR, rhodopsin-like, 7TM||-	3:30856143-30865743	0.482098	0.019672	4.34431	4.94627e-06	0.000311719
ENSMUST00000199389	ENSMUSG00000106598	--	--	5:84428805-84432620	0.103354	0	7.41466	5.03155e-06	0.000316892
ENSMUST00000146075	ENSMUSG00000009246	Trpm5	TRPM, SLOG domain||Ion transport domain||Transient receptor potential cation channel subfamily M member 5||-	7:143072178-143087129	0.165488	0	8.15379	5.09226e-06	0.000319197
ENSMUST00000230623	ENSMUSG00000023755	Rhebl1	Small GTPase superfamily, Ras-type||P-loop containing nucleoside triphosphate hydrolase||Small GTP-binding protein domain||Small GTPase	15:98878046-98880901	0.00281433	0.548051	-5.95608	5.10966e-06	0.000319975
ENSMUST00000156999	ENSMUSG00000052613	Pcdh15	Cadherin-like||Extracellular cadherin domain||Protocadherin-15||Cadherin-like superfamily||-||Cadherin conserved site	10:73099453-73484120	0.394698	0	7.45783	5.19253e-06	0.000323437
ENSMUST00000125607	ENSMUSG00000085434	--	--	11:117871250-117887416	0.217876	0	7.4425	5.34517e-06	0.000331777
TCONS_00156771	XLOC_055236	--	--	9:56573627-56577570	1.10249	0	7.59645	5.37942e-06	0.000333274
TCONS_00081365	XLOC_028861	--	--	2:105416810-105418243	0.398145	0	7.46616	5.51703e-06	0.000340518
ENSMUST00000231249	ENSMUSG00000022861	Dgkg	EF-Hand 1, calcium-binding site||DGK type I, N-terminal domain superfamily||NAD kinase/diacylglycerol kinase-like domain superfamily||EF-hand domain pair||Inorganic polyphosphate/ATP-NAD kinase, N-terminal||Diacylglycerol kinase type I, N-terminal||Diacylglycerol kinase, catalytic domain||Diacylglycerol kinase, accessory domain||Protein kinase C-like, phorbol ester/diacylglycerol-binding domain||…	16:22653274-22657189	0.294896	0.00483333	5.22779	5.72788e-06	0.000352431
TCONS_00068085	ENSMUSG00000054640	Slc8a1	Na-Ca exchanger/integrin-beta4||Sodium/calcium exchanger membrane region||Sodium/calcium exchanger domain, C-terminal extension||Sodium/calcium exchanger protein||Sodium/calcium exchanger, isoform 1||CalX-like domain superfamily||DnaJ domain	17:81510017-81572044	2.88513	0.318813	2.98228	5.78226e-06	0.00035515
ENSMUST00000182050	ENSMUSG00000032826	Ank2	Death domain||-||Ankyrin repeat-containing domain||Ankyrin repeat||ZU5 domain||Death-like domain superfamily||Ankyrin, UPA domain||Ankyrin repeat-containing domain superfamily	3:127078119-127162238	4.83215	0.369775	3.49695	5.79014e-06	0.000355376
ENSMUST00000162129	ENSMUSG00000055540	Epha6	Protein kinase-like domain superfamily||Galactose-binding-like domain superfamily||Tyrosine-protein kinase ephrin type A/B receptor-like||Ephrin receptor ligand binding domain||Fibronectin type III superfamily||Ephrin receptor, transmembrane domain||Sterile alpha motif/pointed domain superfamily||Fibronectin type III||Tyrosine-protein kinase, receptor class V, conserved site||Sterile alpha motif …	16:60483597-60605219	0.66026	0	7.68372	5.97078e-06	0.000365554
ENSMUST00000218060	ENSMUSG00000112117	--	--	10:92071037-92103936	8.95046	0.6364	3.59503	6.22062e-06	0.000378804
ENSMUST00000148077	ENSMUSG00000026192	Atic	Methylglyoxal synthase-like domain superfamily||Cytidine deaminase-like||Methylglyoxal synthase-like domain||AICAR transformylase, insert domain superfamily||AICAR transformylase, duplicated domain superfamily||Bifunctional purine biosynthesis protein PurH-like	1:71557179-71563198	0.261624	0.000289333	5.51829	6.2462e-06	0.00038006
ENSMUST00000176999	ENSMUSG00000005803	Sqor	Sulphide quinone-reductase||FAD/NAD(P)-binding domain superfamily||FAD/NAD(P)-binding domain||-	2:122771718-122800762	0.350804	0	7.98273	6.25362e-06	0.000380277
ENSMUST00000157008	ENSMUSG00000027610	Gss	Glutathione synthase, substrate-binding domain superfamily||Glutathione synthase, C-terminal, eukaryotic||Pre-ATP-grasp domain superfamily||Glutathione synthase, N-terminal, eukaryotic||Glutathione synthase||Glutathione synthase, substrate-binding domain||Glutathione synthase, alpha-helical	2:155577522-155587576	3.02538	0.095483	4.60068	6.25979e-06	0.000380418
ENSMUST00000123386	ENSMUSG00000038135	Crygn	Gamma-crystallin-like||Beta/gamma crystallin	5:24751003-24751324	19.6544	0.0728383	7.45111	6.43552e-06	0.00038942
ENSMUST00000213265	ENSMUSG00000099722	--	--	9:103958425-103960141	0.381375	0	7.40136	6.54557e-06	0.000393428
ENSMUST00000160408	ENSMUSG00000071424	Grid2	-||Ionotropic glutamate receptor||Ionotropic glutamate receptor, L-glutamate and glycine-binding domain||Periplasmic binding protein-like I||Ionotropic glutamate receptor, metazoa||Receptor, ligand binding region	6:63256195-63504872	1.77591	0.098006	3.93805	6.57895e-06	0.000394713
ENSMUST00000226703	ENSMUSG00000032849	Abcc4	AAA+ ATPase domain||P-loop containing nucleoside triphosphate hydrolase||ABC transporter, conserved site||Multidrug resistance-associated protein 4||ABC transporter type 1, transmembrane domain superfamily||ABC transporter-like||ABC transporter type 1, transmembrane domain	14:118483811-118676931	1.57903	0.00654567	7.15168	6.89248e-06	0.000411694
ENSMUST00000181356	ENSMUSG00000097156	--	--	3:88214485-88221860	0.0268613	1.30882	-5.46182	7.09268e-06	0.0004222
ENSMUST00000162709	ENSMUSG00000038473	Nos1ap	PH-like domain superfamily||PTB/PI domain	1:170317499-170320780	1.12768	0.036791	4.49289	7.09748e-06	0.000422232
ENSMUST00000205151	ENSMUSG00000015053	Gata2	Zinc finger, NHR/GATA-type||Transcription factor GATA-2||Zinc finger, GATA-type||Transcription factor, GATA-2/3||Transcription factor GATA	6:88200919-88202641	0.0573223	0.959161	-4.06397	7.11847e-06	0.000423226
ENSMUST00000227312	ENSMUSG00000022211	Carmil3	Leucine-rich repeat||CARMIL, C-terminal domain||Leucine-rich repeat domain superfamily||-||CARMIL, pleckstrin homology domain||Capping protein, Arp2/3 and myosin-I linker protein 3||PH-like domain superfamily	14:55491173-55508264	0.641996	0	10.3299	7.27408e-06	0.000430921
TCONS_00076820	ENSMUSG00000052920	Prkg1	Cyclic nucleotide-binding, conserved site||cGMP-dependent protein kinase, N-terminal coiled-coil domain||cGMP-dependent kinase||Cyclic nucleotide-binding-like||Protein kinase domain||cGMP-dependent protein kinase, catalytic domain||Protein kinase, ATP binding site||Protein kinase-like domain superfamily||RmlC-like jelly roll fold||AGC-kinase, C-terminal||Cyclic nucleotide-binding domain||Serine/t…	19:31188467-31206153	3.46123	0.341997	3.14343	7.42143e-06	0.000438073
ENSMUST00000189880	ENSMUSG00000099404	--	--	1:190168670-190169633	0.762834	0	7.37073	7.58311e-06	0.000446017
ENSMUST00000142052	ENSMUSG00000026201	Stk16	Protein kinase-like domain superfamily||Protein kinase domain||Serine/threonine-protein kinase, active site||-	1:75210880-75213137	3.66944	0	10.2749	7.60996e-06	0.00044733
ENSMUST00000129015	ENSMUSG00000053141	Ptprt	Tyrosine specific protein phosphatases domain||Protein-tyrosine phosphatase, active site||Immunoglobulin-like fold||PTP type protein phosphatase||Protein-tyrosine phosphatase-like||Fibronectin type III superfamily||MAM domain||Immunoglobulin-like domain||Protein-tyrosine phosphatase, catalytic||Concanavalin A-like lectin/glucanase domain superfamily||Immunoglobulin-like domain superfamily||Fibron…	2:162012015-162135451	1.57367	0.0237313	5.53826	7.6526e-06	0.000448768
ENSMUST00000040486	ENSMUSG00000029830	Svopl	Major facilitator superfamily domain||MFS transporter superfamily||Major facilitator superfamily||-	6:38015273-38046996	0.00223767	0.176496	-6.03736	7.72615e-06	0.000452275
ENSMUST00000200810	ENSMUSG00000029096	Htra3	PDZ superfamily||Growth factor receptor cysteine-rich domain superfamily||Insulin-like growth factor-binding protein, IGFBP||PDZ domain||Kazal domain superfamily||PDZ domain 6||Kazal domain||-||Peptidase S1C||Peptidase S1, PA clan	5:35678383-35679462	1.37031	0.0319373	4.83325	7.85564e-06	0.000458497
ENSMUST00000189828	ENSMUSG00000099696	--	--	9:46913627-46922567	0.18582	0	7.44423	7.88296e-06	0.000459547
ENSMUST00000170026	ENSMUSG00000090638	--	--	10:103029479-103030344	0.0414983	1.43975	-4.8756	7.94159e-06	0.000462693
TCONS_00152295	XLOC_053788	--	--	9:64771408-64779550	0.236427	0	7.6769	8.13969e-06	0.000471729
ENSMUST00000142653	ENSMUSG00000071553	Cpa2	Carboxypeptidase A, carboxypeptidase domain||Metallocarboxypeptidase-like, propeptide||Peptidase M14, carboxypeptidase A||Carboxypeptidase, activation peptide	6:30543208-30544992	0	0.427002	-7.54331	8.20626e-06	0.000474196
ENSMUST00000181480	ENSMUSG00000097201	--	--	10:92162103-92164690	0.67751	0.0116003	5.29884	8.31596e-06	0.000478854
TCONS_00062365	ENSMUSG00000007030	Vwa7	von Willebrand factor A-like domain superfamily	17:35025988-35028393	1.75663	0.0870137	3.99665	8.64187e-06	0.000494449
TCONS_00011519	ENSMUSG00000012819	Cdh23	Cadherin-like||Cadherin-23||Cadherin conserved site||Cadherin-like superfamily	10:60390642-60392026	0.514461	0	7.32152	8.80031e-06	0.000501481
ENSMUST00000143230	ENSMUSG00000032966	Fkbp1a	FKBP-type peptidyl-prolyl cis-trans isomerase domain||Peptidyl-prolyl cis-trans isomerase, FKBP-type	2:151542621-151560942	3.23333e-05	0.499748	-5.84307	9.22667e-06	0.000523963
ENSMUST00000189934	ENSMUSG00000026235	Epha4	Tyrosine-protein kinase, catalytic domain||Ephrin receptor type-A /type-B||Sterile alpha motif domain||Immunoglobulin-like fold||Ephrin type-A receptor 4, ligand binding domain||Serine-threonine/tyrosine-protein kinase, catalytic domain||Protein kinase domain||Protein kinase, ATP binding site||Tyrosine-protein kinase, active site||Protein kinase-like domain superfamily||Galactose-binding-like dom…	1:77396797-77515085	0.131463	1.48997	-3.67969	9.26161e-06	0.000525343
ENSMUST00000195622	ENSMUSG00000027695	Pld1	Phospholipase D family||PH-like domain superfamily||Phospholipase D/Transphosphatidylase||Phox homologous domain||Phospholipase D, eukaryotic type||Pleckstrin homology domain||PX domain superfamily||Phospholipase D-like domain	3:28079190-28082508	0.912335	0.0534253	3.80325	9.31164e-06	0.000527877
ENSMUST00000152723	ENSMUSG00000004952	Rasa4	Ras GTPase-activating domain||Pleckstrin homology domain||-||Ras GTPase-activating protein, conserved site||RASA4, PH domain||C2 domain||Ras GTPase-activating protein||Zinc finger, Btk motif||C2 domain superfamily||PH-like domain superfamily||Rho GTPase activation protein	5:136084018-136111855	1.16349	0	10.5219	9.33413e-06	0.000528848
ENSMUST00000217560	ENSMUSG00000099722	--	--	9:103919392-103960135	0.208004	0	7.31753	9.3465e-06	0.000529246
ENSMUST00000192905	ENSMUSG00000026495	Efcab2	EF-hand domain||EF-hand domain pair	1:178448784-178481471	1.6287	0.054047	4.40345	9.36492e-06	0.000529985
ENSMUST00000232465	ENSMUSG00000116660	--	--	16:30021842-30039479	1.11538	0.038767	4.29905	9.38986e-06	0.000531092
TCONS_00125420	ENSMUSG00000063063	Ctnna2	Alpha-catenin||Vinculin, conserved site||Alpha-catenin/vinculin-like superfamily||Vinculin/alpha-catenin||-	6:77272932-77303263	0.874527	0.0851533	3.16149	9.44018e-06	0.000533327
ENSMUST00000223847	ENSMUSG00000063142	Kcnma1	Potassium channel domain||-||Calcium-activated potassium channel BK, alpha subunit||NAD(P)-binding domain superfamily||Voltage-dependent channel domain superfamily||Calcium-activated potassium channel Slo-1||Ion transport domain||Regulator of K+ conductance, N-terminal	14:23524862-23543286	0.673573	0.032083	3.9554	9.51344e-06	0.000536239
ENSMUST00000231002	ENSMUSG00000115888	--	--	15:80431697-80438593	0.490464	0	7.37706	9.5304e-06	0.000536888
ENSMUST00000171190	ENSMUSG00000043833	--	--	5:25100983-25103007	1.43709	0.0851133	3.82857	1.00658e-05	0.000560555
ENSMUST00000133902	ENSMUSG00000028760	Eif4g3	Armadillo-type fold||Eukaryotic translation initiation factor 4 gamma 3||MIF4G-like domain superfamily||W2 domain||MIF4G-like, type 3||Initiation factor eIF-4 gamma, MA3	4:138177917-138208508	0.896238	0	10.4504	1.0331e-05	0.000572518
ENSMUST00000218508	ENSMUSG00000036602	Alx1	Homeobox domain||Homeobox, conserved site||-||ALX homeobox protein 1||Homeobox-like domain superfamily||OAR domain	10:103021932-103024215	0.120996	2.35829	-4.41379	1.05682e-05	0.000584352
ENSMUST00000220389	ENSMUSG00000112117	--	--	10:92135035-92164971	4.63083	0.119343	4.8939	1.07768e-05	0.000593229
TCONS_00082497	ENSMUSG00000051177	Plcb1	Phosphoinositide-specific phospholipase C, EF-hand-like domain||PLC-like phosphodiesterase, TIM beta/alpha-barrel domain superfamily||EF-hand domain pair||1-phosphatidylinositol 4,5-bisphosphate phosphodiesterase beta-1||Phosphoinositide phospholipase C family||-||Phospholipase C-beta, C-terminal domain||Phosphatidylinositol-specific phospholipase C, X domain||Phospholipase C-beta, conserved site…	2:134825536-134842347	2.98888	0.299141	3.12743	1.09596e-05	0.000602283
TCONS_00138543	ENSMUSG00000030555	Ttc23	Tetratricopeptide repeat||Tetratricopeptide-like helical domain superfamily||-	7:67712924-67716510	0.567655	0.009673	5.10263	1.11992e-05	0.000614086
ENSMUST00000238487	ENSMUSG00000051036	Ttc24	Tetratricopeptide repeat protein 24||Tetratricopeptide repeat-containing domain||Tetratricopeptide-like helical domain superfamily||Tetratricopeptide repeat	3:88069410-88078304	0	0.149289	-7.37909	1.14301e-05	0.000624319
TCONS_00014265	XLOC_005351	--	--	10:3633616-3715474	0.540922	0	7.25045	1.14693e-05	0.000626115
ENSMUST00000206950	ENSMUSG00000108311	--	--	7:73630617-73638088	0.971253	0	9.93965	1.15399e-05	0.000629274
ENSMUST00000146509	ENSMUSG00000053199	Arhgap20	Rho GTPase activation protein||Pleckstrin homology domain||Ras-associating (RA) domain||PH-like domain superfamily||Ubiquitin-like domain superfamily||Rho GTPase-activating protein domain	9:51765345-51825685	0.364202	0.002171	5.99967	1.16815e-05	0.000636289
ENSMUST00000159383	ENSMUSG00000055540	Epha6	Protein kinase-like domain superfamily||Galactose-binding-like domain superfamily||Tyrosine-protein kinase ephrin type A/B receptor-like||Ephrin receptor ligand binding domain||Fibronectin type III superfamily||Ephrin receptor, transmembrane domain||Sterile alpha motif/pointed domain superfamily||Fibronectin type III||Tyrosine-protein kinase, receptor class V, conserved site||Sterile alpha motif …	16:60424262-60605531	0.828968	0.0152973	5.18927	1.21314e-05	0.00065753
TCONS_00137108	ENSMUSG00000043456	Zfp536	Zinc finger C2H2-type||Zinc finger C2H2 superfamily||-	7:37624779-37632669	2.2198	0.187795	3.35492	1.22903e-05	0.00066505
ENSMUST00000182445	ENSMUSG00000032582	Rbm6	-||RNA-binding protein 6||OCRE domain||RBM6, RNA recognition motif 2||Zinc finger C2H2-type||RNA recognition motif domain||Nucleotide-binding alpha-beta plait domain superfamily||RBM6, RNA recognition motif 1||G-patch domain||RBM6, OCRE domain||RNA-binding domain superfamily	9:107868841-107873237	0.840473	0.00753267	6.36839	1.23481e-05	0.00066781
ENSMUST00000126308	ENSMUSG00000042436	Mfap4	Fibrinogen-like, C-terminal||Fibrinogen, alpha/beta/gamma chain, C-terminal globular, subdomain 1||Fibrinogen, alpha/beta/gamma chain, C-terminal globular domain	11:61485516-61488900	0.0275943	4.82654	-7.36271	1.23615e-05	0.000668019
ENSMUST00000207599	ENSMUSG00000021730	Hcn1	Potassium/sodium hyperpolarization-activated cyclic nucleotide-gated channel 1||Cyclic nucleotide-binding-like||Cyclic nucleotide-binding, conserved site||Potassium channel, voltage-dependent, EAG/ELK/ERG||Ion transport domain||Ion transport N-terminal||Voltage-dependent channel domain superfamily||RmlC-like jelly roll fold||Cyclic nucleotide-binding domain	13:117602320-117660848	1.04288	0.0709227	3.63539	1.23655e-05	0.000668019
ENSMUST00000144778	ENSMUSG00000023764	Sfi1	Protein SFI1 homologue||-	11:3131887-3193439	0.672153	0	10.2388	1.23729e-05	0.000668055
ENSMUST00000143706	ENSMUSG00000084085	--	--	11:19009130-19010792	0.469922	0	7.22661	1.26985e-05	0.000683395
ENSMUST00000225727	ENSMUSG00000038132	Rbm24	RNA recognition motif domain||RNA-binding domain superfamily||Nucleotide-binding alpha-beta plait domain superfamily	13:46420518-46429171	2.27296	0.0448177	4.93448	1.27483e-05	0.0006857
ENSMUST00000198582	ENSMUSG00000105402	--	--	5:64593857-64610700	0.575562	0.00344033	6.40456	1.27936e-05	0.000687764
ENSMUST00000181622	ENSMUSG00000097156	--	--	3:88222664-88224302	0	0.696773	-7.20973	1.28745e-05	0.000691359
ENSMUST00000190115	ENSMUSG00000030556	Lrrc28	-||Leucine-rich repeat, typical subtype||Leucine-rich repeat domain superfamily||Leucine-rich repeat	7:67514406-67579750	0.0159303	2.0968	-6.65612	1.28958e-05	0.000692125
TCONS_00013705	ENSMUSG00000034813	Grip1	PDZ superfamily||Glutamate receptor-interacting protein 1||PDZ domain 6||PDZ domain||-	10:119526721-119545981	0.809675	0	12.6326	1.35645e-05	0.000723301
ENSMUST00000221432	ENSMUSG00000001542	Ell2	Winged helix DNA-binding domain superfamily||-||Occludin homology domain||RNA polymerase II elongation factor ELL2||RNA polymerase II elongation factor ELL, N-terminal||E3 ubiquitin-protein ligase ELL-like||ELL/occludin family	13:75707711-75746667	4.29899	0.244674	3.87458	1.36318e-05	0.000726494
ENSMUST00000139540	ENSMUSG00000041046	Ramp3	RAMP domain superfamily||Receptor activity modifying protein	11:6658565-6677472	0.903682	0	8.96496	1.38974e-05	0.000739454
ENSMUST00000217394	ENSMUSG00000032373	Car12	Alpha carbonic anhydrase domain superfamily||Carbonic anhydrase, alpha-class||Carbonic anhydrase, CA-XII||Carbonic anhydrase, alpha-class, conserved site||Alpha carbonic anhydrase domain	9:66713729-66716991	0.062642	0.783723	-3.73973	1.40989e-05	0.000749769
TCONS_00033543	XLOC_012107	--	--	12:83204979-83211908	2.76831	0.187234	3.64426	1.42302e-05	0.000755939
ENSMUST00000136971	ENSMUSG00000042331	Specc1	CH domain superfamily||Calponin homology domain||-	11:61956810-62045484	0.731954	0.0306317	4.17713	1.42702e-05	0.000757653
ENSMUST00000186365	ENSMUSG00000038702	Dsel	P-loop containing nucleoside triphosphate hydrolase||Sulfotransferase domain||Chondroitin AC/alginate lyase	1:111858702-111864768	0.878671	0.001733	7.05142	1.43069e-05	0.000758788
ENSMUST00000180668	ENSMUSG00000097002	--	--	14:28508074-28511392	0.0381483	0.4965	-3.87758	1.43338e-05	0.000759807
ENSMUST00000160803	ENSMUSG00000089809	Rasgef1b	Ras-like guanine nucleotide exchange factor, N-terminal||Ras guanine-nucleotide exchange factor, conserved site||Ras guanine nucleotide exchange factor domain superfamily||-||Ras-like guanine nucleotide exchange factor||Ras guanine-nucleotide exchange factors catalytic domain||Ras guanine-nucleotide exchange factor catalytic domain superfamily	5:99680247-99728821	0.504733	0	7.1755	1.43697e-05	0.000761299
ENSMUST00000180680	ENSMUSG00000097923	--	--	10:21145094-21154374	0.687657	0.0228387	4.31407	1.44277e-05	0.000763556
ENSMUST00000155086	ENSMUSG00000066551	Hmgb1	High mobility group box domain superfamily||High mobility group box domain||HMG box A DNA-binding domain, conserved site	5:149049153-149050447	0	2.43392	-10.0427	1.44977e-05	0.000766027
ENSMUST00000131907	ENSMUSG00000050334	--	--	13:83721381-83741308	0.748552	6.57426	-3.32263	1.45342e-05	0.000767547
ENSMUST00000235406	ENSMUSG00000118020	--	--	19:27145316-27192009	0.216049	0	7.39763	1.45714e-05	0.0007691
ENSMUST00000161529	ENSMUSG00000089671	--	--	15:99715543-99724474	0.543845	0	7.39516	1.46751e-05	0.000773746
ENSMUST00000235393	ENSMUSG00000024376	Epb41l4a	Ubiquitin-like domain superfamily||Ezrin/radixin/moesin-like||FERM adjacent (FA)||Band 4.1-like protein 4A||FERM, C-terminal PH-like domain||FERM, N-terminal||FERM conserved site||FERM superfamily, second domain||PH-like domain superfamily||Band 4.1 domain||FERM domain||FERM central domain||FERM/acyl-CoA-binding protein superfamily	18:33797391-33803098	2.48411	0.159337	3.69871	1.48274e-05	0.000780527
TCONS_00138501	ENSMUSG00000058145	Adamts17	-||Zinc finger C2H2-type||Metallopeptidase, catalytic domain superfamily||ADAMTS/ADAMTS-like||ADAM cysteine-rich domain 2||ADAM-TS Spacer 1||Peptidase M12B, ADAM/reprolysin||Peptidase M12B, propeptide||Thrombospondin type-1 (TSP1) repeat superfamily||PLAC||ADAM, cysteine-rich domain||Thrombospondin type-1 (TSP1) repeat	7:67030099-67044599	0.154399	0.00291267	5.37828	1.49023e-05	0.000784052
ENSMUST00000231990	ENSMUSG00000084866	--	--	16:91465025-91470128	0	0.350971	-7.53434	1.49186e-05	0.00078449
TCONS_00001319	ENSMUSG00000052062	Pard3b	PDZ superfamily||PDZ domain||Par3/HAL, N-terminal	1:61874317-61898250	2.45073	0.259535	3.03897	1.50462e-05	0.000789937
ENSMUST00000154857	ENSMUSG00000043079	Synpo	-||Synaptopodin	18:60629498-60648272	0	0.486923	-7.26466	1.50645e-05	0.000790477
ENSMUST00000214823	ENSMUSG00000019996	Map7	Microtubule-associated protein 7 family||Microtubule-associated protein 7	10:20148998-20257538	6.80381	0.422716	3.79578	1.51525e-05	0.000793828
ENSMUST00000196716	ENSMUSG00000036381	P2ry14	-||G protein-coupled receptor, rhodopsin-like||P2Y14 purinoceptor||GPCR, rhodopsin-like, 7TM	3:59145824-59153618	0.091719	0.00263067	4.78671	1.52835e-05	0.000799844
ENSMUST00000228589	ENSMUSG00000022286	Grhl2	Transcription factor CP2-like||CP2 transcription factor	15:37285593-37288912	0.0123177	0.283566	-4.42464	1.53725e-05	0.000803653
ENSMUST00000093950	ENSMUSG00000070342	--	--	3:149221693-149225745	0.378183	0.007005	5.18685	1.54622e-05	0.000807913
TCONS_00116243	ENSMUSG00000046079	Lrrc8d	Leucine-rich repeat, typical subtype||Leucine-rich repeat domain superfamily||LRRC8, pannexin-like TM region||Leucine-rich repeat	5:105728762-105729106	0.0345737	2.02091	-5.28825	1.56198e-05	0.000814856
ENSMUST00000136100	ENSMUSG00000072770	Acrbp	Proacrosin binding sp32	6:125062189-125063242	0.536493	0	7.24115	1.59688e-05	0.000831305
ENSMUST00000154513	ENSMUSG00000017802	Retreg3	Reticulophagy regulator 3	11:101096322-101119893	0.0554463	0.728962	-3.85604	1.60744e-05	0.000835478
ENSMUST00000153639	ENSMUSG00000027168	Pax6	Homeobox-like domain superfamily||Paired domain||Winged helix-like DNA-binding domain superfamily||-||Homeobox domain||Homeobox, conserved site	2:105675191-105675822	1.55797	0.0236763	5.01099	1.63228e-05	0.000846165
ENSMUST00000145132	ENSMUSG00000033257	Ttll4	ATP-grasp fold, subdomain 1||Tubulin-tyrosine ligase/Tubulin polyglutamylase||Tubulin polyglutamylase TTLL-4||-	1:74690073-74701832	0.365904	14.3267	-5.48228	1.67574e-05	0.000863703
ENSMUST00000235073	ENSMUSG00000117422	--	--	17:85693629-85713028	0.125097	2.63508	-4.55015	1.69646e-05	0.000872108
ENSMUST00000124937	ENSMUSG00000025586	Cpeb1	Cytoplasmic polyadenylation element-binding protein, ZZ domain||Nucleotide-binding alpha-beta plait domain superfamily||CEBP, ZZ domain superfamily||RNA recognition motif domain||Cytoplasmic polyadenylation element-binding protein||RNA-binding domain superfamily||Cytoplasmic polyadenylation element-binding protein 1, N-terminal||CPEB-1, RNA recognition motif 1	7:81436224-81455392	1.00741	0	7.19603	1.72042e-05	0.000883508
ENSMUST00000200273	ENSMUSG00000021314	Amph	SH3-like domain superfamily||Amphiphysin, isoform 1||Amphiphysin||AH/BAR domain superfamily||BAR domain||Amphiphysin I, SH3 domain||SH3 domain	13:18948398-19101626	3.25508	0.165747	4.04492	1.72443e-05	0.000884186
ENSMUST00000125594	ENSMUSG00000034224	Slc38a8	Amino acid transporter, transmembrane domain	8:119486099-119494895	1.02999	0.0351953	4.37743	1.72566e-05	0.000884361
ENSMUST00000099958	ENSMUSG00000006498	Ptbp1	Polypyrimidine tract-binding protein1/2/3, RNA recognition motif 2||RNA-binding domain superfamily||Nucleotide-binding alpha-beta plait domain superfamily||PTBP1, RNA recognition motif 1||RNA recognition motif domain||HnRNP-L/PTB||-||PTBP1, RNA recognition motif 2-like||PTBP1, RNA recognition motif 3	10:79854641-79859613	0	0.476526	-7.29201	1.7448e-05	0.000892776
ENSMUST00000182271	ENSMUSG00000032826	Ank2	Death domain||-||Ankyrin repeat-containing domain||Ankyrin repeat||ZU5 domain||Death-like domain superfamily||Ankyrin, UPA domain||Ankyrin repeat-containing domain superfamily	3:126933196-126935117	2.73038	0.116212	4.14337	1.76076e-05	0.00090001
ENSMUST00000197147	ENSMUSG00000038975	Rabggtb	PFTB repeat||Geranylgeranyl transferase type-2 subunit beta||-||Terpenoid cyclases/protein prenyltransferase alpha-alpha toroid	3:153911986-153912931	0.07672	3.47057	-5.3623	1.76527e-05	0.000901788
TCONS_00052097	ENSMUSG00000061731	Ext1	Exostosin, GT47 domain||Exostosin-1||Nucleotide-diphospho-sugar transferases||Exostosin-like||Glycosyl transferase 64 domain||-	15:53146112-53222005	6.21393	0.744188	2.86635	1.76606e-05	0.000901788
ENSMUST00000124364	ENSMUSG00000048485	Zbtb8b	Zinc finger C2H2 superfamily||Zinc finger C2H2-type||BTB/POZ domain||SKP1/BTB/POZ domain superfamily	4:129429145-129440820	1.47558	0.108103	3.54359	1.79439e-05	0.000912948
ENSMUST00000195082	ENSMUSG00000102191	--	--	3:79859293-79886806	0.797941	0	8.34374	1.79644e-05	0.000913521
ENSMUST00000203799	ENSMUSG00000107412	--	--	6:81990841-81992413	0.567297	0.0115697	5.17994	1.80015e-05	0.000914936
ENSMUST00000153044	ENSMUSG00000032656	2023-03-03	Zinc finger, RING-CH-type||Zinc finger, RING/FYVE/PHD-type	18:56803669-56925515	1.34375	0.106307	3.43908	1.80966e-05	0.00091788
ENSMUST00000238310	ENSMUSG00000118444	--	--	7:24288309-24289313	1.31401	0.0275163	4.98057	1.84058e-05	0.00093117
ENSMUST00000128569	ENSMUSG00000043833	--	--	5:25101458-25110109	0.314044	0.00206867	6.14571	1.87703e-05	0.00094767
ENSMUST00000228925	ENSMUSG00000022129	Dct	Uncharacterised domain, di-copper centre||Tyrosinase copper-binding domain	14:118024077-118027535	0.43292	0.0174627	4.20975	1.93699e-05	0.000973464
ENSMUST00000130078	ENSMUSG00000040433	Zbtb38	BTB/POZ domain||SKP1/BTB/POZ domain superfamily||-||Zinc finger C2H2 superfamily||Zinc finger C2H2-type	9:96729851-96752685	0.173195	0	7.49251	1.94026e-05	0.000974609
ENSMUST00000204726	ENSMUSG00000009394	Syn2	Synapsin, conserved site||Synapsin, phosphorylation site||Pre-ATP-grasp domain superfamily||ATP-grasp fold, subdomain 1||Synapsin-2/3||Synapsin||Synapsin, pre-ATP-grasp domain||Synapsin, ATP-binding domain	6:115252995-115278709	3.08136	0.0407037	5.94447	1.96006e-05	0.000981063
ENSMUST00000203103	ENSMUSG00000030218	Mgp	Gamma-carboxyglutamic acid-rich (GLA) domain superfamily||Gamma-carboxyglutamic acid-rich (GLA) domain||Osteocalcin/matrix Gla protein||Matrix Gla protein	6:136873697-136875781	0.450211	0	7.13455	1.96952e-05	0.0009853
ENSMUST00000230737	ENSMUSG00000097587	--	--	15:98983348-98984407	2.09484	0.102396	4.00799	1.98804e-05	0.000992554
ENSMUST00000195326	ENSMUSG00000102136	--	--	2:4178110-4180661	1.58582	0.100705	3.73284	1.99903e-05	0.000996526
TCONS_00083515	ENSMUSG00000074607	Tox2	High mobility group box domain superfamily||-||High mobility group box domain	2:163281012-163301356	2.62964	0.289684	2.9781	2.02808e-05	0.00100846
ENSMUST00000139098	ENSMUSG00000037426	Depdc5	Winged helix-like DNA-binding domain superfamily||DEP domain||-||Winged helix DNA-binding domain superfamily||Vacuolar membrane-associated protein Iml1	5:32863760-32906757	0.003857	0.533058	-6.71227	2.08013e-05	0.00103019
ENSMUST00000181406	ENSMUSG00000097428	--	--	3:88200623-88203481	0.00991333	0.243348	-4.6741	2.08174e-05	0.00103039
ENSMUST00000183102	ENSMUSG00000079055	Slc8a3	CalX-like domain superfamily||Na-Ca exchanger/integrin-beta4||Sodium/calcium exchanger membrane region||Sodium/calcium exchanger protein||Sodium/calcium exchanger domain, C-terminal extension	12:81214024-81333180	0.274241	0.006703	4.76198	2.08366e-05	0.00103039
ENSMUST00000128242	ENSMUSG00000085141	--	--	2:36210772-36212902	0	0.428213	-7.19894	2.13846e-05	0.0010538
ENSMUST00000206492	ENSMUSG00000108738	--	--	7:116336004-116338633	0	0.16314	-7.2678	2.16349e-05	0.00106507
ENSMUST00000144934	ENSMUSG00000025856	Pdgfa	Platelet-derived growth factor, N-terminal||Cystine-knot cytokine||Platelet-derived growth factor, conserved site||PDGF/VEGF domain	5:138977145-138994281	0	0.400208	-7.11904	2.21065e-05	0.0010845
ENSMUST00000142146	ENSMUSG00000000223	Drp2	EF-hand domain, type 2||WW domain||Zinc finger, ZZ-type||Dystrophin-related protein 2||Spectrin/alpha-actinin||WW domain superfamily||EF-hand domain, type 1||EF-hand domain pair||Spectrin repeat	X:134423776-134435409	0.498469	0.006568	4.76498	2.28084e-05	0.00111561
ENSMUST00000134832	ENSMUSG00000067242	Lgi1	Leucine-rich repeat, typical subtype||EAR||Leucine-rich glioma-inactivated , EPTP repeat||-||Leucine-rich repeat domain superfamily||Cysteine-rich flanking region, C-terminal||Leucine-rich repeat	19:38264813-38269046	0.419911	0	9.39524	2.30675e-05	0.00112717
ENSMUST00000199007	ENSMUSG00000106515	--	--	3:149284418-149445276	0.438033	0.0136063	4.62347	2.34576e-05	0.00114453
ENSMUST00000156544	ENSMUSG00000056260	Lrif1	Ligand-dependent nuclear receptor-interacting factor 1||-	3:106684998-106732198	0	0.454747	-7.22993	2.35379e-05	0.00114788
ENSMUST00000135433	ENSMUSG00000074813	--	--	2:128300733-128429323	0.605471	0	7.51884	2.37358e-05	0.00115403
ENSMUST00000168704	ENSMUSG00000003153	Slc2a3	Major facilitator superfamily domain||Major facilitator, sugar transporter-like||MFS transporter superfamily||Sugar/inositol transporter||-||Sugar transporter, conserved site||Glucose transporter, type 3 (GLUT3)	6:122727826-122742522	1.02507	14.6499	-4.02782	2.41577e-05	0.00117117
ENSMUST00000212766	ENSMUSG00000010936	Vac14	Armadillo-type fold||Armadillo-like helical||Vacuolar protein 14 C-terminal Fig4-binding domain||-||Vacuole morphology and inheritance protein 14, Fab1-binding region||Vacuole morphology and inheritance protein 14	8:110618608-110710683	0	1.03443	-10.1838	2.42524e-05	0.00117403
ENSMUST00000204281	ENSMUSG00000068329	Htra2	PDZ domain 6||PDZ superfamily||-||PDZ domain||Peptidase S1C||Peptidase S1, PA clan	6:83053038-83055165	0	0.369225	-7.10563	2.45191e-05	0.00118404
ENSMUST00000198156	ENSMUSG00000056054	S100a8	S100/Calbindin-D9k, conserved site||EF-hand domain||S100/CaBP-9k-type, calcium binding, subdomain||EF-Hand 1, calcium-binding site||Protein S100-A8||EF-hand domain pair	3:90669311-90669964	1.37327	0.014253	5.65824	2.46485e-05	0.00118854
ENSMUST00000153374	ENSMUSG00000029545	Acads	Acyl-CoA dehydrogenase/oxidase, N-terminal and middle domain superfamily||Acyl-CoA dehydrogenase, conserved site||Acyl-CoA dehydrogenase-like, C-terminal||Acyl-CoA dehydrogenase/oxidase C-terminal||Acyl-CoA dehydrogenase/oxidase, N-terminal||Acyl-CoA oxidase/dehydrogenase, central domain||Acyl-CoA dehydrogenase/oxidase, N-terminal domain superfamily	5:115111996-115119310	0	0.534396	-7.11924	2.47195e-05	0.0011908
ENSMUST00000124907	ENSMUSG00000053199	Arhgap20	Rho GTPase activation protein||Pleckstrin homology domain||Ras-associating (RA) domain||PH-like domain superfamily||Ubiquitin-like domain superfamily||Rho GTPase-activating protein domain	9:51765337-51790249	0.656225	0.0463103	3.61461	2.48301e-05	0.00119322
ENSMUST00000216455	ENSMUSG00000111334	--	--	9:43738814-43745454	0.355265	0	7.28236	2.48697e-05	0.00119438
ENSMUST00000133278	ENSMUSG00000031932	Gpr83	GPCR, rhodopsin-like, 7TM||G protein-coupled receptor, rhodopsin-like||Neuropeptide Y receptor family	9:14865340-14870789	0	0.071992	-7.24175	2.50922e-05	0.00120231
ENSMUST00000154178	ENSMUSG00000020143	Dock2	C2 domain superfamily||Dedicator of cytokinesis||Dedicator of cytokinesis, C-terminal||DHR-2 domain||Dedicator of cytokinesis, N-terminal domain||DHR-1 domain||-||SH3 domain||Dedicator of cytokinesis protein 2||SH3-like domain superfamily||Armadillo-type fold	11:34437312-34783883	0.226608	0	8.57611	2.53762e-05	0.00121356
ENSMUST00000141592	ENSMUSG00000029267	Mtf2	-||Lysine-specific demethylase 4, Tudor domain||Tudor domain||MTF2, PHD domain 1||Zinc finger, FYVE/PHD-type||Zinc finger, PHD-finger||Zinc finger, PHD-type||Zinc finger, PHD-type, conserved site||MTF2, PHD domain 2||Zinc finger, RING/FYVE/PHD-type||Polycomb-like MTF2 factor 2, C-terminal domain	5:108065716-108107624	0	0.437375	-9.33748	2.59987e-05	0.00124033
ENSMUST00000216751	ENSMUSG00000019982	Myb	Myb domain||Transcription regulator Wos2-domain||SANT/Myb domain||Myb-like transcription factor||C-myb, C-terminal||Homeobox-like domain superfamily	10:21146894-21149147	2.1591	0.163275	3.50122	2.61571e-05	0.00124608
ENSMUST00000161291	ENSMUSG00000090191	--	--	10:120389523-120392793	0.739582	0.040908	3.93013	2.62167e-05	0.00124831
ENSMUST00000194895	ENSMUSG00000010064	Slc38a3	Amino acid transporter, transmembrane domain||-	9:107651157-107669003	1.87491	0.14341	3.47506	2.63595e-05	0.00125418
ENSMUST00000203930	ENSMUSG00000046500	Tafa4	Chemokine-like protein, FAM19A2	6:97056628-97060393	0.509917	0.0117673	5.20796	2.65396e-05	0.00126126
ENSMUST00000126445	ENSMUSG00000051000	Fam160a1	-||Retinoic acid induced 16-like protein	3:85660061-85673988	0.00538833	0.282688	-5.27811	2.72415e-05	0.00129212
ENSMUST00000204014	ENSMUSG00000029755	Dlx5	Homeobox-like domain superfamily||Homeobox domain, metazoa||Homeobox, conserved site||Helix-turn-helix motif||Homeobox domain||Distal-less-like homeobox protein, N-terminal domain	6:6880692-6882082	0.00778333	0.291747	-4.91189	2.73812e-05	0.00129751
ENSMUST00000201189	ENSMUSG00000037235	Mxd4	Myc-type, basic helix-loop-helix (bHLH) domain||Helix-loop-helix DNA-binding domain superfamily	5:34173883-34175336	0.004718	2.94093	-6.88637	2.75138e-05	0.00130192
ENSMUST00000145389	ENSMUSG00000085224	--	--	2:31633453-31640589	0	0.0573703	-7.23527	2.85581e-05	0.00134425
ENSMUST00000185626	ENSMUSG00000117042	--	--	17:13489273-13668891	0.619315	0.0200407	4.51123	2.86988e-05	0.00134895
TCONS_00076117	ENSMUSG00000118346	Tmem179b	Transmembrane protein 179B||-	19:8771062-8774467	1.0159	0	9.22993	2.89515e-05	0.00135888
ENSMUST00000236444	ENSMUSG00000024518	Rax	OAR domain||Homeobox-like domain superfamily||-||Homeobox, conserved site||Homeobox domain	18:65935284-65937815	1.88471	0.0339113	5.16101	2.90764e-05	0.00136177
ENSMUST00000231761	ENSMUSG00000116573	--	--	16:39446749-39488234	0.287873	0	7.12695	2.96179e-05	0.00138031
ENSMUST00000229553	ENSMUSG00000023025	Larp4	La-type HTH domain||RNA-binding domain superfamily||Winged helix-like DNA-binding domain superfamily||LARP4, RNA recognition motif||Winged helix DNA-binding domain superfamily||-	15:99972837-99992492	5.6489	0.251432	4.22625	2.96799e-05	0.00138166
ENSMUST00000173883	ENSMUSG00000085794	--	--	6:83702480-83703622	0.538452	0	7.17879	2.96887e-05	0.00138166
ENSMUST00000176239	ENSMUSG00000018581	Dnah11	Dynein heavy chain 3, AAA+ lid domain||Dynein heavy chain, domain-1||Dynein heavy chain, hydrolytic ATP-binding dynein motor region||Dynein heavy chain, ATP-binding dynein motor region||Dynein heavy chain AAA lid domain||Dynein heavy chain region D6 P-loop domain||Dynein heavy chain, AAA 5 extension domain||Dynein heavy chain||Dynein heavy chain, C-terminal domain||Dynein heavy chain, AAA module …	12:117903230-117915964	0.530928	0	7.26884	2.98056e-05	0.00138566
ENSMUST00000199479	ENSMUSG00000063681	Crb1	EGF-like calcium-binding domain||EGF-like domain||Growth factor receptor cysteine-rich domain superfamily||EGF-like calcium-binding, conserved site||-||Laminin G domain||Concanavalin A-like lectin/glucanase domain superfamily||EGF-like, conserved site||EGF-type aspartate/asparagine hydroxylation site	1:139198254-139202286	0.284874	0.00693033	4.97799	3.01483e-05	0.00139646
ENSMUST00000173175	ENSMUSG00000041881	Ndufa7	NADH:ubiquinone oxidoreductase subunit B14.5a||-	17:33825621-33838186	3.66	0	9.16388	3.0397e-05	0.00140667
ENSMUST00000234450	ENSMUSG00000117648	--	--	17:78199256-78200025	1.29651	0.0272893	5.05961	3.06793e-05	0.00141641
ENSMUST00000223049	ENSMUSG00000097010	--	--	12:72945826-72965931	6.15515	0.433664	3.59366	3.08206e-05	0.00142106
TCONS_00149962	ENSMUSG00000025810	Nrp1	MAM domain||Spermadhesin, CUB domain superfamily||Galactose-binding-like domain superfamily||Neuropilin, C-terminal||Neuropilin||Neuropilin-1||Coagulation factor 5/8 C-terminal domain||Concanavalin A-like lectin/glucanase domain superfamily||CUB domain	8:128499537-128544642	0.45213	0.0134033	4.6692	3.21351e-05	0.00147672
ENSMUST00000135874	ENSMUSG00000038007	Acer2	Alkaline ceramidase	4:86930691-86934822	0.296284	2.59587	-3.32529	3.24258e-05	0.00148867
ENSMUST00000161933	ENSMUSG00000022286	Grhl2	Transcription factor CP2-like||CP2 transcription factor	15:37318403-37363562	0.01927	0.62428	-5.12586	3.31489e-05	0.00151695
ENSMUST00000130827	ENSMUSG00000052248	--	--	2:45112260-45114087	0.448601	0.005157	5.27277	3.33246e-05	0.00152199
ENSMUST00000162558	ENSMUSG00000053332	--	--	1:161035163-161038537	0	0.655918	-7.35602	3.33361e-05	0.00152199
ENSMUST00000124019	ENSMUSG00000028441	1110017D15Rik	Spermatid-specific manchette-related protein 1	4:41505009-41507764	0	0.444641	-7.32376	3.34726e-05	0.00152611
ENSMUST00000234354	ENSMUSG00000045394	Epcam	Thyroglobulin type-1||Thyroglobulin type-1 superfamily||Epithelial cell adhesion molecule N-terminal domain	17:87636017-87641462	0	0.436375	-6.9833	3.3646e-05	0.00153189
ENSMUST00000162488	ENSMUSG00000036661	Dennd3	-||dDENN domain||WD40 repeat||WD40-repeat-containing domain||WD40/YVTN repeat-like-containing domain superfamily||WD40 repeat, conserved site||cDENN domain||WD40-repeat-containing domain superfamily||Tripartite DENN domain	15:73524134-73557712	0.155827	0	7.2291	3.38233e-05	0.00153926
ENSMUST00000126791	ENSMUSG00000038319	Kcnh2	PAS domain||PAS-associated, C-terminal||Cyclic nucleotide-binding-like||PAS domain superfamily||Potassium channel, voltage-dependent, ERG||Ion transport domain||Potassium channel, voltage-dependent, EAG/ELK/ERG||Cyclic nucleotide-binding domain||RmlC-like jelly roll fold||PAC motif||Voltage-dependent channel domain superfamily	5:24324490-24325789	0.612661	0.00362367	5.70767	3.40992e-05	0.00154916
ENSMUST00000175921	ENSMUSG00000093460	--	--	17:85600651-85615348	13.6611	1.57103	2.91752	3.41047e-05	0.00154916
ENSMUST00000222401	ENSMUSG00000113581	--	--	12:110275388-110278172	1.49383	0.0913447	3.76264	3.42544e-05	0.00155458
ENSMUST00000180420	ENSMUSG00000097850	--	--	1:193507238-193510174	0.482334	4.19882	-3.32676	3.50668e-05	0.00158562
ENSMUST00000181231	ENSMUSG00000097336	--	--	8:121058803-121060413	0	0.27115	-7.18709	3.5794e-05	0.00161554
ENSMUST00000182937	ENSMUSG00000097023	--	--	7:79500121-79531393	0	0.538996	-7.41203	3.59815e-05	0.00162252
ENSMUST00000123191	ENSMUSG00000034796	Cpne7	von Willebrand factor A-like domain superfamily||C2 domain||C2 domain superfamily||von Willebrand factor, type A||Copine||Copine, C2B domain	8:123126517-123127373	0.376377	0	7.0303	3.67868e-05	0.00165505
ENSMUST00000225910	ENSMUSG00000114469	--	--	19:20534527-20552330	0.0970677	0	6.96662	3.73142e-05	0.00167497
ENSMUST00000146696	ENSMUSG00000020407	Upp1	Nucleoside phosphorylase superfamily||Nucleoside phosphorylase, conserved site||Uridine phosphorylase, eukaryotic||Nucleoside phosphorylase domain	11:9133015-9136082	3.05336	0.182515	3.76697	3.77179e-05	0.00169002
ENSMUST00000131842	ENSMUSG00000027695	Pld1	Phospholipase D family||PH-like domain superfamily||Phospholipase D/Transphosphatidylase||Phox homologous domain||Phospholipase D, eukaryotic type||Pleckstrin homology domain||PX domain superfamily||Phospholipase D-like domain	3:28069514-28086686	0.635641	0.0219623	4.59006	3.77411e-05	0.00169029
ENSMUST00000126335	ENSMUSG00000029313	Aff1	Transcription factor AF4/FMR2	5:103692374-103816428	0.991507	0.0601977	3.76329	3.8453e-05	0.00171517
ENSMUST00000156477	ENSMUSG00000086552	--	--	11:95145052-95159047	0	0.159331	-7.02759	3.87798e-05	0.0017274
ENSMUST00000216096	ENSMUSG00000111470	--	--	10:92644091-92651734	0.214219	0.00261367	5.31228	3.88202e-05	0.00172843
ENSMUST00000134022	ENSMUSG00000033569	Adgrb3	GPCR, family 2, secretin-like, conserved site||Thrombospondin type-1 (TSP1) repeat||Thrombospondin type-1 (TSP1) repeat superfamily||GPCR family 2, extracellular hormone receptor domain superfamily||GPCR, family 2, extracellular hormone receptor domain||GPCR, family 2-like||GPCR, family 2, secretin-like||GAIN domain, N-terminal||GPS motif||GPCR, family 2, brain-specific angiogenesis inhibitor	1:25218035-25228827	0.513112	0.0301297	3.75932	3.93806e-05	0.00175046
ENSMUST00000181502	ENSMUSG00000097062	--	--	11:120633768-120635125	1.29911	0	8.98392	3.97055e-05	0.00176228
ENSMUST00000176310	ENSMUSG00000051367	Six1	Homeobox protein SIX1||Homeobox protein SIX1, N-terminal SD domain||Homeobox, conserved site||Homeobox domain||Homeobox-like domain superfamily	12:73040015-73042815	0.180677	3.27765	-4.328	3.99688e-05	0.00177102
ENSMUST00000149300	ENSMUSG00000090157	--	--	2:32050086-32064164	0.182401	0	6.9375	4.03334e-05	0.00178534
ENSMUST00000217648	ENSMUSG00000031963	Bmper	Uncharacterised domain, cysteine-rich||Trypsin Inhibitor-like, cysteine rich domain||VWFC domain||Serine protease inhibitor-like superfamily||von Willebrand factor, type D domain	9:23223286-23229349	1.31362	0.0767463	3.80057	4.07389e-05	0.00179925
ENSMUST00000156184	ENSMUSG00000055214	Pld5	-||Phospholipase D/Transphosphatidylase||PLD-like domain	1:176042304-176213841	0.462022	0.0149083	4.51587	4.07717e-05	0.00179955
ENSMUST00000236181	ENSMUSG00000040385	Ppp1ca	Calcineurin-like phosphoesterase domain, ApaH type||Serine-threonine protein phosphatase, N-terminal||Serine/threonine-specific protein phosphatase/bis(5-nucleosyl)-tetraphosphatase||Metallo-dependent phosphatase-like	19:4192433-4195419	23.5691	0.0321077	8.9495	4.07822e-05	0.00179955
ENSMUST00000176137	ENSMUSG00000043456	Zfp536	Zinc finger C2H2-type||Zinc finger C2H2 superfamily||-	7:37710068-37773577	1.87136	0.11062	3.75162	4.11198e-05	0.00181121
ENSMUST00000071374	ENSMUSG00000060149	--	--	17:16972910-16973770	2.49201	0.0105067	6.68071	4.15814e-05	0.00182747
ENSMUST00000225722	ENSMUSG00000021809	Nudt13	Zinc ribbon, NADH pyrophosphatase||NUDIX hydrolase-like domain superfamily||NADH pyrophosphatase-like, N-terminal||-||NUDIX hydrolase, conserved site||NUDIX hydrolase domain	14:20294714-20317575	0.005474	0.276002	-4.83022	4.23529e-05	0.00185231
TCONS_00149502	ENSMUSG00000004637	Wwox	WW domain superfamily||Short-chain dehydrogenase/reductase SDR||WW domain||NAD(P)-binding domain superfamily	8:115133017-115142652	0.263383	0	6.94952	4.26234e-05	0.00186002
ENSMUST00000141218	ENSMUSG00000019970	Sgk1	AGC-kinase, C-terminal||Protein kinase-like domain superfamily||Protein kinase, C-terminal||Serine/threonine-protein kinase, active site||PX domain superfamily||Protein kinase domain||-||Protein kinase, ATP binding site	10:21994683-21995601	2.82879	0.0618317	4.72337	4.27871e-05	0.00186469
TCONS_00084146	ENSMUSG00000000305	Cdh4	Cadherin-like||Cadherin prodomain||Catenin binding domain superfamily||-||Cadherin-like superfamily||Cadherin, cytoplasmic domain||Cadherin conserved site||Cadherin	2:179442622-179588381	1.29759	0.0772623	3.74017	4.28588e-05	0.00186535
ENSMUST00000125401	ENSMUSG00000086541	--	--	15:56689944-56694460	0	0.649255	-7.30023	4.33384e-05	0.0018829
TCONS_00159569	XLOC_056162	--	--	CHR_MG3833_MG4220_PATCH:18152374-18194683	0.142771	0	8.91902	4.36797e-05	0.00189607
ENSMUST00000206763	ENSMUSG00000108434	--	--	7:37317899-37321100	3.63781	0.367446	3.10806	4.38132e-05	0.00189935
ENSMUST00000148925	ENSMUSG00000032076	Cadm1	Immunoglobulin subtype||Immunoglobulin-like fold||Neurexin/syndecan/glycophorin C||Immunoglobulin-like domain||CD80-like, immunoglobulin C2-set||Immunoglobulin-like domain superfamily||-||Immunoglobulin subtype 2||Immunoglobulin V-set domain	9:47530352-47792583	5.02661	0.582786	2.91194	4.41598e-05	0.00191102
ENSMUST00000122990	ENSMUSG00000084946	--	--	2:71524032-71527927	0	0.411202	-7.02492	4.48683e-05	0.00193519
ENSMUST00000165302	ENSMUSG00000032318	Isl2	Zinc finger, LIM-type||Homeobox, conserved site||Homeobox domain||-||Homeobox-like domain superfamily	9:55542336-55544280	0	0.561953	-7.22287	4.68891e-05	0.00200607
TCONS_00154504	XLOC_054491	--	--	9:118326899-118347968	0.359238	0.0132213	4.24542	4.69046e-05	0.00200607
ENSMUST00000236841	ENSMUSG00000024442	Dele1	Tetratricopeptide-like helical domain superfamily||Sel1-like repeat||-	18:38258252-38262090	0.302633	3.08088	-3.45059	4.83088e-05	0.00205722
ENSMUST00000160466	ENSMUSG00000038473	Nos1ap	PH-like domain superfamily||PTB/PI domain	1:170327214-170557110	0.842793	0.0500267	3.7839	4.88234e-05	0.00207466
ENSMUST00000236823	ENSMUSG00000074852	Hpse2	Glycoside hydrolase superfamily||Glycoside hydrolase, family 79	19:43294201-43388254	0	0.676966	-7.09697	4.89931e-05	0.00208072
ENSMUST00000149133	ENSMUSG00000086029	--	--	2:105536080-105670330	0.751292	0.026726	4.23508	4.90082e-05	0.00208072
ENSMUST00000132710	ENSMUSG00000026657	Frmd4a	FERM/acyl-CoA-binding protein superfamily||FERM domain||FERM central domain||PH-like domain superfamily||FERM superfamily, second domain||Band 4.1 domain||FERM conserved site||FERM, N-terminal||FERM, C-terminal PH-like domain||Ubiquitin-like domain superfamily||-||FRMD4A/B, FERM domain C-lobe||Domain of unknown function DUF3338	2:4152863-4171425	1.58908	0.137305	3.32157	4.98975e-05	0.00211031
ENSMUST00000154350	ENSMUSG00000030271	Ogg1	8-oxoguanine DNA glycosylase, N-terminal||DNA glycosylase||8-oxoguanine DNA-glycosylase||Helix-turn-helix, base-excision DNA repair, C-terminal||HhH-GPD domain||-	6:113327008-113329330	0	0.361591	-6.89177	5.16567e-05	0.00217169
ENSMUST00000143787	ENSMUSG00000051295	--	--	1:185429357-185441819	0.666764	0.0166633	5.09126	5.21975e-05	0.00218791
ENSMUST00000160938	ENSMUSG00000090002	--	--	15:57708114-57708927	0.946333	0.014157	5.32209	5.24498e-05	0.00219662
ENSMUST00000203855	ENSMUSG00000108010	--	--	6:88188397-88190681	0.0133933	0.653085	-4.57253	5.25813e-05	0.00220026
ENSMUST00000212688	ENSMUSG00000054400	Cklf	Marvel domain||-	8:104258235-104261286	0	0.895528	-10.3121	5.26053e-05	0.00220033
ENSMUST00000131713	ENSMUSG00000014504	Srp19	Signal recognition particle, SRP19 subunit||Signal recognition particle, subunit SRP19-like superfamily||-	18:34331123-34336521	0.001315	0.57691	-5.01861	5.3035e-05	0.00221452
ENSMUST00000223171	ENSMUSG00000113252	--	--	13:44010592-44018522	1.88111	0.126658	3.66903	5.34882e-05	0.00222689
ENSMUST00000126591	ENSMUSG00000086807	--	--	X:139347491-139357738	0	0.355764	-7.00529	5.3952e-05	0.00224147
ENSMUST00000159319	ENSMUSG00000071424	Grid2	-||Ionotropic glutamate receptor||Ionotropic glutamate receptor, L-glutamate and glycine-binding domain||Periplasmic binding protein-like I||Ionotropic glutamate receptor, metazoa||Receptor, ligand binding region	6:63255876-63314071	0.693766	0.048112	3.55893	5.45495e-05	0.00226249
ENSMUST00000126948	ENSMUSG00000086029	--	--	2:105536939-105670280	0.540251	0	7.18075	5.47836e-05	0.00227029
TCONS_00068087	ENSMUSG00000054640	Slc8a1	Na-Ca exchanger/integrin-beta4||Sodium/calcium exchanger membrane region||Sodium/calcium exchanger domain, C-terminal extension||Sodium/calcium exchanger protein||Sodium/calcium exchanger, isoform 1||CalX-like domain superfamily||DnaJ domain	17:81603354-81625321	3.80247	0.516184	2.68318	5.48605e-05	0.00227252
ENSMUST00000203692	ENSMUSG00000096225	Lhx8	Zinc finger, LIM-type||-||Homeobox domain||Homeobox, conserved site||Homeobox-like domain superfamily	3:154316743-154324883	0	0.317147	-6.90466	5.50797e-05	0.00227816
ENSMUST00000154794	ENSMUSG00000027996	Sfrp2	Frizzled/secreted frizzled-related protein||Frizzled domain||Netrin module, non-TIMP type||Netrin domain||Secreted frizzled-related protein 2||SFRP2, cysteine-rich domain||Frizzled cysteine-rich domain superfamily||Tissue inhibitor of metalloproteinases-like, OB-fold	3:83766853-83772149	7.34549	0.432777	3.82553	5.59929e-05	0.00230781
ENSMUST00000131176	ENSMUSG00000087150	--	--	6:128992952-129008040	0.393756	2.97268	-3.11356	5.62661e-05	0.00231617
ENSMUST00000201775	ENSMUSG00000106874	--	--	6:18845910-18846763	1.37523	0	8.75836	5.71008e-05	0.00234662
ENSMUST00000145420	ENSMUSG00000085782	--	--	6:83169804-83172554	0.43404	0	8.07197	5.72269e-05	0.00234887
ENSMUST00000200070	ENSMUSG00000105753	--	--	3:105502907-105504846	0.469177	0.0214197	4.1755	5.78251e-05	0.00236654
ENSMUST00000216985	ENSMUSG00000019982	Myb	Myb domain||Transcription regulator Wos2-domain||SANT/Myb domain||Myb-like transcription factor||C-myb, C-terminal||Homeobox-like domain superfamily	10:21143529-21146761	2.53906	0.251567	3.1255	5.8039e-05	0.00237333
ENSMUST00000166392	ENSMUSG00000039059	Hrh3	Histamine H3 receptor, 7TM||G protein-coupled receptor, rhodopsin-like||Histamine H3 receptor||GPCR, rhodopsin-like, 7TM||-	2:180100984-180103335	0	0.220612	-6.82875	5.92157e-05	0.00241345
ENSMUST00000152385	ENSMUSG00000030064	Frmd4b	FERM, C-terminal PH-like domain||FERM, N-terminal||FERM conserved site||Ubiquitin-like domain superfamily||FRMD4A/B, FERM domain C-lobe||Domain of unknown function DUF3338||FERM/acyl-CoA-binding protein superfamily||FERM superfamily, second domain||PH-like domain superfamily||Band 4.1 domain||FERM domain||FERM central domain	6:97323658-97396736	0.36899	0	6.96229	5.94611e-05	0.00242145
ENSMUST00000136125	ENSMUSG00000027940	Tpm3	Tropomyosin||-	3:90090059-90098783	0.584685	0	7.02235	6.14446e-05	0.00248888
ENSMUST00000154971	ENSMUSG00000030309	Caprin2	Caprin||Caprin-1 dimerization domain||Cytoplasmic activation/proliferation-associated protein-1 C term||C1q domain||Tumour necrosis factor-like domain superfamily	6:148847610-148860588	0.910562	0.0400203	3.9085	6.22958e-05	0.00251408
ENSMUST00000203704	ENSMUSG00000107622	--	--	6:89269511-89285725	0.142525	0	6.85997	6.2482e-05	0.00252057
ENSMUST00000138905	ENSMUSG00000074623	Gm826	-	2:160311744-160334162	0.514873	0	7.15363	6.26758e-05	0.00252735
ENSMUST00000173919	ENSMUSG00000033726	Emx1	Homeobox domain||Homeobox, conserved site||Homeobox-like domain superfamily||Homeobox domain, metazoa	6:85193519-85204462	0	0.251861	-7.29541	6.28906e-05	0.00253498
ENSMUST00000146625	ENSMUSG00000063049	Ing2	Zinc finger, PHD-finger||Zinc finger, PHD-type||Inhibitor of growth protein, N-terminal histone-binding||Zinc finger, FYVE/PHD-type||Zinc finger, RING/FYVE/PHD-type||Zinc finger, PHD-type, conserved site||Inhibitor of growth protein 2||ING2, PHD domain||ING family	8:47667178-47673689	0.708059	0.00677967	5.70168	6.29858e-05	0.00253778
ENSMUST00000160707	ENSMUSG00000042453	Reln	Reelin||Reeler domain||-||EGF-like, conserved site||Tenascin, EGF-like domain||EGF-like domain||Galactose-binding-like domain superfamily||Sialidase superfamily	5:22224874-22344690	1.02388	0.084755	3.38267	6.31693e-05	0.00254414
ENSMUST00000140972	ENSMUSG00000004952	Rasa4	Ras GTPase-activating domain||Pleckstrin homology domain||-||Ras GTPase-activating protein, conserved site||RASA4, PH domain||C2 domain||Ras GTPase-activating protein||Zinc finger, Btk motif||C2 domain superfamily||PH-like domain superfamily||Rho GTPase activation protein	5:136084089-136107511	1.45044	0.027111	5.43268	6.50255e-05	0.00261054
ENSMUST00000180685	ENSMUSG00000097572	--	--	9:122306130-122310928	0	0.0625083	-6.83321	6.50698e-05	0.0026111
ENSMUST00000164226	ENSMUSG00000036602	Alx1	Homeobox domain||Homeobox, conserved site||-||ALX homeobox protein 1||Homeobox-like domain superfamily||OAR domain	10:103008151-103022574	0.00408967	0.247187	-5.64855	6.58111e-05	0.00263586
ENSMUST00000205162	ENSMUSG00000043541	Casc1	Cancer susceptibility candidate 1, N-terminal||Cancer susceptibility candidate protein 1	6:145204274-145210909	0.22045	0	8.64761	6.67269e-05	0.00266675
ENSMUST00000134583	ENSMUSG00000054580	Pla2r1	C-type lectin, conserved site||Ricin B, lectin domain||Fibronectin type II domain superfamily||C-type lectin-like/link domain superfamily||C-type lectin fold||C-type lectin-like||Ricin B-like lectins||Fibronectin type II domain	2:60451992-60455254	0	0.37916	-6.96961	6.7199e-05	0.00267803
ENSMUST00000151555	ENSMUSG00000036553	Sh3tc1	SH3 domain||-||Tetratricopeptide-like helical domain superfamily||Tetratricopeptide repeat||SH3-like domain superfamily	5:35697185-35719238	0.457767	0.0122177	4.73285	6.7933e-05	0.00269641
ENSMUST00000127914	ENSMUSG00000019312	Grb7	APBB1IP, PH domain||BPS (Between PH and SH2) domain||Pleckstrin homology domain||SH2 domain||Ubiquitin-like domain superfamily||Growth factor receptor-bound protein 7||Ras-associating (RA) domain||SH2 domain superfamily||GRB/APBB1IP||PH-like domain superfamily	11:98447048-98455373	0.0550713	2.28226	-5.46259	6.88802e-05	0.00272742
ENSMUST00000145496	ENSMUSG00000033066	Gas7	WW domain||FCH domain||WW domain superfamily||AH/BAR domain superfamily||GAS7, F-BAR domain||F-BAR domain	11:67586500-67605419	0.589461	0.0388253	3.64878	6.90463e-05	0.00273291
ENSMUST00000187666	ENSMUSG00000100826	--	--	7:59770277-59862868	0.212084	0.00466233	4.35146	7.08416e-05	0.00279389
ENSMUST00000197866	ENSMUSG00000028176	Lrrc7	Leucine-rich repeat, typical subtype||Leucine-rich repeat domain superfamily||PDZ domain||Leucine-rich repeat||PDZ superfamily	3:158411139-158561345	0.645952	0.0292403	4.19293	7.12778e-05	0.00280885
ENSMUST00000206954	ENSMUSG00000108481	--	--	7:129667405-129693128	0.594453	0	7.00766	7.19272e-05	0.00283105
ENSMUST00000161672	ENSMUSG00000014782	Plekhg4	-||PH-like domain superfamily||Dbl homology (DH) domain||Dbl homology (DH) domain superfamily||Pleckstrin homology domain	8:105380494-105382855	0	0.247129	-7.60692	7.30873e-05	0.00286985
ENSMUST00000196176	ENSMUSG00000032482	Cspg5	CSPG5, sulphate attachment domain||Neural chondroitin sulphate proteoglycan cytoplasmic	9:110245483-110247605	0.878639	0.0612053	3.54123	7.41674e-05	0.00290187
ENSMUST00000131525	ENSMUSG00000040624	Plekhg1	-||PH-like domain superfamily||Dbl homology (DH) domain superfamily||Dbl homology (DH) domain||Pleckstrin homology domain	10:3903582-3919362	4.41641	0.332226	3.44454	7.4481e-05	0.00291184
ENSMUST00000181396	ENSMUSG00000097156	--	--	3:88214495-88226046	0	0.400899	-7.15074	7.47618e-05	0.0029205
ENSMUST00000232851	ENSMUSG00000024049	Myom1	Immunoglobulin I-set||Fibronectin type III superfamily||Immunoglobulin-like domain||Immunoglobulin-like fold||Immunoglobulin subtype||Immunoglobulin-like domain superfamily||-||Immunoglobulin subtype 2||Fibronectin type III	17:71019591-71083727	0.357263	0.00233167	6.22471	7.53881e-05	0.00294148
ENSMUST00000219152	ENSMUSG00000055862	Izumo4	Izumo sperm-egg fusion protein||-	10:80703059-80704357	0.584529	0	6.96795	7.56435e-05	0.00294911
ENSMUST00000142932	ENSMUSG00000027737	Slc7a11	L-type amino acid transporter||Amino acid/polyamine transporter I	3:50415970-50443614	1.07054	0.0745477	3.56479	7.57742e-05	0.00295187
ENSMUST00000196987	ENSMUSG00000105265	--	--	3:34589952-34675994	1.1158	0.018366	5.33829	7.69028e-05	0.00299163
ENSMUST00000155823	ENSMUSG00000003279	Dlgap1	SAPAP family||Disks large-associated protein 1	17:69969368-70081019	0.367211	0.0268457	3.5232	7.71154e-05	0.00299821
ENSMUST00000138543	ENSMUSG00000037855	Zfp365	-	10:67896694-67912435	1.56561	0.116048	3.50325	7.75652e-05	0.00300977
ENSMUST00000193878	ENSMUSG00000053716	Dusp7	Rhodanese-like domain superfamily||Dual specificity protein phosphatase domain||Mitogen-activated protein (MAP) kinase phosphatase||Rhodanese-like domain||Tyrosine specific protein phosphatases domain||Protein-tyrosine phosphatase-like||Dual specificity phosphatase, catalytic domain	9:106374619-106375721	0	0.795508	-8.62689	7.76038e-05	0.00301009
ENSMUST00000164755	ENSMUSG00000090534	--	--	14:118236232-118238759	0.034843	0.55132	-3.84073	7.94123e-05	0.00306339
ENSMUST00000133680	ENSMUSG00000047824	Pygo2	Zinc finger, PHD-finger||Zinc finger, PHD-type||Zinc finger, FYVE/PHD-type||Zinc finger, RING/FYVE/PHD-type||Zinc finger, PHD-type, conserved site	3:89430740-89432682	0	0.594633	-6.81927	8.02682e-05	0.00308676
TCONS_00063529	ENSMUSG00000024044	Epb41l3	PH-like domain superfamily||Band 4.1 domain||FERM central domain||Ubiquitin-like domain superfamily||-||FERM, C-terminal PH-like domain||FERM conserved site||FERM superfamily, second domain||FERM domain||Band 4.1-like protein 3||Band 4.1, C-terminal||FERM/acyl-CoA-binding protein superfamily||Ezrin/radixin/moesin-like||FERM adjacent (FA)||SAB domain||FERM, N-terminal	17:69075752-69091419	0.471362	0.0160817	4.30324	8.11759e-05	0.00311197
ENSMUST00000126179	ENSMUSG00000033721	Vav3	Smooth muscle protein/calponin||Calponin homology domain||SH2 domain superfamily||SH3-like domain superfamily||Calmodulin-regulated spectrin-associated protein, CH domain||SH2 domain||SH3 domain||Dbl homology (DH) domain superfamily||Dbl homology (DH) domain||Protein kinase C-like, phorbol ester/diacylglycerol-binding domain||VAV3, SH2 domain||Vav, PH domain||PH-like domain superfamily||VAV3 prot…	3:109340683-109563541	1.69662	0.0642063	4.45509	8.18444e-05	0.00313031
ENSMUST00000226028	ENSMUSG00000025006	Sorbs1	SH3-like domain superfamily||c-Cbl associated protein, SH3 domain 2||SoHo domain||c-Cbl associated protein, SH3 domain 1||c-Cbl associated protein, SH3 domain||-||SH3 domain	19:40334032-40340594	1.722	0.164532	3.17877	8.2016e-05	0.00313566
ENSMUST00000234635	ENSMUSG00000041429	Nthl1	Endonuclease III-like protein 1||HhH-GPD domain||Helix-turn-helix, base-excision DNA repair, C-terminal||Endonuclease III-like, conserved site-2||Helix-hairpin-helix motif||DNA glycosylase||Endonuclease III-like, iron-sulphur cluster loop motif	17:24632719-24638779	0	1.02992	-8.79266	8.22984e-05	0.00314524
ENSMUST00000182592	ENSMUSG00000094002	--	--	12:27134080-27160633	0.00866633	0.110157	-3.77108	8.25019e-05	0.00315058
ENSMUST00000210418	ENSMUSG00000109732	--	--	8:77331970-77336922	0.338543	0	6.81453	8.34198e-05	0.00318071
TCONS_00072339	ENSMUSG00000060534	Dcc	Immunoglobulin-like fold||Immunoglobulin subtype||Immunoglobulin-like domain||Fibronectin type III superfamily||Immunoglobulin I-set||Neogenin, C-terminal||Fibronectin type III||Immunoglobulin subtype 2||Immunoglobulin-like domain superfamily||Netrin receptor DCC	18:72219927-72239250	1.64626	0.188058	2.94473	8.3687e-05	0.00318844
TCONS_00026339	XLOC_009484	--	--	11:86811494-86819893	2.01404	0.217635	2.98483	8.37265e-05	0.00318871
ENSMUST00000221079	ENSMUSG00000060487	Samd5	Sterile alpha motif/pointed domain superfamily||Sterile alpha motif domain	10:9628672-9630941	1.80521	0.0934013	3.7842	8.68804e-05	0.00329232
ENSMUST00000132838	ENSMUSG00000034224	Slc38a8	Amino acid transporter, transmembrane domain	8:119485521-119496987	0.312553	0	6.87472	8.7266e-05	0.00330297
ENSMUST00000154224	ENSMUSG00000028909	Ptpru	Concanavalin A-like lectin/glucanase domain superfamily||Immunoglobulin-like domain superfamily||Fibronectin type III||Protein-tyrosine phosphatase, catalytic||PTP type protein phosphatase||Protein-tyrosine phosphatase-like||Fibronectin type III superfamily||MAM domain||Tyrosine specific protein phosphatases domain||Protein-tyrosine phosphatase, active site||Immunoglobulin-like fold||Immunoglobul…	4:131793599-131798370	6.4362	0.581778	3.2443	8.72953e-05	0.00330297
ENSMUST00000100291	ENSMUSG00000075463	--	--	14:122913030-122927690	0.544074	0	8.6881	8.8742e-05	0.00335258
ENSMUST00000153920	ENSMUSG00000000538	Tom1l2	GAT domain||Target of Myb protein 1||VHS domain||ENTH/VHS||GAT domain superfamily||Target of Myb1-like 2	11:60226715-60239176	1.23676	0.0179813	5.71099	8.93222e-05	0.00336916
ENSMUST00000186009	ENSMUSG00000066442	Mthfs	NagB/RpiA transferase-like||5-formyltetrahydrofolate cyclo-ligase||5-formyltetrahydrofolate cyclo-ligase-like domain superfamily||-	9:89211404-89377713	0.765309	0.0586607	3.47354	8.98383e-05	0.00338299
ENSMUST00000219726	ENSMUSG00000112117	--	--	10:92083887-92164666	4.76148	0.42785	3.2404	9.06442e-05	0.00340252
ENSMUST00000133478	ENSMUSG00000039578	Ccser1	-||Serine-rich coiled-coil domain-containing protein||Serine-rich coiled-coil domain-containing protein 1	6:61180537-61312977	0.0115703	0.275923	-4.43935	9.08242e-05	0.00340648
ENSMUST00000146949	ENSMUSG00000086012	--	--	12:44959647-44970878	1.94238	0.12534	3.51882	9.10962e-05	0.00341408
ENSMUST00000182125	ENSMUSG00000097023	--	--	7:79527850-79532044	0	0.452405	-7.88643	9.17457e-05	0.00343582
ENSMUST00000153239	ENSMUSG00000079671	--	--	1:9601018-9631175	0.468894	0	6.90507	9.22345e-05	0.00345151
ENSMUST00000134206	ENSMUSG00000086385	--	--	4:100119621-100120841	10.0522	1.0379	3.05655	9.43582e-05	0.00351632
ENSMUST00000216909	ENSMUSG00000019996	Map7	Microtubule-associated protein 7 family||Microtubule-associated protein 7	10:20170780-20172679	1.85173	0.171069	3.20636	9.46619e-05	0.00352631
ENSMUST00000182701	ENSMUSG00000050334	--	--	13:83732566-83735521	0.299924	2.6812	-3.3588	9.51438e-05	0.00354292
ENSMUST00000236516	ENSMUSG00000117900	--	--	19:44225796-44246570	0.132752	0	7.04616	9.58293e-05	0.00356442
ENSMUST00000201114	ENSMUSG00000096795	Zfp433	KRAB domain superfamily||Zinc finger C2H2 superfamily||Krueppel-associated box||Zinc finger C2H2-type	10:81721483-81726686	0.295108	2.65641	-3.29414	9.66286e-05	0.0035847
TCONS_00146468	XLOC_051668	--	--	8:5217698-5219448	0.114047	3.2568	-4.81942	9.81466e-05	0.00363419
ENSMUST00000161157	ENSMUSG00000024677	Ms4a6b	-||Membrane-spanning 4-domains subfamily A||CD20-like family	19:11518566-11531254	0.650164	0.0260407	4.35676	9.95944e-05	0.00368256
ENSMUST00000148875	ENSMUSG00000045160	Bola3	BolA protein||BolA-like superfamily	6:83353313-83359247	0.681707	0.016181	4.97371	9.99056e-05	0.00369101
ENSMUST00000150133	ENSMUSG00000041891	Lman1	Protein ERGIC-53||Concanavalin A-like lectin/glucanase domain superfamily||Legume-like lectin	18:65993128-66019778	0.418495	0.000354	5.36291	0.000101039	0.00373011
ENSMUST00000176807	ENSMUSG00000093436	--	--	1:42694925-42744791	0	0.190978	-6.96709	0.000103292	0.00379908
ENSMUST00000128107	ENSMUSG00000044468	Tent5c	Terminal nucleotidyltransferase	3:100451628-100489198	0.520727	0	6.68125	0.000103376	0.00380072
ENSMUST00000139809	ENSMUSG00000044350	Lacc1	Multi-copper polyphenol oxidoreductase||Multi-copper polyphenol oxidoreductase superfamily||Cytotoxic necrotizing factor-like, catalytic||-	14:77032340-77036904	3.04292	0.313759	3.0698	0.000103465	0.00380258
ENSMUST00000161342	ENSMUSG00000041957	Pkp2	Armadillo-type fold||Armadillo-like helical||Plakophilin/Delta catenin||Armadillo	16:16213318-16248489	2.11856	0.189117	3.27303	0.000103654	0.00380813
ENSMUST00000226649	ENSMUSG00000022360	Atad2	AAA+ ATPase domain||P-loop containing nucleoside triphosphate hydrolase||ATPase, AAA-type, core||ATPase, AAA-type, conserved site||Bromodomain||AAA ATPase, AAA+ lid domain||ATPase family AAA domain-containing protein 2||Bromodomain-like superfamily	15:58094044-58098776	2.68522	0.0555863	5.26219	0.000103772	0.00380962
ENSMUST00000222593	ENSMUSG00000051166	Eml5	WD40-repeat-containing domain superfamily||Anaphase-promoting complex subunit 4, WD40 domain||WD40 repeat||WD40-repeat-containing domain||WD40 repeat, conserved site||WD40/YVTN repeat-like-containing domain superfamily||Quinoprotein alcohol dehydrogenase-like superfamily||-||HELP	12:98798297-98799986	7.20194	0.907617	2.7837	0.000103878	0.00381211
ENSMUST00000193838	ENSMUSG00000027737	Slc7a11	L-type amino acid transporter||Amino acid/polyamine transporter I	3:50440929-50443605	2.80605	0.257444	3.24511	0.000104253	0.00382161
ENSMUST00000220715	ENSMUSG00000021143	Pacs2	Phosphofurin acidic cluster sorting protein 1||-	12:113062205-113074386	3.5851	0.417962	2.89905	0.000105932	0.00387451
ENSMUST00000201927	ENSMUSG00000029447	Cct6a	Chaperonin Cpn60/TCP-1 family||GroEL-like apical domain superfamily||Chaperone tailless complex polypeptide 1 (TCP-1)||GroEL-like equatorial domain superfamily||TCP-1-like chaperonin intermediate domain superfamily||Chaperonin TCP-1, conserved site||T-complex protein 1, zeta subunit	5:129844970-129845982	43.1104	0.116952	7.96841	0.00010825	0.00394324
ENSMUST00000098868	ENSMUSG00000074415	--	--	9:41580741-41592827	0.25659	0	8.47782	0.000108404	0.00394595
TCONS_00090965	ENSMUSG00000047213	Ythdf3	YTH domain	3:16183485-16216855	0	0.229251	-8.40651	0.00010965	0.00398102
ENSMUST00000154569	ENSMUSG00000052560	Cpne8	-||C2 domain||C2 domain superfamily||von Willebrand factor, type A||von Willebrand factor A-like domain superfamily||Copine, C2B domain||Copine	15:90648233-90679376	1.47948	0.0786323	3.80875	0.000109928	0.00398964
ENSMUST00000192508	ENSMUSG00000028005	Gucy1b1	H-NOX domain superfamily||NO signalling/Golgi transport ligand-binding domain superfamily||Haem NO binding associated||Adenylyl cyclase class-3/4/guanylyl cyclase||Nucleotide cyclase||Adenylyl cyclase class-4/guanylyl cyclase, conserved site||Heme NO-binding	3:82034311-82035322	0.526462	0.005447	4.74931	0.000110116	0.0039921
ENSMUST00000132994	ENSMUSG00000035694	Caps2	EF-hand domain||EF-Hand 1, calcium-binding site||EF-hand domain pair	10:112172540-112215682	0.138111	0	7.11218	0.000112426	0.00406387
ENSMUST00000212157	ENSMUSG00000025195	Dnmbp	Dynamin-binding protein, first N-terminal SH3 domain||SH3 domain||Dbl homology (DH) domain superfamily||Dbl homology (DH) domain||Dynamin-binding protein, third N-terminal SH3 domain||AH/BAR domain superfamily||Dynamin-binding protein, second N-terminal SH3 domain||Guanine-nucleotide dissociation stimulator, CDC24, conserved site||SH3-like domain superfamily||Dynamin-binding protein||BAR domain||…	19:43925012-43940172	1.70891	0.079586	4.13669	0.000113529	0.00409775
ENSMUST00000208965	ENSMUSG00000045813	--	--	7:62094506-62209479	0.320435	0	8.6527	0.000113672	0.00410036
ENSMUST00000237755	ENSMUSG00000083282	Ctsf	Cathepsin propeptide inhibitor domain (I29)||-||Papain-like cysteine endopeptidase||Cysteine peptidase, histidine active site||Peptidase C1A, papain C-terminal||Cysteine peptidase, cysteine active site||Papain-like cysteine peptidase superfamily	19:4855162-4857536	0.857135	0.0420903	4.03695	0.000113684	0.00410036
ENSMUST00000147329	ENSMUSG00000020541	Tom1l1	GAT domain superfamily||ENTH/VHS||GAT domain||TOM1-like protein 1||VHS domain||Target of Myb protein 1	11:90657072-90663312	1.98191	0.19348	3.1313	0.000113795	0.00410285
ENSMUST00000136627	ENSMUSG00000028943	Espn	Ankyrin repeat||Ankyrin repeat-containing domain superfamily||Espin||Ankyrin repeat-containing domain||WH2 domain	4:152121132-152131841	0	0.458462	-7.621	0.000114747	0.00412815
ENSMUST00000153030	ENSMUSG00000087265	--	--	11:100291671-100293711	0.346794	0	6.71116	0.000116185	0.00417077
ENSMUST00000219390	ENSMUSG00000019978	Epb41l2	FERM central domain||Band 4.1 domain||PH-like domain superfamily||-||Ubiquitin-like domain superfamily||FERM conserved site||FERM, C-terminal PH-like domain||FERM domain||FERM superfamily, second domain||FERM/acyl-CoA-binding protein superfamily||Band 4.1, C-terminal||Band 4.1-like protein 2||FERM adjacent (FA)||Ezrin/radixin/moesin-like||FERM, N-terminal||SAB domain	10:25484281-25489446	7.2251	0.67475	3.18557	0.00011742	0.00420437
ENSMUST00000203406	ENSMUSG00000064080	Fbln2	EGF-like calcium-binding domain||EGF-like domain||Growth factor receptor cysteine-rich domain superfamily||Anaphylatoxin/fibulin||EGF-like calcium-binding, conserved site||EGF-like, conserved site||-||Complement Clr-like EGF domain||EGF-type aspartate/asparagine hydroxylation site||Fibulin-2	6:91212827-91214226	0	0.323236	-6.76954	0.000119039	0.0042562
ENSMUST00000232864	ENSMUSG00000024076	Vit	LCCL domain||von Willebrand factor, type A||LCCL domain superfamily||von Willebrand factor A-like domain superfamily	17:78573945-78577571	1.8247	0.055258	4.42439	0.000119152	0.00425712
ENSMUST00000180455	ENSMUSG00000097299	--	--	3:96402381-96402948	0	0.918019	-6.86331	0.000119435	0.00426417
TCONS_00076553	ENSMUSG00000036192	Rorb	Nuclear hormone receptor||Nuclear receptor ROR||Zinc finger, nuclear hormone receptor-type||Nuclear hormone receptor, ligand-binding domain||Nuclear hormone receptor-like domain superfamily||Zinc finger, NHR/GATA-type	19:19072506-19111171	2.06848	0	13.2479	0.000120615	0.00429698
ENSMUST00000206236	ENSMUSG00000053025	Sv2b	-||Synaptic vesicle protein SV2||Sugar transporter, conserved site||Pentapeptide repeat||Major facilitator superfamily||Major facilitator, sugar transporter-like||MFS transporter superfamily||Major facilitator superfamily domain	7:75203782-75308309	0.182647	0.00581167	4.5541	0.000122747	0.00436662
ENSMUST00000159650	ENSMUSG00000002791	--	--	17:32076083-32091423	0.572051	0.036559	3.74951	0.000123037	0.00437222
ENSMUST00000191191	ENSMUSG00000100826	--	--	7:59666434-59678601	0.212725	0.0101163	4.11872	0.000124351	0.00441416
ENSMUST00000132378	ENSMUSG00000087165	--	--	11:57795519-57801414	0.542777	0	7.00599	0.000125724	0.00445248
ENSMUST00000215120	ENSMUSG00000099722	--	--	9:103919393-103960323	0.189331	0	6.82042	0.000125837	0.00445248
TCONS_00072338	ENSMUSG00000060534	Dcc	Immunoglobulin-like fold||Immunoglobulin subtype||Immunoglobulin-like domain||Fibronectin type III superfamily||Immunoglobulin I-set||Neogenin, C-terminal||Fibronectin type III||Immunoglobulin subtype 2||Immunoglobulin-like domain superfamily||Netrin receptor DCC	18:72209853-72239250	2.07208	0.28037	2.68888	0.000126109	0.00446011
ENSMUST00000186326	ENSMUSG00000078700	--	--	11:96944312-96963895	0	0.232163	-6.81038	0.000126143	0.00446011
ENSMUST00000138980	ENSMUSG00000035653	Lrfn5	Immunoglobulin-like domain||Fibronectin type III superfamily||Immunoglobulin I-set||Leucine-rich repeat, typical subtype||Immunoglobulin subtype||Immunoglobulin-like fold||Leucine-rich repeat and fibronectin type-III domain-containing protein 5||Fibronectin type III||Leucine-rich repeat domain superfamily||Immunoglobulin subtype 2||Immunoglobulin-like domain superfamily||BspA type Leucine rich re…	12:61523167-61671824	0.186327	0.005217	4.78141	0.00012733	0.00449725
ENSMUST00000132535	ENSMUSG00000030309	Caprin2	Caprin||Caprin-1 dimerization domain||Cytoplasmic activation/proliferation-associated protein-1 C term||C1q domain||Tumour necrosis factor-like domain superfamily	6:148844039-148849184	1.97118	0.180277	3.22747	0.000127763	0.00451096
ENSMUST00000130573	ENSMUSG00000034762	Glis1	Zinc finger C2H2 superfamily||Zinc finger C2H2-type||Zinc finger protein GLIS1	4:107434591-107436036	0.484989	0	6.75	0.000128022	0.00451684
ENSMUST00000174135	ENSMUSG00000015002	Efr3a	Armadillo-type fold||-	15:65787034-65791351	0	0.480664	-8.37272	0.000128885	0.00454405
ENSMUST00000148712	ENSMUSG00000042846	Lrrtm3	Leucine-rich repeat, typical subtype||Leucine-rich repeat domain superfamily||Leucine-rich repeat N-terminal domain||Leucine-rich repeat	10:64087496-64090247	0.408102	0.0190787	4.02331	0.000129211	0.00455322
ENSMUST00000223242	ENSMUSG00000046159	Chrm3	G protein-coupled receptor, rhodopsin-like||GPCR, rhodopsin-like, 7TM||Muscarinic acetylcholine receptor M3||Muscarinic acetylcholine receptor family	13:10120484-10360847	0.235561	0.007562	4.56335	0.000129408	0.0045576
ENSMUST00000159768	ENSMUSG00000042453	Reln	Reelin||Reeler domain||-||EGF-like, conserved site||Tenascin, EGF-like domain||EGF-like domain||Galactose-binding-like domain superfamily||Sialidase superfamily	5:21898724-21932719	0.583536	0.0324937	3.74944	0.000132335	0.00464251
ENSMUST00000139056	ENSMUSG00000073478	--	--	1:191224454-191225835	0	0.926605	-8.33537	0.000132384	0.00464254
ENSMUST00000227739	ENSMUSG00000115200	--	--	15:55923402-55960906	0.0722547	0	6.68411	0.00013264	0.00464922
ENSMUST00000123944	ENSMUSG00000086496	--	--	2:158598173-158610723	0.0218673	0.229925	-3.54068	0.000133577	0.00467702
ENSMUST00000166147	ENSMUSG00000019990	Pde7b	3'5'-cyclic nucleotide phosphodiesterase||3'5'-cyclic nucleotide phosphodiesterase, catalytic domain||3'5'-cyclic nucleotide phosphodiesterase, conserved site||3'5'-cyclic nucleotide phosphodiesterase, catalytic domain superfamily||-||HD/PDEase domain	10:20616813-20725032	1.12077	0.0867043	3.40399	0.000134533	0.00470387
ENSMUST00000132609	ENSMUSG00000087289	--	--	4:107787849-107789921	0.116016	0	6.61775	0.000135722	0.00473942
ENSMUST00000215085	ENSMUSG00000110874	--	--	10:45837880-45852283	0.0323217	0.886302	-4.81633	0.000136347	0.00475787
ENSMUST00000161419	ENSMUSG00000043850	Clrn1	Clarin	3:58846363-58865797	0.260347	0	6.72102	0.000136548	0.0047632
ENSMUST00000141708	ENSMUSG00000017417	Plxdc1	Plexin domain-containing protein||Plexin domain-containing protein 1||Plexin repeat	11:97936843-97986433	0.225133	0.00710833	4.2523	0.000138966	0.004839
ENSMUST00000217963	ENSMUSG00000112303	--	--	10:9596472-9599423	0.192429	0	6.88716	0.000139507	0.00485444
ENSMUST00000221592	ENSMUSG00000113629	--	--	12:15842758-15850625	0.277137	0	6.85756	0.000142304	0.00493609
TCONS_00108556	ENSMUSG00000040118	Cacna2d1	von Willebrand factor A-like domain superfamily||von Willebrand factor, type A||VWA N-terminal||-||Voltage-dependent calcium channel, alpha-2/delta subunit, conserved region	5:15939901-15964516	2.05363	0.297734	2.58642	0.000144668	0.00500931
ENSMUST00000215812	ENSMUSG00000019996	Map7	Microtubule-associated protein 7 family||Microtubule-associated protein 7	10:20261765-20269398	2.92609	0.264122	3.2356	0.000145504	0.00502768
ENSMUST00000185272	ENSMUSG00000100826	--	--	7:59692438-59696211	0.67271	0.018755	4.6009	0.000145667	0.00503156
ENSMUST00000134235	ENSMUSG00000034796	Cpne7	von Willebrand factor A-like domain superfamily||C2 domain||C2 domain superfamily||von Willebrand factor, type A||Copine||Copine, C2B domain	8:123117374-123135180	2.41343	0.235421	3.13868	0.000147483	0.00508008
ENSMUST00000228827	ENSMUSG00000022240	Ctnnd2	Armadillo-type fold||Armadillo-like helical||Plakophilin/Delta catenin||Armadillo||-	15:31026396-31028409	7.09284	0.84012	2.87941	0.000149578	0.0051358
ENSMUST00000131751	ENSMUSG00000007097	Atp1a2	P-type ATPase, phosphorylation site||Cation-transporting P-type ATPase, N-terminal||Cation-transporting P-type ATPase, C-terminal||HAD superfamily||P-type ATPase, A domain superfamily||P-type ATPase, transmembrane domain superfamily||P-type ATPase, cytoplasmic domain N||P-type ATPase||HAD-like superfamily||P-type ATPase subfamily IIC, subunit alpha	1:172274543-172298064	0.0117693	0.273963	-4.66407	0.000151853	0.00520096
ENSMUST00000130332	ENSMUSG00000049148	Plcxd3	PLC-like phosphodiesterase, TIM beta/alpha-barrel domain superfamily||Phosphatidylinositol-specific phospholipase C, X domain	15:4375491-4520414	0.244119	0.0174707	3.51532	0.000153854	0.00526096
ENSMUST00000228613	ENSMUSG00000115424	--	--	14:104445076-104459336	0.106352	0.00225767	4.5138	0.000154428	0.00527876
ENSMUST00000224821	ENSMUSG00000021728	Emb	Immunoglobulin-like fold||Immunoglobulin subtype||Immunoglobulin-like domain superfamily||Immunoglobulin I-set||-||Immunoglobulin-like domain	13:117220738-117230117	0	0.731109	-8.4633	0.000155069	0.00529517
ENSMUST00000191898	ENSMUSG00000104411	--	--	3:17328694-17334425	1.41104	0.103431	3.501	0.000155486	0.00530576
ENSMUST00000142109	ENSMUSG00000087620	--	--	X:105372994-105391754	7.05612	0.959476	2.68551	0.000157373	0.00535534
ENSMUST00000127041	ENSMUSG00000104861	--	--	12:49389652-49407360	0.320194	3.14182	-3.43435	0.000159005	0.00540528
ENSMUST00000214808	ENSMUSG00000111053	--	--	9:121937973-121965089	0	0.263989	-6.67398	0.000159498	0.00541646
TCONS_00131372	ENSMUSG00000066406	Akap13	Pleckstrin homology domain||ARHGEF1-like, PH domain||Protein kinase C-like, phorbol ester/diacylglycerol-binding domain||Dbl homology (DH) domain superfamily||Dbl homology (DH) domain||PH-like domain superfamily||A-kinase anchor protein 13	7:75489724-75510553	0.924233	0	12.9463	0.000159914	0.00542314
TCONS_00125422	ENSMUSG00000063063	Ctnna2	Alpha-catenin||Vinculin, conserved site||Alpha-catenin/vinculin-like superfamily||Vinculin/alpha-catenin||-	6:77332833-77337537	1.27002	0.110834	3.31774	0.000160017	0.00542477
ENSMUST00000162169	ENSMUSG00000042286	Stab1	EGF-like calcium-binding domain||EGF domain||EGF-like domain||C-type lectin fold||FAS1 domain||C-type lectin-like/link domain superfamily||EGF-like, conserved site||FAS1 domain superfamily||Link domain||Laminin EGF domain	14:31139013-31142832	0.192179	0.00554467	4.45686	0.000160121	0.00542641
ENSMUST00000204271	ENSMUSG00000107638	--	--	6:140955609-141044134	0.105667	0	6.71812	0.000160502	0.00543561
ENSMUST00000160318	ENSMUSG00000073481	2023-03-02	Molybdenum cofactor sulfurase, C-terminal||MOSC, N-terminal beta barrel||Pyruvate kinase-like, insert domain superfamily	1:184813694-184819443	0.373343	3.52081	-3.36762	0.000160608	0.00543731
ENSMUST00000188579	ENSMUSG00000100600	--	--	7:40849153-40898324	0.47281	0.038435	3.3128	0.000160941	0.00544675
ENSMUST00000180555	ENSMUSG00000097428	--	--	3:88200635-88203481	0	0.191421	-6.58469	0.000162975	0.0054983
TCONS_00157017	ENSMUSG00000032289	Thsd4	Thrombospondin type-1 (TSP1) repeat||PLAC||Thrombospondin type-1 (TSP1) repeat superfamily||ADAM-TS Spacer 1	9:60509695-60510922	1.35362	0.06424	3.97298	0.000166257	0.00559404
ENSMUST00000154407	ENSMUSG00000087132	--	--	19:4439003-4448326	0.46976	0.0147753	4.44068	0.000166836	0.0056078
ENSMUST00000153185	ENSMUSG00000001313	Rnd2	Rho-related GTP-binding protein RhoN||Small GTPase Rho||Small GTPase||Small GTP-binding protein domain||P-loop containing nucleoside triphosphate hydrolase	11:101464999-101471853	0	0.389271	-8.22608	0.000168009	0.00563955
TCONS_00085214	ENSMUSG00000058740	Kcnt1	-||Potassium channel domain||Calcium-activated potassium channel BK, alpha subunit	2:25881529-25883718	0.384057	0	6.69928	0.000169559	0.00567581
ENSMUST00000224438	ENSMUSG00000021779	Thrb	Nuclear hormone receptor||Zinc finger, nuclear hormone receptor-type||-||Nuclear hormone receptor-like domain superfamily||Nuclear hormone receptor, ligand-binding domain||Thyroid hormone receptor||Zinc finger, NHR/GATA-type	14:17660892-17827281	1.23236	0.054456	4.04828	0.000170122	0.00568727
ENSMUST00000206052	ENSMUSG00000006269	Atp6v1b1	ATPase, V1 complex, subunit B||ATPase, alpha/beta subunit, nucleotide-binding domain, active site||P-loop containing nucleoside triphosphate hydrolase||ATPase, F1/V1/A1 complex, alpha/beta subunit, N-terminal domain||V-type ATP synthase regulatory subunit B/beta||ATPase, F1/V1/A1 complex, alpha/beta subunit, nucleotide-binding domain	6:83757139-83758232	0.241973	0	6.62845	0.000171565	0.00572582
ENSMUST00000172990	ENSMUSG00000027168	Pax6	Homeobox-like domain superfamily||Paired domain||Winged helix-like DNA-binding domain superfamily||-||Homeobox domain||Homeobox, conserved site	2:105675109-105675972	0.73617	0.0282843	3.84186	0.000173731	0.0057903
ENSMUST00000154798	ENSMUSG00000086283	--	--	11:102619796-102624416	1.10577	0.0569293	3.88535	0.000173951	0.00579177
ENSMUST00000236993	ENSMUSG00000024180	Tmem8	EGF-like domain||EGF-like, conserved site||NGX6/PGAP6/MYMK	17:26117829-26123249	0.363512	0.0287147	3.33837	0.000175191	0.00582518
ENSMUST00000144336	ENSMUSG00000024163	Mapk8ip3	WD40/YVTN repeat-like-containing domain superfamily||JNK-interacting protein 3/4||WD40-repeat-containing domain superfamily||JNK-interacting protein, leucine zipper II||-||JNK/Rab-associated protein-1, N-terminal||RH2 domain||RH1 domain	17:24906835-24916567	0.889662	0	8.17051	0.000175618	0.00583744
ENSMUST00000212278	ENSMUSG00000042870	Tom1	GAT domain superfamily||ENTH/VHS||Target of Myb protein 1||VHS domain||GAT domain||-	8:75060314-75069503	3.75474	0.181211	4.07871	0.000176463	0.00585579
ENSMUST00000136406	ENSMUSG00000087620	--	--	X:105348282-105391776	6.81156	0.948029	2.64715	0.000181478	0.00599588
ENSMUST00000155605	ENSMUSG00000026728	Vim	Vimentin||Intermediate filament protein, conserved site||Intermediate filament, rod domain||Intermediate filament head, DNA-binding domain	2:13574322-13578604	5.9062	0.479365	3.41221	0.000182094	0.0060082
ENSMUST00000167014	ENSMUSG00000033419	Snap91	Phosphoinositide-binding clathrin adaptor, domain 2||ENTH domain||ENTH/VHS||AP180 N-terminal homology (ANTH) domain	9:86822888-86880654	0.863186	0.0755637	3.24539	0.000182516	0.0060181
ENSMUST00000152024	ENSMUSG00000086587	--	--	4:14930676-14952905	0.526725	0	7.42725	0.000185551	0.00610796
ENSMUST00000231612	ENSMUSG00000022832	Ropn1	-	16:34666317-34678611	0.294868	0	7.14848	0.000185903	0.00611548
ENSMUST00000145315	ENSMUSG00000020315	Sptbn1	Pleckstrin homology domain 9||CH domain superfamily||Actinin-type actin-binding domain, conserved site||Spectrin repeat||Pleckstrin homology domain||Spectrin/alpha-actinin||Calponin homology domain||PH-like domain superfamily||Pleckstrin homology domain, spectrin-type||Spectrin, beta subunit	11:30099396-30103249	4.30706	0.575976	2.70237	0.000186667	0.00613285
ENSMUST00000222490	ENSMUSG00000113800	--	--	12:73548478-73551986	0	0.208871	-6.76471	0.000188262	0.00616842
ENSMUST00000136870	ENSMUSG00000036617	Etl4	Sickle tail protein||Actin interacting protein 3-like, C-terminal	2:20559935-20709635	2.28131	0.206166	3.21956	0.00018839	0.00617059
ENSMUST00000161956	ENSMUSG00000027827	Kcnab1	Potassium channel, voltage-dependent, beta subunit, KCNAB1||NADP-dependent oxidoreductase domain||Potassium channel, voltage-dependent, beta subunit, KCNAB-related||Potassium channel, voltage-dependent, beta subunit, KCNAB||NADP-dependent oxidoreductase domain superfamily	3:65353767-65358820	0.175051	0.00709867	4.06825	0.000189054	0.00618821
ENSMUST00000171805	ENSMUSG00000052912	--	--	4:145464204-145465487	0.050401	1.12887	-4.66419	0.000189428	0.00619842
ENSMUST00000153269	ENSMUSG00000038732	Mboat1	Membrane bound O-acyl transferase, MBOAT	13:30136489-30163625	1.91994	0.175539	3.19846	0.000189669	0.00620216
ENSMUST00000218345	ENSMUSG00000019978	Epb41l2	FERM central domain||Band 4.1 domain||PH-like domain superfamily||-||Ubiquitin-like domain superfamily||FERM conserved site||FERM, C-terminal PH-like domain||FERM domain||FERM superfamily, second domain||FERM/acyl-CoA-binding protein superfamily||Band 4.1, C-terminal||Band 4.1-like protein 2||FERM adjacent (FA)||Ezrin/radixin/moesin-like||FERM, N-terminal||SAB domain	10:25501991-25504461	7.43227	0.688954	3.19955	0.000193172	0.00628757
TCONS_00026794	ENSMUSG00000018547	Pip4k2b	Phosphatidylinositol-4-phosphate 5-kinase||Phosphatidylinositol-4-phosphate 5-kinase, C-terminal||Phosphatidylinositol-4-phosphate 5-kinase, core||Phosphatidylinositol-4-phosphate 5-kinase, N-terminal	11:97715158-97718725	0	3.99806	-12.7232	0.000194231	0.0063136
ENSMUST00000225937	ENSMUSG00000097828	--	--	13:99409508-99412664	1.35604	0.0820403	3.79006	0.000195475	0.00634372
ENSMUST00000152011	ENSMUSG00000032373	Car12	Alpha carbonic anhydrase domain superfamily||Carbonic anhydrase, alpha-class||Carbonic anhydrase, CA-XII||Carbonic anhydrase, alpha-class, conserved site||Alpha carbonic anhydrase domain	9:66713727-66754474	0.0280463	0.557003	-4.36712	0.000197622	0.00640499
ENSMUST00000228555	ENSMUSG00000022231	Sema5a	Sema domain||WD40/YVTN repeat-like-containing domain superfamily||Sema domain superfamily||Semaphorin||Thrombospondin type-1 (TSP1) repeat superfamily||PSI domain||Thrombospondin type-1 (TSP1) repeat	15:32244825-32564896	3.71435	0.536705	2.59501	0.000197939	0.00641315
ENSMUST00000182829	ENSMUSG00000030583	Sipa1l3	Rap GTPase activating protein domain||PDZ superfamily||Signal-induced proliferation-associated 1-like protein, C-terminal||-||Signal-induced proliferation-associated 1-like protein 3||Rap/Ran-GAP superfamily||PDZ domain	7:29323426-29341868	3.47143	0.513311	2.55601	0.000198789	0.00643436
TCONS_00142787	XLOC_050393	--	--	8:19932925-19934670	0.64324	0	7.13943	0.000199815	0.00645805
ENSMUST00000206652	ENSMUSG00000006269	Atp6v1b1	ATPase, V1 complex, subunit B||ATPase, alpha/beta subunit, nucleotide-binding domain, active site||P-loop containing nucleoside triphosphate hydrolase||ATPase, F1/V1/A1 complex, alpha/beta subunit, N-terminal domain||V-type ATP synthase regulatory subunit B/beta||ATPase, F1/V1/A1 complex, alpha/beta subunit, nucleotide-binding domain	6:83751833-83753866	0.332613	0	6.57986	0.00020004	0.00646215
ENSMUST00000189469	ENSMUSG00000022197	Pdzd2	PDZ superfamily||PDZ domain||-	15:12443331-12739924	0.595131	0.0519173	3.23787	0.000200147	0.00646348
ENSMUST00000182401	ENSMUSG00000052920	Prkg1	Cyclic nucleotide-binding, conserved site||cGMP-dependent protein kinase, N-terminal coiled-coil domain||cGMP-dependent kinase||Cyclic nucleotide-binding-like||Protein kinase domain||cGMP-dependent protein kinase, catalytic domain||Protein kinase, ATP binding site||Protein kinase-like domain superfamily||RmlC-like jelly roll fold||AGC-kinase, C-terminal||Cyclic nucleotide-binding domain||Serine/t…	19:30708885-30781452	0.572165	0.0286217	3.93396	0.00020049	0.00647008
ENSMUST00000146113	ENSMUSG00000049336	Tenm2	EGF-like domain||Six-bladed beta-propeller, TolB-like||Tox-GHH domain||Teneurin intracellular, N-terminal||EGF-like, conserved site||Rhs repeat-associated core||Teneurin-2/3||YD repeat||Carboxypeptidase-like, regulatory domain superfamily	11:36139480-36944166	0.181907	0.00440933	4.41488	0.000202066	0.00651267
ENSMUST00000205621	ENSMUSG00000108604	--	--	7:128215616-128220788	0.238298	0	7.10225	0.000202338	0.00651932
ENSMUST00000141694	ENSMUSG00000040896	Kcnd3	BTB/POZ domain||SKP1/BTB/POZ domain superfamily||Potassium channel, voltage dependent, Kv||Potassium channel tetramerisation-type BTB domain||Ion transport domain||Shal-type voltage-gated potassium channels, N-terminal||Voltage-gated potassium channel||Potassium channel, voltage dependent, Kv4, C-terminal||Potassium channel, voltage dependent, Kv4.3||Voltage-dependent channel domain superfamily||…	3:105452573-105667589	0.785016	0.0304847	4.43001	0.000203374	0.0065463
ENSMUST00000199951	ENSMUSG00000105945	--	--	3:59002471-59006158	2.48928	0.313444	2.78099	0.000204411	0.00656882
ENSMUST00000159478	ENSMUSG00000023995	Tspo2	TspO/MBR-related superfamily||TspO/MBR-related protein	17:48447907-48451492	0.0711433	0	6.63926	0.00020784	0.00665316
ENSMUST00000219592	ENSMUSG00000020598	Nrcam	Immunoglobulin-like fold||Immunoglobulin/major histocompatibility complex, conserved site||Immunoglobulin subtype||Fibronectin type III superfamily||Neurofascin/L1/NrCAM, C-terminal domain||Immunoglobulin-like domain||Immunoglobulin I-set||Fibronectin type III||Immunoglobulin-like domain superfamily||Immunoglobulin subtype 2||-	12:44328913-44546824	1.23156	0.113176	3.21877	0.000209167	0.00669132
ENSMUST00000151624	ENSMUSG00000032076	Cadm1	Immunoglobulin subtype||Immunoglobulin-like fold||Neurexin/syndecan/glycophorin C||Immunoglobulin-like domain||CD80-like, immunoglobulin C2-set||Immunoglobulin-like domain superfamily||-||Immunoglobulin subtype 2||Immunoglobulin V-set domain	9:47530373-47814054	16.5078	2.30288	2.63818	0.000213979	0.00681875
ENSMUST00000127526	ENSMUSG00000034949	Zfr2	DZF domain||2-5-oligoadenylate synthetase, N-terminal||-||Zinc finger C2H2 superfamily||Zinc finger C2H2-type||Matrin/U1-C-like, C2H2-type zinc finger	10:81233176-81237577	0.495326	0	6.56958	0.000215879	0.00686158
ENSMUST00000180785	ENSMUSG00000097676	--	--	17:88146084-88159761	0.588486	0.0162823	4.52449	0.000216403	0.00687381
ENSMUST00000181183	ENSMUSG00000097881	--	--	1:121087529-121088932	0.362547	0.00759833	5.02375	0.000217912	0.0069173
ENSMUST00000126639	ENSMUSG00000051391	Ywhag	14-3-3 protein, conserved site||14-3-3 protein||14-3-3 domain superfamily||14-3-3 domain	5:135930685-135934616	1.5887	0.021939	5.40311	0.000218392	0.00693028
ENSMUST00000133640	ENSMUSG00000027276	Jag1	Jagged/Serrate protein||EGF-like, conserved site||EGF-type aspartate/asparagine hydroxylation site||VWFC domain||EGF-like calcium-binding domain||EGF-like domain||Notch ligand, N-terminal domain||Growth factor receptor cysteine-rich domain superfamily||Delta/Serrate/lag-2 (DSL) protein||EGF-like calcium-binding, conserved site	2:137082893-137085949	3.37011	0.371974	2.97013	0.000218777	0.00693984
ENSMUST00000149226	ENSMUSG00000085629	--	--	11:109936316-109938135	0.403632	0	6.53374	0.000220561	0.00699112
ENSMUST00000219444	ENSMUSG00000112117	--	--	10:92081746-92165170	5.10762	0.553467	3.00324	0.000221008	0.00699981
ENSMUST00000237210	ENSMUSG00000118369	--	--	19:53323614-53325743	0.102744	0	6.57811	0.000221286	0.00700413
ENSMUST00000222534	ENSMUSG00000113581	--	--	12:110277129-110277968	0.39854	0	6.95311	0.00022252	0.00703641
ENSMUST00000199390	ENSMUSG00000029484	Anxa3	Annexin||Annexin A3||Annexin repeat||Annexin repeat, conserved site||Annexin superfamily||-	5:96830083-96845682	1.88928	0.15176	3.29979	0.000223231	0.00705438
ENSMUST00000162874	ENSMUSG00000020034	Tcp11l2	T-complex 11	10:84576897-84595300	0.787631	0.0417777	3.93662	0.000224436	0.00708339
ENSMUST00000217349	ENSMUSG00000111649	--	--	9:46607255-46612726	0.0551917	0	6.50494	0.000225979	0.00712318
ENSMUST00000152573	ENSMUSG00000029245	Epha5	Sterile alpha motif/pointed domain superfamily||Fibronectin type III||Tyrosine-protein kinase, receptor class V, conserved site||Tyrosine-protein kinase ephrin type A/B receptor-like||Fibronectin type III superfamily||Ephrin receptor ligand binding domain||Ephrin receptor, transmembrane domain||Galactose-binding-like domain superfamily||Protein kinase-like domain superfamily||Tyrosine-protein kin…	5:84155867-84416921	0.463955	0.024503	3.85023	0.000225985	0.00712318
ENSMUST00000182011	ENSMUSG00000030583	Sipa1l3	Rap GTPase activating protein domain||PDZ superfamily||Signal-induced proliferation-associated 1-like protein, C-terminal||-||Signal-induced proliferation-associated 1-like protein 3||Rap/Ran-GAP superfamily||PDZ domain	7:29384256-29505452	0.681892	0.0211613	4.46152	0.000228598	0.0071808
ENSMUST00000223181	ENSMUSG00000021171	Esyt2	Extended synaptotagmin, C2B domain||C2 domain||C2 domain superfamily||Synaptotagmin, SMP domain||Extended synaptotagmin, C2A domain||-||Extended synaptotagmin, C-terminal C2 domain||Synaptotagmin-like mitochondrial-lipid-binding domain	12:116347752-116373091	0	0.132063	-8.09319	0.000230408	0.00722218
ENSMUST00000191882	ENSMUSG00000025762	Larp1b	Protein of unknown function DM15||La-type HTH domain||Winged helix-like DNA-binding domain superfamily||Winged helix DNA-binding domain superfamily||-	3:41011088-41040178	0.215339	0.004745	4.89456	0.000231803	0.00725792
ENSMUST00000137251	ENSMUSG00000084946	--	--	2:71532784-71537891	0.055325	1.08432	-4.43794	0.000231911	0.007259
ENSMUST00000219941	ENSMUSG00000019978	Epb41l2	FERM central domain||Band 4.1 domain||PH-like domain superfamily||-||Ubiquitin-like domain superfamily||FERM conserved site||FERM, C-terminal PH-like domain||FERM domain||FERM superfamily, second domain||FERM/acyl-CoA-binding protein superfamily||Band 4.1, C-terminal||Band 4.1-like protein 2||FERM adjacent (FA)||Ezrin/radixin/moesin-like||FERM, N-terminal||SAB domain	10:25499759-25502387	1.39103	1e-06	7.00292	0.000235187	0.00733829
ENSMUST00000211911	ENSMUSG00000031785	Adgrg1	-||PTX/LNS-Like (PLL) domain||GPCR, family 2, secretin-like||GPCR-Autoproteolysis-INducing (GAIN) subdomain A||GPCR, family 2-like||GPCR, family 2, orphan receptor, GPR1/GPR3/GPR5||GPS motif	8:95007520-95011611	1.25823	0.0666933	3.74654	0.000235348	0.00734098
ENSMUST00000148984	ENSMUSG00000018800	Abca5	AAA+ ATPase domain||ATP-binding cassette subfamily A member 5||P-loop containing nucleoside triphosphate hydrolase||ABC transporter, conserved site||ABC transporter-like||ABC transporter A	11:110325496-110337716	0.849323	0.0702943	3.31322	0.000235918	0.00735644
ENSMUST00000133719	ENSMUSG00000020263	Appl2	AH/BAR domain superfamily||PTB/PI domain||Pleckstrin homology domain||PH-like domain superfamily||-	10:83620827-83637443	2.02315	0.201326	3.0695	0.000236289	0.00736569
ENSMUST00000181234	ENSMUSG00000093738	--	--	3:154331997-154332798	0	0.221586	-6.52337	0.000236637	0.0073742
ENSMUST00000207695	ENSMUSG00000062797	Hikeshi	OPI10 family||-||Domain of unknown function DUF775	7:89938625-89941163	1.22508	0.0423117	4.50065	0.000238381	0.00742011
ENSMUST00000174105	ENSMUSG00000032113	Chek1	Checkpoint kinase 1, catalytic domain||Protein kinase-like domain superfamily||Serine/threonine-protein kinase, active site||Protein kinase, ATP binding site||Protein kinase domain	9:36709440-36726585	0	5.08282	-12.3572	0.000238486	0.00742011
ENSMUST00000065383	ENSMUSG00000053117	--	--	19:60144675-60162591	0.128164	1.01645	-3.12857	0.000239935	0.00745345
ENSMUST00000137068	ENSMUSG00000039629	Strip2	Far11/STRP||Far11/STRP, N-terminal||Far11/STRP, C-terminal	6:29917013-29945554	0	0.19552	-8.19043	0.00024051	0.00746426
ENSMUST00000193778	ENSMUSG00000102437	--	--	3:64949223-65223701	0.269476	0.00876467	4.28024	0.000241576	0.00748793
ENSMUST00000195199	ENSMUSG00000015829	Tnr	Fibrinogen-like, C-terminal||Tenascin, EGF-like domain||Fibronectin type III||EGF-like, conserved site||Immunoglobulin-like fold||Tenascin-R||Fibronectin type III superfamily||EGF-like domain||Fibrinogen, alpha/beta/gamma chain, C-terminal globular domain	1:159523841-159737795	0.32786	0	6.62375	0.00024264	0.00751384
ENSMUST00000144357	ENSMUSG00000040029	Ipo8	Armadillo-like helical||Armadillo-type fold||Exportin-2, central domain||-||Importin-beta, N-terminal domain	6:148801913-148817772	0.629453	0.019571	4.02113	0.000243221	0.00752711
TCONS_00064321	ENSMUSG00000116988	Gm49673	-	17:8126114-8131818	2.27028	0.283174	2.80065	0.000243761	0.00754147
ENSMUST00000196850	ENSMUSG00000105265	--	--	3:34637169-34677993	0.20339	0.00310133	5.27332	0.000250396	0.0077081
ENSMUST00000182497	ENSMUSG00000098055	--	--	10:60931991-60940942	0.196348	0.00775067	4.4023	0.000251084	0.00772448
ENSMUST00000138821	ENSMUSG00000055632	Hmcn2	-||Complement Clr-like EGF domain||Immunoglobulin subtype 2||Immunoglobulin-like domain superfamily||Immunoglobulin I-set||EGF-like calcium-binding domain||Green fluorescent protein||EGF-like calcium-binding, conserved site||Immunoglobulin V-set domain||EGF-like, conserved site||von Willebrand factor A-like domain superfamily||G2 nidogen/fibulin G2F||EGF-type aspartate/asparagine hydroxylation si…	2:31438062-31460724	0.195285	0	7.9298	0.000251405	0.00773194
ENSMUST00000138361	ENSMUSG00000086549	--	--	4:156052715-156059802	0.063671	1.13113	-4.30694	0.00025234	0.00775551
ENSMUST00000185466	ENSMUSG00000026260	Ndufa10	Deoxynucleoside kinase domain||P-loop containing nucleoside triphosphate hydrolase||-||NADH dehydrogenase [ubiquinone] 1 alpha subcomplex subunit 10, mitochondrial	1:92463103-92471051	0.682348	5.05197	-3.05216	0.000252742	0.00776338
ENSMUST00000128510	ENSMUSG00000005698	Ctcf	Zinc finger C2H2 superfamily||Zinc finger C2H2-type	8:105636935-105664134	0.00628	0.842497	-5.82051	0.000254829	0.00780807
ENSMUST00000235838	ENSMUSG00000118000	--	--	19:43920473-43927928	0.154658	0	7.06349	0.000255521	0.00782684
ENSMUST00000142612	ENSMUSG00000030200	Bcl2l14	Bcl2-like||Apoptosis facilitator Bcl-2-like protein 14||Blc2-like superfamily	6:134414465-134428505	0	0.108268	-6.64896	0.000257349	0.00787796
ENSMUST00000139641	ENSMUSG00000028909	Ptpru	Concanavalin A-like lectin/glucanase domain superfamily||Immunoglobulin-like domain superfamily||Fibronectin type III||Protein-tyrosine phosphatase, catalytic||PTP type protein phosphatase||Protein-tyrosine phosphatase-like||Fibronectin type III superfamily||MAM domain||Tyrosine specific protein phosphatases domain||Protein-tyrosine phosphatase, active site||Immunoglobulin-like fold||Immunoglobul…	4:131799740-131803620	3.86191	0.396528	3.02797	0.000260358	0.0079528
ENSMUST00000172872	ENSMUSG00000092250	--	--	19:43609077-43610625	0	0.187649	-6.53746	0.000261193	0.00797091
ENSMUST00000212833	ENSMUSG00000025810	Nrp1	MAM domain||Spermadhesin, CUB domain superfamily||Galactose-binding-like domain superfamily||Neuropilin, C-terminal||Neuropilin||Neuropilin-1||Coagulation factor 5/8 C-terminal domain||Concanavalin A-like lectin/glucanase domain superfamily||CUB domain	8:128358604-128365420	2.11088	0.244537	2.90208	0.000264486	0.00804903
ENSMUST00000231469	ENSMUSG00000075286	--	--	16:29957927-29979184	0.366855	0.004596	4.79015	0.00026546	0.00807368
ENSMUST00000233481	ENSMUSG00000024165	Jpt2	Microtubule-associated protein Jupiter||-	17:24948639-24960645	0	0.782092	-7.40882	0.000265742	0.00807672
ENSMUST00000127059	ENSMUSG00000041477	Dcp1b	mRNA-decapping enzyme subunit 1||PH-like domain superfamily||mRNA-decapping enzyme, C-terminal	6:119217544-119221614	0.619503	0.049523	3.26699	0.000267676	0.00811858
ENSMUST00000221031	ENSMUSG00000113455	--	--	13:9268684-9274143	0.261777	0	6.79539	0.000269304	0.00816042
TCONS_00078299	ENSMUSG00000026748	Plxdc2	Plexin domain-containing protein 2||Plexin repeat||Plexin domain-containing protein||PSI domain	2:16422950-16431953	1.67815	0.248069	2.55944	0.000271077	0.00819654
ENSMUST00000138164	ENSMUSG00000085510	--	--	11:28751633-28815767	0.330514	0	6.47159	0.000272002	0.00821697
ENSMUST00000147264	ENSMUSG00000039069	Mtg2	Small GTP-binding protein domain||GTP-binding protein Obg/CgtA||GTP-binding protein, Obg-type||GTP1/OBG domain||GTP1/OBG domain superfamily||P-loop containing nucleoside triphosphate hydrolase||OBG-type guanine nucleotide-binding (G) domain||GTP binding domain||-	2:180070588-180085895	0	0.26828	-8.18721	0.000274079	0.00826839
ENSMUST00000136070	ENSMUSG00000029600	Rita1	RBPJ-interacting and tubulin-associated protein 1	5:120607042-120612589	0.373915	0.00417533	4.52536	0.000274867	0.00828575
ENSMUST00000220893	ENSMUSG00000113421	--	--	12:27598201-27615362	0.008716	0.174562	-3.86898	0.00027495	0.00828575
ENSMUST00000097448	ENSMUSG00000073485	--	--	1:180813784-180816688	1.04102	0.113841	2.95839	0.000277166	0.00834237
ENSMUST00000228813	ENSMUSG00000022490	Ppp1r1a	Protein phosphatase inhibitor 1	15:103530694-103537994	0.656736	0	7.85106	0.000278248	0.00836726
ENSMUST00000159874	ENSMUSG00000089894	--	--	12:56689918-56692964	0	0.381468	-6.46771	0.000278975	0.00838183
ENSMUST00000132167	ENSMUSG00000087090	--	--	7:142544609-142558596	0.257801	0	7.87972	0.000280077	0.00840437
ENSMUST00000180810	ENSMUSG00000097837	--	--	2:55433514-55437860	0.290675	0.0227053	3.44838	0.000281254	0.00842943
ENSMUST00000128998	ENSMUSG00000066060	--	--	4:119054790-119069111	0.656789	0.055216	3.2505	0.000282206	0.00845025
ENSMUST00000145549	ENSMUSG00000084843	--	--	2:180370491-180385885	0.238353	0	7.50326	0.000284192	0.008502
ENSMUST00000120161	ENSMUSG00000025885	Myo5b	-||Myosin head, motor domain||Dilute domain||P-loop containing nucleoside triphosphate hydrolase||Class V myosin, motor domain||IQ motif, EF-hand binding site||Kinesin motor domain superfamily||Myosin 5b, cargo-binding domain||Myosin, N-terminal, SH3-like||Myosin S1 fragment, N-terminal	18:74442605-74659060	0.840658	0.0638027	3.43623	0.000284727	0.00851285
ENSMUST00000198326	ENSMUSG00000034438	Gbp8	P-loop containing nucleoside triphosphate hydrolase||Guanylate-binding protein, C-terminal domain superfamily||GB1/RHD3-type guanine nucleotide-binding (G) domain||Guanylate-binding protein, N-terminal||Guanylate-binding protein/Atlastin, C-terminal||Guanylate-binding protein, C-terminal	5:105014150-105053556	0.0731303	0	6.79868	0.000285522	0.00853403
ENSMUST00000215592	ENSMUSG00000055720	Ubl7	Ubiquitin-associated domain||Ubiquitin domain||Ubiquilin||UBA-like superfamily||-||Ubiquitin-like domain superfamily	9:57911008-57920561	1.43861	0.079812	3.76193	0.000287971	0.00858645
ENSMUST00000174530	ENSMUSG00000052632	Asap2	Ankyrin repeat||PH-like domain superfamily||ArfGAP domain superfamily||Arf GTPase activating protein||Ankyrin repeat-containing domain superfamily||ASAP, PH domain||ARFGAP/RecO-like zinc finger||ASAP2, SH3 domain||Pleckstrin homology domain||SH3 domain||SH3-like domain superfamily||Ankyrin repeat-containing domain||AH/BAR domain superfamily	12:20990459-21200919	0.0976967	0.941829	-3.34802	0.000291615	0.00867414
ENSMUST00000225957	ENSMUSG00000114780	--	--	13:107469822-107474432	0.586175	0.022232	4.5071	0.000293391	0.00871908
ENSMUST00000220288	ENSMUSG00000112117	--	--	10:92133279-92165167	4.80322	0.460702	3.14268	0.000295763	0.00877945
ENSMUST00000150553	ENSMUSG00000022861	Dgkg	EF-Hand 1, calcium-binding site||DGK type I, N-terminal domain superfamily||NAD kinase/diacylglycerol kinase-like domain superfamily||EF-hand domain pair||Inorganic polyphosphate/ATP-NAD kinase, N-terminal||Diacylglycerol kinase type I, N-terminal||Diacylglycerol kinase, catalytic domain||Diacylglycerol kinase, accessory domain||Protein kinase C-like, phorbol ester/diacylglycerol-binding domain||…	16:22595628-22657028	0.0914283	0	6.40887	0.000295807	0.00877945
ENSMUST00000137574	ENSMUSG00000070814	Zswim9	-||Zinc finger, SWIM-type||Protein of unknown function DUF5575	7:13273357-13278422	0	0.653284	-10.3584	0.000296554	0.00878929
ENSMUST00000130222	ENSMUSG00000057315	Arhgap24	Pleckstrin homology domain||Rho GTPase-activating protein domain||PH-like domain superfamily||Rho GTPase activation protein	5:102809049-102875860	1.45042	0.0183777	5.42737	0.000297119	0.00880074
ENSMUST00000130343	ENSMUSG00000059439	Bcas3	-||BCAS3 domain||WD40/YVTN repeat-like-containing domain superfamily||WD40-repeat-containing domain superfamily	11:85640704-85826055	0.0350023	0.855752	-4.6347	0.000298838	0.0088437
ENSMUST00000181538	ENSMUSG00000096948	--	--	18:54990310-55077337	0.389438	0.0168233	4.17672	0.000305037	0.00900558
ENSMUST00000177410	ENSMUSG00000030067	Foxp1	Fork head domain conserved site 2||Winged helix-like DNA-binding domain superfamily||Fork head domain||Winged helix DNA-binding domain superfamily||-||FOXP, coiled-coil domain	6:98925415-98929785	0	0.273435	-6.42419	0.000305407	0.00901111
ENSMUST00000150947	ENSMUSG00000027359	Slc27a2	Fatty acid transport protein 2||AMP-dependent synthetase/ligase||AMP-dependent synthetase-like superfamily||AMP-binding enzyme, C-terminal domain||AMP-binding, conserved site	2:126564760-126575491	0	0.215626	-6.80615	0.000309812	0.00910975
ENSMUST00000226021	ENSMUSG00000055254	Ntrk2	Immunoglobulin-like domain||Tyrosine-protein kinase receptor NTRK, C2-Ig-like domain||Serine-threonine/tyrosine-protein kinase, catalytic domain||Immunoglobulin subtype||Immunoglobulin-like fold||Tyrosine-protein kinase, neurotrophic receptor||Tyrosine-protein kinase, catalytic domain||Cysteine-rich flanking region, C-terminal||Tyrosine-protein kinase, active site||Protein kinase domain||Protein …	13:58835815-58839278	0.310187	0.0193887	3.58661	0.000310528	0.00911861
ENSMUST00000235982	ENSMUSG00000117979	--	--	19:24556352-24557228	1.32833	0.0423713	4.59004	0.00031122	0.0091335
ENSMUST00000136992	ENSMUSG00000086587	--	--	4:14930661-14953030	4.1952	0.387838	3.20945	0.000311814	0.00914549
ENSMUST00000219201	ENSMUSG00000019978	Epb41l2	FERM central domain||Band 4.1 domain||PH-like domain superfamily||-||Ubiquitin-like domain superfamily||FERM conserved site||FERM, C-terminal PH-like domain||FERM domain||FERM superfamily, second domain||FERM/acyl-CoA-binding protein superfamily||Band 4.1, C-terminal||Band 4.1-like protein 2||FERM adjacent (FA)||Ezrin/radixin/moesin-like||FERM, N-terminal||SAB domain	10:25505594-25513337	8.18825	1.07351	2.72394	0.000313156	0.00917283
TCONS_00014385	XLOC_005388	--	--	10:9084071-9197146	0.106225	0	11.6869	0.00031321	0.00917283
ENSMUST00000155624	ENSMUSG00000000394	Gcg	Glucagon/GIP/secretin/VIP	2:62476571-62480678	0.259252	0	6.42403	0.000313778	0.00917857
ENSMUST00000129030	ENSMUSG00000052062	Pard3b	PDZ superfamily||PDZ domain||Par3/HAL, N-terminal	1:61638875-61769859	3.91122	0.516203	2.72367	0.000313879	0.0091788
ENSMUST00000236716	ENSMUSG00000024376	Epb41l4a	Ubiquitin-like domain superfamily||Ezrin/radixin/moesin-like||FERM adjacent (FA)||Band 4.1-like protein 4A||FERM, C-terminal PH-like domain||FERM, N-terminal||FERM conserved site||FERM superfamily, second domain||PH-like domain superfamily||Band 4.1 domain||FERM domain||FERM central domain||FERM/acyl-CoA-binding protein superfamily	18:33796917-33799202	1.22548	0.115224	3.16156	0.000314201	0.0091855
ENSMUST00000132177	ENSMUSG00000021287	Xrcc3	-||DNA recombination and repair protein, RecA-like||DNA recombination and repair protein Rad51-like, C-terminal||P-loop containing nucleoside triphosphate hydrolase||DNA recombination and repair protein RecA-like, ATP-binding domain||Rad51/DMC1/RadA	12:111809766-111812221	0	0.413593	-6.67041	0.000315768	0.0092231
ENSMUST00000234862	ENSMUSG00000046070	Igfals	Leucine-rich repeat||Cysteine-rich flanking region, C-terminal||Leucine-rich repeat N-terminal domain||Leucine-rich repeat domain superfamily||Leucine-rich repeat, typical subtype	17:24877656-24880680	0.236041	0	6.73131	0.000315871	0.0092234
ENSMUST00000180828	ENSMUSG00000097453	--	--	5:28466374-28480973	0	0.144979	-6.40664	0.000316877	0.0092473
ENSMUST00000131862	ENSMUSG00000017724	Etv4	Ets domain||PEA3-type ETS-domain transcription factor, N-terminal||Winged helix-like DNA-binding domain superfamily||Winged helix DNA-binding domain superfamily	11:101773831-101785258	0	0.701237	-7.84587	0.000318441	0.00928745
ENSMUST00000199131	ENSMUSG00000097852	--	--	3:122882592-122924116	0.336628	0	6.83775	0.000321765	0.00936227
ENSMUST00000203647	ENSMUSG00000057230	Aak1	Protein kinase-like domain superfamily||BMP-2-inducible protein kinase, C-terminal||Protein kinase domain||-||Serine/threonine-protein kinase, active site	6:86985271-86988038	3.48144	0.483326	2.64236	0.000323193	0.00939554
ENSMUST00000188162	ENSMUSG00000100826	--	--	7:59711359-59904686	0.326057	0.00717433	4.98944	0.0003301	0.00955695
ENSMUST00000190392	ENSMUSG00000101797	--	--	14:60485208-60599031	6.11316	0.620177	3.06708	0.000332147	0.00960494
TCONS_00044938	ENSMUSG00000058571	Gpc6	Glypican-6||Glypican||Glypican, conserved site	14:116934841-116983479	0.152625	0	11.5697	0.000333427	0.00963349
ENSMUST00000182702	ENSMUSG00000030583	Sipa1l3	Rap GTPase activating protein domain||PDZ superfamily||Signal-induced proliferation-associated 1-like protein, C-terminal||-||Signal-induced proliferation-associated 1-like protein 3||Rap/Ran-GAP superfamily||PDZ domain	7:29400867-29518641	12.1	1.54501	2.75696	0.000334263	0.00965078
ENSMUST00000175677	ENSMUSG00000051367	Six1	Homeobox protein SIX1||Homeobox protein SIX1, N-terminal SD domain||Homeobox, conserved site||Homeobox domain||Homeobox-like domain superfamily	12:73043774-73045291	0.0468587	1.14788	-4.28595	0.00033925	0.00977312
ENSMUST00000160106	ENSMUSG00000026656	Fcgr2b	Immunoglobulin-like domain superfamily||Immunoglobulin-like domain||Immunoglobulin subtype||Immunoglobulin-like fold	1:170964333-170976127	0.11598	0	6.87684	0.000341838	0.00983336
TCONS_00013802	ENSMUSG00000034613	Ppm1h	Protein phosphatase 2C family||PPM-type phosphatase domain superfamily||PPM-type phosphatase domain	10:122746913-122752876	0.980688	0.10657	2.97336	0.000345512	0.00991775
ENSMUST00000199665	ENSMUSG00000067242	Lgi1	Leucine-rich repeat, typical subtype||EAR||Leucine-rich glioma-inactivated , EPTP repeat||-||Leucine-rich repeat domain superfamily||Cysteine-rich flanking region, C-terminal||Leucine-rich repeat	19:38264762-38265914	0.405763	0.00597133	5.07141	0.000348762	0.0100005
ENSMUST00000231751	ENSMUSG00000022800	Fyttd1	UAP56-interacting factor	16:32877807-32899463	5.76731	0.801903	2.64297	0.000349849	0.0100251
ENSMUST00000150108	ENSMUSG00000013593	Ndufs2	NAD(P)H-quinone oxidoreductase subunit D/H||NADH-quinone oxidoreductase, subunit D||NADH-quinone oxidoreductase, subunit D superfamily||[NiFe]-hydrogenase, large subunit||NADH:ubiquinone oxidoreductase, 49kDa subunit, conserved site	1:171234853-171237528	1.07464	0.0768487	3.38635	0.00035426	0.0101082
ENSMUST00000231265	ENSMUSG00000022883	Robo1	Fibronectin type III||Immunoglobulin V-set domain||Immunoglobulin subtype 2||Immunoglobulin-like domain superfamily||Immunoglobulin subtype||Immunoglobulin-like fold||Immunoglobulin-like domain||Fibronectin type III superfamily||Immunoglobulin I-set||Roundabout homologue 1	16:72663204-72958244	1.83203	8.74741	-2.45008	0.000356364	0.0101554
ENSMUST00000154125	ENSMUSG00000050875	Minar2	-||Major intrinsically disordered Notch2-binding receptor 1-like||Major intrinsically disordered Notch2-binding receptor 1-like, C-terminal	18:59062510-59074664	1.74218	0.19718	2.9218	0.000358126	0.010195
ENSMUST00000160588	ENSMUSG00000089706	--	--	1:98031116-98035675	0	0.129632	-7.77569	0.000363246	0.0103051
ENSMUST00000218844	ENSMUSG00000019894	Slc6a15	Sodium:neurotransmitter symporter||Neutral amino acid SLC6 transporter||Sodium:neurotransmitter symporter superfamily	10:103367783-103370218	0.6973	0.0653723	3.11081	0.000364578	0.0103399
ENSMUST00000181110	ENSMUSG00000097129	--	--	10:62449489-62451322	0.285287	0	7.76987	0.00036568	0.0103652
ENSMUST00000163922	ENSMUSG00000038305	Spats2l	UBA-like superfamily||Protein of unknown function DUF1387	1:57774419-57800438	0.860054	0.050957	3.71423	0.000365816	0.0103659
ENSMUST00000130470	ENSMUSG00000039145	Camk1d	Serine/threonine-protein kinase, active site||Protein kinase, ATP binding site||Protein kinase domain||Protein kinase-like domain superfamily	2:5445070-5676400	0.508002	0	6.39818	0.000365944	0.0103659
TCONS_00164486	XLOC_058536	--	--	X:95960465-95968798	1.10834	0.0478173	4.28113	0.000366857	0.0103777
ENSMUST00000211953	ENSMUSG00000110613	--	--	8:108553252-108584595	0	0.234263	-6.56449	0.000369081	0.0104317
ENSMUST00000232382	ENSMUSG00000068196	Col8a1	Collagen triple helix repeat||C1q domain||Tumour necrosis factor-like domain superfamily	16:57751915-57754715	0.262674	0.01557	3.57197	0.000369891	0.0104417
ENSMUST00000202380	ENSMUSG00000029371	Cxcl5	Chemokine interleukin-8-like domain||Chemokine interleukin-8-like superfamily||CXC Chemokine domain||CXC chemokine||CXC chemokine, conserved site	5:90759360-90761624	0.389905	0.02604	3.4057	0.000369969	0.0104417
ENSMUST00000220335	ENSMUSG00000019978	Epb41l2	FERM central domain||Band 4.1 domain||PH-like domain superfamily||-||Ubiquitin-like domain superfamily||FERM conserved site||FERM, C-terminal PH-like domain||FERM domain||FERM superfamily, second domain||FERM/acyl-CoA-binding protein superfamily||Band 4.1, C-terminal||Band 4.1-like protein 2||FERM adjacent (FA)||Ezrin/radixin/moesin-like||FERM, N-terminal||SAB domain	10:25494623-25497024	8.76634	1.36194	2.48629	0.000369981	0.0104417
ENSMUST00000171546	ENSMUSG00000092528	--	--	11:71242430-71285232	0.0970523	0.00327267	4.55436	0.000373491	0.0105142
ENSMUST00000203461	ENSMUSG00000023367	Tmem176a	Transmembrane protein 176A/B||-||CD20-like family	6:48841548-48845361	3.53317	0.406459	2.90921	0.000374191	0.0105309
ENSMUST00000123371	ENSMUSG00000007850	Hnrnph1	RNA recognition motif domain||Nucleotide-binding alpha-beta plait domain superfamily||RNA-binding domain superfamily||Zinc finger, CHHC-type	11:50377769-50385921	0.595857	3.39703	-2.69859	0.000377654	0.0106102
ENSMUST00000234067	ENSMUSG00000056121	Fez2	Fasciculation and elongation protein zeta 2||Fasciculation and elongation protein zeta, FEZ	17:78399483-78417691	0.719349	0.0489063	3.57343	0.000378326	0.010623
ENSMUST00000181113	ENSMUSG00000097621	--	--	16:30200910-30205879	0.659105	0.0611057	3.14652	0.000380713	0.0106809
ENSMUST00000174539	ENSMUSG00000040856	Dlk1	EGF-type aspartate/asparagine hydroxylation site||-||EGF-like domain||EGF-like, conserved site||EGF-like calcium-binding domain	12:109452823-109453782	0.00968333	0.396292	-5.08778	0.000382184	0.0107161
ENSMUST00000200414	ENSMUSG00000105265	--	--	3:34560328-34675854	2.62935	0.113835	4.29921	0.000383149	0.0107401
ENSMUST00000200318	ENSMUSG00000042453	Reln	Reelin||Reeler domain||-||EGF-like, conserved site||Tenascin, EGF-like domain||EGF-like domain||Galactose-binding-like domain superfamily||Sialidase superfamily	5:21890542-21893896	1.15549	0.125449	2.96562	0.000387818	0.0108464
ENSMUST00000181530	ENSMUSG00000097336	--	--	8:121054882-121083032	0.0209177	0.442173	-4.29204	0.000387956	0.0108472
ENSMUST00000144002	ENSMUSG00000085399	--	--	4:114909257-114921967	0.0614527	1.36312	-4.44178	0.000388687	0.0108614
ENSMUST00000176958	ENSMUSG00000093460	--	--	17:85607360-85618365	2.74511	0.354371	2.74371	0.000389605	0.010881
ENSMUST00000204633	ENSMUSG00000108255	--	--	6:53819974-53822150	0.079873	2.37253	-4.9872	0.000390648	0.010907
ENSMUST00000224865	ENSMUSG00000042284	Itga1	Integrin domain superfamily||Integrin alpha beta-propellor||Integrin alpha, N-terminal||von Willebrand factor A-like domain superfamily||Integrin alpha chain||von Willebrand factor, type A||Integrin alpha-2||Integrin alpha chain, C-terminal cytoplasmic region, conserved site||FG-GAP repeat	13:114982219-115101729	0.15948	0.000723667	4.72144	0.000392334	0.010942
ENSMUST00000100641	ENSMUSG00000072573	--	--	5:134676490-134680145	0.580918	0.045953	3.42388	0.000393029	0.010958
ENSMUST00000137051	ENSMUSG00000031273	Col4a6	Collagen triple helix repeat||C-type lectin fold||Collagen IV, non-collagenous||Collagen IV, non-collagenous domain superfamily	X:141186191-141207602	0.0631437	0	6.40538	0.000402397	0.011175
ENSMUST00000141819	ENSMUSG00000086017	--	--	4:20343706-20347818	0.0796743	0	6.32077	0.000403893	0.0112008
ENSMUST00000220929	ENSMUSG00000113204	--	--	13:74607137-74617310	0.0821127	0.857619	-3.39727	0.000407912	0.0112774
ENSMUST00000225819	ENSMUSG00000114243	--	--	14:16336846-16366268	1.3616	0.0427283	4.5161	0.000410447	0.011338
ENSMUST00000195771	ENSMUSG00000104328	--	--	1:4583129-4586252	0.0911693	0	6.7939	0.000411898	0.0113685
ENSMUST00000216564	ENSMUSG00000031965	Tbx20	p53-like transcription factor, DNA-binding||T-box superfamily||Transcription factor, T-box, conserved site||Transcription factor, T-box	9:24757069-24769750	0.703351	0.0226887	4.17747	0.000421791	0.0115897
TCONS_00026388	ENSMUSG00000020483	Dynll2	Dynein light chain, type 1/2, conserved site||Dynein light chain, type 1/2||-||Dynein light chain superfamily	11:87979525-87980885	0	4.35679	-11.3871	0.000422572	0.0116015
ENSMUST00000196818	ENSMUSG00000106438	--	--	5:105409367-105413912	0.017732	0.496026	-4.68692	0.00042314	0.0116139
ENSMUST00000168226	ENSMUSG00000034751	Mast4	Microtubule-associated serine/threonine-protein kinase, pre-PK domain superfamily||Protein kinase-like domain superfamily||AGC-kinase, C-terminal||PDZ superfamily||Serine/threonine-protein kinase, active site||PDZ domain||Microtubule-associated serine/threonine-protein kinase, catalytic domain||PDZ domain 6||Microtubule-associated serine/threonine-protein kinase, domain||-||Protein kinase domain	13:103070140-103334451	0.454875	0.0453977	2.99648	0.000423721	0.0116255
ENSMUST00000129405	ENSMUSG00000033943	Mga	Myc-type, basic helix-loop-helix (bHLH) domain||Helix-loop-helix DNA-binding domain superfamily||Transcription factor, T-box, conserved site||MAX gene-associated protein||p53-like transcription factor, DNA-binding||T-box superfamily||Transcription factor, T-box||Domain of unknown function DUF4801	2:119897248-119926691	0	1.65886	-11.3598	0.00042864	0.0117322
ENSMUST00000209026	ENSMUSG00000109311	--	--	7:89426306-89432077	0.0354057	0.470084	-3.92959	0.000431646	0.0117916
ENSMUST00000201413	ENSMUSG00000026872	Zeb2	Drought induced 19 protein type, zinc-binding domain||-||Homeobox domain||Zinc finger C2H2 superfamily||Homeobox-like domain superfamily||Zinc finger C2H2-type	2:45002681-45054241	1.29748	0.0975323	3.25691	0.000432823	0.0118172
ENSMUST00000188965	ENSMUSG00000004110	Cacna1e	Voltage-dependent calcium channel, R-type, alpha-1 subunit||Voltage-dependent calcium channel, alpha-1 subunit, IQ domain||Voltage-dependent calcium channel, alpha-1 subunit||Voltage-dependent L-type calcium channel, IQ-associated domain||Voltage-dependent channel domain superfamily||EF-hand domain||Ion transport domain	1:154481075-154816941	0.0683737	0.000446667	5.09483	0.000433114	0.0118219
ENSMUST00000193640	ENSMUSG00000039239	Tgfb2	Transforming growth factor-beta||Cystine-knot cytokine||Transforming growth factor beta-2 proprotein||Transforming growth factor-beta-related||Transforming growth factor beta, conserved site||TGF-beta, propeptide||Transforming growth factor-beta, C-terminal	1:186690724-186704333	3.47406	0.351662	3.02542	0.00044025	0.0119893
ENSMUST00000237594	ENSMUSG00000058152	Chsy3	-||Chondroitin N-acetylgalactosaminyltransferase||Nucleotide-diphospho-sugar transferases	18:59175401-59182021	1.09417	0.108341	3.1	0.00044046	0.0119893
ENSMUST00000211313	ENSMUSG00000110246	--	--	8:50798786-50916997	0.448437	0.00732467	5.62844	0.00044481	0.0120877
ENSMUST00000176436	ENSMUSG00000093570	--	--	6:4807055-4816329	0	0.206066	-6.285	0.000448566	0.0121598
ENSMUST00000147973	ENSMUSG00000091577	--	--	13:103159795-103164069	0	0.035617	-6.285	0.00044857	0.0121598
ENSMUST00000146718	ENSMUSG00000024055	Cyp4f13	Cytochrome P450, E-class, group II||Cytochrome P450||Cytochrome P450 superfamily||Cytochrome P450, conserved site||-||Cytochrome P450, E-class, group I	17:32939822-32947391	0.996649	0.0639603	3.68709	0.000448911	0.0121657
ENSMUST00000145343	ENSMUSG00000086390	--	--	8:106137065-106138525	0.0549407	0.681589	-3.70604	0.000449646	0.0121822
ENSMUST00000202570	ENSMUSG00000029675	Eln	-||Tropoelastin	5:134702838-134725300	0	0.133995	-7.68286	0.000450675	0.0122033
ENSMUST00000156814	ENSMUSG00000024867	Pip5k1b	Phosphatidylinositol-4-phosphate 5-kinase, N-terminal||Phosphatidylinositol-4-phosphate 5-kinase, core||Phosphatidylinositol-4-phosphate 5-kinase, C-terminal||Phosphatidylinositol-4-phosphate 5-kinase	19:24396161-24555838	0.652296	0.0580803	3.09415	0.000454644	0.0122806
ENSMUST00000187235	ENSMUSG00000026480	Ncf2	Neutrophil cytosol factor 2||Neutrophil cytosol factor 2, SH3 domain 1||Tetratricopeptide repeat-containing domain||PB1 domain||Tetratricopeptide-like helical domain superfamily||Tetratricopeptide repeat 1||SH3-like domain superfamily||Neutrophil cytosol factor 2, PB1 domain||SH3 domain||Tetratricopeptide repeat	1:152823569-152824484	0.301565	0	6.55157	0.000454825	0.0122821
ENSMUST00000149117	ENSMUSG00000020315	Sptbn1	Pleckstrin homology domain 9||CH domain superfamily||Actinin-type actin-binding domain, conserved site||Spectrin repeat||Pleckstrin homology domain||Spectrin/alpha-actinin||Calponin homology domain||PH-like domain superfamily||Pleckstrin homology domain, spectrin-type||Spectrin, beta subunit	11:30216659-30268175	5.33566	0.853815	2.4463	0.000456369	0.0123104
ENSMUST00000211355	ENSMUSG00000109844	--	--	9:47242326-47270743	0.416361	0	6.39132	0.000461144	0.012429
ENSMUST00000137394	ENSMUSG00000037736	Limch1	Calponin/LIMCH1||LIM and calponin homology domains-containing protein 1||CH domain superfamily||Calponin homology domain||Domain of unknown function DUF4757||-||Zinc finger, LIM-type	5:66997092-66999346	0.863443	5.93591	-2.96273	0.000466207	0.0125381
ENSMUST00000226431	ENSMUSG00000021832	Psmc6	AAA ATPase, AAA+ lid domain||26S proteasome regulatory subunit P45-like||26S proteasome regulatory subunit 10B||Proteasomal ATPase OB C-terminal domain||-||ATPase, AAA-type, core||ATPase, AAA-type, conserved site||AAA+ ATPase domain||P-loop containing nucleoside triphosphate hydrolase	14:45329847-45337520	1.33333e-06	0.813744	-6.35767	0.000467046	0.0125572
ENSMUST00000230330	ENSMUSG00000001288	Rarg	Retinoic acid receptor||Zinc finger, nuclear hormone receptor-type||Nuclear hormone receptor||Zinc finger, NHR/GATA-type||Nuclear hormone receptor-like domain superfamily||-||Nuclear hormone receptor, ligand-binding domain	15:102251149-102252640	0.00797133	0.5828	-4.81648	0.000467856	0.0125703
ENSMUST00000187641	ENSMUSG00000026480	Ncf2	Neutrophil cytosol factor 2||Neutrophil cytosol factor 2, SH3 domain 1||Tetratricopeptide repeat-containing domain||PB1 domain||Tetratricopeptide-like helical domain superfamily||Tetratricopeptide repeat 1||SH3-like domain superfamily||Neutrophil cytosol factor 2, PB1 domain||SH3 domain||Tetratricopeptide repeat	1:152807978-152812638	0.220946	0.01705	3.28423	0.000468027	0.0125703
ENSMUST00000155422	ENSMUSG00000061171	Slc38a11	Amino acid transporter, transmembrane domain	2:65349474-65364034	0.201769	0	7.64328	0.000468756	0.0125826
ENSMUST00000204844	ENSMUSG00000107412	--	--	6:81984321-81991793	0.274296	0	6.43293	0.000471796	0.0126505
ENSMUST00000201347	ENSMUSG00000029166	Mapre3	Microtubule-associated protein RP/EB||EB1, C-terminal domain superfamily||EB3||EB1, C-terminal||CH domain superfamily||Calponin homology domain	5:30814733-30866059	4.52757	0.693625	2.50197	0.000472026	0.0126532
ENSMUST00000221441	ENSMUSG00000113363	--	--	12:12865570-12874689	0.409844	0	6.45247	0.00047332	0.0126845
TCONS_00014796	ENSMUSG00000039089	L3mbtl3	Sterile alpha motif domain||Mbt repeat||Zinc finger, C2H2C-type||Sterile alpha motif/pointed domain superfamily	10:26363070-26370868	0	0.622106	-11.161	0.00047593	0.012744
ENSMUST00000190515	ENSMUSG00000101481	--	--	16:5975585-5998496	0.271626	0	6.3485	0.000484031	0.0129189
ENSMUST00000130524	ENSMUSG00000051177	Plcb1	Phosphoinositide-specific phospholipase C, EF-hand-like domain||PLC-like phosphodiesterase, TIM beta/alpha-barrel domain superfamily||EF-hand domain pair||1-phosphatidylinositol 4,5-bisphosphate phosphodiesterase beta-1||Phosphoinositide phospholipase C family||-||Phospholipase C-beta, C-terminal domain||Phosphatidylinositol-specific phospholipase C, X domain||Phospholipase C-beta, conserved site…	2:134786175-134989373	3.42624	0.364725	3.0124	0.000491399	0.0130873
ENSMUST00000147925	ENSMUSG00000048747	E130114P18Rik	-	4:97568133-97584636	0.16541	1.3175	-3.11501	0.000491951	0.0130914
ENSMUST00000124196	ENSMUSG00000014773	Dll1	EGF-like, conserved site||EGF-type aspartate/asparagine hydroxylation site||EGF-like calcium-binding domain||EGF-like domain||Notch ligand, N-terminal domain||Growth factor receptor cysteine-rich domain superfamily||EGF-like calcium-binding, conserved site||Delta/Serrate/lag-2 (DSL) protein	17:15371624-15375100	0.159004	1.16773	-2.99298	0.000493876	0.013132
ENSMUST00000218314	ENSMUSG00000112117	--	--	10:92162148-92165170	14.2237	0.273627	5.50511	0.000494333	0.0131406
ENSMUST00000213078	ENSMUSG00000053399	Adamts18	-||ADAM cysteine-rich domain 2||ADAMTS/ADAMTS-like||Metallopeptidase, catalytic domain superfamily||ADAM-TS Spacer 1||Thrombospondin type-1 (TSP1) repeat||PLAC||Thrombospondin type-1 (TSP1) repeat superfamily||Peptidase M12B, propeptide||Peptidase M12B, ADAM/reprolysin	8:113768506-113845304	1.47052	0.043862	4.78501	0.000498932	0.0132379
ENSMUST00000173766	ENSMUSG00000041596	--	--	7:14561360-14609289	0	0.132061	-7.63924	0.000501687	0.0133031
TCONS_00011776	ENSMUSG00000069601	Ank3	Death-like domain superfamily||ZU5 domain||Ankyrin, UPA domain||Ankyrin repeat||Ankyrin repeat-containing domain superfamily||-||Ankyrin-3, death domain||Death domain||Ankyrin repeat-containing domain	10:69663325-69684162	2.49919	0.400888	2.43268	0.000506393	0.013407
ENSMUST00000142021	ENSMUSG00000030108	Slc6a13	Sodium:neurotransmitter symporter||Sodium:neurotransmitter symporter, GABA, GAT-2||Sodium:neurotransmitter symporter superfamily	6:121300289-121333591	0.270511	0	7.17303	0.00050791	0.0134436
ENSMUST00000189326	ENSMUSG00000100155	--	--	9:83691475-83693223	0.130584	0	6.3817	0.000508909	0.0134572
ENSMUST00000228778	ENSMUSG00000026781	Acbd5	Acyl-CoA-binding protein, ACBP||FERM/acyl-CoA-binding protein superfamily||Acyl-CoA-binding protein, ACBP, conserved site||Acyl-CoA binding protein superfamily||Acyl-CoA-binding domain-containing protein 5	2:23069067-23081167	0.930761	0.0413613	4.02209	0.000509229	0.0134605
ENSMUST00000187164	ENSMUSG00000053877	Srcap	Helicase, C-terminal||SNF2-like, N-terminal domain superfamily||AT hook, DNA-binding motif||Helicase/SANT-associated domain||-||P-loop containing nucleoside triphosphate hydrolase||Helicase superfamily 1/2, ATP-binding domain||SNF2-related, N-terminal domain	7:127512992-127536376	0.9765	0	10.8337	0.000514518	0.0135749
ENSMUST00000127237	ENSMUSG00000086454	--	--	2:104559459-104568050	0	0.212667	-6.30067	0.000516198	0.0136156
ENSMUST00000235624	ENSMUSG00000117899	--	--	17:31247359-31253413	0.229015	0	6.43565	0.000522119	0.0137324
ENSMUST00000176977	ENSMUSG00000060424	--	--	1:42648200-42651679	0	0.310102	-6.48195	0.000525518	0.0138134
ENSMUST00000146331	ENSMUSG00000045103	Dmd	Spectrin/alpha-actinin||Calponin homology domain||Zinc finger, ZZ-type||WW domain||Dystrophin/utrophin||EF-hand domain, type 2||Actinin-type actin-binding domain, conserved site||Spectrin repeat||CH domain superfamily||EF-hand domain pair||EF-hand domain, type 1||WW domain superfamily	X:84599201-85144413	0.258595	0.000378	5.43836	0.000527634	0.013858
ENSMUST00000176586	ENSMUSG00000117652	--	--	18:6910459-6936621	0.109367	1.27279	-3.55323	0.000529847	0.0138939
ENSMUST00000237677	ENSMUSG00000024451	Arap3	ARAP, RhoGAP domain||Sterile alpha motif/pointed domain superfamily||Pleckstrin homology domain||Rho GTPase-activating protein domain||-||Ubiquitin-like domain superfamily||Arf GTPase activating protein||ArfGAP domain superfamily||Sterile alpha motif domain||ARFGAP/RecO-like zinc finger||Rho GTPase activation protein||Ras-associating (RA) domain||PH-like domain superfamily	18:37986007-37998733	0.707535	0.0722183	3.08226	0.000531303	0.013921
ENSMUST00000131174	ENSMUSG00000030717	Nupr1	-||Nuclear protein 1-like	7:126623252-126627010	0.618234	0.0180953	4.68198	0.000532129	0.0139316
ENSMUST00000180551	ENSMUSG00000097474	--	--	8:40862395-40865647	0.059147	0	6.44172	0.000532566	0.0139393
ENSMUST00000232216	ENSMUSG00000116793	--	--	16:31590196-31593220	0.90538	0.088644	3.08268	0.000533688	0.0139539
ENSMUST00000181150	ENSMUSG00000030122	Ptms	Prothymosin/parathymosin	6:124914049-124915224	2.78325	24.4948	-3.32942	0.000534879	0.0139739
ENSMUST00000217796	ENSMUSG00000020598	Nrcam	Immunoglobulin-like fold||Immunoglobulin/major histocompatibility complex, conserved site||Immunoglobulin subtype||Fibronectin type III superfamily||Neurofascin/L1/NrCAM, C-terminal domain||Immunoglobulin-like domain||Immunoglobulin I-set||Fibronectin type III||Immunoglobulin-like domain superfamily||Immunoglobulin subtype 2||-	12:44583046-44601964	1.34	0.126399	3.19077	0.000535649	0.0139866
ENSMUST00000202368	ENSMUSG00000029163	Emilin1	Tumour necrosis factor-like domain superfamily||C1q domain||EMI domain||Collagen triple helix repeat	5:30919921-30921049	0.304489	5.34988	-4.20463	0.000537399	0.0140286
ENSMUST00000182911	ENSMUSG00000030583	Sipa1l3	Rap GTPase activating protein domain||PDZ superfamily||Signal-induced proliferation-associated 1-like protein, C-terminal||-||Signal-induced proliferation-associated 1-like protein 3||Rap/Ran-GAP superfamily||PDZ domain	7:29365584-29367291	2.24343	0.250859	2.92366	0.000537704	0.0140329
ENSMUST00000130511	ENSMUSG00000044770	Scml4	Polycomb group protein, RNA binding region||Sterile alpha motif domain||SLED domain||SLED domain superfamily||Sterile alpha motif/pointed domain superfamily	10:42934338-42958770	0	0.064757	-6.31632	0.000539765	0.0140718
TCONS_00047886	ENSMUSG00000044350	Lacc1	Multi-copper polyphenol oxidoreductase||Multi-copper polyphenol oxidoreductase superfamily||Cytotoxic necrotizing factor-like, catalytic||-	14:77034950-77036401	0.389487	0	6.95121	0.000540154	0.0140745
ENSMUST00000153895	ENSMUSG00000024169	Ift140	WD40-repeat-containing domain superfamily||Tetratricopeptide-like helical domain superfamily||WD40/YVTN repeat-like-containing domain superfamily||WD40 repeat	17:25045566-25099495	0.00343667	1.31769	-7.2383	0.000543313	0.0141382
ENSMUST00000206251	ENSMUSG00000004612	Nkg7	PMP-22/EMP/MP20/Claudin superfamily||PMP-22/EMP/MP20	7:43437504-43438249	0.33354	0	6.27463	0.000543759	0.014146
TCONS_00003696	ENSMUSG00000026596	Abl2	SH3-like domain superfamily||F-actin binding||SH2 domain||Protein kinase, ATP binding site||Protein kinase domain||SH3 domain||Tyrosine-protein kinase, active site||Protein kinase-like domain superfamily||Tyrosine-protein kinase, catalytic domain||Tyrosine-protein kinase ABL, SH2 domain||Serine-threonine/tyrosine-protein kinase, catalytic domain||SH2 domain superfamily	1:156559303-156572093	0	0.353289	-10.8868	0.000547476	0.014224
ENSMUST00000191174	ENSMUSG00000101860	Mindy4b-ps	Domain of unknown function DUF4205||Ubiquitin carboxyl-terminal hydrolase MINDY-3/4	3:58788407-58792019	0.083457	0	6.37028	0.000552627	0.0143298
ENSMUST00000228022	ENSMUSG00000075590	Nrbp2	-||Protein kinase domain||Protein kinase-like domain superfamily	15:76085594-76090013	0.260419	0.001919	5.02121	0.000556585	0.0144038
ENSMUST00000225785	ENSMUSG00000013236	Ptprs	Tyrosine specific protein phosphatases domain||Protein-tyrosine phosphatase, active site||Immunoglobulin subtype||Immunoglobulin-like fold||Immunoglobulin I-set||Protein-tyrosine phosphatase-like||PTP type protein phosphatase||Immunoglobulin-like domain||Fibronectin type III superfamily||Protein-tyrosine phosphatase, catalytic||-||Immunoglobulin subtype 2||Immunoglobulin-like domain superfamily||…	17:56427989-56435985	3.44825	0	10.4253	0.000562839	0.0145428
ENSMUST00000145036	ENSMUSG00000027750	Postn	EMI domain||TGF beta-induced protein/periostin||-||FAS1 domain superfamily||FAS1 domain	3:54378484-54384712	0.2934	0.03013	2.96247	0.000562994	0.014543
ENSMUST00000233620	ENSMUSG00000010592	Dazl	RNA-binding domain superfamily||Nucleotide-binding alpha-beta plait domain superfamily||BOULE/DAZ family||DAZ, RNA recognition motif, vertebrates||RNA recognition motif domain||Deleted in azoospermia-like	17:50281104-50284442	0.448934	0	6.66558	0.000565616	0.0145878
ENSMUST00000138569	ENSMUSG00000062949	Atp11c	P-type ATPase, transmembrane domain superfamily||P-type ATPase, N-terminal||P-type ATPase, cytoplasmic domain N||P-type ATPase||HAD-like superfamily||P-type ATPase, subfamily IV||Phospholipid-transporting ATPase IG||P-type ATPase, phosphorylation site||P-type ATPase, C-terminal||HAD superfamily||P-type ATPase, A domain superfamily	X:60235461-60592698	3.97362	0.468322	2.89722	0.000569692	0.0146585
ENSMUST00000135064	ENSMUSG00000039410	Prdm16	SET domain||Zinc finger C2H2 superfamily||Zinc finger C2H2-type	4:154476469-154528765	0.0182323	0.752362	-3.98248	0.000570795	0.0146754
ENSMUST00000226980	ENSMUSG00000115691	--	--	14:32303662-32317985	0.007972	0.148245	-4.30767	0.000575447	0.0147643
ENSMUST00000145378	ENSMUSG00000035696	Rnf38	Zinc finger, RING/FYVE/PHD-type||Zinc finger, RING-type||-	4:44129508-44139586	0.629187	0.0291447	3.87075	0.000576187	0.0147756
ENSMUST00000224823	ENSMUSG00000044447	Dock5	C2 domain superfamily||Dedicator of cytokinesis protein 1/5||DHR-2 domain||Dedicator of cytokinesis, C-terminal||Dedicator of cytokinesis||Dedicator of cytokinesis, N-terminal domain||DHR-1 domain||SH3 domain||SH3-like domain superfamily||Armadillo-type fold	14:67815570-67933442	2.00289	0.28666	2.59946	0.000578684	0.0148242
ENSMUST00000176297	ENSMUSG00000043456	Zfp536	Zinc finger C2H2-type||Zinc finger C2H2 superfamily||-	7:37716318-37773562	2.25209	0.199721	3.17973	0.000580503	0.0148631
TCONS_00126674	ENSMUSG00000030170	Wnt5b	Wnt||Wnt-5b protein||Wnt protein, conserved site	6:119491790-119506730	0.365283	0	10.364	0.000580985	0.0148677
TCONS_00038134	ENSMUSG00000033799	Tasor2	Domain of unknown function DUF3699||Protein of unknown function DUF3715||-	13:3604147-3610659	0.466504	0	10.3561	0.000584323	0.0149351
ENSMUST00000189823	ENSMUSG00000099812	--	--	8:91907565-91913066	0.00599167	0.107404	-4.30453	0.000584526	0.0149351
TCONS_00046097	ENSMUSG00000041078	Grid1	Ionotropic glutamate receptor, metazoa||Receptor, ligand binding region||Ionotropic glutamate receptor, L-glutamate and glycine-binding domain||Periplasmic binding protein-like I||Ionotropic glutamate receptor	14:35099136-35114718	0.233078	0	7.456	0.000584784	0.0149378
ENSMUST00000132416	ENSMUSG00000041718	Alg13	Glycosyl transferase, family 28, C-terminal||-||UDP-N-acetylglucosamine transferase subunit Alg13-like	X:144346735-144374450	0.178572	2.58757	-3.98256	0.000585385	0.0149435
ENSMUST00000181570	ENSMUSG00000097715	--	--	13:12619084-12650297	2.33472	0.328385	2.6284	0.000585644	0.0149444
ENSMUST00000171901	ENSMUSG00000023952	Gtpbp2	-||Translation elongation factor EF1A/initiation factor IF2gamma, C-terminal||Transcription factor, GTP-binding domain||P-loop containing nucleoside triphosphate hydrolase||Translation protein, beta-barrel domain superfamily||GTP binding protein 1-like, GTP-binding domain	17:46161295-46164750	0	0.477862	-6.76511	0.000589711	0.0150249
TCONS_00077006	ENSMUSG00000053799	Exoc6	Exocyst complex component EXOC6/Sec15||Exocyst complex component EXOC6/Sec15, C-terminal, domain 1||Exocyst complex component EXOC6/Sec15, C-terminal, domain 2	19:37678020-37697545	3.40082	0.43096	2.74772	0.000597324	0.0151718
ENSMUST00000146084	ENSMUSG00000020623	Map2k6	Protein kinase-like domain superfamily||Serine/threonine-protein kinase, active site||Protein kinase, ATP binding site||Protein kinase domain	11:110399259-110513641	0	1.90885	-10.7361	0.000598342	0.0151831
ENSMUST00000183377	ENSMUSG00000033577	Myo6	Myosin S1 fragment, N-terminal||Myosin, N-terminal, SH3-like||Kinesin motor domain superfamily||Myosin VI, cargo binding domain||P-loop containing nucleoside triphosphate hydrolase||Class VI myosin, motor domain||Myosin head, motor domain	9:80165038-80168028	1.30314	0.173243	2.68649	0.000599697	0.0152083
ENSMUST00000213170	ENSMUSG00000031990	Jam3	Immunoglobulin subtype||Immunoglobulin-like fold||Immunoglobulin-like domain||Immunoglobulin-like domain superfamily||Immunoglobulin V-set domain||Immunoglobulin subtype 2	9:27100131-27148735	4.25488	0.427621	3.09199	0.000602338	0.0152606
ENSMUST00000123574	ENSMUSG00000086416	--	--	2:125207529-125217512	0.00347133	0.0948927	-4.39566	0.000603507	0.0152778
ENSMUST00000168122	ENSMUSG00000047793	Sned1	Growth factor receptor cysteine-rich domain superfamily||Immunoglobulin-like fold||Sushi/SCR/CCP domain||EGF-like calcium-binding, conserved site||Sushi/SCR/CCP superfamily||EGF-like calcium-binding domain||Fibronectin type III superfamily||EGF-like domain||EGF-type aspartate/asparagine hydroxylation site||Fibronectin type III||NIDO domain||EGF-like, conserved site	1:93286842-93296476	1.9315	0.208343	2.88907	0.000604669	0.0152955
ENSMUST00000220946	ENSMUSG00000113362	--	--	12:100237754-100240252	0.150919	0.000684667	5.35874	0.000608331	0.0153763
ENSMUST00000232099	ENSMUSG00000116789	--	--	16:57338310-57340403	0.143136	0	6.24084	0.000613533	0.01548
ENSMUST00000205525	ENSMUSG00000042502	Cd2bp2	GYF domain||CD2 antigen cytoplasmic tail-binding protein 2/Lin1||GYF-like domain superfamily||-	7:127192023-127195949	7.39689	1.24649	2.37541	0.000615993	0.0155262
ENSMUST00000124999	ENSMUSG00000045083	Lingo2	Leucine-rich repeat||Leucine-rich repeat domain superfamily||Immunoglobulin subtype 2||Immunoglobulin-like domain superfamily||Immunoglobulin-like fold||Immunoglobulin subtype||Leucine-rich repeat N-terminal domain||Immunoglobulin-like domain||Immunoglobulin I-set||Leucine-rich repeat, typical subtype	4:36056724-36950486	0.357042	0.000394333	4.84306	0.000617411	0.0155382
ENSMUST00000192425	ENSMUSG00000019230	Lhx9	Zinc finger, LIM-type||Homeobox, conserved site||Homeobox domain||-||Homeobox-like domain superfamily	1:138831714-138833659	0	0.0779923	-6.24413	0.000617639	0.01554
TCONS_00147520	ENSMUSG00000031561	Tenm3	EGF-like domain, extracellular||EGF-like, conserved site||Rhs repeat-associated core||Carboxypeptidase-like, regulatory domain superfamily||Teneurin-2/3||Tenascin, EGF-like domain||YD repeat||EGF-like domain||Six-bladed beta-propeller, TolB-like||Tox-GHH domain||Teneurin intracellular, N-terminal	8:48436940-48502441	7.91328	1.56226	2.14654	0.000621577	0.015609
ENSMUST00000133667	ENSMUSG00000066551	Hmgb1	High mobility group box domain superfamily||High mobility group box domain||HMG box A DNA-binding domain, conserved site	5:149050068-149053016	0	5.15668	-10.6678	0.000622387	0.0156236
TCONS_00076612	ENSMUSG00000052387	Trpm3	TRPM, tetramerisation domain superfamily||TRPM, tetramerisation domain||TRPM, SLOG domain||-||Transient receptor potential cation channel subfamily M member 3||Ion transport domain	19:22690675-22696061	0.262802	0	7.12991	0.000624979	0.0156807
ENSMUST00000224704	ENSMUSG00000054423	Cadps	-||Calcium-dependent secretion activator domain||PH-like domain superfamily||Calcium-dependent secretion activator||Munc13 homology 1||Pleckstrin homology domain	14:12470167-12474527	0.786013	0.0898723	2.90126	0.000626393	0.0157002
ENSMUST00000123865	ENSMUSG00000028441	1110017D15Rik	Spermatid-specific manchette-related protein 1	4:41505009-41507759	0	0.29985	-6.21154	0.000627643	0.0157236
ENSMUST00000131695	ENSMUSG00000022641	Bbx	High mobility group box domain superfamily||High mobility group box domain||HMG box transcription factor BBX, domain of unknown function DUF2028	16:50224847-50429912	0.0565293	0.502979	-3.2007	0.000628193	0.0157294
TCONS_00015773	XLOC_005979	--	--	10:72249941-72297348	0	16.4782	-10.6495	0.00062864	0.0157366
ENSMUST00000198461	ENSMUSG00000105987	--	--	5:23699070-23710425	0.396012	6.83366	-4.22034	0.000635684	0.0158767
ENSMUST00000153168	ENSMUSG00000028456	Unc13b	Diacylglycerol/phorbol-ester binding||Protein Unc-13||Calcium-dependent secretion activator domain||Munc13 homology 1||Protein kinase C-like, phorbol ester/diacylglycerol-binding domain||Mammalian uncoordinated homology 13, domain 2||Protein Unc-13, C2B domain||C2 domain||C2 domain superfamily||Mammalian uncoordinated homology 13, subgroup, domain 2	4:43249167-43256259	2.47306	0.247663	3.04399	0.000639879	0.0159492
ENSMUST00000187629	ENSMUSG00000100001	--	--	19:58606329-58629753	0.293832	0	6.57696	0.000645691	0.0160495
ENSMUST00000211504	ENSMUSG00000109814	--	--	7:123031415-123066439	1.36094	0.13152	3.14088	0.000647273	0.0160726
ENSMUST00000160264	ENSMUSG00000089804	--	--	15:37231793-37233309	0.534933	3.22366	-2.76114	0.000652283	0.0161604
ENSMUST00000128498	ENSMUSG00000051510	Mafg	Transcription factor, Skn-1-like, DNA-binding domain superfamily||Transcription factor MafG||Basic leucine zipper domain, Maf-type||Basic-leucine zipper domain||Transcription factor Maf family	11:120631224-120633556	0	0.896826	-7.4922	0.000653159	0.0161778
ENSMUST00000229888	ENSMUSG00000023031	Cela1	Serine proteases, trypsin family, histidine active site||Peptidase S1A, chymotrypsin family||Serine proteases, trypsin family, serine active site||Peptidase S1, PA clan||Serine proteases, trypsin domain	15:100684577-100685364	0.522968	0	6.42054	0.000653309	0.0161778
ENSMUST00000209455	ENSMUSG00000110264	--	--	8:47135651-47163704	0.010566	0.247584	-4.10575	0.000656139	0.0162407
ENSMUST00000162037	ENSMUSG00000027692	Tnik	Protein kinase domain||-||Protein kinase, ATP binding site||Serine/threonine-protein kinase, active site||Citron homology (CNH) domain||Protein kinase-like domain superfamily	3:28263563-28666449	0.194134	1.68308	-3.30034	0.00065618	0.0162407
ENSMUST00000130824	ENSMUSG00000027489	Necab3	N-terminal EF-hand calcium binding protein 1/2/3||EF-Hand 1, calcium-binding site||EF-hand domain pair||EF-hand domain||Dimeric alpha-beta barrel||Antibiotic biosynthesis monooxygenase domain	2:154545045-154546794	0.528022	0.0103323	4.38103	0.000659391	0.0163038
ENSMUST00000180589	ENSMUSG00000097063	--	--	1:42707061-42713454	0.0365203	0.760155	-3.89143	0.000659668	0.0163066
ENSMUST00000147794	ENSMUSG00000042671	Rgs8	Regulator of G-protein signalling 8, RGS domain||RGS domain||RGS domain superfamily||RGS, subdomain 1/3||Regulator of G-protein signalling 8	1:153667489-153670839	0.898026	0.0370077	3.47781	0.000678655	0.0167188
ENSMUST00000140015	ENSMUSG00000039262	Prrc2b	Protein PRRC2||BAT2, N-terminal	2:32217280-32221367	0	0.186246	-6.12278	0.000680884	0.0167597
ENSMUST00000199034	ENSMUSG00000042453	Reln	Reelin||Reeler domain||-||EGF-like, conserved site||Tenascin, EGF-like domain||EGF-like domain||Galactose-binding-like domain superfamily||Sialidase superfamily	5:21895633-21895988	1.04905	0.045347	3.88846	0.000681311	0.0167661
ENSMUST00000180881	ENSMUSG00000097023	--	--	7:79515232-79532591	0	0.335523	-8.22917	0.000684376	0.0168205
ENSMUST00000234389	ENSMUSG00000117539	--	--	17:75861023-75889039	0.136915	0	6.18271	0.00069279	0.0170019
ENSMUST00000203882	ENSMUSG00000032667	Pon2	Arylesterase||Paraoxonase2||Six-bladed beta-propeller, TolB-like	6:5277501-5280334	2.72185	0.39853	2.56635	0.000699781	0.0171425
ENSMUST00000171338	ENSMUSG00000058239	Usf2	-||Myc-type, basic helix-loop-helix (bHLH) domain||Helix-loop-helix DNA-binding domain superfamily	7:30946580-30956757	0.383367	0	7.38076	0.000699907	0.0171425
ENSMUST00000219928	ENSMUSG00000020598	Nrcam	Immunoglobulin-like fold||Immunoglobulin/major histocompatibility complex, conserved site||Immunoglobulin subtype||Fibronectin type III superfamily||Neurofascin/L1/NrCAM, C-terminal domain||Immunoglobulin-like domain||Immunoglobulin I-set||Fibronectin type III||Immunoglobulin-like domain superfamily||Immunoglobulin subtype 2||-	12:44439042-44546824	1.48704	0.0488163	4.69751	0.000700651	0.0171522
ENSMUST00000149246	ENSMUSG00000073164	--	--	12:22953999-23010284	0.470544	2.32254	-2.49416	0.000701221	0.0171619
ENSMUST00000127631	ENSMUSG00000087266	--	--	8:67956770-67978051	0.872026	0.0466983	3.70904	0.000704118	0.0172158
ENSMUST00000148609	ENSMUSG00000021998	Lcp1	Actinin-type actin-binding domain, conserved site||CH domain superfamily||EF-hand domain||EF-hand domain pair||Fimbrin/Plastin||Calponin homology domain||EF-Hand 1, calcium-binding site||Plastin-2/3	14:75174947-75178023	0.450881	0.0356653	3.26037	0.000704373	0.0172177
ENSMUST00000196612	ENSMUSG00000027799	Nbea	WD40-repeat-containing domain superfamily||WD40-repeat-containing domain||BEACH domain superfamily||WD40 repeat||Domain of unknown function DUF1088||Domain of unknown function DUF4704||BEACH domain||Armadillo-type fold||Concanavalin A-like lectin/glucanase domain superfamily||PH-BEACH domain	3:55779631-55783490	5.33756	0.923518	2.32972	0.000706495	0.0172483
ENSMUST00000138547	ENSMUSG00000036006	Ripor2	RIPOR family member 3||Rho family-interacting cell polarization regulator 2||Armadillo-type fold||Armadillo-like helical||FAM65, N-terminal||-	13:24638713-24695725	0.300525	0	7.44913	0.000709887	0.0173182
ENSMUST00000206033	ENSMUSG00000051113	Fam71e1	-||Domain of unknown function DUF3699	7:44496672-44498009	0.689769	0.018394	4.03564	0.000718709	0.0174828
ENSMUST00000227818	ENSMUSG00000000197	Nalcn	Voltage-dependent channel domain superfamily||Sodium leak channel non-selective protein||Ion transport domain	14:123299686-123626876	0.133921	0	7.83381	0.000722351	0.0175443
ENSMUST00000123902	ENSMUSG00000016487	Ppfibp1	Liprin-beta, SAM domain repeat 2||Sterile alpha motif domain||Liprin-beta-1||Liprin-beta, SAM domain repeat 3||LAR-interacting protein, Liprin||-||Sterile alpha motif/pointed domain superfamily||Liprin-beta, SAM domain repeat 1	6:146999545-147032023	23.3774	3.85309	2.41267	0.000723172	0.0175522
ENSMUST00000154134	ENSMUSG00000049122	Frmd3	FERM/acyl-CoA-binding protein superfamily||FERM domain||FERM central domain||Band 4.1 domain||FERM superfamily, second domain||PH-like domain superfamily||FERM conserved site||FERM, N-terminal||FERM, C-terminal PH-like domain||FERM adjacent (FA)||Ezrin/radixin/moesin-like||Ubiquitin-like domain superfamily	4:74168937-74189001	0.880425	0.110205	2.76728	0.000733207	0.0177599
ENSMUST00000186821	ENSMUSG00000102097	--	--	9:96705828-96711449	0.160991	0.008691	3.57105	0.00074258	0.0179561
ENSMUST00000224933	ENSMUSG00000063142	Kcnma1	Potassium channel domain||-||Calcium-activated potassium channel BK, alpha subunit||NAD(P)-binding domain superfamily||Voltage-dependent channel domain superfamily||Calcium-activated potassium channel Slo-1||Ion transport domain||Regulator of K+ conductance, N-terminal	14:23470161-23733024	0.167131	0.007639	3.85706	0.000746252	0.018014
ENSMUST00000209319	ENSMUSG00000030787	Lyve1	Link domain||C-type lectin-like/link domain superfamily||C-type lectin fold	7:110853671-110862953	0.216036	0	6.25655	0.000748554	0.0180414
ENSMUST00000204671	ENSMUSG00000030122	Ptms	Prothymosin/parathymosin	6:124913764-124920103	5.67821	44.4793	-3.16337	0.000757952	0.0182126
ENSMUST00000188936	ENSMUSG00000100706	--	--	8:48855417-48869901	1.22653	0.157167	2.74773	0.000767643	0.018419
ENSMUST00000140619	ENSMUSG00000022948	Setd4	SET domain methyltransferase||Rubisco LSMT, substrate-binding domain superfamily||SET domain||Rubisco LSMT, substrate-binding domain||-	16:93583458-93588441	0.158757	0	6.12366	0.000772408	0.0185052
TCONS_00005377	ENSMUSG00000028033	Kcnq5	Potassium channel, voltage dependent, KCNQ||Ion transport domain||Potassium channel, voltage dependent, KCNQ, C-terminal||Voltage-gated potassium channel||-	1:21841817-21861423	1.68836	0.285119	2.36263	0.000772816	0.0185105
ENSMUST00000131940	ENSMUSG00000026922	Agpat2	Phospholipid/glycerol acyltransferase||1-acyl-sn-glycerol-3-phosphate acyltransferase	2:26593057-26604211	0	0.814588	-8.97582	0.000777505	0.0186002
ENSMUST00000142974	ENSMUSG00000037370	Enpp1	-||Extracellular Endonuclease, subunit A||Somatomedin B-like domain superfamily||Somatomedin B domain||DNA/RNA non-specific endonuclease||Somatomedin B, chordata||Ectonucleotide pyrophosphatase/phosphodiesterase family member 1||Alkaline-phosphatase-like, core domain superfamily||Type I phosphodiesterase/nucleotide pyrophosphatase/phosphate transferase	10:24668486-24674258	0.15526	0.00795833	3.90151	0.000781015	0.0186643
ENSMUST00000160152	ENSMUSG00000053332	--	--	1:161034422-161037531	3.04282	0	9.88557	0.000782539	0.0186844
ENSMUST00000140261	ENSMUSG00000027996	Sfrp2	Frizzled/secreted frizzled-related protein||Frizzled domain||Netrin module, non-TIMP type||Netrin domain||Secreted frizzled-related protein 2||SFRP2, cysteine-rich domain||Frizzled cysteine-rich domain superfamily||Tissue inhibitor of metalloproteinases-like, OB-fold	3:83766565-83770143	0.981607	0.0484503	3.77559	0.000784884	0.0187268
ENSMUST00000140044	ENSMUSG00000086992	--	--	15:37421134-37432664	0.348052	0.0307467	3.12387	0.000789658	0.0188086
ENSMUST00000139902	ENSMUSG00000038963	Slco4a1	Kazal domain||Major facilitator superfamily domain||MFS transporter superfamily||Kazal domain superfamily||Organic anion transporter polypeptide	2:180456334-180474845	0.0678203	0	6.51396	0.000790721	0.0188206
ENSMUST00000136697	ENSMUSG00000086213	--	--	19:12585868-12596566	0.160139	0	6.33785	0.000796764	0.0189371
ENSMUST00000200615	ENSMUSG00000105352	--	--	5:64477008-64483967	0	0.237325	-6.22981	0.000803281	0.0190645
ENSMUST00000148653	ENSMUSG00000048747	E130114P18Rik	-	4:97568133-97584596	0.357384	2.23163	-2.81126	0.000805318	0.0190944
ENSMUST00000123398	ENSMUSG00000052613	Pcdh15	Cadherin-like||Extracellular cadherin domain||Protocadherin-15||Cadherin-like superfamily||-||Cadherin conserved site	10:73099342-74317264	0.0715087	0	6.28851	0.000807789	0.0191393
ENSMUST00000161582	ENSMUSG00000020181	Nav3	ATPase, AAA-type, core||P-loop containing nucleoside triphosphate hydrolase||Nav/unc-53 family||AAA+ ATPase domain||Calponin homology domain||CH domain superfamily	10:109682660-109823585	0.946154	0.0121603	5.90663	0.0008081	0.019142
ENSMUST00000223747	ENSMUSG00000033730	Egr3	Zinc finger C2H2-type||Zinc finger C2H2 superfamily||Early growth response, N-terminal	14:70078739-70082614	0.25126	0.0267513	2.92234	0.00080903	0.0191503
ENSMUST00000010224	ENSMUSG00000010080	Epn3	ENTH domain||Ubiquitin interacting motif||Epsin, ENTH domain||Epsin-3, metazoa||ENTH/VHS	11:94491113-94499909	0.113647	0	6.6766	0.000811178	0.0191873
ENSMUST00000111746	ENSMUSG00000041540	Sox5	Transcription factor SOX-5/6||High mobility group box domain||-||High mobility group box domain superfamily	6:143839443-143947101	0.00960333	0.265446	-4.18701	0.000812232	0.019203
ENSMUST00000136860	ENSMUSG00000086540	--	--	X:161814690-161832176	0.406916	0.0398517	3.06912	0.000816528	0.0192766
ENSMUST00000237784	ENSMUSG00000083282	Ctsf	Cathepsin propeptide inhibitor domain (I29)||-||Papain-like cysteine endopeptidase||Cysteine peptidase, histidine active site||Peptidase C1A, papain C-terminal||Cysteine peptidase, cysteine active site||Papain-like cysteine peptidase superfamily	19:4855221-4860911	8.5825	0.700852	3.42731	0.000817506	0.0192908
TCONS_00030784	ENSMUSG00000021040	Slirp	SLIRP, RNA recognition motif||RNA-binding domain superfamily||Nucleotide-binding alpha-beta plait domain superfamily||RNA recognition motif domain	12:87443912-87449920	0.365773	2.62512	-2.91674	0.000819245	0.0193226
TCONS_00042206	ENSMUSG00000063458	Lrmda	Leucine-rich repeat domain superfamily||-||Leucine-rich repeat	14:22228580-22287376	0.248916	0	6.13333	0.000824394	0.0194236
ENSMUST00000164509	ENSMUSG00000024924	Vldlr	EGF-type aspartate/asparagine hydroxylation site||Very low-density lipoprotein receptor||LDL receptor-like superfamily||Low-density lipoprotein (LDL) receptor class A repeat||EGF-like, conserved site||LDLR class B repeat||-||Growth factor receptor cysteine-rich domain superfamily||Low-density lipoprotein (LDL) receptor class A, conserved site||EGF-like calcium-binding, conserved site||Six-bladed …	19:27216484-27249755	1.10656	0.126037	2.91537	0.000824511	0.0194236
ENSMUST00000126757	ENSMUSG00000043857	Mgat5b	Glycosyltransferase family 18	11:116973073-116986940	0.0457913	0.489661	-3.52984	0.00082503	0.0194312
ENSMUST00000183878	ENSMUSG00000099170	--	--	9:77366412-77399418	0	0.101779	-6.67936	0.000828109	0.0194898
ENSMUST00000133610	ENSMUSG00000059049	Frem1	CalX-like domain superfamily||C-type lectin-like||C-type lectin fold||C-type lectin-like/link domain superfamily||CSPG repeat||Na-Ca exchanger/integrin-beta4	4:82900564-82914434	0.009766	0.38679	-4.31273	0.000831883	0.0195576
TCONS_00021732	ENSMUSG00000003119	Cdk12	Protein kinase domain||Serine/threonine-protein kinase, active site||Protein kinase, ATP binding site||Protein kinase-like domain superfamily	11:98263502-98278504	0	0.239224	-7.39455	0.00083354	0.0195849
ENSMUST00000145773	ENSMUSG00000086496	--	--	2:158595472-158610659	0.007352	0.16702	-4.2704	0.000834518	0.0196032
ENSMUST00000207682	ENSMUSG00000109097	--	--	7:70308943-70337852	0.364342	0	6.08517	0.000840326	0.0196928
ENSMUST00000207499	ENSMUSG00000109089	--	--	8:10899922-10902463	0.205198	0.00360133	4.37656	0.000840562	0.0196937
ENSMUST00000133827	ENSMUSG00000061887	Ssbp3	Sequence-specific single-strand DNA-binding protein||-||LIS1 homology motif	4:107038202-107048519	0.401776	2.35786	-2.7038	0.000849582	0.0198673
ENSMUST00000166853	ENSMUSG00000037321	Tap1	ABC transporter-like||Type I protein exporter||AAA+ ATPase domain||ABC transporter Tap-like||P-loop containing nucleoside triphosphate hydrolase||ABC transporter type 1, transmembrane domain||Antigen peptide transporter 1||ABC transporter type 1, transmembrane domain superfamily||ABC transporter, conserved site	17:34187734-34197225	0.0794627	0.000117667	5.29262	0.000856696	0.0199958
ENSMUST00000159119	ENSMUSG00000053332	--	--	1:161034929-161038535	0	0.804052	-8.00956	0.000859921	0.0200568
ENSMUST00000131272	ENSMUSG00000022724	Riox2	JmjC domain||JmjC domain-containing	16:59487537-59489818	0.929868	0	7.2917	0.000861904	0.0200888
ENSMUST00000183350	ENSMUSG00000032355	Mlip	Muscular LMNA-interacting protein	9:77346432-77352969	0.069702	0	6.18954	0.000867588	0.020188
ENSMUST00000146666	ENSMUSG00000040219	Ttc12	Tetratricopeptide-like helical domain superfamily||Tetratricopeptide repeat 2||Tetratricopeptide repeat||Tetratricopeptide repeat 1||Armadillo-like helical||Tetratricopeptide repeat-containing domain||Armadillo-type fold	9:49457578-49486215	0.580943	0.0567517	3.0561	0.00086822	0.0201979
ENSMUST00000151429	ENSMUSG00000021699	Pde4d	3'5'-cyclic nucleotide phosphodiesterase, catalytic domain superfamily||3'5'-cyclic nucleotide phosphodiesterase, catalytic domain||3'5'-cyclic nucleotide phosphodiesterase, conserved site||3'5'-cyclic nucleotide phosphodiesterase||HD/PDEase domain||-||Phosphodiesterase 4 upstream conserved regions (UCR)	13:109922911-109938282	0.797565	0.0657467	3.15415	0.000874246	0.0203142
ENSMUST00000211371	ENSMUSG00000109898	--	--	7:135853682-135855710	0	0.102728	-6.08053	0.000880669	0.0204298
ENSMUST00000229777	ENSMUSG00000022306	Zfpm2	Zinc finger C2H2-type||Zinc finger C2H2 superfamily||FOG family||Zinc finger CCHC FOG-type	15:40655035-40872723	0.660069	0.0753013	2.8643	0.000881776	0.0204507
ENSMUST00000218673	ENSMUSG00000112153	--	--	10:90728960-90736330	0.226654	0.00810867	4.50614	0.000888076	0.0205582
ENSMUST00000218493	ENSMUSG00000112700	--	--	10:9566376-9567605	0.317408	0	6.19933	0.000890521	0.0205988
ENSMUST00000175902	ENSMUSG00000019737	Syne4	-||Nesprin-4||KASH domain	7:30316772-30319046	0	0.273806	-6.56595	0.000892487	0.0206134
ENSMUST00000137304	ENSMUSG00000020743	Mif4gd	MIF4G-like, type 3||Armadillo-type fold||MIF4G-like domain superfamily	11:115607918-115612927	0	0.249005	-7.28927	0.000902189	0.0207971
ENSMUST00000194383	ENSMUSG00000033981	Gria2	Ionotropic glutamate receptor||-||Ionotropic glutamate receptor, metazoa||Receptor, ligand binding region||Ionotropic glutamate receptor, L-glutamate and glycine-binding domain||Periplasmic binding protein-like I	3:80691521-80802791	0.069654	0	6.76439	0.000906849	0.0208761
ENSMUST00000143956	ENSMUSG00000086296	--	--	9:106148687-106159705	0.153693	0.992346	-2.84548	0.000914613	0.0210295
ENSMUST00000163489	ENSMUSG00000023913	Pla2g7	Platelet-activating factor acetylhydrolase, eucaryote||Platelet-activating factor acetylhydrolase-like||Alpha/Beta hydrolase fold	17:43568715-43607636	4.98422	0.454533	3.2234	0.000919463	0.0211312
ENSMUST00000127271	ENSMUSG00000020388	Pdlim4	PDZ domain||Zinc finger, LIM-type||-||PDZ superfamily||Domain of unknown function DUF4749	11:54058951-54068991	0.160069	1.22113	-3.01645	0.000920457	0.0211491
ENSMUST00000139352	ENSMUSG00000034813	Grip1	PDZ superfamily||Glutamate receptor-interacting protein 1||PDZ domain 6||PDZ domain||-	10:119850739-120077134	0.567417	0.0748427	2.69589	0.00092644	0.0212618
ENSMUST00000224465	ENSMUSG00000063142	Kcnma1	Potassium channel domain||-||Calcium-activated potassium channel BK, alpha subunit||NAD(P)-binding domain superfamily||Voltage-dependent channel domain superfamily||Calcium-activated potassium channel Slo-1||Ion transport domain||Regulator of K+ conductance, N-terminal	14:23591588-23732124	0.302564	0	6.03208	0.000929926	0.0213171
ENSMUST00000161822	ENSMUSG00000090207	--	--	9:106892171-106893833	0	0.31023	-7.31403	0.000931791	0.021347
ENSMUST00000198482	ENSMUSG00000104886	--	--	5:15993957-15997839	0.060373	0	6.45107	0.000937682	0.0214401
ENSMUST00000174601	ENSMUSG00000015002	Efr3a	Armadillo-type fold||-	15:65787042-65829808	0.270843	0	6.24909	0.000938808	0.0214559
ENSMUST00000196192	ENSMUSG00000050017	Pitpnb	START-like domain superfamily||Phosphatidylinositol transfer protein	5:111346488-111383113	0	1.22882	-8.19053	0.000940162	0.0214769
ENSMUST00000182474	ENSMUSG00000069601	Ank3	Death-like domain superfamily||ZU5 domain||Ankyrin, UPA domain||Ankyrin repeat||Ankyrin repeat-containing domain superfamily||-||Ankyrin-3, death domain||Death domain||Ankyrin repeat-containing domain	10:69706474-69995240	1.29488	0.182117	2.61796	0.000945264	0.0215735
ENSMUST00000230771	ENSMUSG00000022515	Anks3	-||Sterile alpha motif/pointed domain superfamily||Ankyrin repeat||Sterile alpha motif domain||Ankyrin repeat-containing domain||Ankyrin repeat-containing domain superfamily	16:4955858-4964205	0	0.401791	-6.20144	0.000951426	0.0216791
ENSMUST00000228390	ENSMUSG00000115301	--	--	15:26728270-26730767	3.5852	0.565474	2.4658	0.000953288	0.0217018
ENSMUST00000123436	ENSMUSG00000027270	Lamp5	Lysosome-associated membrane glycoprotein, conserved site||Lysosome-associated membrane glycoprotein	2:136059431-136069905	0	0.2792	-7.56879	0.000953302	0.0217018
ENSMUST00000141064	ENSMUSG00000062980	Cped1	-||Cadherin-like beta sandwich domain	6:21985944-22009702	0.238922	1.57028	-2.84444	0.000956746	0.0217401
ENSMUST00000160655	ENSMUSG00000022311	Csmd3	CUB domain||Sushi/SCR/CCP domain||Sushi/SCR/CCP superfamily||Spermadhesin, CUB domain superfamily	15:48285611-48791989	0.0574563	0	6.3463	0.000959683	0.0217868
ENSMUST00000160720	ENSMUSG00000042286	Stab1	EGF-like calcium-binding domain||EGF domain||EGF-like domain||C-type lectin fold||FAS1 domain||C-type lectin-like/link domain superfamily||EGF-like, conserved site||FAS1 domain superfamily||Link domain||Laminin EGF domain	14:31139019-31143725	0.654889	0.0841387	2.71619	0.000963573	0.0218466
TCONS_00037407	ENSMUSG00000003992	Ssbp2	LIS1 homology motif||Sequence-specific single-strand DNA-binding protein||-	13:91461181-91503822	3.69552	0.669286	2.26625	0.000963923	0.0218466
ENSMUST00000156962	ENSMUSG00000004415	Col26a1	Collagen triple helix repeat||EMI domain	5:136753527-136882910	0.169409	1.00614	-2.72566	0.000964086	0.0218466
ENSMUST00000123653	ENSMUSG00000024055	Cyp4f13	Cytochrome P450, E-class, group II||Cytochrome P450||Cytochrome P450 superfamily||Cytochrome P450, conserved site||-||Cytochrome P450, E-class, group I	17:32925150-32925951	0.299968	0.00551333	4.75542	0.000969638	0.0219573
ENSMUST00000209495	ENSMUSG00000055116	Arntl	Nuclear translocator||PAS domain||Helix-loop-helix DNA-binding domain superfamily||PAS domain superfamily||Myc-type, basic helix-loop-helix (bHLH) domain||PAS fold||PAC motif	7:113239754-113243748	0.551599	0.0713067	2.73891	0.000970639	0.0219648
ENSMUST00000191339	ENSMUSG00000022197	Pdzd2	PDZ superfamily||PDZ domain||-	15:12404932-12412380	0.50618	0.06291	2.76663	0.000973201	0.0220026
ENSMUST00000231498	ENSMUSG00000021765	Fst	TB domain||TGF-beta binding (TB) domain superfamily||Kazal domain||Follistatin/Osteonectin EGF domain||Follistatin-like, N-terminal||Kazal domain superfamily	13:114453316-114456236	0.468835	0.0519517	2.87749	0.000976018	0.0220562
ENSMUST00000227976	ENSMUSG00000022231	Sema5a	Sema domain||WD40/YVTN repeat-like-containing domain superfamily||Sema domain superfamily||Semaphorin||Thrombospondin type-1 (TSP1) repeat superfamily||PSI domain||Thrombospondin type-1 (TSP1) repeat	15:32245103-32678594	0	0.525157	-9.88444	0.000980988	0.0221533
ENSMUST00000162218	ENSMUSG00000075463	--	--	14:122913075-122937469	0.377795	0.017863	4.1218	0.000983611	0.0221962
ENSMUST00000134296	ENSMUSG00000020926	Adam11	Metallopeptidase, catalytic domain superfamily||Disintegrin, conserved site||EGF-like domain, extracellular||EGF-like, conserved site||ADAM, cysteine-rich domain||Peptidase M12B, ADAM/reprolysin||Disintegrin domain||Peptidase M12B, propeptide||Reprolysin domain, adamalysin-type||EGF-like domain||Disintegrin domain superfamily	11:102774081-102776124	0.578276	3.22038	-2.62948	0.000984494	0.0222071
ENSMUST00000150548	ENSMUSG00000001930	Vwf	von Willebrand factor A-like domain superfamily||-||von Willebrand factor, type A||von Willebrand factor, VWA N-terminal domain||VWFC domain||Von Willebrand factor||Serine protease inhibitor-like superfamily||Uncharacterised domain, cysteine-rich||Trypsin Inhibitor-like, cysteine rich domain||Cystine knot, C-terminal||von Willebrand factor, type D domain	6:125552963-125604776	1.89416	0.262227	2.64923	0.000988276	0.0222619
ENSMUST00000135344	ENSMUSG00000004952	Rasa4	Ras GTPase-activating domain||Pleckstrin homology domain||-||Ras GTPase-activating protein, conserved site||RASA4, PH domain||C2 domain||Ras GTPase-activating protein||Zinc finger, Btk motif||C2 domain superfamily||PH-like domain superfamily||Rho GTPase activation protein	5:136083998-136111855	0.105225	0	7.09452	0.000992109	0.0223278
ENSMUST00000204028	ENSMUSG00000016487	Ppfibp1	Liprin-beta, SAM domain repeat 2||Sterile alpha motif domain||Liprin-beta-1||Liprin-beta, SAM domain repeat 3||LAR-interacting protein, Liprin||-||Sterile alpha motif/pointed domain superfamily||Liprin-beta, SAM domain repeat 1	6:147005108-147006325	2.53514	0.34191	2.66205	0.00099233	0.0223278
ENSMUST00000126908	ENSMUSG00000024914	Drap1	Transcription factor CBF/NF-Y/archaeal histone domain||Histone-fold	19:5422827-5424787	3.65891	0.43251	2.84434	0.000996266	0.0223959
ENSMUST00000201565	ENSMUSG00000029149	Krtcap3	Beta-casein-like	5:31252480-31253197	0	0.234299	-6.01864	0.000997022	0.0224078
ENSMUST00000228015	ENSMUSG00000022231	Sema5a	Sema domain||WD40/YVTN repeat-like-containing domain superfamily||Sema domain superfamily||Semaphorin||Thrombospondin type-1 (TSP1) repeat superfamily||PSI domain||Thrombospondin type-1 (TSP1) repeat	15:32244831-32642352	14.3897	2.78224	2.17416	0.00100404	0.0225193
ENSMUST00000235876	ENSMUSG00000024376	Epb41l4a	Ubiquitin-like domain superfamily||Ezrin/radixin/moesin-like||FERM adjacent (FA)||Band 4.1-like protein 4A||FERM, C-terminal PH-like domain||FERM, N-terminal||FERM conserved site||FERM superfamily, second domain||PH-like domain superfamily||Band 4.1 domain||FERM domain||FERM central domain||FERM/acyl-CoA-binding protein superfamily	18:33876955-33891974	0.577798	0.025937	3.9527	0.00100553	0.0225477
ENSMUST00000139963	ENSMUSG00000026860	Sh3glb2	BAR domain||SH3 domain||SH3-like domain superfamily||Endophilin B2, SH3 domain||AH/BAR domain superfamily	2:30349740-30359260	3.14891	0.344164	2.98074	0.0010079	0.0225855
ENSMUST00000155566	ENSMUSG00000034354	Mtmr3	Zinc finger, RING/FYVE/PHD-type||Protein-tyrosine phosphatase, active site||Protein-tyrosine phosphatase-like||Myotubularin-related protein 3, PH-GRAM domain||FYVE zinc finger||Myotubularin-like phosphatase domain||Zinc finger, FYVE-related||Zinc finger, FYVE/PHD-type||Myotubularin family||Protein-tyrosine phosphatase, catalytic||-	11:4480875-4488366	1.88251	0.139835	3.51754	0.00100814	0.0225855
ENSMUST00000218461	ENSMUSG00000052609	Plekhg3	Pleckstrin homology domain||Dbl homology (DH) domain||Dbl homology (DH) domain superfamily||PH-like domain superfamily||-	12:76533560-76568057	1.06879	0.0698643	3.70809	0.00100836	0.0225855
ENSMUST00000221818	ENSMUSG00000113088	--	--	12:111950517-111954152	0.294567	0.0343277	2.81268	0.00101726	0.0227488
ENSMUST00000235497	ENSMUSG00000002791	--	--	17:32081328-32090255	0.301121	0	6.2919	0.00103367	0.0230096
ENSMUST00000208911	ENSMUSG00000062444	Ap3b2	AP-3 complex subunit beta, C-terminal domain||Clathrin adaptor, appendage, Ig-like subdomain superfamily||Clathrin/coatomer adaptor, adaptin-like, N-terminal||Armadillo-type fold||AP-3 complex subunit beta||Armadillo-like helical||AP complex subunit beta	7:81492430-81493859	0.781903	0.095814	2.71221	0.00104392	0.023203
ENSMUST00000222717	ENSMUSG00000051166	Eml5	WD40-repeat-containing domain superfamily||Anaphase-promoting complex subunit 4, WD40 domain||WD40 repeat||WD40-repeat-containing domain||WD40 repeat, conserved site||WD40/YVTN repeat-like-containing domain superfamily||Quinoprotein alcohol dehydrogenase-like superfamily||-||HELP	12:98789149-98794633	9.84344	1.1652	2.87563	0.00105437	0.0233827
ENSMUST00000128983	ENSMUSG00000045103	Dmd	Spectrin/alpha-actinin||Calponin homology domain||Zinc finger, ZZ-type||WW domain||Dystrophin/utrophin||EF-hand domain, type 2||Actinin-type actin-binding domain, conserved site||Spectrin repeat||CH domain superfamily||EF-hand domain pair||EF-hand domain, type 1||WW domain superfamily	X:85048295-85055597	1.04442	0.134634	2.71364	0.00106181	0.0235003
ENSMUST00000135335	ENSMUSG00000040139	9430038I01Rik	-	7:137383014-137410756	0.174378	0.00389033	4.71503	0.00106405	0.0235446
TCONS_00027698	ENSMUSG00000050965	Prkca	Protein kinase C-like, phorbol ester/diacylglycerol-binding domain||Protein kinase, ATP binding site||Protein kinase domain||Protein kinase C, alpha/beta/gamma types||Diacylglycerol/phorbol-ester binding||Classical Protein Kinase C alpha, catalytic domain||Serine/threonine-protein kinase, active site||C2 domain||Protein kinase, C-terminal||C2 domain superfamily||Protein kinase-like domain superfa…	11:108100198-108139381	0.466601	0.0845307	2.26498	0.00106908	0.0236399
ENSMUST00000130889	ENSMUSG00000059049	Frem1	CalX-like domain superfamily||C-type lectin-like||C-type lectin fold||C-type lectin-like/link domain superfamily||CSPG repeat||Na-Ca exchanger/integrin-beta4	4:82915633-82924792	0.259681	1.57741	-2.75009	0.0010754	0.0237583
ENSMUST00000185722	ENSMUSG00000101969	--	--	10:16951294-17095782	0	0.0406457	-6.09598	0.00107771	0.0237936
ENSMUST00000152355	ENSMUSG00000062444	Ap3b2	AP-3 complex subunit beta, C-terminal domain||Clathrin adaptor, appendage, Ig-like subdomain superfamily||Clathrin/coatomer adaptor, adaptin-like, N-terminal||Armadillo-type fold||AP-3 complex subunit beta||Armadillo-like helical||AP complex subunit beta	7:81474387-81493706	1.36765	0.171819	2.74793	0.00108409	0.0239076
TCONS_00025143	ENSMUSG00000049928	Glp2r	GPCR family 2, glucagon-like peptide 2 receptor||GPCR family 2, extracellular hormone receptor domain superfamily||GPCR, family 2, extracellular hormone receptor domain||GPCR, family 2, secretin-like||GPCR, family 2-like||GPCR, family 2, secretin-like, conserved site	11:67454220-67687090	0.270429	0.031238	2.90248	0.00109039	0.023993
ENSMUST00000147353	ENSMUSG00000027288	Zfp106	WD40/YVTN repeat-like-containing domain superfamily||Pyrrolo-quinoline quinone beta-propeller repeat||WD40 repeat||-||WD40-repeat-containing domain||Zinc finger C2H2-type||WD40-repeat-containing domain superfamily	2:120535420-120563834	0	0.424751	-7.17518	0.00109197	0.0240171
TCONS_00044905	XLOC_016838	--	--	14:113161175-113270787	0.13962	0	6.15209	0.00110716	0.0242916
ENSMUST00000161782	ENSMUSG00000042453	Reln	Reelin||Reeler domain||-||EGF-like, conserved site||Tenascin, EGF-like domain||EGF-like domain||Galactose-binding-like domain superfamily||Sialidase superfamily	5:22342071-22344702	0.948126	0.122418	2.70553	0.00111743	0.0244734
ENSMUST00000217967	ENSMUSG00000112441	--	--	12:8291024-8293694	0.016337	0.171657	-3.45445	0.00111944	0.0245065
ENSMUST00000207040	ENSMUSG00000031073	Fgf15	Fibroblast growth factor 15/19/21||Fibroblast growth factor family||Cytokine IL1/FGF	7:144896531-144898283	3.77093	0.571084	2.50079	0.00112031	0.0245196
ENSMUST00000232429	ENSMUSG00000022756	Slc7a4	Cationic amino acid transporter, C-terminal||Amino acid/polyamine transporter I||-	16:17572956-17576671	0.229791	0.0109183	3.93279	0.00112244	0.0245451
ENSMUST00000223437	ENSMUSG00000021282	Eif5	Translation initiation factor IF2/IF5, N-terminal||Translation initiation factor IF2/IF5, zinc-binding||-||Armadillo-type fold||Translation initiation factor IF2/IF5||MIF4G-like domain superfamily||W2 domain	12:111539579-111540760	8.43961	0.196608	5.12181	0.00112958	0.0246847
ENSMUST00000222964	ENSMUSG00000113334	--	--	13:70650144-70655979	0.261081	1.37595	-2.59588	0.00113063	0.0246968
TCONS_00004539	ENSMUSG00000026490	Cdc42bpa	Diacylglycerol/phorbol-ester binding||Pleckstrin homology domain||-||Citron homology (CNH) domain||CRIB domain||Protein kinase-like domain superfamily||Myotonic dystrophy protein kinase, coiled coil||PH-like domain superfamily||Serine/threonine-protein kinase, active site||Protein kinase C-like, phorbol ester/diacylglycerol-binding domain||KELK-motif containing domain||Protein kinase domain||Prot…	1:180009885-180020917	0.19596	0	9.51001	0.00113538	0.024768
ENSMUST00000124855	ENSMUSG00000086752	--	--	11:111796347-111800876	0.0482547	0	5.97528	0.0011354	0.024768
ENSMUST00000129907	ENSMUSG00000078706	--	--	11:96251105-96264484	0	0.117614	-6.11596	0.00113845	0.0248237
ENSMUST00000133466	ENSMUSG00000020315	Sptbn1	Pleckstrin homology domain 9||CH domain superfamily||Actinin-type actin-binding domain, conserved site||Spectrin repeat||Pleckstrin homology domain||Spectrin/alpha-actinin||Calponin homology domain||PH-like domain superfamily||Pleckstrin homology domain, spectrin-type||Spectrin, beta subunit	11:30101513-30105610	4.92718	0.864772	2.31228	0.00113945	0.0248288
ENSMUST00000174803	ENSMUSG00000003617	Cp	Multicopper oxidase, type 2||Multicopper oxidase, type 3||Ceruloplasmin||-||Coagulation factor 5/8-like||Multicopper oxidase, type 1||Multicopper oxidase, copper-binding site||Multicopper oxidases, conserved site||Cupredoxin	3:19970885-19975053	1.8042	0.197515	2.96641	0.0011439	0.0248986
TCONS_00115747	ENSMUSG00000043635	Adamts3	ADAM-TS Spacer 1||Thrombospondin type-1 (TSP1) repeat||PLAC||Thrombospondin type-1 (TSP1) repeat superfamily||Peptidase M12B, propeptide||Peptidase M12B, ADAM/reprolysin||ADAM cysteine-rich domain 2||ADAMTS/ADAMTS-like||Metallopeptidase, catalytic domain superfamily	5:89674871-89684017	0.13472	4.14508	-5.07266	0.00114979	0.0250047
ENSMUST00000194098	ENSMUSG00000025909	Sntg1	PDZ superfamily||-||Syntrophin||Gamma 1 syntrophin||PH-like domain superfamily||PDZ domain||Pleckstrin homology domain	1:8950310-8952422	0.194519	0.014201	3.47399	0.0011518	0.0250357
ENSMUST00000162991	ENSMUSG00000063063	Ctnna2	Alpha-catenin||Vinculin, conserved site||Alpha-catenin/vinculin-like superfamily||Vinculin/alpha-catenin||-	6:76882756-76902888	0.586729	0.0364873	3.21761	0.00115198	0.0250357
ENSMUST00000127903	ENSMUSG00000033653	Vps8	Vacuolar protein sorting-associated protein 8, central domain||-||Quinoprotein amine dehydrogenase, beta chain-like||Zinc finger, RING/FYVE/PHD-type||WD40-repeat-containing domain superfamily||WD40/YVTN repeat-like-containing domain superfamily||Zinc finger, RING-type||WD40 repeat||WD40-repeat-containing domain	16:21627631-21644416	0.925177	0.0539313	3.74487	0.00115231	0.0250375
ENSMUST00000208009	ENSMUSG00000066406	Akap13	Pleckstrin homology domain||ARHGEF1-like, PH domain||Protein kinase C-like, phorbol ester/diacylglycerol-binding domain||Dbl homology (DH) domain superfamily||Dbl homology (DH) domain||PH-like domain superfamily||A-kinase anchor protein 13	7:75701997-75718039	1.2244	0.122144	3.02619	0.0011592	0.0251656
ENSMUST00000226490	ENSMUSG00000115817	--	--	14:76780827-76784212	0.0480167	0	5.95077	0.00116066	0.0251857
ENSMUST00000221582	ENSMUSG00000038408	--	--	13:31614668-31625792	0	0.094472	-6.23227	0.00116461	0.0252491
ENSMUST00000227065	ENSMUSG00000022240	Ctnnd2	Armadillo-type fold||Armadillo-like helical||Plakophilin/Delta catenin||Armadillo||-	15:30683159-30806900	1.56902	0.181384	2.84218	0.00116649	0.0252734
ENSMUST00000139907	ENSMUSG00000039671	Zmynd8	Bromodomain||RACK7, Bromo domain||PWWP domain||Zinc finger, MYND-type||-||ZMYND8/11, PWWP domain||Zinc finger, FYVE/PHD-type||Bromodomain-like superfamily||Zinc finger, PHD-type||Protein kinase C-binding protein 1||Zinc finger, PHD-finger||Zinc finger, PHD-type, conserved site||Zinc finger, RING/FYVE/PHD-type	2:165842783-165862005	0	0.550024	-7.31403	0.00117451	0.0254247
TCONS_00037838	ENSMUSG00000021699	Pde4d	3'5'-cyclic nucleotide phosphodiesterase, catalytic domain superfamily||3'5'-cyclic nucleotide phosphodiesterase, catalytic domain||3'5'-cyclic nucleotide phosphodiesterase, conserved site||3'5'-cyclic nucleotide phosphodiesterase||HD/PDEase domain||-||Phosphodiesterase 4 upstream conserved regions (UCR)	13:109371360-109378563	0.242715	0	9.41953	0.00117747	0.0254682
ENSMUST00000169605	ENSMUSG00000034751	Mast4	Microtubule-associated serine/threonine-protein kinase, pre-PK domain superfamily||Protein kinase-like domain superfamily||AGC-kinase, C-terminal||PDZ superfamily||Serine/threonine-protein kinase, active site||PDZ domain||Microtubule-associated serine/threonine-protein kinase, catalytic domain||PDZ domain 6||Microtubule-associated serine/threonine-protein kinase, domain||-||Protein kinase domain	13:103023142-103334462	1.05675	0.135942	2.75149	0.00118035	0.0255009
TCONS_00026415	ENSMUSG00000069769	Msi2	RNA-binding protein Musashi homologue, RNA recognition motif 1||RNA recognition motif domain||RNA-binding domain superfamily||Nucleotide-binding alpha-beta plait domain superfamily||RNA-binding protein Musashi homologue, RNA recognition motif 2	11:88601947-88638006	3.89214	0.712107	2.24386	0.0011817	0.0255244
ENSMUST00000131454	ENSMUSG00000003617	Cp	Multicopper oxidase, type 2||Multicopper oxidase, type 3||Ceruloplasmin||-||Coagulation factor 5/8-like||Multicopper oxidase, type 1||Multicopper oxidase, copper-binding site||Multicopper oxidases, conserved site||Cupredoxin	3:19957219-19969005	1.00075	0.0988063	3.10322	0.00118483	0.0255672
ENSMUST00000154265	ENSMUSG00000062866	Phactr2	Phosphatase and actin regulator 2||RPEL repeat	10:13381403-13388731	0.514196	0.061933	2.79801	0.00118804	0.0256109
ENSMUST00000097413	ENSMUSG00000023826	Prkn	Ubiquilin||Parkin, RING/Ubox like zinc-binding domain||IBR domain||E3 ubiquitin-protein ligase parkin||Ubiquitin domain||E3 ubiquitin ligase RBR family||RING/Ubox-like zinc-binding domain||-||Ubiquitin-like domain superfamily	17:10840391-10945412	0.177941	0.011697	3.59615	0.00119277	0.025696
ENSMUST00000194133	ENSMUSG00000073535	--	--	1:155525012-155527143	0.295665	0	6.20319	0.00119662	0.0257679
ENSMUST00000153113	ENSMUSG00000087177	--	--	10:39721413-39731967	0.920034	0	9.3938	0.00120026	0.0258292
ENSMUST00000195398	ENSMUSG00000028080	Lrba	Domain of unknown function DUF1088||WD40 repeat||BEACH domain superfamily||WD40/YVTN repeat-like-containing domain superfamily||Domain of unknown function DUF4704||WD40-repeat-containing domain superfamily||Armadillo-like helical||PH-BEACH domain||Concanavalin A-like lectin/glucanase domain superfamily||Armadillo-type fold||BEACH domain	3:86546755-86622420	1.96034	0.321907	2.39233	0.00120737	0.0259428
ENSMUST00000207061	ENSMUSG00000109394	--	--	7:61916400-61928690	2.00441	0.30987	2.49158	0.00122709	0.0262921
ENSMUST00000151459	ENSMUSG00000031273	Col4a6	Collagen triple helix repeat||C-type lectin fold||Collagen IV, non-collagenous||Collagen IV, non-collagenous domain superfamily	X:141189745-141192629	0.617313	0.0588143	2.9765	0.00123025	0.0263369
ENSMUST00000139279	ENSMUSG00000036966	Spryd3	B30.2/SPRY domain||SPRY domain||Concanavalin A-like lectin/glucanase domain superfamily||SPRY domain-containing protein 3, SPRY domain	15:102116528-102136192	0.302356	0.014302	3.97276	0.0012312	0.0263457
ENSMUST00000188325	ENSMUSG00000052062	Pard3b	PDZ superfamily||PDZ domain||Par3/HAL, N-terminal	1:61638886-62169299	3.1085	0.530618	2.34502	0.00123346	0.0263884
ENSMUST00000128331	ENSMUSG00000006575	Rundc3a	RUN domain||RUN domain superfamily	11:102398119-102399779	0.003208	0.279296	-4.56533	0.00123693	0.0264455
ENSMUST00000218249	ENSMUSG00000046314	Stxbp6	-||STXBP6, SNARE domain||Exocyst complex component Sec3, PIP2-binding N-terminal domain||Synaptobrevin||Syntaxin-binding protein 6, PH domain	12:45019245-45074226	2.64242	0.267511	2.96961	0.00123755	0.026453
ENSMUST00000181864	ENSMUSG00000097520	--	--	8:93750147-93810290	0.0647413	0	6.49969	0.00125149	0.0266643
ENSMUST00000211162	ENSMUSG00000109992	--	--	8:60719291-60725806	0.0789827	0	6.22265	0.00125388	0.0267095
ENSMUST00000141427	ENSMUSG00000032456	Nmnat3	Rossmann-like alpha/beta/alpha sandwich fold||Nicotinate/nicotinamide nucleotide adenylyltransferase||Cytidyltransferase-like domain	9:98296604-98355757	0.463804	0.055438	2.73973	0.00125486	0.0267247
ENSMUST00000137073	ENSMUSG00000085852	--	--	2:93403547-93417830	0.110947	0	6.0232	0.00125774	0.0267584
ENSMUST00000137305	ENSMUSG00000027610	Gss	Glutathione synthase, substrate-binding domain superfamily||Glutathione synthase, C-terminal, eukaryotic||Pre-ATP-grasp domain superfamily||Glutathione synthase, N-terminal, eukaryotic||Glutathione synthase||Glutathione synthase, substrate-binding domain||Glutathione synthase, alpha-helical	2:155578305-155582654	0.557637	0.0347467	3.63928	0.00126273	0.0268416
ENSMUST00000181723	ENSMUSG00000096943	--	--	8:83887079-83899501	0.304393	0.00720333	4.42551	0.00126279	0.0268416
ENSMUST00000139722	ENSMUSG00000020122	Egfr	Receptor L-domain||Tyrosine-protein kinase, active site||Growth factor receptor domain 4||Protein kinase, ATP binding site||Protein kinase domain||Growth factor receptor cysteine-rich domain superfamily||Receptor L-domain superfamily||Tyrosine-protein kinase, catalytic domain||Furin-like repeat||Protein kinase-like domain superfamily||Serine-threonine/tyrosine-protein kinase, catalytic domain||Ty…	11:16752230-16793744	0.304132	0	5.97375	0.00126279	0.0268416
ENSMUST00000183269	ENSMUSG00000002107	Celf2	-||CELF1/2, RNA recognition motif 2||RNA recognition motif domain||Nucleotide-binding alpha-beta plait domain superfamily||CELF1/2, RNA recognition motif 3||CELF1/2, RNA recognition motif 1||Paraneoplastic encephalomyelitis antigen||RNA-binding domain superfamily	2:6585779-6721615	1.81839	0.302004	2.38339	0.00126339	0.0268453
ENSMUST00000236249	ENSMUSG00000099988	--	--	19:53080777-53082244	0	0.105697	-6.35234	0.00126351	0.0268453
ENSMUST00000151080	ENSMUSG00000031870	Pgr	Nuclear hormone receptor-like domain superfamily||Nuclear hormone receptor, ligand-binding domain||Zinc finger, NHR/GATA-type||Nuclear hormone receptor||Zinc finger, nuclear hormone receptor-type||Progesterone receptor	9:8900419-8948607	0.02438	0.192198	-3.12401	0.00126659	0.0268967
ENSMUST00000144852	ENSMUSG00000056579	--	--	11:3639794-3648812	0	0.309581	-9.46316	0.00126675	0.0268967
ENSMUST00000199502	ENSMUSG00000004952	Rasa4	Ras GTPase-activating domain||Pleckstrin homology domain||-||Ras GTPase-activating protein, conserved site||RASA4, PH domain||C2 domain||Ras GTPase-activating protein||Zinc finger, Btk motif||C2 domain superfamily||PH-like domain superfamily||Rho GTPase activation protein	5:136091102-136092571	0.294436	0.0192503	3.30356	0.00127523	0.0270317
ENSMUST00000152807	ENSMUSG00000068040	Tm9sf4	Nonaspanin (TM9SF)	2:153200248-153210466	4.89274	0.644293	2.7262	0.0012753	0.0270317
ENSMUST00000222603	ENSMUSG00000021071	Trim9	B-box, C-terminal||COS domain||RING-type zinc-finger, LisH dimerisation motif||SPRY domain||Concanavalin A-like lectin/glucanase domain superfamily||Fibronectin type III||B-box-type zinc finger||Zinc finger, RING/FYVE/PHD-type||B30.2/SPRY domain||Zinc finger, RING-type, conserved site||Immunoglobulin-like fold||Zinc finger, RING-type||Fibronectin type III superfamily	12:70267805-70281843	0.527651	0.024258	3.60762	0.00127717	0.0270541
ENSMUST00000134708	ENSMUSG00000036641	Ccdc148	Coiled-coil domain-containing protein CCDC148/CCDC112	2:58823430-58921092	0.033145	0	6.02746	0.00128362	0.0271761
ENSMUST00000165518	ENSMUSG00000024659	Anxa1	Annexin||Annexin superfamily||Annexin repeat, conserved site||Annexin repeat||Annexin A1||-	19:20377680-20380021	0.533217	0.0236143	3.74934	0.00128376	0.0271761
TCONS_00131371	ENSMUSG00000066406	Akap13	Pleckstrin homology domain||ARHGEF1-like, PH domain||Protein kinase C-like, phorbol ester/diacylglycerol-binding domain||Dbl homology (DH) domain superfamily||Dbl homology (DH) domain||PH-like domain superfamily||A-kinase anchor protein 13	7:75488521-75523047	2.69877	0.526348	2.16831	0.00128524	0.0271957
ENSMUST00000125735	ENSMUSG00000020458	Rtn4	Reticulon	11:29736400-29742347	0.261702	0	6.10263	0.0012885	0.0272472
ENSMUST00000145613	ENSMUSG00000087143	--	--	13:78198017-78235733	1.50305	0.107494	3.51342	0.00129269	0.0273182
ENSMUST00000205610	ENSMUSG00000030523	Trpm1	-||Ion transport domain||TRPM, tetramerisation domain||TRPM, tetramerisation domain superfamily||TRPM, SLOG domain||Transient receptor potential cation channel subfamily M member 1	7:64210023-64220356	3.07639	0.223668	3.50503	0.00129576	0.0273574
ENSMUST00000186436	ENSMUSG00000084799	--	--	1:63113078-63114960	0.0102423	0.999234	-5.66949	0.00130034	0.0274364
ENSMUST00000129312	ENSMUSG00000047246	Hist1h2be	Histone-fold||Histone H2B||Histone H2A/H2B/H3	13:23618980-23621078	0.616479	0.000511	6.04788	0.00130156	0.027453
ENSMUST00000147141	ENSMUSG00000085158	--	--	2:170652434-170662465	0.184317	0.0101823	3.6871	0.00130391	0.0274907
ENSMUST00000218255	ENSMUSG00000112117	--	--	10:92071043-92071710	1.96773	0.0285537	4.9713	0.0013103	0.0276017
ENSMUST00000155165	ENSMUSG00000086851	--	--	11:53564688-53567305	0	0.205088	-7.12003	0.00131257	0.0276428
ENSMUST00000216359	ENSMUSG00000051243	Islr2	Leucine-rich repeat||Cysteine-rich flanking region, C-terminal||Leucine-rich repeat domain superfamily||Immunoglobulin-like domain||Leucine-rich repeat, typical subtype||Immunoglobulin-like domain superfamily	9:58199674-58201568	0	0.356747	-7.09977	0.00131371	0.0276492
ENSMUST00000225293	ENSMUSG00000025006	Sorbs1	SH3-like domain superfamily||c-Cbl associated protein, SH3 domain 2||SoHo domain||c-Cbl associated protein, SH3 domain 1||c-Cbl associated protein, SH3 domain||-||SH3 domain	19:40450856-40451390	1.66021	0.171248	2.94851	0.00131423	0.0276492
ENSMUST00000140551	ENSMUSG00000067597	Dgat2l6	Diacylglycerol acyltransferase	X:100524838-100545891	0.0622217	0.001734	4.30544	0.00131515	0.0276569
ENSMUST00000139025	ENSMUSG00000085132	--	--	11:60240810-60241930	1.67928	0.110914	3.48365	0.00131914	0.0277111
ENSMUST00000146581	ENSMUSG00000058934	--	--	10:87826389-87863381	0	0.0544993	-6.14184	0.00131992	0.0277176
ENSMUST00000207990	ENSMUSG00000020805	Slc13a5	Sodium/sulphate symporter, conserved site||Solute carrier family 13	11:72260091-72267222	0.0780903	0	6.2312	0.00132776	0.0278567
ENSMUST00000143887	ENSMUSG00000078706	--	--	11:96261610-96264868	0	0.161849	-6.03497	0.00133575	0.0279946
ENSMUST00000125832	ENSMUSG00000020451	Limk2	Protein kinase-like domain superfamily||PDZ superfamily||Protein kinase domain||Protein kinase, ATP binding site||Serine-threonine/tyrosine-protein kinase, catalytic domain||PDZ domain||Zinc finger, LIM-type	11:3355868-3409174	0	0.257295	-6.30192	0.00134432	0.0281357
ENSMUST00000128663	ENSMUSG00000026873	Phf19	Lysine-specific demethylase 4, Tudor domain||PHF19, PHD domain 2||Polycomb-like MTF2 factor 2, C-terminal domain||Zinc finger, RING/FYVE/PHD-type||Zinc finger, PHD-type, conserved site||Zinc finger, PHD-type||Zinc finger, PHD-finger||Zinc finger, FYVE/PHD-type||Tudor domain	2:34893784-34904152	0	0.156397	-7.8501	0.00134929	0.0282126
ENSMUST00000124181	ENSMUSG00000028841	Cnksr1	PH-like domain superfamily||Sterile alpha motif/pointed domain superfamily||Pleckstrin homology domain||PDZ domain||Sterile alpha motif domain||CRIC domain||PDZ superfamily	4:134232467-134235939	0	0.120927	-5.97791	0.00135026	0.0282268
ENSMUST00000115355	ENSMUSG00000017978	Cadps2	PH-like domain superfamily||Calcium-dependent secretion activator domain||Pleckstrin homology domain||Munc13 homology 1||Calcium-dependent secretion activator	6:23687316-23839262	0.263922	0.0195513	3.36247	0.00135099	0.028236
ENSMUST00000140825	ENSMUSG00000056698	Elmod3	-||ELMO domain||ELMO domain-containing protein 3	6:72584457-72595021	0.00825367	0.491746	-4.09907	0.00136136	0.0284288
ENSMUST00000145512	ENSMUSG00000003436	Dll3	EGF-like calcium-binding domain||EGF-like, conserved site||EGF-like domain||Growth factor receptor cysteine-rich domain superfamily	7:28298672-28301772	0	0.127228	-5.89196	0.00136793	0.0285298
ENSMUST00000156199	ENSMUSG00000033577	Myo6	Myosin S1 fragment, N-terminal||Myosin, N-terminal, SH3-like||Kinesin motor domain superfamily||Myosin VI, cargo binding domain||P-loop containing nucleoside triphosphate hydrolase||Class VI myosin, motor domain||Myosin head, motor domain	9:80285414-80286508	0.931459	0.0608273	3.33347	0.00137656	0.0286614
ENSMUST00000217769	ENSMUSG00000112035	--	--	10:126958023-126960997	0.314111	0.0293097	3.00495	0.00138163	0.0287488
ENSMUST00000206564	ENSMUSG00000108415	--	--	7:25860140-25869883	0.055156	0.568331	-3.06329	0.00138387	0.0287847
ENSMUST00000185197	ENSMUSG00000042662	Dusp15	Dual specificity phosphatase, catalytic domain||-||Protein-tyrosine phosphatase-like||Tyrosine specific protein phosphatases domain||Dual specificity protein phosphatase domain||Protein-tyrosine phosphatase, active site||Atypical dual specificity phosphatase	2:152941022-152944556	0.729044	0.0439233	3.79476	0.00138394	0.0287847
ENSMUST00000148572	ENSMUSG00000052613	Pcdh15	Cadherin-like||Extracellular cadherin domain||Protocadherin-15||Cadherin-like superfamily||-||Cadherin conserved site	10:73099435-73716595	0.064009	0	6.29402	0.00138433	0.0287868
ENSMUST00000150233	ENSMUSG00000085794	--	--	6:83702130-83703543	0.375343	0	6.59826	0.00141713	0.0292655
ENSMUST00000155884	ENSMUSG00000085317	--	--	2:155591881-155592837	0.201033	0	5.95982	0.00141932	0.0292922
ENSMUST00000170335	ENSMUSG00000091957	--	--	18:61259008-61259972	4.46635	0.0795067	5.42671	0.00142843	0.0294311
TCONS_00038664	ENSMUSG00000062727	Hist1h2bk	Histone H2B||Histone H2A/H2B/H3||Histone-fold	13:22035855-22043655	0	1.8755	-9.29294	0.00142892	0.0294319
ENSMUST00000149605	ENSMUSG00000039410	Prdm16	SET domain||Zinc finger C2H2 superfamily||Zinc finger C2H2-type	4:154476500-154636797	0.0221627	0.51287	-4.02378	0.00143943	0.0296068
ENSMUST00000183374	ENSMUSG00000098912	--	--	3:88800682-88832487	1.06954	0.106437	3.02868	0.00143966	0.0296068
ENSMUST00000117870	ENSMUSG00000015656	Hspa8	Heat shock protein 70 family||Heat shock protein 70, conserved site||Heat shock protein 70kD, peptide-binding domain superfamily||Heat shock protein 70kD, C-terminal domain superfamily	9:40801302-40803026	0	2.1723	-9.28073	0.00144136	0.0296357
TCONS_00103353	XLOC_036590	--	--	4:152689320-152693872	0.0474077	0	6.00801	0.00144374	0.0296566
ENSMUST00000180457	ENSMUSG00000097352	--	--	10:22306704-22309224	0.0666523	0	5.99397	0.00145499	0.0298475
ENSMUST00000145415	ENSMUSG00000086083	--	--	16:33966239-33967312	0	0.173406	-6.28653	0.00147139	0.0301528
ENSMUST00000160177	ENSMUSG00000090069	--	--	17:7881106-7946426	0.0666273	0	5.92101	0.00148735	0.0303827
ENSMUST00000147941	ENSMUSG00000032690	Oas2	2'-5'-oligoadenylate synthetase 1, domain 2/C-terminal||2-5-oligoadenylate synthetase, conserved site||2-5-oligoadenylate synthetase, N-terminal||2'-5'-oligoadenylate synthetase, domain 2 superfamily||2'-5'-oligoadenylate synthase||Polymerase, nucleotidyl transferase domain	5:120730336-120735575	0.127705	0	7.01057	0.001504	0.0306051
ENSMUST00000211570	ENSMUSG00000058325	Dock1	SH3-like domain superfamily||Armadillo-type fold||SH3 domain||DHR-1 domain||Dedicator of cytokinesis, N-terminal domain||Dedicator of cytokinesis protein 1/5||C2 domain superfamily||Dedicator of cytokinesis||Dedicator of cytokinesis, C-terminal||DHR-2 domain	7:134670654-134876943	3.07954	0.300232	3.1301	0.00151332	0.030763
ENSMUST00000214947	ENSMUSG00000110874	--	--	10:45828718-45852253	0.0223027	0.292044	-3.87514	0.00151724	0.0308237
ENSMUST00000237280	ENSMUSG00000024940	Ltbp3	EGF-like calcium-binding domain||EGF-like domain||Growth factor receptor cysteine-rich domain superfamily||EGF-like calcium-binding, conserved site||TGF-beta binding (TB) domain superfamily||TB domain||-||EGF-like, conserved site||EGF-type aspartate/asparagine hydroxylation site	19:5743903-5758531	1.61554	0.262501	2.4085	0.00152158	0.030899
ENSMUST00000168020	ENSMUSG00000024659	Anxa1	Annexin||Annexin superfamily||Annexin repeat, conserved site||Annexin repeat||Annexin A1||-	19:20378118-20382125	0.741107	0.048787	3.29988	0.00152334	0.0309221
ENSMUST00000209388	ENSMUSG00000109844	--	--	9:47260695-47368649	0.210675	0.0105177	3.85894	0.00152477	0.0309383
ENSMUST00000151612	ENSMUSG00000039908	Slc26a11	SLC26A/SulP transporter||STAS domain||SLC26A/SulP transporter domain||Sulphate anion transporter, conserved site||STAS domain superfamily	11:119362649-119381049	4.18799	0.699312	2.38759	0.00152803	0.0309854
ENSMUST00000220676	ENSMUSG00000051166	Eml5	WD40-repeat-containing domain superfamily||Anaphase-promoting complex subunit 4, WD40 domain||WD40 repeat||WD40-repeat-containing domain||WD40 repeat, conserved site||WD40/YVTN repeat-like-containing domain superfamily||Quinoprotein alcohol dehydrogenase-like superfamily||-||HELP	12:98800441-98802424	6.18884	0.944846	2.49889	0.00152866	0.0309919
ENSMUST00000221306	ENSMUSG00000021071	Trim9	B-box, C-terminal||COS domain||RING-type zinc-finger, LisH dimerisation motif||SPRY domain||Concanavalin A-like lectin/glucanase domain superfamily||Fibronectin type III||B-box-type zinc finger||Zinc finger, RING/FYVE/PHD-type||B30.2/SPRY domain||Zinc finger, RING-type, conserved site||Immunoglobulin-like fold||Zinc finger, RING-type||Fibronectin type III superfamily	12:70266150-70268048	0.340159	0	5.93205	0.00152958	0.0309977
TCONS_00160816	XLOC_056784	--	--	X:58165745-58176854	0.102855	0	5.93822	0.00153523	0.031105
ENSMUST00000128329	ENSMUSG00000031389	Arhgap4	SH3-like domain superfamily||FCH domain||AH/BAR domain superfamily||F-BAR domain||SH3 domain||Rho GTPase-activating protein domain||-||Rho GTPase activation protein	X:73899313-73921870	0.0833603	0	6.48311	0.00153783	0.0311394
ENSMUST00000150970	ENSMUSG00000005881	Ergic3	Endoplasmic reticulum vesicle transporter, N-terminal||Endoplasmic reticulum vesicle transporter, C-terminal	2:156016509-156018150	0	0.624111	-7.15662	0.00154215	0.0312141
ENSMUST00000162150	ENSMUSG00000041957	Pkp2	Armadillo-type fold||Armadillo-like helical||Plakophilin/Delta catenin||Armadillo	16:16213318-16227287	0.922017	0.12975	2.58224	0.00154347	0.0312344
TCONS_00103291	ENSMUSG00000039713	Plekhg5	Pleckstrin homology domain||Dbl homology (DH) domain superfamily||Dbl homology (DH) domain||Pleckstrin homology domain-containing family G member 5/7||Ubiquitin-like domain superfamily||PH-like domain superfamily	4:152073343-152082390	0.211058	0.030067	2.58296	0.00156012	0.0315004
ENSMUST00000219273	ENSMUSG00000052291	--	--	10:116581576-116583514	0	0.177645	-5.98671	0.00156354	0.0315435
ENSMUST00000185026	ENSMUSG00000098649	--	--	5:120419659-120431767	0	0.229185	-6.16716	0.00156653	0.031587
ENSMUST00000150764	ENSMUSG00000037336	Mfsd2b	Lactose permease-like||-||MFS transporter superfamily	12:4862440-4874355	0.016378	0.155979	-3.33676	0.0015801	0.0318061
ENSMUST00000201524	ENSMUSG00000051177	Plcb1	Phosphoinositide-specific phospholipase C, EF-hand-like domain||PLC-like phosphodiesterase, TIM beta/alpha-barrel domain superfamily||EF-hand domain pair||1-phosphatidylinositol 4,5-bisphosphate phosphodiesterase beta-1||Phosphoinositide phospholipase C family||-||Phospholipase C-beta, C-terminal domain||Phosphatidylinositol-specific phospholipase C, X domain||Phospholipase C-beta, conserved site…	2:135249173-135255513	0.580003	0.042513	3.35028	0.00158697	0.0318995
ENSMUST00000152779	ENSMUSG00000024304	Cdh2	Cadherin-like||Cadherin prodomain||Cadherin||N-cadherin||Cadherin, cytoplasmic domain||Cadherin conserved site||Cadherin-like superfamily||Catenin binding domain superfamily	18:16771397-16808462	6.256	0.38961	3.77707	0.00158988	0.0319445
TCONS_00044943	ENSMUSG00000058571	Gpc6	Glypican-6||Glypican||Glypican, conserved site	14:117221380-117259051	9.0317	2.03494	1.95441	0.00159417	0.0320177
ENSMUST00000189653	ENSMUSG00000100826	--	--	7:59315322-59318457	0.0607273	0	6.33381	0.00160073	0.0321429
ENSMUST00000123272	ENSMUSG00000085399	--	--	4:114909257-114921118	0.320257	1.53514	-2.43884	0.00160245	0.0321642
ENSMUST00000151998	ENSMUSG00000053613	--	--	11:120659157-120661815	0.213278	0.012602	3.60848	0.00160999	0.0323091
ENSMUST00000209649	ENSMUSG00000025496	Drd4	G protein-coupled receptor, rhodopsin-like||Dopamine D4 receptor||GPCR, rhodopsin-like, 7TM||Dopamine receptor family	7:141293131-141294093	0.768803	0.0844517	2.90273	0.00161623	0.0323948
ENSMUST00000115722	ENSMUSG00000023868	Pde10a	HD/PDEase domain||GAF-like domain superfamily||3'5'-cyclic nucleotide phosphodiesterase||3'5'-cyclic nucleotide phosphodiesterase, catalytic domain superfamily||-||3'5'-cyclic nucleotide phosphodiesterase, catalytic domain||3'5'-cyclic nucleotide phosphodiesterase, conserved site||GAF domain	17:8525450-8923426	0.651614	0.095717	2.54582	0.00161889	0.0324153
ENSMUST00000123294	ENSMUSG00000028252	Ccnc	Cyclin C/cyclin-like subunit Ssn8||Cyclin, N-terminal||Cyclin-like||Cyclin, C-terminal domain 2||Cyclin-like superfamily	4:21727753-21747962	0.885704	0	9.00644	0.00163781	0.0327078
ENSMUST00000118887	ENSMUSG00000066442	Mthfs	NagB/RpiA transferase-like||5-formyltetrahydrofolate cyclo-ligase||5-formyltetrahydrofolate cyclo-ligase-like domain superfamily||-	9:89211384-89227278	0.907389	0.124639	2.59906	0.00163973	0.0327329
TCONS_00089742	ENSMUSG00000027620	Rbm39	-||Splicing factor RBM39, linker||RNA recognition motif domain||Splicing factor, RBM39-like||Nucleotide-binding alpha-beta plait domain superfamily||RNA-binding domain superfamily||RNA recognition motif domain, eukaryote	2:156172954-156180142	1.18919	0.066933	3.69755	0.0016425	0.032775
ENSMUST00000212232	ENSMUSG00000110611	--	--	8:105289678-105291485	0.02066	0.422001	-3.98956	0.00164816	0.0328547
ENSMUST00000140257	ENSMUSG00000039108	Lsm14b	Lsm14-like, N-terminal||DFDF domain||FFD box||LSM domain superfamily||FDF domain||TFG box	2:180027909-180033810	0.87753	5.46013	-2.83315	0.00165348	0.0329409
ENSMUST00000162890	ENSMUSG00000089889	--	--	5:143329327-143332701	0.47133	0	6.9602	0.00165451	0.0329481
ENSMUST00000140417	ENSMUSG00000031549	Ido2	Indoleamine 2,3-dioxygenase||Tryptophan/Indoleamine 2,3-dioxygenase-like	8:24531892-24554597	0.193745	0.0242467	2.77816	0.00166364	0.0331074
ENSMUST00000182523	ENSMUSG00000002107	Celf2	-||CELF1/2, RNA recognition motif 2||RNA recognition motif domain||Nucleotide-binding alpha-beta plait domain superfamily||CELF1/2, RNA recognition motif 3||CELF1/2, RNA recognition motif 1||Paraneoplastic encephalomyelitis antigen||RNA-binding domain superfamily	2:6660293-6884892	2.63013	0.489153	2.22293	0.00166385	0.0331074
ENSMUST00000204793	ENSMUSG00000057230	Aak1	Protein kinase-like domain superfamily||BMP-2-inducible protein kinase, C-terminal||Protein kinase domain||-||Serine/threonine-protein kinase, active site	6:86995010-86996674	0.344703	0	7.05637	0.00167226	0.0332545
ENSMUST00000139561	ENSMUSG00000028804	Csmd2	Spermadhesin, CUB domain superfamily||Sushi/SCR/CCP domain||Sushi/SCR/CCP superfamily||CUB domain	4:128547936-128552733	0.337532	0	6.66818	0.00167311	0.0332605
ENSMUST00000186345	ENSMUSG00000100826	--	--	7:59698710-59706383	0.361571	0	6.1887	0.00167771	0.0333297
ENSMUST00000192692	ENSMUSG00000102331	--	--	1:3647309-3658904	0.855569	0.119409	2.61255	0.0016879	0.0334689
ENSMUST00000151040	ENSMUSG00000085833	--	--	4:137159082-137165066	0	0.0381107	-5.8243	0.00169187	0.0335096
ENSMUST00000149474	ENSMUSG00000019942	Cdk1	Protein kinase-like domain superfamily||Serine/threonine-protein kinase, active site||Protein kinase, ATP binding site||Protein kinase domain	10:69340804-69345434	0	0.414717	-6.99054	0.00169547	0.0335674
ENSMUST00000145829	ENSMUSG00000024867	Pip5k1b	Phosphatidylinositol-4-phosphate 5-kinase, N-terminal||Phosphatidylinositol-4-phosphate 5-kinase, core||Phosphatidylinositol-4-phosphate 5-kinase, C-terminal||Phosphatidylinositol-4-phosphate 5-kinase	19:24435386-24555789	0.913334	0.0669567	3.44997	0.00169806	0.0336053
ENSMUST00000034299	ENSMUSG00000031838	--	--	8:70762774-70766663	0	0.280658	-7.08378	0.00170031	0.0336431
ENSMUST00000139662	ENSMUSG00000078190	--	--	1:162217623-162225550	2.23198	0.382282	2.34922	0.00170083	0.0336465
TCONS_00037405	ENSMUSG00000003992	Ssbp2	LIS1 homology motif||Sequence-specific single-strand DNA-binding protein||-	13:91461163-91604922	3.02852	0.454706	2.50131	0.00170326	0.0336696
ENSMUST00000212313	ENSMUSG00000110616	--	--	8:21906664-21934313	0.0607537	0	5.84618	0.00170536	0.0336859
TCONS_00044583	ENSMUSG00000022010	Tsc22d1	-||TSC-22 / Dip / Bun	14:76459490-76495151	0.756172	0.113638	2.51779	0.00171971	0.0339181
ENSMUST00000124323	ENSMUSG00000026879	Gsn	Gelsolin||ADF-H/Gelsolin-like domain superfamily||Gelsolin-like domain||Villin/Gelsolin	2:35282513-35285025	0.386784	0.0141473	4.18747	0.00172711	0.0340234
TCONS_00039578	ENSMUSG00000021464	Ror2	Frizzled domain||Protein kinase-like domain superfamily||Kringle superfamily||Immunoglobulin I-set||Kringle||Immunoglobulin subtype 2||Immunoglobulin-like domain superfamily||Immunoglobulin subtype||Immunoglobulin-like fold||Kringle, conserved site||Immunoglobulin-like domain||Serine-threonine/tyrosine-protein kinase, catalytic domain||Tyrosine-protein kinase, receptor ROR||Kringle-like fold||Fri…	13:53223660-53286124	0.135536	1.02225	-3.10285	0.00173443	0.0341472
ENSMUST00000211668	ENSMUSG00000003420	Fcgrt	Immunoglobulin C1-set||MHC class I-like antigen recognition-like superfamily||MHC class I-like antigen recognition-like||-||Immunoglobulin-like domain superfamily||MHC classes I/II-like antigen recognition protein||Immunoglobulin/major histocompatibility complex, conserved site||Immunoglobulin-like fold||Immunoglobulin-like domain||MHC class I alpha chain, alpha1 alpha2 domains	7:45095008-45103755	0.79193	0.0337833	4.03733	0.00174895	0.0343782
ENSMUST00000232435	ENSMUSG00000109394	--	--	7:61863211-61928195	2.07424	0.326232	2.45783	0.0017591	0.0345433
ENSMUST00000181303	ENSMUSG00000097885	--	--	3:51562471-51567105	0.165715	0	6.95905	0.00177759	0.0348488
ENSMUST00000211062	ENSMUSG00000109582	--	--	8:12502899-12505341	0.0100777	0.248822	-3.95229	0.00178124	0.0349086
ENSMUST00000150769	ENSMUSG00000048126	Col6a3	von Willebrand factor, type A||von Willebrand factor A-like domain superfamily||Fibronectin type III||Proteinase inhibitor I2, Kunitz, conserved site||Immunoglobulin-like fold||Collagen triple helix repeat||Pancreatic trypsin inhibitor Kunitz domain||Fibronectin type III superfamily||Collagen alpha-3(VI) chain, vWA domain||Pancreatic trypsin inhibitor Kunitz domain superfamily	1:90767389-90773215	1.00911	0.0984577	3.01121	0.00178723	0.0350053
ENSMUST00000230336	ENSMUSG00000008658	Rbfox1	Nucleotide-binding alpha-beta plait domain superfamily||RNA-binding domain superfamily||RNA recognition motif domain||RNA binding protein Fox-1||Fox-1 C-terminal domain||FOX1, RNA recognition motif	16:5885587-5895700	0.198953	0	5.85939	0.00180162	0.035245
ENSMUST00000217115	ENSMUSG00000111669	--	--	9:47181864-47227095	0.191221	0	5.87941	0.0018043	0.0352765
ENSMUST00000227850	ENSMUSG00000022129	Dct	Uncharacterised domain, di-copper centre||Tyrosinase copper-binding domain	14:118039435-118043129	0.8644	0.057197	3.32827	0.00180543	0.0352917
ENSMUST00000181926	ENSMUSG00000097311	--	--	3:118433922-118516711	0.005547	0.221751	-4.50654	0.00180967	0.0353535
ENSMUST00000233842	ENSMUSG00000037805	Rpl10a	-||Ribosomal protein L1-like||Ribosomal protein L1/ribosomal biogenesis protein||Ribosomal protein L1, 3-layer alpha/beta-sandwich||Ribosomal protein L1||Ribosomal protein L1, conserved site	17:28328591-28330658	0	2.44101	-8.96769	0.00182169	0.0355533
ENSMUST00000148797	ENSMUSG00000043333	Rhbdl2	Rhomboid-like superfamily||Peptidase S54, rhomboid domain||Peptidase S54, rhomboid, metazoan	4:123813335-123816299	0.273579	0	6.17755	0.00182466	0.035597
ENSMUST00000147902	ENSMUSG00000026147	Col9a1	Laminin G domain||Concanavalin A-like lectin/glucanase domain superfamily||Collagen triple helix repeat	1:24229517-24230955	2.70838	0.397796	2.54783	0.00182718	0.0356284
TCONS_00095168	XLOC_033457	--	--	3:17697273-17786010	0.225539	0	6.91927	0.00183297	0.0357168
ENSMUST00000202531	ENSMUSG00000051177	Plcb1	Phosphoinositide-specific phospholipase C, EF-hand-like domain||PLC-like phosphodiesterase, TIM beta/alpha-barrel domain superfamily||EF-hand domain pair||1-phosphatidylinositol 4,5-bisphosphate phosphodiesterase beta-1||Phosphoinositide phospholipase C family||-||Phospholipase C-beta, C-terminal domain||Phosphatidylinositol-specific phospholipase C, X domain||Phospholipase C-beta, conserved site…	2:134786229-135254624	1.52078	0.230363	2.52399	0.0018423	0.0358633
ENSMUST00000142946	ENSMUSG00000034422	Parp14	PARP-14, RNA recognition motif 2||WWE domain superfamily||WWE domain||Macro domain||Poly(ADP-ribose) polymerase, catalytic domain||Nucleotide-binding alpha-beta plait domain superfamily	16:35857265-35871382	0.176768	0.0111003	3.60466	0.0018438	0.0358854
ENSMUST00000148013	ENSMUSG00000069769	Msi2	RNA-binding protein Musashi homologue, RNA recognition motif 1||RNA recognition motif domain||RNA-binding domain superfamily||Nucleotide-binding alpha-beta plait domain superfamily||RNA-binding protein Musashi homologue, RNA recognition motif 2	11:88365515-88590147	12.4784	2.35671	2.19661	0.0018539	0.0360182
ENSMUST00000203474	ENSMUSG00000107427	--	--	6:101059171-101198013	0.05884	0	5.95811	0.00185613	0.0360429
ENSMUST00000134647	ENSMUSG00000074796	Slc4a11	Bicarbonate transporter, C-terminal||Phosphotransferase/anion transporter||Bicarbonate transporter, eukaryotic	2:130686577-130697469	0.044797	0	5.84794	0.00185852	0.0360724
ENSMUST00000227429	ENSMUSG00000022231	Sema5a	Sema domain||WD40/YVTN repeat-like-containing domain superfamily||Sema domain superfamily||Semaphorin||Thrombospondin type-1 (TSP1) repeat superfamily||PSI domain||Thrombospondin type-1 (TSP1) repeat	15:32601675-32689636	0.474902	0.0516993	2.95812	0.00186028	0.0360994
ENSMUST00000153593	ENSMUSG00000028608	Czib	-||CXXC motif containing zinc binding protein, eukaryotic	4:107890240-107897118	0	0.285765	-6.93589	0.00187227	0.0362679
ENSMUST00000221788	ENSMUSG00000033102	Cdc14b	Protein-tyrosine phosphatase-like||Dual specificity phosphatase, catalytic domain||Protein-tyrosine phosphatase, active site||Tyrosine specific protein phosphatases domain||Dual specificity/tyrosine protein phosphatase, N-terminal||-||Protein-tyrosine phosphatase, catalytic||Dual specificity protein phosphatase domain	13:64195360-64197924	0.598286	2.89033	-2.47147	0.00187435	0.036294
ENSMUST00000146198	ENSMUSG00000020436	Gabrg2	Gamma-aminobutyric-acid A receptor, gamma 2 subunit||Neurotransmitter-gated ion-channel||Neurotransmitter-gated ion-channel transmembrane domain||Gamma-aminobutyric acid A receptor/Glycine receptor alpha||Neurotransmitter-gated ion-channel transmembrane domain superfamily||Neurotransmitter-gated ion-channel, conserved site||Gamma-aminobutyric-acid A receptor, gamma subunit||Neurotransmitter-gated…	11:41911711-41916623	0.277582	0	7.16502	0.00188243	0.0364006
ENSMUST00000161749	ENSMUSG00000046324	Ermp1	-||Peptidase M28	19:29608218-29612235	0	0.239327	-5.98084	0.00188346	0.0364133
ENSMUST00000238304	ENSMUSG00000028613	Lrp8	EGF-type aspartate/asparagine hydroxylation site||LDL receptor-like superfamily||LDLR class B repeat||EGF-like, conserved site||Low-density lipoprotein (LDL) receptor class A repeat||-||Low-density lipoprotein (LDL) receptor class A, conserved site||EGF-like calcium-binding, conserved site||Six-bladed beta-propeller, TolB-like||EGF-like calcium-binding domain||EGF-like domain	4:107847444-107848979	0.0379477	0.571252	-3.85591	0.00188882	0.0364813
ENSMUST00000199956	ENSMUSG00000029291	Rufy3	FYVE zinc finger||RUN domain||Zinc finger, FYVE-related||Zinc finger, FYVE/PHD-type||Zinc finger, RING/FYVE/PHD-type||RUN domain superfamily	5:88646691-88648318	3.1744	0.489709	2.48073	0.00190174	0.0366662
ENSMUST00000159665	ENSMUSG00000038473	Nos1ap	PH-like domain superfamily||PTB/PI domain	1:170372668-170589849	1.09765	0.168868	2.48737	0.00190996	0.0368031
ENSMUST00000208630	ENSMUSG00000109125	--	--	7:90887072-90940052	0.0569237	0.00798533	2.62371	0.00191512	0.0368696
ENSMUST00000181593	ENSMUSG00000060424	--	--	1:42648200-42693153	0.0437683	0.574827	-3.90044	0.00191557	0.0368696
ENSMUST00000135711	ENSMUSG00000031387	Renbp	-||Six-hairpin glycosidase superfamily||Six-hairpin glycosidase-like superfamily||AGE domain	X:73922123-73930817	1.28323	0.158017	2.7989	0.00193659	0.0371496
ENSMUST00000159741	ENSMUSG00000042453	Reln	Reelin||Reeler domain||-||EGF-like, conserved site||Tenascin, EGF-like domain||EGF-like domain||Galactose-binding-like domain superfamily||Sialidase superfamily	5:22047524-22048753	0.47927	0.008685	3.74639	0.00194674	0.0373081
ENSMUST00000218830	ENSMUSG00000112833	--	--	10:56431981-56475967	0.015114	0.231009	-3.83581	0.00195198	0.0373722
ENSMUST00000161727	ENSMUSG00000048495	Tyw5	JmjC domain||Cupin-like domain 8||tRNA wybutosine-synthesizing protein 5||-	1:57388416-57393698	0	1.11839	-8.87267	0.00195674	0.0374488
ENSMUST00000209134	ENSMUSG00000109009	--	--	7:144764763-144770571	0.104774	0	6.22474	0.00196896	0.0376243
ENSMUST00000151251	ENSMUSG00000028809	Srrm1	PWI domain superfamily||PWI domain||-	4:135331478-135338073	4.74425	18.1005	-2.12186	0.0019758	0.0377184
ENSMUST00000138226	ENSMUSG00000032249	Anp32a	Leucine-rich repeat domain superfamily||Leucine-rich repeat	9:62341293-62377701	0.0315443	0.412186	-3.63987	0.0019777	0.0377184
ENSMUST00000220813	ENSMUSG00000113380	--	--	13:13474343-13482405	0.193774	0.004802	4.07684	0.00198968	0.0379176
ENSMUST00000235499	ENSMUSG00000036501	Fam13b	Rho GTPase activation protein||Protein FAM13||Rho GTPase-activating protein domain||-	18:34494157-34506804	0	0.351994	-6.87965	0.00199744	0.0380362
ENSMUST00000170638	ENSMUSG00000007122	Casq1	Calsequestrin, conserved site||Calsequestrin, C-terminal TRX-fold domain||Calsequestrin, middle TRX-fold domain||Thioredoxin-like superfamily||Calsequestrin||Calsequestrin, N-terminal TRX-fold domain	1:172209895-172213955	0.275294	0.000946333	5.03622	0.00200017	0.0380808
ENSMUST00000123781	ENSMUSG00000027030	Stk39	Serine/threonine-protein kinase OSR1/WNK, CCT domain||Protein kinase-like domain superfamily||Protein kinase domain||Protein kinase, ATP binding site	2:68262791-68471940	12.1249	2.14491	2.30927	0.00200272	0.038122
TCONS_00099841	ENSMUSG00000035649	Zcchc7	Zinc finger, CCHC-type||-||Zinc finger, CCHC-type superfamily	4:44779512-44850805	3.44942	0.789581	1.93316	0.00201036	0.0382453
ENSMUST00000223058	ENSMUSG00000009734	Pou6f2	POU-specific domain||Homeobox-like domain superfamily||POU domain, class 6, transcription factor 2||POU domain||-||Lambda repressor-like, DNA-binding domain superfamily||Homeobox domain	13:18346225-18397686	0.20253	0	6.0098	0.00202533	0.0384707
ENSMUST00000149945	ENSMUSG00000028456	Unc13b	Diacylglycerol/phorbol-ester binding||Protein Unc-13||Calcium-dependent secretion activator domain||Munc13 homology 1||Protein kinase C-like, phorbol ester/diacylglycerol-binding domain||Mammalian uncoordinated homology 13, domain 2||Protein Unc-13, C2B domain||C2 domain||C2 domain superfamily||Mammalian uncoordinated homology 13, subgroup, domain 2	4:43233807-43246441	3.44699	0.580081	2.38144	0.00204063	0.0387019
ENSMUST00000200073	ENSMUSG00000028883	Sema3a	Sema domain superfamily||Immunoglobulin-like domain superfamily||PSI domain||Immunoglobulin-like fold||Immunoglobulin subtype||Semaphorin||Sema domain||WD40/YVTN repeat-like-containing domain superfamily||Immunoglobulin-like domain	5:13399577-13496401	2.46319	0.41016	2.38107	0.00204719	0.038789
ENSMUST00000205434	ENSMUSG00000030523	Trpm1	-||Ion transport domain||TRPM, tetramerisation domain||TRPM, tetramerisation domain superfamily||TRPM, SLOG domain||Transient receptor potential cation channel subfamily M member 1	7:64185550-64224764	0.195614	0.00915267	3.92723	0.00206195	0.0390237
TCONS_00075226	ENSMUSG00000043969	Emx2	Homeobox domain, metazoa||Homeobox-like domain superfamily||-||Homeobox domain||Homeobox, conserved site||Helix-turn-helix motif	19:59437344-59465353	0	0.894758	-8.79734	0.00208617	0.0393765
ENSMUST00000151740	ENSMUSG00000033808	Tmem87a	Lung seven transmembrane receptor-like	2:120380790-120404113	0.406869	0	6.82848	0.00209492	0.0395189
TCONS_00108611	ENSMUSG00000040003	Magi2	Guanylate kinase, conserved site||WW domain||PDZ superfamily||Membrane-associated guanylate kinase, WW and PDZ domain-containing protein 2||PDZ domain||WW domain superfamily||P-loop containing nucleoside triphosphate hydrolase||PDZ domain 6||Guanylate kinase-like domain||Guanylate kinase/L-type calcium channel beta subunit	5:20273286-20315632	0.454074	0.0868623	2.19191	0.00210511	0.0396733
TCONS_00111527	ENSMUSG00000041930	Fam222a	Protein FAM222	5:114572341-114589380	1.84233	0.365753	2.13259	0.00211478	0.0398024
ENSMUST00000194380	ENSMUSG00000028069	Gpatch4	G-patch domain	3:88043109-88054660	0.688388	3.39807	-2.46626	0.00211919	0.0398591
ENSMUST00000124503	ENSMUSG00000086311	--	--	11:35350069-35350785	2.70674	0.341901	2.76534	0.00212022	0.0398591
ENSMUST00000185570	ENSMUSG00000026395	Ptprc	Protein tyrosine phosphatase, receptor type, N-terminal||Fibronectin type III||Protein-tyrosine phosphatase, catalytic||Fibronectin type III superfamily||Protein-tyrosine phosphatase-like||PTP type protein phosphatase||Receptor-type tyrosine-protein phosphatase C||Immunoglobulin-like fold||Tyrosine specific protein phosphatases domain||Protein-tyrosine phosphatase, active site	1:138171977-138175189	0.126876	0.00819067	3.25158	0.0021259	0.0399432
ENSMUST00000182236	ENSMUSG00000030583	Sipa1l3	Rap GTPase activating protein domain||PDZ superfamily||Signal-induced proliferation-associated 1-like protein, C-terminal||-||Signal-induced proliferation-associated 1-like protein 3||Rap/Ran-GAP superfamily||PDZ domain	7:29400940-29518615	0.522734	0	6.83488	0.00212808	0.0399764
ENSMUST00000202739	ENSMUSG00000107008	--	--	13:53400270-53402934	0.0945317	0.623516	-2.88519	0.00213173	0.0400244
ENSMUST00000193930	ENSMUSG00000097503	--	--	1:169969452-169972370	0	0.222561	-6.87077	0.00213409	0.0400383
ENSMUST00000194584	ENSMUSG00000096929	--	--	1:195024109-195037904	0.351996	0.0308227	3.21737	0.00214387	0.0401966
ENSMUST00000213292	ENSMUSG00000032184	Lysmd2	LysM domain superfamily||LysM domain||-	9:75626238-75637766	0.905578	0.0795237	3.16897	0.0021471	0.0402277
TCONS_00044945	ENSMUSG00000058571	Gpc6	Glypican-6||Glypican||Glypican, conserved site	14:117493494-117534502	4.12921	0.910846	1.98153	0.00214716	0.0402277
ENSMUST00000147219	ENSMUSG00000026822	Lcn2	Lipocalin||Neutrophil gelatinase-associated lipocalin/epididymal-specific lipocalin-12||Lipocalin family conserved site||Calycin||Lipocalin/cytosolic fatty-acid binding domain	2:32384633-32387722	0.109242	0	6.07915	0.00216591	0.0404974
ENSMUST00000227682	ENSMUSG00000022253	Nadk2	NAD kinase 2, mitochondrial||Inorganic polyphosphate/ATP-NAD kinase, N-terminal||NAD kinase/diacylglycerol kinase-like domain superfamily||NAD kinase||ATP-NAD kinase, PpnK-type, C-terminal||-	15:9071575-9092866	0	0.615984	-7.74911	0.00216899	0.0405367
ENSMUST00000177108	ENSMUSG00000024227	Pdzph1	PDZ superfamily||PH-like domain superfamily||Pleckstrin homology domain||PDZ domain	17:58878808-58884133	0.0195933	0.28525	-3.99015	0.00217025	0.0405526
ENSMUST00000219952	ENSMUSG00000111903	--	--	12:77683061-77689491	0.110826	0	5.92765	0.00218553	0.0407764
ENSMUST00000218119	ENSMUSG00000035215	Lsm7	LSM domain, eukaryotic/archaea-type||Sm-like protein Lsm7||LSM domain superfamily	10:80852835-80855193	0.00183433	3.56066	-8.07683	0.00218622	0.0407817
ENSMUST00000140574	ENSMUSG00000060429	Sntb1	PDZ superfamily||PDZ domain||Pleckstrin homology domain||Syntrophin, split Pleckstrin homology (PH) domain||PH-like domain superfamily||Syntrophin	15:55791938-55906310	0.4099	0.0117283	3.66867	0.00219304	0.0409012
ENSMUST00000046534	ENSMUSG00000040688	Tbl3	WD40-repeat-containing domain superfamily||Small-subunit processome, Utp13||WD40 repeat||WD40-repeat-containing domain||WD40/YVTN repeat-like-containing domain superfamily||G-protein beta WD-40 repeat||WD40 repeat, conserved site	17:24700458-24707631	3.17306	11.3946	-2.05063	0.00219528	0.0409275
ENSMUST00000235931	ENSMUSG00000083282	Ctsf	Cathepsin propeptide inhibitor domain (I29)||-||Papain-like cysteine endopeptidase||Cysteine peptidase, histidine active site||Peptidase C1A, papain C-terminal||Cysteine peptidase, cysteine active site||Papain-like cysteine peptidase superfamily	19:4858283-4859849	1.55899	0.204926	2.68627	0.00220098	0.0410105
ENSMUST00000208953	ENSMUSG00000109394	--	--	7:61704519-61829422	0.350692	0.0450087	2.70221	0.00220485	0.0410285
ENSMUST00000126231	ENSMUSG00000085761	--	--	4:142017898-142028996	0.189928	0	5.87633	0.00221141	0.041135
ENSMUST00000131814	ENSMUSG00000048100	Taf13	Transcription initiation factor IID, subunit 13||Histone-fold	3:108571698-108581370	0	0.382329	-6.81651	0.00221336	0.0411404
ENSMUST00000206838	ENSMUSG00000108435	--	--	6:72347029-72348458	0	0.236107	-6.82459	0.00222377	0.0412794
ENSMUST00000148776	ENSMUSG00000086477	--	--	7:98682336-98702928	0.509154	0.0549827	2.76478	0.0022251	0.0412963
TCONS_00163459	XLOC_058057	--	--	X:37178851-37187520	0.240725	0.0345307	2.58529	0.00223213	0.0414034
ENSMUST00000177445	ENSMUSG00000021996	Esd	S-formylglutathione hydrolase||Alpha/Beta hydrolase fold||Putative esterase	14:74732319-74742598	7.21716	0.92975	2.75737	0.00223407	0.0414168
ENSMUST00000154940	ENSMUSG00000016995	Matn4	EGF-type aspartate/asparagine hydroxylation site||Matrilin-4||Matrilin, coiled-coil trimerisation domain||Matrilin, coiled-coil domain superfamily||von Willebrand factor A-like domain superfamily||EGF-like, conserved site||von Willebrand factor, type A||Growth factor receptor cysteine-rich domain superfamily||EGF-like calcium-binding domain||EGF-like domain	2:164393918-164404613	0.0678963	0	6.87572	0.00225713	0.0417886
ENSMUST00000148585	ENSMUSG00000079671	--	--	1:9600413-9631144	0.381442	0.0549523	2.54349	0.00227396	0.0420269
ENSMUST00000138462	ENSMUSG00000086921	--	--	2:4137774-4144102	0.570813	0	6.06931	0.00228037	0.0421085
ENSMUST00000140419	ENSMUSG00000024835	Coro1b	WD40 repeat||Coronin||WD40-repeat-containing domain||WD40/YVTN repeat-like-containing domain superfamily||WD40 repeat, conserved site||WD40-repeat-containing domain superfamily||-||Domain of unknown function DUF1899||Coronin 1B	19:4150543-4152808	0.88484	0.0839593	3.02458	0.0023092	0.0424898
ENSMUST00000238158	ENSMUSG00000060224	Pyroxd2	Amine oxidase||FAD/NAD(P)-binding domain superfamily||-	19:42747105-42752775	0.222807	0	6.43669	0.00231143	0.0425229
ENSMUST00000065857	ENSMUSG00000046873	Mbtps2	C2H2-type Zinc finger protein, YY-1-like||Zinc finger C2H2 superfamily||PDZ superfamily||Membrane-bound transcription factor site-2 protease||Zinc finger C2H2-type||Peptidase M50	X:157535371-157569005	0.499977	2.26018	-2.35859	0.00231199	0.0425252
ENSMUST00000162427	ENSMUSG00000042453	Reln	Reelin||Reeler domain||-||EGF-like, conserved site||Tenascin, EGF-like domain||EGF-like domain||Galactose-binding-like domain superfamily||Sialidase superfamily	5:22003033-22344690	3.98942	0.774935	2.16674	0.00231399	0.0425462
ENSMUST00000224890	ENSMUSG00000024589	Nedd4l	HECT, E3 ligase catalytic domain||WW domain||C2 domain superfamily||E3 ubiquitin-protein ligase, SMURF1 type||C2 domain||WW domain superfamily||HECT domain||-	18:65023724-65170248	0.0248147	0.305505	-3.73705	0.0023178	0.0425926
ENSMUST00000151692	ENSMUSG00000063446	Plppr1	Phosphatidic acid phosphatase type 2/haloperoxidase||Phosphatidic acid phosphatase type 2/haloperoxidase superfamily||Lipid phosphate phosphatase-related protein type 1	4:49059456-49302269	0.484505	0.0600073	2.67083	0.00231954	0.0426007
ENSMUST00000221633	ENSMUSG00000045071	E130308A19Rik	Protein of unknown function DUF3504	4:59733258-59753039	0.469749	0.031108	3.38124	0.0023206	0.0426123
TCONS_00028474	ENSMUSG00000051510	Mafg	Transcription factor, Skn-1-like, DNA-binding domain superfamily||Transcription factor MafG||Basic leucine zipper domain, Maf-type||Basic-leucine zipper domain||Transcription factor Maf family	11:120631523-120634063	10.1714	2.15931	2.03578	0.00232417	0.042654
ENSMUST00000148513	ENSMUSG00000040268	Plekha1	Pleckstrin homology domain||-||PH-like domain superfamily	7:130865885-130894741	6.9228	1.43982	2.06202	0.00233076	0.0427511
ENSMUST00000142921	ENSMUSG00000040483	Xaf1	XIAP-associated factor 1||-||XIAP-associated factor 1, C-terminal	11:72301665-72308768	0.0987737	0	6.77434	0.00234568	0.042937
ENSMUST00000181883	ENSMUSG00000097486	--	--	6:115127600-115134835	0	0.109959	-5.84172	0.00234645	0.0429416
ENSMUST00000186835	ENSMUSG00000038608	Dock10	DHR-2 domain||Dedicator of cytokinesis, C-terminal||Dedicator of cytokinesis||PH-like domain superfamily||C2 domain superfamily||Dedicator of cytokinesis D, C2 domain||DHR-1 domain||Pleckstrin homology domain||Dedicator of cytokinesis C/D, N-terminal||Armadillo-type fold	1:80502891-80506310	0.256382	0.0262317	2.95022	0.00235886	0.0431256
ENSMUST00000128408	ENSMUSG00000026385	Dbi	Acyl-CoA binding protein superfamily||FERM/acyl-CoA-binding protein superfamily||Acyl-CoA-binding protein, ACBP, conserved site||-||Acyl-CoA-binding protein, ACBP	1:120113369-120120170	0.0632527	2.31375	-4.91657	0.00236175	0.0431592
ENSMUST00000190202	ENSMUSG00000033569	Adgrb3	GPCR, family 2, secretin-like, conserved site||Thrombospondin type-1 (TSP1) repeat||Thrombospondin type-1 (TSP1) repeat superfamily||GPCR family 2, extracellular hormone receptor domain superfamily||GPCR, family 2, extracellular hormone receptor domain||GPCR, family 2-like||GPCR, family 2, secretin-like||GAIN domain, N-terminal||GPS motif||GPCR, family 2, brain-specific angiogenesis inhibitor	1:25203443-25205696	0.285137	0.0259423	3.26042	0.00236274	0.0431613
ENSMUST00000233587	ENSMUSG00000062859	Tcp11	-||T-complex 11	17:28066751-28078505	0.728052	0.0490797	3.60203	0.0023722	0.0432941
ENSMUST00000125203	ENSMUSG00000026672	Optn	NF-kappa-B essential modulator NEMO, N-terminal||NEMO, Zinc finger||NF-kappa-B essential modulator NEMO, CC2-LZ domain||Optineurin	2:5020642-5035903	0.639367	0.062372	3.02087	0.00237334	0.0433069
ENSMUST00000225451	ENSMUSG00000114545	--	--	13:41543005-41559913	0.174399	0	6.06565	0.00237718	0.0433428
ENSMUST00000129135	ENSMUSG00000003617	Cp	Multicopper oxidase, type 2||Multicopper oxidase, type 3||Ceruloplasmin||-||Coagulation factor 5/8-like||Multicopper oxidase, type 1||Multicopper oxidase, copper-binding site||Multicopper oxidases, conserved site||Cupredoxin	3:19987545-19989627	1.31698	0.0345043	4.64445	0.00237794	0.0433428
ENSMUST00000201075	ENSMUSG00000029594	Rbm19	Probable RNA-binding protein 19, RNA recognition motif 1||-||Probable RNA-binding protein 19, RNA recognition motif 4||Nucleotide-binding alpha-beta plait domain superfamily||RNA recognition motif domain||Probable RNA-binding protein 19, RNA recognition motif 2||Probable RNA-binding protein 19, RNA recognition motif 3||RNA-binding domain superfamily||RNA recognition motif domain, eukaryote||Proba…	5:120169931-120198977	0.14073	0	6.87779	0.00237888	0.0433438
ENSMUST00000228695	ENSMUSG00000022240	Ctnnd2	Armadillo-type fold||Armadillo-like helical||Plakophilin/Delta catenin||Armadillo||-	15:30457673-30480904	1.81745	0.0823197	3.76741	0.00238598	0.0434173
ENSMUST00000209584	ENSMUSG00000086095	--	--	18:16815721-16820447	0.531191	0.0691127	2.6407	0.00239402	0.0435475
ENSMUST00000181673	ENSMUSG00000057132	Rpgrip1	RPGRIP1 family||RPGR-interacting protein 1, first C2 domain||Retinitis pigmentosa GTPase regulator-interacting protein 1||RPGRIP1, C-terminal||C2 domain superfamily||-||C2 domain	14:52114780-52134862	0.0835323	0	6.06232	0.00240671	0.043722
ENSMUST00000180491	ENSMUSG00000097828	--	--	13:99396924-99412621	0.531323	0.062603	2.8045	0.00240777	0.0437288
ENSMUST00000204648	ENSMUSG00000108175	--	--	6:53818743-53868183	0.0422483	0.338991	-3.10511	0.00240804	0.0437288
ENSMUST00000222641	ENSMUSG00000021238	Aldh6a1	Aldehyde dehydrogenase, cysteine active site||Methylmalonate-semialdehyde dehydrogenase||Aldehyde dehydrogenase, N-terminal||Aldehyde dehydrogenase, C-terminal||Aldehyde dehydrogenase domain||Aldehyde/histidinol dehydrogenase	12:84430717-84448317	2.26773	0.0120857	7.12955	0.00240895	0.0437288
ENSMUST00000145583	ENSMUSG00000061171	Slc38a11	Amino acid transporter, transmembrane domain	2:65352887-65363923	0.108555	0	6.7907	0.00241706	0.0437972
ENSMUST00000126560	ENSMUSG00000019970	Sgk1	AGC-kinase, C-terminal||Protein kinase-like domain superfamily||Protein kinase, C-terminal||Serine/threonine-protein kinase, active site||PX domain superfamily||Protein kinase domain||-||Protein kinase, ATP binding site	10:21994711-21996341	4.51373	0.665838	2.53325	0.00242047	0.0438428
ENSMUST00000222862	ENSMUSG00000072949	Acot1	Alpha/Beta hydrolase fold||Acyl-CoA thioesterase, long chain||Acyl-CoA thioester hydrolase/bile acid-CoA amino acid N-acetyltransferase||-||BAAT/Acyl-CoA thioester hydrolase C-terminal	12:84010135-84017245	0.00519667	0.262872	-4.84215	0.00242477	0.0439046
ENSMUST00000132724	ENSMUSG00000054252	Fgfr3	Immunoglobulin-like domain||Serine-threonine/tyrosine-protein kinase, catalytic domain||Immunoglobulin I-set||Immunoglobulin subtype||Immunoglobulin-like fold||Tyrosine-protein kinase, catalytic domain||Protein kinase-like domain superfamily||Tyrosine-protein kinase, active site||Immunoglobulin-like domain superfamily||Protein kinase domain||Immunoglobulin subtype 2||Protein kinase, ATP binding s…	5:33729964-33733283	0.898438	0.081331	3.01051	0.0024258	0.0439071
ENSMUST00000203667	ENSMUSG00000108242	--	--	6:63253137-63257625	0.0833767	0.007105	3.33558	0.00242634	0.0439089
ENSMUST00000221971	ENSMUSG00000034574	Daam1	Armadillo-like helical||Armadillo-type fold||Rho GTPase-binding/formin homology 3 (GBD/FH3) domain||Formin, FH2 domain||Diaphanous autoregulatory (DAD) domain||Formin, GTPase-binding domain||Formin, FH3 domain	12:71831148-71953519	5.36278	1.0936	2.08776	0.00242934	0.0439552
ENSMUST00000211092	ENSMUSG00000041836	Ptpre	PTP type protein phosphatase||Protein-tyrosine phosphatase-like||Receptor tyrosine-protein phosphatase, alpha/epsilon-type||Protein-tyrosine phosphatase, catalytic||Protein-tyrosine phosphatase, active site||Tyrosine specific protein phosphatases domain	7:135651938-135672227	0.100811	0.000108	4.90318	0.00244194	0.0441224
ENSMUST00000136037	ENSMUSG00000029403	Cdkl2	Protein kinase, ATP binding site||Serine/threonine-protein kinase, active site||Protein kinase domain||Protein kinase-like domain superfamily	5:92008036-92017896	0.171988	0	5.86073	0.00244211	0.0441224
ENSMUST00000180509	ENSMUSG00000097694	--	--	16:50526304-50559459	0.0432197	0	5.86073	0.00244216	0.0441224
ENSMUST00000183966	ENSMUSG00000098912	--	--	3:88805289-88832501	1.67023	0.24987	2.55656	0.00244845	0.0442193
ENSMUST00000211901	ENSMUSG00000007783	Cpt1c	Choline/carnitine acyltransferase domain||Carnitine O-palmitoyltransferase, N-terminal||Acyltransferase ChoActase/COT/CPT	7:44959372-44967731	1.48995	0.226728	2.50593	0.00246442	0.0444271
ENSMUST00000127665	ENSMUSG00000045636	Mtus1	Microtubule-associated tumour suppressor 1||-	8:41019523-41022902	0.952045	0.104235	2.96242	0.00246939	0.0444965
ENSMUST00000182685	ENSMUSG00000052920	Prkg1	Cyclic nucleotide-binding, conserved site||cGMP-dependent protein kinase, N-terminal coiled-coil domain||cGMP-dependent kinase||Cyclic nucleotide-binding-like||Protein kinase domain||cGMP-dependent protein kinase, catalytic domain||Protein kinase, ATP binding site||Protein kinase-like domain superfamily||RmlC-like jelly roll fold||AGC-kinase, C-terminal||Cyclic nucleotide-binding domain||Serine/t…	19:31742114-31764973	0.959941	0.13787	2.53256	0.00247229	0.0445282
TCONS_00103381	ENSMUSG00000029028	Lrrc47	Leucine-rich repeat||-||B3/B4 tRNA-binding domain||Leucine-rich repeat, typical subtype||Phenylalanyl-tRNA synthetase, B3/B4||Leucine-rich repeat domain superfamily	4:154019639-154020667	0	0.796695	-8.58538	0.00247311	0.0445329
ENSMUST00000129065	ENSMUSG00000085271	--	--	5:111734303-111761725	0.0259527	0.468546	-4.09791	0.00247834	0.0445804
ENSMUST00000110244	ENSMUSG00000061731	Ext1	Exostosin, GT47 domain||Exostosin-1||Nucleotide-diphospho-sugar transferases||Exostosin-like||Glycosyl transferase 64 domain||-	15:53083146-53196255	0.756236	0.077701	2.92085	0.00248083	0.0446069
ENSMUST00000140440	ENSMUSG00000032177	Pde4a	HD/PDEase domain||Phosphodiesterase 4 upstream conserved regions (UCR)||3'5'-cyclic nucleotide phosphodiesterase, catalytic domain superfamily||3'5'-cyclic nucleotide phosphodiesterase||3'5'-cyclic nucleotide phosphodiesterase, conserved site||3'5'-cyclic nucleotide phosphodiesterase, catalytic domain	9:21184101-21193498	0	0.042105	-5.90546	0.0024852	0.0446387
ENSMUST00000193238	ENSMUSG00000026496	Parp1	Poly(ADP-ribose) polymerase, catalytic domain||WGR domain||Zinc finger, PARP-type||BRCT domain superfamily||-||PADR1 domain||Zinc finger, PARP-type superfamily||Poly(ADP-ribose) polymerase, regulatory domain superfamily||BRCT domain||Poly [ADP-ribose] polymerase||WGR domain superfamily||PADR1 domain superfamily||Poly(ADP-ribose) polymerase, regulatory domain	1:180598225-180600196	0.864617	4.46112	-2.54122	0.00251144	0.0450117
ENSMUST00000159757	ENSMUSG00000042286	Stab1	EGF-like calcium-binding domain||EGF domain||EGF-like domain||C-type lectin fold||FAS1 domain||C-type lectin-like/link domain superfamily||EGF-like, conserved site||FAS1 domain superfamily||Link domain||Laminin EGF domain	14:31156637-31161829	1.64055	0.253745	2.48446	0.0025392	0.045468
ENSMUST00000219074	ENSMUSG00000020307	Cdc34	Ubiquitin-conjugating enzyme, active site||Ubiquitin-conjugating enzyme/RWD-like||-||Ubiquitin-conjugating enzyme E2	10:79682481-79685261	0	0.250351	-5.69238	0.00254367	0.045498
ENSMUST00000149376	ENSMUSG00000023186	Vwa5a	von Willebrand factor, type A||-||VIT domain||von Willebrand factor A-like domain superfamily	9:38728484-38734719	0.921573	0.0498047	3.38386	0.0025441	0.045498
ENSMUST00000217135	ENSMUSG00000032394	Igdcc3	Immunoglobulin-like fold||Immunoglobulin subtype||Immunoglobulin-like domain||Fibronectin type III superfamily||Immunoglobulin I-set||Fibronectin type III||Immunoglobulin subtype 2||Immunoglobulin-like domain superfamily	9:65180738-65181722	0.605782	2.96419	-2.48676	0.00254688	0.0455394
ENSMUST00000209501	ENSMUSG00000110340	--	--	8:103343878-103347534	0.609651	0.0226563	3.89055	0.00255791	0.0456757
ENSMUST00000205212	ENSMUSG00000107688	--	--	6:86976529-86977177	3.16581	0.487676	2.45762	0.0025646	0.0457652
ENSMUST00000132174	ENSMUSG00000034949	Zfr2	DZF domain||2-5-oligoadenylate synthetase, N-terminal||-||Zinc finger C2H2 superfamily||Zinc finger C2H2-type||Matrin/U1-C-like, C2H2-type zinc finger	10:81233187-81252121	1.04398	0.180048	2.32888	0.0025793	0.0459859
ENSMUST00000223993	ENSMUSG00000042364	Snx18	SNX18, PX domain||Sorting nexin 9 family||Phox homologous domain||Sorting nexin-18, SH3 domain||Sorting nexin protein, WASP-binding domain||AH/BAR domain superfamily||PX domain superfamily||SH3-like domain superfamily||SH3 domain	13:113592185-113613641	1.01238	0.151616	2.51823	0.00258811	0.0461264
ENSMUST00000145030	ENSMUSG00000085705	--	--	17:13675662-13683497	2.30142	0.272576	2.79297	0.00259525	0.0462035
ENSMUST00000186446	ENSMUSG00000019982	Myb	Myb domain||Transcription regulator Wos2-domain||SANT/Myb domain||Myb-like transcription factor||C-myb, C-terminal||Homeobox-like domain superfamily	10:21138893-21160850	5.6549	0.93678	2.3823	0.00259689	0.0462244
ENSMUST00000143794	ENSMUSG00000098488	Pla2g4b	Cytosolic phospholipase A2, C2 domain||Acyl transferase/acyl hydrolase/lysophospholipase||C2 domain||C2 domain superfamily||Cytosolic phospholipases A2, C2-domain||Lysophospholipase, catalytic domain	2:120033433-120043030	0.179363	0	8.32747	0.00261034	0.0464087
ENSMUST00000211942	ENSMUSG00000031766	Slc12a3	SLC12A transporter family||SLC12A transporter, C-terminal||Thiazide-sensitive Na-K-Cl co-transporter||Amino acid permease, N-terminal||Amino acid permease/ SLC12A domain	8:94355046-94358206	0.0453357	0	5.97018	0.00262708	0.0466358
ENSMUST00000130638	ENSMUSG00000019817	Plagl1	-||Zinc finger protein PLAGL1||Zinc finger C2H2-type||Zinc finger C2H2 superfamily	10:13090841-13113444	8.1375	1.59193	2.14855	0.00263083	0.0466856
ENSMUST00000209071	ENSMUSG00000109097	--	--	7:70271907-70337843	0.43602	0.0578323	2.64956	0.00263177	0.0466938
ENSMUST00000231559	ENSMUSG00000116760	--	--	17:8038510-8101203	0.345317	0	6.82618	0.00263452	0.0467139
ENSMUST00000151315	ENSMUSG00000062980	Cped1	-||Cadherin-like beta sandwich domain	6:21986892-22069450	0	0.155811	-5.71142	0.00263485	0.0467139
ENSMUST00000161212	ENSMUSG00000029413	Naaa	Acid ceramidase-like||Choloylglycine hydrolase/NAAA C-terminal||-||Acid ceramidase, N-terminal	5:92275819-92278165	0.534635	0.0501863	2.97106	0.00263527	0.0467139
ENSMUST00000125681	ENSMUSG00000085526	--	--	1:130462576-130557075	0.0731937	0.00221333	4.52633	0.00263975	0.0467353
ENSMUST00000237145	ENSMUSG00000048799	Cep120	Centrosomal protein of 120kDa-like||Domain of unknown function DUF3668||C2 domain||C2 domain superfamily	18:53708602-53744563	5.84456	1.24133	2.03201	0.00263979	0.0467353
ENSMUST00000142200	ENSMUSG00000019773	Fbxo5	F-box-like domain superfamily||F-box domain	10:5802200-5804600	0.355679	1.90481	-2.55607	0.002644	0.0467848
ENSMUST00000133009	ENSMUSG00000071553	Cpa2	Carboxypeptidase A, carboxypeptidase domain||Metallocarboxypeptidase-like, propeptide||Peptidase M14, carboxypeptidase A||Carboxypeptidase, activation peptide	6:30541642-30544472	0	0.233572	-5.7344	0.0026449	0.0467923
ENSMUST00000131720	ENSMUSG00000043099	Hic1	Zinc finger C2H2 superfamily||Zinc finger C2H2-type||Hypermethylated in cancer 1 protein||SKP1/BTB/POZ domain superfamily||BTB/POZ domain	11:75167153-75168146	0.355334	0.0115117	4.12881	0.00264672	0.0467994
ENSMUST00000222042	ENSMUSG00000021003	Galc	Aldolase-type TIM barrel||Glycoside hydrolase superfamily||Glycoside hydrolase, family 59||Glycosyl hydrolase family 59, central domain	12:98220002-98259298	0.0932163	0.576447	-2.6915	0.0026484	0.0468007
ENSMUST00000214538	ENSMUSG00000110924	--	--	9:48132504-48158965	0.0296667	0	5.70053	0.00264852	0.0468007
ENSMUST00000144930	ENSMUSG00000066442	Mthfs	NagB/RpiA transferase-like||5-formyltetrahydrofolate cyclo-ligase||5-formyltetrahydrofolate cyclo-ligase-like domain superfamily||-	9:89211386-89240226	0.554048	0	6.82589	0.00265099	0.0468245
ENSMUST00000182606	ENSMUSG00000069601	Ank3	Death-like domain superfamily||ZU5 domain||Ankyrin, UPA domain||Ankyrin repeat||Ankyrin repeat-containing domain superfamily||-||Ankyrin-3, death domain||Death domain||Ankyrin repeat-containing domain	10:69982124-69999703	1.98214	0.253131	2.64956	0.00266262	0.0469963
ENSMUST00000138156	ENSMUSG00000086173	--	--	X:52742563-52744593	0	0.269842	-6.85282	0.00266711	0.0470587
ENSMUST00000216604	ENSMUSG00000111334	--	--	9:43716841-43746100	0.101315	0	5.77793	0.00267246	0.0471269
ENSMUST00000146731	ENSMUSG00000050640	Tmem150c	Frag1/DRAM/Sfk1	5:100083946-100159432	0.23393	0.011861	3.84055	0.00267517	0.0471405
ENSMUST00000186165	ENSMUSG00000032403	2300009A05Rik	Protein of unknown function DUF4528	9:63394447-63398827	0	0.852036	-7.842	0.00267979	0.0471561
ENSMUST00000217835	ENSMUSG00000061032	Rrp1	Nucleolar, Nop52||-	10:78405030-78412990	0	0.886427	-8.49315	0.00268191	0.0471682
ENSMUST00000235643	ENSMUSG00000062202	Btbd9	Galactose-binding-like domain superfamily||BTB/Kelch-associated||BTBD9, BACK-like domain||Coagulation factor 5/8 C-terminal domain||BTB/POZ domain||SKP1/BTB/POZ domain superfamily||-	17:30220350-30413163	0.254482	0.008462	3.9867	0.00268562	0.0472167
ENSMUST00000173672	ENSMUSG00000092274	--	--	19:5824708-5845478	1.64132	0.364854	1.96812	0.00268664	0.0472261
ENSMUST00000225917	ENSMUSG00000024911	Fibp	Acidic fibroblast growth factor intracellular-binding protein	19:5460616-5464802	1.18732	0.0719647	3.74498	0.00270548	0.0474982
ENSMUST00000146192	ENSMUSG00000021994	Wnt5a	Wnt||Wnt protein, conserved site||Wnt-5a protein	14:28511451-28511907	0	0.357919	-5.68144	0.00270682	0.0475047
ENSMUST00000127034	ENSMUSG00000020541	Tom1l1	GAT domain superfamily||ENTH/VHS||GAT domain||TOM1-like protein 1||VHS domain||Target of Myb protein 1	11:90646229-90649929	1.61074	0.208673	2.67778	0.00271597	0.0476315
ENSMUST00000176918	ENSMUSG00000024109	Nrxn1	Concanavalin A-like lectin/glucanase domain superfamily||EGF-like domain||Syndecan/Neurexin domain||Laminin G domain||EGF-type aspartate/asparagine hydroxylation site||Neurexin/syndecan/glycophorin C	17:90162305-90349360	0.63567	0.00230267	4.97186	0.00272077	0.0476988
ENSMUST00000155952	ENSMUSG00000059277	--	--	7:143032621-143053686	0.529278	0.0335323	3.61625	0.00272458	0.0477571
ENSMUST00000156053	ENSMUSG00000000202	Btbd17	SKP1/BTB/POZ domain superfamily||BTB/POZ domain||BTB/Kelch-associated	11:114791217-114795873	1.91141	0.319477	2.37895	0.00272802	0.0477994
ENSMUST00000227118	ENSMUSG00000022378	Fam49b	Protein FAM49||Protein of unknown function DUF1394	15:63956328-63961543	6.75567	1.48215	1.99472	0.00273396	0.0478858
ENSMUST00000201658	ENSMUSG00000107008	--	--	13:53393673-53454544	0	0.130654	-6.33752	0.00273435	0.0478858
ENSMUST00000159324	ENSMUSG00000089706	--	--	1:98031127-98047759	0.622996	0.040783	3.6212	0.00274145	0.0479931
ENSMUST00000172943	ENSMUSG00000029754	Dlx6	Homeobox-like domain superfamily||Homeobox domain, metazoa||Homeobox, conserved site||Homeobox domain||Helix-turn-helix motif	6:6863798-6865430	0.03853	0.587141	-4.02771	0.00275318	0.0481472
ENSMUST00000146141	ENSMUSG00000069170	Adgrv1	GPS motif||Concanavalin A-like lectin/glucanase domain superfamily||EAR||-||GPCR, family 2, secretin-like||CalX-like domain superfamily||GPCR, family 2-like||Na-Ca exchanger/integrin-beta4||Adhesion G-protein coupled receptor V1||Leucine-rich glioma-inactivated , EPTP repeat||LamG-like jellyroll fold	13:81541520-81544637	2.38136	0.420742	2.29062	0.00275896	0.0482278
TCONS_00108598	ENSMUSG00000040003	Magi2	Guanylate kinase, conserved site||WW domain||PDZ superfamily||Membrane-associated guanylate kinase, WW and PDZ domain-containing protein 2||PDZ domain||WW domain superfamily||P-loop containing nucleoside triphosphate hydrolase||PDZ domain 6||Guanylate kinase-like domain||Guanylate kinase/L-type calcium channel beta subunit	5:19907745-19977217	0.984279	0.213404	2.01256	0.0027697	0.0483539
ENSMUST00000195867	ENSMUSG00000026674	Ddr2	Discoidin domain-containing receptor 2||Protein kinase domain||Coagulation factor 5/8 C-terminal domain||Tyrosine-protein kinase, active site||Tyrosine-protein kinase, receptor class II, conserved site||Serine-threonine/tyrosine-protein kinase, catalytic domain||Tyrosine-protein kinase, catalytic domain||Protein kinase-like domain superfamily||Galactose-binding-like domain superfamily	1:170035774-170110762	0.837984	4.09181	-2.47664	0.00277579	0.0484483
ENSMUST00000200667	ENSMUSG00000042453	Reln	Reelin||Reeler domain||-||EGF-like, conserved site||Tenascin, EGF-like domain||EGF-like domain||Galactose-binding-like domain superfamily||Sialidase superfamily	5:21894905-21899046	0.511062	0.0404173	3.04159	0.00277995	0.0485069
ENSMUST00000122905	ENSMUSG00000064215	Ifi27	IFI6/IFI27-like domain superfamily||Interferon alpha-inducible protein IFI6/IFI27-like	12:103434245-103437636	0.191238	0	5.70242	0.00278013	0.0485069
ENSMUST00000208460	ENSMUSG00000109127	--	--	8:8436609-8484730	0.0771633	0	5.90053	0.00278264	0.0485421
ENSMUST00000129989	ENSMUSG00000019817	Plagl1	-||Zinc finger protein PLAGL1||Zinc finger C2H2-type||Zinc finger C2H2 superfamily	10:13090832-13106373	6.15868	1.06909	2.3104	0.00278534	0.0485721
ENSMUST00000212785	ENSMUSG00000110534	--	--	8:93565977-93628624	0.116124	0.006878	3.71441	0.00278675	0.0485881
ENSMUST00000150773	ENSMUSG00000019817	Plagl1	-||Zinc finger protein PLAGL1||Zinc finger C2H2-type||Zinc finger C2H2 superfamily	10:13090832-13108901	0	0.31531	-5.84647	0.00278957	0.0486115
ENSMUST00000161878	ENSMUSG00000038168	P3h2	Tetratricopeptide-like helical domain superfamily||Prolyl 3-hydroxylase 2||Oxoglutarate/iron-dependent dioxygenase||Prolyl 3-hydroxylase||Prolyl 4-hydroxylase, alpha subunit	16:25985504-25992791	0.865413	0.0590533	3.37308	0.0027916	0.0486211
ENSMUST00000226159	ENSMUSG00000115309	--	--	14:114874944-114876510	0	0.137231	-5.80069	0.00280591	0.0488187
ENSMUST00000197674	ENSMUSG00000105271	--	--	5:128769524-128777837	0.902189	0.0990813	2.91398	0.00281547	0.0489247
ENSMUST00000161599	ENSMUSG00000075463	--	--	14:122913067-122929442	0.450931	0.0352443	3.45874	0.00281662	0.0489361
ENSMUST00000161358	ENSMUSG00000055540	Epha6	Protein kinase-like domain superfamily||Galactose-binding-like domain superfamily||Tyrosine-protein kinase ephrin type A/B receptor-like||Ephrin receptor ligand binding domain||Fibronectin type III superfamily||Ephrin receptor, transmembrane domain||Sterile alpha motif/pointed domain superfamily||Fibronectin type III||Tyrosine-protein kinase, receptor class V, conserved site||Sterile alpha motif …	16:59760161-60005721	0.0879953	0	5.81279	0.00281769	0.048946
ENSMUST00000134713	ENSMUSG00000028865	Cd164l2	CD164-related protein	4:133221534-133224242	0	0.132439	-5.82441	0.00281977	0.0489563
ENSMUST00000132940	ENSMUSG00000041120	Nbl1	Cystine knot, C-terminal||Cystine-knot cytokine||DAN||Neuroblastoma suppressor of tumourigenicity 1	4:139083207-139092106	0	0.169561	-5.86994	0.00283621	0.0492072
ENSMUST00000206001	ENSMUSG00000086631	--	--	7:34547206-34581691	0.210378	0.0280243	2.61809	0.0028388	0.0492434
ENSMUST00000206072	ENSMUSG00000046591	Ticrr	Treslin||-||Treslin, N-terminal	7:79669537-79675713	0	0.359683	-6.80116	0.00284143	0.0492804
ENSMUST00000209933	ENSMUSG00000110382	--	--	8:78044010-78055473	0.018908	0	5.68244	0.00284669	0.049363
TCONS_00002518	ENSMUSG00000047793	Sned1	Growth factor receptor cysteine-rich domain superfamily||Immunoglobulin-like fold||Sushi/SCR/CCP domain||EGF-like calcium-binding, conserved site||Sushi/SCR/CCP superfamily||EGF-like calcium-binding domain||Fibronectin type III superfamily||EGF-like domain||EGF-type aspartate/asparagine hydroxylation site||Fibronectin type III||NIDO domain||EGF-like, conserved site	1:93237250-93241420	1.47262	0.258246	2.29911	0.00284827	0.0493817
ENSMUST00000151014	ENSMUSG00000085573	--	--	8:11187755-11204503	0.055311	0.479061	-2.98488	0.00285109	0.049422
ENSMUST00000163020	ENSMUSG00000041134	Cyyr1	Cysteine and tyrosine-rich protein 1	16:85542804-85553397	1.77459	0.300531	2.36098	0.00287364	0.0497429
ENSMUST00000129672	ENSMUSG00000004319	Clcn3	Chloride channel ClC-3||Chloride channel, core||Chloride channel, voltage gated||CBS domain	8:60911923-60955233	3.87951	0.837719	2.00494	0.00287431	0.0497458
ENSMUST00000139830	ENSMUSG00000034255	Arhgap27	WW domain||Rho GTPase activation protein||PH-like domain superfamily||SH3-like domain superfamily||WW domain superfamily||Pleckstrin homology domain||SH3 domain||Quinoprotein alcohol dehydrogenase-like superfamily||-||Rho GTPase-activating protein domain	11:103335268-103339719	0.367546	0.00793333	3.76767	0.00288136	0.0498504

## Sheet: E16.5_E12.5.DE_lncRNA
transcript_id	gene_id	gene_name	gene_description	transcript_locus	E16_5_FPKM	E12_5_FPKM	log2FoldChange	pvalue	padj
ENSMUST00000223176	ENSMUSG00000114069	--	--	13:53912263-53915748	60.8584	0	14.8359	5.48885e-27	6.70909e-23
TCONS_00068025	XLOC_024421	--	--	17:79982657-80006258	1.49954	0	13.7967	3.29142e-22	1.60926e-18
TCONS_00098707	ENSMUSG00000028186	Uox	Uricase, conserved site||Uricase	3:146569740-146580672	12.6553	0	13.4982	7.54382e-22	3.51273e-18
TCONS_00018331	XLOC_006850	--	--	11:12868193-12879126	2.38266	0	13.3682	6.00802e-21	2.1759e-17
TCONS_00134161	XLOC_047398	--	--	7:139330813-139335103	6.30663	0	13.1977	1.30916e-20	4.26722e-17
TCONS_00134154	XLOC_047398	--	--	7:139330788-139359490	0.988637	0	13.1091	1.70842e-20	5.38895e-17
TCONS_00071933	ENSMUSG00000024594	Prrc1	Non-canonical purine NTP phosphatase/PRRC1||Inosine triphosphate pyrophosphatase-like||Protein PRRC1	18:57358620-57370136	4.00826	0	13.2332	1.94131e-20	5.93222e-17
TCONS_00141397	ENSMUSG00000030852	Tacc2	TACC family||Transforming acidic coiled-coil-containing protein, C-terminal||-	7:130695873-130720836	1.85422	0	12.9594	8.16502e-20	2.28119e-16
TCONS_00037179	ENSMUSG00000109228	Fam81b	Protein FAM81B||Protein FAM81	13:76292188-76311824	3.03377	0	12.5334	5.75696e-18	1.25099e-14
TCONS_00031071	XLOC_011113	--	--	12:102106050-102120147	2.0431	0	12.1464	4.12248e-17	7.60598e-14
TCONS_00141400	ENSMUSG00000030852	Tacc2	TACC family||Transforming acidic coiled-coil-containing protein, C-terminal||-	7:130698968-130720837	3.7419	0.0292823	7.41897	1.41466e-16	2.26775e-13
TCONS_00075277	ENSMUSG00000024829	Mrpl21	L21-like superfamily||Ribosomal protein L21-like||Ribosomal protein L21||-	19:3292405-3305454	2.47412	0.00716367	8.80641	9.0349e-16	1.2804e-12
TCONS_00141399	ENSMUSG00000030852	Tacc2	TACC family||Transforming acidic coiled-coil-containing protein, C-terminal||-	7:130698968-130720836	1.62802	0	11.756	3.78044e-15	4.92894e-12
TCONS_00134160	XLOC_047398	--	--	7:139330813-139335103	3.91546	0	11.4531	1.77397e-14	2.0651e-11
TCONS_00151290	ENSMUSG00000032017	Grik4	Ionotropic glutamate receptor, L-glutamate and glycine-binding domain||Periplasmic binding protein-like I||Ionotropic glutamate receptor, metazoa||Receptor, ligand binding region||Ionotropic glutamate receptor	9:42571587-42585290	1.0785	0.00800333	7.44312	4.1316e-14	4.59101e-11
TCONS_00134165	XLOC_047398	--	--	7:139330813-139350086	0.820206	0	11.5366	5.22259e-14	5.7381e-11
TCONS_00141398	ENSMUSG00000030852	Tacc2	TACC family||Transforming acidic coiled-coil-containing protein, C-terminal||-	7:130695873-130720836	0.73449	0	11.4348	6.79421e-14	7.30079e-11
ENSMUST00000128498	ENSMUSG00000051510	Mafg	Transcription factor, Skn-1-like, DNA-binding domain superfamily||Transcription factor MafG||Basic leucine zipper domain, Maf-type||Basic-leucine zipper domain||Transcription factor Maf family	11:120631224-120633556	12.1085	0	11.262	7.05252e-14	7.49599e-11
TCONS_00160472	XLOC_056612	--	--	X:37178302-37183214	109.799	1.88688	6.2837	1.04789e-13	1.00458e-10
TCONS_00134166	XLOC_047398	--	--	7:139330813-139350126	0.412499	0	11.1352	1.78906e-13	1.60498e-10
TCONS_00141393	ENSMUSG00000030852	Tacc2	TACC family||Transforming acidic coiled-coil-containing protein, C-terminal||-	7:130695775-130720837	0.698481	0	11.6036	9.18087e-13	7.18201e-10
TCONS_00142633	ENSMUSG00000031451	Gas6	Gamma-carboxyglutamic acid-rich (GLA) domain||Growth factor receptor cysteine-rich domain superfamily||EGF-like calcium-binding, conserved site||EGF-like calcium-binding domain||Coagulation factor-like, Gla domain superfamily||EGF-like domain||EGF-type aspartate/asparagine hydroxylation site||Gamma-carboxyglutamic acid-rich (GLA) domain superfamily||Concanavalin A-like lectin/glucanase domain sup…	8:13490279-13494530	3.21673	0.002342	9.51708	1.15461e-12	8.89008e-10
ENSMUST00000224890	ENSMUSG00000024589	Nedd4l	HECT, E3 ligase catalytic domain||WW domain||C2 domain superfamily||E3 ubiquitin-protein ligase, SMURF1 type||C2 domain||WW domain superfamily||HECT domain||-	18:65023724-65170248	1.95887	0.0248147	6.64497	1.36341e-12	1.01772e-09
ENSMUST00000139094	ENSMUSG00000028042	Zbtb7b	-||SKP1/BTB/POZ domain superfamily||BTB/POZ domain||Zinc finger C2H2 superfamily||Zinc finger C2H2-type	3:89392513-89394776	7.30133	0.0236233	8.26012	1.58955e-12	1.16867e-09
TCONS_00022989	ENSMUSG00000025375	Aatk	Protein kinase-like domain superfamily||Tyrosine-protein kinase, active site||Protein kinase domain||Protein kinase, ATP binding site||Serine-threonine/tyrosine-protein kinase, catalytic domain	11:120029995-120034477	1.27374	0	10.7434	1.60814e-12	1.17352e-09
ENSMUST00000144505	ENSMUSG00000035357	Pdzrn3	Zinc finger, RING-type||PDZ domain||TRAF-like||Zinc finger, RING/FYVE/PHD-type||Zinc finger, RING-type, conserved site||Zinc finger, TRAF-type||PDZ superfamily	6:101169856-101199200	0	1.66586	-10.7864	1.63589e-12	1.18493e-09
ENSMUST00000196517	ENSMUSG00000105560	--	--	5:4784753-4799094	1.61447	0	10.7254	6.98392e-12	4.55282e-09
TCONS_00155694	ENSMUSG00000032036	Kirrel3	Immunoglobulin subtype||Immunoglobulin-like fold||Immunoglobulin-like domain||Immunoglobulin subtype 2||Immunoglobulin I-set||-||Immunoglobulin-like domain superfamily	9:34770470-34776280	1.77277	0	10.6525	7.79458e-12	5.01443e-09
TCONS_00155692	ENSMUSG00000032036	Kirrel3	Immunoglobulin subtype||Immunoglobulin-like fold||Immunoglobulin-like domain||Immunoglobulin subtype 2||Immunoglobulin I-set||-||Immunoglobulin-like domain superfamily	9:34635064-34776274	1.42728	0	10.8156	1.04663e-11	6.56055e-09
TCONS_00138542	ENSMUSG00000030555	Ttc23	Tetratricopeptide repeat||Tetratricopeptide-like helical domain superfamily||-	7:67704184-67716470	5.09749	0	11.2171	4.22836e-11	2.34926e-08
ENSMUST00000137859	ENSMUSG00000038840	Birc7	BIR repeat||Zinc finger, RING-type||Zinc finger, RING/FYVE/PHD-type||Zinc finger, RING-type, conserved site	2:180929023-180934007	11.0044	0.141218	6.56814	5.19585e-11	2.85436e-08
ENSMUST00000183029	ENSMUSG00000072720	Myo18b	Myosin tail||Class XVIII myosin, motor domain||Unconventional myosin-XVIIIb||Myosin IQ motif-containing domain superfamily||IQ motif, EF-hand binding site||Kinesin motor domain superfamily||P-loop containing nucleoside triphosphate hydrolase||Myosin head, motor domain||-	5:112772886-112871586	7.44192	0.243205	5.39126	6.07401e-11	3.28147e-08
TCONS_00159636	XLOC_056188	--	--	CHR_MG4180_PATCH:109491820-109509648	1.1017	0	10.4622	6.729e-11	3.57606e-08
ENSMUST00000150289	ENSMUSG00000032332	Col12a1	Concanavalin A-like lectin/glucanase domain superfamily||von Willebrand factor, type A||Laminin G domain||von Willebrand factor A-like domain superfamily||Fibronectin type III||Collagen triple helix repeat||Fibronectin type III superfamily||Immunoglobulin-like fold	9:79692028-79718720	0	1.04818	-10.2068	2.07385e-10	9.74959e-08
TCONS_00136565	ENSMUSG00000030583	Sipa1l3	Rap GTPase activating protein domain||PDZ superfamily||Signal-induced proliferation-associated 1-like protein, C-terminal||-||Signal-induced proliferation-associated 1-like protein 3||Rap/Ran-GAP superfamily||PDZ domain	7:29479097-29518560	0.302589	0	9.95279	2.11884e-10	9.91344e-08
TCONS_00155693	ENSMUSG00000032036	Kirrel3	Immunoglobulin subtype||Immunoglobulin-like fold||Immunoglobulin-like domain||Immunoglobulin subtype 2||Immunoglobulin I-set||-||Immunoglobulin-like domain superfamily	9:34770412-34776280	5.59944	0.0317137	7.9525	2.3093e-10	1.05521e-07
ENSMUST00000183287	ENSMUSG00000074151	Nlrc5	NACHT nucleoside triphosphatase||Leucine-rich repeat, typical subtype||Leucine-rich repeat, cysteine-containing subtype||NLRC, helical domain HD2||Leucine-rich repeat||P-loop containing nucleoside triphosphate hydrolase||Leucine-rich repeat domain superfamily||NLRC5, atypical caspase recruitment domain||-	8:94521431-94523509	2.66488	0	9.91135	3.71307e-10	1.66552e-07
ENSMUST00000181594	ENSMUSG00000097675	--	--	6:129532094-129533284	2.02447	0	9.80716	3.79066e-10	1.69255e-07
ENSMUST00000145011	ENSMUSG00000032401	Lctl	Glycoside hydrolase superfamily||Glycosyl hydrolases family 1, N-terminal conserved site||-||Glycoside hydrolase family 1	9:64117172-64118135	5.79296	0.035709	7.40869	4.05765e-10	1.78728e-07
TCONS_00160203	XLOC_056475	--	--	X:13424787-13459286	1.26821	0.0206653	6.30541	7.73385e-10	3.20447e-07
ENSMUST00000123628	ENSMUSG00000062859	Tcp11	-||T-complex 11	17:28066797-28068476	2.58993	0	9.56649	9.49624e-10	3.85307e-07
ENSMUST00000177239	ENSMUSG00000093650	--	--	1:150625266-150668475	9.89811	0.491522	4.78694	9.72929e-10	3.93132e-07
TCONS_00077131	ENSMUSG00000048120	Entpd1	Nucleoside phosphatase GDA1/CD39||-	19:40688571-40699974	4.87625	0.242014	4.7827	1.35288e-09	5.3129e-07
TCONS_00075170	ENSMUSG00000025085	Ablim1	Villin headpiece||Villin headpiece domain superfamily||Zinc finger, LIM-type||Actin-binding LIM protein 1||Putative adherens-junction anchoring domain	19:57189669-57197002	0.514187	0.00603433	6.77512	2.33445e-09	8.64674e-07
ENSMUST00000237964	ENSMUSG00000053441	Adamts19	ADAM cysteine-rich domain 2||ADAMTS/ADAMTS-like||Metallopeptidase, catalytic domain superfamily||Thrombospondin type-1 (TSP1) repeat||ADAM, cysteine-rich domain||PLAC||Thrombospondin type-1 (TSP1) repeat superfamily||Peptidase M12B, propeptide||Peptidase M12B, ADAM/reprolysin||ADAM-TS Spacer 1	18:58967408-59053670	0	0.407988	-9.25012	2.47606e-09	9.06821e-07
ENSMUST00000132018	ENSMUSG00000032401	Lctl	Glycoside hydrolase superfamily||Glycosyl hydrolases family 1, N-terminal conserved site||-||Glycoside hydrolase family 1	9:64122035-64126926	4.0233	0.0233193	7.29038	2.65502e-09	9.65134e-07
ENSMUST00000136297	ENSMUSG00000000392	Fap	Peptidase S9, serine active site||-||Dipeptidyl peptidase FAP||Dipeptidylpeptidase IV, N-terminal domain superfamily||Peptidase S9, prolyl oligopeptidase, catalytic domain||Dipeptidylpeptidase IV, N-terminal domain||Alpha/Beta hydrolase fold	2:62535783-62573923	0.00130367	0.995992	-7.70686	3.01868e-09	1.08358e-06
TCONS_00103353	XLOC_036590	--	--	4:152689320-152693872	1.98391	0.0474077	5.68528	4.2212e-09	1.46372e-06
TCONS_00044017	ENSMUSG00000048582	Gja3	Connexin, N-terminal domain superfamily||Connexin||Gap junction alpha-3 protein (Cx46)||Gap junction protein, cysteine-rich domain||Connexin, C-terminal||Connexin, conserved site||Connexin, N-terminal	14:57057803-57064571	11.6321	0.739719	4.42809	4.32132e-09	1.49315e-06
ENSMUST00000180445	ENSMUSG00000097194	--	--	8:94429813-94435103	1.36007	0.00903067	7.31213	6.84055e-09	2.22968e-06
ENSMUST00000181887	ENSMUSG00000097430	--	--	18:37175596-37178506	0.983704	0.007599	7.31401	7.87991e-09	2.52635e-06
ENSMUST00000146241	ENSMUSG00000012117	Dhdds	Decaprenyl diphosphate synthase-like||Di-trans-poly-cis-decaprenylcistransferase-like, conserved site||Decaprenyl diphosphate synthase-like superfamily	4:133969175-134000871	0	2.58372	-11.5248	8.532e-09	2.69129e-06
ENSMUST00000127633	ENSMUSG00000028909	Ptpru	Concanavalin A-like lectin/glucanase domain superfamily||Immunoglobulin-like domain superfamily||Fibronectin type III||Protein-tyrosine phosphatase, catalytic||PTP type protein phosphatase||Protein-tyrosine phosphatase-like||Fibronectin type III superfamily||MAM domain||Tyrosine specific protein phosphatases domain||Protein-tyrosine phosphatase, active site||Immunoglobulin-like fold||Immunoglobul…	4:131772136-131838252	36.4594	3.10746	4.00597	8.93719e-09	2.80104e-06
ENSMUST00000221359	ENSMUSG00000015396	Cd83	Immunoglobulin V-set domain||Immunoglobulin-like domain superfamily||Immunoglobulin-like domain||Immunoglobulin-like fold||Immunoglobulin subtype	13:43785185-43803128	0	1.48554	-10.1424	1.01251e-08	3.12329e-06
ENSMUST00000232403	ENSMUSG00000043301	Kcnj6	Inward rectifier potassium channel, C-terminal||Potassium channel, inwardly rectifying, Kir||Potassium channel, inwardly rectifying, Kir, cytoplasmic||Immunoglobulin E-set||Potassium channel, inwardly rectifying, transmembrane domain||Potassium channel, inwardly rectifying, Kir3.2	16:94831730-94997583	0.523513	0	8.96288	1.16035e-08	3.55315e-06
TCONS_00032130	ENSMUSG00000020576	Nbas	Neuroblastoma-amplified sequence, N-terminal||Sec39 domain||Quinoprotein amine dehydrogenase, beta chain-like	12:13558027-13565391	1.17344	0	8.8785	1.30012e-08	3.89977e-06
TCONS_00138501	ENSMUSG00000058145	Adamts17	-||Zinc finger C2H2-type||Metallopeptidase, catalytic domain superfamily||ADAMTS/ADAMTS-like||ADAM cysteine-rich domain 2||ADAM-TS Spacer 1||Peptidase M12B, ADAM/reprolysin||Peptidase M12B, propeptide||Thrombospondin type-1 (TSP1) repeat superfamily||PLAC||ADAM, cysteine-rich domain||Thrombospondin type-1 (TSP1) repeat	7:67030099-67044599	2.79129	0.154399	4.60337	1.60914e-08	4.68302e-06
ENSMUST00000137032	ENSMUSG00000074151	Nlrc5	NACHT nucleoside triphosphatase||Leucine-rich repeat, typical subtype||Leucine-rich repeat, cysteine-containing subtype||NLRC, helical domain HD2||Leucine-rich repeat||P-loop containing nucleoside triphosphate hydrolase||Leucine-rich repeat domain superfamily||NLRC5, atypical caspase recruitment domain||-	8:94525067-94527268	0.502186	0	8.75954	2.08212e-08	5.97067e-06
ENSMUST00000128986	ENSMUSG00000018819	Lsp1	Lymphocyte-specific protein||-||Caldesmon/lymphocyte specific protein	7:142471872-142488371	0	0.44489	-8.74539	2.31519e-08	6.52673e-06
TCONS_00067584	ENSMUSG00000038048	Cntnap5c	Concanavalin A-like lectin/glucanase domain superfamily||Coagulation factor 5/8 C-terminal domain||Contactin-associated protein-like 5||Laminin G domain||Fibrinogen-like, C-terminal||EGF-like domain||Fibrinogen, alpha/beta/gamma chain, C-terminal globular domain||Galactose-binding-like domain superfamily	17:58346599-58349706	0.732088	0	8.76927	2.32944e-08	6.54553e-06
ENSMUST00000128512	ENSMUSG00000047181	Samd14	Sterile alpha motif/pointed domain superfamily||-||Sterile alpha motif domain	11:95009882-95021640	0	1.24672	-9.18436	2.5228e-08	6.98844e-06
ENSMUST00000174283	ENSMUSG00000092272	--	--	14:78070717-78090786	1.00557	0.0140467	6.18519	2.80886e-08	7.62956e-06
TCONS_00149518	XLOC_052776	--	--	8:115712174-115713529	1.64314	0	9.19057	4.00902e-08	1.02623e-05
TCONS_00163459	XLOC_058057	--	--	X:37178851-37187520	3.19993	0.240725	4.17036	4.65537e-08	1.16724e-05
TCONS_00105065	ENSMUSG00000049122	Frmd3	FERM/acyl-CoA-binding protein superfamily||FERM domain||FERM central domain||Band 4.1 domain||FERM superfamily, second domain||PH-like domain superfamily||FERM conserved site||FERM, N-terminal||FERM, C-terminal PH-like domain||FERM adjacent (FA)||Ezrin/radixin/moesin-like||Ubiquitin-like domain superfamily	4:74065594-74068826	6.77691	0.117423	6.15174	4.76743e-08	1.19228e-05
TCONS_00048863	ENSMUSG00000022240	Ctnnd2	Armadillo-type fold||Armadillo-like helical||Plakophilin/Delta catenin||Armadillo||-	15:30516960-30544217	4.19564	0	15.8089	5.16469e-08	1.28506e-05
TCONS_00005618	XLOC_002240	--	--	1:34656083-34665232	3.71375	0.0237147	7.76431	5.21382e-08	1.29399e-05
ENSMUST00000140570	ENSMUSG00000033411	Ctdspl2	HAD superfamily||FCP1 homology domain||Dullard phosphatase domain, eukaryotic||HAD-like superfamily	2:121956480-122012615	0	0.446378	-9.16267	6.70779e-08	1.60372e-05
TCONS_00094093	ENSMUSG00000028121	Bcar3	Ras guanine-nucleotide exchange factors catalytic domain||Ras guanine-nucleotide exchange factor catalytic domain superfamily||Ras guanine nucleotide exchange factor domain superfamily||Breast cancer anti-estrogen resistance protein 3||SH2 domain superfamily||SH2 domain	3:122419778-122445583	2.98451	0	14.8177	7.27587e-08	1.73107e-05
ENSMUST00000145721	ENSMUSG00000028603	Scp2	Thiolase-like||Thiolase, conserved site||SCP2 sterol-binding domain||Thiolase, C-terminal||Thiolase, N-terminal||SCP2 sterol-binding domain superfamily||Thiolase, acyl-enzyme intermediate active site	4:108044268-108047879	0.610686	16.3588	-4.26338	7.33444e-08	1.73778e-05
TCONS_00069844	XLOC_025051	--	--	18:58408910-58430092	0.369482	0	8.96819	7.39152e-08	1.74164e-05
ENSMUST00000135775	ENSMUSG00000056288	--	--	11:4620275-4627766	1.952	0.0517613	5.41872	7.91107e-08	1.84187e-05
ENSMUST00000124703	ENSMUSG00000023216	Epb42	Transglutaminase, active site||Transglutaminase, C-terminal||Immunoglobulin E-set||Papain-like cysteine peptidase superfamily||Immunoglobulin-like fold||Transglutaminase-like||Protein-glutamine gamma-glutamyltransferase, animal||Transglutaminase, N-terminal||Transglutaminase-like superfamily||Transglutaminase, C-terminal domain superfamily	2:121018222-121027260	0	0.622799	-9.17244	7.98258e-08	1.84626e-05
ENSMUST00000230823	ENSMUSG00000015377	Dennd6b	AVL9/DENND6 domain||Tripartite DENN domain||DENND6||-	15:89184819-89196465	0	0.509689	-8.54854	8.42956e-08	1.93494e-05
TCONS_00069843	XLOC_025051	--	--	18:58408909-58432519	0.52856	0.00561067	6.97666	9.10096e-08	2.06482e-05
TCONS_00142116	ENSMUSG00000037541	Shank2	Ankyrin repeat||PDZ domain||PDZ superfamily||Ankyrin repeat-containing domain superfamily||Sterile alpha motif domain||Sterile alpha motif/pointed domain superfamily||Talin, N-terminal F0 domain||SH3 domain||SH3-like domain superfamily||Ankyrin repeat-containing domain||PDZ domain 6	7:144229873-144233255	1.10784	0.024063	5.84932	9.8532e-08	2.22516e-05
TCONS_00092405	XLOC_032457	--	--	3:87826462-87834163	0.220312	0	8.45193	1.12184e-07	2.47627e-05
TCONS_00109609	ENSMUSG00000005107	Slc2a9	Sugar transporter, conserved site||-||Sugar/inositol transporter||Major facilitator superfamily domain||Major facilitator, sugar transporter-like||MFS transporter superfamily	5:38500178-38502766	0.499263	0	8.49056	1.12856e-07	2.4855e-05
ENSMUST00000180612	ENSMUSG00000097194	--	--	8:94422898-94434166	0.619223	0	8.55913	1.33099e-07	2.88359e-05
ENSMUST00000201476	ENSMUSG00000052917	Senp7	Papain-like cysteine peptidase superfamily||-||Ulp1 protease family, C-terminal catalytic domain	16:56075404-56077136	0	0.773988	-8.37139	1.36361e-07	2.92413e-05
ENSMUST00000156986	ENSMUSG00000017978	Cadps2	PH-like domain superfamily||Calcium-dependent secretion activator domain||Pleckstrin homology domain||Munc13 homology 1||Calcium-dependent secretion activator	6:23262843-23355919	0.340908	0	8.35919	1.37088e-07	2.93329e-05
ENSMUST00000189194	ENSMUSG00000030616	Sytl2	Rab-binding domain||Zinc finger, RING/FYVE/PHD-type||Synaptotagmin-like protein 2||FYVE-type zinc finger||C2 domain||-||C2 domain superfamily	7:90398218-90410439	0	0.334111	-8.32854	1.3743e-07	2.9342e-05
TCONS_00016852	XLOC_006308	--	--	10:92040717-92053600	1.40316	0.109821	4.10898	1.4889e-07	3.14455e-05
ENSMUST00000122878	ENSMUSG00000028603	Scp2	Thiolase-like||Thiolase, conserved site||SCP2 sterol-binding domain||Thiolase, C-terminal||Thiolase, N-terminal||SCP2 sterol-binding domain superfamily||Thiolase, acyl-enzyme intermediate active site	4:108044378-108071363	2.7869	0	10.0039	1.4996e-07	3.1535e-05
ENSMUST00000065956	ENSMUSG00000053499	--	--	13:4771651-4836485	0.273416	0	8.40607	1.57365e-07	3.28803e-05
ENSMUST00000136793	ENSMUSG00000060029	--	--	2:130543791-130563749	0.809398	0.00968267	6.1283	1.80418e-07	3.72199e-05
ENSMUST00000192137	ENSMUSG00000073590	--	--	18:37655451-37661742	0.0954463	0	8.2447	2.0846e-07	4.21152e-05
TCONS_00104995	ENSMUSG00000028370	Pappa	Pappalysin-1||Metallopeptidase, catalytic domain superfamily||Concanavalin A-like lectin/glucanase domain superfamily||Notch domain||Peptidase M43, pregnancy-associated plasma-A||Myxococcus cysteine-rich repeat||Sushi/SCR/CCP domain||Sushi/SCR/CCP superfamily||LamG-like jellyroll fold	4:65157403-65159703	2.86646	0.0607107	5.68587	2.17722e-07	4.37165e-05
ENSMUST00000193931	ENSMUSG00000026494	Kif26b	Kinesin motor domain||P-loop containing nucleoside triphosphate hydrolase||Kinesin motor domain superfamily	1:178529125-178716500	1.26546	0.0391333	5.23526	2.31559e-07	4.60223e-05
ENSMUST00000153878	ENSMUSG00000087115	--	--	2:143747583-143789186	0.42112	0.007734	5.78458	2.41727e-07	4.76559e-05
ENSMUST00000130258	ENSMUSG00000027411	Vps16	Vps16, C-terminal domain superfamily||Vps16, N-terminal||Vps16, C-terminal||Vacuolar protein sorting-associated protein 16	2:130424404-130440296	0	1.09933	-8.51971	2.65532e-07	5.13142e-05
ENSMUST00000230509	ENSMUSG00000022610	Mapk12	Protein kinase domain||Protein kinase, ATP binding site||Mitogen-activated protein kinase 12||Protein kinase-like domain superfamily||Mitogen-activated protein (MAP) kinase p38-like||Mitogen-activated protein (MAP) kinase, conserved site	15:89130881-89135618	0	0.874485	-8.2059	2.8159e-07	5.39908e-05
TCONS_00023405	ENSMUSG00000041961	Znrf3	Zinc finger, RING/FYVE/PHD-type||ZNRF-3, ectodomain||Zinc finger, RING-type	11:5428467-5444200	0	1.62462	-13.1669	3.02245e-07	5.73884e-05
TCONS_00118705	XLOC_041794	--	--	5:148794306-148809309	0.770827	0	8.17981	3.19009e-07	6.01047e-05
ENSMUST00000237055	ENSMUSG00000025076	Casp7	Peptidase C14 family||Peptidase C14, caspase non-catalytic subunit p10||Peptidase family C14A, His active site||Peptidase C14, p20 domain||Caspase-7||Peptidase family C14A, cysteine active site||Peptidase C14A, caspase catalytic domain||Caspase-like domain superfamily	19:56425685-56440900	30.2576	2.93768	3.82293	3.40658e-07	6.39371e-05
TCONS_00016851	XLOC_006308	--	--	10:91999479-92053574	3.90348	0.42041	3.65876	4.04028e-07	7.5253e-05
ENSMUST00000231867	ENSMUSG00000038725	Pkhd1l1	Fibrocystin-L||PA14 domain||Right handed beta helix domain||Pectin lyase fold/virulence factor||Pectin lyase fold||Immunoglobulin-like fold||G8 domain||Immunoglobulin E-set||PA14/GLEYA domain||IPT domain||Parallel beta-helix repeat||Cupredoxin	15:44525419-44531573	0.000362333	0.197891	-6.7918	4.23598e-07	7.83016e-05
ENSMUST00000142045	ENSMUSG00000028292	Rars2	Arginyl-tRNA synthetase, catalytic core domain||Aminoacyl-tRNA synthetase, class I, conserved site||Arginyl tRNA synthetase N-terminal domain superfamily||Rossmann-like alpha/beta/alpha sandwich fold||DALR anticodon binding||Aminoacyl-tRNA synthetase, class Ia, anticodon-binding||Arginine-tRNA ligase	4:34614974-34660163	0	0.956275	-9.36414	4.3745e-07	8.05576e-05
TCONS_00074645	XLOC_026658	--	--	19:42658041-42663140	0.125636	0	8.27254	4.61177e-07	8.3978e-05
TCONS_00100162	ENSMUSG00000089945	Pakap	A-kinase anchor protein 2, C-terminal domain||Paralemmin||-	4:57621926-57633112	3.94848	0.403535	3.73874	4.9362e-07	8.92212e-05
ENSMUST00000221404	ENSMUSG00000113074	--	--	13:70021959-70119949	0.282386	0	8.05368	4.96138e-07	8.95109e-05
ENSMUST00000155159	ENSMUSG00000085794	--	--	6:83700157-83710932	0.0946257	2.5083	-4.21719	5.14199e-07	9.25984e-05
ENSMUST00000040427	ENSMUSG00000040420	Cdh18	Cadherin-like superfamily||Catenin binding domain superfamily||Cadherin conserved site||Cadherin, cytoplasmic domain||Cadherin||Cadherin-like	15:23036463-23446414	0.359528	0	8.66809	5.53875e-07	9.82952e-05
ENSMUST00000199249	ENSMUSG00000106209	--	--	5:121385522-121387101	1.15492	0.0207993	5.98065	5.56355e-07	9.85564e-05
ENSMUST00000135826	ENSMUSG00000019817	Plagl1	-||Zinc finger protein PLAGL1||Zinc finger C2H2-type||Zinc finger C2H2 superfamily	10:13090832-13116781	0	2.06625	-8.2112	5.60146e-07	9.90486e-05
ENSMUST00000155965	ENSMUSG00000086003	--	--	11:94133502-94155776	1.20994	0	8.18862	5.84408e-07	0.000101945
ENSMUST00000223968	ENSMUSG00000023993	Treml1	-||Immunoglobulin-like domain superfamily||Immunoglobulin subtype||Immunoglobulin-like fold	17:48359919-48367021	0	0.613531	-8.09135	5.9273e-07	0.00010263
ENSMUST00000215646	ENSMUSG00000099722	--	--	9:103919392-103960139	0.447922	0	8.15181	6.10414e-07	0.000105458
ENSMUST00000128196	ENSMUSG00000042371	Slc5a10	Sodium/solute symporter, conserved site||Sodium/solute symporter||Sodium/glucose symporter superfamily	11:61672781-61720826	0.55731	0	9.26555	6.28842e-07	0.000108069
TCONS_00159570	XLOC_056163	--	--	CHR_MG3833_MG4220_PATCH:18162781-18185396	0.90631	0	12.3143	6.30345e-07	0.000108137
ENSMUST00000214332	ENSMUSG00000039452	Snx22	Phox homologous domain||PX domain superfamily	9:66068686-66069715	3.91552	0.154013	4.95586	6.91274e-07	0.000116948
ENSMUST00000182870	ENSMUSG00000098040	--	--	10:92171301-92375373	22.2728	2.0863	3.85096	7.66965e-07	0.000128421
ENSMUST00000219633	ENSMUSG00000000732	Icosl	Immunoglobulin-like domain superfamily||Immunoglobulin V-set domain||CD80-like, immunoglobulin C2-set||Immunoglobulin-like domain||Immunoglobulin-like fold||Immunoglobulin subtype	10:78073339-78079525	0	0.265199	-7.90316	8.55953e-07	0.000141428
ENSMUST00000172805	ENSMUSG00000024235	Map3k8	Protein kinase-like domain superfamily||Mitogen-activated protein (MAP) kinase kinase kinase 8||Protein kinase domain||-||Serine/threonine-protein kinase, active site	18:4347455-4353015	0	0.361717	-8.06887	8.77687e-07	0.000144486
ENSMUST00000156508	ENSMUSG00000086425	--	--	2:28095483-28113851	0.192389	0	7.99581	8.96147e-07	0.00014605
ENSMUST00000143830	ENSMUSG00000058897	Col25a1	-||Collagen triple helix repeat	3:130180891-130551024	0	0.208812	-8.03778	9.06431e-07	0.00014748
ENSMUST00000155687	ENSMUSG00000029661	Col1a2	Collagen triple helix repeat||Fibrillar collagen, C-terminal	6:4530156-4535885	0.0176983	1.28029	-5.45331	9.50536e-07	0.000154143
ENSMUST00000154012	ENSMUSG00000044429	Cryga	Gamma-crystallin-like||Beta/gamma crystallin	1:65100389-65103360	1834.29	205.211	3.61617	9.78251e-07	0.000157119
ENSMUST00000232255	ENSMUSG00000116851	--	--	17:15262714-15285358	0.100516	0.000413333	6.84512	1.00579e-06	0.000160443
ENSMUST00000213406	ENSMUSG00000111498	--	--	9:120259628-120264358	0.349014	0	7.84111	1.29394e-06	0.000202769
ENSMUST00000143446	ENSMUSG00000037336	Mfsd2b	Lactose permease-like||-||MFS transporter superfamily	12:4863565-4874359	0	0.230265	-7.92375	1.30268e-06	0.000203813
ENSMUST00000144437	ENSMUSG00000019817	Plagl1	-||Zinc finger protein PLAGL1||Zinc finger C2H2-type||Zinc finger C2H2 superfamily	10:13090832-13116704	0	1.66	-7.98156	1.31679e-06	0.00020569
TCONS_00084495	ENSMUSG00000048186	Bend7	BEN domain	2:4726210-4735369	0.821872	0.0238327	5.43792	1.31942e-06	0.000205773
TCONS_00031083	XLOC_011114	--	--	12:102269612-102273142	21.1656	2.68984	3.422	1.39021e-06	0.00021578
ENSMUST00000160620	ENSMUSG00000037999	Arap2	Pleckstrin homology domain||Sterile alpha motif/pointed domain superfamily||ARAP, RhoGAP domain||Rho GTPase-activating protein domain||Ras-associating (RA) domain||PH-like domain superfamily||Arf GTPase activating protein||ArfGAP domain superfamily||ARFGAP/RecO-like zinc finger||Rho GTPase activation protein||Sterile alpha motif domain	5:62602445-62612374	0.00896567	0.848197	-6.05945	1.44464e-06	0.000223167
TCONS_00099185	XLOC_035028	--	--	4:12235023-12238032	0.029051	7.0003	-7.36497	1.5207e-06	0.000232346
TCONS_00088911	ENSMUSG00000037885	Stk35	Protein kinase domain||Serine/threonine-protein kinase, active site||Protein kinase, ATP binding site||Protein kinase-like domain superfamily	2:129814738-129839175	0.262567	0	7.89758	1.58425e-06	0.000240553
ENSMUST00000139907	ENSMUSG00000039671	Zmynd8	Bromodomain||RACK7, Bromo domain||PWWP domain||Zinc finger, MYND-type||-||ZMYND8/11, PWWP domain||Zinc finger, FYVE/PHD-type||Bromodomain-like superfamily||Zinc finger, PHD-type||Protein kinase C-binding protein 1||Zinc finger, PHD-finger||Zinc finger, PHD-type, conserved site||Zinc finger, RING/FYVE/PHD-type	2:165842783-165862005	0.789295	0	7.86273	1.6209e-06	0.000244976
ENSMUST00000181139	ENSMUSG00000097777	--	--	9:95945669-95955399	1.86731	0.0291473	6.33463	1.79721e-06	0.000267082
ENSMUST00000126034	ENSMUSG00000037994	Slc9b2	Cation/H+ exchanger||Sodium/solute symporter superfamily||-||Sodium/hydrogen exchanger 9B2	3:135307731-135324833	0	0.531704	-7.71988	1.93191e-06	0.00028559
ENSMUST00000176409	ENSMUSG00000022321	Cdh10	Catenin binding domain superfamily||-||Cadherin-like superfamily||Cadherin conserved site||Cadherin, cytoplasmic domain||Cadherin||Cadherin-like	15:19006980-19014236	0	0.292248	-7.73497	1.94171e-06	0.00028595
TCONS_00051970	ENSMUSG00000022304	Dpys	Metal-dependent hydrolase, composite domain superfamily||-||Hydantoinase/dihydropyrimidinase||Metal-dependent hydrolase||Amidohydrolase-related	15:39768520-39777335	0.564132	0	7.8746	1.97535e-06	0.00028873
ENSMUST00000136796	ENSMUSG00000033066	Gas7	WW domain||FCH domain||WW domain superfamily||AH/BAR domain superfamily||GAS7, F-BAR domain||F-BAR domain	11:67455724-67665449	0.726713	0	7.72869	2.1853e-06	0.000314712
ENSMUST00000139662	ENSMUSG00000078190	--	--	1:162217623-162225550	0.132277	2.23198	-3.61699	2.24275e-06	0.000319689
TCONS_00025166	ENSMUSG00000018736	Ndel1	NUDE family||Nuclear distribution protein nudE-like 1||NUDE domain	11:68821434-68829006	5.91351	0.669869	3.58508	2.28091e-06	0.000324002
ENSMUST00000143626	ENSMUSG00000007653	Gabrb2	Neurotransmitter-gated ion-channel||Neurotransmitter-gated ion-channel transmembrane domain||Neurotransmitter-gated ion-channel transmembrane domain superfamily||Gamma-aminobutyric acid A receptor/Glycine receptor alpha||Gamma-aminobutyric-acid A receptor, beta subunit||Neurotransmitter-gated ion-channel, conserved site||Neurotransmitter-gated ion-channel ligand-binding domain superfamily||Neurot…	11:42421310-42531622	0.004773	0.64857	-5.96702	2.28625e-06	0.000324002
ENSMUST00000160264	ENSMUSG00000089804	--	--	15:37231793-37233309	0	0.534933	-7.7267	2.30397e-06	0.00032604
ENSMUST00000218619	ENSMUSG00000019989	Enpp3	Alkaline-phosphatase-like, core domain superfamily||Type I phosphodiesterase/nucleotide pyrophosphatase/phosphate transferase||Somatomedin B-like domain superfamily||Ectonucleotide pyrophosphatase/phosphodiesterase family member 1||Somatomedin B domain||DNA/RNA non-specific endonuclease||-||Extracellular Endonuclease, subunit A	10:24797515-24836113	0	0.370097	-7.71259	2.39453e-06	0.000337391
ENSMUST00000233481	ENSMUSG00000024165	Jpt2	Microtubule-associated protein Jupiter||-	17:24948639-24960645	0.91886	0	7.70577	2.46871e-06	0.00034585
ENSMUST00000163188	ENSMUSG00000057729	Prtn3	Serine proteases, trypsin family, histidine active site||Peptidase S1A, chymotrypsin family||Serine proteases, trypsin domain||Serine proteases, trypsin family, serine active site||Peptidase S1, PA clan	10:79874476-79883041	0	0.707796	-7.77088	2.57281e-06	0.00035787
ENSMUST00000219733	ENSMUSG00000006342	Susd2	AMOP domain||Somatomedin B domain||Sushi/SCR/CCP domain||Somatomedin B-like domain superfamily||von Willebrand factor, type D domain||Sushi/SCR/CCP superfamily	10:75636708-75644008	0	0.688027	-9.7445	2.58061e-06	0.000358445
ENSMUST00000141605	ENSMUSG00000028634	Hivep3	-||Zinc finger C2H2 superfamily||Zinc finger C2H2-type||Zinc finger CCHC HIVEP-type	4:119733784-119873337	0.377663	0	7.71786	2.76983e-06	0.000377752
TCONS_00141394	ENSMUSG00000030852	Tacc2	TACC family||Transforming acidic coiled-coil-containing protein, C-terminal||-	7:130695775-130720837	0.458849	0	11.0028	3.04279e-06	0.00040927
ENSMUST00000187589	ENSMUSG00000101144	--	--	9:83145946-83147281	0.342445	0	7.67182	3.24179e-06	0.00043038
ENSMUST00000186411	ENSMUSG00000100303	--	--	2:75138855-75317820	0.358977	0.00785567	5.96782	3.24375e-06	0.00043038
ENSMUST00000127762	ENSMUSG00000067299	Crygd	Beta/gamma crystallin||Gamma-crystallin-like	1:65062731-65063452	350.41	42.322	3.49753	3.27771e-06	0.000433046
TCONS_00101868	XLOC_036097	--	--	4:125166815-125201774	0.333412	0	7.72232	3.39226e-06	0.00044645
ENSMUST00000155661	ENSMUSG00000043065	Spice1	Spindle and centriole-associated protein 1	16:44347414-44370768	0	0.571644	-7.60767	3.42792e-06	0.000448727
ENSMUST00000136301	ENSMUSG00000030986	Dhx32	-||Helicase-associated domain||Domain of unknown function DUF1605||P-loop containing nucleoside triphosphate hydrolase	7:133723044-133730900	41.1734	5.23605	3.42188	3.48732e-06	0.000455284
TCONS_00077130	ENSMUSG00000048120	Entpd1	Nucleoside phosphatase GDA1/CD39||-	19:40682483-40699974	2.34613	0.246264	3.69637	3.60967e-06	0.000469377
TCONS_00088992	ENSMUSG00000027312	Atrn	Plexin repeat||C-type lectin-like||EGF-like domain||C-type lectin fold||Kelch repeat type 1||Spermadhesin, CUB domain superfamily||PSI domain||C-type lectin-like/link domain superfamily||Kelch-type beta propeller||Galactose oxidase/kelch, beta-propeller||CUB domain||EGF-like, conserved site||Laminin EGF domain	2:131014622-131019893	0.443517	0	7.55346	3.85528e-06	0.000497346
ENSMUST00000126283	ENSMUSG00000034457	Eda2r	Tumor necrosis factor receptor 27, N-terminal||Tumour necrosis factor receptor 27||TNFR/NGFR cysteine-rich region	X:97337791-97377216	0	0.717752	-9.16888	3.95169e-06	0.000507937
ENSMUST00000230064	ENSMUSG00000003352	Cacnb3	Voltage-dependent calcium channel, L-type, beta-3 subunit||P-loop containing nucleoside triphosphate hydrolase||SH3-like domain superfamily||Voltage-dependent calcium channel, L-type, beta subunit||Voltage-dependent L-type calcium channel subunit beta-3, SH3 domain||SH3 domain||Guanylate kinase/L-type calcium channel beta subunit	15:98639489-98644529	0.0777833	2.11819	-4.25074	3.95296e-06	0.000507937
ENSMUST00000144677	ENSMUSG00000028360	Slc44a5	Choline transporter-like	3:154257474-154271722	0.000377333	0.143301	-6.07504	4.02487e-06	0.000515822
ENSMUST00000226969	ENSMUSG00000115103	--	--	15:36723647-36725236	355.552	55.7484	3.12482	4.24386e-06	0.000537579
ENSMUST00000174486	ENSMUSG00000007379	Dennd2c	Tripartite DENN domain||dDENN domain||cDENN domain||uDENN domain	3:103149164-103158518	0	0.374419	-7.63166	4.67718e-06	0.000586356
ENSMUST00000219016	ENSMUSG00000112264	--	--	10:96495721-96523982	0.544137	0.010787	5.50596	4.72276e-06	0.000591313
ENSMUST00000153474	ENSMUSG00000086290	--	--	4:132308678-132311024	10.6696	0.907282	3.97612	4.85638e-06	0.000604507
ENSMUST00000160273	ENSMUSG00000042961	Egflam	EGF-like domain||Fibronectin type III superfamily||EGF-like calcium-binding domain||Immunoglobulin-like fold||Concanavalin A-like lectin/glucanase domain superfamily||EGF-like, conserved site||Laminin G domain||-||Fibronectin type III	15:7233326-7398269	0	0.289052	-8.42151	4.85906e-06	0.000604507
ENSMUST00000191825	ENSMUSG00000090031	--	--	1:6209866-6215293	0.621092	0	10.7083	5.10907e-06	0.000630796
ENSMUST00000153387	ENSMUSG00000028013	Ppa2	Inorganic pyrophosphatase||Inorganic pyrophosphatase superfamily	3:133310482-133370447	0.0325433	1.83716	-4.81424	5.22727e-06	0.000642147
ENSMUST00000230800	ENSMUSG00000100303	--	--	2:75138876-75312952	0.301581	0.00158267	6.21805	5.45617e-06	0.000666915
ENSMUST00000233429	ENSMUSG00000117226	--	--	17:74055731-74079046	0.300597	0	7.65291	5.51852e-06	0.000672854
TCONS_00138541	ENSMUSG00000030555	Ttc23	Tetratricopeptide repeat||Tetratricopeptide-like helical domain superfamily||-	7:67681435-67720845	3.65304	0.430854	3.51859	5.67172e-06	0.000685564
ENSMUST00000110279	ENSMUSG00000079045	--	--	1:190170296-190217276	31.8536	4.29637	3.3423	6.41246e-06	0.000761785
ENSMUST00000153921	ENSMUSG00000085928	--	--	4:139926111-139943519	0.272807	0	7.56969	7.02896e-06	0.000820199
ENSMUST00000156278	ENSMUSG00000068373	D430041D05Rik	Protein of unknown function DUF3827	2:104184987-104241183	0.530617	0.012397	5.5474	7.22222e-06	0.000840744
ENSMUST00000216684	ENSMUSG00000001348	Acp5	Calcineurin-like phosphoesterase domain, ApaH type||Purple acid phosphatase||Metallo-dependent phosphatase-like	9:22132620-22135691	0	1.17925	-7.45114	7.8521e-06	0.000905446
ENSMUST00000235949	ENSMUSG00000117960	--	--	18:76617288-76632870	0.176105	0	7.38569	8.33293e-06	0.0009508
ENSMUST00000141819	ENSMUSG00000086017	--	--	4:20343706-20347818	1.05214	0.0796743	4.08364	8.61261e-06	0.00097588
ENSMUST00000218896	ENSMUSG00000006342	Susd2	AMOP domain||Somatomedin B domain||Sushi/SCR/CCP domain||Somatomedin B-like domain superfamily||von Willebrand factor, type D domain||Sushi/SCR/CCP superfamily	10:75636707-75644008	1.08705	0.0206643	5.98542	8.65136e-06	0.000976874
TCONS_00114601	ENSMUSG00000067438	Hmx1	-||Homeobox, conserved site||Homeobox domain||Homeobox-like domain superfamily||Homeobox domain, metazoa	5:35396472-35400439	0	1.0947	-10.4204	8.79385e-06	0.000987934
ENSMUST00000174714	ENSMUSG00000092203	--	--	17:34950241-34952448	0	0.986011	-7.56627	8.8908e-06	0.000997003
TCONS_00138546	ENSMUSG00000030555	Ttc23	Tetratricopeptide repeat||Tetratricopeptide-like helical domain superfamily||-	7:67717273-67721473	6.50264	0.795094	3.47779	9.11824e-06	0.00102017
ENSMUST00000226242	ENSMUSG00000002496	Tsc2	Tuberin-type domain||Rap GTPase activating protein domain||Armadillo-type fold||Tuberin, N-terminal||Tuberin/Ral GTPase-activating protein subunit alpha||Rap/Ran-GAP superfamily||Tuberin||-	17:24607715-24614581	7.27964	0.634304	3.90914	9.27426e-06	0.00103426
ENSMUST00000202076	ENSMUSG00000045102	Poln	DNA polymerase nu, pseudo-exo domain||DNA polymerase A||Ribonuclease H superfamily||DNA-directed DNA polymerase, family A, palm domain	5:34101699-34105819	1.37858	0.093507	4.21962	9.55534e-06	0.00105578
ENSMUST00000148077	ENSMUSG00000026192	Atic	Methylglyoxal synthase-like domain superfamily||Cytidine deaminase-like||Methylglyoxal synthase-like domain||AICAR transformylase, insert domain superfamily||AICAR transformylase, duplicated domain superfamily||Bifunctional purine biosynthesis protein PurH-like	1:71557179-71563198	6.43333e-05	0.261624	-5.91695	9.62929e-06	0.00106156
ENSMUST00000127858	ENSMUSG00000000869	Il4	Interleukin-4/interleukin-13, conserved site||Four-helical cytokine-like, core||Interleukin-4||Interleukin-4/interleukin-13	11:53602982-53617224	1.30537	0.021753	5.52316	9.95706e-06	0.00109399
ENSMUST00000202027	ENSMUSG00000045102	Poln	DNA polymerase nu, pseudo-exo domain||DNA polymerase A||Ribonuclease H superfamily||DNA-directed DNA polymerase, family A, palm domain	5:34032746-34105743	2.81538	0.0739527	5.2897	9.98121e-06	0.00109541
ENSMUST00000133883	ENSMUSG00000030518	Fam189a1	FAM189||CD20-like family	7:64756113-64773652	0.457256	0.00317333	7.22439	1.11683e-05	0.00120142
TCONS_00148237	XLOC_052320	--	--	8:75083723-75093412	0.157593	0.00317133	5.46173	1.13823e-05	0.00122005
ENSMUST00000133405	ENSMUSG00000068744	Psrc1	Proline/serine-rich coiled-coil protein 1||Proline/serine-rich coiled-coil protein 1/G2 and S phase-expressed protein 1||G2 and S phase-expressed protein 1, N-terminal	3:108383851-108385408	0	0.660453	-7.37401	1.21811e-05	0.00129049
ENSMUST00000138486	ENSMUSG00000074813	--	--	2:128372106-128429186	7.0328	0.641441	3.88934	1.24545e-05	0.00131235
ENSMUST00000154673	ENSMUSG00000085355	--	--	6:148944867-148947129	0.329813	0.00358667	5.12639	1.25216e-05	0.00131518
ENSMUST00000144833	ENSMUSG00000042240	Crybb2	Beta/gamma crystallin||Gamma-crystallin-like||Beta-crystallin B2	5:113068692-113069494	0.470753	0	7.27698	1.25524e-05	0.001317
ENSMUST00000147651	ENSMUSG00000019689	Fmc1	Protein FMC1 homologue	6:38533502-38539448	0	6.22125	-10.1355	1.26554e-05	0.00132638
ENSMUST00000146587	ENSMUSG00000087470	--	--	4:127545101-127570502	0.162073	0.00423933	5.20839	1.27513e-05	0.00133072
ENSMUST00000129425	ENSMUSG00000085772	--	--	11:31790113-31824473	0.492034	0	7.42915	1.29378e-05	0.00134124
ENSMUST00000153817	ENSMUSG00000087575	--	--	4:129261965-129265010	0.75545	0	7.33975	1.34253e-05	0.00138481
ENSMUST00000227312	ENSMUSG00000022211	Carmil3	Leucine-rich repeat||CARMIL, C-terminal domain||Leucine-rich repeat domain superfamily||-||CARMIL, pleckstrin homology domain||Capping protein, Arp2/3 and myosin-I linker protein 3||PH-like domain superfamily	14:55491173-55508264	0	0.641996	-10.1045	1.37585e-05	0.00141321
ENSMUST00000135312	ENSMUSG00000048865	Arhgap30	Rho GTPase activation protein||Rho GTPase-activating protein domain	1:171388954-171410298	0	0.100844	-7.40575	1.39675e-05	0.00143318
ENSMUST00000144968	ENSMUSG00000028467	Gba2	Glycosyl-hydrolase family 116, catalytic region||Beta-glucosidase GBA2-type||Glycosyl-hydrolase family 116, N-terminal||Six-hairpin glycosidase-like superfamily||Six-hairpin glycosidase superfamily	4:43570356-43574054	0	0.712103	-7.50417	1.46082e-05	0.00148798
TCONS_00074286	ENSMUSG00000024817	Uhrf2	PUA-like superfamily||Ubiquitin domain||Ubiquitin-like domain superfamily||SRA-YDG superfamily||SRA-YDG||Zinc finger, RING-type, conserved site||Zinc finger, RING/FYVE/PHD-type||Zinc finger, FYVE/PHD-type||Zinc finger, RING-type||UHRF1, tandem tudor domain||Zinc finger, PHD-type||Zinc finger, PHD-finger	19:30092398-30093722	3.22468	0.151652	4.71993	1.46358e-05	0.00148925
TCONS_00083427	XLOC_029489	--	--	2:160394564-160430025	1.21485	0.0587883	4.79868	1.47576e-05	0.00149541
ENSMUST00000232715	ENSMUSG00000074415	--	--	9:41474867-41530116	0	0.341635	-8.18252	1.51274e-05	0.00152621
ENSMUST00000142052	ENSMUSG00000026201	Stk16	Protein kinase-like domain superfamily||Protein kinase domain||Serine/threonine-protein kinase, active site||-	1:75210880-75213137	0	3.66944	-10.0499	1.52484e-05	0.00153244
ENSMUST00000127728	ENSMUSG00000059900	Tmem40	Transmembrane protein 40	6:115729143-115734951	29.4527	0.754134	5.75371	1.61194e-05	0.00159862
ENSMUST00000133902	ENSMUSG00000028760	Eif4g3	Armadillo-type fold||Eukaryotic translation initiation factor 4 gamma 3||MIF4G-like domain superfamily||W2 domain||MIF4G-like, type 3||Initiation factor eIF-4 gamma, MA3	4:138177917-138208508	0	0.896238	-10.2088	1.63215e-05	0.00161701
ENSMUST00000152723	ENSMUSG00000004952	Rasa4	Ras GTPase-activating domain||Pleckstrin homology domain||-||Ras GTPase-activating protein, conserved site||RASA4, PH domain||C2 domain||Ras GTPase-activating protein||Zinc finger, Btk motif||C2 domain superfamily||PH-like domain superfamily||Rho GTPase activation protein	5:136084018-136111855	0	1.16349	-10.293	1.64216e-05	0.00162529
ENSMUST00000236172	ENSMUSG00000079382	--	--	19:21552204-21556741	0.275482	0	7.4529	1.65016e-05	0.0016299
TCONS_00013705	ENSMUSG00000034813	Grip1	PDZ superfamily||Glutamate receptor-interacting protein 1||PDZ domain 6||PDZ domain||-	10:119526721-119545981	0	0.809675	-12.3995	1.81345e-05	0.00175746
ENSMUST00000201218	ENSMUSG00000052917	Senp7	Papain-like cysteine peptidase superfamily||-||Ulp1 protease family, C-terminal catalytic domain	16:56048338-56076431	0.246936	0	7.19143	1.83488e-05	0.00177122
ENSMUST00000124914	ENSMUSG00000087336	--	--	5:123334332-123344437	0.67321	0	7.1885	1.94494e-05	0.0018591
TCONS_00069845	XLOC_025051	--	--	18:58408921-58427106	0.760848	0	9.76565	1.97745e-05	0.00188281
ENSMUST00000193151	ENSMUSG00000026083	Eif5b	Translation initiation factor IF- 2, domain 3||Small GTP-binding protein domain||Transcription factor, GTP-binding domain||Translation initiation factor IF- 2||Translation elongation factor EFTu-like, domain 2||P-loop containing nucleoside triphosphate hydrolase||Translation protein, beta-barrel domain superfamily||Translation initiation factor IF-2, domain 3 superfamily	1:38042866-38046676	1.03794	0.0220443	5.21332	1.98289e-05	0.00188615
ENSMUST00000180516	ENSMUSG00000097430	--	--	18:37159854-37178522	0.495123	0.036102	4.20978	1.99958e-05	0.00189834
ENSMUST00000224954	ENSMUSG00000040260	Daam2	Armadillo-type fold||Rho GTPase-binding/formin homology 3 (GBD/FH3) domain||Formin, FH2 domain||Diaphanous autoregulatory (DAD) domain||Formin, FH3 domain||Formin, GTPase-binding domain||Armadillo-like helical	17:49456022-49564337	14.7332	2.91117	2.79288	2.09651e-05	0.00196853
ENSMUST00000179498	ENSMUSG00000078773	Rad54b	P-loop containing nucleoside triphosphate hydrolase||Helicase superfamily 1/2, ATP-binding domain||SNF2-related, N-terminal domain||-||Helicase, C-terminal||SNF2-like, N-terminal domain superfamily	4:11558922-11593653	0.005296	1.21017	-5.56711	2.11881e-05	0.00198646
TCONS_00059225	XLOC_021758	--	--	16:63407949-63436802	0.0821717	0	7.18418	2.1521e-05	0.00200805
ENSMUST00000209662	ENSMUSG00000110353	Gm33543	-	10:95823973-95826039	0.200182	0	7.1516	2.49644e-05	0.00225601
ENSMUST00000139822	ENSMUSG00000075029	--	--	13:23755822-23757620	0.0259113	5.42141	-6.87371	2.50322e-05	0.00225601
TCONS_00092309	XLOC_032419	--	--	3:84040396-84052320	0.723528	0.0581467	3.95835	2.51423e-05	0.00226385
TCONS_00107747	ENSMUSG00000028977	Casz1	Transcription factor castor||Zinc finger C2H2-type	4:148864053-148867319	1.18023	0.118036	3.73387	2.56224e-05	0.00229682
ENSMUST00000153292	ENSMUSG00000022721	Trmt2a	S-adenosyl-L-methionine-dependent methyltransferase||RNA-binding domain superfamily||Nucleotide-binding alpha-beta plait domain superfamily||-||TRMT2A, RNA recognition motif||(Uracil-5)-methyltransferase family||Methyltransferase domain 25	16:18249009-18253498	0.005442	0.607504	-5.80165	2.56259e-05	0.00229682
ENSMUST00000182445	ENSMUSG00000032582	Rbm6	-||RNA-binding protein 6||OCRE domain||RBM6, RNA recognition motif 2||Zinc finger C2H2-type||RNA recognition motif domain||Nucleotide-binding alpha-beta plait domain superfamily||RBM6, RNA recognition motif 1||G-patch domain||RBM6, OCRE domain||RNA-binding domain superfamily	9:107868841-107873237	0.00649067	0.840473	-6.13331	2.61222e-05	0.00232806
ENSMUST00000147479	ENSMUSG00000029516	Cit	Protein kinase domain||Protein kinase, ATP binding site||-||Pleckstrin homology domain||Protein kinase C-like, phorbol ester/diacylglycerol-binding domain||Citron Rho-interacting kinase, catalytic domain||PH-like domain superfamily||Serine/threonine-protein kinase, active site||Citron Rho-interacting kinase||AGC-kinase, C-terminal||Protein kinase-like domain superfamily||Citron homology (CNH) dom…	5:115926086-116006368	0	0.420807	-9.59317	2.61932e-05	0.00232846
ENSMUST00000151640	ENSMUSG00000030309	Caprin2	Caprin||Caprin-1 dimerization domain||Cytoplasmic activation/proliferation-associated protein-1 C term||C1q domain||Tumour necrosis factor-like domain superfamily	6:148844567-148851367	3.42097	0.289311	3.94203	2.63784e-05	0.00234066
TCONS_00004087	XLOC_001586	--	--	1:169254585-169261835	1.32838	0.145387	3.65256	2.70133e-05	0.00238187
TCONS_00141396	ENSMUSG00000030852	Tacc2	TACC family||Transforming acidic coiled-coil-containing protein, C-terminal||-	7:130695825-130720837	0.443462	0	10.8918	2.71398e-05	0.00238832
ENSMUST00000177375	ENSMUSG00000093639	Lim2	Lens fibre membrane intrinsic protein||PMP-22/EMP/MP20/Claudin superfamily||PMP-22/EMP/MP20	7:43427670-43435991	27.1237	4.95533	2.90585	2.71597e-05	0.00238832
ENSMUST00000219313	ENSMUSG00000112354	--	--	10:96519157-96595731	0.24487	0.00669167	5.17559	2.72168e-05	0.00239018
ENSMUST00000161543	ENSMUSG00000027405	Nop56	Nop domain||NOP5, N-terminal||Helix hairpin bin domain superfamily||NOSIC||-||Nop domain superfamily	2:130274446-130278983	3.14639	0.409118	3.41986	2.73628e-05	0.0023997
ENSMUST00000187799	ENSMUSG00000100650	--	--	7:40373302-40469240	0.570465	0	7.09918	2.90498e-05	0.00251643
ENSMUST00000212795	ENSMUSG00000031839	Hsbp1	Heat shock factor binding 1	8:119345245-119348691	8.93906	1.14529	3.42898	2.93589e-05	0.00253834
TCONS_00136558	ENSMUSG00000030583	Sipa1l3	Rap GTPase activating protein domain||PDZ superfamily||Signal-induced proliferation-associated 1-like protein, C-terminal||-||Signal-induced proliferation-associated 1-like protein 3||Rap/Ran-GAP superfamily||PDZ domain	7:29400867-29505460	0.738932	0	7.77058	3.00989e-05	0.00258631
ENSMUST00000219983	ENSMUSG00000025358	Cdk2	Serine/threonine-protein kinase, active site||Protein kinase, ATP binding site||Protein kinase domain||Protein kinase-like domain superfamily	10:128697946-128704979	0	1.22075	-9.51727	3.06883e-05	0.00262369
ENSMUST00000132870	ENSMUSG00000037855	Zfp365	-	10:67886168-67901337	55.5594	11.2616	2.75863	3.06949e-05	0.00262369
ENSMUST00000208208	ENSMUSG00000109143	--	--	7:27765673-27770972	5.95264	0.534048	3.91161	3.08781e-05	0.00263705
ENSMUST00000223835	ENSMUSG00000114790	--	--	13:113446288-113502844	0.187015	0.00545867	5.34856	3.11357e-05	0.00265673
ENSMUST00000147143	ENSMUSG00000062647	Rpl7a	Ribosomal protein L7Ae conserved site||Ribosomal protein L7A/L8 superfamily||Ribosomal protein L7A/L8||Ribosomal protein L7Ae/L30e/S12e/Gadd45||Ribosomal protein L7Ae/L8/Nhp2 family||50S ribosomal protein L30e-like	2:26912619-26913318	0	0.940485	-7.64633	3.15395e-05	0.00268883
ENSMUST00000150084	ENSMUSG00000084824	--	--	18:32021740-32026610	0.346507	0.00699067	5.13806	3.17939e-05	0.00270345
ENSMUST00000133214	ENSMUSG00000086173	--	--	X:52742563-52744593	0	0.230678	-7.18281	3.19922e-05	0.00271622
ENSMUST00000182982	ENSMUSG00000037519	Ppfia1	-||Sterile alpha motif/pointed domain superfamily||Liprin-alpha-1||Liprin-alpha, SAM domain repeat 1||Liprin-alpha, SAM domain repeat 3||LAR-interacting protein, Liprin||Liprin-alpha, SAM domain repeat 2||Sterile alpha motif domain	7:144476759-144489337	0	0.197671	-7.25766	3.20034e-05	0.00271622
ENSMUST00000148885	ENSMUSG00000085936	--	--	13:28460778-28885620	0.00832833	0.523866	-4.7603	3.213e-05	0.00271846
TCONS_00148890	ENSMUSG00000031788	Kifc3	-||Kinesin-like protein KIFC3-like||Kinesin motor domain||Kinesin motor domain, conserved site||P-loop containing nucleoside triphosphate hydrolase||Kinesin-like protein||Kinesin motor domain superfamily	8:95114756-95137898	0.495117	0.004482	6.69161	3.22951e-05	0.00272451
ENSMUST00000197522	ENSMUSG00000039934	Gsap	-||Gamma-secretase-activating protein, C-terminal domain||Gamma-secretase-activating protein family	5:21186255-21259766	0	0.189825	-7.96206	3.23139e-05	0.00272451
ENSMUST00000162959	ENSMUSG00000059022	Kcp	Uncharacterised domain, cysteine-rich||-||VWFC domain||Serine protease inhibitor-like superfamily||von Willebrand factor, type D domain	6:29496845-29498608	0.00576967	0.844958	-5.81588	3.57029e-05	0.00295996
TCONS_00065484	ENSMUSG00000063239	Grm4	GPCR, family 3, metabotropic glutamate receptor 4||GPCR, family 3, nine cysteines domain superfamily||GPCR, family 3, nine cysteines domain||Receptor, ligand binding region||-||GPCR family 3, C-terminal||GPCR, family 3, conserved site||GPCR, family 3, metabotropic glutamate receptor||Periplasmic binding protein-like I||GPCR, family 3	17:27473948-27480550	0.329001	0.0235377	4.19821	3.57696e-05	0.00295996
ENSMUST00000201114	ENSMUSG00000096795	Zfp433	KRAB domain superfamily||Zinc finger C2H2 superfamily||Krueppel-associated box||Zinc finger C2H2-type	10:81721483-81726686	2.82817	0.295108	3.64405	3.6311e-05	0.00299382
ENSMUST00000197320	ENSMUSG00000028186	Uox	Uricase, conserved site||Uricase	3:146609985-146612348	0.112755	0	7.10103	3.6409e-05	0.00299685
ENSMUST00000063103	ENSMUSG00000043773	--	--	9:121938135-121947014	0	1.0405	-9.28111	3.68259e-05	0.00302238
ENSMUST00000172740	ENSMUSG00000034898	Filip1	-||Cortactin-binding protein-2, N-terminal	9:79815057-79830998	0.019423	1.86312	-5.90481	3.68567e-05	0.00302238
ENSMUST00000146731	ENSMUSG00000050640	Tmem150c	Frag1/DRAM/Sfk1	5:100083946-100159432	0.000185667	0.23393	-5.75138	3.73425e-05	0.00305312
ENSMUST00000143864	ENSMUSG00000032386	Trip4	ASCH domain||Activating signal cointegrator 1-like||Zinc finger, C2HC5-type||-||PUA-like superfamily	9:65895381-65908794	0.385171	0	7.0729	3.88922e-05	0.00313785
ENSMUST00000213973	ENSMUSG00000111008	--	--	10:39245046-39255100	0.096668	0	7.0608	3.90967e-05	0.00314915
ENSMUST00000143706	ENSMUSG00000084085	--	--	11:19009130-19010792	0	0.469922	-6.9991	4.03649e-05	0.00322737
ENSMUST00000225858	ENSMUSG00000025006	Sorbs1	SH3-like domain superfamily||c-Cbl associated protein, SH3 domain 2||SoHo domain||c-Cbl associated protein, SH3 domain 1||c-Cbl associated protein, SH3 domain||-||SH3 domain	19:40365118-40382865	0.542386	0	6.96055	4.0598e-05	0.00323883
ENSMUST00000150413	ENSMUSG00000031137	Fgf13	Cytokine IL1/FGF||Fibroblast growth factor family||Fibroblast growth factor 13	X:59566814-59568048	0	0.567515	-7.01312	4.0757e-05	0.00324546
TCONS_00014486	ENSMUSG00000039232	Stx11	Target SNARE coiled-coil homology domain||SNARE||Syntaxin/epimorphin, conserved site||Syntaxin-11||Syntaxin, N-terminal domain||-	10:12941828-12964248	1.82998	0.10315	4.47537	4.09114e-05	0.00324718
ENSMUST00000176554	ENSMUSG00000022146	Osmr	Long hematopoietin receptor, Gp130 family 2, conserved site||Immunoglobulin-like fold||Leukemia inhibitory factor receptor, D2 domain||Fibronectin type III||Fibronectin type III superfamily	15:6820637-6824595	0.320155	0	7.12976	4.1711e-05	0.00330527
TCONS_00027764	XLOC_009928	--	--	11:111507895-111512475	0.206464	0	7.29326	4.20494e-05	0.00332265
ENSMUST00000114370	ENSMUSG00000037224	Zfyve28	Zinc finger, FYVE/PHD-type||Zinc finger, FYVE-related||FYVE zinc finger||-||Zinc finger, RING/FYVE/PHD-type	5:34221969-34243559	0.354326	0.0101127	5.48651	4.2131e-05	0.00332265
ENSMUST00000231187	ENSMUSG00000055447	Cd47	Immunoglobulin-like domain||Leukocyte surface antigen CD47, IgV||CD47 immunoglobulin-like||Immunoglobulin-like fold||CD47 transmembrane||Leukocyte surface antigen CD47	16:49855645-49911091	7.33987	1.04174	3.24448	4.21682e-05	0.00332265
ENSMUST00000134244	ENSMUSG00000061353	Cxcl12	CXC Chemokine domain||Chemokine interleukin-8-like superfamily||Stromal cell-derived factor 1||Chemokine interleukin-8-like domain	6:117168577-117176127	0.0441407	1.065	-4.03949	4.24148e-05	0.00333837
ENSMUST00000149339	ENSMUSG00000062647	Rpl7a	Ribosomal protein L7Ae conserved site||Ribosomal protein L7A/L8 superfamily||Ribosomal protein L7A/L8||Ribosomal protein L7Ae/L30e/S12e/Gadd45||Ribosomal protein L7Ae/L8/Nhp2 family||50S ribosomal protein L30e-like	2:26912671-26913212	0	0.923507	-6.9619	4.26914e-05	0.00335577
ENSMUST00000138231	ENSMUSG00000027079	Clp1	Polyribonucleotide 5'-hydroxyl-kinase Clp1, P-loop domain||Clp1, N-terminal beta-sandwich domain||Pre-mRNA cleavage complex subunit Clp1, C-terminal||Clp1, N-terminal beta-sandwich domain superfamily||Polyribonucleotide 5-hydroxyl-kinase Clp1||P-loop containing nucleoside triphosphate hydrolase||Clp1, C-terminal domain superfamily	2:84723124-84727276	0	0.306137	-7.11231	4.40728e-05	0.00343947
ENSMUST00000221234	ENSMUSG00000113302	--	--	12:70522598-70544587	0.244802	0.00800667	5.23106	4.41135e-05	0.00343991
ENSMUST00000192479	ENSMUSG00000097430	--	--	18:37176757-37178514	2.00478	0.22061	3.58234	4.47262e-05	0.00347659
ENSMUST00000235582	ENSMUSG00000067203	--	--	17:33974659-33978827	1.08174	0.0684753	4.19569	4.51058e-05	0.00349519
TCONS_00115614	ENSMUSG00000049537	Tecrl	3-oxo-5-alpha-steroid 4-dehydrogenase/very-long-chain enoyl-CoA reductase||3-oxo-5-alpha-steroid 4-dehydrogenase, C-terminal	5:83297211-83354919	0.951166	0.0837977	3.78943	4.53603e-05	0.0035036
TCONS_00095223	XLOC_033480	--	--	3:20474883-20475314	0.002692	7.37262	-8.09577	4.56994e-05	0.00352423
TCONS_00037986	XLOC_014075	--	--	13:114208717-114212019	0.618099	0.01863	5.03273	4.61925e-05	0.00355105
ENSMUST00000147421	ENSMUSG00000041439	Mfsd6	Major facilitator superfamily associated domain||Major facilitator superfamily domain||MFS transporter superfamily	1:52675623-52727358	0.026366	0.762545	-4.10841	4.74229e-05	0.00363421
TCONS_00053575	XLOC_019952	--	--	15:85512521-85514604	0.154254	0	7.05615	4.76846e-05	0.00364569
TCONS_00136559	ENSMUSG00000030583	Sipa1l3	Rap GTPase activating protein domain||PDZ superfamily||Signal-induced proliferation-associated 1-like protein, C-terminal||-||Signal-induced proliferation-associated 1-like protein 3||Rap/Ran-GAP superfamily||PDZ domain	7:29400867-29505460	3.50623	0.266714	4.09195	4.81138e-05	0.00367108
TCONS_00011519	ENSMUSG00000012819	Cdh23	Cadherin-like||Cadherin-23||Cadherin conserved site||Cadherin-like superfamily	10:60390642-60392026	4.29755	0.514461	3.50023	4.84813e-05	0.00368781
ENSMUST00000105272	ENSMUSG00000020140	Lgr5	Leucine-rich repeat, typical subtype||Leucine-rich repeat domain superfamily||G protein-coupled receptor, rhodopsin-like||Leucine-rich repeat N-terminal domain||Glycoprotein hormone receptor family||Leucine-rich repeat||GPCR, rhodopsin-like, 7TM	10:115462673-115587759	0.025126	0.749908	-4.36385	4.8546e-05	0.00368781
ENSMUST00000227463	ENSMUSG00000041841	Rpl37	Zinc-binding ribosomal protein||Ribosomal protein L37e, conserved site||Ribosomal protein L37e||Ribosomal protein L37ae/L37e	15:5116701-5118675	0	2.94821	-9.16623	4.91636e-05	0.00372095
ENSMUST00000148620	ENSMUSG00000051048	P4ha3	-||Prolyl 4-hydroxylase alpha-subunit, N-terminal||Oxoglutarate/iron-dependent dioxygenase||Prolyl 4-hydroxylase, alpha subunit||Tetratricopeptide-like helical domain superfamily	7:100285542-100298687	0.423638	0.01836	4.69098	4.94892e-05	0.00373691
ENSMUST00000229385	ENSMUSG00000022474	Pmm1	-||HAD-like superfamily||HAD-superfamily hydrolase, subfamily IIB||HAD superfamily||Phosphomannomutase	15:81951108-81960842	0.00282433	0.816343	-6.64448	4.98118e-05	0.00375547
TCONS_00024083	XLOC_008703	--	--	11:34177058-34184393	0.909044	0.0293313	5.38034	4.98577e-05	0.00375604
ENSMUST00000130435	ENSMUSG00000037224	Zfyve28	Zinc finger, FYVE/PHD-type||Zinc finger, FYVE-related||FYVE zinc finger||-||Zinc finger, RING/FYVE/PHD-type	5:34217688-34233018	0.37078	0	6.96048	5.06989e-05	0.00380475
ENSMUST00000230837	ENSMUSG00000023011	Faim2	Bax inhibitor 1-related	15:99497013-99527681	0.286903	0.0208417	4.15802	5.089e-05	0.00381032
ENSMUST00000227212	ENSMUSG00000115354	--	--	14:43804696-43812383	0	0.14702	-7.03313	5.22329e-05	0.00389595
ENSMUST00000206155	ENSMUSG00000108414	--	--	19:8723475-8726443	5.96663	0.172415	5.50292	5.61565e-05	0.00415062
ENSMUST00000144383	ENSMUSG00000036466	Megf11	Laminin EGF domain||EMI domain||EGF-like, conserved site||EGF-like domain	9:64501601-64687753	0.163264	0.00259567	5.60598	5.62761e-05	0.00415631
ENSMUST00000205025	ENSMUSG00000030231	Plekha5	WW domain superfamily||WW domain||PKHA4/5/6/7, PH domain||-||PH-like domain superfamily||Pleckstrin homology domain	6:140544014-140557958	0	0.781165	-8.98295	5.63212e-05	0.00415651
ENSMUST00000200926	ENSMUSG00000041132	N4bp2l1	-||NEDD4-binding protein 2||P-loop containing nucleoside triphosphate hydrolase	5:150592443-150593769	0	0.432169	-6.90591	5.66524e-05	0.00417465
ENSMUST00000141452	ENSMUSG00000085515	--	--	4:51968094-52051110	0.100425	0	7.43496	5.6957e-05	0.00419078
TCONS_00083426	XLOC_029489	--	--	2:160394546-160473240	0.508741	0.018059	4.89881	5.7226e-05	0.0042074
ENSMUST00000145501	ENSMUSG00000026672	Optn	NF-kappa-B essential modulator NEMO, N-terminal||NEMO, Zinc finger||NF-kappa-B essential modulator NEMO, CC2-LZ domain||Optineurin	2:5021301-5037197	0.356889	0.003239	5.93195	5.86874e-05	0.00429547
TCONS_00120397	XLOC_042426	--	--	6:55009867-55023007	3.68816	0.564958	3.13061	6.02259e-05	0.0043851
ENSMUST00000128137	ENSMUSG00000038077	Kcna6	BTB/POZ domain||Potassium channel, voltage dependent, Kv1.6||SKP1/BTB/POZ domain superfamily||-||Potassium channel, voltage dependent, Kv||Voltage-gated potassium channel||Potassium channel tetramerisation-type BTB domain||Ion transport domain||Potassium channel, voltage dependent, Kv1	6:126708331-126736811	0.00327333	0.32464	-5.16358	6.03015e-05	0.00438733
ENSMUST00000145065	ENSMUSG00000025860	Xiap	-||BIR repeat||Zinc finger, RING-type||Zinc finger, RING/FYVE/PHD-type	X:42068755-42109656	0	0.258479	-8.94363	6.18597e-05	0.00449068
ENSMUST00000125308	ENSMUSG00000087700	--	--	12:73926481-73949785	0.227047	0.00423267	5.60778	6.23564e-05	0.00452003
ENSMUST00000224106	ENSMUSG00000054423	Cadps	-||Calcium-dependent secretion activator domain||PH-like domain superfamily||Calcium-dependent secretion activator||Munc13 homology 1||Pleckstrin homology domain	14:12434863-12541958	0.050149	0.95201	-3.7334	6.48175e-05	0.004657
TCONS_00005793	ENSMUSG00000026083	Eif5b	Translation initiation factor IF- 2, domain 3||Small GTP-binding protein domain||Transcription factor, GTP-binding domain||Translation initiation factor IF- 2||Translation elongation factor EFTu-like, domain 2||P-loop containing nucleoside triphosphate hydrolase||Translation protein, beta-barrel domain superfamily||Translation initiation factor IF-2, domain 3 superfamily	1:38023378-38031849	0.324007	0	6.89215	6.51238e-05	0.00466872
ENSMUST00000163111	ENSMUSG00000035835	Plppr3	Phospholipid phosphatase-related protein type 3||Phosphatidic acid phosphatase type 2/haloperoxidase||Phosphatidic acid phosphatase type 2/haloperoxidase superfamily	10:79866854-79874389	0	0.386311	-6.89883	6.55759e-05	0.00469082
ENSMUST00000181190	ENSMUSG00000097908	--	--	5:136919401-136937112	0.00825667	0.703802	-5.53319	6.64873e-05	0.00473522
ENSMUST00000236686	ENSMUSG00000118210	--	--	19:53528609-53529655	0.00792633	0.559216	-4.92817	6.8413e-05	0.00485117
ENSMUST00000140062	ENSMUSG00000052516	Robo2	Fibronectin type III||-||Immunoglobulin subtype 2||Immunoglobulin V-set domain||Immunoglobulin-like domain superfamily||Immunoglobulin subtype||Immunoglobulin-like fold||Immunoglobulin-like domain||Fibronectin type III superfamily||Immunoglobulin I-set	16:74044072-74411437	0.0441963	0.850981	-3.67223	6.94492e-05	0.00490686
ENSMUST00000171569	ENSMUSG00000005125	Ndrg1	NDRG||-||Alpha/Beta hydrolase fold||Protein NDRG1	15:66934158-66969639	1.15543	0.151783	3.37016	7.04685e-05	0.00497395
ENSMUST00000147294	ENSMUSG00000052951	--	--	2:33641331-33646354	0.269519	4.92768	-3.74101	7.10287e-05	0.005004
ENSMUST00000151768	ENSMUSG00000031133	Arhgef6	Dbl homology (DH) domain superfamily||Dbl homology (DH) domain||Pleckstrin homology domain||SH3 domain||CH domain superfamily||SH3-like domain superfamily||Rho guanine nucleotide exchange factor 6, SH3 domain||Rho guanine nucleotide exchange factor, coiled-coil domain||Guanine-nucleotide dissociation stimulator, CDC24, conserved site||PH-like domain superfamily||Calponin homology domain||Smooth m…	X:57231485-57240889	0	0.540175	-9.02895	7.20334e-05	0.00505656
ENSMUST00000180730	ENSMUSG00000097493	--	--	15:60822271-60828650	0.013433	0.626079	-4.94159	7.48944e-05	0.00519401
ENSMUST00000221582	ENSMUSG00000038408	--	--	13:31614668-31625792	0.148707	0	6.85639	7.51025e-05	0.00520106
ENSMUST00000181614	ENSMUSG00000097327	E030030I06Rik	-	10:22144302-22148823	0.013957	1.1825	-5.0823	7.54024e-05	0.00521444
ENSMUST00000165966	ENSMUSG00000005125	Ndrg1	NDRG||-||Alpha/Beta hydrolase fold||Protein NDRG1	15:66930866-66934469	0.662226	0.000658667	5.09654	7.66505e-05	0.00528953
ENSMUST00000224663	ENSMUSG00000024589	Nedd4l	HECT, E3 ligase catalytic domain||WW domain||C2 domain superfamily||E3 ubiquitin-protein ligase, SMURF1 type||C2 domain||WW domain superfamily||HECT domain||-	18:65077431-65215069	0.243531	0.0131627	4.45105	7.74503e-05	0.00534096
TCONS_00042206	ENSMUSG00000063458	Lrmda	Leucine-rich repeat domain superfamily||-||Leucine-rich repeat	14:22228580-22287376	2.8676	0.248916	3.85381	7.77274e-05	0.00535252
ENSMUST00000218836	ENSMUSG00000112071	--	--	12:32113669-32123702	0	0.146945	-7.12637	7.82447e-05	0.00538056
ENSMUST00000137257	ENSMUSG00000087336	--	--	5:123334468-123341899	4.74032	0.539718	3.55615	7.94946e-05	0.00544736
ENSMUST00000150450	ENSMUSG00000087473	--	--	2:104256672-104275757	0.243465	0	7.43069	8.2553e-05	0.00560839
ENSMUST00000125475	ENSMUSG00000022938	Fam3b	ILEI/PANDER domain||Protein FAM3B||FAM3 family	16:97471050-97476307	0.28789	0	7.04666	8.3596e-05	0.00566097
ENSMUST00000173883	ENSMUSG00000085794	--	--	6:83702480-83703622	0	0.538452	-6.9549	8.53372e-05	0.00575771
ENSMUST00000133061	ENSMUSG00000030159	Clec1b	C-type lectin-like/link domain superfamily||Natural killer cell receptor-like, C-type lectin-like domain||C-type lectin-like||-||C-type lectin fold	6:129403550-129409335	0.020267	0.62275	-4.32918	8.86228e-05	0.00592749
ENSMUST00000234800	ENSMUSG00000117415	--	--	17:79977353-79981662	0.147951	0	6.90554	8.97222e-05	0.00598873
ENSMUST00000117191	ENSMUSG00000084085	--	--	11:19009128-19011183	0.204748	0	6.81858	9.06927e-05	0.00603702
ENSMUST00000060657	ENSMUSG00000044633	--	--	10:99420522-99423047	0.103769	0	7.01616	9.52111e-05	0.00626107
ENSMUST00000204942	ENSMUSG00000030309	Caprin2	Caprin||Caprin-1 dimerization domain||Cytoplasmic activation/proliferation-associated protein-1 C term||C1q domain||Tumour necrosis factor-like domain superfamily	6:148887671-148896162	3.64229	0.446341	3.45612	9.5766e-05	0.00628067
ENSMUST00000204178	ENSMUSG00000059182	Skap2	SH3-like domain superfamily||SKAP family||Pleckstrin homology domain||SH3 domain||PH-like domain superfamily	6:51874472-51933440	1.56398	0.0871003	4.40749	9.59017e-05	0.00628535
TCONS_00126675	ENSMUSG00000030170	Wnt5b	Wnt||Wnt-5b protein||Wnt protein, conserved site	6:119506808-119532664	1.31619	0	13.9885	9.61181e-05	0.00629532
ENSMUST00000230175	ENSMUSG00000115902	--	--	15:79889532-79893120	0.167656	0.009796	4.08385	9.90948e-05	0.00645139
ENSMUST00000220985	ENSMUSG00000004791	Pgf	Platelet-derived growth factor, conserved site||Cystine-knot cytokine||PDGF/VEGF domain	12:85166971-85176274	0.67779	0.0278033	4.92429	0.000101458	0.00657022
ENSMUST00000156999	ENSMUSG00000052613	Pcdh15	Cadherin-like||Extracellular cadherin domain||Protocadherin-15||Cadherin-like superfamily||-||Cadherin conserved site	10:73099453-73484120	0.00456	0.394698	-5.23057	0.000101842	0.00658218
ENSMUST00000156069	ENSMUSG00000039410	Prdm16	SET domain||Zinc finger C2H2 superfamily||Zinc finger C2H2-type	4:154328260-154334922	0.452212	0	6.86385	0.00010199	0.00658292
ENSMUST00000225879	ENSMUSG00000025006	Sorbs1	SH3-like domain superfamily||c-Cbl associated protein, SH3 domain 2||SoHo domain||c-Cbl associated protein, SH3 domain 1||c-Cbl associated protein, SH3 domain||-||SH3 domain	19:40376691-40382864	0.869218	0.027814	4.73848	0.000103183	0.00664235
ENSMUST00000233673	ENSMUSG00000097119	--	--	17:45433865-45438297	2.25536	0.15685	4.27809	0.000103366	0.00664977
ENSMUST00000177268	ENSMUSG00000093650	--	--	1:150625299-150783499	1.01513	0.0607377	4.28367	0.000104315	0.00669843
TCONS_00067954	ENSMUSG00000056121	Fez2	Fasciculation and elongation protein zeta 2||Fasciculation and elongation protein zeta, FEZ	17:78200223-78376685	4.58237	0	13.7024	0.000106523	0.00678086
TCONS_00083425	XLOC_029489	--	--	2:160394533-160473326	0.729234	0.0319353	4.86011	0.000108213	0.0068644
ENSMUST00000210425	ENSMUSG00000031673	Cdh11	Cadherin conserved site||Cadherin, cytoplasmic domain||Cadherin-like superfamily||Catenin binding domain superfamily||Cadherin||Cadherin-like	8:102661487-102785642	0.577651	5.91677	-2.90317	0.000108289	0.0068644
TCONS_00114105	ENSMUSG00000028944	Prkag2	-||5'-AMP-activated protein kinase subunit gamma-2||CBS domain	5:25083619-25100642	4.22034	0.931288	2.63602	0.000108387	0.0068644
ENSMUST00000137162	ENSMUSG00000087455	--	--	2:59382502-59386682	0.146866	0	6.90768	0.000108909	0.00688851
ENSMUST00000223766	ENSMUSG00000114417	--	--	13:113672318-113686540	0.252916	0	6.91926	0.000109867	0.00694012
TCONS_00025143	ENSMUSG00000049928	Glp2r	GPCR family 2, glucagon-like peptide 2 receptor||GPCR family 2, extracellular hormone receptor domain superfamily||GPCR, family 2, extracellular hormone receptor domain||GPCR, family 2, secretin-like||GPCR, family 2-like||GPCR, family 2, secretin-like, conserved site	11:67454220-67687090	1.44646	0.270429	2.86406	0.000111158	0.00700361
ENSMUST00000201775	ENSMUSG00000106874	--	--	6:18845910-18846763	0	1.37523	-8.52754	0.000112208	0.0070561
TCONS_00067611	ENSMUSG00000048915	Efna5	Ephrin||Ephrin, conserved site||Cupredoxin||Ephrin-A ectodomain||Ephrin receptor-binding domain	17:62829335-62852322	1.13077	0	13.6984	0.000112835	0.00709095
ENSMUST00000136992	ENSMUSG00000086587	--	--	4:14930661-14953030	21.2475	4.1952	2.7961	0.000115392	0.00722844
ENSMUST00000150553	ENSMUSG00000022861	Dgkg	EF-Hand 1, calcium-binding site||DGK type I, N-terminal domain superfamily||NAD kinase/diacylglycerol kinase-like domain superfamily||EF-hand domain pair||Inorganic polyphosphate/ATP-NAD kinase, N-terminal||Diacylglycerol kinase type I, N-terminal||Diacylglycerol kinase, catalytic domain||Diacylglycerol kinase, accessory domain||Protein kinase C-like, phorbol ester/diacylglycerol-binding domain||…	16:22595628-22657028	0.728398	0.0914283	3.42896	0.000116688	0.00728166
ENSMUST00000197866	ENSMUSG00000028176	Lrrc7	Leucine-rich repeat, typical subtype||Leucine-rich repeat domain superfamily||PDZ domain||Leucine-rich repeat||PDZ superfamily	3:158411139-158561345	0.0228313	0.645952	-4.19013	0.000117779	0.00731238
ENSMUST00000122909	ENSMUSG00000030309	Caprin2	Caprin||Caprin-1 dimerization domain||Cytoplasmic activation/proliferation-associated protein-1 C term||C1q domain||Tumour necrosis factor-like domain superfamily	6:148894170-148895609	51.509	10.9842	2.68273	0.000120876	0.0074573
ENSMUST00000180407	ENSMUSG00000097526	--	--	10:128230590-128232790	12.1912	0	13.6049	0.000121016	0.00746124
ENSMUST00000160670	ENSMUSG00000034908	Sidt2	SID1 transmembrane family||-	9:45944374-45947791	0	0.342911	-6.70704	0.000122165	0.007499
ENSMUST00000190698	ENSMUSG00000053117	--	--	19:60151294-60157305	0	0.096739	-6.72615	0.000125496	0.00765065
ENSMUST00000129191	ENSMUSG00000087177	--	--	10:39621412-39732007	0	0.173384	-7.02495	0.000125678	0.00765698
ENSMUST00000148139	ENSMUSG00000029524	Sirt4	Sirtuin family, catalytic core domain||Sirtuin, catalytic core small domain superfamily||Sirtuin family||Sirtuin, class II||DHS-like NAD/FAD-binding domain superfamily	5:115480231-115484345	0.00124733	0.465833	-5.22809	0.000126044	0.0076623
ENSMUST00000141164	ENSMUSG00000039410	Prdm16	SET domain||Zinc finger C2H2 superfamily||Zinc finger C2H2-type	4:154316125-154636866	2.37409	0.131389	4.55691	0.000126443	0.0076623
ENSMUST00000228461	ENSMUSG00000115329	--	--	15:103649792-103655698	0.135729	0	6.72877	0.000126451	0.0076623
ENSMUST00000153077	ENSMUSG00000045039	Megf8	PSI domain||Spermadhesin, CUB domain superfamily||Kelch-type beta propeller||EGF-like calcium-binding, conserved site||EGF-like calcium-binding domain||EGF domain||EGF-like domain||Plexin repeat||EGF-type aspartate/asparagine hydroxylation site||Laminin EGF domain||EGF-like, conserved site||CUB domain	7:25345981-25365914	0.079556	1.10982	-3.32587	0.000126549	0.0076623
ENSMUST00000186165	ENSMUSG00000032403	2300009A05Rik	Protein of unknown function DUF4528	9:63394447-63398827	1.27704	0	8.40465	0.000127251	0.00770003
ENSMUST00000124415	ENSMUSG00000074652	Myh7b	Myosin, N-terminal, SH3-like||Myosin S1 fragment, N-terminal||Myosin tail||Myosin IQ motif-containing domain superfamily||Kinesin motor domain superfamily||IQ motif, EF-hand binding site||P-loop containing nucleoside triphosphate hydrolase||Myosin head, motor domain	2:155629060-155630384	0.428433	0	7.1508	0.000128382	0.00774927
TCONS_00108360	ENSMUSG00000003161	Sri	EF-hand domain pair||EF-Hand 1, calcium-binding site||EF-hand domain	5:8016995-8069151	0	2.68245	-8.44668	0.000132627	0.00793206
ENSMUST00000134490	ENSMUSG00000001786	Fbxo7	Ubiquitin-like domain superfamily||-||PI31 proteasome regulator, N-terminal||F-box-like domain superfamily||F-box domain	10:86032971-86051871	0.0215633	0.55139	-4.08475	0.000133148	0.00795351
TCONS_00089757	ENSMUSG00000038085	Cnbd2	Cyclic nucleotide-binding-like||Cyclic nucleotide-binding domain||Cyclic nucleotide-binding, conserved site||Cyclic nucleotide-binding domain-containing protein 2||RmlC-like jelly roll fold	2:156374968-156377890	0.613387	0.0135867	5.02079	0.000136179	0.00808518
ENSMUST00000181132	ENSMUSG00000097484	--	--	6:40203298-40209259	0.082988	0.00334933	4.92514	0.000139258	0.00823301
ENSMUST00000142548	ENSMUSG00000036330	Slc18a1	-||Major facilitator superfamily||MFS transporter superfamily||Major facilitator superfamily domain||Multidrug resistance protein	8:69065110-69077228	0.174307	0	6.78985	0.000139562	0.00824597
ENSMUST00000182586	ENSMUSG00000098008	--	--	3:14971201-15002727	0.00510833	0.352917	-4.67895	0.000140118	0.00826176
ENSMUST00000153760	ENSMUSG00000029866	Kel	Peptidase M13, C-terminal domain||Kell blood group glycoprotein||Peptidase M13, N-terminal domain||Peptidase M13||Peptidase M13, domain 2||Metallopeptidase, catalytic domain superfamily	6:41688434-41688959	0.0128417	0.954592	-5.08148	0.000142745	0.00836584
TCONS_00044939	ENSMUSG00000058571	Gpc6	Glypican-6||Glypican||Glypican, conserved site	14:116934847-116970436	0.46366	0	12.9406	0.000143103	0.0083742
ENSMUST00000203014	ENSMUSG00000030309	Caprin2	Caprin||Caprin-1 dimerization domain||Cytoplasmic activation/proliferation-associated protein-1 C term||C1q domain||Tumour necrosis factor-like domain superfamily	6:148842492-148843654	7.68355	1.20792	3.09838	0.000146131	0.00849916
ENSMUST00000205426	ENSMUSG00000030742	Lat	Linker-for-activation of T cells (LAT) protein	7:126363904-126364886	0	0.459429	-6.74408	0.000146269	0.00849916
ENSMUST00000167789	ENSMUSG00000073424	Cyp4f15	Cytochrome P450||Cytochrome P450 superfamily||Cytochrome P450, conserved site||Cytochrome P450, E-class, group I	17:32685668-32690902	0	0.456713	-6.67041	0.000146281	0.00849916
TCONS_00059224	XLOC_021758	--	--	16:63391391-63436802	0.0584373	0	6.90835	0.000146693	0.00851801
ENSMUST00000024798	ENSMUSG00000023999	Kif6	-||Kinesin motor domain||P-loop containing nucleoside triphosphate hydrolase||Kinesin-like protein||Kinesin motor domain, conserved site||Kinesin motor domain superfamily	17:49615136-49755388	0.0798317	1.51588	-3.7093	0.000146964	0.00852872
TCONS_00083703	ENSMUSG00000039671	Zmynd8	Bromodomain||RACK7, Bromo domain||PWWP domain||Zinc finger, MYND-type||-||ZMYND8/11, PWWP domain||Zinc finger, FYVE/PHD-type||Bromodomain-like superfamily||Zinc finger, PHD-type||Protein kinase C-binding protein 1||Zinc finger, PHD-finger||Zinc finger, PHD-type, conserved site||Zinc finger, RING/FYVE/PHD-type	2:165840194-165843290	0.593002	0.0118263	4.68086	0.000148397	0.00860678
ENSMUST00000139835	ENSMUSG00000087413	--	--	4:82508016-82547292	3.46869	0.494618	3.22874	0.000148715	0.00861825
ENSMUST00000172676	ENSMUSG00000000392	Fap	Peptidase S9, serine active site||-||Dipeptidyl peptidase FAP||Dipeptidylpeptidase IV, N-terminal domain superfamily||Peptidase S9, prolyl oligopeptidase, catalytic domain||Dipeptidylpeptidase IV, N-terminal domain||Alpha/Beta hydrolase fold	2:62527349-62563717	0.026938	0.687832	-4.16449	0.000148771	0.00861825
TCONS_00056259	ENSMUSG00000061080	Lsamp	Immunoglobulin-like domain||Immunoglobulin-like domain superfamily||Immunoglobulin subtype 2||Immunoglobulin I-set||Immunoglobulin subtype||Immunoglobulin-like fold	16:39984361-41054385	0.233502	0	13.0554	0.000149121	0.00863239
ENSMUST00000183071	ENSMUSG00000029110	Rnf4	Zinc finger, RING/FYVE/PHD-type||Zinc finger, RING-type, conserved site||-||Zinc finger, RING-type	5:34336446-34349868	0.936277	0	8.36747	0.000150523	0.00866059
ENSMUST00000216393	ENSMUSG00000032060	Cryab	Alpha crystallin/Hsp20 domain||Alpha crystallin/Heat shock protein||Alpha-crystallin, N-terminal||Alpha-crystallin B chain, ACD domain||HSP20-like chaperone	9:50754395-50756636	213.397	30.5144	3.31055	0.000151124	0.00867745
TCONS_00132397	ENSMUSG00000030990	Pgap2	-||Frag1/DRAM/Sfk1||Post-GPI attachment to proteins factor 2	7:102223085-102250080	0.332111	2.56667e-05	7.86204	0.000151498	0.00869381
ENSMUST00000200255	ENSMUSG00000104597	--	--	3:158067186-158076112	0.0499677	0.612496	-3.13825	0.000154791	0.00887233
ENSMUST00000123704	ENSMUSG00000030884	Uqcrc2	Peptidase M16, N-terminal||Peptidase M16, C-terminal||Metalloenzyme, LuxS/M16 peptidase-like||Peptidase M16, zinc-binding site	7:120635515-120651203	0	0.303328	-6.59958	0.000157658	0.00899973
ENSMUST00000188983	ENSMUSG00000100252	--	--	3:17789921-17800073	0.117294	2.25051	-3.71239	0.000158908	0.00904474
ENSMUST00000195727	ENSMUSG00000104000	--	--	3:10022311-10025539	0.125249	0	6.86804	0.000160676	0.00911354
TCONS_00088238	ENSMUSG00000003604	Aven	Cell death regulator Aven	2:112558086-112561693	0.792358	0.0428073	4.61183	0.000163054	0.0092163
TCONS_00126676	ENSMUSG00000030170	Wnt5b	Wnt||Wnt-5b protein||Wnt protein, conserved site	6:119532822-119544318	1.31405	0	12.8283	0.000164455	0.00928478
TCONS_00100766	ENSMUSG00000035305	Ror1	Frizzled domain||Protein kinase-like domain superfamily||Immunoglobulin I-set||Kringle superfamily||Kringle||Immunoglobulin subtype 2||Immunoglobulin-like domain superfamily||Immunoglobulin-like fold||Immunoglobulin subtype||Kringle, conserved site||Immunoglobulin-like domain||Serine-threonine/tyrosine-protein kinase, catalytic domain||Frizzled cysteine-rich domain superfamily||Kringle-like fold|…	4:100195159-100210532	0.979351	0	12.8208	0.000164896	0.00929692
TCONS_00113130	ENSMUSG00000075569	Rsph10b	-||MORN motif	5:143981152-143986132	2.26012	0.160765	4.12316	0.000167227	0.00939788
ENSMUST00000219523	ENSMUSG00000006731	B4galnt1	Glycosyltransferase 2-like||-||Ganglioside GM2 synthase||Nucleotide-diphospho-sugar transferases	10:127165378-127168523	0	0.178351	-6.64048	0.000170923	0.00955614
TCONS_00134153	XLOC_047398	--	--	7:139330788-139349407	0.114443	0	8.94222	0.00017245	0.00962502
ENSMUST00000141681	ENSMUSG00000086266	--	--	7:142659693-142670356	0.242582	2.86782	-3.10455	0.000173073	0.00964327
ENSMUST00000227651	ENSMUSG00000115149	--	--	14:105590057-105593904	0.0680337	0	6.87303	0.000179219	0.0099235
ENSMUST00000065383	ENSMUSG00000053117	--	--	19:60144675-60162591	0	0.128164	-6.63347	0.000180276	0.00995026
TCONS_00000722	ENSMUSG00000026074	Map4k4	Protein kinase-like domain superfamily||Citron homology (CNH) domain||Protein kinase, ATP binding site||-||Serine/threonine-protein kinase, active site||Protein kinase domain	1:39903681-39936083	0.621362	0	12.5889	0.00018029	0.00995026
ENSMUST00000137485	ENSMUSG00000042240	Crybb2	Beta/gamma crystallin||Gamma-crystallin-like||Beta-crystallin B2	5:113068054-113068771	0.340418	0	6.75145	0.00018233	0.0100333
ENSMUST00000155184	ENSMUSG00000085592	--	--	10:119442679-119443624	0	0.449067	-6.58959	0.000182742	0.0100464
TCONS_00149510	XLOC_052774	--	--	8:115523098-115547988	0.440984	0	12.4524	0.00018373	0.0100686
ENSMUST00000136990	ENSMUSG00000087095	--	--	19:59425104-59458635	0.022548	0.406002	-3.59149	0.000185266	0.0101152
ENSMUST00000195624	ENSMUSG00000103037	Pcdhgb1	Cadherin-like||Cadherin, C-terminal catenin-binding domain||Cadherin-like superfamily||Cadherin, N-terminal||Cadherin, cytoplasmic C-terminal domain||Cadherin conserved site	18:37680257-37686247	0.001216	0.557758	-7.59304	0.000188478	0.0102562
ENSMUST00000200070	ENSMUSG00000105753	--	--	3:105502907-105504846	2.84529	0.469177	3.04725	0.000188846	0.0102705
TCONS_00019849	ENSMUSG00000033066	Gas7	WW domain||FCH domain||WW domain superfamily||AH/BAR domain superfamily||GAS7, F-BAR domain||F-BAR domain	11:67488877-67523489	3.39566	0.772306	2.59994	0.000190009	0.0103165
[truncated: 417 more rows]

## Sheet: P0.5_E16.5.DE_lncRNA
transcript_id	gene_id	gene_name	gene_description	transcript_locus	P0_5_FPKM	E16_5_FPKM	log2FoldChange	pvalue	padj
ENSMUST00000128800	ENSMUSG00000085213	--	--	4:150566869-150568544	9.2011	0	11.368	1.63247e-12	6.1687e-09
[truncated: 208 more rows]

## Sheet: P10.5_P0.5.DE_lncRNA
transcript_id	gene_id	gene_name	gene_description	transcript_locus	P10_5_FPKM	P0_5_FPKM	log2FoldChange	pvalue	padj
[truncated: 149 more rows]

[truncated: 1 more sheets: P60_P10.5.DE_lncRNA]
