# Supplementary material for: Integrative transcriptomic profiling of ncRNAs and mRNAs in developing mouse lens
Source: Front Genet. 2024 Jun 12;15:1405715. doi: 10.3389/fgene.2024.1405715 (PMC11199715; doi:10.3389/fgene.2024.1405715)
Supplement: Supplementary file 7 [file Table1.XLSX]

## Sheet: Sheet1
Gene Name	Sequence	Product length(bp)
CRYGB	F: CAGCGACTCCATTCGTTCCT	180
	R: CAGCAGCCCTCCATCACATT
FZD5	F: GTACACGCCCATCTGTTTGC	233
	R: GTTTGGCCGGGAAGGACTTA
PROX1	F: GCCAGGTTCCTCAGGTCTTC	151
	R: ACACTGCCAAAGGTGTCCAA
MIP	F: CAACCCTGCGGTCACTTTTG	156
	R: TTGAGCGCTAGGTTTCCTCG
FOXC2	F: GAGGCCGAGAAGAAAGTCGT	214
	R: TCATGATGGTCTCCACGCTG
HSF4	F: CTCAGGCAGCAGAACGAGAT	208
	R: GGCAGGCATTGAATTTGGCA
GAPDH	F: CAGGAGAGTGTTTCCTCGTCC	246
	R: ATGGGCTTCCCGTTGATGAC
ENSMUST00000110279	F: CACTTGCTCTTCCAGGACGC	189
	R: ATTCCGCCCTTTATGCCACC
ENSMUST00000172812	F: GGCCAGCTGCAAACATTCAA	211
	R: TGCAGTGTGCCAATGTTTCG
ENSMUST00000183013	F: TTGGCCCCAGAGTCGTTTTC	297
	R: CTTCCTTTCCCCAGCGAACC
circ_0001066	F: TGAAACCCGAATGGACCAGG	300
	R: CAGACCGCTCTGTGATCAGG
novel_circ_0003209	F: GGCATACAGACACAGGACCG	346
	R: GGTTCTTCCTTCCAGGCTGAG
novel_circ_0002163	F: CAAAGCCCCCGTACTCCTTT	219
	R: ACTCGTATATTTCCTTGCCATGACT
