# Supplementary material for: Integrative transcriptomic profiling of ncRNAs and mRNAs in developing mouse lens
Source: Front Genet. 2024 Jun 12;15:1405715. doi: 10.3389/fgene.2024.1405715 (PMC11199715; doi:10.3389/fgene.2024.1405715)
Supplement: Supplementary file 8 [file Table10.XLSX]

## Sheet: E12.5_E10.5.DE lncRNA_trans_GO
GOID	Description	pvalue	geneID
GO:0009887	animal organ morphogenesis	1.64973e-26	ENSMUSG00000040268/ENSMUSG00000026768/ENSMUSG00000021379/ENSMUSG00000022286/ENSMUSG00000022306/ENSMUSG00000031965/ENSMUSG00000069763/ENSMUSG00000037643/ENSMUSG00000044791/ENSMUSG00000030523/ENSMUSG00000032591/ENSMUSG00000021469/ENSMUSG00000084128/ENSMUSG00000038560/ENSMUSG00000042608/ENSMUSG00000027840/ENSMUSG00000028364/ENSMUSG00000096225/ENSMUSG00000040728/ENSMUSG00000043969/ENSMUSG00000017724/…
GO:0048729	tissue morphogenesis	3.818e-19	ENSMUSG00000026768/ENSMUSG00000021379/ENSMUSG00000022286/ENSMUSG00000022306/ENSMUSG00000031965/ENSMUSG00000069763/ENSMUSG00000044791/ENSMUSG00000032591/ENSMUSG00000021469/ENSMUSG00000084128/ENSMUSG00000027547/ENSMUSG00000027840/ENSMUSG00000047497/ENSMUSG00000028364/ENSMUSG00000040728/ENSMUSG00000036422/ENSMUSG00000017724/ENSMUSG00000024176/ENSMUSG00000013584/ENSMUSG00000048450/ENSMUSG00000001827/…
GO:0002009	morphogenesis of an epithelium	3.33672e-16	ENSMUSG00000021379/ENSMUSG00000022286/ENSMUSG00000031965/ENSMUSG00000044791/ENSMUSG00000032591/ENSMUSG00000021469/ENSMUSG00000084128/ENSMUSG00000027547/ENSMUSG00000027840/ENSMUSG00000047497/ENSMUSG00000028364/ENSMUSG00000040728/ENSMUSG00000036422/ENSMUSG00000017724/ENSMUSG00000024176/ENSMUSG00000013584/ENSMUSG00000001827/ENSMUSG00000028289/ENSMUSG00000022510/ENSMUSG00000027439/ENSMUSG00000045005/…
GO:0048598	embryonic morphogenesis	8.86247e-16	ENSMUSG00000026768/ENSMUSG00000022286/ENSMUSG00000031965/ENSMUSG00000050069/ENSMUSG00000044791/ENSMUSG00000058444/ENSMUSG00000021469/ENSMUSG00000027547/ENSMUSG00000027840/ENSMUSG00000036422/ENSMUSG00000024176/ENSMUSG00000013584/ENSMUSG00000048450/ENSMUSG00000001827/ENSMUSG00000034777/ENSMUSG00000020950/ENSMUSG00000048562/ENSMUSG00000022510/ENSMUSG00000027833/ENSMUSG00000045005/ENSMUSG00000027962/…
GO:0001763	morphogenesis of a branching structure	9.60824e-16	ENSMUSG00000022286/ENSMUSG00000031965/ENSMUSG00000044791/ENSMUSG00000021469/ENSMUSG00000084128/ENSMUSG00000027840/ENSMUSG00000028364/ENSMUSG00000040728/ENSMUSG00000017724/ENSMUSG00000024176/ENSMUSG00000028289/ENSMUSG00000022510/ENSMUSG00000027439/ENSMUSG00000027833/ENSMUSG00000045005/ENSMUSG00000051397/ENSMUSG00000034460/ENSMUSG00000024134/ENSMUSG00000028640/ENSMUSG00000033739/ENSMUSG00000022770/…
GO:0048562	embryonic organ morphogenesis	1.83149e-15	ENSMUSG00000026768/ENSMUSG00000022286/ENSMUSG00000031965/ENSMUSG00000044791/ENSMUSG00000013584/ENSMUSG00000048450/ENSMUSG00000001827/ENSMUSG00000034777/ENSMUSG00000020950/ENSMUSG00000027833/ENSMUSG00000045005/ENSMUSG00000034460/ENSMUSG00000024134/ENSMUSG00000040310/ENSMUSG00000021464/ENSMUSG00000022770/ENSMUSG00000048616/ENSMUSG00000036923/ENSMUSG00000056854/ENSMUSG00000052613/ENSMUSG00000014603/…
GO:0021953	central nervous system neuron differentiation	1.90379e-15	ENSMUSG00000020052/ENSMUSG00000021379/ENSMUSG00000031965/ENSMUSG00000005958/ENSMUSG00000096225/ENSMUSG00000032537/ENSMUSG00000020950/ENSMUSG00000024109/ENSMUSG00000063626/ENSMUSG00000035033/ENSMUSG00000028640/ENSMUSG00000035277/ENSMUSG00000026934/ENSMUSG00000056854/ENSMUSG00000048251/ENSMUSG00000029595/ENSMUSG00000004872/ENSMUSG00000026235/ENSMUSG00000002633/ENSMUSG00000031558/ENSMUSG00000022607/…
GO:0035239	tube morphogenesis	1.96475e-15	ENSMUSG00000022286/ENSMUSG00000022306/ENSMUSG00000031965/ENSMUSG00000069763/ENSMUSG00000005148/ENSMUSG00000044791/ENSMUSG00000004814/ENSMUSG00000005958/ENSMUSG00000032591/ENSMUSG00000058444/ENSMUSG00000021469/ENSMUSG00000000753/ENSMUSG00000084128/ENSMUSG00000063564/ENSMUSG00000027547/ENSMUSG00000027840/ENSMUSG00000047497/ENSMUSG00000028364/ENSMUSG00000040728/ENSMUSG00000043969/ENSMUSG00000017724/…
GO:0048568	embryonic organ development	5.23889e-15	ENSMUSG00000026768/ENSMUSG00000022286/ENSMUSG00000022306/ENSMUSG00000031965/ENSMUSG00000044791/ENSMUSG00000110206/ENSMUSG00000013584/ENSMUSG00000048450/ENSMUSG00000001827/ENSMUSG00000034777/ENSMUSG00000020950/ENSMUSG00000049382/ENSMUSG00000027833/ENSMUSG00000045005/ENSMUSG00000027962/ENSMUSG00000034460/ENSMUSG00000024134/ENSMUSG00000040310/ENSMUSG00000021464/ENSMUSG00000022770/ENSMUSG00000048616/…
GO:0061138	morphogenesis of a branching epithelium	7.27105e-15	ENSMUSG00000022286/ENSMUSG00000031965/ENSMUSG00000021469/ENSMUSG00000084128/ENSMUSG00000027840/ENSMUSG00000028364/ENSMUSG00000040728/ENSMUSG00000017724/ENSMUSG00000024176/ENSMUSG00000022510/ENSMUSG00000027439/ENSMUSG00000045005/ENSMUSG00000051397/ENSMUSG00000034460/ENSMUSG00000024134/ENSMUSG00000028640/ENSMUSG00000033739/ENSMUSG00000022770/ENSMUSG00000048616/ENSMUSG00000041702/ENSMUSG00000055653/…
GO:0001501	skeletal system development	3.65135e-14	ENSMUSG00000033233/ENSMUSG00000040268/ENSMUSG00000022286/ENSMUSG00000044791/ENSMUSG00000021469/ENSMUSG00000036446/ENSMUSG00000027840/ENSMUSG00000047497/ENSMUSG00000029661/ENSMUSG00000048450/ENSMUSG00000022510/ENSMUSG00000038541/ENSMUSG00000027833/ENSMUSG00000024812/ENSMUSG00000034460/ENSMUSG00000024134/ENSMUSG00000040310/ENSMUSG00000048138/ENSMUSG00000021464/ENSMUSG00000022770/ENSMUSG00000048616/…
GO:0045165	cell fate commitment	6.14267e-14	ENSMUSG00000020052/ENSMUSG00000022053/ENSMUSG00000027840/ENSMUSG00000040728/ENSMUSG00000024176/ENSMUSG00000020950/ENSMUSG00000046160/ENSMUSG00000024134/ENSMUSG00000035033/ENSMUSG00000028640/ENSMUSG00000021464/ENSMUSG00000035277/ENSMUSG00000026934/ENSMUSG00000095139/ENSMUSG00000048251/ENSMUSG00000003436/ENSMUSG00000004872/ENSMUSG00000002633/ENSMUSG00000041540/ENSMUSG00000000567/ENSMUSG00000000125/…
GO:0007423	sensory organ development	7.71356e-14	ENSMUSG00000026768/ENSMUSG00000020052/ENSMUSG00000022286/ENSMUSG00000037643/ENSMUSG00000030523/ENSMUSG00000034021/ENSMUSG00000032556/ENSMUSG00000000753/ENSMUSG00000040728/ENSMUSG00000024176/ENSMUSG00000013584/ENSMUSG00000048450/ENSMUSG00000037624/ENSMUSG00000034777/ENSMUSG00000032537/ENSMUSG00000020950/ENSMUSG00000063681/ENSMUSG00000035517/ENSMUSG00000021730/ENSMUSG00000068323/ENSMUSG00000045005/…
GO:0060562	epithelial tube morphogenesis	5.57627e-13	ENSMUSG00000022286/ENSMUSG00000031965/ENSMUSG00000044791/ENSMUSG00000032591/ENSMUSG00000021469/ENSMUSG00000084128/ENSMUSG00000027547/ENSMUSG00000027840/ENSMUSG00000047497/ENSMUSG00000028364/ENSMUSG00000040728/ENSMUSG00000017724/ENSMUSG00000024176/ENSMUSG00000013584/ENSMUSG00000001827/ENSMUSG00000028289/ENSMUSG00000027439/ENSMUSG00000051397/ENSMUSG00000034460/ENSMUSG00000024134/ENSMUSG00000028640/…
GO:0007417	central nervous system development	3.20221e-12	ENSMUSG00000026768/ENSMUSG00000020052/ENSMUSG00000021379/ENSMUSG00000022286/ENSMUSG00000031965/ENSMUSG00000044791/ENSMUSG00000005958/ENSMUSG00000035681/ENSMUSG00000027840/ENSMUSG00000096225/ENSMUSG00000043969/ENSMUSG00000028417/ENSMUSG00000024176/ENSMUSG00000013584/ENSMUSG00000048450/ENSMUSG00000034777/ENSMUSG00000028289/ENSMUSG00000032537/ENSMUSG00000020950/ENSMUSG00000045515/ENSMUSG00000038541/…
GO:0007389	pattern specification process	4.79276e-12	ENSMUSG00000020052/ENSMUSG00000031965/ENSMUSG00000050069/ENSMUSG00000021469/ENSMUSG00000027840/ENSMUSG00000036422/ENSMUSG00000043969/ENSMUSG00000013584/ENSMUSG00000048450/ENSMUSG00000001827/ENSMUSG00000034777/ENSMUSG00000020950/ENSMUSG00000048562/ENSMUSG00000022510/ENSMUSG00000045005/ENSMUSG00000024134/ENSMUSG00000035033/ENSMUSG00000040310/ENSMUSG00000048138/ENSMUSG00000021464/ENSMUSG00000048616/…
GO:0003002	regionalization	6.67156e-12	ENSMUSG00000020052/ENSMUSG00000031965/ENSMUSG00000050069/ENSMUSG00000021469/ENSMUSG00000027840/ENSMUSG00000036422/ENSMUSG00000043969/ENSMUSG00000013584/ENSMUSG00000048450/ENSMUSG00000034777/ENSMUSG00000020950/ENSMUSG00000048562/ENSMUSG00000022510/ENSMUSG00000045005/ENSMUSG00000024134/ENSMUSG00000035033/ENSMUSG00000040310/ENSMUSG00000048138/ENSMUSG00000021464/ENSMUSG00000048616/ENSMUSG00000026934/…
GO:2000027	regulation of organ morphogenesis	7.64721e-12	ENSMUSG00000038560/ENSMUSG00000027840/ENSMUSG00000024176/ENSMUSG00000048450/ENSMUSG00000051397/ENSMUSG00000034460/ENSMUSG00000024134/ENSMUSG00000021464/ENSMUSG00000048616/ENSMUSG00000036923/ENSMUSG00000018263/ENSMUSG00000041702/ENSMUSG00000055653/ENSMUSG00000028780/ENSMUSG00000002633/ENSMUSG00000000567/ENSMUSG00000025407/ENSMUSG00000079487/ENSMUSG00000050288/ENSMUSG00000018698/ENSMUSG00000035799/…
GO:0001655	urogenital system development	1.16238e-11	ENSMUSG00000026768/ENSMUSG00000021379/ENSMUSG00000005958/ENSMUSG00000000753/ENSMUSG00000030247/ENSMUSG00000027840/ENSMUSG00000028364/ENSMUSG00000043969/ENSMUSG00000024176/ENSMUSG00000013584/ENSMUSG00000091387/ENSMUSG00000067158/ENSMUSG00000028289/ENSMUSG00000024922/ENSMUSG00000022510/ENSMUSG00000027439/ENSMUSG00000045515/ENSMUSG00000051397/ENSMUSG00000034460/ENSMUSG00000024134/ENSMUSG00000019913/…
GO:0090596	sensory organ morphogenesis	1.29521e-11	ENSMUSG00000026768/ENSMUSG00000037643/ENSMUSG00000030523/ENSMUSG00000024176/ENSMUSG00000048450/ENSMUSG00000034777/ENSMUSG00000032537/ENSMUSG00000020950/ENSMUSG00000063681/ENSMUSG00000035517/ENSMUSG00000021730/ENSMUSG00000045005/ENSMUSG00000034460/ENSMUSG00000024134/ENSMUSG00000021464/ENSMUSG00000048616/ENSMUSG00000068196/ENSMUSG00000036923/ENSMUSG00000056854/ENSMUSG00000052613/ENSMUSG00000020963/…
GO:0048754	branching morphogenesis of an epithelial tube	2.62233e-11	ENSMUSG00000031965/ENSMUSG00000021469/ENSMUSG00000084128/ENSMUSG00000027840/ENSMUSG00000028364/ENSMUSG00000040728/ENSMUSG00000017724/ENSMUSG00000024176/ENSMUSG00000027439/ENSMUSG00000051397/ENSMUSG00000034460/ENSMUSG00000024134/ENSMUSG00000028640/ENSMUSG00000033739/ENSMUSG00000022770/ENSMUSG00000048616/ENSMUSG00000055653/ENSMUSG00000002633/ENSMUSG00000031558/ENSMUSG00000031870/ENSMUSG00000000567/…
GO:1905330	regulation of morphogenesis of an epithelium	3.44765e-11	ENSMUSG00000027840/ENSMUSG00000047497/ENSMUSG00000024176/ENSMUSG00000051397/ENSMUSG00000034460/ENSMUSG00000024134/ENSMUSG00000033739/ENSMUSG00000000320/ENSMUSG00000021464/ENSMUSG00000048616/ENSMUSG00000036923/ENSMUSG00000041702/ENSMUSG00000055653/ENSMUSG00000002633/ENSMUSG00000000567/ENSMUSG00000079487/ENSMUSG00000050288/ENSMUSG00000018698/ENSMUSG00000037188/ENSMUSG00000068122/ENSMUSG00000022144/…
GO:0048705	skeletal system morphogenesis	8.74133e-11	ENSMUSG00000040268/ENSMUSG00000022286/ENSMUSG00000044791/ENSMUSG00000021469/ENSMUSG00000048450/ENSMUSG00000027833/ENSMUSG00000034460/ENSMUSG00000024134/ENSMUSG00000040310/ENSMUSG00000021464/ENSMUSG00000022770/ENSMUSG00000048616/ENSMUSG00000057967/ENSMUSG00000014603/ENSMUSG00000000094/ENSMUSG00000036602/ENSMUSG00000020097/ENSMUSG00000000567/ENSMUSG00000079487/ENSMUSG00000027777/ENSMUSG00000031737/…
GO:0030855	epithelial cell differentiation	1.27464e-10	ENSMUSG00000059668/ENSMUSG00000020052/ENSMUSG00000022286/ENSMUSG00000069763/ENSMUSG00000005148/ENSMUSG00000032556/ENSMUSG00000021469/ENSMUSG00000061048/ENSMUSG00000063564/ENSMUSG00000040728/ENSMUSG00000022512/ENSMUSG00000024176/ENSMUSG00000067158/ENSMUSG00000035517/ENSMUSG00000024922/ENSMUSG00000022510/ENSMUSG00000068323/ENSMUSG00000024812/ENSMUSG00000024134/ENSMUSG00000028640/ENSMUSG00000043895/…
GO:0048663	neuron fate commitment	2.0615e-10	ENSMUSG00000020052/ENSMUSG00000040728/ENSMUSG00000020950/ENSMUSG00000046160/ENSMUSG00000035033/ENSMUSG00000028640/ENSMUSG00000026934/ENSMUSG00000095139/ENSMUSG00000048251/ENSMUSG00000004872/ENSMUSG00000002633/ENSMUSG00000030507/ENSMUSG00000001496/ENSMUSG00000042002/ENSMUSG00000039830/ENSMUSG00000028736/ENSMUSG00000027434/ENSMUSG00000026890/ENSMUSG00000043439/ENSMUSG00000042372/ENSMUSG00000053129/…
GO:0072001	renal system development	2.33663e-10	ENSMUSG00000026768/ENSMUSG00000000753/ENSMUSG00000030247/ENSMUSG00000027840/ENSMUSG00000043969/ENSMUSG00000024176/ENSMUSG00000013584/ENSMUSG00000091387/ENSMUSG00000067158/ENSMUSG00000028289/ENSMUSG00000024922/ENSMUSG00000027439/ENSMUSG00000045515/ENSMUSG00000051397/ENSMUSG00000034460/ENSMUSG00000024134/ENSMUSG00000019913/ENSMUSG00000020364/ENSMUSG00000022770/ENSMUSG00000048616/ENSMUSG00000029026/…
GO:0043583	ear development	5.32049e-10	ENSMUSG00000026768/ENSMUSG00000040728/ENSMUSG00000048450/ENSMUSG00000037624/ENSMUSG00000020950/ENSMUSG00000073489/ENSMUSG00000007653/ENSMUSG00000034460/ENSMUSG00000024134/ENSMUSG00000021464/ENSMUSG00000048616/ENSMUSG00000026934/ENSMUSG00000036923/ENSMUSG00000056854/ENSMUSG00000052613/ENSMUSG00000029015/ENSMUSG00000020963/ENSMUSG00000036853/ENSMUSG00000009681/ENSMUSG00000002633/ENSMUSG00000000567/…
GO:0001822	kidney development	6.81481e-10	ENSMUSG00000026768/ENSMUSG00000000753/ENSMUSG00000030247/ENSMUSG00000027840/ENSMUSG00000024176/ENSMUSG00000013584/ENSMUSG00000091387/ENSMUSG00000067158/ENSMUSG00000028289/ENSMUSG00000024922/ENSMUSG00000027439/ENSMUSG00000045515/ENSMUSG00000051397/ENSMUSG00000034460/ENSMUSG00000024134/ENSMUSG00000019913/ENSMUSG00000020364/ENSMUSG00000022770/ENSMUSG00000048616/ENSMUSG00000029026/ENSMUSG00000026235/…
GO:0009953	dorsal/ventral pattern formation	7.39006e-10	ENSMUSG00000020052/ENSMUSG00000031965/ENSMUSG00000050069/ENSMUSG00000034777/ENSMUSG00000020950/ENSMUSG00000048562/ENSMUSG00000048616/ENSMUSG00000026934/ENSMUSG00000014426/ENSMUSG00000034848/ENSMUSG00000002633/ENSMUSG00000022911/ENSMUSG00000025407/ENSMUSG00000000125/ENSMUSG00000030507/ENSMUSG00000037279/ENSMUSG00000001496/ENSMUSG00000042002/ENSMUSG00000018698/ENSMUSG00000028736/ENSMUSG00000027434/…
GO:0042471	ear morphogenesis	9.24866e-10	ENSMUSG00000026768/ENSMUSG00000048450/ENSMUSG00000020950/ENSMUSG00000034460/ENSMUSG00000024134/ENSMUSG00000021464/ENSMUSG00000048616/ENSMUSG00000036923/ENSMUSG00000056854/ENSMUSG00000052613/ENSMUSG00000020963/ENSMUSG00000009681/ENSMUSG00000000567/ENSMUSG00000050288/ENSMUSG00000012819/ENSMUSG00000028341/ENSMUSG00000037188/ENSMUSG00000040726/ENSMUSG00000029755/ENSMUSG00000020902/ENSMUSG00000015053/…
GO:0006935	chemotaxis	1.23347e-09	ENSMUSG00000029372/ENSMUSG00000004814/ENSMUSG00000005958/ENSMUSG00000032591/ENSMUSG00000031443/ENSMUSG00000017724/ENSMUSG00000028289/ENSMUSG00000032537/ENSMUSG00000020950/ENSMUSG00000063626/ENSMUSG00000027962/ENSMUSG00000035033/ENSMUSG00000026100/ENSMUSG00000029032/ENSMUSG00000031380/ENSMUSG00000035277/ENSMUSG00000048616/ENSMUSG00000025437/ENSMUSG00000079227/ENSMUSG00000057967/ENSMUSG00000026934/…
GO:0048704	embryonic skeletal system morphogenesis	1.32184e-09	ENSMUSG00000022286/ENSMUSG00000044791/ENSMUSG00000027833/ENSMUSG00000034460/ENSMUSG00000024134/ENSMUSG00000040310/ENSMUSG00000022770/ENSMUSG00000048616/ENSMUSG00000014603/ENSMUSG00000036602/ENSMUSG00000079487/ENSMUSG00000031737/ENSMUSG00000030849/ENSMUSG00000018698/ENSMUSG00000035799/ENSMUSG00000046714/ENSMUSG00000063632/ENSMUSG00000001521/ENSMUSG00000027868/ENSMUSG00000032717/ENSMUSG00000014030/…
GO:0008284	positive regulation of cell proliferation	1.69566e-09	ENSMUSG00000020052/ENSMUSG00000021379/ENSMUSG00000022306/ENSMUSG00000031965/ENSMUSG00000005148/ENSMUSG00000037643/ENSMUSG00000004814/ENSMUSG00000030283/ENSMUSG00000032591/ENSMUSG00000058444/ENSMUSG00000110206/ENSMUSG00000061048/ENSMUSG00000084128/ENSMUSG00000028364/ENSMUSG00000040728/ENSMUSG00000024176/ENSMUSG00000013584/ENSMUSG00000074852/ENSMUSG00000020950/ENSMUSG00000022510/ENSMUSG00000045515/…
GO:0042330	taxis	1.85942e-09	ENSMUSG00000029372/ENSMUSG00000004814/ENSMUSG00000005958/ENSMUSG00000032591/ENSMUSG00000031443/ENSMUSG00000017724/ENSMUSG00000028289/ENSMUSG00000032537/ENSMUSG00000020950/ENSMUSG00000063626/ENSMUSG00000027962/ENSMUSG00000035033/ENSMUSG00000026100/ENSMUSG00000029032/ENSMUSG00000031380/ENSMUSG00000035277/ENSMUSG00000048616/ENSMUSG00000025437/ENSMUSG00000079227/ENSMUSG00000057967/ENSMUSG00000026934/…
GO:0050673	epithelial cell proliferation	2.37184e-09	ENSMUSG00000059668/ENSMUSG00000027356/ENSMUSG00000004814/ENSMUSG00000032591/ENSMUSG00000058444/ENSMUSG00000061048/ENSMUSG00000000753/ENSMUSG00000084128/ENSMUSG00000040728/ENSMUSG00000017724/ENSMUSG00000013584/ENSMUSG00000017493/ENSMUSG00000022510/ENSMUSG00000051397/ENSMUSG00000034460/ENSMUSG00000028640/ENSMUSG00000031380/ENSMUSG00000022770/ENSMUSG00000058669/ENSMUSG00000048616/ENSMUSG00000023336/…
GO:0042472	inner ear morphogenesis	2.4578e-09	ENSMUSG00000026768/ENSMUSG00000020950/ENSMUSG00000034460/ENSMUSG00000021464/ENSMUSG00000036923/ENSMUSG00000056854/ENSMUSG00000052613/ENSMUSG00000020963/ENSMUSG00000009681/ENSMUSG00000000567/ENSMUSG00000050288/ENSMUSG00000012819/ENSMUSG00000028341/ENSMUSG00000037188/ENSMUSG00000040726/ENSMUSG00000029755/ENSMUSG00000020902/ENSMUSG00000015053/ENSMUSG00000021732/ENSMUSG00000048904/ENSMUSG00000021994/…
GO:0008544	epidermis development	4.63154e-09	ENSMUSG00000027356/ENSMUSG00000022286/ENSMUSG00000021469/ENSMUSG00000061048/ENSMUSG00000040728/ENSMUSG00000024922/ENSMUSG00000022510/ENSMUSG00000061517/ENSMUSG00000040310/ENSMUSG00000028640/ENSMUSG00000020086/ENSMUSG00000042821/ENSMUSG00000031535/ENSMUSG00000052613/ENSMUSG00000095139/ENSMUSG00000048251/ENSMUSG00000003227/ENSMUSG00000021765/ENSMUSG00000036853/ENSMUSG00000054889/ENSMUSG00000009681/…
GO:0048839	inner ear development	5.66659e-09	ENSMUSG00000026768/ENSMUSG00000040728/ENSMUSG00000037624/ENSMUSG00000020950/ENSMUSG00000073489/ENSMUSG00000007653/ENSMUSG00000034460/ENSMUSG00000021464/ENSMUSG00000026934/ENSMUSG00000036923/ENSMUSG00000056854/ENSMUSG00000052613/ENSMUSG00000029015/ENSMUSG00000020963/ENSMUSG00000036853/ENSMUSG00000009681/ENSMUSG00000002633/ENSMUSG00000000567/ENSMUSG00000050288/ENSMUSG00000012819/ENSMUSG00000028341/…
GO:0007167	enzyme linked receptor protein signaling pathway	6.4645e-09	ENSMUSG00000024427/ENSMUSG00000040268/ENSMUSG00000026768/ENSMUSG00000027356/ENSMUSG00000031965/ENSMUSG00000069763/ENSMUSG00000052504/ENSMUSG00000050069/ENSMUSG00000005958/ENSMUSG00000049313/ENSMUSG00000031111/ENSMUSG00000021469/ENSMUSG00000061048/ENSMUSG00000031443/ENSMUSG00000047497/ENSMUSG00000029661/ENSMUSG00000040525/ENSMUSG00000048450/ENSMUSG00000001827/ENSMUSG00000028289/ENSMUSG00000032537/…
GO:0021879	forebrain neuron differentiation	7.4125e-09	ENSMUSG00000020052/ENSMUSG00000096225/ENSMUSG00000020950/ENSMUSG00000035033/ENSMUSG00000028640/ENSMUSG00000035277/ENSMUSG00000056854/ENSMUSG00000048251/ENSMUSG00000029595/ENSMUSG00000031558/ENSMUSG00000024621/ENSMUSG00000001496/ENSMUSG00000041324/ENSMUSG00000026890/ENSMUSG00000029755/ENSMUSG00000015053/ENSMUSG00000021994/ENSMUSG00000022883/ENSMUSG00000038331/ENSMUSG00000029546/ENSMUSG00000025219
GO:0022612	gland morphogenesis	7.92105e-09	ENSMUSG00000021379/ENSMUSG00000032591/ENSMUSG00000021469/ENSMUSG00000084128/ENSMUSG00000028364/ENSMUSG00000040728/ENSMUSG00000017724/ENSMUSG00000022510/ENSMUSG00000028640/ENSMUSG00000048616/ENSMUSG00000041702/ENSMUSG00000003227/ENSMUSG00000004872/ENSMUSG00000028780/ENSMUSG00000002633/ENSMUSG00000031558/ENSMUSG00000031870/ENSMUSG00000000567/ENSMUSG00000025407/ENSMUSG00000001288/ENSMUSG00000041014/…
GO:0060485	mesenchyme development	7.99027e-09	ENSMUSG00000031965/ENSMUSG00000069763/ENSMUSG00000078794/ENSMUSG00000021469/ENSMUSG00000024176/ENSMUSG00000013584/ENSMUSG00000048450/ENSMUSG00000001827/ENSMUSG00000034460/ENSMUSG00000024134/ENSMUSG00000020358/ENSMUSG00000048616/ENSMUSG00000042821/ENSMUSG00000018263/ENSMUSG00000003436/ENSMUSG00000004872/ENSMUSG00000036602/ENSMUSG00000028780/ENSMUSG00000002633/ENSMUSG00000050332/ENSMUSG00000000567/…
GO:0060322	head development	1.15261e-08	ENSMUSG00000040268/ENSMUSG00000026768/ENSMUSG00000020052/ENSMUSG00000021379/ENSMUSG00000022286/ENSMUSG00000044791/ENSMUSG00000005958/ENSMUSG00000035681/ENSMUSG00000027840/ENSMUSG00000096225/ENSMUSG00000043969/ENSMUSG00000028417/ENSMUSG00000013584/ENSMUSG00000048450/ENSMUSG00000034777/ENSMUSG00000028289/ENSMUSG00000020950/ENSMUSG00000045515/ENSMUSG00000038541/ENSMUSG00000024109/ENSMUSG00000039419/…
GO:0001658	branching involved in ureteric bud morphogenesis	1.33353e-08	ENSMUSG00000027840/ENSMUSG00000024176/ENSMUSG00000027439/ENSMUSG00000051397/ENSMUSG00000034460/ENSMUSG00000024134/ENSMUSG00000022770/ENSMUSG00000048616/ENSMUSG00000055653/ENSMUSG00000002633/ENSMUSG00000000567/ENSMUSG00000018698/ENSMUSG00000068122/ENSMUSG00000022144/ENSMUSG00000033227/ENSMUSG00000051367/ENSMUSG00000021835/ENSMUSG00000018486/ENSMUSG00000051159/ENSMUSG00000025219
GO:0060688	regulation of morphogenesis of a branching structure	1.33353e-08	ENSMUSG00000027840/ENSMUSG00000024176/ENSMUSG00000027833/ENSMUSG00000051397/ENSMUSG00000034460/ENSMUSG00000024134/ENSMUSG00000033739/ENSMUSG00000048616/ENSMUSG00000041702/ENSMUSG00000002633/ENSMUSG00000000567/ENSMUSG00000018698/ENSMUSG00000068122/ENSMUSG00000022144/ENSMUSG00000022676/ENSMUSG00000021732/ENSMUSG00000021994/ENSMUSG00000051367/ENSMUSG00000021835/ENSMUSG00000028864
GO:0048706	embryonic skeletal system development	1.46155e-08	ENSMUSG00000022286/ENSMUSG00000044791/ENSMUSG00000027833/ENSMUSG00000034460/ENSMUSG00000024134/ENSMUSG00000040310/ENSMUSG00000048138/ENSMUSG00000022770/ENSMUSG00000048616/ENSMUSG00000014603/ENSMUSG00000036602/ENSMUSG00000002633/ENSMUSG00000079487/ENSMUSG00000031737/ENSMUSG00000030849/ENSMUSG00000018698/ENSMUSG00000035799/ENSMUSG00000028736/ENSMUSG00000046714/ENSMUSG00000063632/ENSMUSG00000001521/…
GO:0040017	positive regulation of locomotion	1.53877e-08	ENSMUSG00000004814/ENSMUSG00000009907/ENSMUSG00000027750/ENSMUSG00000031443/ENSMUSG00000024456/ENSMUSG00000006369/ENSMUSG00000026100/ENSMUSG00000024087/ENSMUSG00000031380/ENSMUSG00000000320/ENSMUSG00000021464/ENSMUSG00000057967/ENSMUSG00000042821/ENSMUSG00000023078/ENSMUSG00000029015/ENSMUSG00000050965/ENSMUSG00000020700/ENSMUSG00000031230/ENSMUSG00000023913/ENSMUSG00000028780/ENSMUSG00000002633/…
GO:0023014	signal transduction by protein phosphorylation	1.86008e-08	ENSMUSG00000024427/ENSMUSG00000054204/ENSMUSG00000059981/ENSMUSG00000004814/ENSMUSG00000049313/ENSMUSG00000058444/ENSMUSG00000030226/ENSMUSG00000042608/ENSMUSG00000040525/ENSMUSG00000028289/ENSMUSG00000032537/ENSMUSG00000017493/ENSMUSG00000024109/ENSMUSG00000006235/ENSMUSG00000045005/ENSMUSG00000006369/ENSMUSG00000026100/ENSMUSG00000031837/ENSMUSG00000021464/ENSMUSG00000056073/ENSMUSG00000022770/…
GO:0000165	MAPK cascade	1.92319e-08	ENSMUSG00000024427/ENSMUSG00000054204/ENSMUSG00000059981/ENSMUSG00000004814/ENSMUSG00000049313/ENSMUSG00000058444/ENSMUSG00000030226/ENSMUSG00000042608/ENSMUSG00000040525/ENSMUSG00000028289/ENSMUSG00000032537/ENSMUSG00000017493/ENSMUSG00000024109/ENSMUSG00000006235/ENSMUSG00000045005/ENSMUSG00000006369/ENSMUSG00000026100/ENSMUSG00000031837/ENSMUSG00000021464/ENSMUSG00000056073/ENSMUSG00000022770/…
GO:0043408	regulation of MAPK cascade	2.08143e-08	ENSMUSG00000024427/ENSMUSG00000054204/ENSMUSG00000059981/ENSMUSG00000004814/ENSMUSG00000049313/ENSMUSG00000058444/ENSMUSG00000030226/ENSMUSG00000042608/ENSMUSG00000040525/ENSMUSG00000028289/ENSMUSG00000032537/ENSMUSG00000017493/ENSMUSG00000024109/ENSMUSG00000006235/ENSMUSG00000045005/ENSMUSG00000006369/ENSMUSG00000026100/ENSMUSG00000031837/ENSMUSG00000021464/ENSMUSG00000056073/ENSMUSG00000022770/…
GO:0048762	mesenchymal cell differentiation	2.24373e-08	ENSMUSG00000031965/ENSMUSG00000069763/ENSMUSG00000078794/ENSMUSG00000021469/ENSMUSG00000024176/ENSMUSG00000013584/ENSMUSG00000048450/ENSMUSG00000001827/ENSMUSG00000024134/ENSMUSG00000020358/ENSMUSG00000048616/ENSMUSG00000042821/ENSMUSG00000004872/ENSMUSG00000036602/ENSMUSG00000028780/ENSMUSG00000002633/ENSMUSG00000050332/ENSMUSG00000000567/ENSMUSG00000033006/ENSMUSG00000027246/ENSMUSG00000031073/…
GO:0048608	reproductive structure development	2.36737e-08	ENSMUSG00000040268/ENSMUSG00000021379/ENSMUSG00000022286/ENSMUSG00000022306/ENSMUSG00000044791/ENSMUSG00000000753/ENSMUSG00000027840/ENSMUSG00000028364/ENSMUSG00000096225/ENSMUSG00000024176/ENSMUSG00000022510/ENSMUSG00000049382/ENSMUSG00000038541/ENSMUSG00000006235/ENSMUSG00000045005/ENSMUSG00000027962/ENSMUSG00000034460/ENSMUSG00000028640/ENSMUSG00000014361/ENSMUSG00000021464/ENSMUSG00000022770/…
GO:0061217	regulation of mesonephros development	2.64039e-08	ENSMUSG00000027840/ENSMUSG00000024176/ENSMUSG00000051397/ENSMUSG00000034460/ENSMUSG00000024134/ENSMUSG00000048616/ENSMUSG00000000567/ENSMUSG00000018698/ENSMUSG00000068122/ENSMUSG00000022144/ENSMUSG00000051367/ENSMUSG00000021835
GO:0090189	regulation of branching involved in ureteric bud morphogenesis	2.64039e-08	ENSMUSG00000027840/ENSMUSG00000024176/ENSMUSG00000051397/ENSMUSG00000034460/ENSMUSG00000024134/ENSMUSG00000048616/ENSMUSG00000000567/ENSMUSG00000018698/ENSMUSG00000068122/ENSMUSG00000022144/ENSMUSG00000051367/ENSMUSG00000021835
GO:0021536	diencephalon development	2.78932e-08	ENSMUSG00000035681/ENSMUSG00000028417/ENSMUSG00000013584/ENSMUSG00000048450/ENSMUSG00000038541/ENSMUSG00000039419/ENSMUSG00000035277/ENSMUSG00000048616/ENSMUSG00000026934/ENSMUSG00000024518/ENSMUSG00000095139/ENSMUSG00000002633/ENSMUSG00000025407/ENSMUSG00000001496/ENSMUSG00000039830/ENSMUSG00000040726/ENSMUSG00000024256/ENSMUSG00000053129/ENSMUSG00000015053/ENSMUSG00000021732/ENSMUSG00000021994/…
GO:0010001	glial cell differentiation	2.82673e-08	ENSMUSG00000020052/ENSMUSG00000021379/ENSMUSG00000024176/ENSMUSG00000046160/ENSMUSG00000034220/ENSMUSG00000021464/ENSMUSG00000048616/ENSMUSG00000095139/ENSMUSG00000029026/ENSMUSG00000025812/ENSMUSG00000003436/ENSMUSG00000026235/ENSMUSG00000002633/ENSMUSG00000036887/ENSMUSG00000023992/ENSMUSG00000041540/ENSMUSG00000000567/ENSMUSG00000033006/ENSMUSG00000079487/ENSMUSG00000044519/ENSMUSG00000035413/…
GO:2000147	positive regulation of cell motility	2.86201e-08	ENSMUSG00000004814/ENSMUSG00000027750/ENSMUSG00000031443/ENSMUSG00000024456/ENSMUSG00000006369/ENSMUSG00000026100/ENSMUSG00000024087/ENSMUSG00000031380/ENSMUSG00000000320/ENSMUSG00000021464/ENSMUSG00000057967/ENSMUSG00000042821/ENSMUSG00000023078/ENSMUSG00000029015/ENSMUSG00000050965/ENSMUSG00000020700/ENSMUSG00000031230/ENSMUSG00000023913/ENSMUSG00000028780/ENSMUSG00000002633/ENSMUSG00000008601/…
GO:0048736	appendage development	2.92064e-08	ENSMUSG00000022286/ENSMUSG00000021469/ENSMUSG00000027547/ENSMUSG00000013584/ENSMUSG00000048450/ENSMUSG00000048562/ENSMUSG00000022510/ENSMUSG00000027833/ENSMUSG00000040310/ENSMUSG00000021464/ENSMUSG00000048616/ENSMUSG00000024518/ENSMUSG00000014603/ENSMUSG00000018263/ENSMUSG00000000094/ENSMUSG00000036602/ENSMUSG00000055653/ENSMUSG00000028780/ENSMUSG00000002633/ENSMUSG00000004885/ENSMUSG00000000567/…
GO:0060173	limb development	2.92064e-08	ENSMUSG00000022286/ENSMUSG00000021469/ENSMUSG00000027547/ENSMUSG00000013584/ENSMUSG00000048450/ENSMUSG00000048562/ENSMUSG00000022510/ENSMUSG00000027833/ENSMUSG00000040310/ENSMUSG00000021464/ENSMUSG00000048616/ENSMUSG00000024518/ENSMUSG00000014603/ENSMUSG00000018263/ENSMUSG00000000094/ENSMUSG00000036602/ENSMUSG00000055653/ENSMUSG00000028780/ENSMUSG00000002633/ENSMUSG00000004885/ENSMUSG00000000567/…
GO:0035272	exocrine system development	3.30045e-08	ENSMUSG00000084128/ENSMUSG00000040728/ENSMUSG00000041702/ENSMUSG00000003227/ENSMUSG00000028780/ENSMUSG00000002633/ENSMUSG00000000567/ENSMUSG00000033006/ENSMUSG00000042035/ENSMUSG00000020053/ENSMUSG00000034101/ENSMUSG00000022676/ENSMUSG00000048583/ENSMUSG00000050295/ENSMUSG00000021732/ENSMUSG00000028864/ENSMUSG00000025219
GO:0048732	gland development	3.74699e-08	ENSMUSG00000020052/ENSMUSG00000021379/ENSMUSG00000005958/ENSMUSG00000032591/ENSMUSG00000021469/ENSMUSG00000000753/ENSMUSG00000084128/ENSMUSG00000028364/ENSMUSG00000040728/ENSMUSG00000022512/ENSMUSG00000017724/ENSMUSG00000013584/ENSMUSG00000048450/ENSMUSG00000037071/ENSMUSG00000022510/ENSMUSG00000034460/ENSMUSG00000028640/ENSMUSG00000048616/ENSMUSG00000026934/ENSMUSG00000095139/ENSMUSG00000048251/…
GO:0051093	negative regulation of developmental process	3.81342e-08	ENSMUSG00000027356/ENSMUSG00000020052/ENSMUSG00000035069/ENSMUSG00000021379/ENSMUSG00000067455/ENSMUSG00000022286/ENSMUSG00000022306/ENSMUSG00000005148/ENSMUSG00000031563/ENSMUSG00000049313/ENSMUSG00000058444/ENSMUSG00000036896/ENSMUSG00000078794/ENSMUSG00000021469/ENSMUSG00000061048/ENSMUSG00000027750/ENSMUSG00000000753/ENSMUSG00000047497/ENSMUSG00000017724/ENSMUSG00000024176/ENSMUSG00000048450/…
GO:0050678	regulation of epithelial cell proliferation	3.88547e-08	ENSMUSG00000059668/ENSMUSG00000004814/ENSMUSG00000032591/ENSMUSG00000058444/ENSMUSG00000061048/ENSMUSG00000000753/ENSMUSG00000084128/ENSMUSG00000040728/ENSMUSG00000017724/ENSMUSG00000013584/ENSMUSG00000022510/ENSMUSG00000051397/ENSMUSG00000034460/ENSMUSG00000031380/ENSMUSG00000022770/ENSMUSG00000058669/ENSMUSG00000048616/ENSMUSG00000023336/ENSMUSG00000036923/ENSMUSG00000048251/ENSMUSG00000027104/…
GO:0061458	reproductive system development	4.16134e-08	ENSMUSG00000040268/ENSMUSG00000021379/ENSMUSG00000022286/ENSMUSG00000022306/ENSMUSG00000044791/ENSMUSG00000000753/ENSMUSG00000027840/ENSMUSG00000028364/ENSMUSG00000096225/ENSMUSG00000024176/ENSMUSG00000022510/ENSMUSG00000049382/ENSMUSG00000038541/ENSMUSG00000006235/ENSMUSG00000045005/ENSMUSG00000027962/ENSMUSG00000034460/ENSMUSG00000028640/ENSMUSG00000014361/ENSMUSG00000021464/ENSMUSG00000022770/…
GO:0001823	mesonephros development	4.62029e-08	ENSMUSG00000027840/ENSMUSG00000024176/ENSMUSG00000027439/ENSMUSG00000051397/ENSMUSG00000034460/ENSMUSG00000024134/ENSMUSG00000019913/ENSMUSG00000022770/ENSMUSG00000048616/ENSMUSG00000055653/ENSMUSG00000002633/ENSMUSG00000031558/ENSMUSG00000000567/ENSMUSG00000018698/ENSMUSG00000046714/ENSMUSG00000068122/ENSMUSG00000022144/ENSMUSG00000045394/ENSMUSG00000033227/ENSMUSG00000007888/ENSMUSG00000021125/…
GO:0001657	ureteric bud development	5.42775e-08	ENSMUSG00000027840/ENSMUSG00000024176/ENSMUSG00000027439/ENSMUSG00000051397/ENSMUSG00000034460/ENSMUSG00000024134/ENSMUSG00000019913/ENSMUSG00000022770/ENSMUSG00000048616/ENSMUSG00000055653/ENSMUSG00000002633/ENSMUSG00000031558/ENSMUSG00000000567/ENSMUSG00000018698/ENSMUSG00000046714/ENSMUSG00000068122/ENSMUSG00000022144/ENSMUSG00000045394/ENSMUSG00000033227/ENSMUSG00000007888/ENSMUSG00000021125/…
GO:0072163	mesonephric epithelium development	5.42775e-08	ENSMUSG00000027840/ENSMUSG00000024176/ENSMUSG00000027439/ENSMUSG00000051397/ENSMUSG00000034460/ENSMUSG00000024134/ENSMUSG00000019913/ENSMUSG00000022770/ENSMUSG00000048616/ENSMUSG00000055653/ENSMUSG00000002633/ENSMUSG00000031558/ENSMUSG00000000567/ENSMUSG00000018698/ENSMUSG00000046714/ENSMUSG00000068122/ENSMUSG00000022144/ENSMUSG00000045394/ENSMUSG00000033227/ENSMUSG00000007888/ENSMUSG00000021125/…
GO:0072164	mesonephric tubule development	5.42775e-08	ENSMUSG00000027840/ENSMUSG00000024176/ENSMUSG00000027439/ENSMUSG00000051397/ENSMUSG00000034460/ENSMUSG00000024134/ENSMUSG00000019913/ENSMUSG00000022770/ENSMUSG00000048616/ENSMUSG00000055653/ENSMUSG00000002633/ENSMUSG00000031558/ENSMUSG00000000567/ENSMUSG00000018698/ENSMUSG00000046714/ENSMUSG00000068122/ENSMUSG00000022144/ENSMUSG00000045394/ENSMUSG00000033227/ENSMUSG00000007888/ENSMUSG00000021125/…
GO:0035107	appendage morphogenesis	5.5143e-08	ENSMUSG00000022286/ENSMUSG00000021469/ENSMUSG00000027547/ENSMUSG00000013584/ENSMUSG00000048450/ENSMUSG00000048562/ENSMUSG00000022510/ENSMUSG00000027833/ENSMUSG00000040310/ENSMUSG00000021464/ENSMUSG00000048616/ENSMUSG00000014603/ENSMUSG00000018263/ENSMUSG00000000094/ENSMUSG00000036602/ENSMUSG00000055653/ENSMUSG00000028780/ENSMUSG00000002633/ENSMUSG00000004885/ENSMUSG00000000567/ENSMUSG00000000125/…
GO:0035108	limb morphogenesis	5.5143e-08	ENSMUSG00000022286/ENSMUSG00000021469/ENSMUSG00000027547/ENSMUSG00000013584/ENSMUSG00000048450/ENSMUSG00000048562/ENSMUSG00000022510/ENSMUSG00000027833/ENSMUSG00000040310/ENSMUSG00000021464/ENSMUSG00000048616/ENSMUSG00000014603/ENSMUSG00000018263/ENSMUSG00000000094/ENSMUSG00000036602/ENSMUSG00000055653/ENSMUSG00000028780/ENSMUSG00000002633/ENSMUSG00000004885/ENSMUSG00000000567/ENSMUSG00000000125/…
GO:0050877	nervous system process	5.8513e-08	ENSMUSG00000026768/ENSMUSG00000026103/ENSMUSG00000069763/ENSMUSG00000032743/ENSMUSG00000073574/ENSMUSG00000030523/ENSMUSG00000050640/ENSMUSG00000032556/ENSMUSG00000027533/ENSMUSG00000000753/ENSMUSG00000036446/ENSMUSG00000096225/ENSMUSG00000050511/ENSMUSG00000005102/ENSMUSG00000037624/ENSMUSG00000034777/ENSMUSG00000032537/ENSMUSG00000079466/ENSMUSG00000056494/ENSMUSG00000024109/ENSMUSG00000053747/…
GO:0051272	positive regulation of cellular component movement	6.00966e-08	ENSMUSG00000004814/ENSMUSG00000027750/ENSMUSG00000031443/ENSMUSG00000024456/ENSMUSG00000006369/ENSMUSG00000026100/ENSMUSG00000024087/ENSMUSG00000031380/ENSMUSG00000000320/ENSMUSG00000021464/ENSMUSG00000057967/ENSMUSG00000042821/ENSMUSG00000023078/ENSMUSG00000029015/ENSMUSG00000050965/ENSMUSG00000020700/ENSMUSG00000031230/ENSMUSG00000023913/ENSMUSG00000028780/ENSMUSG00000002633/ENSMUSG00000008601/…
GO:0035270	endocrine system development	6.11176e-08	ENSMUSG00000020052/ENSMUSG00000013584/ENSMUSG00000048450/ENSMUSG00000048616/ENSMUSG00000026934/ENSMUSG00000095139/ENSMUSG00000002633/ENSMUSG00000000567/ENSMUSG00000025407/ENSMUSG00000000441/ENSMUSG00000043013/ENSMUSG00000001496/ENSMUSG00000070990/ENSMUSG00000040726/ENSMUSG00000022037/ENSMUSG00000076431/ENSMUSG00000027434/ENSMUSG00000024256/ENSMUSG00000053129/ENSMUSG00000015053/ENSMUSG00000021732/…
GO:0070848	response to growth factor	6.87726e-08	ENSMUSG00000024427/ENSMUSG00000026768/ENSMUSG00000027356/ENSMUSG00000020052/ENSMUSG00000069763/ENSMUSG00000050069/ENSMUSG00000049313/ENSMUSG00000058444/ENSMUSG00000035681/ENSMUSG00000021469/ENSMUSG00000027750/ENSMUSG00000036446/ENSMUSG00000047497/ENSMUSG00000028364/ENSMUSG00000022512/ENSMUSG00000050511/ENSMUSG00000029661/ENSMUSG00000048450/ENSMUSG00000001827/ENSMUSG00000024109/ENSMUSG00000034220/…
GO:0048863	stem cell differentiation	6.90901e-08	ENSMUSG00000020052/ENSMUSG00000044791/ENSMUSG00000021469/ENSMUSG00000053470/ENSMUSG00000017724/ENSMUSG00000024176/ENSMUSG00000013584/ENSMUSG00000048450/ENSMUSG00000001827/ENSMUSG00000022510/ENSMUSG00000051397/ENSMUSG00000061517/ENSMUSG00000018263/ENSMUSG00000004872/ENSMUSG00000036602/ENSMUSG00000023902/ENSMUSG00000028780/ENSMUSG00000002633/ENSMUSG00000041540/ENSMUSG00000000567/ENSMUSG00000033006/…
GO:1904888	cranial skeletal system development	8.9817e-08	ENSMUSG00000022286/ENSMUSG00000044791/ENSMUSG00000021469/ENSMUSG00000022510/ENSMUSG00000034460/ENSMUSG00000024134/ENSMUSG00000014603/ENSMUSG00000079487/ENSMUSG00000031737/ENSMUSG00000030849/ENSMUSG00000018698/ENSMUSG00000035799/ENSMUSG00000070990/ENSMUSG00000046714/ENSMUSG00000059049/ENSMUSG00000001521/ENSMUSG00000027868/ENSMUSG00000048904/ENSMUSG00000014030/ENSMUSG00000051367/ENSMUSG00000021835/…
GO:0016331	morphogenesis of embryonic epithelium	1.12059e-07	ENSMUSG00000022286/ENSMUSG00000044791/ENSMUSG00000027547/ENSMUSG00000027840/ENSMUSG00000036422/ENSMUSG00000024176/ENSMUSG00000013584/ENSMUSG00000001827/ENSMUSG00000022510/ENSMUSG00000034460/ENSMUSG00000048616/ENSMUSG00000004872/ENSMUSG00000036602/ENSMUSG00000002633/ENSMUSG00000000567/ENSMUSG00000079487/ENSMUSG00000050288/ENSMUSG00000037279/ENSMUSG00000001288/ENSMUSG00000037600/ENSMUSG00000031734/…
GO:0030900	forebrain development	1.21442e-07	ENSMUSG00000020052/ENSMUSG00000021379/ENSMUSG00000044791/ENSMUSG00000005958/ENSMUSG00000035681/ENSMUSG00000027840/ENSMUSG00000096225/ENSMUSG00000043969/ENSMUSG00000028417/ENSMUSG00000013584/ENSMUSG00000048450/ENSMUSG00000034777/ENSMUSG00000020950/ENSMUSG00000045515/ENSMUSG00000038541/ENSMUSG00000039419/ENSMUSG00000035033/ENSMUSG00000028640/ENSMUSG00000035277/ENSMUSG00000027869/ENSMUSG00000048616/…
GO:0043588	skin development	1.52719e-07	ENSMUSG00000027356/ENSMUSG00000022286/ENSMUSG00000021469/ENSMUSG00000061048/ENSMUSG00000022512/ENSMUSG00000029661/ENSMUSG00000037071/ENSMUSG00000024922/ENSMUSG00000022510/ENSMUSG00000061517/ENSMUSG00000040310/ENSMUSG00000028640/ENSMUSG00000000320/ENSMUSG00000020086/ENSMUSG00000042821/ENSMUSG00000031535/ENSMUSG00000048251/ENSMUSG00000003227/ENSMUSG00000021765/ENSMUSG00000054889/ENSMUSG00000009681/…
GO:0042475	odontogenesis of dentin-containing tooth	1.67669e-07	ENSMUSG00000021469/ENSMUSG00000028364/ENSMUSG00000096225/ENSMUSG00000048450/ENSMUSG00000022510/ENSMUSG00000048251/ENSMUSG00000003227/ENSMUSG00000021765/ENSMUSG00000027104/ENSMUSG00000001510/ENSMUSG00000002633/ENSMUSG00000063727/ENSMUSG00000006205/ENSMUSG00000051920/ENSMUSG00000020758/ENSMUSG00000044220/ENSMUSG00000033227/ENSMUSG00000042372/ENSMUSG00000050295/ENSMUSG00000021732/ENSMUSG00000021835/…
GO:0021515	cell differentiation in spinal cord	1.8162e-07	ENSMUSG00000020052/ENSMUSG00000031965/ENSMUSG00000026934/ENSMUSG00000029595/ENSMUSG00000004872/ENSMUSG00000002633/ENSMUSG00000030507/ENSMUSG00000042002/ENSMUSG00000018698/ENSMUSG00000039830/ENSMUSG00000028736/ENSMUSG00000076431/ENSMUSG00000027434/ENSMUSG00000042372/ENSMUSG00000053129/ENSMUSG00000015053/ENSMUSG00000037660/ENSMUSG00000032318
GO:0060675	ureteric bud morphogenesis	1.88923e-07	ENSMUSG00000027840/ENSMUSG00000024176/ENSMUSG00000027439/ENSMUSG00000051397/ENSMUSG00000034460/ENSMUSG00000024134/ENSMUSG00000022770/ENSMUSG00000048616/ENSMUSG00000055653/ENSMUSG00000002633/ENSMUSG00000000567/ENSMUSG00000018698/ENSMUSG00000068122/ENSMUSG00000022144/ENSMUSG00000033227/ENSMUSG00000051367/ENSMUSG00000021835/ENSMUSG00000018486/ENSMUSG00000051159/ENSMUSG00000025219
GO:0060425	lung morphogenesis	1.8995e-07	ENSMUSG00000022286/ENSMUSG00000084128/ENSMUSG00000042608/ENSMUSG00000027840/ENSMUSG00000028364/ENSMUSG00000040728/ENSMUSG00000048616/ENSMUSG00000002633/ENSMUSG00000000567/ENSMUSG00000001496/ENSMUSG00000051920/ENSMUSG00000063632/ENSMUSG00000020053/ENSMUSG00000021782/ENSMUSG00000021732/ENSMUSG00000063358/ENSMUSG00000021835/ENSMUSG00000042812/ENSMUSG00000025219
GO:0060541	respiratory system development	1.99257e-07	ENSMUSG00000020052/ENSMUSG00000022286/ENSMUSG00000022306/ENSMUSG00000084128/ENSMUSG00000042608/ENSMUSG00000027840/ENSMUSG00000028364/ENSMUSG00000040728/ENSMUSG00000013584/ENSMUSG00000034460/ENSMUSG00000058669/ENSMUSG00000048616/ENSMUSG00000057967/ENSMUSG00000026934/ENSMUSG00000018263/ENSMUSG00000000094/ENSMUSG00000055653/ENSMUSG00000002633/ENSMUSG00000031870/ENSMUSG00000000567/ENSMUSG00000025407/…
GO:0007600	sensory perception	2.20424e-07	ENSMUSG00000069763/ENSMUSG00000073574/ENSMUSG00000030523/ENSMUSG00000050640/ENSMUSG00000032556/ENSMUSG00000027533/ENSMUSG00000036446/ENSMUSG00000050511/ENSMUSG00000034777/ENSMUSG00000032537/ENSMUSG00000079466/ENSMUSG00000056494/ENSMUSG00000053747/ENSMUSG00000024456/ENSMUSG00000032913/ENSMUSG00000007653/ENSMUSG00000075316/ENSMUSG00000033501/ENSMUSG00000004347/ENSMUSG00000031688/ENSMUSG00000056854/…
GO:0072175	epithelial tube formation	2.3542e-07	ENSMUSG00000022286/ENSMUSG00000044791/ENSMUSG00000027547/ENSMUSG00000024176/ENSMUSG00000001827/ENSMUSG00000034460/ENSMUSG00000048616/ENSMUSG00000004872/ENSMUSG00000036602/ENSMUSG00000002633/ENSMUSG00000000567/ENSMUSG00000079487/ENSMUSG00000050288/ENSMUSG00000037279/ENSMUSG00000001288/ENSMUSG00000031734/ENSMUSG00000035799/ENSMUSG00000037188/ENSMUSG00000040726/ENSMUSG00000076431/ENSMUSG00000063632/…
GO:0021872	forebrain generation of neurons	2.83353e-07	ENSMUSG00000020052/ENSMUSG00000096225/ENSMUSG00000020950/ENSMUSG00000035033/ENSMUSG00000028640/ENSMUSG00000035277/ENSMUSG00000056854/ENSMUSG00000048251/ENSMUSG00000029595/ENSMUSG00000031558/ENSMUSG00000024621/ENSMUSG00000001496/ENSMUSG00000041324/ENSMUSG00000022129/ENSMUSG00000026890/ENSMUSG00000029755/ENSMUSG00000015053/ENSMUSG00000021994/ENSMUSG00000022883/ENSMUSG00000038331/ENSMUSG00000029546/…
GO:0098609	cell-cell adhesion	2.85944e-07	ENSMUSG00000005958/ENSMUSG00000032092/ENSMUSG00000058444/ENSMUSG00000061048/ENSMUSG00000036422/ENSMUSG00000022512/ENSMUSG00000028289/ENSMUSG00000063681/ENSMUSG00000102918/ENSMUSG00000073421/ENSMUSG00000034755/ENSMUSG00000024109/ENSMUSG00000066842/ENSMUSG00000063626/ENSMUSG00000054065/ENSMUSG00000027962/ENSMUSG00000051397/ENSMUSG00000053141/ENSMUSG00000047216/ENSMUSG00000024087/ENSMUSG00000063887/…
GO:2000145	regulation of cell motility	3.17661e-07	ENSMUSG00000004814/ENSMUSG00000032591/ENSMUSG00000049313/ENSMUSG00000036825/ENSMUSG00000058444/ENSMUSG00000027750/ENSMUSG00000000753/ENSMUSG00000031443/ENSMUSG00000079523/ENSMUSG00000053747/ENSMUSG00000056679/ENSMUSG00000024456/ENSMUSG00000063626/ENSMUSG00000032913/ENSMUSG00000051397/ENSMUSG00000006369/ENSMUSG00000026100/ENSMUSG00000053141/ENSMUSG00000024087/ENSMUSG00000031380/ENSMUSG00000000320/…
GO:0042063	gliogenesis	3.30493e-07	ENSMUSG00000020052/ENSMUSG00000021379/ENSMUSG00000037643/ENSMUSG00000024176/ENSMUSG00000020950/ENSMUSG00000046160/ENSMUSG00000034220/ENSMUSG00000021464/ENSMUSG00000048616/ENSMUSG00000095139/ENSMUSG00000029026/ENSMUSG00000025812/ENSMUSG00000003436/ENSMUSG00000026235/ENSMUSG00000002633/ENSMUSG00000036887/ENSMUSG00000022607/ENSMUSG00000023992/ENSMUSG00000041540/ENSMUSG00000024621/ENSMUSG00000000567/…
GO:0072171	mesonephric tubule morphogenesis	3.37195e-07	ENSMUSG00000027840/ENSMUSG00000024176/ENSMUSG00000027439/ENSMUSG00000051397/ENSMUSG00000034460/ENSMUSG00000024134/ENSMUSG00000022770/ENSMUSG00000048616/ENSMUSG00000055653/ENSMUSG00000002633/ENSMUSG00000000567/ENSMUSG00000018698/ENSMUSG00000068122/ENSMUSG00000022144/ENSMUSG00000033227/ENSMUSG00000051367/ENSMUSG00000021835/ENSMUSG00000018486/ENSMUSG00000051159/ENSMUSG00000025219
GO:0051270	regulation of cellular component movement	3.57852e-07	ENSMUSG00000004814/ENSMUSG00000032591/ENSMUSG00000049313/ENSMUSG00000036825/ENSMUSG00000058444/ENSMUSG00000027750/ENSMUSG00000000753/ENSMUSG00000031443/ENSMUSG00000079523/ENSMUSG00000053747/ENSMUSG00000056679/ENSMUSG00000024456/ENSMUSG00000063626/ENSMUSG00000032913/ENSMUSG00000051397/ENSMUSG00000035033/ENSMUSG00000006369/ENSMUSG00000026100/ENSMUSG00000053141/ENSMUSG00000024087/ENSMUSG00000031380/…
GO:0061448	connective tissue development	4.07136e-07	ENSMUSG00000021379/ENSMUSG00000022053/ENSMUSG00000021469/ENSMUSG00000036446/ENSMUSG00000027840/ENSMUSG00000047497/ENSMUSG00000024176/ENSMUSG00000048450/ENSMUSG00000027833/ENSMUSG00000024134/ENSMUSG00000021464/ENSMUSG00000048616/ENSMUSG00000035493/ENSMUSG00000057967/ENSMUSG00000042821/ENSMUSG00000031688/ENSMUSG00000027104/ENSMUSG00000040552/ENSMUSG00000050332/ENSMUSG00000041540/ENSMUSG00000000567/…
GO:0040012	regulation of locomotion	4.4654e-07	ENSMUSG00000004814/ENSMUSG00000009907/ENSMUSG00000032591/ENSMUSG00000049313/ENSMUSG00000036825/ENSMUSG00000058444/ENSMUSG00000027750/ENSMUSG00000000753/ENSMUSG00000031443/ENSMUSG00000079523/ENSMUSG00000053747/ENSMUSG00000056679/ENSMUSG00000024456/ENSMUSG00000063626/ENSMUSG00000032913/ENSMUSG00000051397/ENSMUSG00000035033/ENSMUSG00000006369/ENSMUSG00000026100/ENSMUSG00000053141/ENSMUSG00000024087/…
GO:0030326	embryonic limb morphogenesis	4.75178e-07	ENSMUSG00000022286/ENSMUSG00000021469/ENSMUSG00000027547/ENSMUSG00000013584/ENSMUSG00000048450/ENSMUSG00000048562/ENSMUSG00000022510/ENSMUSG00000027833/ENSMUSG00000040310/ENSMUSG00000021464/ENSMUSG00000048616/ENSMUSG00000014603/ENSMUSG00000018263/ENSMUSG00000000094/ENSMUSG00000036602/ENSMUSG00000055653/ENSMUSG00000002633/ENSMUSG00000004885/ENSMUSG00000000125/ENSMUSG00000037138/ENSMUSG00000004085/…
GO:0035113	embryonic appendage morphogenesis	4.75178e-07	ENSMUSG00000022286/ENSMUSG00000021469/ENSMUSG00000027547/ENSMUSG00000013584/ENSMUSG00000048450/ENSMUSG00000048562/ENSMUSG00000022510/ENSMUSG00000027833/ENSMUSG00000040310/ENSMUSG00000021464/ENSMUSG00000048616/ENSMUSG00000014603/ENSMUSG00000018263/ENSMUSG00000000094/ENSMUSG00000036602/ENSMUSG00000055653/ENSMUSG00000002633/ENSMUSG00000004885/ENSMUSG00000000125/ENSMUSG00000037138/ENSMUSG00000004085/…
GO:0001503	ossification	5.31363e-07	ENSMUSG00000021379/ENSMUSG00000021469/ENSMUSG00000024176/ENSMUSG00000029661/ENSMUSG00000022510/ENSMUSG00000035673/ENSMUSG00000071076/ENSMUSG00000027833/ENSMUSG00000073489/ENSMUSG00000024134/ENSMUSG00000021464/ENSMUSG00000019359/ENSMUSG00000048616/ENSMUSG00000057967/ENSMUSG00000035455/ENSMUSG00000042821/ENSMUSG00000006269/ENSMUSG00000028332/ENSMUSG00000055653/ENSMUSG00000002633/ENSMUSG00000022607/…
GO:0042481	regulation of odontogenesis	5.47657e-07	ENSMUSG00000038560/ENSMUSG00000048450/ENSMUSG00000002633/ENSMUSG00000063727/ENSMUSG00000051920/ENSMUSG00000033227/ENSMUSG00000042372/ENSMUSG00000001497/ENSMUSG00000031616/ENSMUSG00000021835/ENSMUSG00000025219
GO:0007420	brain development	5.7249e-07	ENSMUSG00000026768/ENSMUSG00000020052/ENSMUSG00000021379/ENSMUSG00000022286/ENSMUSG00000044791/ENSMUSG00000005958/ENSMUSG00000035681/ENSMUSG00000027840/ENSMUSG00000096225/ENSMUSG00000043969/ENSMUSG00000028417/ENSMUSG00000013584/ENSMUSG00000048450/ENSMUSG00000034777/ENSMUSG00000028289/ENSMUSG00000020950/ENSMUSG00000045515/ENSMUSG00000038541/ENSMUSG00000024109/ENSMUSG00000039419/ENSMUSG00000024456/…
GO:0045682	regulation of epidermis development	5.8521e-07	ENSMUSG00000027356/ENSMUSG00000022286/ENSMUSG00000021469/ENSMUSG00000061048/ENSMUSG00000040728/ENSMUSG00000022510/ENSMUSG00000028640/ENSMUSG00000020086/ENSMUSG00000031535/ENSMUSG00000021765/ENSMUSG00000047281/ENSMUSG00000037279/ENSMUSG00000037600/ENSMUSG00000041324/ENSMUSG00000025402/ENSMUSG00000022996/ENSMUSG00000024907/ENSMUSG00000050295/ENSMUSG00000021994/ENSMUSG00000021835
GO:0035148	tube formation	5.86664e-07	ENSMUSG00000022286/ENSMUSG00000044791/ENSMUSG00000027547/ENSMUSG00000024176/ENSMUSG00000001827/ENSMUSG00000034460/ENSMUSG00000048616/ENSMUSG00000003227/ENSMUSG00000004872/ENSMUSG00000036602/ENSMUSG00000002633/ENSMUSG00000000567/ENSMUSG00000079487/ENSMUSG00000050288/ENSMUSG00000037279/ENSMUSG00000001288/ENSMUSG00000031734/ENSMUSG00000035799/ENSMUSG00000037188/ENSMUSG00000040726/ENSMUSG00000076431/…
GO:0090183	regulation of kidney development	6.53738e-07	ENSMUSG00000027840/ENSMUSG00000024176/ENSMUSG00000051397/ENSMUSG00000034460/ENSMUSG00000024134/ENSMUSG00000048616/ENSMUSG00000002633/ENSMUSG00000040552/ENSMUSG00000000567/ENSMUSG00000018698/ENSMUSG00000068122/ENSMUSG00000025856/ENSMUSG00000022144/ENSMUSG00000051367/ENSMUSG00000031616/ENSMUSG00000021835/ENSMUSG00000018486/ENSMUSG00000051159
GO:0055123	digestive system development	7.10811e-07	ENSMUSG00000020052/ENSMUSG00000005148/ENSMUSG00000005958/ENSMUSG00000013584/ENSMUSG00000022510/ENSMUSG00000097084/ENSMUSG00000027833/ENSMUSG00000024134/ENSMUSG00000040310/ENSMUSG00000029026/ENSMUSG00000002633/ENSMUSG00000032024/ENSMUSG00000033006/ENSMUSG00000005672/ENSMUSG00000021381/ENSMUSG00000037279/ENSMUSG00000070990/ENSMUSG00000027434/ENSMUSG00000020758/ENSMUSG00000063632/ENSMUSG00000044220/…
GO:0061213	positive regulation of mesonephros development	7.12903e-07	ENSMUSG00000027840/ENSMUSG00000024176/ENSMUSG00000034460/ENSMUSG00000048616/ENSMUSG00000000567/ENSMUSG00000018698/ENSMUSG00000068122/ENSMUSG00000022144/ENSMUSG00000051367/ENSMUSG00000021835
GO:0090190	positive regulation of branching involved in ureteric bud morphogenesis	7.12903e-07	ENSMUSG00000027840/ENSMUSG00000024176/ENSMUSG00000034460/ENSMUSG00000048616/ENSMUSG00000000567/ENSMUSG00000018698/ENSMUSG00000068122/ENSMUSG00000022144/ENSMUSG00000051367/ENSMUSG00000021835
GO:0090287	regulation of cellular response to growth factor stimulus	7.43011e-07	ENSMUSG00000024427/ENSMUSG00000026768/ENSMUSG00000027356/ENSMUSG00000050069/ENSMUSG00000049313/ENSMUSG00000021469/ENSMUSG00000047497/ENSMUSG00000048450/ENSMUSG00000001827/ENSMUSG00000024109/ENSMUSG00000034220/ENSMUSG00000043635/ENSMUSG00000031380/ENSMUSG00000048616/ENSMUSG00000057967/ENSMUSG00000023078/ENSMUSG00000032340/ENSMUSG00000016942/ENSMUSG00000055653/ENSMUSG00000031230/ENSMUSG00000031558/…
GO:0030335	positive regulation of cell migration	8.37456e-07	ENSMUSG00000004814/ENSMUSG00000027750/ENSMUSG00000031443/ENSMUSG00000024456/ENSMUSG00000006369/ENSMUSG00000026100/ENSMUSG00000024087/ENSMUSG00000031380/ENSMUSG00000000320/ENSMUSG00000021464/ENSMUSG00000057967/ENSMUSG00000042821/ENSMUSG00000023078/ENSMUSG00000050965/ENSMUSG00000020700/ENSMUSG00000031230/ENSMUSG00000023913/ENSMUSG00000028780/ENSMUSG00000002633/ENSMUSG00000008601/ENSMUSG00000040552/…
GO:0072078	nephron tubule morphogenesis	8.74677e-07	ENSMUSG00000027840/ENSMUSG00000024176/ENSMUSG00000027439/ENSMUSG00000051397/ENSMUSG00000034460/ENSMUSG00000024134/ENSMUSG00000022770/ENSMUSG00000048616/ENSMUSG00000055653/ENSMUSG00000002633/ENSMUSG00000000567/ENSMUSG00000031734/ENSMUSG00000018698/ENSMUSG00000068122/ENSMUSG00000022144/ENSMUSG00000033227/ENSMUSG00000051367/ENSMUSG00000021835/ENSMUSG00000018486/ENSMUSG00000051159/ENSMUSG00000025219
GO:0072088	nephron epithelium morphogenesis	8.74677e-07	ENSMUSG00000027840/ENSMUSG00000024176/ENSMUSG00000027439/ENSMUSG00000051397/ENSMUSG00000034460/ENSMUSG00000024134/ENSMUSG00000022770/ENSMUSG00000048616/ENSMUSG00000055653/ENSMUSG00000002633/ENSMUSG00000000567/ENSMUSG00000031734/ENSMUSG00000018698/ENSMUSG00000068122/ENSMUSG00000022144/ENSMUSG00000033227/ENSMUSG00000051367/ENSMUSG00000021835/ENSMUSG00000018486/ENSMUSG00000051159/ENSMUSG00000025219
GO:0030334	regulation of cell migration	8.97424e-07	ENSMUSG00000004814/ENSMUSG00000032591/ENSMUSG00000049313/ENSMUSG00000058444/ENSMUSG00000027750/ENSMUSG00000000753/ENSMUSG00000031443/ENSMUSG00000079523/ENSMUSG00000053747/ENSMUSG00000056679/ENSMUSG00000024456/ENSMUSG00000063626/ENSMUSG00000032913/ENSMUSG00000051397/ENSMUSG00000006369/ENSMUSG00000026100/ENSMUSG00000053141/ENSMUSG00000024087/ENSMUSG00000031380/ENSMUSG00000000320/ENSMUSG00000021464/…
GO:0071363	cellular response to growth factor stimulus	9.75297e-07	ENSMUSG00000024427/ENSMUSG00000026768/ENSMUSG00000027356/ENSMUSG00000069763/ENSMUSG00000050069/ENSMUSG00000049313/ENSMUSG00000058444/ENSMUSG00000021469/ENSMUSG00000027750/ENSMUSG00000047497/ENSMUSG00000022512/ENSMUSG00000050511/ENSMUSG00000029661/ENSMUSG00000048450/ENSMUSG00000001827/ENSMUSG00000024109/ENSMUSG00000034220/ENSMUSG00000027962/ENSMUSG00000026100/ENSMUSG00000043635/ENSMUSG00000031380/…
GO:0042476	odontogenesis	1.00066e-06	ENSMUSG00000021469/ENSMUSG00000038560/ENSMUSG00000028364/ENSMUSG00000096225/ENSMUSG00000048450/ENSMUSG00000022510/ENSMUSG00000048251/ENSMUSG00000003227/ENSMUSG00000021765/ENSMUSG00000027104/ENSMUSG00000001510/ENSMUSG00000002633/ENSMUSG00000041324/ENSMUSG00000035799/ENSMUSG00000063727/ENSMUSG00000006205/ENSMUSG00000051920/ENSMUSG00000020758/ENSMUSG00000044220/ENSMUSG00000033227/ENSMUSG00000042372/…
GO:0043009	chordate embryonic development	1.07462e-06	ENSMUSG00000022286/ENSMUSG00000022306/ENSMUSG00000069763/ENSMUSG00000044791/ENSMUSG00000027547/ENSMUSG00000036422/ENSMUSG00000024176/ENSMUSG00000013584/ENSMUSG00000048450/ENSMUSG00000001827/ENSMUSG00000049382/ENSMUSG00000027833/ENSMUSG00000045005/ENSMUSG00000027962/ENSMUSG00000034460/ENSMUSG00000024134/ENSMUSG00000040310/ENSMUSG00000028640/ENSMUSG00000048138/ENSMUSG00000021464/ENSMUSG00000022770/…
GO:0072073	kidney epithelium development	1.08558e-06	ENSMUSG00000027840/ENSMUSG00000024176/ENSMUSG00000028289/ENSMUSG00000027439/ENSMUSG00000045515/ENSMUSG00000051397/ENSMUSG00000034460/ENSMUSG00000024134/ENSMUSG00000019913/ENSMUSG00000022770/ENSMUSG00000048616/ENSMUSG00000026235/ENSMUSG00000055653/ENSMUSG00000002633/ENSMUSG00000031558/ENSMUSG00000000567/ENSMUSG00000031734/ENSMUSG00000018698/ENSMUSG00000046714/ENSMUSG00000068122/ENSMUSG00000022144/…
GO:0070098	chemokine-mediated signaling pathway	1.10293e-06	ENSMUSG00000029372/ENSMUSG00000004814/ENSMUSG00000079227/ENSMUSG00000023078/ENSMUSG00000029371/ENSMUSG00000031558/ENSMUSG00000036737/ENSMUSG00000023992/ENSMUSG00000000982/ENSMUSG00000019122/ENSMUSG00000061353/ENSMUSG00000050295/ENSMUSG00000029373/ENSMUSG00000022883/ENSMUSG00000025804
GO:0048701	embryonic cranial skeleton morphogenesis	1.1755e-06	ENSMUSG00000022286/ENSMUSG00000044791/ENSMUSG00000034460/ENSMUSG00000024134/ENSMUSG00000014603/ENSMUSG00000079487/ENSMUSG00000031737/ENSMUSG00000030849/ENSMUSG00000018698/ENSMUSG00000035799/ENSMUSG00000046714/ENSMUSG00000001521/ENSMUSG00000027868/ENSMUSG00000014030/ENSMUSG00000051367/ENSMUSG00000021835/ENSMUSG00000026586/ENSMUSG00000018486
GO:0009952	anterior/posterior pattern specification	1.3235e-06	ENSMUSG00000021469/ENSMUSG00000027840/ENSMUSG00000036422/ENSMUSG00000043969/ENSMUSG00000013584/ENSMUSG00000048450/ENSMUSG00000045005/ENSMUSG00000024134/ENSMUSG00000040310/ENSMUSG00000048138/ENSMUSG00000021464/ENSMUSG00000048616/ENSMUSG00000040481/ENSMUSG00000003436/ENSMUSG00000004872/ENSMUSG00000036602/ENSMUSG00000055653/ENSMUSG00000028780/ENSMUSG00000002633/ENSMUSG00000079487/ENSMUSG00000021381/…
GO:0072028	nephron morphogenesis	1.41458e-06	ENSMUSG00000027840/ENSMUSG00000024176/ENSMUSG00000027439/ENSMUSG00000051397/ENSMUSG00000034460/ENSMUSG00000024134/ENSMUSG00000022770/ENSMUSG00000048616/ENSMUSG00000055653/ENSMUSG00000002633/ENSMUSG00000000567/ENSMUSG00000031734/ENSMUSG00000018698/ENSMUSG00000068122/ENSMUSG00000022144/ENSMUSG00000033227/ENSMUSG00000051367/ENSMUSG00000021835/ENSMUSG00000018486/ENSMUSG00000051159/ENSMUSG00000025219
GO:0007498	mesoderm development	1.44523e-06	ENSMUSG00000026768/ENSMUSG00000044791/ENSMUSG00000024922/ENSMUSG00000022510/ENSMUSG00000024134/ENSMUSG00000048616/ENSMUSG00000042821/ENSMUSG00000003436/ENSMUSG00000002633/ENSMUSG00000000125/ENSMUSG00000033837/ENSMUSG00000030849/ENSMUSG00000032446/ENSMUSG00000028341/ENSMUSG00000041324/ENSMUSG00000068079/ENSMUSG00000031734/ENSMUSG00000018698/ENSMUSG00000046714/ENSMUSG00000020758/ENSMUSG00000068327/…
GO:0014033	neural crest cell differentiation	1.55586e-06	ENSMUSG00000024176/ENSMUSG00000013584/ENSMUSG00000001827/ENSMUSG00000004872/ENSMUSG00000036602/ENSMUSG00000028780/ENSMUSG00000002633/ENSMUSG00000000567/ENSMUSG00000033006/ENSMUSG00000031073/ENSMUSG00000037279/ENSMUSG00000035799/ENSMUSG00000030201/ENSMUSG00000046714/ENSMUSG00000063632/ENSMUSG00000022144/ENSMUSG00000022676/ENSMUSG00000050295/ENSMUSG00000027524/ENSMUSG00000021095/ENSMUSG00000063358/…
GO:0001649	osteoblast differentiation	1.74358e-06	ENSMUSG00000021379/ENSMUSG00000021469/ENSMUSG00000024176/ENSMUSG00000022510/ENSMUSG00000071076/ENSMUSG00000027833/ENSMUSG00000073489/ENSMUSG00000019359/ENSMUSG00000048616/ENSMUSG00000035455/ENSMUSG00000042821/ENSMUSG00000028332/ENSMUSG00000002633/ENSMUSG00000022607/ENSMUSG00000025407/ENSMUSG00000000125/ENSMUSG00000000982/ENSMUSG00000055409/ENSMUSG00000022996/ENSMUSG00000035799/ENSMUSG00000007805/…
GO:0001656	metanephros development	1.88129e-06	ENSMUSG00000026768/ENSMUSG00000024176/ENSMUSG00000045515/ENSMUSG00000034460/ENSMUSG00000024134/ENSMUSG00000055653/ENSMUSG00000002633/ENSMUSG00000031558/ENSMUSG00000000567/ENSMUSG00000031734/ENSMUSG00000018698/ENSMUSG00000046714/ENSMUSG00000068122/ENSMUSG00000025856/ENSMUSG00000022144/ENSMUSG00000021782/ENSMUSG00000021732/ENSMUSG00000051367/ENSMUSG00000021835/ENSMUSG00000018486/ENSMUSG00000051159/…
GO:0048864	stem cell development	1.92476e-06	ENSMUSG00000044791/ENSMUSG00000024176/ENSMUSG00000013584/ENSMUSG00000001827/ENSMUSG00000004872/ENSMUSG00000036602/ENSMUSG00000028780/ENSMUSG00000002633/ENSMUSG00000000567/ENSMUSG00000033006/ENSMUSG00000031073/ENSMUSG00000037279/ENSMUSG00000035799/ENSMUSG00000046714/ENSMUSG00000063632/ENSMUSG00000022144/ENSMUSG00000022676/ENSMUSG00000026395/ENSMUSG00000050295/ENSMUSG00000027524/ENSMUSG00000063358/…
GO:0060993	kidney morphogenesis	1.92476e-06	ENSMUSG00000027840/ENSMUSG00000024176/ENSMUSG00000091387/ENSMUSG00000027439/ENSMUSG00000051397/ENSMUSG00000034460/ENSMUSG00000024134/ENSMUSG00000022770/ENSMUSG00000048616/ENSMUSG00000055653/ENSMUSG00000002633/ENSMUSG00000000567/ENSMUSG00000031734/ENSMUSG00000018698/ENSMUSG00000076431/ENSMUSG00000068122/ENSMUSG00000022144/ENSMUSG00000033227/ENSMUSG00000021732/ENSMUSG00000051367/ENSMUSG00000021835/…
GO:0090184	positive regulation of kidney development	1.99875e-06	ENSMUSG00000027840/ENSMUSG00000024176/ENSMUSG00000034460/ENSMUSG00000048616/ENSMUSG00000002633/ENSMUSG00000040552/ENSMUSG00000000567/ENSMUSG00000018698/ENSMUSG00000068122/ENSMUSG00000025856/ENSMUSG00000022144/ENSMUSG00000051367/ENSMUSG00000031616/ENSMUSG00000021835
GO:0007169	transmembrane receptor protein tyrosine kinase signaling pathway	2.04861e-06	ENSMUSG00000024427/ENSMUSG00000040268/ENSMUSG00000052504/ENSMUSG00000005958/ENSMUSG00000061048/ENSMUSG00000031443/ENSMUSG00000047497/ENSMUSG00000040525/ENSMUSG00000028289/ENSMUSG00000032537/ENSMUSG00000017493/ENSMUSG00000024109/ENSMUSG00000034220/ENSMUSG00000032913/ENSMUSG00000026100/ENSMUSG00000053141/ENSMUSG00000055540/ENSMUSG00000043635/ENSMUSG00000031380/ENSMUSG00000014361/ENSMUSG00000021464/…
GO:0001944	vasculature development	2.18682e-06	ENSMUSG00000022306/ENSMUSG00000031965/ENSMUSG00000069763/ENSMUSG00000005148/ENSMUSG00000044791/ENSMUSG00000004814/ENSMUSG00000005958/ENSMUSG00000058444/ENSMUSG00000000753/ENSMUSG00000063564/ENSMUSG00000013584/ENSMUSG00000029661/ENSMUSG00000001827/ENSMUSG00000067158/ENSMUSG00000032537/ENSMUSG00000024109/ENSMUSG00000006235/ENSMUSG00000045005/ENSMUSG00000033739/ENSMUSG00000024087/ENSMUSG00000031380/…
GO:0061333	renal tubule morphogenesis	2.24243e-06	ENSMUSG00000027840/ENSMUSG00000024176/ENSMUSG00000027439/ENSMUSG00000051397/ENSMUSG00000034460/ENSMUSG00000024134/ENSMUSG00000022770/ENSMUSG00000048616/ENSMUSG00000055653/ENSMUSG00000002633/ENSMUSG00000000567/ENSMUSG00000031734/ENSMUSG00000018698/ENSMUSG00000068122/ENSMUSG00000022144/ENSMUSG00000033227/ENSMUSG00000051367/ENSMUSG00000021835/ENSMUSG00000018486/ENSMUSG00000051159/ENSMUSG00000025219
GO:0001838	embryonic epithelial tube formation	2.25421e-06	ENSMUSG00000022286/ENSMUSG00000044791/ENSMUSG00000027547/ENSMUSG00000024176/ENSMUSG00000001827/ENSMUSG00000034460/ENSMUSG00000048616/ENSMUSG00000004872/ENSMUSG00000036602/ENSMUSG00000002633/ENSMUSG00000000567/ENSMUSG00000079487/ENSMUSG00000050288/ENSMUSG00000037279/ENSMUSG00000001288/ENSMUSG00000031734/ENSMUSG00000035799/ENSMUSG00000037188/ENSMUSG00000076431/ENSMUSG00000063632/ENSMUSG00000022144/…
GO:0030323	respiratory tube development	2.27959e-06	ENSMUSG00000020052/ENSMUSG00000022286/ENSMUSG00000022306/ENSMUSG00000084128/ENSMUSG00000042608/ENSMUSG00000027840/ENSMUSG00000028364/ENSMUSG00000040728/ENSMUSG00000013584/ENSMUSG00000058669/ENSMUSG00000048616/ENSMUSG00000057967/ENSMUSG00000026934/ENSMUSG00000018263/ENSMUSG00000000094/ENSMUSG00000055653/ENSMUSG00000002633/ENSMUSG00000031870/ENSMUSG00000000567/ENSMUSG00000025407/ENSMUSG00000024085/…
GO:0009792	embryo development ending in birth or egg hatching	2.31849e-06	ENSMUSG00000059668/ENSMUSG00000022286/ENSMUSG00000022306/ENSMUSG00000069763/ENSMUSG00000044791/ENSMUSG00000027547/ENSMUSG00000036422/ENSMUSG00000024176/ENSMUSG00000013584/ENSMUSG00000048450/ENSMUSG00000001827/ENSMUSG00000049382/ENSMUSG00000027833/ENSMUSG00000045005/ENSMUSG00000027962/ENSMUSG00000034460/ENSMUSG00000024134/ENSMUSG00000040310/ENSMUSG00000028640/ENSMUSG00000048138/ENSMUSG00000021464/…
GO:0048565	digestive tract development	2.921e-06	ENSMUSG00000020052/ENSMUSG00000005148/ENSMUSG00000005958/ENSMUSG00000013584/ENSMUSG00000022510/ENSMUSG00000097084/ENSMUSG00000027833/ENSMUSG00000024134/ENSMUSG00000040310/ENSMUSG00000029026/ENSMUSG00000002633/ENSMUSG00000032024/ENSMUSG00000033006/ENSMUSG00000005672/ENSMUSG00000037279/ENSMUSG00000070990/ENSMUSG00000027434/ENSMUSG00000020758/ENSMUSG00000063632/ENSMUSG00000044220/ENSMUSG00000028019/…
GO:0060326	cell chemotaxis	2.97944e-06	ENSMUSG00000029372/ENSMUSG00000004814/ENSMUSG00000032591/ENSMUSG00000031443/ENSMUSG00000032537/ENSMUSG00000027962/ENSMUSG00000026100/ENSMUSG00000029032/ENSMUSG00000031380/ENSMUSG00000079227/ENSMUSG00000057967/ENSMUSG00000023078/ENSMUSG00000029371/ENSMUSG00000031230/ENSMUSG00000023913/ENSMUSG00000002633/ENSMUSG00000040552/ENSMUSG00000031558/ENSMUSG00000036737/ENSMUSG00000005672/ENSMUSG00000000982/…
GO:0001568	blood vessel development	3.01446e-06	ENSMUSG00000022306/ENSMUSG00000031965/ENSMUSG00000069763/ENSMUSG00000005148/ENSMUSG00000044791/ENSMUSG00000004814/ENSMUSG00000005958/ENSMUSG00000058444/ENSMUSG00000000753/ENSMUSG00000063564/ENSMUSG00000013584/ENSMUSG00000029661/ENSMUSG00000001827/ENSMUSG00000067158/ENSMUSG00000032537/ENSMUSG00000024109/ENSMUSG00000006235/ENSMUSG00000045005/ENSMUSG00000033739/ENSMUSG00000024087/ENSMUSG00000031380/…
GO:0021510	spinal cord development	3.30251e-06	ENSMUSG00000020052/ENSMUSG00000031965/ENSMUSG00000048616/ENSMUSG00000026934/ENSMUSG00000029595/ENSMUSG00000004872/ENSMUSG00000002633/ENSMUSG00000079487/ENSMUSG00000030507/ENSMUSG00000042002/ENSMUSG00000018698/ENSMUSG00000039830/ENSMUSG00000028736/ENSMUSG00000076431/ENSMUSG00000027434/ENSMUSG00000063632/ENSMUSG00000022144/ENSMUSG00000001521/ENSMUSG00000042372/ENSMUSG00000053129/ENSMUSG00000015053/…
GO:0048708	astrocyte differentiation	3.46672e-06	ENSMUSG00000021379/ENSMUSG00000024176/ENSMUSG00000021464/ENSMUSG00000048616/ENSMUSG00000095139/ENSMUSG00000003436/ENSMUSG00000026235/ENSMUSG00000002633/ENSMUSG00000036887/ENSMUSG00000023992/ENSMUSG00000000567/ENSMUSG00000027434/ENSMUSG00000049130/ENSMUSG00000040605/ENSMUSG00000035305/ENSMUSG00000028517/ENSMUSG00000063358/ENSMUSG00000051910
GO:0007178	transmembrane receptor protein serine/threonine kinase signaling pathway	3.54357e-06	ENSMUSG00000026768/ENSMUSG00000027356/ENSMUSG00000031965/ENSMUSG00000069763/ENSMUSG00000050069/ENSMUSG00000049313/ENSMUSG00000031111/ENSMUSG00000021469/ENSMUSG00000029661/ENSMUSG00000048450/ENSMUSG00000001827/ENSMUSG00000026100/ENSMUSG00000021464/ENSMUSG00000048616/ENSMUSG00000032340/ENSMUSG00000006611/ENSMUSG00000016942/ENSMUSG00000021765/ENSMUSG00000055653/ENSMUSG00000033411/ENSMUSG00000022607/…
GO:0002064	epithelial cell development	3.79869e-06	ENSMUSG00000022286/ENSMUSG00000005148/ENSMUSG00000032556/ENSMUSG00000063564/ENSMUSG00000022512/ENSMUSG00000024176/ENSMUSG00000067158/ENSMUSG00000022510/ENSMUSG00000068323/ENSMUSG00000024812/ENSMUSG00000028640/ENSMUSG00000043895/ENSMUSG00000034607/ENSMUSG00000052613/ENSMUSG00000048251/ENSMUSG00000025812/ENSMUSG00000008601/ENSMUSG00000031870/ENSMUSG00000000567/ENSMUSG00000021636/ENSMUSG00000047281/…
GO:0030324	lung development	3.91532e-06	ENSMUSG00000020052/ENSMUSG00000022286/ENSMUSG00000022306/ENSMUSG00000084128/ENSMUSG00000042608/ENSMUSG00000027840/ENSMUSG00000028364/ENSMUSG00000040728/ENSMUSG00000013584/ENSMUSG00000058669/ENSMUSG00000048616/ENSMUSG00000057967/ENSMUSG00000026934/ENSMUSG00000018263/ENSMUSG00000000094/ENSMUSG00000055653/ENSMUSG00000002633/ENSMUSG00000031870/ENSMUSG00000000567/ENSMUSG00000025407/ENSMUSG00000024085/…
GO:0010721	negative regulation of cell development	4.11906e-06	ENSMUSG00000020052/ENSMUSG00000021379/ENSMUSG00000049313/ENSMUSG00000027750/ENSMUSG00000024176/ENSMUSG00000005102/ENSMUSG00000028289/ENSMUSG00000020950/ENSMUSG00000056679/ENSMUSG00000032913/ENSMUSG00000051397/ENSMUSG00000024812/ENSMUSG00000006369/ENSMUSG00000063887/ENSMUSG00000048616/ENSMUSG00000079227/ENSMUSG00000059974/ENSMUSG00000031688/ENSMUSG00000029026/ENSMUSG00000003436/ENSMUSG00000026235/…
GO:0035116	embryonic hindlimb morphogenesis	4.21289e-06	ENSMUSG00000021469/ENSMUSG00000048450/ENSMUSG00000022510/ENSMUSG00000040310/ENSMUSG00000014603/ENSMUSG00000055653/ENSMUSG00000002633/ENSMUSG00000000125/ENSMUSG00000037138/ENSMUSG00000001288/ENSMUSG00000035799/ENSMUSG00000051920/ENSMUSG00000021506/ENSMUSG00000021835/ENSMUSG00000025219
GO:0070371	ERK1 and ERK2 cascade	4.23351e-06	ENSMUSG00000024427/ENSMUSG00000054204/ENSMUSG00000004814/ENSMUSG00000030226/ENSMUSG00000028289/ENSMUSG00000032537/ENSMUSG00000024109/ENSMUSG00000006235/ENSMUSG00000006369/ENSMUSG00000031837/ENSMUSG00000022770/ENSMUSG00000057967/ENSMUSG00000023992/ENSMUSG00000024621/ENSMUSG00000000567/ENSMUSG00000005672/ENSMUSG00000031073/ENSMUSG00000000724/ENSMUSG00000048779/ENSMUSG00000000982/ENSMUSG00000051980/…
GO:0008285	negative regulation of cell proliferation	4.3608e-06	ENSMUSG00000059668/ENSMUSG00000027356/ENSMUSG00000026069/ENSMUSG00000054385/ENSMUSG00000034021/ENSMUSG00000021469/ENSMUSG00000000753/ENSMUSG00000017724/ENSMUSG00000013584/ENSMUSG00000048450/ENSMUSG00000037624/ENSMUSG00000032537/ENSMUSG00000024922/ENSMUSG00000073421/ENSMUSG00000045005/ENSMUSG00000006369/ENSMUSG00000026100/ENSMUSG00000024087/ENSMUSG00000021464/ENSMUSG00000022770/ENSMUSG00000058669/…
GO:0070372	regulation of ERK1 and ERK2 cascade	4.58444e-06	ENSMUSG00000024427/ENSMUSG00000054204/ENSMUSG00000004814/ENSMUSG00000030226/ENSMUSG00000028289/ENSMUSG00000032537/ENSMUSG00000024109/ENSMUSG00000006235/ENSMUSG00000006369/ENSMUSG00000031837/ENSMUSG00000022770/ENSMUSG00000057967/ENSMUSG00000023992/ENSMUSG00000024621/ENSMUSG00000005672/ENSMUSG00000031073/ENSMUSG00000000724/ENSMUSG00000048779/ENSMUSG00000000982/ENSMUSG00000051980/ENSMUSG00000029163/…
GO:0003006	developmental process involved in reproduction	4.64503e-06	ENSMUSG00000040268/ENSMUSG00000021379/ENSMUSG00000022286/ENSMUSG00000022306/ENSMUSG00000044791/ENSMUSG00000000753/ENSMUSG00000027840/ENSMUSG00000028364/ENSMUSG00000096225/ENSMUSG00000053470/ENSMUSG00000024176/ENSMUSG00000035517/ENSMUSG00000022510/ENSMUSG00000049382/ENSMUSG00000038541/ENSMUSG00000006235/ENSMUSG00000045005/ENSMUSG00000048003/ENSMUSG00000027962/ENSMUSG00000034460/ENSMUSG00000010592/…
GO:0072358	cardiovascular system development	4.73113e-06	ENSMUSG00000022306/ENSMUSG00000031965/ENSMUSG00000069763/ENSMUSG00000005148/ENSMUSG00000044791/ENSMUSG00000004814/ENSMUSG00000005958/ENSMUSG00000058444/ENSMUSG00000000753/ENSMUSG00000063564/ENSMUSG00000013584/ENSMUSG00000029661/ENSMUSG00000001827/ENSMUSG00000067158/ENSMUSG00000032537/ENSMUSG00000024109/ENSMUSG00000006235/ENSMUSG00000045005/ENSMUSG00000033739/ENSMUSG00000024087/ENSMUSG00000031380/…
GO:0007435	salivary gland morphogenesis	4.7487e-06	ENSMUSG00000084128/ENSMUSG00000040728/ENSMUSG00000041702/ENSMUSG00000003227/ENSMUSG00000028780/ENSMUSG00000002633/ENSMUSG00000034101/ENSMUSG00000022676/ENSMUSG00000021732/ENSMUSG00000028864/ENSMUSG00000025219
GO:0048332	mesoderm morphogenesis	5.71423e-06	ENSMUSG00000026768/ENSMUSG00000044791/ENSMUSG00000024134/ENSMUSG00000048616/ENSMUSG00000042821/ENSMUSG00000000125/ENSMUSG00000030849/ENSMUSG00000032446/ENSMUSG00000028341/ENSMUSG00000041324/ENSMUSG00000046714/ENSMUSG00000020758/ENSMUSG00000068327/ENSMUSG00000050295/ENSMUSG00000021994/ENSMUSG00000021835/ENSMUSG00000042812/ENSMUSG00000027996
GO:0048645	animal organ formation	5.71423e-06	ENSMUSG00000027840/ENSMUSG00000001827/ENSMUSG00000022510/ENSMUSG00000035033/ENSMUSG00000048616/ENSMUSG00000018263/ENSMUSG00000004872/ENSMUSG00000002633/ENSMUSG00000033837/ENSMUSG00000074121/ENSMUSG00000022144/ENSMUSG00000021732/ENSMUSG00000021994/ENSMUSG00000024014/ENSMUSG00000051367/ENSMUSG00000063358/ENSMUSG00000021835/ENSMUSG00000025219
GO:0048514	blood vessel morphogenesis	5.79729e-06	ENSMUSG00000022306/ENSMUSG00000031965/ENSMUSG00000069763/ENSMUSG00000005148/ENSMUSG00000044791/ENSMUSG00000004814/ENSMUSG00000005958/ENSMUSG00000058444/ENSMUSG00000000753/ENSMUSG00000063564/ENSMUSG00000001827/ENSMUSG00000067158/ENSMUSG00000032537/ENSMUSG00000024109/ENSMUSG00000006235/ENSMUSG00000045005/ENSMUSG00000033739/ENSMUSG00000024087/ENSMUSG00000031380/ENSMUSG00000048616/ENSMUSG00000035493/…
GO:0090092	regulation of transmembrane receptor protein serine/threonine kinase signaling pathway	6.22479e-06	ENSMUSG00000026768/ENSMUSG00000027356/ENSMUSG00000031965/ENSMUSG00000050069/ENSMUSG00000049313/ENSMUSG00000031111/ENSMUSG00000021469/ENSMUSG00000048450/ENSMUSG00000001827/ENSMUSG00000026100/ENSMUSG00000048616/ENSMUSG00000032340/ENSMUSG00000006611/ENSMUSG00000016942/ENSMUSG00000021765/ENSMUSG00000055653/ENSMUSG00000033411/ENSMUSG00000032966/ENSMUSG00000018363/ENSMUSG00000043013/ENSMUSG00000037279/…
GO:0007411	axon guidance	6.30007e-06	ENSMUSG00000005958/ENSMUSG00000017724/ENSMUSG00000028289/ENSMUSG00000032537/ENSMUSG00000020950/ENSMUSG00000063626/ENSMUSG00000035033/ENSMUSG00000035277/ENSMUSG00000048616/ENSMUSG00000025437/ENSMUSG00000026934/ENSMUSG00000031688/ENSMUSG00000032340/ENSMUSG00000048251/ENSMUSG00000026235/ENSMUSG00000028780/ENSMUSG00000002633/ENSMUSG00000031558/ENSMUSG00000028876/ENSMUSG00000024621/ENSMUSG00000067242/…
GO:0072006	nephron development	6.31461e-06	ENSMUSG00000027840/ENSMUSG00000024176/ENSMUSG00000067158/ENSMUSG00000027439/ENSMUSG00000045515/ENSMUSG00000051397/ENSMUSG00000034460/ENSMUSG00000024134/ENSMUSG00000022770/ENSMUSG00000048616/ENSMUSG00000055653/ENSMUSG00000002633/ENSMUSG00000040552/ENSMUSG00000079465/ENSMUSG00000000567/ENSMUSG00000032036/ENSMUSG00000031734/ENSMUSG00000018698/ENSMUSG00000046714/ENSMUSG00000068122/ENSMUSG00000022144/…
GO:0030198	extracellular matrix organization	6.40025e-06	ENSMUSG00000026768/ENSMUSG00000027356/ENSMUSG00000027750/ENSMUSG00000063564/ENSMUSG00000036446/ENSMUSG00000029661/ENSMUSG00000067158/ENSMUSG00000074852/ENSMUSG00000006369/ENSMUSG00000024087/ENSMUSG00000032289/ENSMUSG00000035493/ENSMUSG00000027832/ENSMUSG00000068196/ENSMUSG00000064080/ENSMUSG00000079465/ENSMUSG00000022607/ENSMUSG00000000567/ENSMUSG00000021186/ENSMUSG00000033327/ENSMUSG00000022367/…
GO:0060441	epithelial tube branching involved in lung morphogenesis	6.45208e-06	ENSMUSG00000084128/ENSMUSG00000027840/ENSMUSG00000028364/ENSMUSG00000040728/ENSMUSG00000002633/ENSMUSG00000000567/ENSMUSG00000001496/ENSMUSG00000051920/ENSMUSG00000021782/ENSMUSG00000021732/ENSMUSG00000021835/ENSMUSG00000042812
GO:1905332	positive regulation of morphogenesis of an epithelium	6.45208e-06	ENSMUSG00000027840/ENSMUSG00000024176/ENSMUSG00000034460/ENSMUSG00000000320/ENSMUSG00000048616/ENSMUSG00000036923/ENSMUSG00000000567/ENSMUSG00000018698/ENSMUSG00000068122/ENSMUSG00000022144/ENSMUSG00000051367/ENSMUSG00000021835
GO:0001708	cell fate specification	6.49737e-06	ENSMUSG00000020052/ENSMUSG00000040728/ENSMUSG00000024134/ENSMUSG00000026934/ENSMUSG00000095139/ENSMUSG00000002633/ENSMUSG00000000567/ENSMUSG00000030507/ENSMUSG00000032446/ENSMUSG00000039830/ENSMUSG00000027434/ENSMUSG00000042372/ENSMUSG00000021095/ENSMUSG00000051367/ENSMUSG00000032318/ENSMUSG00000027996/ENSMUSG00000051910
GO:0051216	cartilage development	6.54281e-06	ENSMUSG00000021469/ENSMUSG00000036446/ENSMUSG00000027840/ENSMUSG00000047497/ENSMUSG00000048450/ENSMUSG00000027833/ENSMUSG00000024134/ENSMUSG00000021464/ENSMUSG00000048616/ENSMUSG00000035493/ENSMUSG00000057967/ENSMUSG00000042821/ENSMUSG00000041540/ENSMUSG00000000567/ENSMUSG00000001288/ENSMUSG00000025321/ENSMUSG00000028111/ENSMUSG00000022996/ENSMUSG00000028736/ENSMUSG00000051920/ENSMUSG00000025082/…
GO:0098742	cell-cell adhesion via plasma-membrane adhesion molecules	6.54281e-06	ENSMUSG00000058444/ENSMUSG00000061048/ENSMUSG00000036422/ENSMUSG00000022512/ENSMUSG00000063681/ENSMUSG00000102918/ENSMUSG00000034755/ENSMUSG00000024109/ENSMUSG00000066842/ENSMUSG00000063626/ENSMUSG00000027962/ENSMUSG00000053141/ENSMUSG00000047216/ENSMUSG00000063887/ENSMUSG00000031962/ENSMUSG00000050587/ENSMUSG00000052613/ENSMUSG00000018569/ENSMUSG00000044393/ENSMUSG00000035653/ENSMUSG00000032036/…
GO:0021983	pituitary gland development	7.19412e-06	ENSMUSG00000013584/ENSMUSG00000048450/ENSMUSG00000048616/ENSMUSG00000026934/ENSMUSG00000095139/ENSMUSG00000025407/ENSMUSG00000001496/ENSMUSG00000040726/ENSMUSG00000024256/ENSMUSG00000053129/ENSMUSG00000015053/ENSMUSG00000021732/ENSMUSG00000021994/ENSMUSG00000021506/ENSMUSG00000021835/ENSMUSG00000025219
GO:0097485	neuron projection guidance	7.8202e-06	ENSMUSG00000005958/ENSMUSG00000017724/ENSMUSG00000028289/ENSMUSG00000032537/ENSMUSG00000020950/ENSMUSG00000063626/ENSMUSG00000035033/ENSMUSG00000035277/ENSMUSG00000048616/ENSMUSG00000025437/ENSMUSG00000026934/ENSMUSG00000031688/ENSMUSG00000032340/ENSMUSG00000048251/ENSMUSG00000026235/ENSMUSG00000028780/ENSMUSG00000002633/ENSMUSG00000031558/ENSMUSG00000028876/ENSMUSG00000024621/ENSMUSG00000067242/…
GO:0021516	dorsal spinal cord development	7.83205e-06	ENSMUSG00000020052/ENSMUSG00000026934/ENSMUSG00000029595/ENSMUSG00000004872/ENSMUSG00000018698/ENSMUSG00000028736/ENSMUSG00000022144/ENSMUSG00000053129/ENSMUSG00000037660/ENSMUSG00000029546
GO:0045596	negative regulation of cell differentiation	8.04305e-06	ENSMUSG00000020052/ENSMUSG00000021379/ENSMUSG00000067455/ENSMUSG00000022286/ENSMUSG00000022306/ENSMUSG00000005148/ENSMUSG00000049313/ENSMUSG00000036896/ENSMUSG00000078794/ENSMUSG00000021469/ENSMUSG00000027750/ENSMUSG00000047497/ENSMUSG00000024176/ENSMUSG00000048450/ENSMUSG00000005102/ENSMUSG00000028289/ENSMUSG00000032537/ENSMUSG00000020950/ENSMUSG00000022510/ENSMUSG00000056679/ENSMUSG00000032913/…
GO:0061053	somite development	8.52823e-06	ENSMUSG00000036422/ENSMUSG00000013584/ENSMUSG00000034460/ENSMUSG00000048138/ENSMUSG00000021464/ENSMUSG00000048616/ENSMUSG00000003436/ENSMUSG00000004872/ENSMUSG00000028780/ENSMUSG00000002633/ENSMUSG00000079487/ENSMUSG00000068079/ENSMUSG00000018698/ENSMUSG00000030779/ENSMUSG00000046714/ENSMUSG00000051747/ENSMUSG00000063632/ENSMUSG00000050295/ENSMUSG00000021994/ENSMUSG00000051367/ENSMUSG00000027004/…
GO:0072009	nephron epithelium development	8.52823e-06	ENSMUSG00000027840/ENSMUSG00000024176/ENSMUSG00000027439/ENSMUSG00000045515/ENSMUSG00000051397/ENSMUSG00000034460/ENSMUSG00000024134/ENSMUSG00000022770/ENSMUSG00000048616/ENSMUSG00000055653/ENSMUSG00000002633/ENSMUSG00000000567/ENSMUSG00000031734/ENSMUSG00000018698/ENSMUSG00000046714/ENSMUSG00000068122/ENSMUSG00000022144/ENSMUSG00000033227/ENSMUSG00000050295/ENSMUSG00000051367/ENSMUSG00000021835/…
GO:0014032	neural crest cell development	9.49128e-06	ENSMUSG00000024176/ENSMUSG00000013584/ENSMUSG00000001827/ENSMUSG00000004872/ENSMUSG00000036602/ENSMUSG00000028780/ENSMUSG00000002633/ENSMUSG00000000567/ENSMUSG00000033006/ENSMUSG00000031073/ENSMUSG00000037279/ENSMUSG00000035799/ENSMUSG00000046714/ENSMUSG00000063632/ENSMUSG00000022144/ENSMUSG00000022676/ENSMUSG00000050295/ENSMUSG00000027524/ENSMUSG00000063358/ENSMUSG00000031616/ENSMUSG00000021835/…
GO:0001707	mesoderm formation	1.06995e-05	ENSMUSG00000026768/ENSMUSG00000024134/ENSMUSG00000048616/ENSMUSG00000042821/ENSMUSG00000000125/ENSMUSG00000030849/ENSMUSG00000032446/ENSMUSG00000028341/ENSMUSG00000041324/ENSMUSG00000046714/ENSMUSG00000020758/ENSMUSG00000068327/ENSMUSG00000050295/ENSMUSG00000021994/ENSMUSG00000021835/ENSMUSG00000042812/ENSMUSG00000027996
GO:0060445	branching involved in salivary gland morphogenesis	1.23577e-05	ENSMUSG00000084128/ENSMUSG00000040728/ENSMUSG00000041702/ENSMUSG00000028780/ENSMUSG00000002633/ENSMUSG00000022676/ENSMUSG00000021732/ENSMUSG00000028864/ENSMUSG00000025219
GO:0060602	branch elongation of an epithelium	1.23577e-05	ENSMUSG00000028364/ENSMUSG00000034460/ENSMUSG00000028640/ENSMUSG00000002633/ENSMUSG00000000567/ENSMUSG00000021732/ENSMUSG00000021994/ENSMUSG00000051367/ENSMUSG00000021835
GO:0043410	positive regulation of MAPK cascade	1.24922e-05	ENSMUSG00000054204/ENSMUSG00000059981/ENSMUSG00000004814/ENSMUSG00000058444/ENSMUSG00000017493/ENSMUSG00000024109/ENSMUSG00000006235/ENSMUSG00000045005/ENSMUSG00000031837/ENSMUSG00000021464/ENSMUSG00000057967/ENSMUSG00000021846/ENSMUSG00000029026/ENSMUSG00000014426/ENSMUSG00000003227/ENSMUSG00000026235/ENSMUSG00000020700/ENSMUSG00000023992/ENSMUSG00000024621/ENSMUSG00000005672/ENSMUSG00000022788/…
GO:0003197	endocardial cushion development	1.35074e-05	ENSMUSG00000031965/ENSMUSG00000069763/ENSMUSG00000021469/ENSMUSG00000048450/ENSMUSG00000048616/ENSMUSG00000042821/ENSMUSG00000018263/ENSMUSG00000000567/ENSMUSG00000018166/ENSMUSG00000035799/ENSMUSG00000022676/ENSMUSG00000032179/ENSMUSG00000021835/ENSMUSG00000042812/ENSMUSG00000025219
GO:0035137	hindlimb morphogenesis	1.35074e-05	ENSMUSG00000021469/ENSMUSG00000048450/ENSMUSG00000022510/ENSMUSG00000040310/ENSMUSG00000014603/ENSMUSG00000055653/ENSMUSG00000002633/ENSMUSG00000000125/ENSMUSG00000037138/ENSMUSG00000001288/ENSMUSG00000035799/ENSMUSG00000051920/ENSMUSG00000021506/ENSMUSG00000021835/ENSMUSG00000025219
GO:0072080	nephron tubule development	1.37203e-05	ENSMUSG00000027840/ENSMUSG00000024176/ENSMUSG00000027439/ENSMUSG00000045515/ENSMUSG00000051397/ENSMUSG00000034460/ENSMUSG00000024134/ENSMUSG00000022770/ENSMUSG00000048616/ENSMUSG00000055653/ENSMUSG00000002633/ENSMUSG00000000567/ENSMUSG00000031734/ENSMUSG00000018698/ENSMUSG00000068122/ENSMUSG00000022144/ENSMUSG00000033227/ENSMUSG00000051367/ENSMUSG00000021835/ENSMUSG00000018486/ENSMUSG00000051159/…
GO:0071772	response to BMP	1.43735e-05	ENSMUSG00000069763/ENSMUSG00000050069/ENSMUSG00000049313/ENSMUSG00000021469/ENSMUSG00000047497/ENSMUSG00000048450/ENSMUSG00000021464/ENSMUSG00000048616/ENSMUSG00000032340/ENSMUSG00000006611/ENSMUSG00000016942/ENSMUSG00000021765/ENSMUSG00000055653/ENSMUSG00000033411/ENSMUSG00000000567/ENSMUSG00000018363/ENSMUSG00000006205/ENSMUSG00000063632/ENSMUSG00000027315/ENSMUSG00000029755/ENSMUSG00000021994/…
GO:0071773	cellular response to BMP stimulus	1.43735e-05	ENSMUSG00000069763/ENSMUSG00000050069/ENSMUSG00000049313/ENSMUSG00000021469/ENSMUSG00000047497/ENSMUSG00000048450/ENSMUSG00000021464/ENSMUSG00000048616/ENSMUSG00000032340/ENSMUSG00000006611/ENSMUSG00000016942/ENSMUSG00000021765/ENSMUSG00000055653/ENSMUSG00000033411/ENSMUSG00000000567/ENSMUSG00000018363/ENSMUSG00000006205/ENSMUSG00000063632/ENSMUSG00000027315/ENSMUSG00000029755/ENSMUSG00000021994/…
GO:0045926	negative regulation of growth	1.66492e-05	ENSMUSG00000031563/ENSMUSG00000078794/ENSMUSG00000048450/ENSMUSG00000037624/ENSMUSG00000028289/ENSMUSG00000037071/ENSMUSG00000026100/ENSMUSG00000048616/ENSMUSG00000031762/ENSMUSG00000079227/ENSMUSG00000029026/ENSMUSG00000018263/ENSMUSG00000053137/ENSMUSG00000055653/ENSMUSG00000028780/ENSMUSG00000031558/ENSMUSG00000022607/ENSMUSG00000020027/ENSMUSG00000039313/ENSMUSG00000000125/ENSMUSG00000030309/…
GO:0098773	skin epidermis development	1.73029e-05	ENSMUSG00000027356/ENSMUSG00000021469/ENSMUSG00000061048/ENSMUSG00000022510/ENSMUSG00000061517/ENSMUSG00000040310/ENSMUSG00000028640/ENSMUSG00000042821/ENSMUSG00000031535/ENSMUSG00000003227/ENSMUSG00000021765/ENSMUSG00000002633/ENSMUSG00000000567/ENSMUSG00000037600/ENSMUSG00000041324/ENSMUSG00000022996/ENSMUSG00000070990/ENSMUSG00000024907/ENSMUSG00000038324/ENSMUSG00000021732/ENSMUSG00000021994
GO:0060174	limb bud formation	1.80908e-05	ENSMUSG00000028780/ENSMUSG00000002633/ENSMUSG00000000567/ENSMUSG00000000125/ENSMUSG00000076431/ENSMUSG00000063632/ENSMUSG00000021732/ENSMUSG00000026640
GO:0014031	mesenchymal cell development	1.9578e-05	ENSMUSG00000024176/ENSMUSG00000013584/ENSMUSG00000001827/ENSMUSG00000004872/ENSMUSG00000036602/ENSMUSG00000028780/ENSMUSG00000002633/ENSMUSG00000000567/ENSMUSG00000033006/ENSMUSG00000031073/ENSMUSG00000037279/ENSMUSG00000035799/ENSMUSG00000046714/ENSMUSG00000063632/ENSMUSG00000022144/ENSMUSG00000022676/ENSMUSG00000050295/ENSMUSG00000027524/ENSMUSG00000063358/ENSMUSG00000031616/ENSMUSG00000021835/…
GO:0001525	angiogenesis	2.14272e-05	ENSMUSG00000031965/ENSMUSG00000069763/ENSMUSG00000005148/ENSMUSG00000044791/ENSMUSG00000004814/ENSMUSG00000005958/ENSMUSG00000058444/ENSMUSG00000000753/ENSMUSG00000063564/ENSMUSG00000067158/ENSMUSG00000032537/ENSMUSG00000024109/ENSMUSG00000045005/ENSMUSG00000033739/ENSMUSG00000024087/ENSMUSG00000031380/ENSMUSG00000035493/ENSMUSG00000057967/ENSMUSG00000068196/ENSMUSG00000000094/ENSMUSG00000027104/…
GO:0048546	digestive tract morphogenesis	2.29061e-05	ENSMUSG00000005958/ENSMUSG00000022510/ENSMUSG00000027833/ENSMUSG00000024134/ENSMUSG00000029026/ENSMUSG00000002633/ENSMUSG00000033006/ENSMUSG00000037279/ENSMUSG00000063632/ENSMUSG00000044220/ENSMUSG00000021732/ENSMUSG00000021994/ENSMUSG00000021835/ENSMUSG00000042812/ENSMUSG00000027996
GO:0045667	regulation of osteoblast differentiation	2.30814e-05	ENSMUSG00000021469/ENSMUSG00000022510/ENSMUSG00000071076/ENSMUSG00000073489/ENSMUSG00000019359/ENSMUSG00000048616/ENSMUSG00000028332/ENSMUSG00000022607/ENSMUSG00000025407/ENSMUSG00000055409/ENSMUSG00000022996/ENSMUSG00000035799/ENSMUSG00000007805/ENSMUSG00000054675/ENSMUSG00000021493/ENSMUSG00000036192/ENSMUSG00000063632/ENSMUSG00000029755/ENSMUSG00000020053/ENSMUSG00000022676/ENSMUSG00000021835/…
GO:0050767	regulation of neurogenesis	2.39665e-05	ENSMUSG00000020052/ENSMUSG00000021379/ENSMUSG00000054204/ENSMUSG00000047712/ENSMUSG00000052504/ENSMUSG00000037643/ENSMUSG00000005958/ENSMUSG00000034813/ENSMUSG00000049313/ENSMUSG00000000753/ENSMUSG00000040728/ENSMUSG00000024176/ENSMUSG00000005102/ENSMUSG00000028289/ENSMUSG00000020950/ENSMUSG00000053747/ENSMUSG00000033342/ENSMUSG00000056679/ENSMUSG00000027833/ENSMUSG00000063626/ENSMUSG00000006235/…
GO:0050920	regulation of chemotaxis	2.43622e-05	ENSMUSG00000032591/ENSMUSG00000031443/ENSMUSG00000035033/ENSMUSG00000026100/ENSMUSG00000031380/ENSMUSG00000057967/ENSMUSG00000023078/ENSMUSG00000031688/ENSMUSG00000031230/ENSMUSG00000023913/ENSMUSG00000028780/ENSMUSG00000002633/ENSMUSG00000040552/ENSMUSG00000031558/ENSMUSG00000036737/ENSMUSG00000023992/ENSMUSG00000000125/ENSMUSG00000000982/ENSMUSG00000051980/ENSMUSG00000061353/ENSMUSG00000024397/…
GO:0007431	salivary gland development	2.50215e-05	ENSMUSG00000084128/ENSMUSG00000040728/ENSMUSG00000041702/ENSMUSG00000003227/ENSMUSG00000028780/ENSMUSG00000002633/ENSMUSG00000034101/ENSMUSG00000022676/ENSMUSG00000021732/ENSMUSG00000028864/ENSMUSG00000025219
GO:0021871	forebrain regionalization	2.50215e-05	ENSMUSG00000027840/ENSMUSG00000043969/ENSMUSG00000034848/ENSMUSG00000002633/ENSMUSG00000029697/ENSMUSG00000001496/ENSMUSG00000032446/ENSMUSG00000033726/ENSMUSG00000018698/ENSMUSG00000021835/ENSMUSG00000025219
GO:0031128	developmental induction	2.50215e-05	ENSMUSG00000027840/ENSMUSG00000024176/ENSMUSG00000045005/ENSMUSG00000000567/ENSMUSG00000000125/ENSMUSG00000001496/ENSMUSG00000022144/ENSMUSG00000021732/ENSMUSG00000051367/ENSMUSG00000021835/ENSMUSG00000025219
GO:0045684	positive regulation of epidermis development	2.50215e-05	ENSMUSG00000021469/ENSMUSG00000020086/ENSMUSG00000021765/ENSMUSG00000047281/ENSMUSG00000037279/ENSMUSG00000037600/ENSMUSG00000022996/ENSMUSG00000024907/ENSMUSG00000050295/ENSMUSG00000021994/ENSMUSG00000021835
GO:0060512	prostate gland morphogenesis	2.50215e-05	ENSMUSG00000021379/ENSMUSG00000028364/ENSMUSG00000022510/ENSMUSG00000048616/ENSMUSG00000002633/ENSMUSG00000000567/ENSMUSG00000001288/ENSMUSG00000020053/ENSMUSG00000021732/ENSMUSG00000021994/ENSMUSG00000021835
GO:0060740	prostate gland epithelium morphogenesis	2.50215e-05	ENSMUSG00000021379/ENSMUSG00000028364/ENSMUSG00000022510/ENSMUSG00000048616/ENSMUSG00000002633/ENSMUSG00000000567/ENSMUSG00000001288/ENSMUSG00000020053/ENSMUSG00000021732/ENSMUSG00000021994/ENSMUSG00000021835
GO:0035115	embryonic forelimb morphogenesis	2.70414e-05	ENSMUSG00000021469/ENSMUSG00000013584/ENSMUSG00000048450/ENSMUSG00000022510/ENSMUSG00000027833/ENSMUSG00000040310/ENSMUSG00000014603/ENSMUSG00000018263/ENSMUSG00000002633/ENSMUSG00000004885/ENSMUSG00000000125/ENSMUSG00000035799/ENSMUSG00000051920
GO:0034220	ion transmembrane transport	2.82139e-05	ENSMUSG00000075224/ENSMUSG00000037656/ENSMUSG00000030523/ENSMUSG00000048070/ENSMUSG00000025551/ENSMUSG00000035355/ENSMUSG00000035681/ENSMUSG00000030247/ENSMUSG00000071719/ENSMUSG00000036834/ENSMUSG00000001827/ENSMUSG00000037624/ENSMUSG00000022342/ENSMUSG00000056494/ENSMUSG00000024109/ENSMUSG00000021730/ENSMUSG00000034224/ENSMUSG00000068323/ENSMUSG00000024456/ENSMUSG00000062683/ENSMUSG00000007653/…
GO:0098660	inorganic ion transmembrane transport	2.92266e-05	ENSMUSG00000075224/ENSMUSG00000037656/ENSMUSG00000030523/ENSMUSG00000025551/ENSMUSG00000035355/ENSMUSG00000035681/ENSMUSG00000030247/ENSMUSG00000071719/ENSMUSG00000036834/ENSMUSG00000037624/ENSMUSG00000022342/ENSMUSG00000021730/ENSMUSG00000024456/ENSMUSG00000062683/ENSMUSG00000007653/ENSMUSG00000048003/ENSMUSG00000007122/ENSMUSG00000028033/ENSMUSG00000075316/ENSMUSG00000035580/ENSMUSG00000052428/…
GO:0001942	hair follicle development	3.15017e-05	ENSMUSG00000027356/ENSMUSG00000021469/ENSMUSG00000061048/ENSMUSG00000022510/ENSMUSG00000061517/ENSMUSG00000040310/ENSMUSG00000028640/ENSMUSG00000042821/ENSMUSG00000031535/ENSMUSG00000003227/ENSMUSG00000021765/ENSMUSG00000002633/ENSMUSG00000000567/ENSMUSG00000041324/ENSMUSG00000022996/ENSMUSG00000070990/ENSMUSG00000024907/ENSMUSG00000038324/ENSMUSG00000021732/ENSMUSG00000021994
GO:0022404	molting cycle process	3.15017e-05	ENSMUSG00000027356/ENSMUSG00000021469/ENSMUSG00000061048/ENSMUSG00000022510/ENSMUSG00000061517/ENSMUSG00000040310/ENSMUSG00000028640/ENSMUSG00000042821/ENSMUSG00000031535/ENSMUSG00000003227/ENSMUSG00000021765/ENSMUSG00000002633/ENSMUSG00000000567/ENSMUSG00000041324/ENSMUSG00000022996/ENSMUSG00000070990/ENSMUSG00000024907/ENSMUSG00000038324/ENSMUSG00000021732/ENSMUSG00000021994
GO:0022405	hair cycle process	3.15017e-05	ENSMUSG00000027356/ENSMUSG00000021469/ENSMUSG00000061048/ENSMUSG00000022510/ENSMUSG00000061517/ENSMUSG00000040310/ENSMUSG00000028640/ENSMUSG00000042821/ENSMUSG00000031535/ENSMUSG00000003227/ENSMUSG00000021765/ENSMUSG00000002633/ENSMUSG00000000567/ENSMUSG00000041324/ENSMUSG00000022996/ENSMUSG00000070990/ENSMUSG00000024907/ENSMUSG00000038324/ENSMUSG00000021732/ENSMUSG00000021994
GO:0050921	positive regulation of chemotaxis	3.15165e-05	ENSMUSG00000031443/ENSMUSG00000026100/ENSMUSG00000031380/ENSMUSG00000057967/ENSMUSG00000023078/ENSMUSG00000031230/ENSMUSG00000023913/ENSMUSG00000002633/ENSMUSG00000040552/ENSMUSG00000031558/ENSMUSG00000036737/ENSMUSG00000023992/ENSMUSG00000000982/ENSMUSG00000051980/ENSMUSG00000061353/ENSMUSG00000024397/ENSMUSG00000049130/ENSMUSG00000022676/ENSMUSG00000021732/ENSMUSG00000027524/ENSMUSG00000021994/…
GO:0060021	roof of mouth development	3.15165e-05	ENSMUSG00000040268/ENSMUSG00000005958/ENSMUSG00000048450/ENSMUSG00000040310/ENSMUSG00000022770/ENSMUSG00000042821/ENSMUSG00000036602/ENSMUSG00000020097/ENSMUSG00000002633/ENSMUSG00000050288/ENSMUSG00000027777/ENSMUSG00000041324/ENSMUSG00000035799/ENSMUSG00000070990/ENSMUSG00000071192/ENSMUSG00000063632/ENSMUSG00000029755/ENSMUSG00000026638/ENSMUSG00000022676/ENSMUSG00000021994/ENSMUSG00000029754/…
GO:0030595	leukocyte chemotaxis	3.27317e-05	ENSMUSG00000029372/ENSMUSG00000004814/ENSMUSG00000032591/ENSMUSG00000031443/ENSMUSG00000026100/ENSMUSG00000031380/ENSMUSG00000023078/ENSMUSG00000029371/ENSMUSG00000023913/ENSMUSG00000040552/ENSMUSG00000031558/ENSMUSG00000036737/ENSMUSG00000005672/ENSMUSG00000000982/ENSMUSG00000033721/ENSMUSG00000019122/ENSMUSG00000061353/ENSMUSG00000024397/ENSMUSG00000049130/ENSMUSG00000027524/ENSMUSG00000021994/…
GO:0042445	hormone metabolic process	3.27317e-05	ENSMUSG00000040268/ENSMUSG00000013584/ENSMUSG00000091387/ENSMUSG00000090124/ENSMUSG00000038541/ENSMUSG00000074206/ENSMUSG00000024087/ENSMUSG00000031845/ENSMUSG00000027869/ENSMUSG00000006611/ENSMUSG00000020097/ENSMUSG00000002633/ENSMUSG00000004885/ENSMUSG00000060402/ENSMUSG00000027777/ENSMUSG00000070990/ENSMUSG00000032291/ENSMUSG00000030905/ENSMUSG00000031891/ENSMUSG00000024907/ENSMUSG00000020053/…
GO:0090288	negative regulation of cellular response to growth factor stimulus	3.27317e-05	ENSMUSG00000024427/ENSMUSG00000050069/ENSMUSG00000049313/ENSMUSG00000047497/ENSMUSG00000034220/ENSMUSG00000048616/ENSMUSG00000023078/ENSMUSG00000016942/ENSMUSG00000031558/ENSMUSG00000033411/ENSMUSG00000018363/ENSMUSG00000043013/ENSMUSG00000001496/ENSMUSG00000029163/ENSMUSG00000092035/ENSMUSG00000071192/ENSMUSG00000019929/ENSMUSG00000068122/ENSMUSG00000006205/ENSMUSG00000001870/ENSMUSG00000031486/…
GO:0070374	positive regulation of ERK1 and ERK2 cascade	3.38272e-05	ENSMUSG00000054204/ENSMUSG00000004814/ENSMUSG00000024109/ENSMUSG00000006235/ENSMUSG00000031837/ENSMUSG00000057967/ENSMUSG00000023992/ENSMUSG00000024621/ENSMUSG00000005672/ENSMUSG00000031073/ENSMUSG00000048779/ENSMUSG00000000982/ENSMUSG00000051980/ENSMUSG00000019122/ENSMUSG00000025856/ENSMUSG00000028019/ENSMUSG00000024256/ENSMUSG00000049130/ENSMUSG00000000394/ENSMUSG00000026395/ENSMUSG00000021732/…
GO:0051797	regulation of hair follicle development	3.42476e-05	ENSMUSG00000027356/ENSMUSG00000021469/ENSMUSG00000061048/ENSMUSG00000031535/ENSMUSG00000021765/ENSMUSG00000041324/ENSMUSG00000022996/ENSMUSG00000024907/ENSMUSG00000021994
GO:0072079	nephron tubule formation	3.42476e-05	ENSMUSG00000024176/ENSMUSG00000034460/ENSMUSG00000048616/ENSMUSG00000000567/ENSMUSG00000031734/ENSMUSG00000022144/ENSMUSG00000033227/ENSMUSG00000051367/ENSMUSG00000018486
GO:0072189	ureter development	3.42476e-05	ENSMUSG00000043969/ENSMUSG00000024176/ENSMUSG00000013584/ENSMUSG00000002633/ENSMUSG00000000567/ENSMUSG00000018698/ENSMUSG00000051367/ENSMUSG00000021835/ENSMUSG00000042812
GO:0043062	extracellular structure organization	3.5245e-05	ENSMUSG00000026768/ENSMUSG00000027356/ENSMUSG00000027750/ENSMUSG00000063564/ENSMUSG00000036446/ENSMUSG00000029661/ENSMUSG00000067158/ENSMUSG00000074852/ENSMUSG00000006369/ENSMUSG00000024087/ENSMUSG00000032289/ENSMUSG00000035493/ENSMUSG00000027832/ENSMUSG00000068196/ENSMUSG00000064080/ENSMUSG00000023913/ENSMUSG00000079465/ENSMUSG00000022607/ENSMUSG00000000567/ENSMUSG00000022579/ENSMUSG00000021186/…
GO:0061326	renal tubule development	3.84375e-05	ENSMUSG00000027840/ENSMUSG00000024176/ENSMUSG00000027439/ENSMUSG00000045515/ENSMUSG00000051397/ENSMUSG00000034460/ENSMUSG00000024134/ENSMUSG00000022770/ENSMUSG00000048616/ENSMUSG00000055653/ENSMUSG00000002633/ENSMUSG00000000567/ENSMUSG00000031734/ENSMUSG00000018698/ENSMUSG00000068122/ENSMUSG00000022144/ENSMUSG00000033227/ENSMUSG00000051367/ENSMUSG00000021835/ENSMUSG00000018486/ENSMUSG00000051159/…
GO:0001890	placenta development	4.31548e-05	ENSMUSG00000022286/ENSMUSG00000044791/ENSMUSG00000049382/ENSMUSG00000006235/ENSMUSG00000045005/ENSMUSG00000027962/ENSMUSG00000026934/ENSMUSG00000042821/ENSMUSG00000040481/ENSMUSG00000014426/ENSMUSG00000042357/ENSMUSG00000001510/ENSMUSG00000037279/ENSMUSG00000073889/ENSMUSG00000032446/ENSMUSG00000042367/ENSMUSG00000092035/ENSMUSG00000019929/ENSMUSG00000006205/ENSMUSG00000027315/ENSMUSG00000031995/…
GO:0021517	ventral spinal cord development	4.78409e-05	ENSMUSG00000020052/ENSMUSG00000031965/ENSMUSG00000026934/ENSMUSG00000002633/ENSMUSG00000030507/ENSMUSG00000042002/ENSMUSG00000018698/ENSMUSG00000039830/ENSMUSG00000076431/ENSMUSG00000027434/ENSMUSG00000042372/ENSMUSG00000015053/ENSMUSG00000032318
GO:0030858	positive regulation of epithelial cell differentiation	4.78409e-05	ENSMUSG00000069763/ENSMUSG00000043895/ENSMUSG00000020086/ENSMUSG00000000567/ENSMUSG00000047281/ENSMUSG00000037279/ENSMUSG00000037600/ENSMUSG00000018698/ENSMUSG00000022996/ENSMUSG00000022144/ENSMUSG00000050295/ENSMUSG00000021835/ENSMUSG00000041301
GO:0003401	axis elongation	5.05544e-05	ENSMUSG00000028364/ENSMUSG00000034460/ENSMUSG00000028640/ENSMUSG00000002633/ENSMUSG00000000567/ENSMUSG00000079487/ENSMUSG00000021732/ENSMUSG00000021994/ENSMUSG00000051367/ENSMUSG00000021835/ENSMUSG00000027996
GO:0071542	dopaminergic neuron differentiation	5.05544e-05	ENSMUSG00000031380/ENSMUSG00000020963/ENSMUSG00000002633/ENSMUSG00000000125/ENSMUSG00000061353/ENSMUSG00000051920/ENSMUSG00000021994/ENSMUSG00000014030/ENSMUSG00000018486/ENSMUSG00000027996/ENSMUSG00000025219
GO:0030104	water homeostasis	5.08028e-05	ENSMUSG00000022512/ENSMUSG00000037071/ENSMUSG00000022510/ENSMUSG00000000320/ENSMUSG00000006269/ENSMUSG00000047281/ENSMUSG00000022367/ENSMUSG00000037600/ENSMUSG00000037188/ENSMUSG00000020053/ENSMUSG00000047501/ENSMUSG00000041301
GO:0003007	heart morphogenesis	5.09194e-05	ENSMUSG00000022286/ENSMUSG00000022306/ENSMUSG00000031965/ENSMUSG00000069763/ENSMUSG00000021469/ENSMUSG00000013584/ENSMUSG00000048450/ENSMUSG00000001827/ENSMUSG00000027833/ENSMUSG00000006235/ENSMUSG00000048616/ENSMUSG00000042821/ENSMUSG00000018263/ENSMUSG00000027104/ENSMUSG00000054889/ENSMUSG00000028780/ENSMUSG00000002633/ENSMUSG00000031558/ENSMUSG00000022911/ENSMUSG00000000567/ENSMUSG00000050288/…
GO:0050768	negative regulation of neurogenesis	5.17816e-05	ENSMUSG00000020052/ENSMUSG00000021379/ENSMUSG00000049313/ENSMUSG00000024176/ENSMUSG00000005102/ENSMUSG00000028289/ENSMUSG00000020950/ENSMUSG00000056679/ENSMUSG00000032913/ENSMUSG00000063887/ENSMUSG00000048616/ENSMUSG00000079227/ENSMUSG00000059974/ENSMUSG00000031688/ENSMUSG00000029026/ENSMUSG00000003436/ENSMUSG00000026235/ENSMUSG00000028780/ENSMUSG00000002633/ENSMUSG00000031558/ENSMUSG00000022607/…
GO:0006582	melanin metabolic process	5.66687e-05	ENSMUSG00000061048/ENSMUSG00000035183/ENSMUSG00000004651/ENSMUSG00000022129/ENSMUSG00000027596/ENSMUSG00000021994/ENSMUSG00000022243/ENSMUSG00000051159
GO:0021527	spinal cord association neuron differentiation	5.66687e-05	ENSMUSG00000020052/ENSMUSG00000026934/ENSMUSG00000029595/ENSMUSG00000004872/ENSMUSG00000018698/ENSMUSG00000028736/ENSMUSG00000053129/ENSMUSG00000037660
GO:0021877	forebrain neuron fate commitment	5.66687e-05	ENSMUSG00000020052/ENSMUSG00000035033/ENSMUSG00000028640/ENSMUSG00000048251/ENSMUSG00000001496/ENSMUSG00000026890/ENSMUSG00000015053/ENSMUSG00000038331
GO:0042438	melanin biosynthetic process	5.66687e-05	ENSMUSG00000061048/ENSMUSG00000035183/ENSMUSG00000004651/ENSMUSG00000022129/ENSMUSG00000027596/ENSMUSG00000021994/ENSMUSG00000022243/ENSMUSG00000051159
GO:0072077	renal vesicle morphogenesis	5.66687e-05	ENSMUSG00000024176/ENSMUSG00000024134/ENSMUSG00000000567/ENSMUSG00000018698/ENSMUSG00000022144/ENSMUSG00000021835/ENSMUSG00000018486/ENSMUSG00000051159
GO:0030509	BMP signaling pathway	5.71328e-05	ENSMUSG00000069763/ENSMUSG00000050069/ENSMUSG00000049313/ENSMUSG00000021469/ENSMUSG00000048450/ENSMUSG00000021464/ENSMUSG00000048616/ENSMUSG00000032340/ENSMUSG00000006611/ENSMUSG00000016942/ENSMUSG00000021765/ENSMUSG00000055653/ENSMUSG00000033411/ENSMUSG00000018363/ENSMUSG00000006205/ENSMUSG00000063632/ENSMUSG00000029755/ENSMUSG00000021994/ENSMUSG00000032179/ENSMUSG00000037660/ENSMUSG00000021835/…
GO:0009913	epidermal cell differentiation	5.79858e-05	ENSMUSG00000022286/ENSMUSG00000021469/ENSMUSG00000061048/ENSMUSG00000040728/ENSMUSG00000024922/ENSMUSG00000022510/ENSMUSG00000028640/ENSMUSG00000020086/ENSMUSG00000052613/ENSMUSG00000048251/ENSMUSG00000036853/ENSMUSG00000054889/ENSMUSG00000009681/ENSMUSG00000025407/ENSMUSG00000047281/ENSMUSG00000037279/ENSMUSG00000012819/ENSMUSG00000037600/ENSMUSG00000026638/ENSMUSG00000031995/ENSMUSG00000050295/…
GO:0035265	organ growth	5.88859e-05	ENSMUSG00000022306/ENSMUSG00000031965/ENSMUSG00000031563/ENSMUSG00000021469/ENSMUSG00000037624/ENSMUSG00000035277/ENSMUSG00000048616/ENSMUSG00000029026/ENSMUSG00000018263/ENSMUSG00000053137/ENSMUSG00000002633/ENSMUSG00000031101/ENSMUSG00000022607/ENSMUSG00000000567/ENSMUSG00000025407/ENSMUSG00000030849/ENSMUSG00000001288/ENSMUSG00000020160/ENSMUSG00000046714/ENSMUSG00000068122/ENSMUSG00000019960/…
GO:0072132	mesenchyme morphogenesis	6.00871e-05	ENSMUSG00000031965/ENSMUSG00000069763/ENSMUSG00000021469/ENSMUSG00000048450/ENSMUSG00000048616/ENSMUSG00000042821/ENSMUSG00000000567/ENSMUSG00000035799/ENSMUSG00000046714/ENSMUSG00000022676/ENSMUSG00000050295/ENSMUSG00000021994/ENSMUSG00000032179/ENSMUSG00000042812/ENSMUSG00000025219
GO:0001667	ameboidal-type cell migration	6.16497e-05	ENSMUSG00000027356/ENSMUSG00000058444/ENSMUSG00000000753/ENSMUSG00000024176/ENSMUSG00000001827/ENSMUSG00000051397/ENSMUSG00000024087/ENSMUSG00000000320/ENSMUSG00000057967/ENSMUSG00000023078/ENSMUSG00000004872/ENSMUSG00000050965/ENSMUSG00000036602/ENSMUSG00000020097/ENSMUSG00000055653/ENSMUSG00000020700/ENSMUSG00000031230/ENSMUSG00000028780/ENSMUSG00000002633/ENSMUSG00000008601/ENSMUSG00000031558/…
GO:0007507	heart development	6.48474e-05	ENSMUSG00000020052/ENSMUSG00000022286/ENSMUSG00000022306/ENSMUSG00000031965/ENSMUSG00000069763/ENSMUSG00000005148/ENSMUSG00000044791/ENSMUSG00000058444/ENSMUSG00000021469/ENSMUSG00000027547/ENSMUSG00000030247/ENSMUSG00000013584/ENSMUSG00000048450/ENSMUSG00000001827/ENSMUSG00000037624/ENSMUSG00000097084/ENSMUSG00000027833/ENSMUSG00000006235/ENSMUSG00000027962/ENSMUSG00000048616/ENSMUSG00000042821/…
GO:0007186	G-protein-coupled receptor signaling pathway	6.6607e-05	ENSMUSG00000004814/ENSMUSG00000030523/ENSMUSG00000048216/ENSMUSG00000004730/ENSMUSG00000050511/ENSMUSG00000037624/ENSMUSG00000062200/ENSMUSG00000056679/ENSMUSG00000045005/ENSMUSG00000029007/ENSMUSG00000007653/ENSMUSG00000073010/ENSMUSG00000023192/ENSMUSG00000043895/ENSMUSG00000031837/ENSMUSG00000036362/ENSMUSG00000025437/ENSMUSG00000079227/ENSMUSG00000020963/ENSMUSG00000056380/ENSMUSG00000021886/…
GO:0042303	molting cycle	6.84965e-05	ENSMUSG00000027356/ENSMUSG00000021469/ENSMUSG00000061048/ENSMUSG00000022510/ENSMUSG00000061517/ENSMUSG00000040310/ENSMUSG00000028640/ENSMUSG00000045545/ENSMUSG00000042821/ENSMUSG00000031535/ENSMUSG00000003227/ENSMUSG00000021765/ENSMUSG00000002633/ENSMUSG00000000567/ENSMUSG00000041324/ENSMUSG00000022996/ENSMUSG00000070990/ENSMUSG00000024907/ENSMUSG00000038324/ENSMUSG00000021732/ENSMUSG00000021994
GO:0042633	hair cycle	6.84965e-05	ENSMUSG00000027356/ENSMUSG00000021469/ENSMUSG00000061048/ENSMUSG00000022510/ENSMUSG00000061517/ENSMUSG00000040310/ENSMUSG00000028640/ENSMUSG00000045545/ENSMUSG00000042821/ENSMUSG00000031535/ENSMUSG00000003227/ENSMUSG00000021765/ENSMUSG00000002633/ENSMUSG00000000567/ENSMUSG00000041324/ENSMUSG00000022996/ENSMUSG00000070990/ENSMUSG00000024907/ENSMUSG00000038324/ENSMUSG00000021732/ENSMUSG00000021994
GO:0061180	mammary gland epithelium development	7.2503e-05	ENSMUSG00000032591/ENSMUSG00000021469/ENSMUSG00000017724/ENSMUSG00000048450/ENSMUSG00000028640/ENSMUSG00000031558/ENSMUSG00000031870/ENSMUSG00000000125/ENSMUSG00000034112/ENSMUSG00000027186/ENSMUSG00000020902/ENSMUSG00000026638/ENSMUSG00000021732/ENSMUSG00000021994/ENSMUSG00000022883/ENSMUSG00000063358/ENSMUSG00000044303/ENSMUSG00000042812
GO:0097529	myeloid leukocyte migration	7.6245e-05	ENSMUSG00000029372/ENSMUSG00000004814/ENSMUSG00000032591/ENSMUSG00000026100/ENSMUSG00000031380/ENSMUSG00000021464/ENSMUSG00000023078/ENSMUSG00000029371/ENSMUSG00000023913/ENSMUSG00000040552/ENSMUSG00000031558/ENSMUSG00000023992/ENSMUSG00000005672/ENSMUSG00000000982/ENSMUSG00000029163/ENSMUSG00000033721/ENSMUSG00000019122/ENSMUSG00000061353/ENSMUSG00000024397/ENSMUSG00000049130/ENSMUSG00000027524/…
GO:0043010	camera-type eye development	7.89532e-05	ENSMUSG00000022286/ENSMUSG00000034021/ENSMUSG00000032556/ENSMUSG00000000753/ENSMUSG00000024176/ENSMUSG00000013584/ENSMUSG00000034777/ENSMUSG00000032537/ENSMUSG00000035517/ENSMUSG00000021730/ENSMUSG00000068323/ENSMUSG00000045005/ENSMUSG00000024087/ENSMUSG00000014361/ENSMUSG00000022770/ENSMUSG00000033501/ENSMUSG00000068196/ENSMUSG00000024518/ENSMUSG00000031688/ENSMUSG00000048251/ENSMUSG00000002633/…
GO:0044550	secondary metabolite biosynthetic process	8.17957e-05	ENSMUSG00000061048/ENSMUSG00000035183/ENSMUSG00000004651/ENSMUSG00000022129/ENSMUSG00000028179/ENSMUSG00000027596/ENSMUSG00000021994/ENSMUSG00000022243/ENSMUSG00000051159
GO:0048333	mesodermal cell differentiation	8.17957e-05	ENSMUSG00000026768/ENSMUSG00000024134/ENSMUSG00000030849/ENSMUSG00000041324/ENSMUSG00000046714/ENSMUSG00000020758/ENSMUSG00000021835/ENSMUSG00000042812/ENSMUSG00000027996
GO:0001654	eye development	8.60571e-05	ENSMUSG00000022286/ENSMUSG00000037643/ENSMUSG00000030523/ENSMUSG00000034021/ENSMUSG00000032556/ENSMUSG00000000753/ENSMUSG00000024176/ENSMUSG00000013584/ENSMUSG00000034777/ENSMUSG00000032537/ENSMUSG00000063681/ENSMUSG00000035517/ENSMUSG00000021730/ENSMUSG00000068323/ENSMUSG00000045005/ENSMUSG00000024087/ENSMUSG00000014361/ENSMUSG00000022770/ENSMUSG00000033501/ENSMUSG00000068196/ENSMUSG00000024518/…
GO:0021537	telencephalon development	8.69154e-05	ENSMUSG00000020052/ENSMUSG00000021379/ENSMUSG00000005958/ENSMUSG00000043969/ENSMUSG00000020950/ENSMUSG00000045515/ENSMUSG00000038541/ENSMUSG00000039419/ENSMUSG00000035033/ENSMUSG00000028640/ENSMUSG00000035277/ENSMUSG00000027869/ENSMUSG00000095139/ENSMUSG00000048251/ENSMUSG00000029026/ENSMUSG00000029595/ENSMUSG00000042401/ENSMUSG00000002633/ENSMUSG00000031558/ENSMUSG00000037771/ENSMUSG00000022911/…
GO:0021782	glial cell development	8.84781e-05	ENSMUSG00000020052/ENSMUSG00000021379/ENSMUSG00000021464/ENSMUSG00000095139/ENSMUSG00000025812/ENSMUSG00000002633/ENSMUSG00000036887/ENSMUSG00000023992/ENSMUSG00000033006/ENSMUSG00000079487/ENSMUSG00000044519/ENSMUSG00000022037/ENSMUSG00000076431/ENSMUSG00000027434/ENSMUSG00000020758/ENSMUSG00000063632/ENSMUSG00000055254/ENSMUSG00000049130/ENSMUSG00000040605/ENSMUSG00000035305
GO:0051962	positive regulation of nervous system development	9.06771e-05	ENSMUSG00000020052/ENSMUSG00000054204/ENSMUSG00000052504/ENSMUSG00000037643/ENSMUSG00000005958/ENSMUSG00000034813/ENSMUSG00000000753/ENSMUSG00000024176/ENSMUSG00000032537/ENSMUSG00000020950/ENSMUSG00000024109/ENSMUSG00000033342/ENSMUSG00000027833/ENSMUSG00000006235/ENSMUSG00000063887/ENSMUSG00000048616/ENSMUSG00000079227/ENSMUSG00000031688/ENSMUSG00000029026/ENSMUSG00000029595/ENSMUSG00000025812/…
GO:0002688	regulation of leukocyte chemotaxis	9.13202e-05	ENSMUSG00000032591/ENSMUSG00000031443/ENSMUSG00000026100/ENSMUSG00000031380/ENSMUSG00000023078/ENSMUSG00000023913/ENSMUSG00000040552/ENSMUSG00000031558/ENSMUSG00000036737/ENSMUSG00000000982/ENSMUSG00000061353/ENSMUSG00000024397/ENSMUSG00000049130/ENSMUSG00000027524/ENSMUSG00000021994/ENSMUSG00000031616/ENSMUSG00000025804
GO:0048589	developmental growth	9.1415e-05	ENSMUSG00000040268/ENSMUSG00000022286/ENSMUSG00000022306/ENSMUSG00000031965/ENSMUSG00000005148/ENSMUSG00000031563/ENSMUSG00000032591/ENSMUSG00000021469/ENSMUSG00000027750/ENSMUSG00000042608/ENSMUSG00000027547/ENSMUSG00000028364/ENSMUSG00000028417/ENSMUSG00000005102/ENSMUSG00000037624/ENSMUSG00000091705/ENSMUSG00000028289/ENSMUSG00000049493/ENSMUSG00000034460/ENSMUSG00000026100/ENSMUSG00000028640/…
GO:0060537	muscle tissue development	9.26268e-05	ENSMUSG00000026768/ENSMUSG00000022306/ENSMUSG00000031965/ENSMUSG00000005148/ENSMUSG00000024176/ENSMUSG00000013584/ENSMUSG00000037624/ENSMUSG00000032537/ENSMUSG00000027833/ENSMUSG00000006235/ENSMUSG00000034220/ENSMUSG00000007122/ENSMUSG00000034460/ENSMUSG00000026100/ENSMUSG00000022770/ENSMUSG00000048616/ENSMUSG00000029026/ENSMUSG00000018263/ENSMUSG00000053137/ENSMUSG00000009569/ENSMUSG00000004872/…
GO:0048878	chemical homeostasis	9.26652e-05	ENSMUSG00000030523/ENSMUSG00000027533/ENSMUSG00000000753/ENSMUSG00000022512/ENSMUSG00000071719/ENSMUSG00000036834/ENSMUSG00000037071/ENSMUSG00000022510/ENSMUSG00000045515/ENSMUSG00000021730/ENSMUSG00000068323/ENSMUSG00000024456/ENSMUSG00000006235/ENSMUSG00000027962/ENSMUSG00000073010/ENSMUSG00000007122/ENSMUSG00000021069/ENSMUSG00000023192/ENSMUSG00000027338/ENSMUSG00000000320/ENSMUSG00000052428/…
GO:0003338	metanephros morphogenesis	9.39913e-05	ENSMUSG00000024176/ENSMUSG00000024134/ENSMUSG00000000567/ENSMUSG00000018698/ENSMUSG00000068122/ENSMUSG00000022144/ENSMUSG00000021732/ENSMUSG00000021835/ENSMUSG00000018486/ENSMUSG00000051159
GO:0048665	neuron fate specification	9.39913e-05	ENSMUSG00000020052/ENSMUSG00000040728/ENSMUSG00000026934/ENSMUSG00000095139/ENSMUSG00000002633/ENSMUSG00000030507/ENSMUSG00000027434/ENSMUSG00000042372/ENSMUSG00000051367/ENSMUSG00000032318
GO:0043269	regulation of ion transport	9.99674e-05	ENSMUSG00000075224/ENSMUSG00000048070/ENSMUSG00000025551/ENSMUSG00000035355/ENSMUSG00000035681/ENSMUSG00000030247/ENSMUSG00000050511/ENSMUSG00000054580/ENSMUSG00000022342/ENSMUSG00000024109/ENSMUSG00000021730/ENSMUSG00000024456/ENSMUSG00000048003/ENSMUSG00000007122/ENSMUSG00000028033/ENSMUSG00000075316/ENSMUSG00000063887/ENSMUSG00000035580/ENSMUSG00000022770/ENSMUSG00000034330/ENSMUSG00000054662/…
GO:0021915	neural tube development	0.000104151	ENSMUSG00000022286/ENSMUSG00000044791/ENSMUSG00000027547/ENSMUSG00000013584/ENSMUSG00000001827/ENSMUSG00000048616/ENSMUSG00000004872/ENSMUSG00000036602/ENSMUSG00000028780/ENSMUSG00000002633/ENSMUSG00000022911/ENSMUSG00000079487/ENSMUSG00000050288/ENSMUSG00000037279/ENSMUSG00000001288/ENSMUSG00000035799/ENSMUSG00000037188/ENSMUSG00000028736/ENSMUSG00000076431/ENSMUSG00000063632/ENSMUSG00000027315/…
GO:0050801	ion homeostasis	0.000108926	ENSMUSG00000030523/ENSMUSG00000071719/ENSMUSG00000036834/ENSMUSG00000021730/ENSMUSG00000068323/ENSMUSG00000024456/ENSMUSG00000006235/ENSMUSG00000073010/ENSMUSG00000007122/ENSMUSG00000023192/ENSMUSG00000027338/ENSMUSG00000000320/ENSMUSG00000052428/ENSMUSG00000056073/ENSMUSG00000031762/ENSMUSG00000079227/ENSMUSG00000034330/ENSMUSG00000023078/ENSMUSG00000005373/ENSMUSG00000032340/ENSMUSG00000006611/…
GO:0002274	myeloid leukocyte activation	0.00012884	ENSMUSG00000026069/ENSMUSG00000040528/ENSMUSG00000110206/ENSMUSG00000035673/ENSMUSG00000029371/ENSMUSG00000055865/ENSMUSG00000009681/ENSMUSG00000036887/ENSMUSG00000026177/ENSMUSG00000023992/ENSMUSG00000005672/ENSMUSG00000035653/ENSMUSG00000026068/ENSMUSG00000000982/ENSMUSG00000038147/ENSMUSG00000028341/ENSMUSG00000022037/ENSMUSG00000024397/ENSMUSG00000049130/ENSMUSG00000015053/ENSMUSG00000021994/…
GO:0014013	regulation of gliogenesis	0.00012884	ENSMUSG00000021379/ENSMUSG00000037643/ENSMUSG00000024176/ENSMUSG00000048616/ENSMUSG00000029026/ENSMUSG00000003436/ENSMUSG00000026235/ENSMUSG00000002633/ENSMUSG00000036887/ENSMUSG00000022607/ENSMUSG00000023992/ENSMUSG00000033006/ENSMUSG00000044519/ENSMUSG00000035413/ENSMUSG00000033726/ENSMUSG00000039830/ENSMUSG00000022425/ENSMUSG00000027434/ENSMUSG00000063632/ENSMUSG00000027315/ENSMUSG00000024256/…
GO:0030850	prostate gland development	0.000133147	ENSMUSG00000021379/ENSMUSG00000000753/ENSMUSG00000028364/ENSMUSG00000022510/ENSMUSG00000048616/ENSMUSG00000002633/ENSMUSG00000000567/ENSMUSG00000025407/ENSMUSG00000001288/ENSMUSG00000020053/ENSMUSG00000021732/ENSMUSG00000021994/ENSMUSG00000021835
GO:0048806	genitalia development	0.000133147	ENSMUSG00000022510/ENSMUSG00000038541/ENSMUSG00000014361/ENSMUSG00000021464/ENSMUSG00000002633/ENSMUSG00000018698/ENSMUSG00000021732/ENSMUSG00000048904/ENSMUSG00000021994/ENSMUSG00000032179/ENSMUSG00000009628/ENSMUSG00000018486/ENSMUSG00000025219
GO:0007422	peripheral nervous system development	0.000141875	ENSMUSG00000022512/ENSMUSG00000024176/ENSMUSG00000034220/ENSMUSG00000095139/ENSMUSG00000025812/ENSMUSG00000033006/ENSMUSG00000079487/ENSMUSG00000025402/ENSMUSG00000018166/ENSMUSG00000074121/ENSMUSG00000019899/ENSMUSG00000020758/ENSMUSG00000022144/ENSMUSG00000055254/ENSMUSG00000045991
GO:0051961	negative regulation of nervous system development	0.00014395	ENSMUSG00000020052/ENSMUSG00000021379/ENSMUSG00000049313/ENSMUSG00000024176/ENSMUSG00000005102/ENSMUSG00000028289/ENSMUSG00000020950/ENSMUSG00000056679/ENSMUSG00000032913/ENSMUSG00000063887/ENSMUSG00000048616/ENSMUSG00000079227/ENSMUSG00000059974/ENSMUSG00000031688/ENSMUSG00000029026/ENSMUSG00000003436/ENSMUSG00000026235/ENSMUSG00000028780/ENSMUSG00000002633/ENSMUSG00000031558/ENSMUSG00000022607/…
GO:0030539	male genitalia development	0.000145291	ENSMUSG00000038541/ENSMUSG00000021464/ENSMUSG00000002633/ENSMUSG00000021732/ENSMUSG00000032179/ENSMUSG00000009628/ENSMUSG00000018486/ENSMUSG00000025219
GO:0072087	renal vesicle development	0.000145291	ENSMUSG00000024176/ENSMUSG00000024134/ENSMUSG00000000567/ENSMUSG00000018698/ENSMUSG00000022144/ENSMUSG00000021835/ENSMUSG00000018486/ENSMUSG00000051159
GO:0050679	positive regulation of epithelial cell proliferation	0.000146151	ENSMUSG00000004814/ENSMUSG00000032591/ENSMUSG00000058444/ENSMUSG00000061048/ENSMUSG00000084128/ENSMUSG00000040728/ENSMUSG00000022510/ENSMUSG00000031380/ENSMUSG00000048616/ENSMUSG00000036923/ENSMUSG00000032511/ENSMUSG00000050965/ENSMUSG00000044338/ENSMUSG00000002633/ENSMUSG00000000567/ENSMUSG00000022367/ENSMUSG00000028341/ENSMUSG00000035799/ENSMUSG00000061353/ENSMUSG00000006205/ENSMUSG00000063632/…
GO:0001837	epithelial to mesenchymal transition	0.000154722	ENSMUSG00000031965/ENSMUSG00000069763/ENSMUSG00000078794/ENSMUSG00000021469/ENSMUSG00000048450/ENSMUSG00000020358/ENSMUSG00000048616/ENSMUSG00000042821/ENSMUSG00000036602/ENSMUSG00000000567/ENSMUSG00000027246/ENSMUSG00000022367/ENSMUSG00000037279/ENSMUSG00000030849/ENSMUSG00000001496/ENSMUSG00000032446/ENSMUSG00000035799/ENSMUSG00000030201/ENSMUSG00000022676/ENSMUSG00000021782/ENSMUSG00000050295/…
GO:0030856	regulation of epithelial cell differentiation	0.000170124	ENSMUSG00000020052/ENSMUSG00000022286/ENSMUSG00000069763/ENSMUSG00000021469/ENSMUSG00000040728/ENSMUSG00000022510/ENSMUSG00000043895/ENSMUSG00000020086/ENSMUSG00000000567/ENSMUSG00000047281/ENSMUSG00000037279/ENSMUSG00000037600/ENSMUSG00000018698/ENSMUSG00000022996/ENSMUSG00000022144/ENSMUSG00000050295/ENSMUSG00000027004/ENSMUSG00000021835/ENSMUSG00000018486/ENSMUSG00000051159/ENSMUSG00000041301
GO:0050891	multicellular organismal water homeostasis	0.000170861	ENSMUSG00000022512/ENSMUSG00000037071/ENSMUSG00000022510/ENSMUSG00000000320/ENSMUSG00000006269/ENSMUSG00000047281/ENSMUSG00000022367/ENSMUSG00000037600/ENSMUSG00000037188/ENSMUSG00000047501/ENSMUSG00000041301
GO:0045216	cell-cell junction organization	0.000173592	ENSMUSG00000059981/ENSMUSG00000022286/ENSMUSG00000052504/ENSMUSG00000037643/ENSMUSG00000061048/ENSMUSG00000022512/ENSMUSG00000045005/ENSMUSG00000054065/ENSMUSG00000047216/ENSMUSG00000031962/ENSMUSG00000034607/ENSMUSG00000022770/ENSMUSG00000042821/ENSMUSG00000021638/ENSMUSG00000025812/ENSMUSG00000054889/ENSMUSG00000050965/ENSMUSG00000009681/ENSMUSG00000022607/ENSMUSG00000024621/ENSMUSG00000044393/…
GO:0090102	cochlea development	0.000174292	ENSMUSG00000037624/ENSMUSG00000007653/ENSMUSG00000056854/ENSMUSG00000029015/ENSMUSG00000020963/ENSMUSG00000000567/ENSMUSG00000050288/ENSMUSG00000037188/ENSMUSG00000015053/ENSMUSG00000048904/ENSMUSG00000021994/ENSMUSG00000051367/ENSMUSG00000027004/ENSMUSG00000045871
GO:0042634	regulation of hair cycle	0.000174482	ENSMUSG00000027356/ENSMUSG00000021469/ENSMUSG00000061048/ENSMUSG00000031535/ENSMUSG00000021765/ENSMUSG00000041324/ENSMUSG00000022996/ENSMUSG00000024907/ENSMUSG00000021994
GO:0090103	cochlea morphogenesis	0.000174482	ENSMUSG00000056854/ENSMUSG00000020963/ENSMUSG00000000567/ENSMUSG00000050288/ENSMUSG00000037188/ENSMUSG00000048904/ENSMUSG00000021994/ENSMUSG00000051367/ENSMUSG00000027004
GO:0000904	cell morphogenesis involved in differentiation	0.000183357	ENSMUSG00000026768/ENSMUSG00000059981/ENSMUSG00000022286/ENSMUSG00000047712/ENSMUSG00000005958/ENSMUSG00000027750/ENSMUSG00000063564/ENSMUSG00000017724/ENSMUSG00000034777/ENSMUSG00000067158/ENSMUSG00000028289/ENSMUSG00000032537/ENSMUSG00000020950/ENSMUSG00000049382/ENSMUSG00000022438/ENSMUSG00000027833/ENSMUSG00000063626/ENSMUSG00000051397/ENSMUSG00000035033/ENSMUSG00000006369/ENSMUSG00000063887/…
GO:0014706	striated muscle tissue development	0.000184497	ENSMUSG00000022306/ENSMUSG00000031965/ENSMUSG00000005148/ENSMUSG00000024176/ENSMUSG00000013584/ENSMUSG00000037624/ENSMUSG00000032537/ENSMUSG00000027833/ENSMUSG00000006235/ENSMUSG00000034220/ENSMUSG00000007122/ENSMUSG00000034460/ENSMUSG00000026100/ENSMUSG00000048616/ENSMUSG00000029026/ENSMUSG00000018263/ENSMUSG00000053137/ENSMUSG00000009569/ENSMUSG00000004872/ENSMUSG00000054889/ENSMUSG00000028780/…
GO:0031016	pancreas development	0.000188287	ENSMUSG00000013584/ENSMUSG00000002633/ENSMUSG00000000567/ENSMUSG00000043013/ENSMUSG00000022037/ENSMUSG00000076431/ENSMUSG00000027434/ENSMUSG00000020053/ENSMUSG00000048583/ENSMUSG00000021732/ENSMUSG00000021994/ENSMUSG00000032179/ENSMUSG00000021835/ENSMUSG00000042812/ENSMUSG00000041301/ENSMUSG00000031668/ENSMUSG00000045991
GO:0001934	positive regulation of protein phosphorylation	0.000189539	ENSMUSG00000054204/ENSMUSG00000059981/ENSMUSG00000004814/ENSMUSG00000058444/ENSMUSG00000110206/ENSMUSG00000050511/ENSMUSG00000028289/ENSMUSG00000017493/ENSMUSG00000024109/ENSMUSG00000006235/ENSMUSG00000045005/ENSMUSG00000033955/ENSMUSG00000026100/ENSMUSG00000043895/ENSMUSG00000031380/ENSMUSG00000031837/ENSMUSG00000021464/ENSMUSG00000022770/ENSMUSG00000057967/ENSMUSG00000027376/ENSMUSG00000036923/…
GO:0030278	regulation of ossification	0.00019179	ENSMUSG00000021469/ENSMUSG00000022510/ENSMUSG00000071076/ENSMUSG00000073489/ENSMUSG00000024134/ENSMUSG00000019359/ENSMUSG00000048616/ENSMUSG00000028332/ENSMUSG00000022607/ENSMUSG00000000567/ENSMUSG00000025407/ENSMUSG00000055409/ENSMUSG00000022996/ENSMUSG00000035799/ENSMUSG00000007805/ENSMUSG00000054675/ENSMUSG00000021493/ENSMUSG00000036192/ENSMUSG00000050860/ENSMUSG00000063632/ENSMUSG00000029755/…
GO:0030001	metal ion transport	0.000192962	ENSMUSG00000075224/ENSMUSG00000037656/ENSMUSG00000030523/ENSMUSG00000025551/ENSMUSG00000035355/ENSMUSG00000009907/ENSMUSG00000035681/ENSMUSG00000030247/ENSMUSG00000071719/ENSMUSG00000050511/ENSMUSG00000036834/ENSMUSG00000037624/ENSMUSG00000022342/ENSMUSG00000021730/ENSMUSG00000034224/ENSMUSG00000024456/ENSMUSG00000042371/ENSMUSG00000048003/ENSMUSG00000007122/ENSMUSG00000028033/ENSMUSG00000075316/…
GO:0007517	muscle organ development	0.000204711	ENSMUSG00000022306/ENSMUSG00000031965/ENSMUSG00000005148/ENSMUSG00000024176/ENSMUSG00000048450/ENSMUSG00000037624/ENSMUSG00000032537/ENSMUSG00000027833/ENSMUSG00000006235/ENSMUSG00000034220/ENSMUSG00000007122/ENSMUSG00000034460/ENSMUSG00000026100/ENSMUSG00000040310/ENSMUSG00000048616/ENSMUSG00000029026/ENSMUSG00000018263/ENSMUSG00000053137/ENSMUSG00000009569/ENSMUSG00000004872/ENSMUSG00000054889/…
GO:0035136	forelimb morphogenesis	0.000211184	ENSMUSG00000021469/ENSMUSG00000013584/ENSMUSG00000048450/ENSMUSG00000022510/ENSMUSG00000027833/ENSMUSG00000040310/ENSMUSG00000014603/ENSMUSG00000018263/ENSMUSG00000002633/ENSMUSG00000004885/ENSMUSG00000000125/ENSMUSG00000035799/ENSMUSG00000051920
GO:0032101	regulation of response to external stimulus	0.000212344	ENSMUSG00000026069/ENSMUSG00000062157/ENSMUSG00000004814/ENSMUSG00000032591/ENSMUSG00000021322/ENSMUSG00000000753/ENSMUSG00000031443/ENSMUSG00000047497/ENSMUSG00000005102/ENSMUSG00000024109/ENSMUSG00000035673/ENSMUSG00000032913/ENSMUSG00000035033/ENSMUSG00000026100/ENSMUSG00000031380/ENSMUSG00000000320/ENSMUSG00000079227/ENSMUSG00000057967/ENSMUSG00000023336/ENSMUSG00000023078/ENSMUSG00000031688/…
GO:0007409	axonogenesis	0.000214213	ENSMUSG00000059981/ENSMUSG00000047712/ENSMUSG00000005958/ENSMUSG00000017724/ENSMUSG00000034777/ENSMUSG00000028289/ENSMUSG00000032537/ENSMUSG00000020950/ENSMUSG00000027833/ENSMUSG00000063626/ENSMUSG00000035033/ENSMUSG00000035277/ENSMUSG00000058669/ENSMUSG00000048616/ENSMUSG00000025437/ENSMUSG00000079227/ENSMUSG00000026934/ENSMUSG00000050587/ENSMUSG00000031688/ENSMUSG00000032340/ENSMUSG00000095139/…
GO:0061061	muscle structure development	0.000216546	ENSMUSG00000026768/ENSMUSG00000022306/ENSMUSG00000031965/ENSMUSG00000005148/ENSMUSG00000110206/ENSMUSG00000024176/ENSMUSG00000048450/ENSMUSG00000037624/ENSMUSG00000032537/ENSMUSG00000049382/ENSMUSG00000040747/ENSMUSG00000027833/ENSMUSG00000006235/ENSMUSG00000034220/ENSMUSG00000007122/ENSMUSG00000034460/ENSMUSG00000026100/ENSMUSG00000040310/ENSMUSG00000048616/ENSMUSG00000029026/ENSMUSG00000018263/…
GO:0001816	cytokine production	0.000234574	ENSMUSG00000027356/ENSMUSG00000026069/ENSMUSG00000044791/ENSMUSG00000058444/ENSMUSG00000061048/ENSMUSG00000027750/ENSMUSG00000036446/ENSMUSG00000043496/ENSMUSG00000054580/ENSMUSG00000040722/ENSMUSG00000024045/ENSMUSG00000045005/ENSMUSG00000073489/ENSMUSG00000006369/ENSMUSG00000043635/ENSMUSG00000024087/ENSMUSG00000031380/ENSMUSG00000014361/ENSMUSG00000022770/ENSMUSG00000022952/ENSMUSG00000079227/…
GO:0007631	feeding behavior	0.000240751	ENSMUSG00000026103/ENSMUSG00000054385/ENSMUSG00000050511/ENSMUSG00000005102/ENSMUSG00000035033/ENSMUSG00000047171/ENSMUSG00000001496/ENSMUSG00000028341/ENSMUSG00000068079/ENSMUSG00000029436/ENSMUSG00000027596/ENSMUSG00000028707/ENSMUSG00000024907/ENSMUSG00000055254/ENSMUSG00000039059/ENSMUSG00000047259
GO:0072089	stem cell proliferation	0.000244243	ENSMUSG00000027356/ENSMUSG00000020052/ENSMUSG00000021379/ENSMUSG00000027840/ENSMUSG00000020950/ENSMUSG00000024922/ENSMUSG00000024134/ENSMUSG00000006369/ENSMUSG00000002633/ENSMUSG00000041540/ENSMUSG00000033006/ENSMUSG00000000125/ENSMUSG00000037279/ENSMUSG00000022718/ENSMUSG00000037600/ENSMUSG00000022996/ENSMUSG00000022129/ENSMUSG00000063632/ENSMUSG00000045394/ENSMUSG00000041961/ENSMUSG00000022676/…
GO:0001841	neural tube formation	0.000256713	ENSMUSG00000022286/ENSMUSG00000044791/ENSMUSG00000027547/ENSMUSG00000001827/ENSMUSG00000048616/ENSMUSG00000004872/ENSMUSG00000036602/ENSMUSG00000002633/ENSMUSG00000079487/ENSMUSG00000050288/ENSMUSG00000037279/ENSMUSG00000001288/ENSMUSG00000035799/ENSMUSG00000037188/ENSMUSG00000076431/ENSMUSG00000063632/ENSMUSG00000027315/ENSMUSG00000001521/ENSMUSG00000031995/ENSMUSG00000021994/ENSMUSG00000032179/…
GO:0003206	cardiac chamber morphogenesis	0.000268329	ENSMUSG00000022286/ENSMUSG00000022306/ENSMUSG00000031965/ENSMUSG00000021469/ENSMUSG00000027833/ENSMUSG00000006235/ENSMUSG00000048616/ENSMUSG00000018263/ENSMUSG00000054889/ENSMUSG00000028780/ENSMUSG00000031558/ENSMUSG00000050288/ENSMUSG00000032966/ENSMUSG00000033837/ENSMUSG00000037279/ENSMUSG00000076431/ENSMUSG00000046714/ENSMUSG00000063632/ENSMUSG00000050295/ENSMUSG00000021994/ENSMUSG00000032179/…
GO:0006873	cellular ion homeostasis	0.000274136	ENSMUSG00000030523/ENSMUSG00000071719/ENSMUSG00000036834/ENSMUSG00000068323/ENSMUSG00000024456/ENSMUSG00000006235/ENSMUSG00000073010/ENSMUSG00000007122/ENSMUSG00000027338/ENSMUSG00000052428/ENSMUSG00000056073/ENSMUSG00000031762/ENSMUSG00000079227/ENSMUSG00000034330/ENSMUSG00000023078/ENSMUSG00000006611/ENSMUSG00000016942/ENSMUSG00000036853/ENSMUSG00000035183/ENSMUSG00000020524/ENSMUSG00000044338/…
GO:0010038	response to metal ion	0.000274889	ENSMUSG00000082101/ENSMUSG00000020052/ENSMUSG00000035681/ENSMUSG00000000753/ENSMUSG00000022512/ENSMUSG00000024109/ENSMUSG00000021730/ENSMUSG00000071076/ENSMUSG00000032348/ENSMUSG00000027962/ENSMUSG00000041237/ENSMUSG00000063887/ENSMUSG00000031762/ENSMUSG00000045545/ENSMUSG00000034330/ENSMUSG00000052560/ENSMUSG00000004347/ENSMUSG00000052613/ENSMUSG00000029015/ENSMUSG00000040613/ENSMUSG00000006611/…
GO:0048640	negative regulation of developmental growth	0.000278672	ENSMUSG00000031563/ENSMUSG00000037624/ENSMUSG00000028289/ENSMUSG00000026100/ENSMUSG00000048616/ENSMUSG00000079227/ENSMUSG00000029026/ENSMUSG00000018263/ENSMUSG00000053137/ENSMUSG00000028780/ENSMUSG00000031558/ENSMUSG00000022607/ENSMUSG00000020027/ENSMUSG00000000125/ENSMUSG00000020160/ENSMUSG00000036264/ENSMUSG00000020902/ENSMUSG00000024907/ENSMUSG00000021994/ENSMUSG00000021835/ENSMUSG00000070509/…
GO:0003151	outflow tract morphogenesis	0.000280569	ENSMUSG00000022306/ENSMUSG00000031965/ENSMUSG00000021469/ENSMUSG00000001827/ENSMUSG00000048616/ENSMUSG00000027104/ENSMUSG00000028780/ENSMUSG00000050288/ENSMUSG00000033837/ENSMUSG00000035799/ENSMUSG00000046714/ENSMUSG00000063632/ENSMUSG00000050295/ENSMUSG00000021994/ENSMUSG00000051367/ENSMUSG00000021835/ENSMUSG00000027996/ENSMUSG00000025219
GO:0007160	cell-matrix adhesion	0.000286656	ENSMUSG00000026768/ENSMUSG00000027356/ENSMUSG00000059981/ENSMUSG00000052504/ENSMUSG00000027750/ENSMUSG00000047497/ENSMUSG00000027962/ENSMUSG00000032243/ENSMUSG00000026971/ENSMUSG00000009681/ENSMUSG00000022607/ENSMUSG00000025060/ENSMUSG00000033327/ENSMUSG00000057454/ENSMUSG00000043013/ENSMUSG00000029163/ENSMUSG00000025321/ENSMUSG00000021750/ENSMUSG00000022425/ENSMUSG00000046449/ENSMUSG00000020758/…
GO:0003203	endocardial cushion morphogenesis	0.000290919	ENSMUSG00000031965/ENSMUSG00000069763/ENSMUSG00000021469/ENSMUSG00000048450/ENSMUSG00000048616/ENSMUSG00000042821/ENSMUSG00000000567/ENSMUSG00000035799/ENSMUSG00000022676/ENSMUSG00000032179/ENSMUSG00000025219
GO:0001892	embryonic placenta development	0.000296138	ENSMUSG00000022286/ENSMUSG00000044791/ENSMUSG00000049382/ENSMUSG00000045005/ENSMUSG00000027962/ENSMUSG00000042821/ENSMUSG00000040481/ENSMUSG00000042357/ENSMUSG00000037279/ENSMUSG00000032446/ENSMUSG00000027315/ENSMUSG00000031995/ENSMUSG00000032717/ENSMUSG00000019880/ENSMUSG00000015053/ENSMUSG00000048583/ENSMUSG00000073988/ENSMUSG00000063358/ENSMUSG00000032179/ENSMUSG00000051159
GO:0001704	formation of primary germ layer	0.000296684	ENSMUSG00000026768/ENSMUSG00000044791/ENSMUSG00000024134/ENSMUSG00000048616/ENSMUSG00000068196/ENSMUSG00000042821/ENSMUSG00000000125/ENSMUSG00000030849/ENSMUSG00000032446/ENSMUSG00000027186/ENSMUSG00000028341/ENSMUSG00000041324/ENSMUSG00000018698/ENSMUSG00000046714/ENSMUSG00000020758/ENSMUSG00000068327/ENSMUSG00000050295/ENSMUSG00000021994/ENSMUSG00000021835/ENSMUSG00000042812/ENSMUSG00000027996
GO:0002690	positive regulation of leukocyte chemotaxis	0.000306524	ENSMUSG00000031443/ENSMUSG00000026100/ENSMUSG00000031380/ENSMUSG00000023078/ENSMUSG00000023913/ENSMUSG00000040552/ENSMUSG00000036737/ENSMUSG00000000982/ENSMUSG00000061353/ENSMUSG00000024397/ENSMUSG00000049130/ENSMUSG00000027524/ENSMUSG00000021994/ENSMUSG00000031616/ENSMUSG00000025804
GO:0021514	ventral spinal cord interneuron differentiation	0.000322959	ENSMUSG00000020052/ENSMUSG00000026934/ENSMUSG00000002633/ENSMUSG00000030507/ENSMUSG00000042002/ENSMUSG00000027434/ENSMUSG00000042372/ENSMUSG00000015053
GO:0045683	negative regulation of epidermis development	0.000322959	ENSMUSG00000027356/ENSMUSG00000022286/ENSMUSG00000021469/ENSMUSG00000061048/ENSMUSG00000022510/ENSMUSG00000031535/ENSMUSG00000037279/ENSMUSG00000041324
GO:0072273	metanephric nephron morphogenesis	0.000322959	ENSMUSG00000024176/ENSMUSG00000024134/ENSMUSG00000000567/ENSMUSG00000018698/ENSMUSG00000022144/ENSMUSG00000021835/ENSMUSG00000018486/ENSMUSG00000051159
GO:0046189	phenol-containing compound biosynthetic process	0.000324258	ENSMUSG00000061048/ENSMUSG00000035183/ENSMUSG00000004651/ENSMUSG00000020000/ENSMUSG00000022129/ENSMUSG00000068122/ENSMUSG00000027596/ENSMUSG00000021994/ENSMUSG00000022243/ENSMUSG00000051159
GO:0060571	morphogenesis of an epithelial fold	0.000324258	ENSMUSG00000027840/ENSMUSG00000022510/ENSMUSG00000048616/ENSMUSG00000002633/ENSMUSG00000037279/ENSMUSG00000021732/ENSMUSG00000021994/ENSMUSG00000032179/ENSMUSG00000037660/ENSMUSG00000021835
GO:0060669	embryonic placenta morphogenesis	0.000324258	ENSMUSG00000022286/ENSMUSG00000044791/ENSMUSG00000045005/ENSMUSG00000027962/ENSMUSG00000042357/ENSMUSG00000027315/ENSMUSG00000031995/ENSMUSG00000019880/ENSMUSG00000048583/ENSMUSG00000032179
GO:0032642	regulation of chemokine production	0.000325303	ENSMUSG00000026069/ENSMUSG00000058444/ENSMUSG00000027750/ENSMUSG00000029371/ENSMUSG00000023992/ENSMUSG00000024621/ENSMUSG00000035799/ENSMUSG00000024397/ENSMUSG00000024256/ENSMUSG00000021125/ENSMUSG00000022676/ENSMUSG00000021994/ENSMUSG00000066551
GO:0003208	cardiac ventricle morphogenesis	0.000340371	ENSMUSG00000022286/ENSMUSG00000022306/ENSMUSG00000031965/ENSMUSG00000006235/ENSMUSG00000048616/ENSMUSG00000018263/ENSMUSG00000054889/ENSMUSG00000028780/ENSMUSG00000032966/ENSMUSG00000033837/ENSMUSG00000076431/ENSMUSG00000046714/ENSMUSG00000063632/ENSMUSG00000050295/ENSMUSG00000042812/ENSMUSG00000027996
GO:0042327	positive regulation of phosphorylation	0.000371454	ENSMUSG00000054204/ENSMUSG00000059981/ENSMUSG00000004814/ENSMUSG00000058444/ENSMUSG00000110206/ENSMUSG00000050511/ENSMUSG00000028289/ENSMUSG00000017493/ENSMUSG00000024109/ENSMUSG00000006235/ENSMUSG00000045005/ENSMUSG00000033955/ENSMUSG00000026100/ENSMUSG00000043895/ENSMUSG00000031380/ENSMUSG00000031837/ENSMUSG00000021464/ENSMUSG00000022770/ENSMUSG00000057967/ENSMUSG00000027376/ENSMUSG00000036923/…
GO:0030003	cellular cation homeostasis	0.000382943	ENSMUSG00000030523/ENSMUSG00000071719/ENSMUSG00000036834/ENSMUSG00000068323/ENSMUSG00000024456/ENSMUSG00000006235/ENSMUSG00000073010/ENSMUSG00000007122/ENSMUSG00000027338/ENSMUSG00000052428/ENSMUSG00000056073/ENSMUSG00000031762/ENSMUSG00000079227/ENSMUSG00000034330/ENSMUSG00000023078/ENSMUSG00000006611/ENSMUSG00000016942/ENSMUSG00000036853/ENSMUSG00000035183/ENSMUSG00000020524/ENSMUSG00000044338/…
GO:0002065	columnar/cuboidal epithelial cell differentiation	0.000388526	ENSMUSG00000020052/ENSMUSG00000005148/ENSMUSG00000040728/ENSMUSG00000022510/ENSMUSG00000052613/ENSMUSG00000036853/ENSMUSG00000001510/ENSMUSG00000001288/ENSMUSG00000033726/ENSMUSG00000012819/ENSMUSG00000076431/ENSMUSG00000027434/ENSMUSG00000063632/ENSMUSG00000021994/ENSMUSG00000032179/ENSMUSG00000021835/ENSMUSG00000045871/ENSMUSG00000041301/ENSMUSG00000025219
GO:0090101	negative regulation of transmembrane receptor protein serine/threonine kinase signaling pathway	0.000388526	ENSMUSG00000031965/ENSMUSG00000050069/ENSMUSG00000049313/ENSMUSG00000031111/ENSMUSG00000048616/ENSMUSG00000016942/ENSMUSG00000021765/ENSMUSG00000033411/ENSMUSG00000018363/ENSMUSG00000043013/ENSMUSG00000001496/ENSMUSG00000029163/ENSMUSG00000092035/ENSMUSG00000071192/ENSMUSG00000006205/ENSMUSG00000001870/ENSMUSG00000021994/ENSMUSG00000027996/ENSMUSG00000045991
GO:0043616	keratinocyte proliferation	0.000396748	ENSMUSG00000027356/ENSMUSG00000061048/ENSMUSG00000022510/ENSMUSG00000048251/ENSMUSG00000021765/ENSMUSG00000047281/ENSMUSG00000022367/ENSMUSG00000037279/ENSMUSG00000037600/ENSMUSG00000026638/ENSMUSG00000022676/ENSMUSG00000021732
GO:0007369	gastrulation	0.00040377	ENSMUSG00000026768/ENSMUSG00000044791/ENSMUSG00000058444/ENSMUSG00000024134/ENSMUSG00000048616/ENSMUSG00000068196/ENSMUSG00000042821/ENSMUSG00000055653/ENSMUSG00000044338/ENSMUSG00000000125/ENSMUSG00000030849/ENSMUSG00000032446/ENSMUSG00000027186/ENSMUSG00000028341/ENSMUSG00000041324/ENSMUSG00000018698/ENSMUSG00000046714/ENSMUSG00000020758/ENSMUSG00000041688/ENSMUSG00000068327/ENSMUSG00000050295/…
GO:0098771	inorganic ion homeostasis	0.000405731	ENSMUSG00000030523/ENSMUSG00000071719/ENSMUSG00000036834/ENSMUSG00000068323/ENSMUSG00000024456/ENSMUSG00000006235/ENSMUSG00000073010/ENSMUSG00000007122/ENSMUSG00000027338/ENSMUSG00000052428/ENSMUSG00000056073/ENSMUSG00000031762/ENSMUSG00000079227/ENSMUSG00000034330/ENSMUSG00000023078/ENSMUSG00000032340/ENSMUSG00000006611/ENSMUSG00000016942/ENSMUSG00000006269/ENSMUSG00000036853/ENSMUSG00000035183/…
GO:0061564	axon development	0.000453715	ENSMUSG00000059981/ENSMUSG00000047712/ENSMUSG00000005958/ENSMUSG00000028364/ENSMUSG00000017724/ENSMUSG00000001827/ENSMUSG00000034777/ENSMUSG00000028289/ENSMUSG00000032537/ENSMUSG00000020950/ENSMUSG00000027833/ENSMUSG00000063626/ENSMUSG00000032913/ENSMUSG00000035033/ENSMUSG00000035277/ENSMUSG00000058669/ENSMUSG00000048616/ENSMUSG00000025437/ENSMUSG00000079227/ENSMUSG00000026934/ENSMUSG00000050587/…
GO:0030155	regulation of cell adhesion	0.000457656	ENSMUSG00000027356/ENSMUSG00000052504/ENSMUSG00000005958/ENSMUSG00000058444/ENSMUSG00000027750/ENSMUSG00000028364/ENSMUSG00000036422/ENSMUSG00000028289/ENSMUSG00000073421/ENSMUSG00000027962/ENSMUSG00000051397/ENSMUSG00000006369/ENSMUSG00000024087/ENSMUSG00000000320/ENSMUSG00000022770/ENSMUSG00000079227/ENSMUSG00000068196/ENSMUSG00000023078/ENSMUSG00000033454/ENSMUSG00000006611/ENSMUSG00000015396/…
GO:0021954	central nervous system neuron development	0.000473588	ENSMUSG00000020052/ENSMUSG00000005958/ENSMUSG00000096225/ENSMUSG00000032537/ENSMUSG00000020950/ENSMUSG00000035277/ENSMUSG00000026235/ENSMUSG00000031558/ENSMUSG00000022607/ENSMUSG00000026890/ENSMUSG00000055254/ENSMUSG00000015053/ENSMUSG00000021994/ENSMUSG00000022883/ENSMUSG00000060534/ENSMUSG00000025219
GO:0048644	muscle organ morphogenesis	0.000473588	ENSMUSG00000022306/ENSMUSG00000031965/ENSMUSG00000027833/ENSMUSG00000006235/ENSMUSG00000048616/ENSMUSG00000054889/ENSMUSG00000050288/ENSMUSG00000032966/ENSMUSG00000033837/ENSMUSG00000068079/ENSMUSG00000028736/ENSMUSG00000046714/ENSMUSG00000051747/ENSMUSG00000050295/ENSMUSG00000021994/ENSMUSG00000021095
GO:0021772	olfactory bulb development	0.000474819	ENSMUSG00000035277/ENSMUSG00000042401/ENSMUSG00000031558/ENSMUSG00000024621/ENSMUSG00000029697/ENSMUSG00000032446/ENSMUSG00000003070/ENSMUSG00000029755/ENSMUSG00000021994/ENSMUSG00000022883/ENSMUSG00000029546
GO:0021988	olfactory lobe development	0.000474819	ENSMUSG00000035277/ENSMUSG00000042401/ENSMUSG00000031558/ENSMUSG00000024621/ENSMUSG00000029697/ENSMUSG00000032446/ENSMUSG00000003070/ENSMUSG00000029755/ENSMUSG00000021994/ENSMUSG00000022883/ENSMUSG00000029546
GO:0031018	endocrine pancreas development	0.000474819	ENSMUSG00000000567/ENSMUSG00000043013/ENSMUSG00000022037/ENSMUSG00000076431/ENSMUSG00000027434/ENSMUSG00000021994/ENSMUSG00000032179/ENSMUSG00000021835/ENSMUSG00000041301/ENSMUSG00000031668/ENSMUSG00000045991
GO:0048483	autonomic nervous system development	0.000474819	ENSMUSG00000020052/ENSMUSG00000024176/ENSMUSG00000022510/ENSMUSG00000027962/ENSMUSG00000033006/ENSMUSG00000076431/ENSMUSG00000063632/ENSMUSG00000022144/ENSMUSG00000068327/ENSMUSG00000051367/ENSMUSG00000031616
GO:0000122	negative regulation of transcription by RNA polymerase II	0.000474988	ENSMUSG00000069267/ENSMUSG00000020052/ENSMUSG00000021379/ENSMUSG00000028423/ENSMUSG00000001120/ENSMUSG00000022306/ENSMUSG00000031965/ENSMUSG00000005148/ENSMUSG00000031563/ENSMUSG00000058444/ENSMUSG00000021469/ENSMUSG00000027547/ENSMUSG00000048450/ENSMUSG00000034777/ENSMUSG00000020950/ENSMUSG00000024922/ENSMUSG00000022510/ENSMUSG00000027439/ENSMUSG00000012076/ENSMUSG00000045515/ENSMUSG00000053747/…
GO:0040008	regulation of growth	0.00047745	ENSMUSG00000022306/ENSMUSG00000031965/ENSMUSG00000031563/ENSMUSG00000058444/ENSMUSG00000078794/ENSMUSG00000048450/ENSMUSG00000037624/ENSMUSG00000028289/ENSMUSG00000037071/ENSMUSG00000017493/ENSMUSG00000012076/ENSMUSG00000049493/ENSMUSG00000034460/ENSMUSG00000040325/ENSMUSG00000026100/ENSMUSG00000035277/ENSMUSG00000022770/ENSMUSG00000048616/ENSMUSG00000031762/ENSMUSG00000079227/ENSMUSG00000023336/…
GO:0032602	chemokine production	0.000487976	ENSMUSG00000026069/ENSMUSG00000058444/ENSMUSG00000027750/ENSMUSG00000029371/ENSMUSG00000023992/ENSMUSG00000024621/ENSMUSG00000035799/ENSMUSG00000024397/ENSMUSG00000024256/ENSMUSG00000021125/ENSMUSG00000022676/ENSMUSG00000021994/ENSMUSG00000066551
GO:0061351	neural precursor cell proliferation	0.00049118	ENSMUSG00000020052/ENSMUSG00000021379/ENSMUSG00000043969/ENSMUSG00000032537/ENSMUSG00000020950/ENSMUSG00000045515/ENSMUSG00000035277/ENSMUSG00000048616/ENSMUSG00000079227/ENSMUSG00000095139/ENSMUSG00000029595/ENSMUSG00000002633/ENSMUSG00000041540/ENSMUSG00000033006/ENSMUSG00000027246/ENSMUSG00000033726/ENSMUSG00000022129/ENSMUSG00000098132/ENSMUSG00000019874/ENSMUSG00000027315/ENSMUSG00000032064/…
GO:0001756	somitogenesis	0.000497129	ENSMUSG00000036422/ENSMUSG00000013584/ENSMUSG00000048138/ENSMUSG00000021464/ENSMUSG00000003436/ENSMUSG00000004872/ENSMUSG00000028780/ENSMUSG00000079487/ENSMUSG00000068079/ENSMUSG00000018698/ENSMUSG00000046714/ENSMUSG00000051747/ENSMUSG00000050295/ENSMUSG00000021994/ENSMUSG00000026640/ENSMUSG00000042812/ENSMUSG00000027996
GO:0014855	striated muscle cell proliferation	0.000497129	ENSMUSG00000022306/ENSMUSG00000031965/ENSMUSG00000037624/ENSMUSG00000032537/ENSMUSG00000026100/ENSMUSG00000048616/ENSMUSG00000029026/ENSMUSG00000018263/ENSMUSG00000053137/ENSMUSG00000002633/ENSMUSG00000025407/ENSMUSG00000020160/ENSMUSG00000046714/ENSMUSG00000050295/ENSMUSG00000024014/ENSMUSG00000051367/ENSMUSG00000063358
GO:0030216	keratinocyte differentiation	0.000497129	ENSMUSG00000022286/ENSMUSG00000021469/ENSMUSG00000061048/ENSMUSG00000022510/ENSMUSG00000028640/ENSMUSG00000020086/ENSMUSG00000048251/ENSMUSG00000054889/ENSMUSG00000009681/ENSMUSG00000047281/ENSMUSG00000037279/ENSMUSG00000037600/ENSMUSG00000026638/ENSMUSG00000031995/ENSMUSG00000050295/ENSMUSG00000021994/ENSMUSG00000034584
GO:0035282	segmentation	0.000498963	ENSMUSG00000036422/ENSMUSG00000013584/ENSMUSG00000045005/ENSMUSG00000048138/ENSMUSG00000021464/ENSMUSG00000003436/ENSMUSG00000004872/ENSMUSG00000028780/ENSMUSG00000079487/ENSMUSG00000068079/ENSMUSG00000031734/ENSMUSG00000018698/ENSMUSG00000046714/ENSMUSG00000051747/ENSMUSG00000050295/ENSMUSG00000048904/ENSMUSG00000021994/ENSMUSG00000026640/ENSMUSG00000021835/ENSMUSG00000042812/ENSMUSG00000027996
GO:0031589	cell-substrate adhesion	0.000527333	ENSMUSG00000026768/ENSMUSG00000027356/ENSMUSG00000059981/ENSMUSG00000052504/ENSMUSG00000005958/ENSMUSG00000027750/ENSMUSG00000047497/ENSMUSG00000032537/ENSMUSG00000022438/ENSMUSG00000027962/ENSMUSG00000051397/ENSMUSG00000006369/ENSMUSG00000032243/ENSMUSG00000014361/ENSMUSG00000068196/ENSMUSG00000026971/ENSMUSG00000064080/ENSMUSG00000009681/ENSMUSG00000022607/ENSMUSG00000025060/ENSMUSG00000033327/…
GO:0048638	regulation of developmental growth	0.000544071	ENSMUSG00000022306/ENSMUSG00000031965/ENSMUSG00000031563/ENSMUSG00000037624/ENSMUSG00000028289/ENSMUSG00000049493/ENSMUSG00000034460/ENSMUSG00000026100/ENSMUSG00000035277/ENSMUSG00000022770/ENSMUSG00000048616/ENSMUSG00000079227/ENSMUSG00000031688/ENSMUSG00000095139/ENSMUSG00000029026/ENSMUSG00000020963/ENSMUSG00000018263/ENSMUSG00000053137/ENSMUSG00000020097/ENSMUSG00000028780/ENSMUSG00000004885/…
GO:0018958	phenol-containing compound metabolic process	0.000560523	ENSMUSG00000061048/ENSMUSG00000091387/ENSMUSG00000024534/ENSMUSG00000035183/ENSMUSG00000004651/ENSMUSG00000020000/ENSMUSG00000070990/ENSMUSG00000030905/ENSMUSG00000022129/ENSMUSG00000068122/ENSMUSG00000027596/ENSMUSG00000021994/ENSMUSG00000022243/ENSMUSG00000051159
GO:0031644	regulation of neurological system process	0.000560523	ENSMUSG00000069763/ENSMUSG00000027533/ENSMUSG00000050511/ENSMUSG00000034115/ENSMUSG00000025812/ENSMUSG00000033006/ENSMUSG00000044519/ENSMUSG00000000982/ENSMUSG00000035413/ENSMUSG00000032561/ENSMUSG00000035200/ENSMUSG00000020053/ENSMUSG00000038642/ENSMUSG00000028864
GO:0006812	cation transport	0.000563994	ENSMUSG00000075224/ENSMUSG00000037656/ENSMUSG00000030523/ENSMUSG00000048070/ENSMUSG00000025551/ENSMUSG00000035355/ENSMUSG00000009907/ENSMUSG00000035681/ENSMUSG00000030247/ENSMUSG00000071719/ENSMUSG00000050511/ENSMUSG00000036834/ENSMUSG00000037624/ENSMUSG00000022342/ENSMUSG00000056494/ENSMUSG00000024109/ENSMUSG00000021730/ENSMUSG00000034224/ENSMUSG00000024456/ENSMUSG00000062683/ENSMUSG00000042371/…
GO:0050953	sensory perception of light stimulus	0.000587559	ENSMUSG00000030523/ENSMUSG00000032556/ENSMUSG00000036446/ENSMUSG00000034777/ENSMUSG00000056494/ENSMUSG00000053747/ENSMUSG00000033501/ENSMUSG00000052613/ENSMUSG00000044429/ENSMUSG00000033249/ENSMUSG00000057914/ENSMUSG00000021239/ENSMUSG00000000724/ENSMUSG00000031737/ENSMUSG00000028012/ENSMUSG00000012819/ENSMUSG00000025389/ENSMUSG00000036192/ENSMUSG00000032401/ENSMUSG00000034739/ENSMUSG00000066441/…
GO:0060438	trachea development	0.000594493	ENSMUSG00000002633/ENSMUSG00000000567/ENSMUSG00000001288/ENSMUSG00000051920/ENSMUSG00000063358/ENSMUSG00000021835/ENSMUSG00000042812
GO:0060579	ventral spinal cord interneuron fate commitment	0.000594493	ENSMUSG00000020052/ENSMUSG00000026934/ENSMUSG00000002633/ENSMUSG00000030507/ENSMUSG00000042002/ENSMUSG00000027434/ENSMUSG00000042372
GO:0060581	cell fate commitment involved in pattern specification	0.000594493	ENSMUSG00000020052/ENSMUSG00000026934/ENSMUSG00000002633/ENSMUSG00000030507/ENSMUSG00000042002/ENSMUSG00000027434/ENSMUSG00000042372
GO:0051050	positive regulation of transport	0.000597	ENSMUSG00000075224/ENSMUSG00000027356/ENSMUSG00000026069/ENSMUSG00000037643/ENSMUSG00000048070/ENSMUSG00000025551/ENSMUSG00000009907/ENSMUSG00000049313/ENSMUSG00000035681/ENSMUSG00000061048/ENSMUSG00000027750/ENSMUSG00000055531/ENSMUSG00000054580/ENSMUSG00000040722/ENSMUSG00000021730/ENSMUSG00000045005/ENSMUSG00000007122/ENSMUSG00000063887/ENSMUSG00000014361/ENSMUSG00000026825/ENSMUSG00000022770/…
GO:0070830	bicellular tight junction assembly	0.000607629	ENSMUSG00000022286/ENSMUSG00000022512/ENSMUSG00000045005/ENSMUSG00000034607/ENSMUSG00000022770/ENSMUSG00000042821/ENSMUSG00000021638/ENSMUSG00000025812/ENSMUSG00000021636/ENSMUSG00000070473/ENSMUSG00000001672/ENSMUSG00000022676
GO:0045669	positive regulation of osteoblast differentiation	0.000613808	ENSMUSG00000021469/ENSMUSG00000022510/ENSMUSG00000071076/ENSMUSG00000073489/ENSMUSG00000019359/ENSMUSG00000055409/ENSMUSG00000022996/ENSMUSG00000054675/ENSMUSG00000021493/ENSMUSG00000063632/ENSMUSG00000029755/ENSMUSG00000020053/ENSMUSG00000021835/ENSMUSG00000026674/ENSMUSG00000027996
GO:0003272	endocardial cushion formation	0.000617615	ENSMUSG00000031965/ENSMUSG00000069763/ENSMUSG00000021469/ENSMUSG00000048450/ENSMUSG00000048616/ENSMUSG00000042821/ENSMUSG00000022676/ENSMUSG00000032179/ENSMUSG00000025219
GO:0034764	positive regulation of transmembrane transport	0.000643547	ENSMUSG00000075224/ENSMUSG00000037643/ENSMUSG00000048070/ENSMUSG00000025551/ENSMUSG00000035681/ENSMUSG00000021730/ENSMUSG00000007122/ENSMUSG00000034330/ENSMUSG00000031688/ENSMUSG00000055653/ENSMUSG00000044338/ENSMUSG00000023992/ENSMUSG00000057914/ENSMUSG00000079110/ENSMUSG00000031073/ENSMUSG00000048779/ENSMUSG00000038298/ENSMUSG00000028341/ENSMUSG00000018166/ENSMUSG00000008590/ENSMUSG00000024907/…
GO:0002548	monocyte chemotaxis	0.000644511	ENSMUSG00000004814/ENSMUSG00000023913/ENSMUSG00000031558/ENSMUSG00000000982/ENSMUSG00000019122/ENSMUSG00000061353/ENSMUSG00000024397/ENSMUSG00000025804
GO:0033561	regulation of water loss via skin	0.000644511	ENSMUSG00000022512/ENSMUSG00000037071/ENSMUSG00000022510/ENSMUSG00000000320/ENSMUSG00000047281/ENSMUSG00000037600/ENSMUSG00000037188/ENSMUSG00000047501
GO:0071634	regulation of transforming growth factor beta production	0.000644511	ENSMUSG00000061048/ENSMUSG00000036446/ENSMUSG00000026971/ENSMUSG00000027104/ENSMUSG00000025321/ENSMUSG00000001870/ENSMUSG00000030579/ENSMUSG00000019982
GO:2000738	positive regulation of stem cell differentiation	0.000644511	ENSMUSG00000051397/ENSMUSG00000018263/ENSMUSG00000028780/ENSMUSG00000041540/ENSMUSG00000000567/ENSMUSG00000050295/ENSMUSG00000021835/ENSMUSG00000051910
GO:0034754	cellular hormone metabolic process	0.000649159	ENSMUSG00000040268/ENSMUSG00000013584/ENSMUSG00000090124/ENSMUSG00000038541/ENSMUSG00000074206/ENSMUSG00000024087/ENSMUSG00000031845/ENSMUSG00000027869/ENSMUSG00000020097/ENSMUSG00000002633/ENSMUSG00000004885/ENSMUSG00000027777/ENSMUSG00000032291/ENSMUSG00000066441/ENSMUSG00000032179/ENSMUSG00000026170
GO:0034762	regulation of transmembrane transport	0.00066138	ENSMUSG00000075224/ENSMUSG00000037643/ENSMUSG00000048070/ENSMUSG00000025551/ENSMUSG00000035355/ENSMUSG00000035681/ENSMUSG00000027533/ENSMUSG00000030247/ENSMUSG00000022342/ENSMUSG00000024109/ENSMUSG00000021730/ENSMUSG00000024456/ENSMUSG00000048003/ENSMUSG00000007122/ENSMUSG00000028033/ENSMUSG00000075316/ENSMUSG00000063887/ENSMUSG00000035580/ENSMUSG00000022770/ENSMUSG00000034330/ENSMUSG00000031688/…
GO:0032103	positive regulation of response to external stimulus	0.000661714	ENSMUSG00000026069/ENSMUSG00000004814/ENSMUSG00000031443/ENSMUSG00000026100/ENSMUSG00000031380/ENSMUSG00000079227/ENSMUSG00000057967/ENSMUSG00000023078/ENSMUSG00000050965/ENSMUSG00000031230/ENSMUSG00000023913/ENSMUSG00000002633/ENSMUSG00000040552/ENSMUSG00000031558/ENSMUSG00000036737/ENSMUSG00000023992/ENSMUSG00000000982/ENSMUSG00000051980/ENSMUSG00000015947/ENSMUSG00000061353/ENSMUSG00000024397/…
GO:0050900	leukocyte migration	0.000661714	ENSMUSG00000029372/ENSMUSG00000004814/ENSMUSG00000032591/ENSMUSG00000031443/ENSMUSG00000027962/ENSMUSG00000026100/ENSMUSG00000031380/ENSMUSG00000021464/ENSMUSG00000023078/ENSMUSG00000029371/ENSMUSG00000009681/ENSMUSG00000023913/ENSMUSG00000040552/ENSMUSG00000031558/ENSMUSG00000036737/ENSMUSG00000023992/ENSMUSG00000005672/ENSMUSG00000000982/ENSMUSG00000029163/ENSMUSG00000033721/ENSMUSG00000019122/…
GO:0043405	regulation of MAP kinase activity	0.000712252	ENSMUSG00000024427/ENSMUSG00000059981/ENSMUSG00000049313/ENSMUSG00000058444/ENSMUSG00000040525/ENSMUSG00000045005/ENSMUSG00000021464/ENSMUSG00000057967/ENSMUSG00000029026/ENSMUSG00000014426/ENSMUSG00000026235/ENSMUSG00000020700/ENSMUSG00000005533/ENSMUSG00000005672/ENSMUSG00000053716/ENSMUSG00000022788/ENSMUSG00000000441/ENSMUSG00000033327/ENSMUSG00000004085/ENSMUSG00000000296/ENSMUSG00000018648/…
GO:0060443	mammary gland morphogenesis	0.000714525	ENSMUSG00000032591/ENSMUSG00000021469/ENSMUSG00000017724/ENSMUSG00000028640/ENSMUSG00000004872/ENSMUSG00000031558/ENSMUSG00000031870/ENSMUSG00000041014/ENSMUSG00000020902/ENSMUSG00000021732/ENSMUSG00000021994/ENSMUSG00000044303/ENSMUSG00000021835
GO:0051403	stress-activated MAPK cascade	0.000723347	ENSMUSG00000059981/ENSMUSG00000032537/ENSMUSG00000045005/ENSMUSG00000021464/ENSMUSG00000056073/ENSMUSG00000022770/ENSMUSG00000029026/ENSMUSG00000014426/ENSMUSG00000053137/ENSMUSG00000003227/ENSMUSG00000026235/ENSMUSG00000020700/ENSMUSG00000022607/ENSMUSG00000005533/ENSMUSG00000022788/ENSMUSG00000031073/ENSMUSG00000033327/ENSMUSG00000004085/ENSMUSG00000000296/ENSMUSG00000051980/ENSMUSG00000063838/…
GO:0001819	positive regulation of cytokine production	0.00073439	ENSMUSG00000027356/ENSMUSG00000026069/ENSMUSG00000044791/ENSMUSG00000027750/ENSMUSG00000036446/ENSMUSG00000040722/ENSMUSG00000045005/ENSMUSG00000073489/ENSMUSG00000024087/ENSMUSG00000031380/ENSMUSG00000022952/ENSMUSG00000079227/ENSMUSG00000034330/ENSMUSG00000053137/ENSMUSG00000015396/ENSMUSG00000027104/ENSMUSG00000040552/ENSMUSG00000026177/ENSMUSG00000031101/ENSMUSG00000023992/ENSMUSG00000024621/…
GO:0034330	cell junction organization	0.000743989	ENSMUSG00000059981/ENSMUSG00000022286/ENSMUSG00000052504/ENSMUSG00000037643/ENSMUSG00000061048/ENSMUSG00000022512/ENSMUSG00000045005/ENSMUSG00000054065/ENSMUSG00000047216/ENSMUSG00000031962/ENSMUSG00000034607/ENSMUSG00000022770/ENSMUSG00000042821/ENSMUSG00000021638/ENSMUSG00000025812/ENSMUSG00000054889/ENSMUSG00000050965/ENSMUSG00000009681/ENSMUSG00000022607/ENSMUSG00000024621/ENSMUSG00000044393/…
GO:0019748	secondary metabolic process	0.000746656	ENSMUSG00000061048/ENSMUSG00000090124/ENSMUSG00000024087/ENSMUSG00000035183/ENSMUSG00000004651/ENSMUSG00000022129/ENSMUSG00000028179/ENSMUSG00000027596/ENSMUSG00000021994/ENSMUSG00000022243/ENSMUSG00000051159
GO:0040019	positive regulation of embryonic development	0.000746656	ENSMUSG00000027840/ENSMUSG00000034460/ENSMUSG00000048138/ENSMUSG00000036923/ENSMUSG00000002633/ENSMUSG00000018698/ENSMUSG00000022144/ENSMUSG00000041688/ENSMUSG00000020053/ENSMUSG00000051367/ENSMUSG00000064302
GO:0098662	inorganic cation transmembrane transport	0.0007737	ENSMUSG00000075224/ENSMUSG00000037656/ENSMUSG00000030523/ENSMUSG00000025551/ENSMUSG00000035355/ENSMUSG00000035681/ENSMUSG00000030247/ENSMUSG00000071719/ENSMUSG00000036834/ENSMUSG00000037624/ENSMUSG00000022342/ENSMUSG00000021730/ENSMUSG00000024456/ENSMUSG00000062683/ENSMUSG00000048003/ENSMUSG00000007122/ENSMUSG00000028033/ENSMUSG00000075316/ENSMUSG00000035580/ENSMUSG00000052428/ENSMUSG00000022770/…
GO:0010634	positive regulation of epithelial cell migration	0.000775126	ENSMUSG00000000320/ENSMUSG00000057967/ENSMUSG00000050965/ENSMUSG00000020700/ENSMUSG00000031230/ENSMUSG00000002633/ENSMUSG00000008601/ENSMUSG00000000567/ENSMUSG00000022367/ENSMUSG00000022425/ENSMUSG00000046714/ENSMUSG00000031486/ENSMUSG00000041688/ENSMUSG00000020053/ENSMUSG00000022676/ENSMUSG00000015053/ENSMUSG00000048583/ENSMUSG00000021732/ENSMUSG00000021994/ENSMUSG00000028517/ENSMUSG00000021835/…
GO:0014020	primary neural tube formation	0.000775126	ENSMUSG00000022286/ENSMUSG00000044791/ENSMUSG00000027547/ENSMUSG00000001827/ENSMUSG00000048616/ENSMUSG00000004872/ENSMUSG00000036602/ENSMUSG00000079487/ENSMUSG00000050288/ENSMUSG00000037279/ENSMUSG00000001288/ENSMUSG00000035799/ENSMUSG00000037188/ENSMUSG00000027315/ENSMUSG00000001521/ENSMUSG00000031995/ENSMUSG00000021994/ENSMUSG00000032179/ENSMUSG00000021835/ENSMUSG00000070509/ENSMUSG00000027996/…
GO:0001817	regulation of cytokine production	0.000776473	ENSMUSG00000027356/ENSMUSG00000026069/ENSMUSG00000044791/ENSMUSG00000058444/ENSMUSG00000061048/ENSMUSG00000027750/ENSMUSG00000036446/ENSMUSG00000043496/ENSMUSG00000040722/ENSMUSG00000024045/ENSMUSG00000045005/ENSMUSG00000073489/ENSMUSG00000006369/ENSMUSG00000024087/ENSMUSG00000031380/ENSMUSG00000014361/ENSMUSG00000022952/ENSMUSG00000079227/ENSMUSG00000034330/ENSMUSG00000026971/ENSMUSG00000006611/…
GO:0001755	neural crest cell migration	0.00079375	ENSMUSG00000024176/ENSMUSG00000001827/ENSMUSG00000004872/ENSMUSG00000036602/ENSMUSG00000028780/ENSMUSG00000002633/ENSMUSG00000033006/ENSMUSG00000031073/ENSMUSG00000037279/ENSMUSG00000035799/ENSMUSG00000022144/ENSMUSG00000027524/ENSMUSG00000021835/ENSMUSG00000019647
GO:0030593	neutrophil chemotaxis	0.00079375	ENSMUSG00000029372/ENSMUSG00000004814/ENSMUSG00000023078/ENSMUSG00000029371/ENSMUSG00000040552/ENSMUSG00000031558/ENSMUSG00000000982/ENSMUSG00000033721/ENSMUSG00000019122/ENSMUSG00000049130/ENSMUSG00000027524/ENSMUSG00000029373/ENSMUSG00000025224/ENSMUSG00000031616
GO:0061035	regulation of cartilage development	0.00079375	ENSMUSG00000047497/ENSMUSG00000027833/ENSMUSG00000024134/ENSMUSG00000048616/ENSMUSG00000057967/ENSMUSG00000041540/ENSMUSG00000000567/ENSMUSG00000001288/ENSMUSG00000028111/ENSMUSG00000022676/ENSMUSG00000021994/ENSMUSG00000027004/ENSMUSG00000021835/ENSMUSG00000051910
GO:0048709	oligodendrocyte differentiation	0.000811666	ENSMUSG00000020052/ENSMUSG00000021379/ENSMUSG00000024176/ENSMUSG00000046160/ENSMUSG00000029026/ENSMUSG00000002633/ENSMUSG00000041540/ENSMUSG00000000567/ENSMUSG00000033006/ENSMUSG00000079487/ENSMUSG00000044519/ENSMUSG00000035413/ENSMUSG00000001496/ENSMUSG00000039830/ENSMUSG00000022037/ENSMUSG00000022425/ENSMUSG00000027434/ENSMUSG00000063632/ENSMUSG00000055254/ENSMUSG00000021835/ENSMUSG00000051910
GO:0050954	sensory perception of mechanical stimulus	0.000811666	ENSMUSG00000073574/ENSMUSG00000024456/ENSMUSG00000032913/ENSMUSG00000007653/ENSMUSG00000031688/ENSMUSG00000056854/ENSMUSG00000052613/ENSMUSG00000029015/ENSMUSG00000006269/ENSMUSG00000005672/ENSMUSG00000021636/ENSMUSG00000012819/ENSMUSG00000025246/ENSMUSG00000030905/ENSMUSG00000039529/ENSMUSG00000061353/ENSMUSG00000020053/ENSMUSG00000022676/ENSMUSG00000035305/ENSMUSG00000051367/ENSMUSG00000045871
GO:0060606	tube closure	0.000811666	ENSMUSG00000022286/ENSMUSG00000044791/ENSMUSG00000027547/ENSMUSG00000001827/ENSMUSG00000048616/ENSMUSG00000004872/ENSMUSG00000036602/ENSMUSG00000079487/ENSMUSG00000050288/ENSMUSG00000001288/ENSMUSG00000035799/ENSMUSG00000037188/ENSMUSG00000027315/ENSMUSG00000001521/ENSMUSG00000031995/ENSMUSG00000021732/ENSMUSG00000021994/ENSMUSG00000021835/ENSMUSG00000070509/ENSMUSG00000027996/ENSMUSG00000047407
GO:0045665	negative regulation of neuron differentiation	0.000820194	ENSMUSG00000020052/ENSMUSG00000021379/ENSMUSG00000024176/ENSMUSG00000005102/ENSMUSG00000028289/ENSMUSG00000020950/ENSMUSG00000032913/ENSMUSG00000063887/ENSMUSG00000079227/ENSMUSG00000059974/ENSMUSG00000031688/ENSMUSG00000029026/ENSMUSG00000026235/ENSMUSG00000028780/ENSMUSG00000002633/ENSMUSG00000031558/ENSMUSG00000022607/ENSMUSG00000000567/ENSMUSG00000039313/ENSMUSG00000000125/ENSMUSG00000031734/…
GO:0060070	canonical Wnt signaling pathway	0.000844241	ENSMUSG00000027356/ENSMUSG00000078794/ENSMUSG00000061048/ENSMUSG00000027840/ENSMUSG00000001827/ENSMUSG00000025860/ENSMUSG00000045005/ENSMUSG00000021464/ENSMUSG00000048616/ENSMUSG00000031535/ENSMUSG00000055653/ENSMUSG00000002633/ENSMUSG00000050332/ENSMUSG00000000567/ENSMUSG00000025407/ENSMUSG00000033006/ENSMUSG00000079487/ENSMUSG00000050288/ENSMUSG00000000125/ENSMUSG00000036961/ENSMUSG00000030309/…
GO:0060324	face development	0.000846969	ENSMUSG00000040268/ENSMUSG00000022286/ENSMUSG00000013584/ENSMUSG00000048450/ENSMUSG00000048616/ENSMUSG00000020097/ENSMUSG00000027777/ENSMUSG00000000441/ENSMUSG00000001288/ENSMUSG00000029755/ENSMUSG00000033444/ENSMUSG00000025776/ENSMUSG00000001497/ENSMUSG00000021994/ENSMUSG00000063358
GO:0007043	cell-cell junction assembly	0.000868734	ENSMUSG00000022286/ENSMUSG00000061048/ENSMUSG00000022512/ENSMUSG00000045005/ENSMUSG00000054065/ENSMUSG00000047216/ENSMUSG00000031962/ENSMUSG00000034607/ENSMUSG00000022770/ENSMUSG00000042821/ENSMUSG00000021638/ENSMUSG00000025812/ENSMUSG00000050965/ENSMUSG00000021636/ENSMUSG00000070473/ENSMUSG00000001672/ENSMUSG00000034101/ENSMUSG00000022676/ENSMUSG00000021782
GO:0007605	sensory perception of sound	0.000868734	ENSMUSG00000073574/ENSMUSG00000024456/ENSMUSG00000032913/ENSMUSG00000007653/ENSMUSG00000031688/ENSMUSG00000056854/ENSMUSG00000052613/ENSMUSG00000029015/ENSMUSG00000006269/ENSMUSG00000005672/ENSMUSG00000021636/ENSMUSG00000012819/ENSMUSG00000025246/ENSMUSG00000030905/ENSMUSG00000039529/ENSMUSG00000022676/ENSMUSG00000035305/ENSMUSG00000051367/ENSMUSG00000045871
GO:0030510	regulation of BMP signaling pathway	0.000877406	ENSMUSG00000050069/ENSMUSG00000049313/ENSMUSG00000021469/ENSMUSG00000048450/ENSMUSG00000048616/ENSMUSG00000032340/ENSMUSG00000016942/ENSMUSG00000055653/ENSMUSG00000033411/ENSMUSG00000018363/ENSMUSG00000006205/ENSMUSG00000063632/ENSMUSG00000021994/ENSMUSG00000021835/ENSMUSG00000070509/ENSMUSG00000027996
GO:0003156	regulation of animal organ formation	0.000900251	ENSMUSG00000027840/ENSMUSG00000018263/ENSMUSG00000002633/ENSMUSG00000022144/ENSMUSG00000021732/ENSMUSG00000021994/ENSMUSG00000024014/ENSMUSG00000051367/ENSMUSG00000021835/ENSMUSG00000025219
GO:0003382	epithelial cell morphogenesis	0.000900251	ENSMUSG00000022286/ENSMUSG00000063564/ENSMUSG00000067158/ENSMUSG00000034607/ENSMUSG00000048251/ENSMUSG00000025812/ENSMUSG00000008601/ENSMUSG00000036885/ENSMUSG00000070473/ENSMUSG00000031995
GO:0003205	cardiac chamber development	0.000941818	ENSMUSG00000022286/ENSMUSG00000022306/ENSMUSG00000031965/ENSMUSG00000021469/ENSMUSG00000027547/ENSMUSG00000037624/ENSMUSG00000027833/ENSMUSG00000006235/ENSMUSG00000048616/ENSMUSG00000018263/ENSMUSG00000032511/ENSMUSG00000054889/ENSMUSG00000028780/ENSMUSG00000031558/ENSMUSG00000050288/ENSMUSG00000032966/ENSMUSG00000033837/ENSMUSG00000037279/ENSMUSG00000076431/ENSMUSG00000046714/ENSMUSG00000063632/…
GO:0034097	response to cytokine	0.000956721	ENSMUSG00000024427/ENSMUSG00000026069/ENSMUSG00000062157/ENSMUSG00000029372/ENSMUSG00000005148/ENSMUSG00000037643/ENSMUSG00000050069/ENSMUSG00000044791/ENSMUSG00000004814/ENSMUSG00000058444/ENSMUSG00000040717/ENSMUSG00000027750/ENSMUSG00000032470/ENSMUSG00000047497/ENSMUSG00000022512/ENSMUSG00000053470/ENSMUSG00000013584/ENSMUSG00000073421/ENSMUSG00000049382/ENSMUSG00000035673/ENSMUSG00000071076/…
GO:0048812	neuron projection morphogenesis	0.000961356	ENSMUSG00000059981/ENSMUSG00000047712/ENSMUSG00000005958/ENSMUSG00000034813/ENSMUSG00000027750/ENSMUSG00000017724/ENSMUSG00000005102/ENSMUSG00000034777/ENSMUSG00000028289/ENSMUSG00000032537/ENSMUSG00000020950/ENSMUSG00000039419/ENSMUSG00000027833/ENSMUSG00000063626/ENSMUSG00000035033/ENSMUSG00000063887/ENSMUSG00000035277/ENSMUSG00000058669/ENSMUSG00000048616/ENSMUSG00000025437/ENSMUSG00000079227/…
GO:0055080	cation homeostasis	0.000964449	ENSMUSG00000030523/ENSMUSG00000071719/ENSMUSG00000036834/ENSMUSG00000068323/ENSMUSG00000024456/ENSMUSG00000006235/ENSMUSG00000073010/ENSMUSG00000007122/ENSMUSG00000027338/ENSMUSG00000052428/ENSMUSG00000056073/ENSMUSG00000031762/ENSMUSG00000079227/ENSMUSG00000034330/ENSMUSG00000023078/ENSMUSG00000032340/ENSMUSG00000006611/ENSMUSG00000016942/ENSMUSG00000006269/ENSMUSG00000036853/ENSMUSG00000035183/…
GO:0007254	JNK cascade	0.000982342	ENSMUSG00000059981/ENSMUSG00000032537/ENSMUSG00000045005/ENSMUSG00000021464/ENSMUSG00000056073/ENSMUSG00000029026/ENSMUSG00000014426/ENSMUSG00000003227/ENSMUSG00000026235/ENSMUSG00000022607/ENSMUSG00000005533/ENSMUSG00000022788/ENSMUSG00000031073/ENSMUSG00000033327/ENSMUSG00000004085/ENSMUSG00000000296/ENSMUSG00000051980/ENSMUSG00000063838/ENSMUSG00000036904/ENSMUSG00000001672/ENSMUSG00000032064/…
GO:0055082	cellular chemical homeostasis	0.000993536	ENSMUSG00000030523/ENSMUSG00000000753/ENSMUSG00000071719/ENSMUSG00000036834/ENSMUSG00000068323/ENSMUSG00000024456/ENSMUSG00000006235/ENSMUSG00000027962/ENSMUSG00000073010/ENSMUSG00000007122/ENSMUSG00000027338/ENSMUSG00000052428/ENSMUSG00000056073/ENSMUSG00000031762/ENSMUSG00000079227/ENSMUSG00000034330/ENSMUSG00000023078/ENSMUSG00000004347/ENSMUSG00000005373/ENSMUSG00000006611/ENSMUSG00000016942/…
GO:0018108	peptidyl-tyrosine phosphorylation	0.000997785	ENSMUSG00000054204/ENSMUSG00000052504/ENSMUSG00000005958/ENSMUSG00000058444/ENSMUSG00000040525/ENSMUSG00000028289/ENSMUSG00000032537/ENSMUSG00000022372/ENSMUSG00000055540/ENSMUSG00000014361/ENSMUSG00000021464/ENSMUSG00000026235/ENSMUSG00000028876/ENSMUSG00000022607/ENSMUSG00000023992/ENSMUSG00000005533/ENSMUSG00000024621/ENSMUSG00000005672/ENSMUSG00000030849/ENSMUSG00000018166/ENSMUSG00000015947/…
GO:1901342	regulation of vasculature development	0.00100037	ENSMUSG00000069763/ENSMUSG00000005148/ENSMUSG00000004814/ENSMUSG00000058444/ENSMUSG00000000753/ENSMUSG00000033739/ENSMUSG00000024087/ENSMUSG00000031380/ENSMUSG00000057967/ENSMUSG00000027104/ENSMUSG00000050965/ENSMUSG00000020700/ENSMUSG00000044338/ENSMUSG00000002633/ENSMUSG00000040552/ENSMUSG00000079465/ENSMUSG00000005672/ENSMUSG00000039313/ENSMUSG00000033569/ENSMUSG00000029163/ENSMUSG00000025321/…
GO:0043297	apical junction assembly	0.00102338	ENSMUSG00000022286/ENSMUSG00000022512/ENSMUSG00000045005/ENSMUSG00000034607/ENSMUSG00000022770/ENSMUSG00000042821/ENSMUSG00000021638/ENSMUSG00000025812/ENSMUSG00000021636/ENSMUSG00000070473/ENSMUSG00000001672/ENSMUSG00000022676/ENSMUSG00000021782
GO:0050769	positive regulation of neurogenesis	0.00104515	ENSMUSG00000020052/ENSMUSG00000054204/ENSMUSG00000052504/ENSMUSG00000037643/ENSMUSG00000034813/ENSMUSG00000000753/ENSMUSG00000024176/ENSMUSG00000020950/ENSMUSG00000033342/ENSMUSG00000027833/ENSMUSG00000006235/ENSMUSG00000063887/ENSMUSG00000048616/ENSMUSG00000079227/ENSMUSG00000031688/ENSMUSG00000029026/ENSMUSG00000003436/ENSMUSG00000035064/ENSMUSG00000029371/ENSMUSG00000026235/ENSMUSG00000002633/…
GO:0008045	motor neuron axon guidance	0.00105503	ENSMUSG00000017724/ENSMUSG00000048616/ENSMUSG00000026934/ENSMUSG00000026235/ENSMUSG00000031558/ENSMUSG00000018698/ENSMUSG00000061353/ENSMUSG00000020902/ENSMUSG00000025219
GO:0014037	Schwann cell differentiation	0.00105503	ENSMUSG00000034220/ENSMUSG00000095139/ENSMUSG00000025812/ENSMUSG00000079487/ENSMUSG00000025402/ENSMUSG00000018166/ENSMUSG00000019899/ENSMUSG00000020758/ENSMUSG00000055254
GO:0060317	cardiac epithelial to mesenchymal transition	0.00105503	ENSMUSG00000069763/ENSMUSG00000021469/ENSMUSG00000048450/ENSMUSG00000048616/ENSMUSG00000042821/ENSMUSG00000022367/ENSMUSG00000035799/ENSMUSG00000022676/ENSMUSG00000025219
GO:0003231	cardiac ventricle development	0.00105575	ENSMUSG00000022286/ENSMUSG00000022306/ENSMUSG00000031965/ENSMUSG00000027547/ENSMUSG00000037624/ENSMUSG00000006235/ENSMUSG00000048616/ENSMUSG00000018263/ENSMUSG00000032511/ENSMUSG00000054889/ENSMUSG00000028780/ENSMUSG00000031558/ENSMUSG00000050288/ENSMUSG00000032966/ENSMUSG00000033837/ENSMUSG00000076431/ENSMUSG00000046714/ENSMUSG00000063632/ENSMUSG00000001870/ENSMUSG00000050295/ENSMUSG00000021994/…
GO:0031098	stress-activated protein kinase signaling cascade	0.00105841	ENSMUSG00000059981/ENSMUSG00000058444/ENSMUSG00000032537/ENSMUSG00000045005/ENSMUSG00000021464/ENSMUSG00000056073/ENSMUSG00000022770/ENSMUSG00000029026/ENSMUSG00000014426/ENSMUSG00000053137/ENSMUSG00000003227/ENSMUSG00000026235/ENSMUSG00000020700/ENSMUSG00000036737/ENSMUSG00000022607/ENSMUSG00000005533/ENSMUSG00000025060/ENSMUSG00000022788/ENSMUSG00000031073/ENSMUSG00000033327/ENSMUSG00000004085/…
GO:0060348	bone development	0.00105841	ENSMUSG00000033233/ENSMUSG00000021469/ENSMUSG00000048450/ENSMUSG00000038541/ENSMUSG00000027833/ENSMUSG00000024812/ENSMUSG00000057967/ENSMUSG00000016382/ENSMUSG00000050332/ENSMUSG00000000567/ENSMUSG00000005672/ENSMUSG00000022367/ENSMUSG00000001288/ENSMUSG00000025402/ENSMUSG00000035799/ENSMUSG00000020160/ENSMUSG00000054675/ENSMUSG00000050860/ENSMUSG00000059049/ENSMUSG00000025082/ENSMUSG00000016087/…
GO:1901615	organic hydroxy compound metabolic process	0.00109282	ENSMUSG00000049313/ENSMUSG00000061048/ENSMUSG00000027359/ENSMUSG00000027531/ENSMUSG00000013584/ENSMUSG00000036834/ENSMUSG00000091387/ENSMUSG00000034088/ENSMUSG00000038541/ENSMUSG00000074206/ENSMUSG00000024087/ENSMUSG00000031845/ENSMUSG00000024534/ENSMUSG00000000320/ENSMUSG00000032123/ENSMUSG00000034330/ENSMUSG00000042821/ENSMUSG00000035183/ENSMUSG00000028894/ENSMUSG00000004651/ENSMUSG00000005672/…
GO:0010171	body morphogenesis	0.0011038	ENSMUSG00000040268/ENSMUSG00000050069/ENSMUSG00000048450/ENSMUSG00000048616/ENSMUSG00000020097/ENSMUSG00000055653/ENSMUSG00000000125/ENSMUSG00000027777/ENSMUSG00000057777/ENSMUSG00000029755/ENSMUSG00000033444/ENSMUSG00000025776/ENSMUSG00000001497/ENSMUSG00000064302
GO:0014015	positive regulation of gliogenesis	0.00117034	ENSMUSG00000037643/ENSMUSG00000024176/ENSMUSG00000048616/ENSMUSG00000029026/ENSMUSG00000002633/ENSMUSG00000036887/ENSMUSG00000022607/ENSMUSG00000023992/ENSMUSG00000033006/ENSMUSG00000044519/ENSMUSG00000039830/ENSMUSG00000022425/ENSMUSG00000027434/ENSMUSG00000027315/ENSMUSG00000020053/ENSMUSG00000019982
GO:0043473	pigmentation	0.00117034	ENSMUSG00000061048/ENSMUSG00000025359/ENSMUSG00000003227/ENSMUSG00000004872/ENSMUSG00000035183/ENSMUSG00000004651/ENSMUSG00000033006/ENSMUSG00000005672/ENSMUSG00000030559/ENSMUSG00000022129/ENSMUSG00000019726/ENSMUSG00000027596/ENSMUSG00000022676/ENSMUSG00000027524/ENSMUSG00000022243/ENSMUSG00000051159
GO:0006875	cellular metal ion homeostasis	0.00117327	ENSMUSG00000030523/ENSMUSG00000071719/ENSMUSG00000036834/ENSMUSG00000024456/ENSMUSG00000006235/ENSMUSG00000073010/ENSMUSG00000007122/ENSMUSG00000027338/ENSMUSG00000052428/ENSMUSG00000056073/ENSMUSG00000031762/ENSMUSG00000079227/ENSMUSG00000034330/ENSMUSG00000023078/ENSMUSG00000006611/ENSMUSG00000016942/ENSMUSG00000036853/ENSMUSG00000035183/ENSMUSG00000020524/ENSMUSG00000044338/ENSMUSG00000040552/…
GO:0030878	thyroid gland development	0.00118169	ENSMUSG00000002633/ENSMUSG00000000441/ENSMUSG00000001496/ENSMUSG00000070990/ENSMUSG00000021732/ENSMUSG00000051367/ENSMUSG00000063358/ENSMUSG00000025219
GO:0071604	transforming growth factor beta production	0.00118169	ENSMUSG00000061048/ENSMUSG00000036446/ENSMUSG00000026971/ENSMUSG00000027104/ENSMUSG00000025321/ENSMUSG00000001870/ENSMUSG00000030579/ENSMUSG00000019982
GO:0085029	extracellular matrix assembly	0.00118169	ENSMUSG00000029661/ENSMUSG00000032289/ENSMUSG00000000567/ENSMUSG00000021186/ENSMUSG00000033327/ENSMUSG00000022367/ENSMUSG00000029163/ENSMUSG00000064302
GO:0007601	visual perception	0.00120612	ENSMUSG00000030523/ENSMUSG00000032556/ENSMUSG00000036446/ENSMUSG00000034777/ENSMUSG00000056494/ENSMUSG00000053747/ENSMUSG00000033501/ENSMUSG00000052613/ENSMUSG00000044429/ENSMUSG00000033249/ENSMUSG00000057914/ENSMUSG00000021239/ENSMUSG00000000724/ENSMUSG00000031737/ENSMUSG00000028012/ENSMUSG00000025389/ENSMUSG00000036192/ENSMUSG00000032401/ENSMUSG00000034739/ENSMUSG00000066441/ENSMUSG00000022243/…
GO:0048820	hair follicle maturation	0.00122338	ENSMUSG00000027356/ENSMUSG00000021469/ENSMUSG00000061048/ENSMUSG00000022996/ENSMUSG00000024907/ENSMUSG00000038324/ENSMUSG00000021994
GO:0061436	establishment of skin barrier	0.00122338	ENSMUSG00000022512/ENSMUSG00000022510/ENSMUSG00000000320/ENSMUSG00000047281/ENSMUSG00000037600/ENSMUSG00000037188/ENSMUSG00000047501
GO:1905276	regulation of epithelial tube formation	0.00122338	ENSMUSG00000034460/ENSMUSG00000050288/ENSMUSG00000037188/ENSMUSG00000022144/ENSMUSG00000021994/ENSMUSG00000051367/ENSMUSG00000027996
GO:0090130	tissue migration	0.00127819	ENSMUSG00000027356/ENSMUSG00000022286/ENSMUSG00000058444/ENSMUSG00000000753/ENSMUSG00000051397/ENSMUSG00000024087/ENSMUSG00000000320/ENSMUSG00000057967/ENSMUSG00000023078/ENSMUSG00000050965/ENSMUSG00000020700/ENSMUSG00000031230/ENSMUSG00000002633/ENSMUSG00000008601/ENSMUSG00000031558/ENSMUSG00000022607/ENSMUSG00000000567/ENSMUSG00000005672/ENSMUSG00000022367/ENSMUSG00000055333/ENSMUSG00000019929/…
GO:0043270	positive regulation of ion transport	0.00128688	ENSMUSG00000075224/ENSMUSG00000048070/ENSMUSG00000025551/ENSMUSG00000035681/ENSMUSG00000054580/ENSMUSG00000021730/ENSMUSG00000007122/ENSMUSG00000022770/ENSMUSG00000034330/ENSMUSG00000032511/ENSMUSG00000044338/ENSMUSG00000023992/ENSMUSG00000019970/ENSMUSG00000027893/ENSMUSG00000057914/ENSMUSG00000079110/ENSMUSG00000048779/ENSMUSG00000000982/ENSMUSG00000038298/ENSMUSG00000034112/ENSMUSG00000051980/…
GO:0018212	peptidyl-tyrosine modification	0.00129739	ENSMUSG00000054204/ENSMUSG00000052504/ENSMUSG00000005958/ENSMUSG00000058444/ENSMUSG00000040525/ENSMUSG00000028289/ENSMUSG00000032537/ENSMUSG00000022372/ENSMUSG00000055540/ENSMUSG00000014361/ENSMUSG00000021464/ENSMUSG00000026235/ENSMUSG00000028876/ENSMUSG00000022607/ENSMUSG00000023992/ENSMUSG00000005533/ENSMUSG00000024621/ENSMUSG00000005672/ENSMUSG00000030849/ENSMUSG00000018166/ENSMUSG00000015947/…
GO:0048592	eye morphogenesis	0.00133315	ENSMUSG00000037643/ENSMUSG00000030523/ENSMUSG00000024176/ENSMUSG00000034777/ENSMUSG00000032537/ENSMUSG00000063681/ENSMUSG00000035517/ENSMUSG00000021730/ENSMUSG00000045005/ENSMUSG00000068196/ENSMUSG00000000567/ENSMUSG00000021239/ENSMUSG00000024085/ENSMUSG00000031737/ENSMUSG00000001288/ENSMUSG00000041592/ENSMUSG00000042002/ENSMUSG00000018698/ENSMUSG00000035799/ENSMUSG00000020160/ENSMUSG00000036192/…
GO:0120039	plasma membrane bounded cell projection morphogenesis	0.00136034	ENSMUSG00000059981/ENSMUSG00000047712/ENSMUSG00000005958/ENSMUSG00000034813/ENSMUSG00000027750/ENSMUSG00000017724/ENSMUSG00000005102/ENSMUSG00000034777/ENSMUSG00000028289/ENSMUSG00000032537/ENSMUSG00000020950/ENSMUSG00000039419/ENSMUSG00000027833/ENSMUSG00000063626/ENSMUSG00000035033/ENSMUSG00000063887/ENSMUSG00000035277/ENSMUSG00000058669/ENSMUSG00000048616/ENSMUSG00000025437/ENSMUSG00000079227/…
GO:0043409	negative regulation of MAPK cascade	0.001389	ENSMUSG00000024427/ENSMUSG00000049313/ENSMUSG00000030226/ENSMUSG00000040525/ENSMUSG00000006369/ENSMUSG00000022770/ENSMUSG00000029026/ENSMUSG00000005533/ENSMUSG00000053716/ENSMUSG00000000724/ENSMUSG00000029163/ENSMUSG00000053216/ENSMUSG00000018648/ENSMUSG00000019960/ENSMUSG00000031383/ENSMUSG00000001672/ENSMUSG00000020053/ENSMUSG00000026395/ENSMUSG00000042901/ENSMUSG00000021835/ENSMUSG00000019647/…
GO:0001709	cell fate determination	0.00140803	ENSMUSG00000020052/ENSMUSG00000022053/ENSMUSG00000020950/ENSMUSG00000003436/ENSMUSG00000074121/ENSMUSG00000027434/ENSMUSG00000034384/ENSMUSG00000015053/ENSMUSG00000021835/ENSMUSG00000026586
GO:0035567	non-canonical Wnt signaling pathway	0.00143629	ENSMUSG00000045005/ENSMUSG00000021464/ENSMUSG00000055653/ENSMUSG00000079487/ENSMUSG00000050288/ENSMUSG00000037188/ENSMUSG00000036904/ENSMUSG00000041961/ENSMUSG00000019880/ENSMUSG00000021994/ENSMUSG00000027004/ENSMUSG00000018486/ENSMUSG00000027996
GO:0060038	cardiac muscle cell proliferation	0.00143629	ENSMUSG00000022306/ENSMUSG00000031965/ENSMUSG00000037624/ENSMUSG00000048616/ENSMUSG00000029026/ENSMUSG00000018263/ENSMUSG00000053137/ENSMUSG00000025407/ENSMUSG00000020160/ENSMUSG00000046714/ENSMUSG00000050295/ENSMUSG00000024014/ENSMUSG00000063358
GO:0045664	regulation of neuron differentiation	0.00144031	ENSMUSG00000020052/ENSMUSG00000021379/ENSMUSG00000054204/ENSMUSG00000047712/ENSMUSG00000052504/ENSMUSG00000037643/ENSMUSG00000005958/ENSMUSG00000034813/ENSMUSG00000000753/ENSMUSG00000040728/ENSMUSG00000024176/ENSMUSG00000005102/ENSMUSG00000028289/ENSMUSG00000020950/ENSMUSG00000033342/ENSMUSG00000027833/ENSMUSG00000006235/ENSMUSG00000032913/ENSMUSG00000035033/ENSMUSG00000063887/ENSMUSG00000079227/…
GO:0048634	regulation of muscle organ development	0.00146665	ENSMUSG00000022306/ENSMUSG00000031965/ENSMUSG00000037624/ENSMUSG00000032537/ENSMUSG00000027833/ENSMUSG00000034220/ENSMUSG00000034460/ENSMUSG00000026100/ENSMUSG00000048616/ENSMUSG00000029026/ENSMUSG00000018263/ENSMUSG00000053137/ENSMUSG00000009569/ENSMUSG00000002633/ENSMUSG00000025407/ENSMUSG00000018166/ENSMUSG00000022996/ENSMUSG00000035799/ENSMUSG00000020160/ENSMUSG00000020053/ENSMUSG00000048904/…
GO:0010562	positive regulation of phosphorus metabolic process	0.00154568	ENSMUSG00000054204/ENSMUSG00000059981/ENSMUSG00000004814/ENSMUSG00000058444/ENSMUSG00000110206/ENSMUSG00000050511/ENSMUSG00000028289/ENSMUSG00000017493/ENSMUSG00000024109/ENSMUSG00000006235/ENSMUSG00000045005/ENSMUSG00000033955/ENSMUSG00000026100/ENSMUSG00000043895/ENSMUSG00000031380/ENSMUSG00000031837/ENSMUSG00000021464/ENSMUSG00000022770/ENSMUSG00000057967/ENSMUSG00000027376/ENSMUSG00000036923/…
GO:0045937	positive regulation of phosphate metabolic process	0.00154568	ENSMUSG00000054204/ENSMUSG00000059981/ENSMUSG00000004814/ENSMUSG00000058444/ENSMUSG00000110206/ENSMUSG00000050511/ENSMUSG00000028289/ENSMUSG00000017493/ENSMUSG00000024109/ENSMUSG00000006235/ENSMUSG00000045005/ENSMUSG00000033955/ENSMUSG00000026100/ENSMUSG00000043895/ENSMUSG00000031380/ENSMUSG00000031837/ENSMUSG00000021464/ENSMUSG00000022770/ENSMUSG00000057967/ENSMUSG00000027376/ENSMUSG00000036923/…
GO:0010632	regulation of epithelial cell migration	0.0015612	ENSMUSG00000058444/ENSMUSG00000000753/ENSMUSG00000051397/ENSMUSG00000000320/ENSMUSG00000057967/ENSMUSG00000023078/ENSMUSG00000050965/ENSMUSG00000020700/ENSMUSG00000031230/ENSMUSG00000002633/ENSMUSG00000008601/ENSMUSG00000031558/ENSMUSG00000022607/ENSMUSG00000000567/ENSMUSG00000022367/ENSMUSG00000019929/ENSMUSG00000022425/ENSMUSG00000046714/ENSMUSG00000001672/ENSMUSG00000031486/ENSMUSG00000041688/…
GO:0090132	epithelium migration	0.00163147	ENSMUSG00000027356/ENSMUSG00000022286/ENSMUSG00000058444/ENSMUSG00000000753/ENSMUSG00000051397/ENSMUSG00000024087/ENSMUSG00000000320/ENSMUSG00000057967/ENSMUSG00000023078/ENSMUSG00000050965/ENSMUSG00000020700/ENSMUSG00000031230/ENSMUSG00000002633/ENSMUSG00000008601/ENSMUSG00000031558/ENSMUSG00000022607/ENSMUSG00000000567/ENSMUSG00000005672/ENSMUSG00000022367/ENSMUSG00000055333/ENSMUSG00000019929/…
GO:0001843	neural tube closure	0.00169109	ENSMUSG00000022286/ENSMUSG00000044791/ENSMUSG00000027547/ENSMUSG00000001827/ENSMUSG00000048616/ENSMUSG00000004872/ENSMUSG00000036602/ENSMUSG00000079487/ENSMUSG00000050288/ENSMUSG00000001288/ENSMUSG00000035799/ENSMUSG00000037188/ENSMUSG00000027315/ENSMUSG00000001521/ENSMUSG00000031995/ENSMUSG00000021994/ENSMUSG00000021835/ENSMUSG00000070509/ENSMUSG00000027996/ENSMUSG00000047407
GO:0048858	cell projection morphogenesis	0.00176462	ENSMUSG00000059981/ENSMUSG00000047712/ENSMUSG00000005958/ENSMUSG00000034813/ENSMUSG00000027750/ENSMUSG00000017724/ENSMUSG00000005102/ENSMUSG00000034777/ENSMUSG00000028289/ENSMUSG00000032537/ENSMUSG00000020950/ENSMUSG00000039419/ENSMUSG00000027833/ENSMUSG00000063626/ENSMUSG00000035033/ENSMUSG00000063887/ENSMUSG00000035277/ENSMUSG00000058669/ENSMUSG00000048616/ENSMUSG00000025437/ENSMUSG00000079227/…
GO:0033993	response to lipid	0.0017689	ENSMUSG00000020052/ENSMUSG00000029372/ENSMUSG00000052504/ENSMUSG00000009907/ENSMUSG00000030226/ENSMUSG00000021469/ENSMUSG00000027750/ENSMUSG00000000753/ENSMUSG00000030247/ENSMUSG00000031443/ENSMUSG00000028364/ENSMUSG00000022512/ENSMUSG00000053470/ENSMUSG00000013584/ENSMUSG00000037071/ENSMUSG00000022510/ENSMUSG00000038541/ENSMUSG00000024045/ENSMUSG00000035673/ENSMUSG00000071076/ENSMUSG00000027962/…
GO:0071774	response to fibroblast growth factor	0.00178703	ENSMUSG00000024427/ENSMUSG00000027750/ENSMUSG00000028364/ENSMUSG00000024109/ENSMUSG00000034220/ENSMUSG00000053560/ENSMUSG00000048616/ENSMUSG00000057967/ENSMUSG00000023078/ENSMUSG00000031230/ENSMUSG00000031073/ENSMUSG00000030849/ENSMUSG00000051980/ENSMUSG00000018698/ENSMUSG00000022101/ENSMUSG00000032350/ENSMUSG00000021732/ENSMUSG00000021994/ENSMUSG00000025219
GO:0048667	cell morphogenesis involved in neuron differentiation	0.00181241	ENSMUSG00000059981/ENSMUSG00000047712/ENSMUSG00000005958/ENSMUSG00000017724/ENSMUSG00000034777/ENSMUSG00000028289/ENSMUSG00000032537/ENSMUSG00000020950/ENSMUSG00000027833/ENSMUSG00000063626/ENSMUSG00000035033/ENSMUSG00000063887/ENSMUSG00000035277/ENSMUSG00000058669/ENSMUSG00000048616/ENSMUSG00000025437/ENSMUSG00000079227/ENSMUSG00000026934/ENSMUSG00000050587/ENSMUSG00000031688/ENSMUSG00000032340/…
GO:0050866	negative regulation of cell activation	0.00191361	ENSMUSG00000040528/ENSMUSG00000073421/ENSMUSG00000014361/ENSMUSG00000000320/ENSMUSG00000022770/ENSMUSG00000006611/ENSMUSG00000055865/ENSMUSG00000009681/ENSMUSG00000002633/ENSMUSG00000035653/ENSMUSG00000038147/ENSMUSG00000029163/ENSMUSG00000028042/ENSMUSG00000037922/ENSMUSG00000053216/ENSMUSG00000063632/ENSMUSG00000025856/ENSMUSG00000024907/ENSMUSG00000021125/ENSMUSG00000021782/ENSMUSG00000032350/…
GO:0034765	regulation of ion transmembrane transport	0.00194863	ENSMUSG00000075224/ENSMUSG00000048070/ENSMUSG00000025551/ENSMUSG00000035355/ENSMUSG00000035681/ENSMUSG00000030247/ENSMUSG00000022342/ENSMUSG00000024109/ENSMUSG00000021730/ENSMUSG00000024456/ENSMUSG00000048003/ENSMUSG00000007122/ENSMUSG00000028033/ENSMUSG00000075316/ENSMUSG00000063887/ENSMUSG00000035580/ENSMUSG00000022770/ENSMUSG00000034330/ENSMUSG00000054662/ENSMUSG00000029015/ENSMUSG00000034115/…
GO:0032414	positive regulation of ion transmembrane transporter activity	0.00195064	ENSMUSG00000075224/ENSMUSG00000048070/ENSMUSG00000025551/ENSMUSG00000035681/ENSMUSG00000021730/ENSMUSG00000007122/ENSMUSG00000034330/ENSMUSG00000023992/ENSMUSG00000057914/ENSMUSG00000048779/ENSMUSG00000038298/ENSMUSG00000008590/ENSMUSG00000024907/ENSMUSG00000038642/ENSMUSG00000032269/ENSMUSG00000021835/ENSMUSG00000041301
GO:0046620	regulation of organ growth	0.00196349	ENSMUSG00000022306/ENSMUSG00000031965/ENSMUSG00000031563/ENSMUSG00000037624/ENSMUSG00000035277/ENSMUSG00000048616/ENSMUSG00000029026/ENSMUSG00000018263/ENSMUSG00000053137/ENSMUSG00000031101/ENSMUSG00000022607/ENSMUSG00000025407/ENSMUSG00000020160/ENSMUSG00000046714/ENSMUSG00000019960/ENSMUSG00000020053/ENSMUSG00000050295/ENSMUSG00000024014/ENSMUSG00000063358/ENSMUSG00000018849/ENSMUSG00000025219
GO:2001259	positive regulation of cation channel activity	0.00197843	ENSMUSG00000075224/ENSMUSG00000048070/ENSMUSG00000025551/ENSMUSG00000035681/ENSMUSG00000021730/ENSMUSG00000007122/ENSMUSG00000034330/ENSMUSG00000023992/ENSMUSG00000057914/ENSMUSG00000048779/ENSMUSG00000024907/ENSMUSG00000038642/ENSMUSG00000021835
GO:0045685	regulation of glial cell differentiation	0.00200736	ENSMUSG00000021379/ENSMUSG00000048616/ENSMUSG00000029026/ENSMUSG00000003436/ENSMUSG00000026235/ENSMUSG00000002633/ENSMUSG00000036887/ENSMUSG00000023992/ENSMUSG00000044519/ENSMUSG00000035413/ENSMUSG00000039830/ENSMUSG00000022425/ENSMUSG00000027434/ENSMUSG00000027315/ENSMUSG00000049130/ENSMUSG00000021835
GO:0021513	spinal cord dorsal/ventral patterning	0.00202297	ENSMUSG00000020052/ENSMUSG00000026934/ENSMUSG00000002633/ENSMUSG00000030507/ENSMUSG00000042002/ENSMUSG00000027434/ENSMUSG00000001521/ENSMUSG00000042372
GO:0021884	forebrain neuron development	0.00202297	ENSMUSG00000096225/ENSMUSG00000020950/ENSMUSG00000035277/ENSMUSG00000031558/ENSMUSG00000026890/ENSMUSG00000021994/ENSMUSG00000022883/ENSMUSG00000025219
GO:0060037	pharyngeal system development	0.00202297	ENSMUSG00000001827/ENSMUSG00000034460/ENSMUSG00000048616/ENSMUSG00000051367/ENSMUSG00000032179/ENSMUSG00000026640/ENSMUSG00000021835/ENSMUSG00000025219
GO:0060706	cell differentiation involved in embryonic placenta development	0.00202297	ENSMUSG00000022286/ENSMUSG00000049382/ENSMUSG00000045005/ENSMUSG00000042821/ENSMUSG00000042357/ENSMUSG00000032446/ENSMUSG00000031995/ENSMUSG00000032717
GO:0060713	labyrinthine layer morphogenesis	0.00202297	ENSMUSG00000022286/ENSMUSG00000045005/ENSMUSG00000027962/ENSMUSG00000042357/ENSMUSG00000027315/ENSMUSG00000031995/ENSMUSG00000019880/ENSMUSG00000032179
GO:0061037	negative regulation of cartilage development	0.00202297	ENSMUSG00000047497/ENSMUSG00000048616/ENSMUSG00000000567/ENSMUSG00000001288/ENSMUSG00000028111/ENSMUSG00000022676/ENSMUSG00000027004/ENSMUSG00000021835
GO:0071621	granulocyte chemotaxis	0.00203756	ENSMUSG00000029372/ENSMUSG00000004814/ENSMUSG00000026100/ENSMUSG00000023078/ENSMUSG00000029371/ENSMUSG00000040552/ENSMUSG00000031558/ENSMUSG00000000982/ENSMUSG00000033721/ENSMUSG00000019122/ENSMUSG00000049130/ENSMUSG00000027524/ENSMUSG00000029373/ENSMUSG00000025224/ENSMUSG00000031616
GO:0030879	mammary gland development	0.00209184	ENSMUSG00000032591/ENSMUSG00000021469/ENSMUSG00000017724/ENSMUSG00000048450/ENSMUSG00000028640/ENSMUSG00000004872/ENSMUSG00000031558/ENSMUSG00000031870/ENSMUSG00000000567/ENSMUSG00000020027/ENSMUSG00000000125/ENSMUSG00000034112/ENSMUSG00000027186/ENSMUSG00000041014/ENSMUSG00000028042/ENSMUSG00000020902/ENSMUSG00000026638/ENSMUSG00000020053/ENSMUSG00000021732/ENSMUSG00000021994/ENSMUSG00000022883/…
GO:0050680	negative regulation of epithelial cell proliferation	0.00210012	ENSMUSG00000059668/ENSMUSG00000000753/ENSMUSG00000017724/ENSMUSG00000022770/ENSMUSG00000058669/ENSMUSG00000023336/ENSMUSG00000027104/ENSMUSG00000055653/ENSMUSG00000000567/ENSMUSG00000047281/ENSMUSG00000030849/ENSMUSG00000037600/ENSMUSG00000022996/ENSMUSG00000001672/ENSMUSG00000022676/ENSMUSG00000021994/ENSMUSG00000022883/ENSMUSG00000044303/ENSMUSG00000021835/ENSMUSG00000027996
GO:0009791	post-embryonic development	0.00223519	ENSMUSG00000040268/ENSMUSG00000023921/ENSMUSG00000028417/ENSMUSG00000045005/ENSMUSG00000040310/ENSMUSG00000075316/ENSMUSG00000048251/ENSMUSG00000029026/ENSMUSG00000020097/ENSMUSG00000028780/ENSMUSG00000027777/ENSMUSG00000047171/ENSMUSG00000033726/ENSMUSG00000012819/ENSMUSG00000018698/ENSMUSG00000028405/ENSMUSG00000044220/ENSMUSG00000021835/ENSMUSG00000051910
GO:0043069	negative regulation of programmed cell death	0.0022597	ENSMUSG00000020052/ENSMUSG00000037643/ENSMUSG00000032591/ENSMUSG00000058444/ENSMUSG00000110206/ENSMUSG00000021469/ENSMUSG00000000308/ENSMUSG00000042608/ENSMUSG00000024176/ENSMUSG00000048450/ENSMUSG00000025860/ENSMUSG00000045515/ENSMUSG00000006235/ENSMUSG00000007653/ENSMUSG00000022020/ENSMUSG00000034460/ENSMUSG00000018697/ENSMUSG00000014361/ENSMUSG00000000320/ENSMUSG00000056073/ENSMUSG00000039220/…
GO:0003198	epithelial to mesenchymal transition involved in endocardial cushion formation	0.00227386	ENSMUSG00000069763/ENSMUSG00000021469/ENSMUSG00000048450/ENSMUSG00000048616/ENSMUSG00000042821/ENSMUSG00000022676/ENSMUSG00000025219
GO:0060572	morphogenesis of an epithelial bud	0.00227386	ENSMUSG00000027840/ENSMUSG00000022510/ENSMUSG00000048616/ENSMUSG00000002633/ENSMUSG00000021732/ENSMUSG00000021994/ENSMUSG00000021835
GO:0097154	GABAergic neuron differentiation	0.00227386	ENSMUSG00000020052/ENSMUSG00000035277/ENSMUSG00000047171/ENSMUSG00000001496/ENSMUSG00000041324/ENSMUSG00000026890/ENSMUSG00000015053
GO:0007416	synapse assembly	0.00227716	ENSMUSG00000005958/ENSMUSG00000028289/ENSMUSG00000032537/ENSMUSG00000024109/ENSMUSG00000045005/ENSMUSG00000007653/ENSMUSG00000034460/ENSMUSG00000063887/ENSMUSG00000042873/ENSMUSG00000035064/ENSMUSG00000022607/ENSMUSG00000066392/ENSMUSG00000035653/ENSMUSG00000032036/ENSMUSG00000045083/ENSMUSG00000033569/ENSMUSG00000041592/ENSMUSG00000079388/ENSMUSG00000052372/ENSMUSG00000020902/ENSMUSG00000055254/…
GO:0016202	regulation of striated muscle tissue development	0.00227716	ENSMUSG00000022306/ENSMUSG00000031965/ENSMUSG00000037624/ENSMUSG00000032537/ENSMUSG00000027833/ENSMUSG00000034220/ENSMUSG00000034460/ENSMUSG00000026100/ENSMUSG00000048616/ENSMUSG00000029026/ENSMUSG00000018263/ENSMUSG00000053137/ENSMUSG00000009569/ENSMUSG00000002633/ENSMUSG00000025407/ENSMUSG00000018166/ENSMUSG00000022996/ENSMUSG00000035799/ENSMUSG00000020160/ENSMUSG00000020053/ENSMUSG00000024014/…
GO:0021781	glial cell fate commitment	0.00232789	ENSMUSG00000020052/ENSMUSG00000024176/ENSMUSG00000000567/ENSMUSG00000039830/ENSMUSG00000027434/ENSMUSG00000051910
GO:0031069	hair follicle morphogenesis	0.00232789	ENSMUSG00000022510/ENSMUSG00000042821/ENSMUSG00000021765/ENSMUSG00000002633/ENSMUSG00000070990/ENSMUSG00000021732
GO:0048484	enteric nervous system development	0.00232789	ENSMUSG00000020052/ENSMUSG00000024176/ENSMUSG00000033006/ENSMUSG00000022144/ENSMUSG00000068327/ENSMUSG00000031616
GO:0060601	lateral sprouting from an epithelium	0.00232789	ENSMUSG00000022510/ENSMUSG00000048616/ENSMUSG00000002633/ENSMUSG00000021732/ENSMUSG00000021994/ENSMUSG00000021835
GO:0072215	regulation of metanephros development	0.00232789	ENSMUSG00000068122/ENSMUSG00000025856/ENSMUSG00000022144/ENSMUSG00000021835/ENSMUSG00000018486/ENSMUSG00000051159
GO:0050918	positive chemotaxis	0.00241405	ENSMUSG00000031443/ENSMUSG00000031380/ENSMUSG00000000982/ENSMUSG00000051980/ENSMUSG00000061353/ENSMUSG00000021732/ENSMUSG00000021994/ENSMUSG00000066551/ENSMUSG00000021835/ENSMUSG00000028864/ENSMUSG00000025219
GO:0071674	mononuclear cell migration	0.00241405	ENSMUSG00000004814/ENSMUSG00000026100/ENSMUSG00000023913/ENSMUSG00000040552/ENSMUSG00000031558/ENSMUSG00000000982/ENSMUSG00000019122/ENSMUSG00000061353/ENSMUSG00000024397/ENSMUSG00000049130/ENSMUSG00000025804
GO:0010720	positive regulation of cell development	0.00247172	ENSMUSG00000020052/ENSMUSG00000054204/ENSMUSG00000052504/ENSMUSG00000037643/ENSMUSG00000034813/ENSMUSG00000000753/ENSMUSG00000024176/ENSMUSG00000020950/ENSMUSG00000033342/ENSMUSG00000027833/ENSMUSG00000006235/ENSMUSG00000043895/ENSMUSG00000063887/ENSMUSG00000048616/ENSMUSG00000079227/ENSMUSG00000031688/ENSMUSG00000029026/ENSMUSG00000003436/ENSMUSG00000035064/ENSMUSG00000029371/ENSMUSG00000026235/…
GO:0002687	positive regulation of leukocyte migration	0.00248357	ENSMUSG00000004814/ENSMUSG00000031443/ENSMUSG00000026100/ENSMUSG00000031380/ENSMUSG00000023078/ENSMUSG00000023913/ENSMUSG00000040552/ENSMUSG00000036737/ENSMUSG00000023992/ENSMUSG00000000982/ENSMUSG00000061353/ENSMUSG00000024397/ENSMUSG00000049130/ENSMUSG00000027524/ENSMUSG00000021994/ENSMUSG00000031616/ENSMUSG00000025804
GO:0006629	lipid metabolic process	0.00254799	ENSMUSG00000040268/ENSMUSG00000026153/ENSMUSG00000035069/ENSMUSG00000073792/ENSMUSG00000011305/ENSMUSG00000030283/ENSMUSG00000049313/ENSMUSG00000039092/ENSMUSG00000027533/ENSMUSG00000021322/ENSMUSG00000027359/ENSMUSG00000027531/ENSMUSG00000013584/ENSMUSG00000036834/ENSMUSG00000034088/ENSMUSG00000037071/ENSMUSG00000090124/ENSMUSG00000036800/ENSMUSG00000038541/ENSMUSG00000040105/ENSMUSG00000033342/…
GO:0045765	regulation of angiogenesis	0.00256526	ENSMUSG00000004814/ENSMUSG00000058444/ENSMUSG00000000753/ENSMUSG00000033739/ENSMUSG00000024087/ENSMUSG00000031380/ENSMUSG00000057967/ENSMUSG00000027104/ENSMUSG00000050965/ENSMUSG00000020700/ENSMUSG00000044338/ENSMUSG00000002633/ENSMUSG00000040552/ENSMUSG00000079465/ENSMUSG00000039313/ENSMUSG00000033569/ENSMUSG00000029163/ENSMUSG00000025321/ENSMUSG00000019929/ENSMUSG00000015340/ENSMUSG00000022425/…
GO:0048538	thymus development	0.00259147	ENSMUSG00000005958/ENSMUSG00000034460/ENSMUSG00000048251/ENSMUSG00000033454/ENSMUSG00000002633/ENSMUSG00000004651/ENSMUSG00000000441/ENSMUSG00000070990/ENSMUSG00000021732/ENSMUSG00000051367/ENSMUSG00000063358/ENSMUSG00000019982
GO:0007548	sex differentiation	0.00261099	ENSMUSG00000040268/ENSMUSG00000022306/ENSMUSG00000027840/ENSMUSG00000096225/ENSMUSG00000024176/ENSMUSG00000022510/ENSMUSG00000038541/ENSMUSG00000034460/ENSMUSG00000028640/ENSMUSG00000014361/ENSMUSG00000021464/ENSMUSG00000027832/ENSMUSG00000021765/ENSMUSG00000020097/ENSMUSG00000002633/ENSMUSG00000031558/ENSMUSG00000031870/ENSMUSG00000000567/ENSMUSG00000005672/ENSMUSG00000027777/ENSMUSG00000031737/…
GO:0010092	specification of animal organ identity	0.00266164	ENSMUSG00000027840/ENSMUSG00000035033/ENSMUSG00000004872/ENSMUSG00000033837/ENSMUSG00000022144/ENSMUSG00000021732/ENSMUSG00000051367/ENSMUSG00000021835/ENSMUSG00000025219
GO:0060603	mammary gland duct morphogenesis	0.00266164	ENSMUSG00000032591/ENSMUSG00000021469/ENSMUSG00000017724/ENSMUSG00000028640/ENSMUSG00000031558/ENSMUSG00000031870/ENSMUSG00000020902/ENSMUSG00000021732/ENSMUSG00000021994
GO:0072210	metanephric nephron development	0.00266164	ENSMUSG00000024176/ENSMUSG00000024134/ENSMUSG00000000567/ENSMUSG00000018698/ENSMUSG00000068122/ENSMUSG00000022144/ENSMUSG00000021835/ENSMUSG00000018486/ENSMUSG00000051159
GO:0002088	lens development in camera-type eye	0.00267847	ENSMUSG00000034021/ENSMUSG00000032556/ENSMUSG00000035517/ENSMUSG00000022770/ENSMUSG00000033501/ENSMUSG00000044429/ENSMUSG00000000724/ENSMUSG00000020160/ENSMUSG00000025389/ENSMUSG00000063632/ENSMUSG00000032401/ENSMUSG00000021835/ENSMUSG00000045871
GO:0021675	nerve development	0.00267847	ENSMUSG00000032537/ENSMUSG00000032913/ENSMUSG00000007653/ENSMUSG00000027962/ENSMUSG00000034460/ENSMUSG00000018166/ENSMUSG00000074121/ENSMUSG00000039529/ENSMUSG00000027434/ENSMUSG00000048904/ENSMUSG00000051367/ENSMUSG00000036816/ENSMUSG00000045871
GO:0035019	somatic stem cell population maintenance	0.00267847	ENSMUSG00000022510/ENSMUSG00000024134/ENSMUSG00000028640/ENSMUSG00000048616/ENSMUSG00000000567/ENSMUSG00000005672/ENSMUSG00000000441/ENSMUSG00000027186/ENSMUSG00000076431/ENSMUSG00000015053/ENSMUSG00000021732/ENSMUSG00000044303/ENSMUSG00000018486
GO:0042116	macrophage activation	0.00267847	ENSMUSG00000026069/ENSMUSG00000035673/ENSMUSG00000055865/ENSMUSG00000036887/ENSMUSG00000026177/ENSMUSG00000023992/ENSMUSG00000035653/ENSMUSG00000022037/ENSMUSG00000024397/ENSMUSG00000049130/ENSMUSG00000021994/ENSMUSG00000030579/ENSMUSG00000066551
GO:0060415	muscle tissue morphogenesis	0.00269515	ENSMUSG00000022306/ENSMUSG00000031965/ENSMUSG00000027833/ENSMUSG00000006235/ENSMUSG00000048616/ENSMUSG00000054889/ENSMUSG00000050288/ENSMUSG00000032966/ENSMUSG00000033837/ENSMUSG00000028736/ENSMUSG00000046714/ENSMUSG00000051747/ENSMUSG00000050295/ENSMUSG00000021994
GO:0046328	regulation of JNK cascade	0.00270425	ENSMUSG00000059981/ENSMUSG00000032537/ENSMUSG00000045005/ENSMUSG00000021464/ENSMUSG00000056073/ENSMUSG00000029026/ENSMUSG00000014426/ENSMUSG00000003227/ENSMUSG00000026235/ENSMUSG00000005533/ENSMUSG00000022788/ENSMUSG00000031073/ENSMUSG00000033327/ENSMUSG00000004085/ENSMUSG00000000296/ENSMUSG00000036904/ENSMUSG00000001672/ENSMUSG00000032064/ENSMUSG00000021994/ENSMUSG00000042901/ENSMUSG00000027598/…
GO:0055065	metal ion homeostasis	0.00273392	ENSMUSG00000030523/ENSMUSG00000071719/ENSMUSG00000036834/ENSMUSG00000024456/ENSMUSG00000006235/ENSMUSG00000073010/ENSMUSG00000007122/ENSMUSG00000027338/ENSMUSG00000052428/ENSMUSG00000056073/ENSMUSG00000031762/ENSMUSG00000079227/ENSMUSG00000034330/ENSMUSG00000023078/ENSMUSG00000032340/ENSMUSG00000006611/ENSMUSG00000016942/ENSMUSG00000006269/ENSMUSG00000036853/ENSMUSG00000035183/ENSMUSG00000020524/…
GO:2000177	regulation of neural precursor cell proliferation	0.00277418	ENSMUSG00000020052/ENSMUSG00000020950/ENSMUSG00000048616/ENSMUSG00000079227/ENSMUSG00000029595/ENSMUSG00000002633/ENSMUSG00000025407/ENSMUSG00000033006/ENSMUSG00000027246/ENSMUSG00000033726/ENSMUSG00000018698/ENSMUSG00000022129/ENSMUSG00000098132/ENSMUSG00000027315/ENSMUSG00000026672/ENSMUSG00000024256/ENSMUSG00000020053/ENSMUSG00000015053/ENSMUSG00000021994
GO:0071345	cellular response to cytokine stimulus	0.00292753	ENSMUSG00000024427/ENSMUSG00000026069/ENSMUSG00000062157/ENSMUSG00000029372/ENSMUSG00000005148/ENSMUSG00000050069/ENSMUSG00000004814/ENSMUSG00000040717/ENSMUSG00000027750/ENSMUSG00000032470/ENSMUSG00000047497/ENSMUSG00000022512/ENSMUSG00000053470/ENSMUSG00000073421/ENSMUSG00000049382/ENSMUSG00000035673/ENSMUSG00000006235/ENSMUSG00000073489/ENSMUSG00000015354/ENSMUSG00000027962/ENSMUSG00000024812/…
GO:0002685	regulation of leukocyte migration	0.00293282	ENSMUSG00000004814/ENSMUSG00000032591/ENSMUSG00000031443/ENSMUSG00000026100/ENSMUSG00000031380/ENSMUSG00000023078/ENSMUSG00000009681/ENSMUSG00000023913/ENSMUSG00000040552/ENSMUSG00000031558/ENSMUSG00000036737/ENSMUSG00000023992/ENSMUSG00000000982/ENSMUSG00000029163/ENSMUSG00000061353/ENSMUSG00000024397/ENSMUSG00000049130/ENSMUSG00000027524/ENSMUSG00000021994/ENSMUSG00000031616/ENSMUSG00000025804
GO:0045995	regulation of embryonic development	0.00298782	ENSMUSG00000058444/ENSMUSG00000027840/ENSMUSG00000034460/ENSMUSG00000048138/ENSMUSG00000042821/ENSMUSG00000036923/ENSMUSG00000004872/ENSMUSG00000002633/ENSMUSG00000050288/ENSMUSG00000018698/ENSMUSG00000037188/ENSMUSG00000019899/ENSMUSG00000022144/ENSMUSG00000001521/ENSMUSG00000041688/ENSMUSG00000020053/ENSMUSG00000015053/ENSMUSG00000021994/ENSMUSG00000051367/ENSMUSG00000021835/ENSMUSG00000064302/…
GO:0001754	eye photoreceptor cell differentiation	0.00311104	ENSMUSG00000037643/ENSMUSG00000030523/ENSMUSG00000024176/ENSMUSG00000063681/ENSMUSG00000021730/ENSMUSG00000000567/ENSMUSG00000041592/ENSMUSG00000036192/ENSMUSG00000034739/ENSMUSG00000055254
GO:0033627	cell adhesion mediated by integrin	0.00311104	ENSMUSG00000027356/ENSMUSG00000024087/ENSMUSG00000032243/ENSMUSG00000023078/ENSMUSG00000026971/ENSMUSG00000022607/ENSMUSG00000025321/ENSMUSG00000046714/ENSMUSG00000046449/ENSMUSG00000020758
GO:2000826	regulation of heart morphogenesis	0.00311104	ENSMUSG00000048616/ENSMUSG00000018263/ENSMUSG00000028780/ENSMUSG00000000567/ENSMUSG00000035799/ENSMUSG00000046714/ENSMUSG00000050295/ENSMUSG00000024014/ENSMUSG00000051367/ENSMUSG00000021835
GO:1901861	regulation of muscle tissue development	0.00318306	ENSMUSG00000022306/ENSMUSG00000031965/ENSMUSG00000037624/ENSMUSG00000032537/ENSMUSG00000027833/ENSMUSG00000034220/ENSMUSG00000034460/ENSMUSG00000026100/ENSMUSG00000048616/ENSMUSG00000029026/ENSMUSG00000018263/ENSMUSG00000053137/ENSMUSG00000009569/ENSMUSG00000002633/ENSMUSG00000025407/ENSMUSG00000018166/ENSMUSG00000022996/ENSMUSG00000035799/ENSMUSG00000020160/ENSMUSG00000020053/ENSMUSG00000024014/…
GO:0014009	glial cell proliferation	0.00339051	ENSMUSG00000037643/ENSMUSG00000022607/ENSMUSG00000023992/ENSMUSG00000024621/ENSMUSG00000033006/ENSMUSG00000022037/ENSMUSG00000076431/ENSMUSG00000063632/ENSMUSG00000024256/ENSMUSG00000020053/ENSMUSG00000019982
GO:0060563	neuroepithelial cell differentiation	0.00339051	ENSMUSG00000020052/ENSMUSG00000040728/ENSMUSG00000052613/ENSMUSG00000036853/ENSMUSG00000001510/ENSMUSG00000033726/ENSMUSG00000012819/ENSMUSG00000076431/ENSMUSG00000063632/ENSMUSG00000045871/ENSMUSG00000025219
GO:0051928	positive regulation of calcium ion transport	0.00342909	ENSMUSG00000025551/ENSMUSG00000007122/ENSMUSG00000034330/ENSMUSG00000044338/ENSMUSG00000057914/ENSMUSG00000079110/ENSMUSG00000048779/ENSMUSG00000000982/ENSMUSG00000034112/ENSMUSG00000051980/ENSMUSG00000061353/ENSMUSG00000000394/ENSMUSG00000031616/ENSMUSG00000021835/ENSMUSG00000025804
GO:0010817	regulation of hormone levels	0.00346356	ENSMUSG00000040268/ENSMUSG00000024176/ENSMUSG00000013584/ENSMUSG00000091387/ENSMUSG00000090124/ENSMUSG00000038541/ENSMUSG00000074206/ENSMUSG00000033615/ENSMUSG00000024087/ENSMUSG00000031845/ENSMUSG00000027869/ENSMUSG00000004347/ENSMUSG00000006611/ENSMUSG00000020097/ENSMUSG00000002633/ENSMUSG00000004885/ENSMUSG00000022454/ENSMUSG00000060402/ENSMUSG00000027777/ENSMUSG00000000441/ENSMUSG00000022900/…
GO:1901862	negative regulation of muscle tissue development	0.00352666	ENSMUSG00000037624/ENSMUSG00000032537/ENSMUSG00000034460/ENSMUSG00000026100/ENSMUSG00000048616/ENSMUSG00000029026/ENSMUSG00000018263/ENSMUSG00000053137/ENSMUSG00000002633/ENSMUSG00000035799/ENSMUSG00000020160/ENSMUSG00000021835/ENSMUSG00000025219/ENSMUSG00000051910
GO:0010463	mesenchymal cell proliferation	0.00353232	ENSMUSG00000048450/ENSMUSG00000027833/ENSMUSG00000024134/ENSMUSG00000055653/ENSMUSG00000002633/ENSMUSG00000000567/ENSMUSG00000021994/ENSMUSG00000051367/ENSMUSG00000066551/ENSMUSG00000021835/ENSMUSG00000042812/ENSMUSG00000026586
GO:0030902	hindbrain development	0.00357046	ENSMUSG00000020052/ENSMUSG00000013584/ENSMUSG00000024109/ENSMUSG00000035033/ENSMUSG00000058153/ENSMUSG00000048616/ENSMUSG00000029595/ENSMUSG00000002633/ENSMUSG00000022911/ENSMUSG00000025407/ENSMUSG00000018698/ENSMUSG00000068122/ENSMUSG00000024397/ENSMUSG00000032064/ENSMUSG00000020053/ENSMUSG00000049130/ENSMUSG00000063659/ENSMUSG00000015053/ENSMUSG00000050295/ENSMUSG00000031654/ENSMUSG00000032179/…
GO:0098655	cation transmembrane transport	0.00357159	ENSMUSG00000075224/ENSMUSG00000037656/ENSMUSG00000030523/ENSMUSG00000048070/ENSMUSG00000025551/ENSMUSG00000035355/ENSMUSG00000035681/ENSMUSG00000030247/ENSMUSG00000071719/ENSMUSG00000036834/ENSMUSG00000037624/ENSMUSG00000022342/ENSMUSG00000056494/ENSMUSG00000024109/ENSMUSG00000021730/ENSMUSG00000024456/ENSMUSG00000062683/ENSMUSG00000048003/ENSMUSG00000007122/ENSMUSG00000028033/ENSMUSG00000075316/…
GO:0032872	regulation of stress-activated MAPK cascade	0.00373988	ENSMUSG00000059981/ENSMUSG00000032537/ENSMUSG00000045005/ENSMUSG00000021464/ENSMUSG00000056073/ENSMUSG00000022770/ENSMUSG00000029026/ENSMUSG00000014426/ENSMUSG00000003227/ENSMUSG00000026235/ENSMUSG00000020700/ENSMUSG00000005533/ENSMUSG00000022788/ENSMUSG00000031073/ENSMUSG00000033327/ENSMUSG00000004085/ENSMUSG00000000296/ENSMUSG00000036904/ENSMUSG00000001672/ENSMUSG00000032064/ENSMUSG00000021994/…
GO:0034329	cell junction assembly	0.00374391	ENSMUSG00000059981/ENSMUSG00000022286/ENSMUSG00000052504/ENSMUSG00000061048/ENSMUSG00000022512/ENSMUSG00000045005/ENSMUSG00000054065/ENSMUSG00000047216/ENSMUSG00000031962/ENSMUSG00000034607/ENSMUSG00000022770/ENSMUSG00000042821/ENSMUSG00000021638/ENSMUSG00000025812/ENSMUSG00000050965/ENSMUSG00000009681/ENSMUSG00000022607/ENSMUSG00000025060/ENSMUSG00000021636/ENSMUSG00000021750/ENSMUSG00000070473/…
GO:0019221	cytokine-mediated signaling pathway	0.00374703	ENSMUSG00000026069/ENSMUSG00000062157/ENSMUSG00000029372/ENSMUSG00000050069/ENSMUSG00000004814/ENSMUSG00000040717/ENSMUSG00000049382/ENSMUSG00000006235/ENSMUSG00000024812/ENSMUSG00000079227/ENSMUSG00000023078/ENSMUSG00000029371/ENSMUSG00000031558/ENSMUSG00000036737/ENSMUSG00000023992/ENSMUSG00000024621/ENSMUSG00000005672/ENSMUSG00000032966/ENSMUSG00000026068/ENSMUSG00000000982/ENSMUSG00000073889/…
GO:0071900	regulation of protein serine/threonine kinase activity	0.00380049	ENSMUSG00000024427/ENSMUSG00000059981/ENSMUSG00000032591/ENSMUSG00000049313/ENSMUSG00000058444/ENSMUSG00000040525/ENSMUSG00000024109/ENSMUSG00000045005/ENSMUSG00000021464/ENSMUSG00000002997/ENSMUSG00000057967/ENSMUSG00000029026/ENSMUSG00000014426/ENSMUSG00000048458/ENSMUSG00000026235/ENSMUSG00000020700/ENSMUSG00000005533/ENSMUSG00000024621/ENSMUSG00000035528/ENSMUSG00000005672/ENSMUSG00000053716/…
GO:0072503	cellular divalent inorganic cation homeostasis	0.00385781	ENSMUSG00000030523/ENSMUSG00000071719/ENSMUSG00000036834/ENSMUSG00000024456/ENSMUSG00000006235/ENSMUSG00000073010/ENSMUSG00000007122/ENSMUSG00000052428/ENSMUSG00000056073/ENSMUSG00000031762/ENSMUSG00000079227/ENSMUSG00000034330/ENSMUSG00000023078/ENSMUSG00000036853/ENSMUSG00000035183/ENSMUSG00000020524/ENSMUSG00000044338/ENSMUSG00000040552/ENSMUSG00000026177/ENSMUSG00000050288/ENSMUSG00000032966/…
GO:0051963	regulation of synapse assembly	0.00385863	ENSMUSG00000005958/ENSMUSG00000028289/ENSMUSG00000032537/ENSMUSG00000024109/ENSMUSG00000034460/ENSMUSG00000063887/ENSMUSG00000042873/ENSMUSG00000035064/ENSMUSG00000022607/ENSMUSG00000035653/ENSMUSG00000045083/ENSMUSG00000033569/ENSMUSG00000052372/ENSMUSG00000020902/ENSMUSG00000055254/ENSMUSG00000021782/ENSMUSG00000021994/ENSMUSG00000031654/ENSMUSG00000051367/ENSMUSG00000045871
GO:0032940	secretion by cell	0.00388732	ENSMUSG00000027356/ENSMUSG00000026069/ENSMUSG00000009907/ENSMUSG00000040528/ENSMUSG00000027750/ENSMUSG00000007458/ENSMUSG00000040722/ENSMUSG00000024109/ENSMUSG00000045005/ENSMUSG00000020964/ENSMUSG00000006369/ENSMUSG00000023192/ENSMUSG00000033615/ENSMUSG00000024534/ENSMUSG00000063887/ENSMUSG00000014361/ENSMUSG00000079227/ENSMUSG00000004347/ENSMUSG00000026971/ENSMUSG00000006611/ENSMUSG00000053137/…
GO:0006929	substrate-dependent cell migration	0.00390321	ENSMUSG00000006369/ENSMUSG00000032243/ENSMUSG00000031558/ENSMUSG00000020902/ENSMUSG00000022676/ENSMUSG00000026395/ENSMUSG00000022883
GO:0048557	embryonic digestive tract morphogenesis	0.00390321	ENSMUSG00000027833/ENSMUSG00000024134/ENSMUSG00000002633/ENSMUSG00000037279/ENSMUSG00000063632/ENSMUSG00000021732/ENSMUSG00000042812
GO:0030282	bone mineralization	0.00391583	ENSMUSG00000029661/ENSMUSG00000035673/ENSMUSG00000021464/ENSMUSG00000055653/ENSMUSG00000000567/ENSMUSG00000055409/ENSMUSG00000022996/ENSMUSG00000035799/ENSMUSG00000054675/ENSMUSG00000051920/ENSMUSG00000050860/ENSMUSG00000029306/ENSMUSG00000032492/ENSMUSG00000020053/ENSMUSG00000021835/ENSMUSG00000026674/ENSMUSG00000025804
GO:0032411	positive regulation of transporter activity	0.00391583	ENSMUSG00000075224/ENSMUSG00000048070/ENSMUSG00000025551/ENSMUSG00000035681/ENSMUSG00000021730/ENSMUSG00000007122/ENSMUSG00000034330/ENSMUSG00000023992/ENSMUSG00000057914/ENSMUSG00000048779/ENSMUSG00000038298/ENSMUSG00000008590/ENSMUSG00000024907/ENSMUSG00000038642/ENSMUSG00000032269/ENSMUSG00000021835/ENSMUSG00000041301
GO:0010837	regulation of keratinocyte proliferation	0.00398269	ENSMUSG00000061048/ENSMUSG00000022510/ENSMUSG00000048251/ENSMUSG00000047281/ENSMUSG00000022367/ENSMUSG00000037279/ENSMUSG00000037600/ENSMUSG00000022676/ENSMUSG00000021732
GO:0021545	cranial nerve development	0.00398269	ENSMUSG00000032537/ENSMUSG00000034460/ENSMUSG00000018166/ENSMUSG00000039529/ENSMUSG00000027434/ENSMUSG00000048904/ENSMUSG00000051367/ENSMUSG00000036816/ENSMUSG00000045871
GO:0048566	embryonic digestive tract development	0.00398269	ENSMUSG00000013584/ENSMUSG00000027833/ENSMUSG00000024134/ENSMUSG00000002633/ENSMUSG00000037279/ENSMUSG00000063632/ENSMUSG00000021732/ENSMUSG00000042812/ENSMUSG00000019982
GO:0060071	Wnt signaling pathway, planar cell polarity pathway	0.00398269	ENSMUSG00000021464/ENSMUSG00000055653/ENSMUSG00000079487/ENSMUSG00000050288/ENSMUSG00000037188/ENSMUSG00000041961/ENSMUSG00000021994/ENSMUSG00000018486/ENSMUSG00000027996
GO:2000242	negative regulation of reproductive process	0.00398269	ENSMUSG00000022306/ENSMUSG00000000753/ENSMUSG00000024922/ENSMUSG00000042821/ENSMUSG00000029919/ENSMUSG00000073551/ENSMUSG00000020053/ENSMUSG00000021994/ENSMUSG00000021835
GO:0010595	positive regulation of endothelial cell migration	0.00415447	ENSMUSG00000000320/ENSMUSG00000057967/ENSMUSG00000050965/ENSMUSG00000020700/ENSMUSG00000031230/ENSMUSG00000002633/ENSMUSG00000046714/ENSMUSG00000031486/ENSMUSG00000041688/ENSMUSG00000020053/ENSMUSG00000022676/ENSMUSG00000015053/ENSMUSG00000048583/ENSMUSG00000021994/ENSMUSG00000028517/ENSMUSG00000021835
GO:0060349	bone morphogenesis	0.00418061	ENSMUSG00000021469/ENSMUSG00000048450/ENSMUSG00000027833/ENSMUSG00000057967/ENSMUSG00000000567/ENSMUSG00000022367/ENSMUSG00000001288/ENSMUSG00000025402/ENSMUSG00000035799/ENSMUSG00000054675/ENSMUSG00000050860/ENSMUSG00000059049/ENSMUSG00000025082/ENSMUSG00000029755/ENSMUSG00000036356/ENSMUSG00000050295/ENSMUSG00000048904/ENSMUSG00000021835/ENSMUSG00000027996
GO:0015672	monovalent inorganic cation transport	0.00421687	ENSMUSG00000075224/ENSMUSG00000037656/ENSMUSG00000035355/ENSMUSG00000009907/ENSMUSG00000035681/ENSMUSG00000030247/ENSMUSG00000037624/ENSMUSG00000022342/ENSMUSG00000021730/ENSMUSG00000034224/ENSMUSG00000062683/ENSMUSG00000042371/ENSMUSG00000048003/ENSMUSG00000028033/ENSMUSG00000075316/ENSMUSG00000035580/ENSMUSG00000022770/ENSMUSG00000006273/ENSMUSG00000034115/ENSMUSG00000025557/ENSMUSG00000006269/…
GO:0046660	female sex differentiation	0.00424544	ENSMUSG00000040268/ENSMUSG00000022306/ENSMUSG00000096225/ENSMUSG00000022510/ENSMUSG00000038541/ENSMUSG00000014361/ENSMUSG00000027832/ENSMUSG00000021765/ENSMUSG00000020097/ENSMUSG00000031558/ENSMUSG00000031870/ENSMUSG00000005672/ENSMUSG00000027777/ENSMUSG00000034031/ENSMUSG00000041324/ENSMUSG00000018698/ENSMUSG00000024256/ENSMUSG00000043753/ENSMUSG00000050295/ENSMUSG00000021732/ENSMUSG00000021994/…
GO:1903532	positive regulation of secretion by cell	0.00424665	ENSMUSG00000027356/ENSMUSG00000026069/ENSMUSG00000009907/ENSMUSG00000027750/ENSMUSG00000040722/ENSMUSG00000045005/ENSMUSG00000063887/ENSMUSG00000079227/ENSMUSG00000006611/ENSMUSG00000053137/ENSMUSG00000022454/ENSMUSG00000023992/ENSMUSG00000024621/ENSMUSG00000057914/ENSMUSG00000000982/ENSMUSG00000022900/ENSMUSG00000051980/ENSMUSG00000035799/ENSMUSG00000076431/ENSMUSG00000061353/ENSMUSG00000068122/…
GO:0034767	positive regulation of ion transmembrane transport	0.00427505	ENSMUSG00000075224/ENSMUSG00000048070/ENSMUSG00000025551/ENSMUSG00000035681/ENSMUSG00000021730/ENSMUSG00000007122/ENSMUSG00000034330/ENSMUSG00000044338/ENSMUSG00000023992/ENSMUSG00000057914/ENSMUSG00000079110/ENSMUSG00000048779/ENSMUSG00000038298/ENSMUSG00000008590/ENSMUSG00000024907/ENSMUSG00000027524/ENSMUSG00000038642/ENSMUSG00000032269/ENSMUSG00000031616/ENSMUSG00000021835/ENSMUSG00000041301
GO:0021543	pallium development	0.00433002	ENSMUSG00000020052/ENSMUSG00000021379/ENSMUSG00000043969/ENSMUSG00000020950/ENSMUSG00000045515/ENSMUSG00000038541/ENSMUSG00000039419/ENSMUSG00000035033/ENSMUSG00000028640/ENSMUSG00000035277/ENSMUSG00000027869/ENSMUSG00000095139/ENSMUSG00000029026/ENSMUSG00000029595/ENSMUSG00000031558/ENSMUSG00000037771/ENSMUSG00000032036/ENSMUSG00000001496/ENSMUSG00000032446/ENSMUSG00000033726/ENSMUSG00000028341/…
GO:0060548	negative regulation of cell death	0.00433021	ENSMUSG00000020052/ENSMUSG00000022306/ENSMUSG00000037643/ENSMUSG00000009907/ENSMUSG00000032591/ENSMUSG00000049313/ENSMUSG00000058444/ENSMUSG00000110206/ENSMUSG00000021469/ENSMUSG00000000753/ENSMUSG00000000308/ENSMUSG00000042608/ENSMUSG00000024176/ENSMUSG00000048450/ENSMUSG00000025860/ENSMUSG00000045515/ENSMUSG00000006235/ENSMUSG00000007653/ENSMUSG00000022020/ENSMUSG00000034460/ENSMUSG00000018697/…
GO:0007610	behavior	0.00437968	ENSMUSG00000026768/ENSMUSG00000026103/ENSMUSG00000048070/ENSMUSG00000054385/ENSMUSG00000000753/ENSMUSG00000096225/ENSMUSG00000050511/ENSMUSG00000005102/ENSMUSG00000091387/ENSMUSG00000037624/ENSMUSG00000024109/ENSMUSG00000039419/ENSMUSG00000035033/ENSMUSG00000075316/ENSMUSG00000063887/ENSMUSG00000056073/ENSMUSG00000002997/ENSMUSG00000058153/ENSMUSG00000048616/ENSMUSG00000052613/ENSMUSG00000020963/…
GO:0001759	organ induction	0.00440797	ENSMUSG00000027840/ENSMUSG00000022144/ENSMUSG00000021732/ENSMUSG00000051367/ENSMUSG00000021835/ENSMUSG00000025219
GO:0003176	aortic valve development	0.00440797	ENSMUSG00000031965/ENSMUSG00000031558/ENSMUSG00000000567/ENSMUSG00000029163/ENSMUSG00000035799/ENSMUSG00000021835
GO:0021533	cell differentiation in hindbrain	0.00440797	ENSMUSG00000024109/ENSMUSG00000048616/ENSMUSG00000029595/ENSMUSG00000018698/ENSMUSG00000015053/ENSMUSG00000031654
GO:0031646	positive regulation of neurological system process	0.00440797	ENSMUSG00000025812/ENSMUSG00000033006/ENSMUSG00000044519/ENSMUSG00000035200/ENSMUSG00000020053/ENSMUSG00000028864
GO:0048730	epidermis morphogenesis	0.00440797	ENSMUSG00000022510/ENSMUSG00000042821/ENSMUSG00000021765/ENSMUSG00000002633/ENSMUSG00000070990/ENSMUSG00000021732
GO:1902547	regulation of cellular response to vascular endothelial growth factor stimulus	0.00440797	ENSMUSG00000047497/ENSMUSG00000043635/ENSMUSG00000019929/ENSMUSG00000031486/ENSMUSG00000022883/ENSMUSG00000019647
GO:2000647	negative regulation of stem cell proliferation	0.00440797	ENSMUSG00000027356/ENSMUSG00000024922/ENSMUSG00000006369/ENSMUSG00000037279/ENSMUSG00000037600/ENSMUSG00000022676
GO:0045604	regulation of epidermal cell differentiation	0.00442774	ENSMUSG00000022286/ENSMUSG00000021469/ENSMUSG00000040728/ENSMUSG00000022510/ENSMUSG00000020086/ENSMUSG00000047281/ENSMUSG00000037279/ENSMUSG00000037600/ENSMUSG00000050295/ENSMUSG00000021835
GO:0010631	epithelial cell migration	0.00446533	ENSMUSG00000027356/ENSMUSG00000058444/ENSMUSG00000000753/ENSMUSG00000051397/ENSMUSG00000024087/ENSMUSG00000000320/ENSMUSG00000057967/ENSMUSG00000023078/ENSMUSG00000050965/ENSMUSG00000020700/ENSMUSG00000031230/ENSMUSG00000002633/ENSMUSG00000008601/ENSMUSG00000031558/ENSMUSG00000022607/ENSMUSG00000000567/ENSMUSG00000005672/ENSMUSG00000022367/ENSMUSG00000055333/ENSMUSG00000019929/ENSMUSG00000022425/…
GO:0060419	heart growth	0.00451392	ENSMUSG00000022306/ENSMUSG00000031965/ENSMUSG00000037624/ENSMUSG00000048616/ENSMUSG00000029026/ENSMUSG00000018263/ENSMUSG00000053137/ENSMUSG00000025407/ENSMUSG00000020160/ENSMUSG00000046714/ENSMUSG00000068122/ENSMUSG00000019960/ENSMUSG00000051747/ENSMUSG00000020053/ENSMUSG00000066406/ENSMUSG00000050295/ENSMUSG00000024014/ENSMUSG00000063358
GO:1990266	neutrophil migration	0.0045559	ENSMUSG00000029372/ENSMUSG00000004814/ENSMUSG00000023078/ENSMUSG00000029371/ENSMUSG00000040552/ENSMUSG00000031558/ENSMUSG00000000982/ENSMUSG00000033721/ENSMUSG00000019122/ENSMUSG00000049130/ENSMUSG00000027524/ENSMUSG00000029373/ENSMUSG00000025224/ENSMUSG00000031616
GO:0030308	negative regulation of cell growth	0.00455605	ENSMUSG00000078794/ENSMUSG00000048450/ENSMUSG00000028289/ENSMUSG00000079227/ENSMUSG00000028780/ENSMUSG00000031558/ENSMUSG00000039313/ENSMUSG00000000125/ENSMUSG00000030309/ENSMUSG00000041324/ENSMUSG00000036206/ENSMUSG00000028179/ENSMUSG00000036264/ENSMUSG00000026203/ENSMUSG00000001583/ENSMUSG00000020902/ENSMUSG00000024907/ENSMUSG00000030222/ENSMUSG00000021994/ENSMUSG00000044303/ENSMUSG00000027004/…
GO:0046661	male sex differentiation	0.00455605	ENSMUSG00000040268/ENSMUSG00000022306/ENSMUSG00000027840/ENSMUSG00000024176/ENSMUSG00000038541/ENSMUSG00000034460/ENSMUSG00000028640/ENSMUSG00000021464/ENSMUSG00000020097/ENSMUSG00000002633/ENSMUSG00000000567/ENSMUSG00000005672/ENSMUSG00000001496/ENSMUSG00000041324/ENSMUSG00000042372/ENSMUSG00000021732/ENSMUSG00000021994/ENSMUSG00000032179/ENSMUSG00000019230/ENSMUSG00000009628/ENSMUSG00000018486/…
GO:0043406	positive regulation of MAP kinase activity	0.00460242	ENSMUSG00000059981/ENSMUSG00000058444/ENSMUSG00000045005/ENSMUSG00000021464/ENSMUSG00000057967/ENSMUSG00000029026/ENSMUSG00000014426/ENSMUSG00000026235/ENSMUSG00000020700/ENSMUSG00000005672/ENSMUSG00000022788/ENSMUSG00000000441/ENSMUSG00000004085/ENSMUSG00000000296/ENSMUSG00000025856/ENSMUSG00000036904/ENSMUSG00000028019/ENSMUSG00000020053/ENSMUSG00000066406/ENSMUSG00000026395/ENSMUSG00000021732/…
GO:0032990	cell part morphogenesis	0.00463727	ENSMUSG00000059981/ENSMUSG00000047712/ENSMUSG00000005958/ENSMUSG00000034813/ENSMUSG00000027750/ENSMUSG00000017724/ENSMUSG00000005102/ENSMUSG00000034777/ENSMUSG00000028289/ENSMUSG00000032537/ENSMUSG00000020950/ENSMUSG00000039419/ENSMUSG00000027833/ENSMUSG00000063626/ENSMUSG00000035033/ENSMUSG00000063887/ENSMUSG00000035277/ENSMUSG00000058669/ENSMUSG00000048616/ENSMUSG00000025437/ENSMUSG00000079227/…
GO:0060043	regulation of cardiac muscle cell proliferation	0.00465941	ENSMUSG00000022306/ENSMUSG00000031965/ENSMUSG00000037624/ENSMUSG00000048616/ENSMUSG00000029026/ENSMUSG00000018263/ENSMUSG00000053137/ENSMUSG00000025407/ENSMUSG00000020160/ENSMUSG00000024014/ENSMUSG00000063358
GO:0032945	negative regulation of mononuclear cell proliferation	0.0046839	ENSMUSG00000073421/ENSMUSG00000022770/ENSMUSG00000002633/ENSMUSG00000028042/ENSMUSG00000053216/ENSMUSG00000063632/ENSMUSG00000024907/ENSMUSG00000021125/ENSMUSG00000021782/ENSMUSG00000030579/ENSMUSG00000044303/ENSMUSG00000021835/ENSMUSG00000027598
GO:0050672	negative regulation of lymphocyte proliferation	0.0046839	ENSMUSG00000073421/ENSMUSG00000022770/ENSMUSG00000002633/ENSMUSG00000028042/ENSMUSG00000053216/ENSMUSG00000063632/ENSMUSG00000024907/ENSMUSG00000021125/ENSMUSG00000021782/ENSMUSG00000030579/ENSMUSG00000044303/ENSMUSG00000021835/ENSMUSG00000027598
GO:0002275	myeloid cell activation involved in immune response	0.00473005	ENSMUSG00000040528/ENSMUSG00000035673/ENSMUSG00000009681/ENSMUSG00000023992/ENSMUSG00000005672/ENSMUSG00000000982/ENSMUSG00000038147/ENSMUSG00000028341/ENSMUSG00000015053/ENSMUSG00000030579/ENSMUSG00000066551/ENSMUSG00000042812
GO:0072507	divalent inorganic cation homeostasis	0.00474602	ENSMUSG00000030523/ENSMUSG00000071719/ENSMUSG00000036834/ENSMUSG00000024456/ENSMUSG00000006235/ENSMUSG00000073010/ENSMUSG00000007122/ENSMUSG00000052428/ENSMUSG00000056073/ENSMUSG00000031762/ENSMUSG00000079227/ENSMUSG00000034330/ENSMUSG00000023078/ENSMUSG00000006269/ENSMUSG00000036853/ENSMUSG00000035183/ENSMUSG00000020524/ENSMUSG00000044338/ENSMUSG00000040552/ENSMUSG00000026177/ENSMUSG00000050288/…
GO:0001775	cell activation	0.00494002	ENSMUSG00000026069/ENSMUSG00000005148/ENSMUSG00000040528/ENSMUSG00000110206/ENSMUSG00000005102/ENSMUSG00000032537/ENSMUSG00000073421/ENSMUSG00000035673/ENSMUSG00000045005/ENSMUSG00000027962/ENSMUSG00000040325/ENSMUSG00000014361/ENSMUSG00000000320/ENSMUSG00000022770/ENSMUSG00000036202/ENSMUSG00000034330/ENSMUSG00000048251/ENSMUSG00000033454/ENSMUSG00000006611/ENSMUSG00000020963/ENSMUSG00000015396/…
GO:0033002	muscle cell proliferation	0.00499152	ENSMUSG00000022306/ENSMUSG00000031965/ENSMUSG00000037624/ENSMUSG00000032537/ENSMUSG00000026100/ENSMUSG00000000320/ENSMUSG00000048616/ENSMUSG00000029026/ENSMUSG00000018263/ENSMUSG00000053137/ENSMUSG00000002633/ENSMUSG00000040552/ENSMUSG00000022607/ENSMUSG00000025407/ENSMUSG00000048779/ENSMUSG00000030849/ENSMUSG00000028341/ENSMUSG00000020160/ENSMUSG00000046714/ENSMUSG00000024397/ENSMUSG00000020053/…
GO:0001958	endochondral ossification	0.0050459	ENSMUSG00000057967/ENSMUSG00000025402/ENSMUSG00000054675/ENSMUSG00000050860/ENSMUSG00000029755/ENSMUSG00000036356/ENSMUSG00000050295/ENSMUSG00000021835
GO:0021511	spinal cord patterning	0.0050459	ENSMUSG00000020052/ENSMUSG00000026934/ENSMUSG00000002633/ENSMUSG00000030507/ENSMUSG00000042002/ENSMUSG00000027434/ENSMUSG00000001521/ENSMUSG00000042372
GO:0036075	replacement ossification	0.0050459	ENSMUSG00000057967/ENSMUSG00000025402/ENSMUSG00000054675/ENSMUSG00000050860/ENSMUSG00000029755/ENSMUSG00000036356/ENSMUSG00000050295/ENSMUSG00000021835
GO:0048871	multicellular organismal homeostasis	0.00505683	ENSMUSG00000035069/ENSMUSG00000054385/ENSMUSG00000110206/ENSMUSG00000061048/ENSMUSG00000022512/ENSMUSG00000037071/ENSMUSG00000022510/ENSMUSG00000000320/ENSMUSG00000079227/ENSMUSG00000005373/ENSMUSG00000052613/ENSMUSG00000006611/ENSMUSG00000006269/ENSMUSG00000026177/ENSMUSG00000031101/ENSMUSG00000024621/ENSMUSG00000000567/ENSMUSG00000047281/ENSMUSG00000022367/ENSMUSG00000012819/ENSMUSG00000028341/…
GO:0048593	camera-type eye morphogenesis	0.005079	ENSMUSG00000024176/ENSMUSG00000032537/ENSMUSG00000035517/ENSMUSG00000021730/ENSMUSG00000045005/ENSMUSG00000068196/ENSMUSG00000000567/ENSMUSG00000021239/ENSMUSG00000024085/ENSMUSG00000031737/ENSMUSG00000041592/ENSMUSG00000042002/ENSMUSG00000018698/ENSMUSG00000035799/ENSMUSG00000020160/ENSMUSG00000036192/ENSMUSG00000063632/ENSMUSG00000032401/ENSMUSG00000021835
GO:0070302	regulation of stress-activated protein kinase signaling cascade	0.00510145	ENSMUSG00000059981/ENSMUSG00000032537/ENSMUSG00000045005/ENSMUSG00000021464/ENSMUSG00000056073/ENSMUSG00000022770/ENSMUSG00000029026/ENSMUSG00000014426/ENSMUSG00000003227/ENSMUSG00000026235/ENSMUSG00000020700/ENSMUSG00000005533/ENSMUSG00000022788/ENSMUSG00000031073/ENSMUSG00000033327/ENSMUSG00000004085/ENSMUSG00000000296/ENSMUSG00000036904/ENSMUSG00000001672/ENSMUSG00000032064/ENSMUSG00000021994/…
GO:0072091	regulation of stem cell proliferation	0.00519156	ENSMUSG00000027356/ENSMUSG00000020950/ENSMUSG00000024922/ENSMUSG00000006369/ENSMUSG00000002633/ENSMUSG00000033006/ENSMUSG00000037279/ENSMUSG00000022718/ENSMUSG00000037600/ENSMUSG00000022129/ENSMUSG00000063632/ENSMUSG00000045394/ENSMUSG00000022676/ENSMUSG00000026395/ENSMUSG00000024014/ENSMUSG00000021835
GO:0046903	secretion	0.00531487	ENSMUSG00000027356/ENSMUSG00000026069/ENSMUSG00000009907/ENSMUSG00000040528/ENSMUSG00000027750/ENSMUSG00000007458/ENSMUSG00000054580/ENSMUSG00000040722/ENSMUSG00000024109/ENSMUSG00000068323/ENSMUSG00000045005/ENSMUSG00000020964/ENSMUSG00000006369/ENSMUSG00000023192/ENSMUSG00000033615/ENSMUSG00000024534/ENSMUSG00000063887/ENSMUSG00000014361/ENSMUSG00000079227/ENSMUSG00000004347/ENSMUSG00000026971/…
GO:0008202	steroid metabolic process	0.00533667	ENSMUSG00000040268/ENSMUSG00000049313/ENSMUSG00000027359/ENSMUSG00000034088/ENSMUSG00000037071/ENSMUSG00000090124/ENSMUSG00000038541/ENSMUSG00000024087/ENSMUSG00000027869/ENSMUSG00000042821/ENSMUSG00000020097/ENSMUSG00000002633/ENSMUSG00000005672/ENSMUSG00000027777/ENSMUSG00000031073/ENSMUSG00000018865/ENSMUSG00000039529/ENSMUSG00000031891/ENSMUSG00000024907/ENSMUSG00000020053/ENSMUSG00000022676/…
GO:0021700	developmental maturation	0.00542901	ENSMUSG00000027356/ENSMUSG00000082101/ENSMUSG00000020052/ENSMUSG00000032556/ENSMUSG00000021469/ENSMUSG00000061048/ENSMUSG00000024176/ENSMUSG00000013584/ENSMUSG00000024109/ENSMUSG00000039419/ENSMUSG00000045005/ENSMUSG00000048003/ENSMUSG00000010592/ENSMUSG00000058153/ENSMUSG00000036887/ENSMUSG00000031870/ENSMUSG00000033006/ENSMUSG00000031737/ENSMUSG00000033569/ENSMUSG00000030559/ENSMUSG00000022996/…
GO:0002684	positive regulation of immune system process	0.0055072	ENSMUSG00000040268/ENSMUSG00000026069/ENSMUSG00000004814/ENSMUSG00000036896/ENSMUSG00000110206/ENSMUSG00000031443/ENSMUSG00000043496/ENSMUSG00000005102/ENSMUSG00000091705/ENSMUSG00000073421/ENSMUSG00000046688/ENSMUSG00000045005/ENSMUSG00000073489/ENSMUSG00000027962/ENSMUSG00000026100/ENSMUSG00000073490/ENSMUSG00000031380/ENSMUSG00000021464/ENSMUSG00000022952/ENSMUSG00000036202/ENSMUSG00000034330/…
GO:0007519	skeletal muscle tissue development	0.00553456	ENSMUSG00000005148/ENSMUSG00000024176/ENSMUSG00000032537/ENSMUSG00000027833/ENSMUSG00000034220/ENSMUSG00000007122/ENSMUSG00000034460/ENSMUSG00000026100/ENSMUSG00000004872/ENSMUSG00000002633/ENSMUSG00000046312/ENSMUSG00000032446/ENSMUSG00000022996/ENSMUSG00000035799/ENSMUSG00000028736/ENSMUSG00000019929/ENSMUSG00000063632/ENSMUSG00000063659/ENSMUSG00000014030/ENSMUSG00000021506/ENSMUSG00000051367/…
GO:1904018	positive regulation of vasculature development	0.00553456	ENSMUSG00000069763/ENSMUSG00000004814/ENSMUSG00000024087/ENSMUSG00000031380/ENSMUSG00000057967/ENSMUSG00000050965/ENSMUSG00000020700/ENSMUSG00000044338/ENSMUSG00000002633/ENSMUSG00000040552/ENSMUSG00000005672/ENSMUSG00000025321/ENSMUSG00000015340/ENSMUSG00000028179/ENSMUSG00000046714/ENSMUSG00000049130/ENSMUSG00000015053/ENSMUSG00000048583/ENSMUSG00000021994/ENSMUSG00000066551/ENSMUSG00000028864/…
GO:0021846	cell proliferation in forebrain	0.00576515	ENSMUSG00000043969/ENSMUSG00000045515/ENSMUSG00000035277/ENSMUSG00000095139/ENSMUSG00000029595/ENSMUSG00000022129/ENSMUSG00000019874/ENSMUSG00000032064/ENSMUSG00000025219
GO:0048013	ephrin receptor signaling pathway	0.00576515	ENSMUSG00000052504/ENSMUSG00000005958/ENSMUSG00000028289/ENSMUSG00000032537/ENSMUSG00000055540/ENSMUSG00000026235/ENSMUSG00000028876/ENSMUSG00000022607/ENSMUSG00000003070
GO:0055074	calcium ion homeostasis	0.00589711	ENSMUSG00000030523/ENSMUSG00000071719/ENSMUSG00000036834/ENSMUSG00000024456/ENSMUSG00000006235/ENSMUSG00000073010/ENSMUSG00000007122/ENSMUSG00000052428/ENSMUSG00000056073/ENSMUSG00000079227/ENSMUSG00000034330/ENSMUSG00000023078/ENSMUSG00000006269/ENSMUSG00000036853/ENSMUSG00000035183/ENSMUSG00000020524/ENSMUSG00000044338/ENSMUSG00000040552/ENSMUSG00000050288/ENSMUSG00000032966/ENSMUSG00000057914/…
GO:0006874	cellular calcium ion homeostasis	0.00591398	ENSMUSG00000030523/ENSMUSG00000071719/ENSMUSG00000036834/ENSMUSG00000024456/ENSMUSG00000006235/ENSMUSG00000073010/ENSMUSG00000007122/ENSMUSG00000052428/ENSMUSG00000056073/ENSMUSG00000079227/ENSMUSG00000034330/ENSMUSG00000023078/ENSMUSG00000036853/ENSMUSG00000035183/ENSMUSG00000020524/ENSMUSG00000044338/ENSMUSG00000040552/ENSMUSG00000050288/ENSMUSG00000032966/ENSMUSG00000057914/ENSMUSG00000079110/…
GO:0006955	immune response	0.00605504	ENSMUSG00000040268/ENSMUSG00000026069/ENSMUSG00000062157/ENSMUSG00000029372/ENSMUSG00000044791/ENSMUSG00000004814/ENSMUSG00000040528/ENSMUSG00000036896/ENSMUSG00000022512/ENSMUSG00000004730/ENSMUSG00000043496/ENSMUSG00000005102/ENSMUSG00000091705/ENSMUSG00000073421/ENSMUSG00000024045/ENSMUSG00000035673/ENSMUSG00000023973/ENSMUSG00000046688/ENSMUSG00000045005/ENSMUSG00000073489/ENSMUSG00000073490/…
GO:0045843	negative regulation of striated muscle tissue development	0.00606304	ENSMUSG00000037624/ENSMUSG00000032537/ENSMUSG00000034460/ENSMUSG00000026100/ENSMUSG00000048616/ENSMUSG00000029026/ENSMUSG00000018263/ENSMUSG00000053137/ENSMUSG00000035799/ENSMUSG00000020160/ENSMUSG00000021835/ENSMUSG00000025219/ENSMUSG00000051910
GO:0048635	negative regulation of muscle organ development	0.00606304	ENSMUSG00000037624/ENSMUSG00000032537/ENSMUSG00000034460/ENSMUSG00000026100/ENSMUSG00000048616/ENSMUSG00000029026/ENSMUSG00000018263/ENSMUSG00000053137/ENSMUSG00000035799/ENSMUSG00000020160/ENSMUSG00000021835/ENSMUSG00000025219/ENSMUSG00000051910
GO:0070664	negative regulation of leukocyte proliferation	0.00606304	ENSMUSG00000073421/ENSMUSG00000022770/ENSMUSG00000002633/ENSMUSG00000028042/ENSMUSG00000053216/ENSMUSG00000063632/ENSMUSG00000024907/ENSMUSG00000021125/ENSMUSG00000021782/ENSMUSG00000030579/ENSMUSG00000044303/ENSMUSG00000021835/ENSMUSG00000027598
GO:0030199	collagen fibril organization	0.00614627	ENSMUSG00000036446/ENSMUSG00000029661/ENSMUSG00000024087/ENSMUSG00000079465/ENSMUSG00000033327/ENSMUSG00000029163/ENSMUSG00000046714/ENSMUSG00000050295/ENSMUSG00000026674/ENSMUSG00000027996
GO:0032330	regulation of chondrocyte differentiation	0.00614627	ENSMUSG00000047497/ENSMUSG00000027833/ENSMUSG00000024134/ENSMUSG00000057967/ENSMUSG00000041540/ENSMUSG00000000567/ENSMUSG00000001288/ENSMUSG00000022676/ENSMUSG00000021835/ENSMUSG00000051910
GO:0061005	cell differentiation involved in kidney development	0.00614627	ENSMUSG00000045515/ENSMUSG00000024134/ENSMUSG00000002633/ENSMUSG00000050332/ENSMUSG00000018698/ENSMUSG00000046714/ENSMUSG00000022144/ENSMUSG00000021835/ENSMUSG00000018486/ENSMUSG00000051159
GO:0090662	ATP hydrolysis coupled transmembrane transport	0.00614627	ENSMUSG00000062683/ENSMUSG00000041797/ENSMUSG00000006273/ENSMUSG00000006269/ENSMUSG00000040029/ENSMUSG00000020865/ENSMUSG00000029299/ENSMUSG00000040505/ENSMUSG00000044749/ENSMUSG00000041301
GO:0099131	ATP hydrolysis coupled ion transmembrane transport	0.00614627	ENSMUSG00000062683/ENSMUSG00000041797/ENSMUSG00000006273/ENSMUSG00000006269/ENSMUSG00000040029/ENSMUSG00000020865/ENSMUSG00000029299/ENSMUSG00000040505/ENSMUSG00000044749/ENSMUSG00000041301
GO:0006821	chloride transport	0.00623092	ENSMUSG00000007653/ENSMUSG00000055489/ENSMUSG00000054662/ENSMUSG00000029015/ENSMUSG00000022949/ENSMUSG00000048779/ENSMUSG00000036960/ENSMUSG00000051980/ENSMUSG00000034714/ENSMUSG00000029334/ENSMUSG00000047501/ENSMUSG00000041301
GO:0050764	regulation of phagocytosis	0.00623092	ENSMUSG00000014361/ENSMUSG00000027832/ENSMUSG00000004665/ENSMUSG00000009681/ENSMUSG00000026177/ENSMUSG00000022607/ENSMUSG00000023992/ENSMUSG00000028221/ENSMUSG00000015947/ENSMUSG00000024174/ENSMUSG00000015053/ENSMUSG00000026395
GO:0014002	astrocyte development	0.00628454	ENSMUSG00000021464/ENSMUSG00000095139/ENSMUSG00000036887/ENSMUSG00000023992/ENSMUSG00000049130/ENSMUSG00000040605/ENSMUSG00000035305
GO:0048745	smooth muscle tissue development	0.00628454	ENSMUSG00000026768/ENSMUSG00000022770/ENSMUSG00000002633/ENSMUSG00000000567/ENSMUSG00000027777/ENSMUSG00000051367/ENSMUSG00000021835
GO:0010035	response to inorganic substance	0.00635447	ENSMUSG00000040268/ENSMUSG00000082101/ENSMUSG00000020052/ENSMUSG00000035681/ENSMUSG00000000753/ENSMUSG00000022512/ENSMUSG00000049382/ENSMUSG00000024109/ENSMUSG00000021730/ENSMUSG00000071076/ENSMUSG00000006235/ENSMUSG00000032348/ENSMUSG00000027962/ENSMUSG00000024087/ENSMUSG00000041237/ENSMUSG00000063887/ENSMUSG00000031762/ENSMUSG00000045545/ENSMUSG00000034330/ENSMUSG00000052560/ENSMUSG00000004347/…
GO:1905114	cell surface receptor signaling pathway involved in cell-cell signaling	0.00635447	ENSMUSG00000027356/ENSMUSG00000078794/ENSMUSG00000061048/ENSMUSG00000027840/ENSMUSG00000001827/ENSMUSG00000034777/ENSMUSG00000025860/ENSMUSG00000097084/ENSMUSG00000024109/ENSMUSG00000045005/ENSMUSG00000043895/ENSMUSG00000063887/ENSMUSG00000014361/ENSMUSG00000021464/ENSMUSG00000056073/ENSMUSG00000048616/ENSMUSG00000031535/ENSMUSG00000055653/ENSMUSG00000002633/ENSMUSG00000050332/ENSMUSG00000000567/…
GO:0010771	negative regulation of cell morphogenesis involved in differentiation	0.0064295	ENSMUSG00000027750/ENSMUSG00000028289/ENSMUSG00000051397/ENSMUSG00000006369/ENSMUSG00000063887/ENSMUSG00000079227/ENSMUSG00000028780/ENSMUSG00000031558/ENSMUSG00000022607/ENSMUSG00000000125/ENSMUSG00000036264/ENSMUSG00000020902/ENSMUSG00000068327/ENSMUSG00000021994/ENSMUSG00000070509/ENSMUSG00000019647
GO:0045778	positive regulation of ossification	0.0064295	ENSMUSG00000021469/ENSMUSG00000022510/ENSMUSG00000071076/ENSMUSG00000073489/ENSMUSG00000019359/ENSMUSG00000055409/ENSMUSG00000022996/ENSMUSG00000054675/ENSMUSG00000021493/ENSMUSG00000063632/ENSMUSG00000029755/ENSMUSG00000020053/ENSMUSG00000021994/ENSMUSG00000021835/ENSMUSG00000026674/ENSMUSG00000027996
GO:0001764	neuron migration	0.006575	ENSMUSG00000020052/ENSMUSG00000031965/ENSMUSG00000020950/ENSMUSG00000053747/ENSMUSG00000056679/ENSMUSG00000063626/ENSMUSG00000032913/ENSMUSG00000035277/ENSMUSG00000022607/ENSMUSG00000029697/ENSMUSG00000032036/ENSMUSG00000001496/ENSMUSG00000041014/ENSMUSG00000018698/ENSMUSG00000035799/ENSMUSG00000061353/ENSMUSG00000046449/ENSMUSG00000026890/ENSMUSG00000020902/ENSMUSG00000034384/ENSMUSG00000055254/…
GO:0043066	negative regulation of apoptotic process	0.00670749	ENSMUSG00000020052/ENSMUSG00000037643/ENSMUSG00000032591/ENSMUSG00000058444/ENSMUSG00000110206/ENSMUSG00000021469/ENSMUSG00000000308/ENSMUSG00000042608/ENSMUSG00000024176/ENSMUSG00000048450/ENSMUSG00000025860/ENSMUSG00000045515/ENSMUSG00000006235/ENSMUSG00000007653/ENSMUSG00000022020/ENSMUSG00000034460/ENSMUSG00000018697/ENSMUSG00000014361/ENSMUSG00000000320/ENSMUSG00000056073/ENSMUSG00000039220/…
GO:0016055	Wnt signaling pathway	0.00676848	ENSMUSG00000027356/ENSMUSG00000078794/ENSMUSG00000061048/ENSMUSG00000027840/ENSMUSG00000001827/ENSMUSG00000034777/ENSMUSG00000025860/ENSMUSG00000097084/ENSMUSG00000045005/ENSMUSG00000014361/ENSMUSG00000021464/ENSMUSG00000048616/ENSMUSG00000031535/ENSMUSG00000055653/ENSMUSG00000002633/ENSMUSG00000050332/ENSMUSG00000000567/ENSMUSG00000025407/ENSMUSG00000033006/ENSMUSG00000079487/ENSMUSG00000050288/…
GO:0198738	cell-cell signaling by wnt	0.00676848	ENSMUSG00000027356/ENSMUSG00000078794/ENSMUSG00000061048/ENSMUSG00000027840/ENSMUSG00000001827/ENSMUSG00000034777/ENSMUSG00000025860/ENSMUSG00000097084/ENSMUSG00000045005/ENSMUSG00000014361/ENSMUSG00000021464/ENSMUSG00000048616/ENSMUSG00000031535/ENSMUSG00000055653/ENSMUSG00000002633/ENSMUSG00000050332/ENSMUSG00000000567/ENSMUSG00000025407/ENSMUSG00000033006/ENSMUSG00000079487/ENSMUSG00000050288/…
GO:0001738	morphogenesis of a polarized epithelium	0.00689197	ENSMUSG00000022510/ENSMUSG00000021464/ENSMUSG00000055653/ENSMUSG00000079487/ENSMUSG00000050288/ENSMUSG00000068079/ENSMUSG00000037188/ENSMUSG00000041961/ENSMUSG00000034101/ENSMUSG00000021782/ENSMUSG00000021994/ENSMUSG00000042812/ENSMUSG00000044279/ENSMUSG00000018486/ENSMUSG00000027996
GO:0050670	regulation of lymphocyte proliferation	0.00693647	ENSMUSG00000110206/ENSMUSG00000073421/ENSMUSG00000027962/ENSMUSG00000022770/ENSMUSG00000002633/ENSMUSG00000031101/ENSMUSG00000036111/ENSMUSG00000033721/ENSMUSG00000028042/ENSMUSG00000053216/ENSMUSG00000063632/ENSMUSG00000024397/ENSMUSG00000024907/ENSMUSG00000020053/ENSMUSG00000021125/ENSMUSG00000021782/ENSMUSG00000048583/ENSMUSG00000026395/ENSMUSG00000021732/ENSMUSG00000030579/ENSMUSG00000044303/…
GO:0001701	in utero embryonic development	0.00721877	ENSMUSG00000022286/ENSMUSG00000022306/ENSMUSG00000069763/ENSMUSG00000044791/ENSMUSG00000027547/ENSMUSG00000024176/ENSMUSG00000048450/ENSMUSG00000049382/ENSMUSG00000045005/ENSMUSG00000027962/ENSMUSG00000028640/ENSMUSG00000048616/ENSMUSG00000042821/ENSMUSG00000040481/ENSMUSG00000003436/ENSMUSG00000027581/ENSMUSG00000042357/ENSMUSG00000031558/ENSMUSG00000028894/ENSMUSG00000041540/ENSMUSG00000033006/…
GO:0009799	specification of symmetry	0.00727877	ENSMUSG00000031965/ENSMUSG00000050069/ENSMUSG00000013584/ENSMUSG00000001827/ENSMUSG00000014426/ENSMUSG00000002633/ENSMUSG00000022911/ENSMUSG00000033837/ENSMUSG00000037279/ENSMUSG00000042002/ENSMUSG00000021732/ENSMUSG00000021994/ENSMUSG00000042901/ENSMUSG00000021835/ENSMUSG00000042812/ENSMUSG00000047407/ENSMUSG00000025219
GO:0050865	regulation of cell activation	0.00731936	ENSMUSG00000026069/ENSMUSG00000040528/ENSMUSG00000110206/ENSMUSG00000073421/ENSMUSG00000027962/ENSMUSG00000014361/ENSMUSG00000000320/ENSMUSG00000022770/ENSMUSG00000036202/ENSMUSG00000033454/ENSMUSG00000006611/ENSMUSG00000015396/ENSMUSG00000055865/ENSMUSG00000050965/ENSMUSG00000009681/ENSMUSG00000002633/ENSMUSG00000036887/ENSMUSG00000031101/ENSMUSG00000023992/ENSMUSG00000035653/ENSMUSG00000079110/…
GO:0021885	forebrain cell migration	0.00733866	ENSMUSG00000043969/ENSMUSG00000020950/ENSMUSG00000045515/ENSMUSG00000035277/ENSMUSG00000095139/ENSMUSG00000031558/ENSMUSG00000022911/ENSMUSG00000001496/ENSMUSG00000041014/ENSMUSG00000061353/ENSMUSG00000026890/ENSMUSG00000032064/ENSMUSG00000042524/ENSMUSG00000022883
GO:0045807	positive regulation of endocytosis	0.0073521	ENSMUSG00000063887/ENSMUSG00000014361/ENSMUSG00000026825/ENSMUSG00000027832/ENSMUSG00000034330/ENSMUSG00000006611/ENSMUSG00000025812/ENSMUSG00000035064/ENSMUSG00000055653/ENSMUSG00000009681/ENSMUSG00000026177/ENSMUSG00000022607/ENSMUSG00000023992/ENSMUSG00000022037/ENSMUSG00000015947/ENSMUSG00000049539/ENSMUSG00000015053/ENSMUSG00000026395/ENSMUSG00000021994
GO:0002053	positive regulation of mesenchymal cell proliferation	0.00747003	ENSMUSG00000027833/ENSMUSG00000002633/ENSMUSG00000000567/ENSMUSG00000021994/ENSMUSG00000051367/ENSMUSG00000066551/ENSMUSG00000042812/ENSMUSG00000026586
GO:1905517	macrophage migration	0.00747003	ENSMUSG00000032591/ENSMUSG00000026100/ENSMUSG00000021464/ENSMUSG00000040552/ENSMUSG00000023992/ENSMUSG00000000982/ENSMUSG00000029163/ENSMUSG00000049130
GO:0002369	T cell cytokine production	0.00759257	ENSMUSG00000045005/ENSMUSG00000022770/ENSMUSG00000006611/ENSMUSG00000026177/ENSMUSG00000031101/ENSMUSG00000026068
GO:0006805	xenobiotic metabolic process	0.00759257	ENSMUSG00000040562/ENSMUSG00000091561/ENSMUSG00000090124/ENSMUSG00000038541/ENSMUSG00000032348/ENSMUSG00000024087
GO:0043586	tongue development	0.00759257	ENSMUSG00000034460/ENSMUSG00000002633/ENSMUSG00000005672/ENSMUSG00000022996/ENSMUSG00000074121/ENSMUSG00000051367
GO:0045606	positive regulation of epidermal cell differentiation	0.00759257	ENSMUSG00000020086/ENSMUSG00000047281/ENSMUSG00000037279/ENSMUSG00000037600/ENSMUSG00000050295/ENSMUSG00000021835
GO:0045672	positive regulation of osteoclast differentiation	0.00759257	ENSMUSG00000031688/ENSMUSG00000023992/ENSMUSG00000024621/ENSMUSG00000000982/ENSMUSG00000030579/ENSMUSG00000025804
GO:0060044	negative regulation of cardiac muscle cell proliferation	0.00759257	ENSMUSG00000037624/ENSMUSG00000048616/ENSMUSG00000029026/ENSMUSG00000018263/ENSMUSG00000053137/ENSMUSG00000020160
GO:0072074	kidney mesenchyme development	0.00759257	ENSMUSG00000034460/ENSMUSG00000024134/ENSMUSG00000002633/ENSMUSG00000050332/ENSMUSG00000051367/ENSMUSG00000021835
GO:2000403	positive regulation of lymphocyte migration	0.00759257	ENSMUSG00000023078/ENSMUSG00000036737/ENSMUSG00000000982/ENSMUSG00000061353/ENSMUSG00000024397/ENSMUSG00000021994
GO:0042733	embryonic digit morphogenesis	0.00774698	ENSMUSG00000022286/ENSMUSG00000021469/ENSMUSG00000048450/ENSMUSG00000040310/ENSMUSG00000021464/ENSMUSG00000048616/ENSMUSG00000002633/ENSMUSG00000004085/ENSMUSG00000035799/ENSMUSG00000001521/ENSMUSG00000021994/ENSMUSG00000021835/ENSMUSG00000027996
GO:0042098	T cell proliferation	0.00795505	ENSMUSG00000073421/ENSMUSG00000027962/ENSMUSG00000022770/ENSMUSG00000002633/ENSMUSG00000026177/ENSMUSG00000031101/ENSMUSG00000032966/ENSMUSG00000036111/ENSMUSG00000028042/ENSMUSG00000053216/ENSMUSG00000061353/ENSMUSG00000024397/ENSMUSG00000020053/ENSMUSG00000021125/ENSMUSG00000021782/ENSMUSG00000048583/ENSMUSG00000026395/ENSMUSG00000044303/ENSMUSG00000021835/ENSMUSG00000027598
GO:0048017	inositol lipid-mediated signaling	0.00795505	ENSMUSG00000040268/ENSMUSG00000048070/ENSMUSG00000036834/ENSMUSG00000034330/ENSMUSG00000027695/ENSMUSG00000022607/ENSMUSG00000005533/ENSMUSG00000024621/ENSMUSG00000000567/ENSMUSG00000000724/ENSMUSG00000041261/ENSMUSG00000018166/ENSMUSG00000035799/ENSMUSG00000019929/ENSMUSG00000053216/ENSMUSG00000025856/ENSMUSG00000028019/ENSMUSG00000055254/ENSMUSG00000020053/ENSMUSG00000028864
GO:0051592	response to calcium ion	0.00795505	ENSMUSG00000024109/ENSMUSG00000021730/ENSMUSG00000071076/ENSMUSG00000063887/ENSMUSG00000052560/ENSMUSG00000004347/ENSMUSG00000052613/ENSMUSG00000040613/ENSMUSG00000035064/ENSMUSG00000032511/ENSMUSG00000027893/ENSMUSG00000079110/ENSMUSG00000049303/ENSMUSG00000051980/ENSMUSG00000063142/ENSMUSG00000051747/ENSMUSG00000004952/ENSMUSG00000021994/ENSMUSG00000020431/ENSMUSG00000019278
GO:1902532	negative regulation of intracellular signal transduction	0.00800334	ENSMUSG00000024427/ENSMUSG00000040268/ENSMUSG00000031563/ENSMUSG00000049313/ENSMUSG00000030226/ENSMUSG00000040525/ENSMUSG00000002496/ENSMUSG00000006369/ENSMUSG00000026100/ENSMUSG00000053141/ENSMUSG00000022770/ENSMUSG00000035455/ENSMUSG00000042821/ENSMUSG00000031826/ENSMUSG00000029026/ENSMUSG00000027581/ENSMUSG00000044338/ENSMUSG00000031558/ENSMUSG00000005533/ENSMUSG00000020027/ENSMUSG00000039313/…
GO:0032760	positive regulation of tumor necrosis factor production	0.00808438	ENSMUSG00000045005/ENSMUSG00000079227/ENSMUSG00000031101/ENSMUSG00000000982/ENSMUSG00000035799/ENSMUSG00000022037/ENSMUSG00000015340/ENSMUSG00000026395/ENSMUSG00000021994/ENSMUSG00000029373/ENSMUSG00000030579/ENSMUSG00000066551
GO:0042490	mechanoreceptor differentiation	0.00808438	ENSMUSG00000040728/ENSMUSG00000007653/ENSMUSG00000052613/ENSMUSG00000020963/ENSMUSG00000036853/ENSMUSG00000050288/ENSMUSG00000012819/ENSMUSG00000074121/ENSMUSG00000039529/ENSMUSG00000055254/ENSMUSG00000021835/ENSMUSG00000045871
GO:0014003	oligodendrocyte development	0.00810467	ENSMUSG00000020052/ENSMUSG00000021379/ENSMUSG00000002633/ENSMUSG00000033006/ENSMUSG00000079487/ENSMUSG00000044519/ENSMUSG00000022037/ENSMUSG00000027434/ENSMUSG00000063632
GO:0030514	negative regulation of BMP signaling pathway	0.00810467	ENSMUSG00000050069/ENSMUSG00000049313/ENSMUSG00000048616/ENSMUSG00000016942/ENSMUSG00000033411/ENSMUSG00000018363/ENSMUSG00000006205/ENSMUSG00000021994/ENSMUSG00000027996
GO:0048641	regulation of skeletal muscle tissue development	0.00810467	ENSMUSG00000032537/ENSMUSG00000027833/ENSMUSG00000034220/ENSMUSG00000034460/ENSMUSG00000026100/ENSMUSG00000002633/ENSMUSG00000022996/ENSMUSG00000035799/ENSMUSG00000051367
GO:0050766	positive regulation of phagocytosis	0.00810467	ENSMUSG00000014361/ENSMUSG00000027832/ENSMUSG00000009681/ENSMUSG00000026177/ENSMUSG00000022607/ENSMUSG00000023992/ENSMUSG00000015947/ENSMUSG00000015053/ENSMUSG00000026395
GO:0090175	regulation of establishment of planar polarity	0.00810467	ENSMUSG00000021464/ENSMUSG00000055653/ENSMUSG00000079487/ENSMUSG00000050288/ENSMUSG00000037188/ENSMUSG00000041961/ENSMUSG00000021994/ENSMUSG00000018486/ENSMUSG00000027996
GO:0022407	regulation of cell-cell adhesion	0.00818659	ENSMUSG00000005958/ENSMUSG00000058444/ENSMUSG00000036422/ENSMUSG00000028289/ENSMUSG00000073421/ENSMUSG00000027962/ENSMUSG00000000320/ENSMUSG00000022770/ENSMUSG00000079227/ENSMUSG00000023078/ENSMUSG00000033454/ENSMUSG00000006611/ENSMUSG00000015396/ENSMUSG00000050965/ENSMUSG00000002633/ENSMUSG00000031101/ENSMUSG00000022607/ENSMUSG00000022367/ENSMUSG00000028341/ENSMUSG00000028042/ENSMUSG00000053216/…
GO:0032835	glomerulus development	0.00830447	ENSMUSG00000067158/ENSMUSG00000048616/ENSMUSG00000040552/ENSMUSG00000079465/ENSMUSG00000032036/ENSMUSG00000018698/ENSMUSG00000046714/ENSMUSG00000068122/ENSMUSG00000034101/ENSMUSG00000050295/ENSMUSG00000021835
GO:0060711	labyrinthine layer development	0.00830447	ENSMUSG00000022286/ENSMUSG00000045005/ENSMUSG00000027962/ENSMUSG00000042357/ENSMUSG00000037279/ENSMUSG00000027315/ENSMUSG00000031995/ENSMUSG00000019880/ENSMUSG00000063358/ENSMUSG00000032179/ENSMUSG00000051159
GO:0070373	negative regulation of ERK1 and ERK2 cascade	0.00830447	ENSMUSG00000024427/ENSMUSG00000030226/ENSMUSG00000006369/ENSMUSG00000022770/ENSMUSG00000000724/ENSMUSG00000029163/ENSMUSG00000053216/ENSMUSG00000019960/ENSMUSG00000020053/ENSMUSG00000026395/ENSMUSG00000019647
GO:0048469	cell maturation	0.00849775	ENSMUSG00000082101/ENSMUSG00000020052/ENSMUSG00000032556/ENSMUSG00000024176/ENSMUSG00000024109/ENSMUSG00000039419/ENSMUSG00000045005/ENSMUSG00000048003/ENSMUSG00000010592/ENSMUSG00000036887/ENSMUSG00000031870/ENSMUSG00000033006/ENSMUSG00000031737/ENSMUSG00000033569/ENSMUSG00000026890/ENSMUSG00000032492/ENSMUSG00000024907/ENSMUSG00000015053/ENSMUSG00000008496/ENSMUSG00000041301/ENSMUSG00000039089
GO:0007162	negative regulation of cell adhesion	0.00869635	ENSMUSG00000058444/ENSMUSG00000027750/ENSMUSG00000028364/ENSMUSG00000073421/ENSMUSG00000051397/ENSMUSG00000006369/ENSMUSG00000024087/ENSMUSG00000000320/ENSMUSG00000022770/ENSMUSG00000006611/ENSMUSG00000002633/ENSMUSG00000022607/ENSMUSG00000018569/ENSMUSG00000018166/ENSMUSG00000021750/ENSMUSG00000028042/ENSMUSG00000022425/ENSMUSG00000053216/ENSMUSG00000061353/ENSMUSG00000046449/ENSMUSG00000045394/…
GO:0030534	adult behavior	0.00876435	ENSMUSG00000050511/ENSMUSG00000024109/ENSMUSG00000039419/ENSMUSG00000058153/ENSMUSG00000052613/ENSMUSG00000020963/ENSMUSG00000006269/ENSMUSG00000026235/ENSMUSG00000032303/ENSMUSG00000028341/ENSMUSG00000074121/ENSMUSG00000035200/ENSMUSG00000061353/ENSMUSG00000027596/ENSMUSG00000028707/ENSMUSG00000042372/ENSMUSG00000015766/ENSMUSG00000014030/ENSMUSG00000045871
GO:0007156	homophilic cell adhesion via plasma membrane adhesion molecules	0.00881349	ENSMUSG00000061048/ENSMUSG00000036422/ENSMUSG00000102918/ENSMUSG00000034755/ENSMUSG00000066842/ENSMUSG00000053141/ENSMUSG00000047216/ENSMUSG00000031962/ENSMUSG00000052613/ENSMUSG00000044393/ENSMUSG00000032036/ENSMUSG00000055333/ENSMUSG00000041592/ENSMUSG00000012819/ENSMUSG00000059898/ENSMUSG00000103332/ENSMUSG00000022883
GO:0008645	hexose transmembrane transport	0.00916313	ENSMUSG00000003153/ENSMUSG00000037643/ENSMUSG00000027533/ENSMUSG00000042371/ENSMUSG00000039838/ENSMUSG00000031688/ENSMUSG00000029015/ENSMUSG00000055653/ENSMUSG00000031073/ENSMUSG00000028341/ENSMUSG00000018166/ENSMUSG00000020053/ENSMUSG00000005057/ENSMUSG00000031616
GO:0009798	axis specification	0.00916313	ENSMUSG00000034777/ENSMUSG00000045005/ENSMUSG00000024134/ENSMUSG00000055653/ENSMUSG00000002633/ENSMUSG00000022911/ENSMUSG00000000125/ENSMUSG00000018698/ENSMUSG00000033227/ENSMUSG00000021732/ENSMUSG00000048904/ENSMUSG00000021994/ENSMUSG00000021835/ENSMUSG00000051159
GO:0014902	myotube differentiation	0.00916313	ENSMUSG00000005148/ENSMUSG00000110206/ENSMUSG00000040747/ENSMUSG00000027833/ENSMUSG00000034460/ENSMUSG00000002633/ENSMUSG00000033569/ENSMUSG00000046312/ENSMUSG00000022996/ENSMUSG00000054675/ENSMUSG00000061353/ENSMUSG00000020053/ENSMUSG00000027864/ENSMUSG00000051367
GO:0060411	cardiac septum morphogenesis	0.00916313	ENSMUSG00000022306/ENSMUSG00000031965/ENSMUSG00000021469/ENSMUSG00000048616/ENSMUSG00000018263/ENSMUSG00000028780/ENSMUSG00000031558/ENSMUSG00000050288/ENSMUSG00000076431/ENSMUSG00000063632/ENSMUSG00000021994/ENSMUSG00000032179/ENSMUSG00000021835/ENSMUSG00000025219
GO:0032944	regulation of mononuclear cell proliferation	0.00940968	ENSMUSG00000110206/ENSMUSG00000073421/ENSMUSG00000027962/ENSMUSG00000022770/ENSMUSG00000002633/ENSMUSG00000031101/ENSMUSG00000036111/ENSMUSG00000033721/ENSMUSG00000028042/ENSMUSG00000053216/ENSMUSG00000063632/ENSMUSG00000024397/ENSMUSG00000024907/ENSMUSG00000020053/ENSMUSG00000021125/ENSMUSG00000021782/ENSMUSG00000048583/ENSMUSG00000026395/ENSMUSG00000021732/ENSMUSG00000030579/ENSMUSG00000044303/…
GO:0021522	spinal cord motor neuron differentiation	0.0095991	ENSMUSG00000031965/ENSMUSG00000026934/ENSMUSG00000002633/ENSMUSG00000039830/ENSMUSG00000076431/ENSMUSG00000027434/ENSMUSG00000032318
GO:0007204	positive regulation of cytosolic calcium ion concentration	0.00969878	ENSMUSG00000030523/ENSMUSG00000071719/ENSMUSG00000036834/ENSMUSG00000024456/ENSMUSG00000006235/ENSMUSG00000073010/ENSMUSG00000007122/ENSMUSG00000079227/ENSMUSG00000034330/ENSMUSG00000023078/ENSMUSG00000036853/ENSMUSG00000044338/ENSMUSG00000040552/ENSMUSG00000050288/ENSMUSG00000032966/ENSMUSG00000057914/ENSMUSG00000079110/ENSMUSG00000048779/ENSMUSG00000000982/ENSMUSG00000030201/ENSMUSG00000032492/…
GO:0022029	telencephalon cell migration	0.00977898	ENSMUSG00000020950/ENSMUSG00000045515/ENSMUSG00000035277/ENSMUSG00000095139/ENSMUSG00000031558/ENSMUSG00000022911/ENSMUSG00000001496/ENSMUSG00000041014/ENSMUSG00000061353/ENSMUSG00000026890/ENSMUSG00000032064/ENSMUSG00000042524/ENSMUSG00000022883
GO:2000179	positive regulation of neural precursor cell proliferation	0.00977898	ENSMUSG00000020052/ENSMUSG00000020950/ENSMUSG00000048616/ENSMUSG00000029595/ENSMUSG00000002633/ENSMUSG00000025407/ENSMUSG00000033006/ENSMUSG00000027246/ENSMUSG00000018698/ENSMUSG00000022129/ENSMUSG00000098132/ENSMUSG00000026672/ENSMUSG00000020053
GO:0032102	negative regulation of response to external stimulus	0.00984067	ENSMUSG00000021322/ENSMUSG00000000753/ENSMUSG00000024109/ENSMUSG00000032913/ENSMUSG00000000320/ENSMUSG00000023336/ENSMUSG00000023078/ENSMUSG00000016942/ENSMUSG00000026235/ENSMUSG00000009681/ENSMUSG00000028780/ENSMUSG00000031558/ENSMUSG00000035653/ENSMUSG00000000125/ENSMUSG00000006205/ENSMUSG00000024397/ENSMUSG00000025856/ENSMUSG00000019874/ENSMUSG00000024256/ENSMUSG00000000394/ENSMUSG00000021125/…
GO:0006954	inflammatory response	0.0101267	ENSMUSG00000026069/ENSMUSG00000029372/ENSMUSG00000004814/ENSMUSG00000021322/ENSMUSG00000000753/ENSMUSG00000047497/ENSMUSG00000043496/ENSMUSG00000017493/ENSMUSG00000035673/ENSMUSG00000027962/ENSMUSG00000075316/ENSMUSG00000079227/ENSMUSG00000023336/ENSMUSG00000023078/ENSMUSG00000026971/ENSMUSG00000029026/ENSMUSG00000006611/ENSMUSG00000029371/ENSMUSG00000079293/ENSMUSG00000009681/ENSMUSG00000023913/…
GO:0051260	protein homooligomerization	0.0101496	ENSMUSG00000026103/ENSMUSG00000035681/ENSMUSG00000063564/ENSMUSG00000022512/ENSMUSG00000013584/ENSMUSG00000022342/ENSMUSG00000022510/ENSMUSG00000021730/ENSMUSG00000046688/ENSMUSG00000017390/ENSMUSG00000027338/ENSMUSG00000063887/ENSMUSG00000033454/ENSMUSG00000022454/ENSMUSG00000012428/ENSMUSG00000018569/ENSMUSG00000030350/ENSMUSG00000067242/ENSMUSG00000033249/ENSMUSG00000061535/ENSMUSG00000023017/…
GO:0008543	fibroblast growth factor receptor signaling pathway	0.0103423	ENSMUSG00000024427/ENSMUSG00000024109/ENSMUSG00000034220/ENSMUSG00000048616/ENSMUSG00000057967/ENSMUSG00000031230/ENSMUSG00000031073/ENSMUSG00000030849/ENSMUSG00000022101/ENSMUSG00000021732/ENSMUSG00000021994/ENSMUSG00000025219
GO:1903557	positive regulation of tumor necrosis factor superfamily cytokine production	0.0103423	ENSMUSG00000045005/ENSMUSG00000079227/ENSMUSG00000031101/ENSMUSG00000000982/ENSMUSG00000035799/ENSMUSG00000022037/ENSMUSG00000015340/ENSMUSG00000026395/ENSMUSG00000021994/ENSMUSG00000029373/ENSMUSG00000030579/ENSMUSG00000066551
GO:0031214	biomineral tissue development	0.010387	ENSMUSG00000021469/ENSMUSG00000029661/ENSMUSG00000035673/ENSMUSG00000021464/ENSMUSG00000055653/ENSMUSG00000000567/ENSMUSG00000055409/ENSMUSG00000022996/ENSMUSG00000035799/ENSMUSG00000054675/ENSMUSG00000051920/ENSMUSG00000050860/ENSMUSG00000029306/ENSMUSG00000033227/ENSMUSG00000032492/ENSMUSG00000020053/ENSMUSG00000021835/ENSMUSG00000026674/ENSMUSG00000025804
GO:1901617	organic hydroxy compound biosynthetic process	0.010388	ENSMUSG00000061048/ENSMUSG00000027359/ENSMUSG00000027531/ENSMUSG00000036834/ENSMUSG00000038541/ENSMUSG00000000320/ENSMUSG00000034330/ENSMUSG00000042821/ENSMUSG00000035183/ENSMUSG00000004651/ENSMUSG00000031073/ENSMUSG00000048779/ENSMUSG00000020000/ENSMUSG00000030246/ENSMUSG00000022129/ENSMUSG00000068122/ENSMUSG00000027596/ENSMUSG00000020120/ENSMUSG00000032492/ENSMUSG00000022676/ENSMUSG00000021994/…
GO:0097530	granulocyte migration	0.0104571	ENSMUSG00000029372/ENSMUSG00000004814/ENSMUSG00000026100/ENSMUSG00000023078/ENSMUSG00000029371/ENSMUSG00000040552/ENSMUSG00000031558/ENSMUSG00000000982/ENSMUSG00000033721/ENSMUSG00000019122/ENSMUSG00000049130/ENSMUSG00000027524/ENSMUSG00000029373/ENSMUSG00000025224/ENSMUSG00000031616
GO:0002695	negative regulation of leukocyte activation	0.0104577	ENSMUSG00000040528/ENSMUSG00000073421/ENSMUSG00000014361/ENSMUSG00000022770/ENSMUSG00000006611/ENSMUSG00000055865/ENSMUSG00000009681/ENSMUSG00000002633/ENSMUSG00000035653/ENSMUSG00000038147/ENSMUSG00000028042/ENSMUSG00000037922/ENSMUSG00000053216/ENSMUSG00000063632/ENSMUSG00000024907/ENSMUSG00000021125/ENSMUSG00000021782/ENSMUSG00000030579/ENSMUSG00000044303/ENSMUSG00000021835/ENSMUSG00000042812/…
GO:0042129	regulation of T cell proliferation	0.0105962	ENSMUSG00000073421/ENSMUSG00000027962/ENSMUSG00000022770/ENSMUSG00000002633/ENSMUSG00000031101/ENSMUSG00000036111/ENSMUSG00000028042/ENSMUSG00000053216/ENSMUSG00000024397/ENSMUSG00000020053/ENSMUSG00000021125/ENSMUSG00000021782/ENSMUSG00000048583/ENSMUSG00000026395/ENSMUSG00000044303/ENSMUSG00000021835/ENSMUSG00000027598
GO:0032722	positive regulation of chemokine production	0.0106756	ENSMUSG00000026069/ENSMUSG00000027750/ENSMUSG00000024621/ENSMUSG00000035799/ENSMUSG00000024397/ENSMUSG00000024256/ENSMUSG00000021994/ENSMUSG00000066551
GO:0071675	regulation of mononuclear cell migration	0.0106756	ENSMUSG00000026100/ENSMUSG00000023913/ENSMUSG00000040552/ENSMUSG00000031558/ENSMUSG00000061353/ENSMUSG00000024397/ENSMUSG00000049130/ENSMUSG00000025804
GO:0071248	cellular response to metal ion	0.0108906	ENSMUSG00000082101/ENSMUSG00000000753/ENSMUSG00000022512/ENSMUSG00000024109/ENSMUSG00000071076/ENSMUSG00000032348/ENSMUSG00000063887/ENSMUSG00000031762/ENSMUSG00000052560/ENSMUSG00000006611/ENSMUSG00000035064/ENSMUSG00000032511/ENSMUSG00000002633/ENSMUSG00000079110/ENSMUSG00000049303/ENSMUSG00000031765/ENSMUSG00000015340/ENSMUSG00000004952/ENSMUSG00000021994/ENSMUSG00000063358/ENSMUSG00000020431/…
GO:0070661	leukocyte proliferation	0.0109793	ENSMUSG00000110206/ENSMUSG00000073421/ENSMUSG00000027962/ENSMUSG00000022770/ENSMUSG00000002633/ENSMUSG00000026177/ENSMUSG00000031101/ENSMUSG00000023992/ENSMUSG00000024621/ENSMUSG00000032966/ENSMUSG00000036111/ENSMUSG00000033721/ENSMUSG00000022037/ENSMUSG00000028042/ENSMUSG00000053216/ENSMUSG00000061353/ENSMUSG00000063632/ENSMUSG00000024397/ENSMUSG00000024907/ENSMUSG00000020053/ENSMUSG00000021125/…
GO:0002763	positive regulation of myeloid leukocyte differentiation	0.0110923	ENSMUSG00000021464/ENSMUSG00000022952/ENSMUSG00000031688/ENSMUSG00000023992/ENSMUSG00000024621/ENSMUSG00000000982/ENSMUSG00000026815/ENSMUSG00000029373/ENSMUSG00000030579/ENSMUSG00000025804
GO:0060042	retina morphogenesis in camera-type eye	0.0110923	ENSMUSG00000024176/ENSMUSG00000021730/ENSMUSG00000000567/ENSMUSG00000021239/ENSMUSG00000024085/ENSMUSG00000031737/ENSMUSG00000041592/ENSMUSG00000042002/ENSMUSG00000018698/ENSMUSG00000036192
GO:0003179	heart valve morphogenesis	0.0111009	ENSMUSG00000022306/ENSMUSG00000031965/ENSMUSG00000018263/ENSMUSG00000031558/ENSMUSG00000000567/ENSMUSG00000029163/ENSMUSG00000035799/ENSMUSG00000076431/ENSMUSG00000021835
GO:0009948	anterior/posterior axis specification	0.0111009	ENSMUSG00000045005/ENSMUSG00000024134/ENSMUSG00000055653/ENSMUSG00000002633/ENSMUSG00000000125/ENSMUSG00000018698/ENSMUSG00000048904/ENSMUSG00000021994/ENSMUSG00000021835
GO:0060560	developmental growth involved in morphogenesis	0.0112689	ENSMUSG00000032591/ENSMUSG00000027750/ENSMUSG00000028364/ENSMUSG00000005102/ENSMUSG00000028289/ENSMUSG00000034460/ENSMUSG00000028640/ENSMUSG00000079227/ENSMUSG00000031688/ENSMUSG00000028780/ENSMUSG00000002633/ENSMUSG00000004885/ENSMUSG00000031558/ENSMUSG00000000567/ENSMUSG00000079487/ENSMUSG00000000125/ENSMUSG00000026452/ENSMUSG00000001288/ENSMUSG00000033726/ENSMUSG00000018698/ENSMUSG00000061353/…
GO:0006816	calcium ion transport	0.0112715	ENSMUSG00000030523/ENSMUSG00000025551/ENSMUSG00000071719/ENSMUSG00000050511/ENSMUSG00000036834/ENSMUSG00000024456/ENSMUSG00000048003/ENSMUSG00000007122/ENSMUSG00000052428/ENSMUSG00000079227/ENSMUSG00000034330/ENSMUSG00000036853/ENSMUSG00000035183/ENSMUSG00000044338/ENSMUSG00000032966/ENSMUSG00000057914/ENSMUSG00000079110/ENSMUSG00000048779/ENSMUSG00000000982/ENSMUSG00000023017/ENSMUSG00000021991/…
GO:0015749	monosaccharide transmembrane transport	0.0113265	ENSMUSG00000003153/ENSMUSG00000037643/ENSMUSG00000027533/ENSMUSG00000042371/ENSMUSG00000039838/ENSMUSG00000031688/ENSMUSG00000029015/ENSMUSG00000055653/ENSMUSG00000031073/ENSMUSG00000028341/ENSMUSG00000018166/ENSMUSG00000020053/ENSMUSG00000005057/ENSMUSG00000031616
GO:0090090	negative regulation of canonical Wnt signaling pathway	0.0114702	ENSMUSG00000027356/ENSMUSG00000078794/ENSMUSG00000021464/ENSMUSG00000048616/ENSMUSG00000031535/ENSMUSG00000055653/ENSMUSG00000002633/ENSMUSG00000050332/ENSMUSG00000000567/ENSMUSG00000025407/ENSMUSG00000033006/ENSMUSG00000041961/ENSMUSG00000034101/ENSMUSG00000022676/ENSMUSG00000028031/ENSMUSG00000021994/ENSMUSG00000027004/ENSMUSG00000027996
GO:1904064	positive regulation of cation transmembrane transport	0.0114702	ENSMUSG00000075224/ENSMUSG00000048070/ENSMUSG00000025551/ENSMUSG00000035681/ENSMUSG00000021730/ENSMUSG00000007122/ENSMUSG00000034330/ENSMUSG00000044338/ENSMUSG00000023992/ENSMUSG00000057914/ENSMUSG00000079110/ENSMUSG00000048779/ENSMUSG00000038298/ENSMUSG00000024907/ENSMUSG00000027524/ENSMUSG00000038642/ENSMUSG00000031616/ENSMUSG00000021835
GO:0014812	muscle cell migration	0.0116205	ENSMUSG00000049313/ENSMUSG00000027750/ENSMUSG00000034460/ENSMUSG00000026100/ENSMUSG00000024087/ENSMUSG00000031558/ENSMUSG00000022607/ENSMUSG00000031870/ENSMUSG00000048779/ENSMUSG00000022367/ENSMUSG00000028341/ENSMUSG00000024397/ENSMUSG00000025856/ENSMUSG00000020053/ENSMUSG00000051367/ENSMUSG00000028556
GO:0044344	cellular response to fibroblast growth factor stimulus	0.0116205	ENSMUSG00000024427/ENSMUSG00000027750/ENSMUSG00000024109/ENSMUSG00000034220/ENSMUSG00000048616/ENSMUSG00000057967/ENSMUSG00000023078/ENSMUSG00000031230/ENSMUSG00000031073/ENSMUSG00000030849/ENSMUSG00000018698/ENSMUSG00000022101/ENSMUSG00000032350/ENSMUSG00000021732/ENSMUSG00000021994/ENSMUSG00000025219
GO:0051047	positive regulation of secretion	0.0119733	ENSMUSG00000027356/ENSMUSG00000026069/ENSMUSG00000009907/ENSMUSG00000027750/ENSMUSG00000054580/ENSMUSG00000040722/ENSMUSG00000045005/ENSMUSG00000063887/ENSMUSG00000079227/ENSMUSG00000006611/ENSMUSG00000053137/ENSMUSG00000022454/ENSMUSG00000023992/ENSMUSG00000024621/ENSMUSG00000057914/ENSMUSG00000000982/ENSMUSG00000022900/ENSMUSG00000051980/ENSMUSG00000035799/ENSMUSG00000076431/ENSMUSG00000061353/…
GO:0060538	skeletal muscle organ development	0.0121228	ENSMUSG00000005148/ENSMUSG00000024176/ENSMUSG00000032537/ENSMUSG00000027833/ENSMUSG00000034220/ENSMUSG00000007122/ENSMUSG00000034460/ENSMUSG00000026100/ENSMUSG00000004872/ENSMUSG00000002633/ENSMUSG00000046312/ENSMUSG00000032446/ENSMUSG00000022996/ENSMUSG00000035799/ENSMUSG00000028736/ENSMUSG00000019929/ENSMUSG00000063632/ENSMUSG00000063659/ENSMUSG00000014030/ENSMUSG00000021506/ENSMUSG00000051367/…
GO:0010800	positive regulation of peptidyl-threonine phosphorylation	0.0121515	ENSMUSG00000033955/ENSMUSG00000043895/ENSMUSG00000036923/ENSMUSG00000000394/ENSMUSG00000021994/ENSMUSG00000063358
GO:0043584	nose development	0.0121515	ENSMUSG00000020052/ENSMUSG00000034460/ENSMUSG00000040726/ENSMUSG00000063594/ENSMUSG00000029755/ENSMUSG00000051367
GO:0050926	regulation of positive chemotaxis	0.0121515	ENSMUSG00000031443/ENSMUSG00000031380/ENSMUSG00000051980/ENSMUSG00000061353/ENSMUSG00000021732/ENSMUSG00000066551
GO:0050927	positive regulation of positive chemotaxis	0.0121515	ENSMUSG00000031443/ENSMUSG00000031380/ENSMUSG00000051980/ENSMUSG00000061353/ENSMUSG00000021732/ENSMUSG00000066551
GO:1905521	regulation of macrophage migration	0.0121515	ENSMUSG00000032591/ENSMUSG00000026100/ENSMUSG00000040552/ENSMUSG00000023992/ENSMUSG00000029163/ENSMUSG00000049130
GO:0030336	negative regulation of cell migration	0.0124996	ENSMUSG00000058444/ENSMUSG00000000753/ENSMUSG00000056679/ENSMUSG00000051397/ENSMUSG00000053141/ENSMUSG00000024087/ENSMUSG00000048616/ENSMUSG00000079227/ENSMUSG00000023078/ENSMUSG00000018263/ENSMUSG00000026109/ENSMUSG00000004665/ENSMUSG00000009681/ENSMUSG00000002633/ENSMUSG00000031558/ENSMUSG00000022607/ENSMUSG00000001496/ENSMUSG00000029163/ENSMUSG00000041014/ENSMUSG00000019929/ENSMUSG00000061353/…
GO:0002062	chondrocyte differentiation	0.0126532	ENSMUSG00000021469/ENSMUSG00000027840/ENSMUSG00000047497/ENSMUSG00000027833/ENSMUSG00000024134/ENSMUSG00000035493/ENSMUSG00000057967/ENSMUSG00000041540/ENSMUSG00000000567/ENSMUSG00000001288/ENSMUSG00000022996/ENSMUSG00000025082/ENSMUSG00000032492/ENSMUSG00000022676/ENSMUSG00000021835/ENSMUSG00000027996/ENSMUSG00000051910
GO:0045321	leukocyte activation	0.0128723	ENSMUSG00000026069/ENSMUSG00000040528/ENSMUSG00000110206/ENSMUSG00000005102/ENSMUSG00000032537/ENSMUSG00000073421/ENSMUSG00000035673/ENSMUSG00000045005/ENSMUSG00000027962/ENSMUSG00000040325/ENSMUSG00000014361/ENSMUSG00000022770/ENSMUSG00000036202/ENSMUSG00000034330/ENSMUSG00000048251/ENSMUSG00000033454/ENSMUSG00000006611/ENSMUSG00000020963/ENSMUSG00000015396/ENSMUSG00000029371/ENSMUSG00000055865/…
GO:0021987	cerebral cortex development	0.0129139	ENSMUSG00000020052/ENSMUSG00000043969/ENSMUSG00000020950/ENSMUSG00000045515/ENSMUSG00000039419/ENSMUSG00000035033/ENSMUSG00000028640/ENSMUSG00000035277/ENSMUSG00000095139/ENSMUSG00000031558/ENSMUSG00000001496/ENSMUSG00000032446/ENSMUSG00000033726/ENSMUSG00000026890/ENSMUSG00000032064/ENSMUSG00000055254/ENSMUSG00000063659/ENSMUSG00000014030/ENSMUSG00000042524/ENSMUSG00000022883
GO:0035914	skeletal muscle cell differentiation	0.0130584	ENSMUSG00000005148/ENSMUSG00000024176/ENSMUSG00000032537/ENSMUSG00000034220/ENSMUSG00000034460/ENSMUSG00000026100/ENSMUSG00000004872/ENSMUSG00000032446/ENSMUSG00000028736/ENSMUSG00000063632/ENSMUSG00000014030/ENSMUSG00000051367
GO:0042391	regulation of membrane potential	0.0131531	ENSMUSG00000035355/ENSMUSG00000035681/ENSMUSG00000030247/ENSMUSG00000050511/ENSMUSG00000037624/ENSMUSG00000024109/ENSMUSG00000021730/ENSMUSG00000007653/ENSMUSG00000075316/ENSMUSG00000043895/ENSMUSG00000063887/ENSMUSG00000000320/ENSMUSG00000056073/ENSMUSG00000022770/ENSMUSG00000036923/ENSMUSG00000029015/ENSMUSG00000034115/ENSMUSG00000032511/ENSMUSG00000054889/ENSMUSG00000020524/ENSMUSG00000023992/…
GO:0007187	G-protein coupled receptor signaling pathway, coupled to cyclic nucleotide second messenger	0.0134957	ENSMUSG00000004730/ENSMUSG00000050511/ENSMUSG00000023192/ENSMUSG00000020963/ENSMUSG00000021886/ENSMUSG00000050288/ENSMUSG00000033569/ENSMUSG00000051980/ENSMUSG00000068122/ENSMUSG00000031298/ENSMUSG00000032492/ENSMUSG00000039956/ENSMUSG00000024256/ENSMUSG00000066406/ENSMUSG00000000394/ENSMUSG00000039059/ENSMUSG00000029373/ENSMUSG00000031616/ENSMUSG00000047259/ENSMUSG00000020431/ENSMUSG00000024697
GO:0010594	regulation of endothelial cell migration	0.0134957	ENSMUSG00000058444/ENSMUSG00000000753/ENSMUSG00000000320/ENSMUSG00000057967/ENSMUSG00000023078/ENSMUSG00000050965/ENSMUSG00000020700/ENSMUSG00000031230/ENSMUSG00000002633/ENSMUSG00000031558/ENSMUSG00000019929/ENSMUSG00000046714/ENSMUSG00000031486/ENSMUSG00000041688/ENSMUSG00000020053/ENSMUSG00000022676/ENSMUSG00000015053/ENSMUSG00000048583/ENSMUSG00000021994/ENSMUSG00000028517/ENSMUSG00000021835
GO:0002793	positive regulation of peptide secretion	0.0138365	ENSMUSG00000027356/ENSMUSG00000026069/ENSMUSG00000027750/ENSMUSG00000040722/ENSMUSG00000045005/ENSMUSG00000079227/ENSMUSG00000006611/ENSMUSG00000053137/ENSMUSG00000023992/ENSMUSG00000024621/ENSMUSG00000000982/ENSMUSG00000022900/ENSMUSG00000051980/ENSMUSG00000035799/ENSMUSG00000076431/ENSMUSG00000068122/ENSMUSG00000051747/ENSMUSG00000024397/ENSMUSG00000040234/ENSMUSG00000024256/ENSMUSG00000020053/…
GO:2000243	positive regulation of reproductive process	0.0138412	ENSMUSG00000022306/ENSMUSG00000021469/ENSMUSG00000048450/ENSMUSG00000024922/ENSMUSG00000010592/ENSMUSG00000002633/ENSMUSG00000000567/ENSMUSG00000018363/ENSMUSG00000041324/ENSMUSG00000021994/ENSMUSG00000041301
GO:0034219	carbohydrate transmembrane transport	0.0138681	ENSMUSG00000003153/ENSMUSG00000037643/ENSMUSG00000027533/ENSMUSG00000042371/ENSMUSG00000039838/ENSMUSG00000031688/ENSMUSG00000029015/ENSMUSG00000055653/ENSMUSG00000031073/ENSMUSG00000028341/ENSMUSG00000018166/ENSMUSG00000020053/ENSMUSG00000005057/ENSMUSG00000031616
GO:0009855	determination of bilateral symmetry	0.01394	ENSMUSG00000031965/ENSMUSG00000050069/ENSMUSG00000013584/ENSMUSG00000001827/ENSMUSG00000014426/ENSMUSG00000002633/ENSMUSG00000022911/ENSMUSG00000033837/ENSMUSG00000037279/ENSMUSG00000042002/ENSMUSG00000021732/ENSMUSG00000021994/ENSMUSG00000042901/ENSMUSG00000042812/ENSMUSG00000047407/ENSMUSG00000025219
GO:0042462	eye photoreceptor cell development	0.0140279	ENSMUSG00000037643/ENSMUSG00000030523/ENSMUSG00000063681/ENSMUSG00000021730/ENSMUSG00000036192/ENSMUSG00000034739/ENSMUSG00000055254
GO:0043030	regulation of macrophage activation	0.0140279	ENSMUSG00000026069/ENSMUSG00000055865/ENSMUSG00000036887/ENSMUSG00000023992/ENSMUSG00000035653/ENSMUSG00000049130/ENSMUSG00000021994
GO:0048710	regulation of astrocyte differentiation	0.0140279	ENSMUSG00000021379/ENSMUSG00000048616/ENSMUSG00000003436/ENSMUSG00000026235/ENSMUSG00000036887/ENSMUSG00000023992/ENSMUSG00000049130
GO:0051930	regulation of sensory perception of pain	0.0140279	ENSMUSG00000069763/ENSMUSG00000027533/ENSMUSG00000050511/ENSMUSG00000034115/ENSMUSG00000000982/ENSMUSG00000032561/ENSMUSG00000038642
GO:0060039	pericardium development	0.0140279	ENSMUSG00000031965/ENSMUSG00000044791/ENSMUSG00000006235/ENSMUSG00000027962/ENSMUSG00000018263/ENSMUSG00000021994/ENSMUSG00000032179
GO:0048015	phosphatidylinositol-mediated signaling	0.0143476	ENSMUSG00000040268/ENSMUSG00000048070/ENSMUSG00000036834/ENSMUSG00000034330/ENSMUSG00000022607/ENSMUSG00000005533/ENSMUSG00000024621/ENSMUSG00000000567/ENSMUSG00000000724/ENSMUSG00000041261/ENSMUSG00000018166/ENSMUSG00000035799/ENSMUSG00000019929/ENSMUSG00000053216/ENSMUSG00000025856/ENSMUSG00000028019/ENSMUSG00000055254/ENSMUSG00000020053/ENSMUSG00000028864
GO:0048771	tissue remodeling	0.0143476	ENSMUSG00000014361/ENSMUSG00000009681/ENSMUSG00000028780/ENSMUSG00000024621/ENSMUSG00000028111/ENSMUSG00000003070/ENSMUSG00000054675/ENSMUSG00000063727/ENSMUSG00000046714/ENSMUSG00000032492/ENSMUSG00000020053/ENSMUSG00000019880/ENSMUSG00000050295/ENSMUSG00000021732/ENSMUSG00000038642/ENSMUSG00000066551/ENSMUSG00000047259/ENSMUSG00000044303/ENSMUSG00000025219
GO:0071804	cellular potassium ion transport	0.0143476	ENSMUSG00000075224/ENSMUSG00000035355/ENSMUSG00000035681/ENSMUSG00000030247/ENSMUSG00000037624/ENSMUSG00000022342/ENSMUSG00000021730/ENSMUSG00000028033/ENSMUSG00000035580/ENSMUSG00000022770/ENSMUSG00000035183/ENSMUSG00000036737/ENSMUSG00000023992/ENSMUSG00000063142/ENSMUSG00000033854/ENSMUSG00000024907/ENSMUSG00000027524/ENSMUSG00000043301/ENSMUSG00000036760
GO:0071805	potassium ion transmembrane transport	0.0143476	ENSMUSG00000075224/ENSMUSG00000035355/ENSMUSG00000035681/ENSMUSG00000030247/ENSMUSG00000037624/ENSMUSG00000022342/ENSMUSG00000021730/ENSMUSG00000028033/ENSMUSG00000035580/ENSMUSG00000022770/ENSMUSG00000035183/ENSMUSG00000036737/ENSMUSG00000023992/ENSMUSG00000063142/ENSMUSG00000033854/ENSMUSG00000024907/ENSMUSG00000027524/ENSMUSG00000043301/ENSMUSG00000036760
GO:0070663	regulation of leukocyte proliferation	0.0144136	ENSMUSG00000110206/ENSMUSG00000073421/ENSMUSG00000027962/ENSMUSG00000022770/ENSMUSG00000002633/ENSMUSG00000031101/ENSMUSG00000036111/ENSMUSG00000033721/ENSMUSG00000028042/ENSMUSG00000053216/ENSMUSG00000063632/ENSMUSG00000024397/ENSMUSG00000024907/ENSMUSG00000020053/ENSMUSG00000021125/ENSMUSG00000021782/ENSMUSG00000048583/ENSMUSG00000026395/ENSMUSG00000021732/ENSMUSG00000030579/ENSMUSG00000044303/…
GO:0002066	columnar/cuboidal epithelial cell development	0.0144781	ENSMUSG00000005148/ENSMUSG00000052613/ENSMUSG00000001288/ENSMUSG00000012819/ENSMUSG00000027434/ENSMUSG00000021994/ENSMUSG00000032179/ENSMUSG00000021835/ENSMUSG00000045871/ENSMUSG00000041301
GO:0031529	ruffle organization	0.0144781	ENSMUSG00000040268/ENSMUSG00000051397/ENSMUSG00000063887/ENSMUSG00000001864/ENSMUSG00000024621/ENSMUSG00000036885/ENSMUSG00000024397/ENSMUSG00000020120/ENSMUSG00000015766/ENSMUSG00000023022
GO:0032651	regulation of interleukin-1 beta production	0.0144781	ENSMUSG00000045005/ENSMUSG00000073489/ENSMUSG00000079227/ENSMUSG00000023992/ENSMUSG00000000982/ENSMUSG00000020053/ENSMUSG00000021125/ENSMUSG00000021994/ENSMUSG00000030579/ENSMUSG00000066551
GO:0042130	negative regulation of T cell proliferation	0.0144781	ENSMUSG00000073421/ENSMUSG00000022770/ENSMUSG00000002633/ENSMUSG00000028042/ENSMUSG00000053216/ENSMUSG00000021125/ENSMUSG00000021782/ENSMUSG00000044303/ENSMUSG00000021835/ENSMUSG00000027598
GO:0060323	head morphogenesis	0.0144781	ENSMUSG00000040268/ENSMUSG00000048450/ENSMUSG00000048616/ENSMUSG00000020097/ENSMUSG00000000125/ENSMUSG00000027777/ENSMUSG00000029755/ENSMUSG00000033444/ENSMUSG00000025776/ENSMUSG00000001497
GO:0030857	negative regulation of epithelial cell differentiation	0.0147944	ENSMUSG00000022286/ENSMUSG00000021469/ENSMUSG00000022510/ENSMUSG00000000567/ENSMUSG00000037279/ENSMUSG00000027004/ENSMUSG00000051159/ENSMUSG00000041301
GO:0010464	regulation of mesenchymal cell proliferation	0.0148545	ENSMUSG00000027833/ENSMUSG00000002633/ENSMUSG00000000567/ENSMUSG00000021994/ENSMUSG00000051367/ENSMUSG00000066551/ENSMUSG00000021835/ENSMUSG00000042812/ENSMUSG00000026586
GO:0030004	cellular monovalent inorganic cation homeostasis	0.0148545	ENSMUSG00000068323/ENSMUSG00000026177/ENSMUSG00000019970/ENSMUSG00000030559/ENSMUSG00000063142/ENSMUSG00000068122/ENSMUSG00000073988/ENSMUSG00000063358/ENSMUSG00000041301
GO:0001990	regulation of systemic arterial blood pressure by hormone	0.0149329	ENSMUSG00000001496/ENSMUSG00000068122/ENSMUSG00000031891/ENSMUSG00000027524/ENSMUSG00000001865
GO:0003215	cardiac right ventricle morphogenesis	0.0149329	ENSMUSG00000022306/ENSMUSG00000031965/ENSMUSG00000028780/ENSMUSG00000033837/ENSMUSG00000076431
GO:0008210	estrogen metabolic process	0.0149329	ENSMUSG00000040268/ENSMUSG00000090124/ENSMUSG00000024087/ENSMUSG00000020097/ENSMUSG00000027777
GO:0014821	phasic smooth muscle contraction	0.0149329	ENSMUSG00000022770/ENSMUSG00000005672/ENSMUSG00000022144/ENSMUSG00000048904/ENSMUSG00000027524
GO:0043032	positive regulation of macrophage activation	0.0149329	ENSMUSG00000026069/ENSMUSG00000055865/ENSMUSG00000036887/ENSMUSG00000023992/ENSMUSG00000021994
GO:0043567	regulation of insulin-like growth factor receptor signaling pathway	0.0149329	ENSMUSG00000061048/ENSMUSG00000017493/ENSMUSG00000046312/ENSMUSG00000020053/ENSMUSG00000032179
GO:0051281	positive regulation of release of sequestered calcium ion into cytosol	0.0149329	ENSMUSG00000007122/ENSMUSG00000044338/ENSMUSG00000079110/ENSMUSG00000048779/ENSMUSG00000031616
GO:0070841	inclusion body assembly	0.0149329	ENSMUSG00000049313/ENSMUSG00000003279/ENSMUSG00000024534/ENSMUSG00000022037/ENSMUSG00000026203
GO:1900746	regulation of vascular endothelial growth factor signaling pathway	0.0149329	ENSMUSG00000043635/ENSMUSG00000019929/ENSMUSG00000031486/ENSMUSG00000022883/ENSMUSG00000019647
GO:1905331	negative regulation of morphogenesis of an epithelium	0.0149329	ENSMUSG00000051397/ENSMUSG00000021994/ENSMUSG00000021835/ENSMUSG00000064302/ENSMUSG00000051159
GO:2000406	positive regulation of T cell migration	0.0149329	ENSMUSG00000023078/ENSMUSG00000036737/ENSMUSG00000061353/ENSMUSG00000024397/ENSMUSG00000021994
GO:0007224	smoothened signaling pathway	0.0150253	ENSMUSG00000027833/ENSMUSG00000050248/ENSMUSG00000021464/ENSMUSG00000029469/ENSMUSG00000034848/ENSMUSG00000055653/ENSMUSG00000002633/ENSMUSG00000022911/ENSMUSG00000025407/ENSMUSG00000034601/ENSMUSG00000022996/ENSMUSG00000027434/ENSMUSG00000022687/ENSMUSG00000001521/ENSMUSG00000021782/ENSMUSG00000021732/ENSMUSG00000016763/ENSMUSG00000021835/ENSMUSG00000042812/ENSMUSG00000026586
GO:1902107	positive regulation of leukocyte differentiation	0.0150253	ENSMUSG00000110206/ENSMUSG00000021464/ENSMUSG00000022952/ENSMUSG00000031688/ENSMUSG00000033454/ENSMUSG00000015396/ENSMUSG00000002633/ENSMUSG00000031101/ENSMUSG00000023992/ENSMUSG00000024621/ENSMUSG00000000982/ENSMUSG00000026815/ENSMUSG00000028042/ENSMUSG00000053216/ENSMUSG00000037440/ENSMUSG00000026395/ENSMUSG00000029373/ENSMUSG00000030579/ENSMUSG00000019982/ENSMUSG00000025804
GO:0097305	response to alcohol	0.0150493	ENSMUSG00000035681/ENSMUSG00000031443/ENSMUSG00000028364/ENSMUSG00000022512/ENSMUSG00000024045/ENSMUSG00000027962/ENSMUSG00000026100/ENSMUSG00000079227/ENSMUSG00000020752/ENSMUSG00000040613/ENSMUSG00000002633/ENSMUSG00000029925/ENSMUSG00000018569/ENSMUSG00000048779/ENSMUSG00000000982/ENSMUSG00000030849/ENSMUSG00000041324/ENSMUSG00000015340/ENSMUSG00000070473/ENSMUSG00000030201/ENSMUSG00000024256/…
GO:0050770	regulation of axonogenesis	0.015277	ENSMUSG00000047712/ENSMUSG00000005958/ENSMUSG00000028289/ENSMUSG00000027833/ENSMUSG00000035033/ENSMUSG00000079227/ENSMUSG00000050587/ENSMUSG00000031688/ENSMUSG00000095139/ENSMUSG00000026235/ENSMUSG00000028780/ENSMUSG00000004885/ENSMUSG00000031558/ENSMUSG00000022607/ENSMUSG00000000125/ENSMUSG00000061353/ENSMUSG00000036264/ENSMUSG00000020902/ENSMUSG00000034384/ENSMUSG00000032064/ENSMUSG00000055254/…
GO:0071902	positive regulation of protein serine/threonine kinase activity	0.0157078	ENSMUSG00000059981/ENSMUSG00000058444/ENSMUSG00000024109/ENSMUSG00000045005/ENSMUSG00000021464/ENSMUSG00000057967/ENSMUSG00000029026/ENSMUSG00000014426/ENSMUSG00000026235/ENSMUSG00000020700/ENSMUSG00000024621/ENSMUSG00000005672/ENSMUSG00000022788/ENSMUSG00000000441/ENSMUSG00000004085/ENSMUSG00000000296/ENSMUSG00000025856/ENSMUSG00000036904/ENSMUSG00000017499/ENSMUSG00000028019/ENSMUSG00000020053/…
GO:0002443	leukocyte mediated immunity	0.0157128	ENSMUSG00000040528/ENSMUSG00000036896/ENSMUSG00000091705/ENSMUSG00000073421/ENSMUSG00000045005/ENSMUSG00000022770/ENSMUSG00000036202/ENSMUSG00000033454/ENSMUSG00000006611/ENSMUSG00000029371/ENSMUSG00000025573/ENSMUSG00000009681/ENSMUSG00000036887/ENSMUSG00000026177/ENSMUSG00000031101/ENSMUSG00000005672/ENSMUSG00000026068/ENSMUSG00000000982/ENSMUSG00000038147/ENSMUSG00000028341/ENSMUSG00000015947/…
GO:0009617	response to bacterium	0.0158843	ENSMUSG00000029372/ENSMUSG00000030247/ENSMUSG00000022512/ENSMUSG00000037071/ENSMUSG00000024045/ENSMUSG00000035673/ENSMUSG00000066842/ENSMUSG00000071076/ENSMUSG00000045005/ENSMUSG00000073489/ENSMUSG00000027962/ENSMUSG00000021069/ENSMUSG00000031380/ENSMUSG00000031762/ENSMUSG00000079227/ENSMUSG00000034330/ENSMUSG00000023078/ENSMUSG00000029371/ENSMUSG00000050965/ENSMUSG00000055653/ENSMUSG00000009681/…
GO:1902533	positive regulation of intracellular signal transduction	0.015913	ENSMUSG00000054204/ENSMUSG00000059981/ENSMUSG00000004814/ENSMUSG00000058444/ENSMUSG00000031443/ENSMUSG00000054580/ENSMUSG00000048450/ENSMUSG00000017493/ENSMUSG00000024109/ENSMUSG00000046688/ENSMUSG00000006235/ENSMUSG00000045005/ENSMUSG00000073010/ENSMUSG00000031959/ENSMUSG00000024087/ENSMUSG00000063887/ENSMUSG00000031837/ENSMUSG00000021464/ENSMUSG00000057967/ENSMUSG00000036923/ENSMUSG00000021846/…
GO:0050663	cytokine secretion	0.0160858	ENSMUSG00000027356/ENSMUSG00000026069/ENSMUSG00000027750/ENSMUSG00000040722/ENSMUSG00000045005/ENSMUSG00000006369/ENSMUSG00000079227/ENSMUSG00000026971/ENSMUSG00000053137/ENSMUSG00000024621/ENSMUSG00000000982/ENSMUSG00000035799/ENSMUSG00000028042/ENSMUSG00000037922/ENSMUSG00000053216/ENSMUSG00000068122/ENSMUSG00000024397/ENSMUSG00000026672/ENSMUSG00000021125/ENSMUSG00000021994/ENSMUSG00000066551/…
GO:0008643	carbohydrate transport	0.0166045	ENSMUSG00000003153/ENSMUSG00000037643/ENSMUSG00000027533/ENSMUSG00000049493/ENSMUSG00000042371/ENSMUSG00000039838/ENSMUSG00000031688/ENSMUSG00000029015/ENSMUSG00000055653/ENSMUSG00000031073/ENSMUSG00000028341/ENSMUSG00000018166/ENSMUSG00000020053/ENSMUSG00000005057/ENSMUSG00000031616/ENSMUSG00000022243
GO:0055017	cardiac muscle tissue growth	0.0166045	ENSMUSG00000022306/ENSMUSG00000031965/ENSMUSG00000037624/ENSMUSG00000048616/ENSMUSG00000029026/ENSMUSG00000018263/ENSMUSG00000053137/ENSMUSG00000025407/ENSMUSG00000020160/ENSMUSG00000046714/ENSMUSG00000068122/ENSMUSG00000020053/ENSMUSG00000066406/ENSMUSG00000050295/ENSMUSG00000024014/ENSMUSG00000063358
GO:0045766	positive regulation of angiogenesis	0.0167292	ENSMUSG00000004814/ENSMUSG00000024087/ENSMUSG00000031380/ENSMUSG00000057967/ENSMUSG00000050965/ENSMUSG00000020700/ENSMUSG00000044338/ENSMUSG00000002633/ENSMUSG00000040552/ENSMUSG00000025321/ENSMUSG00000015340/ENSMUSG00000046714/ENSMUSG00000049130/ENSMUSG00000015053/ENSMUSG00000048583/ENSMUSG00000021994/ENSMUSG00000066551/ENSMUSG00000028864/ENSMUSG00000027996
GO:0019233	sensory perception of pain	0.0168276	ENSMUSG00000069763/ENSMUSG00000027533/ENSMUSG00000050511/ENSMUSG00000032537/ENSMUSG00000079466/ENSMUSG00000075316/ENSMUSG00000034115/ENSMUSG00000000982/ENSMUSG00000032561/ENSMUSG00000061353/ENSMUSG00000024256/ENSMUSG00000038642/ENSMUSG00000063358/ENSMUSG00000031616
GO:0051271	negative regulation of cellular component movement	0.0171393	ENSMUSG00000058444/ENSMUSG00000000753/ENSMUSG00000056679/ENSMUSG00000051397/ENSMUSG00000006369/ENSMUSG00000053141/ENSMUSG00000024087/ENSMUSG00000048616/ENSMUSG00000079227/ENSMUSG00000023078/ENSMUSG00000018263/ENSMUSG00000026109/ENSMUSG00000004665/ENSMUSG00000009681/ENSMUSG00000028780/ENSMUSG00000002633/ENSMUSG00000031558/ENSMUSG00000022607/ENSMUSG00000000125/ENSMUSG00000001496/ENSMUSG00000029163/…
GO:0051480	regulation of cytosolic calcium ion concentration	0.0172709	ENSMUSG00000030523/ENSMUSG00000071719/ENSMUSG00000036834/ENSMUSG00000024456/ENSMUSG00000006235/ENSMUSG00000073010/ENSMUSG00000007122/ENSMUSG00000079227/ENSMUSG00000034330/ENSMUSG00000023078/ENSMUSG00000036853/ENSMUSG00000020524/ENSMUSG00000044338/ENSMUSG00000040552/ENSMUSG00000050288/ENSMUSG00000032966/ENSMUSG00000057914/ENSMUSG00000079110/ENSMUSG00000048779/ENSMUSG00000000982/ENSMUSG00000012819/…
GO:0055008	cardiac muscle tissue morphogenesis	0.017481	ENSMUSG00000022306/ENSMUSG00000031965/ENSMUSG00000006235/ENSMUSG00000048616/ENSMUSG00000054889/ENSMUSG00000032966/ENSMUSG00000033837/ENSMUSG00000046714/ENSMUSG00000051747/ENSMUSG00000050295/ENSMUSG00000021994
GO:2000146	negative regulation of cell motility	0.0175241	ENSMUSG00000058444/ENSMUSG00000000753/ENSMUSG00000056679/ENSMUSG00000051397/ENSMUSG00000006369/ENSMUSG00000053141/ENSMUSG00000024087/ENSMUSG00000048616/ENSMUSG00000079227/ENSMUSG00000023078/ENSMUSG00000018263/ENSMUSG00000026109/ENSMUSG00000004665/ENSMUSG00000009681/ENSMUSG00000002633/ENSMUSG00000031558/ENSMUSG00000022607/ENSMUSG00000001496/ENSMUSG00000029163/ENSMUSG00000041014/ENSMUSG00000019929/…
GO:2000241	regulation of reproductive process	0.0176978	ENSMUSG00000022306/ENSMUSG00000021469/ENSMUSG00000000753/ENSMUSG00000048450/ENSMUSG00000024922/ENSMUSG00000010592/ENSMUSG00000042821/ENSMUSG00000002633/ENSMUSG00000000567/ENSMUSG00000018363/ENSMUSG00000041324/ENSMUSG00000029919/ENSMUSG00000073551/ENSMUSG00000020053/ENSMUSG00000021994/ENSMUSG00000021835/ENSMUSG00000041301
GO:0030540	female genitalia development	0.0183377	ENSMUSG00000022510/ENSMUSG00000038541/ENSMUSG00000014361/ENSMUSG00000018698/ENSMUSG00000021732/ENSMUSG00000021994
GO:0031290	retinal ganglion cell axon guidance	0.0183377	ENSMUSG00000005958/ENSMUSG00000028289/ENSMUSG00000032537/ENSMUSG00000031688/ENSMUSG00000031558/ENSMUSG00000032318
GO:0042474	middle ear morphogenesis	0.0183377	ENSMUSG00000048450/ENSMUSG00000024134/ENSMUSG00000048616/ENSMUSG00000021095/ENSMUSG00000051367/ENSMUSG00000026586
GO:0048247	lymphocyte chemotaxis	0.0183377	ENSMUSG00000004814/ENSMUSG00000023078/ENSMUSG00000036737/ENSMUSG00000000982/ENSMUSG00000019122/ENSMUSG00000021994
GO:0050706	regulation of interleukin-1 beta secretion	0.0183377	ENSMUSG00000045005/ENSMUSG00000079227/ENSMUSG00000000982/ENSMUSG00000021125/ENSMUSG00000021994/ENSMUSG00000066551
GO:0051497	negative regulation of stress fiber assembly	0.0183377	ENSMUSG00000024043/ENSMUSG00000051397/ENSMUSG00000035407/ENSMUSG00000026109/ENSMUSG00000037519/ENSMUSG00000064302
GO:0051898	negative regulation of protein kinase B signaling	0.0183377	ENSMUSG00000040268/ENSMUSG00000026100/ENSMUSG00000022770/ENSMUSG00000000724/ENSMUSG00000037922/ENSMUSG00000053216
GO:0060795	cell fate commitment involved in formation of primary germ layer	0.0183377	ENSMUSG00000024134/ENSMUSG00000032446/ENSMUSG00000027186/ENSMUSG00000046714/ENSMUSG00000021835/ENSMUSG00000027996
GO:0060914	heart formation	0.0183377	ENSMUSG00000001827/ENSMUSG00000018263/ENSMUSG00000033837/ENSMUSG00000024014/ENSMUSG00000051367/ENSMUSG00000021835
GO:0072202	cell differentiation involved in metanephros development	0.0183377	ENSMUSG00000045515/ENSMUSG00000024134/ENSMUSG00000022144/ENSMUSG00000021835/ENSMUSG00000018486/ENSMUSG00000051159
GO:0097066	response to thyroid hormone	0.0183377	ENSMUSG00000031443/ENSMUSG00000029015/ENSMUSG00000005672/ENSMUSG00000032350/ENSMUSG00000038642/ENSMUSG00000051367
GO:1903672	positive regulation of sprouting angiogenesis	0.0183377	ENSMUSG00000020700/ENSMUSG00000044338/ENSMUSG00000002633/ENSMUSG00000046714/ENSMUSG00000015053/ENSMUSG00000066551
GO:0006813	potassium ion transport	0.0184171	ENSMUSG00000075224/ENSMUSG00000035355/ENSMUSG00000009907/ENSMUSG00000035681/ENSMUSG00000030247/ENSMUSG00000037624/ENSMUSG00000022342/ENSMUSG00000021730/ENSMUSG00000028033/ENSMUSG00000035580/ENSMUSG00000022770/ENSMUSG00000035183/ENSMUSG00000036737/ENSMUSG00000023992/ENSMUSG00000063142/ENSMUSG00000022742/ENSMUSG00000033854/ENSMUSG00000024907/ENSMUSG00000024256/ENSMUSG00000027524/ENSMUSG00000043301/…
GO:0014910	regulation of smooth muscle cell migration	0.0184173	ENSMUSG00000049313/ENSMUSG00000027750/ENSMUSG00000024087/ENSMUSG00000031558/ENSMUSG00000022607/ENSMUSG00000031870/ENSMUSG00000048779/ENSMUSG00000022367/ENSMUSG00000028341/ENSMUSG00000024397/ENSMUSG00000025856/ENSMUSG00000020053/ENSMUSG00000028556
GO:1904659	glucose transmembrane transport	0.0184173	ENSMUSG00000003153/ENSMUSG00000037643/ENSMUSG00000027533/ENSMUSG00000042371/ENSMUSG00000039838/ENSMUSG00000031688/ENSMUSG00000055653/ENSMUSG00000031073/ENSMUSG00000028341/ENSMUSG00000018166/ENSMUSG00000020053/ENSMUSG00000005057/ENSMUSG00000031616
GO:0001947	heart looping	0.0185785	ENSMUSG00000031965/ENSMUSG00000013584/ENSMUSG00000001827/ENSMUSG00000002633/ENSMUSG00000022911/ENSMUSG00000033837/ENSMUSG00000037279/ENSMUSG00000042002/ENSMUSG00000021994/ENSMUSG00000025219
GO:0021795	cerebral cortex cell migration	0.0185785	ENSMUSG00000020950/ENSMUSG00000045515/ENSMUSG00000035277/ENSMUSG00000095139/ENSMUSG00000031558/ENSMUSG00000001496/ENSMUSG00000026890/ENSMUSG00000032064/ENSMUSG00000042524/ENSMUSG00000022883
GO:0032611	interleukin-1 beta production	0.0185785	ENSMUSG00000045005/ENSMUSG00000073489/ENSMUSG00000079227/ENSMUSG00000023992/ENSMUSG00000000982/ENSMUSG00000020053/ENSMUSG00000021125/ENSMUSG00000021994/ENSMUSG00000030579/ENSMUSG00000066551
GO:0061371	determination of heart left/right asymmetry	0.0185785	ENSMUSG00000031965/ENSMUSG00000013584/ENSMUSG00000001827/ENSMUSG00000002633/ENSMUSG00000022911/ENSMUSG00000033837/ENSMUSG00000037279/ENSMUSG00000042002/ENSMUSG00000021994/ENSMUSG00000025219
GO:0019725	cellular homeostasis	0.0186657	ENSMUSG00000030523/ENSMUSG00000000753/ENSMUSG00000071719/ENSMUSG00000036834/ENSMUSG00000068323/ENSMUSG00000024456/ENSMUSG00000006235/ENSMUSG00000027962/ENSMUSG00000073010/ENSMUSG00000007122/ENSMUSG00000026100/ENSMUSG00000022498/ENSMUSG00000027338/ENSMUSG00000052428/ENSMUSG00000056073/ENSMUSG00000031762/ENSMUSG00000079227/ENSMUSG00000034330/ENSMUSG00000023078/ENSMUSG00000004347/ENSMUSG00000005373/…
GO:0031345	negative regulation of cell projection organization	0.0187868	ENSMUSG00000028289/ENSMUSG00000024109/ENSMUSG00000032913/ENSMUSG00000051397/ENSMUSG00000063887/ENSMUSG00000079227/ENSMUSG00000059974/ENSMUSG00000026235/ENSMUSG00000028780/ENSMUSG00000031558/ENSMUSG00000022607/ENSMUSG00000039313/ENSMUSG00000000125/ENSMUSG00000022604/ENSMUSG00000036264/ENSMUSG00000006586/ENSMUSG00000020902/ENSMUSG00000068327/ENSMUSG00000021994/ENSMUSG00000030806/ENSMUSG00000038807/…
GO:1903708	positive regulation of hemopoiesis	0.0190763	ENSMUSG00000110206/ENSMUSG00000021464/ENSMUSG00000022952/ENSMUSG00000031688/ENSMUSG00000033454/ENSMUSG00000015396/ENSMUSG00000002633/ENSMUSG00000031101/ENSMUSG00000023992/ENSMUSG00000024621/ENSMUSG00000000982/ENSMUSG00000041324/ENSMUSG00000026815/ENSMUSG00000028042/ENSMUSG00000053216/ENSMUSG00000015053/ENSMUSG00000037440/ENSMUSG00000026395/ENSMUSG00000050295/ENSMUSG00000029373/ENSMUSG00000030579/…
GO:0002252	immune effector process	0.0194242	ENSMUSG00000062157/ENSMUSG00000044791/ENSMUSG00000040528/ENSMUSG00000036896/ENSMUSG00000030247/ENSMUSG00000043496/ENSMUSG00000005102/ENSMUSG00000091705/ENSMUSG00000073421/ENSMUSG00000035673/ENSMUSG00000045005/ENSMUSG00000022770/ENSMUSG00000027832/ENSMUSG00000036202/ENSMUSG00000034330/ENSMUSG00000040613/ENSMUSG00000033454/ENSMUSG00000020783/ENSMUSG00000006611/ENSMUSG00000029371/ENSMUSG00000079293/…
GO:0002067	glandular epithelial cell differentiation	0.0194647	ENSMUSG00000020052/ENSMUSG00000022510/ENSMUSG00000001288/ENSMUSG00000027434/ENSMUSG00000021994/ENSMUSG00000032179/ENSMUSG00000021835/ENSMUSG00000041301/ENSMUSG00000025219
GO:0030901	midbrain development	0.0194647	ENSMUSG00000028417/ENSMUSG00000048450/ENSMUSG00000002633/ENSMUSG00000000125/ENSMUSG00000021782/ENSMUSG00000021994/ENSMUSG00000037660/ENSMUSG00000018486/ENSMUSG00000027996
GO:0045687	positive regulation of glial cell differentiation	0.0194647	ENSMUSG00000029026/ENSMUSG00000002633/ENSMUSG00000036887/ENSMUSG00000023992/ENSMUSG00000044519/ENSMUSG00000039830/ENSMUSG00000022425/ENSMUSG00000027434/ENSMUSG00000027315
GO:0060325	face morphogenesis	0.0194647	ENSMUSG00000040268/ENSMUSG00000048450/ENSMUSG00000048616/ENSMUSG00000020097/ENSMUSG00000027777/ENSMUSG00000029755/ENSMUSG00000033444/ENSMUSG00000025776/ENSMUSG00000001497
GO:0048738	cardiac muscle tissue development	0.019556	ENSMUSG00000022306/ENSMUSG00000031965/ENSMUSG00000013584/ENSMUSG00000037624/ENSMUSG00000006235/ENSMUSG00000048616/ENSMUSG00000029026/ENSMUSG00000018263/ENSMUSG00000053137/ENSMUSG00000004872/ENSMUSG00000054889/ENSMUSG00000025407/ENSMUSG00000044393/ENSMUSG00000032966/ENSMUSG00000033837/ENSMUSG00000018166/ENSMUSG00000020160/ENSMUSG00000046714/ENSMUSG00000068122/ENSMUSG00000051747/ENSMUSG00000020053/…
GO:0021895	cerebral cortex neuron differentiation	0.0197438	ENSMUSG00000020052/ENSMUSG00000021379/ENSMUSG00000035277/ENSMUSG00000001496/ENSMUSG00000032446/ENSMUSG00000033726/ENSMUSG00000026890
GO:0051931	regulation of sensory perception	0.0197438	ENSMUSG00000069763/ENSMUSG00000027533/ENSMUSG00000050511/ENSMUSG00000034115/ENSMUSG00000000982/ENSMUSG00000032561/ENSMUSG00000038642
GO:0070207	protein homotrimerization	0.0197438	ENSMUSG00000063564/ENSMUSG00000022454/ENSMUSG00000012428/ENSMUSG00000033249/ENSMUSG00000023017/ENSMUSG00000055409/ENSMUSG00000029163
GO:2000272	negative regulation of signaling receptor activity	0.0197438	ENSMUSG00000022577/ENSMUSG00000040525/ENSMUSG00000031535/ENSMUSG00000006611/ENSMUSG00000022594/ENSMUSG00000071192/ENSMUSG00000028031
GO:0001974	blood vessel remodeling	0.0199539	ENSMUSG00000009681/ENSMUSG00000028780/ENSMUSG00000046714/ENSMUSG00000020053/ENSMUSG00000019880/ENSMUSG00000050295/ENSMUSG00000021732/ENSMUSG00000025219
GO:0014014	negative regulation of gliogenesis	0.0199539	ENSMUSG00000021379/ENSMUSG00000048616/ENSMUSG00000003436/ENSMUSG00000033006/ENSMUSG00000035413/ENSMUSG00000063632/ENSMUSG00000024256/ENSMUSG00000021835
GO:0019226	transmission of nerve impulse	0.0199539	ENSMUSG00000075316/ENSMUSG00000056073/ENSMUSG00000034115/ENSMUSG00000032511/ENSMUSG00000020524/ENSMUSG00000035200/ENSMUSG00000042372/ENSMUSG00000055254
GO:0050922	negative regulation of chemotaxis	0.0199539	ENSMUSG00000023078/ENSMUSG00000028780/ENSMUSG00000031558/ENSMUSG00000000125/ENSMUSG00000024397/ENSMUSG00000021994/ENSMUSG00000022883/ENSMUSG00000019647
GO:0001570	vasculogenesis	0.0202452	ENSMUSG00000022306/ENSMUSG00000069763/ENSMUSG00000044791/ENSMUSG00000006235/ENSMUSG00000020097/ENSMUSG00000044338/ENSMUSG00000002633/ENSMUSG00000022607/ENSMUSG00000022367/ENSMUSG00000025321/ENSMUSG00000041688/ENSMUSG00000055254/ENSMUSG00000042812/ENSMUSG00000051159
GO:0072330	monocarboxylic acid biosynthetic process	0.0210044	ENSMUSG00000027533/ENSMUSG00000027359/ENSMUSG00000013584/ENSMUSG00000037071/ENSMUSG00000041237/ENSMUSG00000017390/ENSMUSG00000000320/ENSMUSG00000005373/ENSMUSG00000047026/ENSMUSG00000025877/ENSMUSG00000004885/ENSMUSG00000029925/ENSMUSG00000031073/ENSMUSG00000030246/ENSMUSG00000098456/ENSMUSG00000023019/ENSMUSG00000029919/ENSMUSG00000020053/ENSMUSG00000032281/ENSMUSG00000070880/ENSMUSG00000026645/…
GO:0045860	positive regulation of protein kinase activity	0.0215367	ENSMUSG00000054204/ENSMUSG00000059981/ENSMUSG00000058444/ENSMUSG00000024109/ENSMUSG00000045005/ENSMUSG00000021464/ENSMUSG00000022770/ENSMUSG00000057967/ENSMUSG00000036923/ENSMUSG00000029026/ENSMUSG00000014426/ENSMUSG00000026235/ENSMUSG00000020700/ENSMUSG00000026177/ENSMUSG00000036737/ENSMUSG00000022607/ENSMUSG00000024621/ENSMUSG00000005672/ENSMUSG00000025060/ENSMUSG00000022788/ENSMUSG00000000441/…
GO:0007272	ensheathment of neurons	0.021654	ENSMUSG00000021379/ENSMUSG00000034220/ENSMUSG00000028402/ENSMUSG00000022770/ENSMUSG00000095139/ENSMUSG00000025812/ENSMUSG00000033006/ENSMUSG00000044519/ENSMUSG00000035413/ENSMUSG00000001288/ENSMUSG00000025402/ENSMUSG00000039830/ENSMUSG00000022037/ENSMUSG00000037625/ENSMUSG00000020758/ENSMUSG00000055254/ENSMUSG00000020053/ENSMUSG00000028864
GO:0008366	axon ensheathment	0.021654	ENSMUSG00000021379/ENSMUSG00000034220/ENSMUSG00000028402/ENSMUSG00000022770/ENSMUSG00000095139/ENSMUSG00000025812/ENSMUSG00000033006/ENSMUSG00000044519/ENSMUSG00000035413/ENSMUSG00000001288/ENSMUSG00000025402/ENSMUSG00000039830/ENSMUSG00000022037/ENSMUSG00000037625/ENSMUSG00000020758/ENSMUSG00000055254/ENSMUSG00000020053/ENSMUSG00000028864
GO:0006970	response to osmotic stress	0.0217877	ENSMUSG00000022512/ENSMUSG00000026255/ENSMUSG00000040613/ENSMUSG00000027104/ENSMUSG00000036737/ENSMUSG00000079110/ENSMUSG00000001496/ENSMUSG00000063142/ENSMUSG00000004864/ENSMUSG00000020111/ENSMUSG00000001672
GO:0050771	negative regulation of axonogenesis	0.0217877	ENSMUSG00000028289/ENSMUSG00000079227/ENSMUSG00000028780/ENSMUSG00000031558/ENSMUSG00000022607/ENSMUSG00000000125/ENSMUSG00000036264/ENSMUSG00000020902/ENSMUSG00000021994/ENSMUSG00000070509/ENSMUSG00000019647
GO:0046651	lymphocyte proliferation	0.0218451	ENSMUSG00000110206/ENSMUSG00000073421/ENSMUSG00000027962/ENSMUSG00000022770/ENSMUSG00000002633/ENSMUSG00000026177/ENSMUSG00000031101/ENSMUSG00000032966/ENSMUSG00000036111/ENSMUSG00000033721/ENSMUSG00000028042/ENSMUSG00000053216/ENSMUSG00000061353/ENSMUSG00000063632/ENSMUSG00000024397/ENSMUSG00000024907/ENSMUSG00000020053/ENSMUSG00000021125/ENSMUSG00000021782/ENSMUSG00000048583/ENSMUSG00000026395/…
GO:0071560	cellular response to transforming growth factor beta stimulus	0.0218825	ENSMUSG00000026768/ENSMUSG00000027356/ENSMUSG00000027750/ENSMUSG00000022512/ENSMUSG00000029661/ENSMUSG00000001827/ENSMUSG00000026100/ENSMUSG00000022607/ENSMUSG00000041540/ENSMUSG00000000567/ENSMUSG00000018363/ENSMUSG00000043013/ENSMUSG00000033837/ENSMUSG00000037279/ENSMUSG00000030849/ENSMUSG00000001496/ENSMUSG00000029163/ENSMUSG00000092035/ENSMUSG00000071192/ENSMUSG00000006205/ENSMUSG00000063632/…
GO:0009611	response to wounding	0.0222699	ENSMUSG00000005148/ENSMUSG00000021469/ENSMUSG00000061048/ENSMUSG00000027750/ENSMUSG00000031443/ENSMUSG00000028364/ENSMUSG00000001827/ENSMUSG00000037624/ENSMUSG00000032913/ENSMUSG00000006369/ENSMUSG00000026100/ENSMUSG00000014361/ENSMUSG00000000320/ENSMUSG00000048616/ENSMUSG00000023336/ENSMUSG00000016942/ENSMUSG00000025812/ENSMUSG00000026109/ENSMUSG00000004665/ENSMUSG00000054889/ENSMUSG00000050965/…
GO:0007492	endoderm development	0.0222981	ENSMUSG00000044791/ENSMUSG00000048616/ENSMUSG00000068196/ENSMUSG00000040481/ENSMUSG00000079487/ENSMUSG00000043013/ENSMUSG00000001496/ENSMUSG00000032446/ENSMUSG00000041324/ENSMUSG00000018698/ENSMUSG00000001497/ENSMUSG00000021835/ENSMUSG00000025219
GO:0045639	positive regulation of myeloid cell differentiation	0.0222981	ENSMUSG00000021464/ENSMUSG00000022952/ENSMUSG00000031688/ENSMUSG00000023992/ENSMUSG00000024621/ENSMUSG00000000982/ENSMUSG00000041324/ENSMUSG00000026815/ENSMUSG00000015053/ENSMUSG00000029373/ENSMUSG00000030579/ENSMUSG00000066551/ENSMUSG00000025804
GO:0045844	positive regulation of striated muscle tissue development	0.0222981	ENSMUSG00000022306/ENSMUSG00000031965/ENSMUSG00000027833/ENSMUSG00000034220/ENSMUSG00000018263/ENSMUSG00000009569/ENSMUSG00000002633/ENSMUSG00000025407/ENSMUSG00000018166/ENSMUSG00000020053/ENSMUSG00000024014/ENSMUSG00000063358/ENSMUSG00000021835
GO:0048636	positive regulation of muscle organ development	0.0222981	ENSMUSG00000022306/ENSMUSG00000031965/ENSMUSG00000027833/ENSMUSG00000034220/ENSMUSG00000018263/ENSMUSG00000009569/ENSMUSG00000002633/ENSMUSG00000025407/ENSMUSG00000018166/ENSMUSG00000020053/ENSMUSG00000024014/ENSMUSG00000063358/ENSMUSG00000021835
GO:0040013	negative regulation of locomotion	0.0229009	ENSMUSG00000058444/ENSMUSG00000000753/ENSMUSG00000056679/ENSMUSG00000051397/ENSMUSG00000006369/ENSMUSG00000053141/ENSMUSG00000024087/ENSMUSG00000048616/ENSMUSG00000079227/ENSMUSG00000023078/ENSMUSG00000018263/ENSMUSG00000026109/ENSMUSG00000004665/ENSMUSG00000009681/ENSMUSG00000028780/ENSMUSG00000002633/ENSMUSG00000031558/ENSMUSG00000022607/ENSMUSG00000000125/ENSMUSG00000001496/ENSMUSG00000029163/…
GO:0003170	heart valve development	0.0234709	ENSMUSG00000022306/ENSMUSG00000031965/ENSMUSG00000027833/ENSMUSG00000018263/ENSMUSG00000031558/ENSMUSG00000000567/ENSMUSG00000029163/ENSMUSG00000035799/ENSMUSG00000076431/ENSMUSG00000021835
GO:0046622	positive regulation of organ growth	0.0234709	ENSMUSG00000022306/ENSMUSG00000031965/ENSMUSG00000035277/ENSMUSG00000018263/ENSMUSG00000031101/ENSMUSG00000025407/ENSMUSG00000020053/ENSMUSG00000024014/ENSMUSG00000063358/ENSMUSG00000025219
GO:0060113	inner ear receptor cell differentiation	0.0234709	ENSMUSG00000040728/ENSMUSG00000007653/ENSMUSG00000052613/ENSMUSG00000020963/ENSMUSG00000036853/ENSMUSG00000050288/ENSMUSG00000012819/ENSMUSG00000039529/ENSMUSG00000021835/ENSMUSG00000045871
GO:0042060	wound healing	0.0236011	ENSMUSG00000005148/ENSMUSG00000021469/ENSMUSG00000061048/ENSMUSG00000027750/ENSMUSG00000031443/ENSMUSG00000028364/ENSMUSG00000006369/ENSMUSG00000026100/ENSMUSG00000014361/ENSMUSG00000000320/ENSMUSG00000048616/ENSMUSG00000023336/ENSMUSG00000016942/ENSMUSG00000025812/ENSMUSG00000026109/ENSMUSG00000004665/ENSMUSG00000054889/ENSMUSG00000050965/ENSMUSG00000002633/ENSMUSG00000026177/ENSMUSG00000079110/…
GO:0001779	natural killer cell differentiation	0.0237036	ENSMUSG00000110206/ENSMUSG00000014361/ENSMUSG00000033454/ENSMUSG00000073889/ENSMUSG00000026395
GO:0006775	fat-soluble vitamin metabolic process	0.0237036	ENSMUSG00000042821/ENSMUSG00000032291/ENSMUSG00000022676/ENSMUSG00000073988/ENSMUSG00000026170
GO:0010719	negative regulation of epithelial to mesenchymal transition	0.0237036	ENSMUSG00000078794/ENSMUSG00000048616/ENSMUSG00000037279/ENSMUSG00000001496/ENSMUSG00000027996
GO:0046329	negative regulation of JNK cascade	0.0237036	ENSMUSG00000029026/ENSMUSG00000001672/ENSMUSG00000042901/ENSMUSG00000027598/ENSMUSG00000027996
GO:0048485	sympathetic nervous system development	0.0237036	ENSMUSG00000020052/ENSMUSG00000022510/ENSMUSG00000076431/ENSMUSG00000063632/ENSMUSG00000022144
GO:0050716	positive regulation of interleukin-1 secretion	0.0237036	ENSMUSG00000045005/ENSMUSG00000079227/ENSMUSG00000000982/ENSMUSG00000021994/ENSMUSG00000066551
GO:0050718	positive regulation of interleukin-1 beta secretion	0.0237036	ENSMUSG00000045005/ENSMUSG00000079227/ENSMUSG00000000982/ENSMUSG00000021994/ENSMUSG00000066551
GO:0060142	regulation of syncytium formation by plasma membrane fusion	0.0237036	ENSMUSG00000110206/ENSMUSG00000040747/ENSMUSG00000023992/ENSMUSG00000061353/ENSMUSG00000030579
GO:0060143	positive regulation of syncytium formation by plasma membrane fusion	0.0237036	ENSMUSG00000110206/ENSMUSG00000040747/ENSMUSG00000023992/ENSMUSG00000061353/ENSMUSG00000030579
GO:0060219	camera-type eye photoreceptor cell differentiation	0.0237036	ENSMUSG00000024176/ENSMUSG00000021730/ENSMUSG00000000567/ENSMUSG00000041592/ENSMUSG00000036192
GO:0070723	response to cholesterol	0.0237036	ENSMUSG00000031443/ENSMUSG00000079227/ENSMUSG00000000982/ENSMUSG00000041324/ENSMUSG00000030201
GO:0010769	regulation of cell morphogenesis involved in differentiation	0.0239972	ENSMUSG00000047712/ENSMUSG00000005958/ENSMUSG00000027750/ENSMUSG00000028289/ENSMUSG00000027833/ENSMUSG00000051397/ENSMUSG00000035033/ENSMUSG00000006369/ENSMUSG00000063887/ENSMUSG00000079227/ENSMUSG00000050587/ENSMUSG00000031688/ENSMUSG00000095139/ENSMUSG00000035064/ENSMUSG00000026235/ENSMUSG00000028780/ENSMUSG00000036306/ENSMUSG00000004885/ENSMUSG00000031558/ENSMUSG00000022607/ENSMUSG00000019970/…
GO:0010810	regulation of cell-substrate adhesion	0.0241352	ENSMUSG00000027356/ENSMUSG00000052504/ENSMUSG00000027750/ENSMUSG00000051397/ENSMUSG00000006369/ENSMUSG00000068196/ENSMUSG00000064080/ENSMUSG00000022607/ENSMUSG00000025060/ENSMUSG00000043013/ENSMUSG00000022367/ENSMUSG00000029163/ENSMUSG00000021750/ENSMUSG00000004415/ENSMUSG00000022425/ENSMUSG00000046449/ENSMUSG00000035258/ENSMUSG00000044303/ENSMUSG00000064302/ENSMUSG00000042812/ENSMUSG00000026674/…
GO:0001952	regulation of cell-matrix adhesion	0.0241604	ENSMUSG00000027356/ENSMUSG00000052504/ENSMUSG00000027750/ENSMUSG00000022607/ENSMUSG00000025060/ENSMUSG00000043013/ENSMUSG00000021750/ENSMUSG00000022425/ENSMUSG00000046449/ENSMUSG00000044303/ENSMUSG00000064302/ENSMUSG00000026674/ENSMUSG00000045991/ENSMUSG00000074305
GO:0008585	female gonad development	0.0241662	ENSMUSG00000040268/ENSMUSG00000022306/ENSMUSG00000096225/ENSMUSG00000027832/ENSMUSG00000021765/ENSMUSG00000020097/ENSMUSG00000031558/ENSMUSG00000031870/ENSMUSG00000005672/ENSMUSG00000027777/ENSMUSG00000034031/ENSMUSG00000041324/ENSMUSG00000024256/ENSMUSG00000043753/ENSMUSG00000050295/ENSMUSG00000019230/ENSMUSG00000021835
GO:0042493	response to drug	0.0244313	ENSMUSG00000040268/ENSMUSG00000020052/ENSMUSG00000022577/ENSMUSG00000035681/ENSMUSG00000061048/ENSMUSG00000000753/ENSMUSG00000031443/ENSMUSG00000028364/ENSMUSG00000022512/ENSMUSG00000043969/ENSMUSG00000048450/ENSMUSG00000001827/ENSMUSG00000038541/ENSMUSG00000071076/ENSMUSG00000006235/ENSMUSG00000032348/ENSMUSG00000027962/ENSMUSG00000026100/ENSMUSG00000024087/ENSMUSG00000041237/ENSMUSG00000020364/…
GO:0002263	cell activation involved in immune response	0.0244662	ENSMUSG00000040528/ENSMUSG00000005102/ENSMUSG00000035673/ENSMUSG00000036202/ENSMUSG00000034330/ENSMUSG00000079293/ENSMUSG00000025573/ENSMUSG00000009681/ENSMUSG00000026177/ENSMUSG00000023992/ENSMUSG00000005672/ENSMUSG00000000982/ENSMUSG00000035413/ENSMUSG00000038147/ENSMUSG00000032446/ENSMUSG00000028341/ENSMUSG00000028042/ENSMUSG00000044220/ENSMUSG00000090083/ENSMUSG00000015053/ENSMUSG00000026395/…
GO:0099537	trans-synaptic signaling	0.0245228	ENSMUSG00000026103/ENSMUSG00000027533/ENSMUSG00000036422/ENSMUSG00000005102/ENSMUSG00000032537/ENSMUSG00000024109/ENSMUSG00000003279/ENSMUSG00000007653/ENSMUSG00000023192/ENSMUSG00000033615/ENSMUSG00000043895/ENSMUSG00000024534/ENSMUSG00000063887/ENSMUSG00000026825/ENSMUSG00000021464/ENSMUSG00000056073/ENSMUSG00000002997/ENSMUSG00000022770/ENSMUSG00000050587/ENSMUSG00000026235/ENSMUSG00000020524/…
GO:0045859	regulation of protein kinase activity	0.0247499	ENSMUSG00000024427/ENSMUSG00000054204/ENSMUSG00000059981/ENSMUSG00000032591/ENSMUSG00000049313/ENSMUSG00000058444/ENSMUSG00000040525/ENSMUSG00000024109/ENSMUSG00000045005/ENSMUSG00000053141/ENSMUSG00000021464/ENSMUSG00000002997/ENSMUSG00000022770/ENSMUSG00000057967/ENSMUSG00000036923/ENSMUSG00000029026/ENSMUSG00000014426/ENSMUSG00000048458/ENSMUSG00000026235/ENSMUSG00000020700/ENSMUSG00000026177/…
GO:0030111	regulation of Wnt signaling pathway	0.0247631	ENSMUSG00000027356/ENSMUSG00000078794/ENSMUSG00000061048/ENSMUSG00000001827/ENSMUSG00000025860/ENSMUSG00000097084/ENSMUSG00000021464/ENSMUSG00000048616/ENSMUSG00000031535/ENSMUSG00000055653/ENSMUSG00000002633/ENSMUSG00000050332/ENSMUSG00000000567/ENSMUSG00000025407/ENSMUSG00000033006/ENSMUSG00000021381/ENSMUSG00000000125/ENSMUSG00000030309/ENSMUSG00000025246/ENSMUSG00000022996/ENSMUSG00000076431/…
GO:0035088	establishment or maintenance of apical/basal cell polarity	0.0250262	ENSMUSG00000037643/ENSMUSG00000063681/ENSMUSG00000022770/ENSMUSG00000025812/ENSMUSG00000068079/ENSMUSG00000021782/ENSMUSG00000021994/ENSMUSG00000042812/ENSMUSG00000044279
GO:0042982	amyloid precursor protein metabolic process	0.0250262	ENSMUSG00000049313/ENSMUSG00000018697/ENSMUSG00000031837/ENSMUSG00000022770/ENSMUSG00000026235/ENSMUSG00000032966/ENSMUSG00000022037/ENSMUSG00000020053/ENSMUSG00000040605
GO:0048066	developmental pigmentation	0.0250262	ENSMUSG00000004872/ENSMUSG00000035183/ENSMUSG00000033006/ENSMUSG00000005672/ENSMUSG00000030559/ENSMUSG00000022129/ENSMUSG00000027524/ENSMUSG00000022243/ENSMUSG00000051159
GO:0048713	regulation of oligodendrocyte differentiation	0.0250262	ENSMUSG00000021379/ENSMUSG00000029026/ENSMUSG00000002633/ENSMUSG00000044519/ENSMUSG00000035413/ENSMUSG00000039830/ENSMUSG00000022425/ENSMUSG00000027434/ENSMUSG00000021835
GO:0061245	establishment or maintenance of bipolar cell polarity	0.0250262	ENSMUSG00000037643/ENSMUSG00000063681/ENSMUSG00000022770/ENSMUSG00000025812/ENSMUSG00000068079/ENSMUSG00000021782/ENSMUSG00000021994/ENSMUSG00000042812/ENSMUSG00000044279
GO:1904427	positive regulation of calcium ion transmembrane transport	0.0250262	ENSMUSG00000025551/ENSMUSG00000007122/ENSMUSG00000034330/ENSMUSG00000044338/ENSMUSG00000057914/ENSMUSG00000079110/ENSMUSG00000048779/ENSMUSG00000031616/ENSMUSG00000021835
GO:0050808	synapse organization	0.0256879	ENSMUSG00000005958/ENSMUSG00000036896/ENSMUSG00000028364/ENSMUSG00000036422/ENSMUSG00000028289/ENSMUSG00000032537/ENSMUSG00000102918/ENSMUSG00000024109/ENSMUSG00000003279/ENSMUSG00000045005/ENSMUSG00000007653/ENSMUSG00000034460/ENSMUSG00000053141/ENSMUSG00000063887/ENSMUSG00000042873/ENSMUSG00000022770/ENSMUSG00000058153/ENSMUSG00000016382/ENSMUSG00000050587/ENSMUSG00000035064/ENSMUSG00000032936/…
GO:0050715	positive regulation of cytokine secretion	0.0257072	ENSMUSG00000027356/ENSMUSG00000026069/ENSMUSG00000027750/ENSMUSG00000040722/ENSMUSG00000045005/ENSMUSG00000079227/ENSMUSG00000053137/ENSMUSG00000024621/ENSMUSG00000000982/ENSMUSG00000035799/ENSMUSG00000068122/ENSMUSG00000024397/ENSMUSG00000021994/ENSMUSG00000066551/ENSMUSG00000044811
GO:0031344	regulation of cell projection organization	0.025853	ENSMUSG00000054204/ENSMUSG00000047712/ENSMUSG00000005148/ENSMUSG00000052504/ENSMUSG00000037643/ENSMUSG00000005958/ENSMUSG00000034813/ENSMUSG00000000753/ENSMUSG00000028289/ENSMUSG00000024109/ENSMUSG00000049493/ENSMUSG00000033342/ENSMUSG00000027833/ENSMUSG00000006235/ENSMUSG00000032913/ENSMUSG00000051397/ENSMUSG00000035033/ENSMUSG00000026100/ENSMUSG00000063887/ENSMUSG00000079227/ENSMUSG00000050587/…
GO:0060428	lung epithelium development	0.0262735	ENSMUSG00000020052/ENSMUSG00000022286/ENSMUSG00000002633/ENSMUSG00000000567/ENSMUSG00000001496/ENSMUSG00000020053/ENSMUSG00000021732/ENSMUSG00000021835
GO:0061900	glial cell activation	0.0262735	ENSMUSG00000055865/ENSMUSG00000036887/ENSMUSG00000023992/ENSMUSG00000022037/ENSMUSG00000024397/ENSMUSG00000049130/ENSMUSG00000040605/ENSMUSG00000030579
GO:0030178	negative regulation of Wnt signaling pathway	0.0262964	ENSMUSG00000027356/ENSMUSG00000078794/ENSMUSG00000021464/ENSMUSG00000048616/ENSMUSG00000031535/ENSMUSG00000055653/ENSMUSG00000002633/ENSMUSG00000050332/ENSMUSG00000000567/ENSMUSG00000025407/ENSMUSG00000033006/ENSMUSG00000021381/ENSMUSG00000041961/ENSMUSG00000034101/ENSMUSG00000022676/ENSMUSG00000028031/ENSMUSG00000021994/ENSMUSG00000021095/ENSMUSG00000027004/ENSMUSG00000027996
GO:0010043	response to zinc ion	0.0263731	ENSMUSG00000032348/ENSMUSG00000027962/ENSMUSG00000031762/ENSMUSG00000045545/ENSMUSG00000040613/ENSMUSG00000031765
GO:0030859	polarized epithelial cell differentiation	0.0263731	ENSMUSG00000022510/ENSMUSG00000068079/ENSMUSG00000021782/ENSMUSG00000021994/ENSMUSG00000042812/ENSMUSG00000044279
GO:0044331	cell-cell adhesion mediated by cadherin	0.0263731	ENSMUSG00000061048/ENSMUSG00000047216/ENSMUSG00000031962/ENSMUSG00000046449/ENSMUSG00000045394/ENSMUSG00000021994
GO:0048009	insulin-like growth factor receptor signaling pathway	0.0263731	ENSMUSG00000061048/ENSMUSG00000017493/ENSMUSG00000005533/ENSMUSG00000046312/ENSMUSG00000020053/ENSMUSG00000032179
GO:0050702	interleukin-1 beta secretion	0.0263731	ENSMUSG00000045005/ENSMUSG00000079227/ENSMUSG00000000982/ENSMUSG00000021125/ENSMUSG00000021994/ENSMUSG00000066551
GO:0050892	intestinal absorption	0.0263731	ENSMUSG00000049493/ENSMUSG00000024812/ENSMUSG00000040505/ENSMUSG00000028405/ENSMUSG00000052396/ENSMUSG00000023022
GO:0060479	lung cell differentiation	0.0263731	ENSMUSG00000020052/ENSMUSG00000022286/ENSMUSG00000000567/ENSMUSG00000001496/ENSMUSG00000020053/ENSMUSG00000021732
GO:0060487	lung epithelial cell differentiation	0.0263731	ENSMUSG00000020052/ENSMUSG00000022286/ENSMUSG00000000567/ENSMUSG00000001496/ENSMUSG00000020053/ENSMUSG00000021732
GO:0061311	cell surface receptor signaling pathway involved in heart development	0.0263731	ENSMUSG00000021469/ENSMUSG00000048450/ENSMUSG00000048616/ENSMUSG00000042821/ENSMUSG00000021994/ENSMUSG00000021835
GO:1905314	semi-lunar valve development	0.0263731	ENSMUSG00000031965/ENSMUSG00000031558/ENSMUSG00000000567/ENSMUSG00000029163/ENSMUSG00000035799/ENSMUSG00000021835
GO:0060828	regulation of canonical Wnt signaling pathway	0.0266729	ENSMUSG00000027356/ENSMUSG00000078794/ENSMUSG00000061048/ENSMUSG00000001827/ENSMUSG00000025860/ENSMUSG00000021464/ENSMUSG00000048616/ENSMUSG00000031535/ENSMUSG00000055653/ENSMUSG00000002633/ENSMUSG00000050332/ENSMUSG00000000567/ENSMUSG00000025407/ENSMUSG00000033006/ENSMUSG00000030309/ENSMUSG00000025246/ENSMUSG00000022996/ENSMUSG00000076431/ENSMUSG00000051920/ENSMUSG00000029755/ENSMUSG00000031486/…
GO:0014909	smooth muscle cell migration	0.0267554	ENSMUSG00000049313/ENSMUSG00000027750/ENSMUSG00000024087/ENSMUSG00000031558/ENSMUSG00000022607/ENSMUSG00000031870/ENSMUSG00000048779/ENSMUSG00000022367/ENSMUSG00000028341/ENSMUSG00000024397/ENSMUSG00000025856/ENSMUSG00000020053/ENSMUSG00000028556
GO:1901863	positive regulation of muscle tissue development	0.0267554	ENSMUSG00000022306/ENSMUSG00000031965/ENSMUSG00000027833/ENSMUSG00000034220/ENSMUSG00000018263/ENSMUSG00000009569/ENSMUSG00000002633/ENSMUSG00000025407/ENSMUSG00000018166/ENSMUSG00000020053/ENSMUSG00000024014/ENSMUSG00000063358/ENSMUSG00000021835
GO:0043407	negative regulation of MAP kinase activity	0.0268237	ENSMUSG00000024427/ENSMUSG00000049313/ENSMUSG00000040525/ENSMUSG00000029026/ENSMUSG00000053716/ENSMUSG00000018648/ENSMUSG00000019960/ENSMUSG00000031383/ENSMUSG00000042901/ENSMUSG00000021835/ENSMUSG00000027996
GO:0001523	retinoid metabolic process	0.0269035	ENSMUSG00000013584/ENSMUSG00000074206/ENSMUSG00000024087/ENSMUSG00000031845/ENSMUSG00000004885/ENSMUSG00000032291/ENSMUSG00000066441
GO:0032924	activin receptor signaling pathway	0.0269035	ENSMUSG00000031111/ENSMUSG00000021765/ENSMUSG00000032966/ENSMUSG00000041324/ENSMUSG00000021732/ENSMUSG00000037660/ENSMUSG00000047407
GO:0035850	epithelial cell differentiation involved in kidney development	0.0269035	ENSMUSG00000024134/ENSMUSG00000018698/ENSMUSG00000046714/ENSMUSG00000022144/ENSMUSG00000021835/ENSMUSG00000018486/ENSMUSG00000051159
GO:0043403	skeletal muscle tissue regeneration	0.0269035	ENSMUSG00000005148/ENSMUSG00000026100/ENSMUSG00000079110/ENSMUSG00000022996/ENSMUSG00000028736/ENSMUSG00000020053/ENSMUSG00000027864
GO:0045104	intermediate filament cytoskeleton organization	0.0269035	ENSMUSG00000023484/ENSMUSG00000032556/ENSMUSG00000045545/ENSMUSG00000054889/ENSMUSG00000002633/ENSMUSG00000000441/ENSMUSG00000023043
GO:0048002	antigen processing and presentation of peptide antigen	0.0269035	ENSMUSG00000091705/ENSMUSG00000073421/ENSMUSG00000006611/ENSMUSG00000026177/ENSMUSG00000023992/ENSMUSG00000015947/ENSMUSG00000038642
GO:0060251	regulation of glial cell proliferation	0.0269035	ENSMUSG00000037643/ENSMUSG00000022607/ENSMUSG00000033006/ENSMUSG00000063632/ENSMUSG00000024256/ENSMUSG00000020053/ENSMUSG00000019982
GO:0032680	regulation of tumor necrosis factor production	0.0269763	ENSMUSG00000024045/ENSMUSG00000045005/ENSMUSG00000079227/ENSMUSG00000031101/ENSMUSG00000023992/ENSMUSG00000000982/ENSMUSG00000035799/ENSMUSG00000022037/ENSMUSG00000015340/ENSMUSG00000020053/ENSMUSG00000021125/ENSMUSG00000026395/ENSMUSG00000021994/ENSMUSG00000029373/ENSMUSG00000030579/ENSMUSG00000066551
GO:0014070	response to organic cyclic compound	0.0270915	ENSMUSG00000020052/ENSMUSG00000005148/ENSMUSG00000030226/ENSMUSG00000035681/ENSMUSG00000021469/ENSMUSG00000027750/ENSMUSG00000000753/ENSMUSG00000036446/ENSMUSG00000030247/ENSMUSG00000031443/ENSMUSG00000028364/ENSMUSG00000022512/ENSMUSG00000053470/ENSMUSG00000013584/ENSMUSG00000001827/ENSMUSG00000022510/ENSMUSG00000038541/ENSMUSG00000021730/ENSMUSG00000071076/ENSMUSG00000024456/ENSMUSG00000007653/…
GO:0032943	mononuclear cell proliferation	0.0273242	ENSMUSG00000110206/ENSMUSG00000073421/ENSMUSG00000027962/ENSMUSG00000022770/ENSMUSG00000002633/ENSMUSG00000026177/ENSMUSG00000031101/ENSMUSG00000032966/ENSMUSG00000036111/ENSMUSG00000033721/ENSMUSG00000028042/ENSMUSG00000053216/ENSMUSG00000061353/ENSMUSG00000063632/ENSMUSG00000024397/ENSMUSG00000024907/ENSMUSG00000020053/ENSMUSG00000021125/ENSMUSG00000021782/ENSMUSG00000048583/ENSMUSG00000026395/…
GO:0071241	cellular response to inorganic substance	0.0273251	ENSMUSG00000082101/ENSMUSG00000035681/ENSMUSG00000000753/ENSMUSG00000022512/ENSMUSG00000024109/ENSMUSG00000071076/ENSMUSG00000032348/ENSMUSG00000063887/ENSMUSG00000031762/ENSMUSG00000052560/ENSMUSG00000006611/ENSMUSG00000035064/ENSMUSG00000032511/ENSMUSG00000002633/ENSMUSG00000079110/ENSMUSG00000049303/ENSMUSG00000031765/ENSMUSG00000015340/ENSMUSG00000004952/ENSMUSG00000021994/ENSMUSG00000063358/…
GO:0010959	regulation of metal ion transport	0.0283523	ENSMUSG00000075224/ENSMUSG00000025551/ENSMUSG00000035681/ENSMUSG00000050511/ENSMUSG00000024456/ENSMUSG00000007122/ENSMUSG00000022770/ENSMUSG00000034330/ENSMUSG00000006611/ENSMUSG00000032511/ENSMUSG00000044338/ENSMUSG00000036737/ENSMUSG00000023992/ENSMUSG00000019970/ENSMUSG00000032966/ENSMUSG00000027893/ENSMUSG00000057914/ENSMUSG00000079110/ENSMUSG00000048779/ENSMUSG00000000982/ENSMUSG00000038147/…
GO:0071396	cellular response to lipid	0.0287777	ENSMUSG00000029372/ENSMUSG00000052504/ENSMUSG00000030226/ENSMUSG00000021469/ENSMUSG00000000753/ENSMUSG00000028364/ENSMUSG00000022512/ENSMUSG00000053470/ENSMUSG00000013584/ENSMUSG00000022510/ENSMUSG00000024045/ENSMUSG00000035673/ENSMUSG00000026100/ENSMUSG00000000320/ENSMUSG00000079227/ENSMUSG00000023078/ENSMUSG00000031688/ENSMUSG00000063972/ENSMUSG00000029371/ENSMUSG00000050965/ENSMUSG00000009681/…
GO:0002237	response to molecule of bacterial origin	0.0291061	ENSMUSG00000029372/ENSMUSG00000030247/ENSMUSG00000022512/ENSMUSG00000024045/ENSMUSG00000035673/ENSMUSG00000071076/ENSMUSG00000045005/ENSMUSG00000027962/ENSMUSG00000079227/ENSMUSG00000034330/ENSMUSG00000023078/ENSMUSG00000029371/ENSMUSG00000050965/ENSMUSG00000009681/ENSMUSG00000026177/ENSMUSG00000023992/ENSMUSG00000000982/ENSMUSG00000030849/ENSMUSG00000001496/ENSMUSG00000026712/ENSMUSG00000019929/…
GO:0010975	regulation of neuron projection development	0.0291864	ENSMUSG00000054204/ENSMUSG00000047712/ENSMUSG00000052504/ENSMUSG00000037643/ENSMUSG00000005958/ENSMUSG00000034813/ENSMUSG00000000753/ENSMUSG00000028289/ENSMUSG00000033342/ENSMUSG00000027833/ENSMUSG00000006235/ENSMUSG00000032913/ENSMUSG00000035033/ENSMUSG00000063887/ENSMUSG00000079227/ENSMUSG00000050587/ENSMUSG00000059974/ENSMUSG00000031688/ENSMUSG00000095139/ENSMUSG00000035064/ENSMUSG00000029371/…
GO:0001736	establishment of planar polarity	0.0292285	ENSMUSG00000022510/ENSMUSG00000021464/ENSMUSG00000055653/ENSMUSG00000079487/ENSMUSG00000050288/ENSMUSG00000037188/ENSMUSG00000041961/ENSMUSG00000021994/ENSMUSG00000018486/ENSMUSG00000027996
GO:0003229	ventricular cardiac muscle tissue development	0.0292285	ENSMUSG00000022306/ENSMUSG00000006235/ENSMUSG00000048616/ENSMUSG00000018263/ENSMUSG00000054889/ENSMUSG00000044393/ENSMUSG00000032966/ENSMUSG00000033837/ENSMUSG00000046714/ENSMUSG00000050295
GO:0007164	establishment of tissue polarity	0.0292285	ENSMUSG00000022510/ENSMUSG00000021464/ENSMUSG00000055653/ENSMUSG00000079487/ENSMUSG00000050288/ENSMUSG00000037188/ENSMUSG00000041961/ENSMUSG00000021994/ENSMUSG00000018486/ENSMUSG00000027996
GO:0014911	positive regulation of smooth muscle cell migration	0.0292285	ENSMUSG00000027750/ENSMUSG00000024087/ENSMUSG00000022607/ENSMUSG00000031870/ENSMUSG00000048779/ENSMUSG00000022367/ENSMUSG00000028341/ENSMUSG00000024397/ENSMUSG00000020053/ENSMUSG00000028556
GO:0046777	protein autophosphorylation	0.0294453	ENSMUSG00000005958/ENSMUSG00000005102/ENSMUSG00000028289/ENSMUSG00000032537/ENSMUSG00000022372/ENSMUSG00000033955/ENSMUSG00000035064/ENSMUSG00000026235/ENSMUSG00000020700/ENSMUSG00000009681/ENSMUSG00000036737/ENSMUSG00000022607/ENSMUSG00000005533/ENSMUSG00000024621/ENSMUSG00000005672/ENSMUSG00000025060/ENSMUSG00000030849/ENSMUSG00000025856/ENSMUSG00000001583/ENSMUSG00000028019/ENSMUSG00000055254/…
GO:0043491	protein kinase B signaling	0.0294491	ENSMUSG00000040268/ENSMUSG00000069763/ENSMUSG00000031443/ENSMUSG00000024109/ENSMUSG00000026100/ENSMUSG00000014361/ENSMUSG00000022770/ENSMUSG00000036923/ENSMUSG00000022607/ENSMUSG00000000567/ENSMUSG00000000724/ENSMUSG00000000982/ENSMUSG00000046312/ENSMUSG00000037922/ENSMUSG00000053216/ENSMUSG00000025856/ENSMUSG00000055254/ENSMUSG00000020053/ENSMUSG00000048583
GO:0003014	renal system process	0.0295856	ENSMUSG00000068323/ENSMUSG00000006269/ENSMUSG00000009681/ENSMUSG00000022367/ENSMUSG00000032303/ENSMUSG00000063142/ENSMUSG00000035200/ENSMUSG00000068122/ENSMUSG00000031891/ENSMUSG00000047501/ENSMUSG00000031616/ENSMUSG00000021835
GO:0048844	artery morphogenesis	0.0295856	ENSMUSG00000001827/ENSMUSG00000048616/ENSMUSG00000033837/ENSMUSG00000076431/ENSMUSG00000046714/ENSMUSG00000050295/ENSMUSG00000031613/ENSMUSG00000051367/ENSMUSG00000021835/ENSMUSG00000042812/ENSMUSG00000026586/ENSMUSG00000025219
GO:0071277	cellular response to calcium ion	0.0295856	ENSMUSG00000024109/ENSMUSG00000071076/ENSMUSG00000063887/ENSMUSG00000052560/ENSMUSG00000035064/ENSMUSG00000032511/ENSMUSG00000079110/ENSMUSG00000049303/ENSMUSG00000004952/ENSMUSG00000021994/ENSMUSG00000020431/ENSMUSG00000019278
GO:0050867	positive regulation of cell activation	0.0297531	ENSMUSG00000026069/ENSMUSG00000110206/ENSMUSG00000073421/ENSMUSG00000027962/ENSMUSG00000036202/ENSMUSG00000033454/ENSMUSG00000015396/ENSMUSG00000055865/ENSMUSG00000002633/ENSMUSG00000036887/ENSMUSG00000031101/ENSMUSG00000023992/ENSMUSG00000079110/ENSMUSG00000028341/ENSMUSG00000033721/ENSMUSG00000028042/ENSMUSG00000053216/ENSMUSG00000024397/ENSMUSG00000020120/ENSMUSG00000020053/ENSMUSG00000015053/…
GO:0071559	response to transforming growth factor beta	0.0300244	ENSMUSG00000026768/ENSMUSG00000027356/ENSMUSG00000027750/ENSMUSG00000022512/ENSMUSG00000029661/ENSMUSG00000001827/ENSMUSG00000026100/ENSMUSG00000022607/ENSMUSG00000041540/ENSMUSG00000000567/ENSMUSG00000018363/ENSMUSG00000043013/ENSMUSG00000033837/ENSMUSG00000037279/ENSMUSG00000030849/ENSMUSG00000001496/ENSMUSG00000029163/ENSMUSG00000092035/ENSMUSG00000071192/ENSMUSG00000006205/ENSMUSG00000063632/…
GO:0070588	calcium ion transmembrane transport	0.030253	ENSMUSG00000030523/ENSMUSG00000025551/ENSMUSG00000071719/ENSMUSG00000036834/ENSMUSG00000024456/ENSMUSG00000048003/ENSMUSG00000007122/ENSMUSG00000052428/ENSMUSG00000079227/ENSMUSG00000034330/ENSMUSG00000036853/ENSMUSG00000035183/ENSMUSG00000044338/ENSMUSG00000032966/ENSMUSG00000057914/ENSMUSG00000079110/ENSMUSG00000048779/ENSMUSG00000000982/ENSMUSG00000023017/ENSMUSG00000021991/ENSMUSG00000034112/…
GO:0050714	positive regulation of protein secretion	0.0305531	ENSMUSG00000027356/ENSMUSG00000026069/ENSMUSG00000027750/ENSMUSG00000040722/ENSMUSG00000045005/ENSMUSG00000079227/ENSMUSG00000053137/ENSMUSG00000023992/ENSMUSG00000024621/ENSMUSG00000000982/ENSMUSG00000051980/ENSMUSG00000035799/ENSMUSG00000076431/ENSMUSG00000068122/ENSMUSG00000051747/ENSMUSG00000024397/ENSMUSG00000040234/ENSMUSG00000020053/ENSMUSG00000000394/ENSMUSG00000021994/ENSMUSG00000066551/…
GO:0009612	response to mechanical stimulus	0.0305846	ENSMUSG00000050640/ENSMUSG00000027750/ENSMUSG00000028364/ENSMUSG00000037624/ENSMUSG00000024109/ENSMUSG00000039419/ENSMUSG00000071076/ENSMUSG00000021754/ENSMUSG00000052613/ENSMUSG00000029015/ENSMUSG00000004665/ENSMUSG00000000567/ENSMUSG00000005672/ENSMUSG00000000441/ENSMUSG00000074968/ENSMUSG00000019929/ENSMUSG00000061353/ENSMUSG00000051747/ENSMUSG00000020053/ENSMUSG00000032350/ENSMUSG00000048904/…
GO:0031099	regeneration	0.0306075	ENSMUSG00000005148/ENSMUSG00000027750/ENSMUSG00000031443/ENSMUSG00000028364/ENSMUSG00000022512/ENSMUSG00000001827/ENSMUSG00000032913/ENSMUSG00000026100/ENSMUSG00000006611/ENSMUSG00000029371/ENSMUSG00000026235/ENSMUSG00000032271/ENSMUSG00000025407/ENSMUSG00000079110/ENSMUSG00000028341/ENSMUSG00000022996/ENSMUSG00000028736/ENSMUSG00000061353/ENSMUSG00000020053/ENSMUSG00000021732/ENSMUSG00000027864/…
GO:0019932	second-messenger-mediated signaling	0.0310812	ENSMUSG00000069763/ENSMUSG00000035681/ENSMUSG00000004730/ENSMUSG00000027962/ENSMUSG00000007122/ENSMUSG00000002997/ENSMUSG00000031762/ENSMUSG00000079227/ENSMUSG00000020963/ENSMUSG00000021886/ENSMUSG00000044338/ENSMUSG00000023992/ENSMUSG00000000567/ENSMUSG00000032966/ENSMUSG00000048779/ENSMUSG00000000982/ENSMUSG00000033569/ENSMUSG00000018166/ENSMUSG00000031765/ENSMUSG00000031298/ENSMUSG00000032492/…
GO:0032640	tumor necrosis factor production	0.0313272	ENSMUSG00000024045/ENSMUSG00000045005/ENSMUSG00000079227/ENSMUSG00000031101/ENSMUSG00000023992/ENSMUSG00000000982/ENSMUSG00000035799/ENSMUSG00000022037/ENSMUSG00000015340/ENSMUSG00000020053/ENSMUSG00000021125/ENSMUSG00000026395/ENSMUSG00000021994/ENSMUSG00000029373/ENSMUSG00000030579/ENSMUSG00000066551
GO:1903555	regulation of tumor necrosis factor superfamily cytokine production	0.0313272	ENSMUSG00000024045/ENSMUSG00000045005/ENSMUSG00000079227/ENSMUSG00000031101/ENSMUSG00000023992/ENSMUSG00000000982/ENSMUSG00000035799/ENSMUSG00000022037/ENSMUSG00000015340/ENSMUSG00000020053/ENSMUSG00000021125/ENSMUSG00000026395/ENSMUSG00000021994/ENSMUSG00000029373/ENSMUSG00000030579/ENSMUSG00000066551
GO:0097120	receptor localization to synapse	0.0316265	ENSMUSG00000034813/ENSMUSG00000024109/ENSMUSG00000033615/ENSMUSG00000063887/ENSMUSG00000022770/ENSMUSG00000067242/ENSMUSG00000000531/ENSMUSG00000030579/ENSMUSG00000030806
GO:0010717	regulation of epithelial to mesenchymal transition	0.0318322	ENSMUSG00000031965/ENSMUSG00000078794/ENSMUSG00000048616/ENSMUSG00000042821/ENSMUSG00000036602/ENSMUSG00000027246/ENSMUSG00000037279/ENSMUSG00000001496/ENSMUSG00000035799/ENSMUSG00000050295/ENSMUSG00000021835/ENSMUSG00000064302/ENSMUSG00000027996
GO:0090100	positive regulation of transmembrane receptor protein serine/threonine kinase signaling pathway	0.0318322	ENSMUSG00000026768/ENSMUSG00000027356/ENSMUSG00000021469/ENSMUSG00000048450/ENSMUSG00000026100/ENSMUSG00000032340/ENSMUSG00000006611/ENSMUSG00000055653/ENSMUSG00000041324/ENSMUSG00000063632/ENSMUSG00000032179/ENSMUSG00000037660/ENSMUSG00000021835
GO:0099536	synaptic signaling	0.0319638	ENSMUSG00000026103/ENSMUSG00000027533/ENSMUSG00000036422/ENSMUSG00000005102/ENSMUSG00000032537/ENSMUSG00000024109/ENSMUSG00000003279/ENSMUSG00000007653/ENSMUSG00000023192/ENSMUSG00000033615/ENSMUSG00000043895/ENSMUSG00000024534/ENSMUSG00000063887/ENSMUSG00000026825/ENSMUSG00000021464/ENSMUSG00000056073/ENSMUSG00000002997/ENSMUSG00000022770/ENSMUSG00000050587/ENSMUSG00000026235/ENSMUSG00000020524/…
GO:0042552	myelination	0.0322756	ENSMUSG00000021379/ENSMUSG00000034220/ENSMUSG00000028402/ENSMUSG00000022770/ENSMUSG00000095139/ENSMUSG00000025812/ENSMUSG00000033006/ENSMUSG00000044519/ENSMUSG00000035413/ENSMUSG00000001288/ENSMUSG00000025402/ENSMUSG00000039830/ENSMUSG00000022037/ENSMUSG00000020758/ENSMUSG00000055254/ENSMUSG00000020053/ENSMUSG00000028864
GO:0046530	photoreceptor cell differentiation	0.0326475	ENSMUSG00000037643/ENSMUSG00000030523/ENSMUSG00000024176/ENSMUSG00000063681/ENSMUSG00000021730/ENSMUSG00000002633/ENSMUSG00000000567/ENSMUSG00000041592/ENSMUSG00000036192/ENSMUSG00000034739/ENSMUSG00000055254
GO:1903530	regulation of secretion by cell	0.0334904	ENSMUSG00000027356/ENSMUSG00000026069/ENSMUSG00000009907/ENSMUSG00000027750/ENSMUSG00000040722/ENSMUSG00000045005/ENSMUSG00000006369/ENSMUSG00000033615/ENSMUSG00000024534/ENSMUSG00000063887/ENSMUSG00000079227/ENSMUSG00000004347/ENSMUSG00000006611/ENSMUSG00000053137/ENSMUSG00000009681/ENSMUSG00000022454/ENSMUSG00000023992/ENSMUSG00000024621/ENSMUSG00000066392/ENSMUSG00000057914/ENSMUSG00000000982/…
GO:0007188	adenylate cyclase-modulating G-protein coupled receptor signaling pathway	0.0335376	ENSMUSG00000004730/ENSMUSG00000050511/ENSMUSG00000023192/ENSMUSG00000020963/ENSMUSG00000021886/ENSMUSG00000033569/ENSMUSG00000051980/ENSMUSG00000031298/ENSMUSG00000032492/ENSMUSG00000039956/ENSMUSG00000024256/ENSMUSG00000066406/ENSMUSG00000000394/ENSMUSG00000039059/ENSMUSG00000029373/ENSMUSG00000031616/ENSMUSG00000047259/ENSMUSG00000020431/ENSMUSG00000024697
GO:0050707	regulation of cytokine secretion	0.0335376	ENSMUSG00000027356/ENSMUSG00000026069/ENSMUSG00000027750/ENSMUSG00000040722/ENSMUSG00000045005/ENSMUSG00000006369/ENSMUSG00000079227/ENSMUSG00000053137/ENSMUSG00000024621/ENSMUSG00000000982/ENSMUSG00000035799/ENSMUSG00000037922/ENSMUSG00000053216/ENSMUSG00000068122/ENSMUSG00000024397/ENSMUSG00000021125/ENSMUSG00000021994/ENSMUSG00000066551/ENSMUSG00000044811
GO:0070838	divalent metal ion transport	0.0337102	ENSMUSG00000030523/ENSMUSG00000025551/ENSMUSG00000071719/ENSMUSG00000050511/ENSMUSG00000036834/ENSMUSG00000024456/ENSMUSG00000048003/ENSMUSG00000007122/ENSMUSG00000052428/ENSMUSG00000079227/ENSMUSG00000034330/ENSMUSG00000036853/ENSMUSG00000035183/ENSMUSG00000044338/ENSMUSG00000026177/ENSMUSG00000032966/ENSMUSG00000057914/ENSMUSG00000079110/ENSMUSG00000048779/ENSMUSG00000000982/ENSMUSG00000023017/…
GO:0072511	divalent inorganic cation transport	0.0337102	ENSMUSG00000030523/ENSMUSG00000025551/ENSMUSG00000071719/ENSMUSG00000050511/ENSMUSG00000036834/ENSMUSG00000024456/ENSMUSG00000048003/ENSMUSG00000007122/ENSMUSG00000052428/ENSMUSG00000079227/ENSMUSG00000034330/ENSMUSG00000036853/ENSMUSG00000035183/ENSMUSG00000044338/ENSMUSG00000026177/ENSMUSG00000032966/ENSMUSG00000057914/ENSMUSG00000079110/ENSMUSG00000048779/ENSMUSG00000000982/ENSMUSG00000023017/…
GO:0000768	syncytium formation by plasma membrane fusion	0.0338598	ENSMUSG00000110206/ENSMUSG00000040747/ENSMUSG00000035673/ENSMUSG00000023992/ENSMUSG00000033569/ENSMUSG00000061353/ENSMUSG00000030579/ENSMUSG00000027864
GO:0001569	branching involved in blood vessel morphogenesis	0.0338598	ENSMUSG00000031965/ENSMUSG00000033739/ENSMUSG00000002633/ENSMUSG00000061353/ENSMUSG00000046714/ENSMUSG00000031616/ENSMUSG00000027996/ENSMUSG00000025219
GO:0045197	establishment or maintenance of epithelial cell apical/basal polarity	0.0338598	ENSMUSG00000063681/ENSMUSG00000022770/ENSMUSG00000025812/ENSMUSG00000068079/ENSMUSG00000021782/ENSMUSG00000021994/ENSMUSG00000042812/ENSMUSG00000044279
GO:0048286	lung alveolus development	0.0338598	ENSMUSG00000042608/ENSMUSG00000031870/ENSMUSG00000024085/ENSMUSG00000001496/ENSMUSG00000020053/ENSMUSG00000021732/ENSMUSG00000021835/ENSMUSG00000042812
GO:0010977	negative regulation of neuron projection development	0.0339097	ENSMUSG00000028289/ENSMUSG00000032913/ENSMUSG00000063887/ENSMUSG00000079227/ENSMUSG00000059974/ENSMUSG00000026235/ENSMUSG00000028780/ENSMUSG00000031558/ENSMUSG00000022607/ENSMUSG00000039313/ENSMUSG00000000125/ENSMUSG00000036264/ENSMUSG00000006586/ENSMUSG00000020902/ENSMUSG00000068327/ENSMUSG00000021994/ENSMUSG00000030806/ENSMUSG00000038807/ENSMUSG00000070509/ENSMUSG00000019647
GO:0030177	positive regulation of Wnt signaling pathway	0.0339097	ENSMUSG00000061048/ENSMUSG00000025860/ENSMUSG00000021464/ENSMUSG00000055653/ENSMUSG00000002633/ENSMUSG00000050332/ENSMUSG00000000125/ENSMUSG00000030309/ENSMUSG00000025246/ENSMUSG00000022996/ENSMUSG00000076431/ENSMUSG00000051920/ENSMUSG00000029755/ENSMUSG00000031486/ENSMUSG00000032064/ENSMUSG00000019880/ENSMUSG00000028031/ENSMUSG00000021732/ENSMUSG00000021994/ENSMUSG00000027996
GO:0002366	leukocyte activation involved in immune response	0.0340233	ENSMUSG00000040528/ENSMUSG00000005102/ENSMUSG00000035673/ENSMUSG00000036202/ENSMUSG00000034330/ENSMUSG00000079293/ENSMUSG00000025573/ENSMUSG00000009681/ENSMUSG00000026177/ENSMUSG00000023992/ENSMUSG00000005672/ENSMUSG00000000982/ENSMUSG00000035413/ENSMUSG00000038147/ENSMUSG00000032446/ENSMUSG00000028341/ENSMUSG00000028042/ENSMUSG00000044220/ENSMUSG00000090083/ENSMUSG00000015053/ENSMUSG00000026395/…
GO:0022898	regulation of transmembrane transporter activity	0.0340233	ENSMUSG00000075224/ENSMUSG00000048070/ENSMUSG00000025551/ENSMUSG00000035681/ENSMUSG00000024109/ENSMUSG00000021730/ENSMUSG00000007122/ENSMUSG00000063887/ENSMUSG00000022770/ENSMUSG00000034330/ENSMUSG00000054662/ENSMUSG00000036737/ENSMUSG00000023992/ENSMUSG00000032966/ENSMUSG00000027893/ENSMUSG00000057914/ENSMUSG00000048779/ENSMUSG00000038298/ENSMUSG00000035799/ENSMUSG00000008590/ENSMUSG00000024907/…
GO:0032787	monocarboxylic acid metabolic process	0.0342417	ENSMUSG00000011305/ENSMUSG00000027533/ENSMUSG00000021322/ENSMUSG00000027359/ENSMUSG00000013584/ENSMUSG00000037071/ENSMUSG00000090124/ENSMUSG00000038702/ENSMUSG00000074206/ENSMUSG00000024087/ENSMUSG00000041237/ENSMUSG00000017390/ENSMUSG00000000320/ENSMUSG00000002997/ENSMUSG00000005373/ENSMUSG00000006269/ENSMUSG00000047026/ENSMUSG00000025877/ENSMUSG00000020097/ENSMUSG00000004885/ENSMUSG00000029925/…
GO:0120035	regulation of plasma membrane bounded cell projection organization	0.0342977	ENSMUSG00000054204/ENSMUSG00000047712/ENSMUSG00000005148/ENSMUSG00000052504/ENSMUSG00000037643/ENSMUSG00000005958/ENSMUSG00000034813/ENSMUSG00000000753/ENSMUSG00000028289/ENSMUSG00000024109/ENSMUSG00000049493/ENSMUSG00000033342/ENSMUSG00000027833/ENSMUSG00000006235/ENSMUSG00000032913/ENSMUSG00000051397/ENSMUSG00000035033/ENSMUSG00000026100/ENSMUSG00000063887/ENSMUSG00000079227/ENSMUSG00000050587/…
GO:0051046	regulation of secretion	0.0350386	ENSMUSG00000027356/ENSMUSG00000026069/ENSMUSG00000009907/ENSMUSG00000027750/ENSMUSG00000054580/ENSMUSG00000040722/ENSMUSG00000045005/ENSMUSG00000006369/ENSMUSG00000033615/ENSMUSG00000024534/ENSMUSG00000063887/ENSMUSG00000079227/ENSMUSG00000004347/ENSMUSG00000006611/ENSMUSG00000053137/ENSMUSG00000009681/ENSMUSG00000022454/ENSMUSG00000023992/ENSMUSG00000024621/ENSMUSG00000066392/ENSMUSG00000057914/…
GO:0002320	lymphoid progenitor cell differentiation	0.0352115	ENSMUSG00000033454/ENSMUSG00000002633/ENSMUSG00000005672/ENSMUSG00000076431/ENSMUSG00000021835
GO:0003044	regulation of systemic arterial blood pressure mediated by a chemical signal	0.0352115	ENSMUSG00000001496/ENSMUSG00000068122/ENSMUSG00000031891/ENSMUSG00000027524/ENSMUSG00000001865
GO:0003309	type B pancreatic cell differentiation	0.0352115	ENSMUSG00000027434/ENSMUSG00000021994/ENSMUSG00000032179/ENSMUSG00000021835/ENSMUSG00000041301
GO:0003323	type B pancreatic cell development	0.0352115	ENSMUSG00000027434/ENSMUSG00000021994/ENSMUSG00000032179/ENSMUSG00000021835/ENSMUSG00000041301
GO:0007530	sex determination	0.0352115	ENSMUSG00000034460/ENSMUSG00000014426/ENSMUSG00000000567/ENSMUSG00000036687/ENSMUSG00000045179
GO:0008206	bile acid metabolic process	0.0352115	ENSMUSG00000027359/ENSMUSG00000005672/ENSMUSG00000031073/ENSMUSG00000039529/ENSMUSG00000026170
GO:0032331	negative regulation of chondrocyte differentiation	0.0352115	ENSMUSG00000047497/ENSMUSG00000000567/ENSMUSG00000001288/ENSMUSG00000022676/ENSMUSG00000021835
GO:0033622	integrin activation	0.0352115	ENSMUSG00000023078/ENSMUSG00000061353/ENSMUSG00000046714/ENSMUSG00000006219/ENSMUSG00000020120
GO:0036230	granulocyte activation	0.0352115	ENSMUSG00000029371/ENSMUSG00000009681/ENSMUSG00000026068/ENSMUSG00000000982/ENSMUSG00000030579
GO:0036342	post-anal tail morphogenesis	0.0352115	ENSMUSG00000022510/ENSMUSG00000079487/ENSMUSG00000068079/ENSMUSG00000021994/ENSMUSG00000027996
GO:0042572	retinol metabolic process	0.0352115	ENSMUSG00000013584/ENSMUSG00000074206/ENSMUSG00000024087/ENSMUSG00000031845/ENSMUSG00000066441
GO:0044247	cellular polysaccharide catabolic process	0.0352115	ENSMUSG00000046794/ENSMUSG00000021322/ENSMUSG00000021069/ENSMUSG00000033059/ENSMUSG00000066551
GO:0045920	negative regulation of exocytosis	0.0352115	ENSMUSG00000009907/ENSMUSG00000009681/ENSMUSG00000038147/ENSMUSG00000052372/ENSMUSG00000042812
GO:0048339	paraxial mesoderm development	0.0352115	ENSMUSG00000003436/ENSMUSG00000068079/ENSMUSG00000046714/ENSMUSG00000050295/ENSMUSG00000021994
GO:0048670	regulation of collateral sprouting	0.0352115	ENSMUSG00000028289/ENSMUSG00000004885/ENSMUSG00000000125/ENSMUSG00000036264/ENSMUSG00000070509
GO:0048857	neural nucleus development	0.0352115	ENSMUSG00000020052/ENSMUSG00000035681/ENSMUSG00000035277/ENSMUSG00000032036/ENSMUSG00000001496
GO:0051450	myoblast proliferation	0.0352115	ENSMUSG00000026100/ENSMUSG00000027104/ENSMUSG00000028736/ENSMUSG00000020053/ENSMUSG00000028864
GO:0061323	cell proliferation involved in heart morphogenesis	0.0352115	ENSMUSG00000018263/ENSMUSG00000000567/ENSMUSG00000024014/ENSMUSG00000051367/ENSMUSG00000021835
GO:0061548	ganglion development	0.0352115	ENSMUSG00000020052/ENSMUSG00000034460/ENSMUSG00000031688/ENSMUSG00000001521/ENSMUSG00000051367
GO:0086005	ventricular cardiac muscle cell action potential	0.0352115	ENSMUSG00000030247/ENSMUSG00000022770/ENSMUSG00000032511/ENSMUSG00000054889/ENSMUSG00000044393
GO:0097094	craniofacial suture morphogenesis	0.0352115	ENSMUSG00000021469/ENSMUSG00000035799/ENSMUSG00000059049/ENSMUSG00000048904/ENSMUSG00000021835
GO:1900120	regulation of receptor binding	0.0352115	ENSMUSG00000050069/ENSMUSG00000048616/ENSMUSG00000006611/ENSMUSG00000042401/ENSMUSG00000070509
GO:1990776	response to angiotensin	0.0352115	ENSMUSG00000029007/ENSMUSG00000027893/ENSMUSG00000015340/ENSMUSG00000068122/ENSMUSG00000017499
GO:2000136	regulation of cell proliferation involved in heart morphogenesis	0.0352115	ENSMUSG00000018263/ENSMUSG00000000567/ENSMUSG00000024014/ENSMUSG00000051367/ENSMUSG00000021835
GO:2001026	regulation of endothelial cell chemotaxis	0.0352115	ENSMUSG00000057967/ENSMUSG00000023078/ENSMUSG00000031230/ENSMUSG00000002633/ENSMUSG00000022676
GO:0035050	embryonic heart tube development	0.0353927	ENSMUSG00000031965/ENSMUSG00000013584/ENSMUSG00000001827/ENSMUSG00000002633/ENSMUSG00000022911/ENSMUSG00000033837/ENSMUSG00000037279/ENSMUSG00000042002/ENSMUSG00000046714/ENSMUSG00000050295/ENSMUSG00000021994/ENSMUSG00000025219
GO:0043506	regulation of JUN kinase activity	0.0353927	ENSMUSG00000045005/ENSMUSG00000021464/ENSMUSG00000029026/ENSMUSG00000014426/ENSMUSG00000026235/ENSMUSG00000022788/ENSMUSG00000033327/ENSMUSG00000004085/ENSMUSG00000036904/ENSMUSG00000021994/ENSMUSG00000042901/ENSMUSG00000027996
GO:0060350	endochondral bone morphogenesis	0.0353927	ENSMUSG00000027833/ENSMUSG00000057967/ENSMUSG00000000567/ENSMUSG00000001288/ENSMUSG00000025402/ENSMUSG00000054675/ENSMUSG00000050860/ENSMUSG00000025082/ENSMUSG00000029755/ENSMUSG00000036356/ENSMUSG00000050295/ENSMUSG00000021835
GO:0061971	replacement bone morphogenesis	0.0353927	ENSMUSG00000027833/ENSMUSG00000057967/ENSMUSG00000000567/ENSMUSG00000001288/ENSMUSG00000025402/ENSMUSG00000054675/ENSMUSG00000050860/ENSMUSG00000025082/ENSMUSG00000029755/ENSMUSG00000036356/ENSMUSG00000050295/ENSMUSG00000021835
GO:0071466	cellular response to xenobiotic stimulus	0.0353927	ENSMUSG00000040562/ENSMUSG00000091561/ENSMUSG00000000753/ENSMUSG00000090124/ENSMUSG00000038541/ENSMUSG00000032348/ENSMUSG00000026100/ENSMUSG00000024087/ENSMUSG00000068122/ENSMUSG00000024397/ENSMUSG00000022144/ENSMUSG00000021835
GO:0001774	microglial cell activation	0.0356415	ENSMUSG00000055865/ENSMUSG00000036887/ENSMUSG00000023992/ENSMUSG00000022037/ENSMUSG00000024397/ENSMUSG00000049130/ENSMUSG00000030579
GO:0016101	diterpenoid metabolic process	0.0356415	ENSMUSG00000013584/ENSMUSG00000074206/ENSMUSG00000024087/ENSMUSG00000031845/ENSMUSG00000004885/ENSMUSG00000032291/ENSMUSG00000066441
GO:0033598	mammary gland epithelial cell proliferation	0.0356415	ENSMUSG00000032591/ENSMUSG00000017724/ENSMUSG00000028640/ENSMUSG00000021994/ENSMUSG00000022883/ENSMUSG00000063358/ENSMUSG00000044303
GO:0045103	intermediate filament-based process	0.0356415	ENSMUSG00000023484/ENSMUSG00000032556/ENSMUSG00000045545/ENSMUSG00000054889/ENSMUSG00000002633/ENSMUSG00000000441/ENSMUSG00000023043
GO:0045880	positive regulation of smoothened signaling pathway	0.0356415	ENSMUSG00000027833/ENSMUSG00000055653/ENSMUSG00000002633/ENSMUSG00000025407/ENSMUSG00000021782/ENSMUSG00000016763/ENSMUSG00000026586
GO:0032652	regulation of interleukin-1 production	0.0359187	ENSMUSG00000045005/ENSMUSG00000073489/ENSMUSG00000079227/ENSMUSG00000023992/ENSMUSG00000000982/ENSMUSG00000020053/ENSMUSG00000021125/ENSMUSG00000021994/ENSMUSG00000030579/ENSMUSG00000066551
GO:0008406	gonad development	0.0361507	ENSMUSG00000040268/ENSMUSG00000022306/ENSMUSG00000027840/ENSMUSG00000096225/ENSMUSG00000024176/ENSMUSG00000038541/ENSMUSG00000034460/ENSMUSG00000028640/ENSMUSG00000027832/ENSMUSG00000021765/ENSMUSG00000020097/ENSMUSG00000031558/ENSMUSG00000031870/ENSMUSG00000000567/ENSMUSG00000005672/ENSMUSG00000027777/ENSMUSG00000031737/ENSMUSG00000034031/ENSMUSG00000001496/ENSMUSG00000041324/ENSMUSG00000024256/…
GO:0032496	response to lipopolysaccharide	0.0361507	ENSMUSG00000029372/ENSMUSG00000030247/ENSMUSG00000022512/ENSMUSG00000024045/ENSMUSG00000035673/ENSMUSG00000071076/ENSMUSG00000027962/ENSMUSG00000079227/ENSMUSG00000034330/ENSMUSG00000023078/ENSMUSG00000029371/ENSMUSG00000050965/ENSMUSG00000009681/ENSMUSG00000026177/ENSMUSG00000023992/ENSMUSG00000000982/ENSMUSG00000030849/ENSMUSG00000001496/ENSMUSG00000026712/ENSMUSG00000019929/ENSMUSG00000021423/…
GO:0071901	negative regulation of protein serine/threonine kinase activity	0.0361732	ENSMUSG00000024427/ENSMUSG00000049313/ENSMUSG00000040525/ENSMUSG00000002997/ENSMUSG00000029026/ENSMUSG00000048458/ENSMUSG00000053716/ENSMUSG00000018648/ENSMUSG00000030201/ENSMUSG00000019960/ENSMUSG00000031383/ENSMUSG00000042106/ENSMUSG00000042901/ENSMUSG00000044303/ENSMUSG00000021835/ENSMUSG00000027996
GO:0044255	cellular lipid metabolic process	0.0362502	ENSMUSG00000026153/ENSMUSG00000073792/ENSMUSG00000011305/ENSMUSG00000030283/ENSMUSG00000039092/ENSMUSG00000027533/ENSMUSG00000021322/ENSMUSG00000027359/ENSMUSG00000027531/ENSMUSG00000013584/ENSMUSG00000037071/ENSMUSG00000036800/ENSMUSG00000040105/ENSMUSG00000033342/ENSMUSG00000025137/ENSMUSG00000056536/ENSMUSG00000074206/ENSMUSG00000020964/ENSMUSG00000058486/ENSMUSG00000024087/ENSMUSG00000031845/…
GO:0002694	regulation of leukocyte activation	0.0362569	ENSMUSG00000026069/ENSMUSG00000040528/ENSMUSG00000110206/ENSMUSG00000073421/ENSMUSG00000027962/ENSMUSG00000014361/ENSMUSG00000022770/ENSMUSG00000036202/ENSMUSG00000033454/ENSMUSG00000006611/ENSMUSG00000015396/ENSMUSG00000055865/ENSMUSG00000009681/ENSMUSG00000002633/ENSMUSG00000036887/ENSMUSG00000031101/ENSMUSG00000023992/ENSMUSG00000035653/ENSMUSG00000038147/ENSMUSG00000028341/ENSMUSG00000036111/…
GO:0002068	glandular epithelial cell development	0.0364375	ENSMUSG00000001288/ENSMUSG00000027434/ENSMUSG00000021994/ENSMUSG00000032179/ENSMUSG00000021835/ENSMUSG00000041301
GO:0002704	negative regulation of leukocyte mediated immunity	0.0364375	ENSMUSG00000006611/ENSMUSG00000009681/ENSMUSG00000038147/ENSMUSG00000048583/ENSMUSG00000026395/ENSMUSG00000042812
GO:0003148	outflow tract septum morphogenesis	0.0364375	ENSMUSG00000022306/ENSMUSG00000031965/ENSMUSG00000021469/ENSMUSG00000028780/ENSMUSG00000021835/ENSMUSG00000025219
GO:0007157	heterophilic cell-cell adhesion via plasma membrane cell adhesion molecules	0.0364375	ENSMUSG00000063681/ENSMUSG00000024109/ENSMUSG00000066842/ENSMUSG00000027962/ENSMUSG00000063887/ENSMUSG00000031654
GO:0032873	negative regulation of stress-activated MAPK cascade	0.0364375	ENSMUSG00000022770/ENSMUSG00000029026/ENSMUSG00000001672/ENSMUSG00000042901/ENSMUSG00000027598/ENSMUSG00000027996
GO:0032881	regulation of polysaccharide metabolic process	0.0364375	ENSMUSG00000046794/ENSMUSG00000029992/ENSMUSG00000022367/ENSMUSG00000020053/ENSMUSG00000048583/ENSMUSG00000066551
GO:0045616	regulation of keratinocyte differentiation	0.0364375	ENSMUSG00000022286/ENSMUSG00000021469/ENSMUSG00000022510/ENSMUSG00000020086/ENSMUSG00000037279/ENSMUSG00000050295
GO:0048714	positive regulation of oligodendrocyte differentiation	0.0364375	ENSMUSG00000029026/ENSMUSG00000002633/ENSMUSG00000044519/ENSMUSG00000039830/ENSMUSG00000022425/ENSMUSG00000027434
GO:0050704	regulation of interleukin-1 secretion	0.0364375	ENSMUSG00000045005/ENSMUSG00000079227/ENSMUSG00000000982/ENSMUSG00000021125/ENSMUSG00000021994/ENSMUSG00000066551
GO:0060045	positive regulation of cardiac muscle cell proliferation	0.0364375	ENSMUSG00000022306/ENSMUSG00000031965/ENSMUSG00000018263/ENSMUSG00000025407/ENSMUSG00000024014/ENSMUSG00000063358
GO:0070303	negative regulation of stress-activated protein kinase signaling cascade	0.0364375	ENSMUSG00000022770/ENSMUSG00000029026/ENSMUSG00000001672/ENSMUSG00000042901/ENSMUSG00000027598/ENSMUSG00000027996
GO:1901021	positive regulation of calcium ion transmembrane transporter activity	0.0364375	ENSMUSG00000025551/ENSMUSG00000007122/ENSMUSG00000034330/ENSMUSG00000057914/ENSMUSG00000048779/ENSMUSG00000021835
GO:0046545	development of primary female sexual characteristics	0.0370108	ENSMUSG00000040268/ENSMUSG00000022306/ENSMUSG00000096225/ENSMUSG00000027832/ENSMUSG00000021765/ENSMUSG00000020097/ENSMUSG00000031558/ENSMUSG00000031870/ENSMUSG00000005672/ENSMUSG00000027777/ENSMUSG00000034031/ENSMUSG00000041324/ENSMUSG00000024256/ENSMUSG00000043753/ENSMUSG00000050295/ENSMUSG00000019230/ENSMUSG00000021835
GO:0051209	release of sequestered calcium ion into cytosol	0.0375692	ENSMUSG00000036834/ENSMUSG00000024456/ENSMUSG00000007122/ENSMUSG00000079227/ENSMUSG00000034330/ENSMUSG00000036853/ENSMUSG00000044338/ENSMUSG00000032966/ENSMUSG00000079110/ENSMUSG00000048779/ENSMUSG00000000982/ENSMUSG00000026395/ENSMUSG00000031616
GO:0051282	regulation of sequestering of calcium ion	0.0375692	ENSMUSG00000036834/ENSMUSG00000024456/ENSMUSG00000007122/ENSMUSG00000079227/ENSMUSG00000034330/ENSMUSG00000036853/ENSMUSG00000044338/ENSMUSG00000032966/ENSMUSG00000079110/ENSMUSG00000048779/ENSMUSG00000000982/ENSMUSG00000026395/ENSMUSG00000031616
GO:0051283	negative regulation of sequestering of calcium ion	0.0375692	ENSMUSG00000036834/ENSMUSG00000024456/ENSMUSG00000007122/ENSMUSG00000079227/ENSMUSG00000034330/ENSMUSG00000036853/ENSMUSG00000044338/ENSMUSG00000032966/ENSMUSG00000079110/ENSMUSG00000048779/ENSMUSG00000000982/ENSMUSG00000026395/ENSMUSG00000031616
GO:0007179	transforming growth factor beta receptor signaling pathway	0.0382791	ENSMUSG00000026768/ENSMUSG00000027356/ENSMUSG00000029661/ENSMUSG00000001827/ENSMUSG00000026100/ENSMUSG00000022607/ENSMUSG00000018363/ENSMUSG00000043013/ENSMUSG00000033837/ENSMUSG00000001496/ENSMUSG00000029163/ENSMUSG00000092035/ENSMUSG00000071192/ENSMUSG00000006205/ENSMUSG00000063632/ENSMUSG00000001870/ENSMUSG00000022144/ENSMUSG00000031613/ENSMUSG00000051159/ENSMUSG00000045991
GO:0001508	action potential	0.0392695	ENSMUSG00000035681/ENSMUSG00000030247/ENSMUSG00000021730/ENSMUSG00000075316/ENSMUSG00000056073/ENSMUSG00000022770/ENSMUSG00000034115/ENSMUSG00000032511/ENSMUSG00000054889/ENSMUSG00000020524/ENSMUSG00000044393/ENSMUSG00000057914/ENSMUSG00000035200/ENSMUSG00000055254
GO:0046887	positive regulation of hormone secretion	0.0392695	ENSMUSG00000006611/ENSMUSG00000022454/ENSMUSG00000022900/ENSMUSG00000051980/ENSMUSG00000076431/ENSMUSG00000063632/ENSMUSG00000040234/ENSMUSG00000024907/ENSMUSG00000024256/ENSMUSG00000000394/ENSMUSG00000027524/ENSMUSG00000019982/ENSMUSG00000041301/ENSMUSG00000054459
GO:0048146	positive regulation of fibroblast proliferation	0.0393129	ENSMUSG00000006369/ENSMUSG00000033373/ENSMUSG00000025856/ENSMUSG00000017499/ENSMUSG00000028019/ENSMUSG00000020053/ENSMUSG00000021732/ENSMUSG00000021994/ENSMUSG00000019982/ENSMUSG00000026674/ENSMUSG00000047407
GO:0051965	positive regulation of synapse assembly	0.0393129	ENSMUSG00000005958/ENSMUSG00000032537/ENSMUSG00000024109/ENSMUSG00000063887/ENSMUSG00000035064/ENSMUSG00000045083/ENSMUSG00000033569/ENSMUSG00000055254/ENSMUSG00000021782/ENSMUSG00000031654/ENSMUSG00000045871
GO:0022604	regulation of cell morphogenesis	0.0393326	ENSMUSG00000059981/ENSMUSG00000047712/ENSMUSG00000004814/ENSMUSG00000005958/ENSMUSG00000034813/ENSMUSG00000027750/ENSMUSG00000028289/ENSMUSG00000022438/ENSMUSG00000024456/ENSMUSG00000027833/ENSMUSG00000051397/ENSMUSG00000035033/ENSMUSG00000006369/ENSMUSG00000063887/ENSMUSG00000039629/ENSMUSG00000022770/ENSMUSG00000079227/ENSMUSG00000050587/ENSMUSG00000031688/ENSMUSG00000029015/ENSMUSG00000095139/…
GO:0043536	positive regulation of blood vessel endothelial cell migration	0.0393432	ENSMUSG00000000320/ENSMUSG00000057967/ENSMUSG00000050965/ENSMUSG00000020700/ENSMUSG00000046714/ENSMUSG00000041688/ENSMUSG00000020053/ENSMUSG00000015053/ENSMUSG00000048583
GO:0046621	negative regulation of organ growth	0.0393432	ENSMUSG00000031563/ENSMUSG00000037624/ENSMUSG00000048616/ENSMUSG00000029026/ENSMUSG00000018263/ENSMUSG00000053137/ENSMUSG00000022607/ENSMUSG00000020160/ENSMUSG00000018849
GO:0050919	negative chemotaxis	0.0393432	ENSMUSG00000028289/ENSMUSG00000028780/ENSMUSG00000031558/ENSMUSG00000041014/ENSMUSG00000025856/ENSMUSG00000020902/ENSMUSG00000021994/ENSMUSG00000022883/ENSMUSG00000019647
GO:0071385	cellular response to glucocorticoid stimulus	0.0393432	ENSMUSG00000000753/ENSMUSG00000026100/ENSMUSG00000019970/ENSMUSG00000021750/ENSMUSG00000068122/ENSMUSG00000022144/ENSMUSG00000024256/ENSMUSG00000066406/ENSMUSG00000021835
GO:0045666	positive regulation of neuron differentiation	0.03976	ENSMUSG00000020052/ENSMUSG00000054204/ENSMUSG00000052504/ENSMUSG00000037643/ENSMUSG00000034813/ENSMUSG00000000753/ENSMUSG00000020950/ENSMUSG00000033342/ENSMUSG00000027833/ENSMUSG00000006235/ENSMUSG00000063887/ENSMUSG00000079227/ENSMUSG00000031688/ENSMUSG00000035064/ENSMUSG00000029371/ENSMUSG00000026235/ENSMUSG00000002633/ENSMUSG00000004885/ENSMUSG00000019970/ENSMUSG00000020027/ENSMUSG00000000125/…
GO:0030100	regulation of endocytosis	0.0403034	ENSMUSG00000052504/ENSMUSG00000040722/ENSMUSG00000063887/ENSMUSG00000014361/ENSMUSG00000031837/ENSMUSG00000026825/ENSMUSG00000027832/ENSMUSG00000034330/ENSMUSG00000027376/ENSMUSG00000006611/ENSMUSG00000025812/ENSMUSG00000035064/ENSMUSG00000004665/ENSMUSG00000055653/ENSMUSG00000009681/ENSMUSG00000026177/ENSMUSG00000022607/ENSMUSG00000023992/ENSMUSG00000028221/ENSMUSG00000022037/ENSMUSG00000015947/…
GO:0051896	regulation of protein kinase B signaling	0.0405717	ENSMUSG00000040268/ENSMUSG00000031443/ENSMUSG00000024109/ENSMUSG00000026100/ENSMUSG00000022770/ENSMUSG00000036923/ENSMUSG00000022607/ENSMUSG00000000724/ENSMUSG00000046312/ENSMUSG00000037922/ENSMUSG00000053216/ENSMUSG00000025856/ENSMUSG00000055254/ENSMUSG00000020053/ENSMUSG00000048583
GO:0007268	chemical synaptic transmission	0.040772	ENSMUSG00000026103/ENSMUSG00000036422/ENSMUSG00000005102/ENSMUSG00000032537/ENSMUSG00000024109/ENSMUSG00000003279/ENSMUSG00000007653/ENSMUSG00000023192/ENSMUSG00000033615/ENSMUSG00000043895/ENSMUSG00000024534/ENSMUSG00000063887/ENSMUSG00000026825/ENSMUSG00000021464/ENSMUSG00000056073/ENSMUSG00000002997/ENSMUSG00000022770/ENSMUSG00000050587/ENSMUSG00000026235/ENSMUSG00000020524/ENSMUSG00000009681/…
GO:0098916	anterograde trans-synaptic signaling	0.040772	ENSMUSG00000026103/ENSMUSG00000036422/ENSMUSG00000005102/ENSMUSG00000032537/ENSMUSG00000024109/ENSMUSG00000003279/ENSMUSG00000007653/ENSMUSG00000023192/ENSMUSG00000033615/ENSMUSG00000043895/ENSMUSG00000024534/ENSMUSG00000063887/ENSMUSG00000026825/ENSMUSG00000021464/ENSMUSG00000056073/ENSMUSG00000002997/ENSMUSG00000022770/ENSMUSG00000050587/ENSMUSG00000026235/ENSMUSG00000020524/ENSMUSG00000009681/…
GO:0045785	positive regulation of cell adhesion	0.0413548	ENSMUSG00000027356/ENSMUSG00000073421/ENSMUSG00000027962/ENSMUSG00000006369/ENSMUSG00000079227/ENSMUSG00000068196/ENSMUSG00000023078/ENSMUSG00000033454/ENSMUSG00000015396/ENSMUSG00000064080/ENSMUSG00000050965/ENSMUSG00000002633/ENSMUSG00000031101/ENSMUSG00000022607/ENSMUSG00000022367/ENSMUSG00000029163/ENSMUSG00000028341/ENSMUSG00000033721/ENSMUSG00000025389/ENSMUSG00000028042/ENSMUSG00000004415/…
GO:0055024	regulation of cardiac muscle tissue development	0.0415411	ENSMUSG00000022306/ENSMUSG00000031965/ENSMUSG00000037624/ENSMUSG00000048616/ENSMUSG00000029026/ENSMUSG00000018263/ENSMUSG00000053137/ENSMUSG00000025407/ENSMUSG00000018166/ENSMUSG00000020160/ENSMUSG00000020053/ENSMUSG00000024014/ENSMUSG00000063358/ENSMUSG00000021835/ENSMUSG00000025219/ENSMUSG00000051910
GO:0071706	tumor necrosis factor superfamily cytokine production	0.0415411	ENSMUSG00000024045/ENSMUSG00000045005/ENSMUSG00000079227/ENSMUSG00000031101/ENSMUSG00000023992/ENSMUSG00000000982/ENSMUSG00000035799/ENSMUSG00000022037/ENSMUSG00000015340/ENSMUSG00000020053/ENSMUSG00000021125/ENSMUSG00000026395/ENSMUSG00000021994/ENSMUSG00000029373/ENSMUSG00000030579/ENSMUSG00000066551
GO:0001558	regulation of cell growth	0.0419495	ENSMUSG00000058444/ENSMUSG00000078794/ENSMUSG00000048450/ENSMUSG00000028289/ENSMUSG00000017493/ENSMUSG00000079227/ENSMUSG00000023336/ENSMUSG00000031688/ENSMUSG00000028780/ENSMUSG00000004885/ENSMUSG00000031558/ENSMUSG00000022607/ENSMUSG00000019970/ENSMUSG00000067242/ENSMUSG00000020027/ENSMUSG00000039313/ENSMUSG00000000125/ENSMUSG00000026452/ENSMUSG00000047281/ENSMUSG00000021186/ENSMUSG00000030309/…
GO:0060401	cytosolic calcium ion transport	0.0422321	ENSMUSG00000030523/ENSMUSG00000071719/ENSMUSG00000036834/ENSMUSG00000024456/ENSMUSG00000007122/ENSMUSG00000079227/ENSMUSG00000034330/ENSMUSG00000036853/ENSMUSG00000044338/ENSMUSG00000032966/ENSMUSG00000079110/ENSMUSG00000048779/ENSMUSG00000000982/ENSMUSG00000020111/ENSMUSG00000026395/ENSMUSG00000031616/ENSMUSG00000021835
GO:2001257	regulation of cation channel activity	0.0422321	ENSMUSG00000075224/ENSMUSG00000048070/ENSMUSG00000025551/ENSMUSG00000035681/ENSMUSG00000024109/ENSMUSG00000021730/ENSMUSG00000007122/ENSMUSG00000063887/ENSMUSG00000022770/ENSMUSG00000034330/ENSMUSG00000023992/ENSMUSG00000032966/ENSMUSG00000057914/ENSMUSG00000048779/ENSMUSG00000024907/ENSMUSG00000038642/ENSMUSG00000021835
GO:0032412	regulation of ion transmembrane transporter activity	0.0422508	ENSMUSG00000075224/ENSMUSG00000048070/ENSMUSG00000025551/ENSMUSG00000035681/ENSMUSG00000024109/ENSMUSG00000021730/ENSMUSG00000007122/ENSMUSG00000063887/ENSMUSG00000022770/ENSMUSG00000034330/ENSMUSG00000054662/ENSMUSG00000036737/ENSMUSG00000023992/ENSMUSG00000032966/ENSMUSG00000027893/ENSMUSG00000057914/ENSMUSG00000048779/ENSMUSG00000038298/ENSMUSG00000008590/ENSMUSG00000024907/ENSMUSG00000038642/…
GO:0043542	endothelial cell migration	0.0422508	ENSMUSG00000058444/ENSMUSG00000000753/ENSMUSG00000024087/ENSMUSG00000000320/ENSMUSG00000057967/ENSMUSG00000023078/ENSMUSG00000050965/ENSMUSG00000020700/ENSMUSG00000031230/ENSMUSG00000002633/ENSMUSG00000031558/ENSMUSG00000022607/ENSMUSG00000019929/ENSMUSG00000046714/ENSMUSG00000031486/ENSMUSG00000041688/ENSMUSG00000020053/ENSMUSG00000022676/ENSMUSG00000015053/ENSMUSG00000048583/ENSMUSG00000021994/…
GO:0060627	regulation of vesicle-mediated transport	0.0425902	ENSMUSG00000052504/ENSMUSG00000009907/ENSMUSG00000049313/ENSMUSG00000040722/ENSMUSG00000033615/ENSMUSG00000063887/ENSMUSG00000014361/ENSMUSG00000031837/ENSMUSG00000026825/ENSMUSG00000027832/ENSMUSG00000034330/ENSMUSG00000027376/ENSMUSG00000006611/ENSMUSG00000025812/ENSMUSG00000035064/ENSMUSG00000004665/ENSMUSG00000055653/ENSMUSG00000009681/ENSMUSG00000008601/ENSMUSG00000026177/ENSMUSG00000022607/…
GO:0006949	syncytium formation	0.0428035	ENSMUSG00000110206/ENSMUSG00000040747/ENSMUSG00000035673/ENSMUSG00000023992/ENSMUSG00000033569/ENSMUSG00000061353/ENSMUSG00000030579/ENSMUSG00000027864
GO:0033559	unsaturated fatty acid metabolic process	0.0428035	ENSMUSG00000027533/ENSMUSG00000037071/ENSMUSG00000024087/ENSMUSG00000000320/ENSMUSG00000006269/ENSMUSG00000029925/ENSMUSG00000029919/ENSMUSG00000031613
GO:0055010	ventricular cardiac muscle tissue morphogenesis	0.0428035	ENSMUSG00000022306/ENSMUSG00000006235/ENSMUSG00000048616/ENSMUSG00000054889/ENSMUSG00000032966/ENSMUSG00000033837/ENSMUSG00000046714/ENSMUSG00000050295
GO:1902667	regulation of axon guidance	0.0428035	ENSMUSG00000035033/ENSMUSG00000031688/ENSMUSG00000028780/ENSMUSG00000031558/ENSMUSG00000000125/ENSMUSG00000061353/ENSMUSG00000021994/ENSMUSG00000019647
GO:0003143	embryonic heart tube morphogenesis	0.0436011	ENSMUSG00000031965/ENSMUSG00000013584/ENSMUSG00000001827/ENSMUSG00000002633/ENSMUSG00000022911/ENSMUSG00000033837/ENSMUSG00000037279/ENSMUSG00000042002/ENSMUSG00000021994/ENSMUSG00000025219
GO:0007586	digestion	0.0436011	ENSMUSG00000049493/ENSMUSG00000024812/ENSMUSG00000035277/ENSMUSG00000000567/ENSMUSG00000040505/ENSMUSG00000028405/ENSMUSG00000021732/ENSMUSG00000048904/ENSMUSG00000052396/ENSMUSG00000023022
GO:0032612	interleukin-1 production	0.0436011	ENSMUSG00000045005/ENSMUSG00000073489/ENSMUSG00000079227/ENSMUSG00000023992/ENSMUSG00000000982/ENSMUSG00000020053/ENSMUSG00000021125/ENSMUSG00000021994/ENSMUSG00000030579/ENSMUSG00000066551
GO:0051899	membrane depolarization	0.0436011	ENSMUSG00000021730/ENSMUSG00000075316/ENSMUSG00000000320/ENSMUSG00000034115/ENSMUSG00000032511/ENSMUSG00000057914/ENSMUSG00000019929/ENSMUSG00000053192/ENSMUSG00000032350/ENSMUSG00000044303
GO:0071300	cellular response to retinoic acid	0.0436011	ENSMUSG00000052504/ENSMUSG00000000753/ENSMUSG00000028364/ENSMUSG00000013584/ENSMUSG00000000567/ENSMUSG00000030849/ENSMUSG00000001288/ENSMUSG00000042367/ENSMUSG00000036192/ENSMUSG00000019982
GO:0051208	sequestering of calcium ion	0.0440039	ENSMUSG00000036834/ENSMUSG00000024456/ENSMUSG00000007122/ENSMUSG00000079227/ENSMUSG00000034330/ENSMUSG00000036853/ENSMUSG00000044338/ENSMUSG00000032966/ENSMUSG00000079110/ENSMUSG00000048779/ENSMUSG00000000982/ENSMUSG00000026395/ENSMUSG00000031616
GO:0060420	regulation of heart growth	0.0440039	ENSMUSG00000022306/ENSMUSG00000031965/ENSMUSG00000037624/ENSMUSG00000048616/ENSMUSG00000029026/ENSMUSG00000018263/ENSMUSG00000053137/ENSMUSG00000025407/ENSMUSG00000020160/ENSMUSG00000019960/ENSMUSG00000020053/ENSMUSG00000024014/ENSMUSG00000063358
GO:0002696	positive regulation of leukocyte activation	0.0449451	ENSMUSG00000026069/ENSMUSG00000110206/ENSMUSG00000073421/ENSMUSG00000027962/ENSMUSG00000036202/ENSMUSG00000033454/ENSMUSG00000015396/ENSMUSG00000055865/ENSMUSG00000002633/ENSMUSG00000036887/ENSMUSG00000031101/ENSMUSG00000023992/ENSMUSG00000028341/ENSMUSG00000033721/ENSMUSG00000028042/ENSMUSG00000053216/ENSMUSG00000024397/ENSMUSG00000020053/ENSMUSG00000015053/ENSMUSG00000037440/ENSMUSG00000048583/…
GO:0097553	calcium ion transmembrane import into cytosol	0.0455426	ENSMUSG00000071719/ENSMUSG00000036834/ENSMUSG00000024456/ENSMUSG00000007122/ENSMUSG00000079227/ENSMUSG00000034330/ENSMUSG00000036853/ENSMUSG00000044338/ENSMUSG00000032966/ENSMUSG00000079110/ENSMUSG00000048779/ENSMUSG00000000982/ENSMUSG00000026395/ENSMUSG00000031616
GO:0006749	glutathione metabolic process	0.0460651	ENSMUSG00000040562/ENSMUSG00000091561/ENSMUSG00000032348/ENSMUSG00000031245/ENSMUSG00000028179/ENSMUSG00000029919/ENSMUSG00000032350
GO:0006885	regulation of pH	0.0460651	ENSMUSG00000068323/ENSMUSG00000006269/ENSMUSG00000026177/ENSMUSG00000030559/ENSMUSG00000073988/ENSMUSG00000063358/ENSMUSG00000041301
GO:0007588	excretion	0.0460651	ENSMUSG00000045515/ENSMUSG00000006269/ENSMUSG00000040505/ENSMUSG00000032303/ENSMUSG00000063142/ENSMUSG00000035200/ENSMUSG00000068122
GO:0010828	positive regulation of glucose transmembrane transport	0.0460651	ENSMUSG00000037643/ENSMUSG00000031688/ENSMUSG00000055653/ENSMUSG00000031073/ENSMUSG00000028341/ENSMUSG00000018166/ENSMUSG00000020053
GO:0016339	calcium-dependent cell-cell adhesion via plasma membrane cell adhesion molecules	0.0460651	ENSMUSG00000061048/ENSMUSG00000102918/ENSMUSG00000024109/ENSMUSG00000047216/ENSMUSG00000063887/ENSMUSG00000031962/ENSMUSG00000012819
GO:0032731	positive regulation of interleukin-1 beta production	0.0460651	ENSMUSG00000045005/ENSMUSG00000073489/ENSMUSG00000079227/ENSMUSG00000000982/ENSMUSG00000021994/ENSMUSG00000030579/ENSMUSG00000066551
GO:0038084	vascular endothelial growth factor signaling pathway	0.0460651	ENSMUSG00000043635/ENSMUSG00000031380/ENSMUSG00000019929/ENSMUSG00000031486/ENSMUSG00000050295/ENSMUSG00000022883/ENSMUSG00000019647
GO:0060840	artery development	0.0466692	ENSMUSG00000001827/ENSMUSG00000048616/ENSMUSG00000002633/ENSMUSG00000033837/ENSMUSG00000076431/ENSMUSG00000046714/ENSMUSG00000001870/ENSMUSG00000050295/ENSMUSG00000031613/ENSMUSG00000051367/ENSMUSG00000021835/ENSMUSG00000042812/ENSMUSG00000026586/ENSMUSG00000046169/ENSMUSG00000025219
GO:0002790	peptide secretion	0.0474244	ENSMUSG00000027356/ENSMUSG00000026069/ENSMUSG00000027750/ENSMUSG00000007458/ENSMUSG00000040722/ENSMUSG00000045005/ENSMUSG00000020964/ENSMUSG00000006369/ENSMUSG00000033615/ENSMUSG00000079227/ENSMUSG00000004347/ENSMUSG00000026971/ENSMUSG00000006611/ENSMUSG00000053137/ENSMUSG00000023992/ENSMUSG00000024621/ENSMUSG00000004044/ENSMUSG00000000441/ENSMUSG00000000982/ENSMUSG00000022900/ENSMUSG00000051980/…
GO:0060402	calcium ion transport into cytosol	0.047456	ENSMUSG00000030523/ENSMUSG00000071719/ENSMUSG00000036834/ENSMUSG00000024456/ENSMUSG00000007122/ENSMUSG00000079227/ENSMUSG00000034330/ENSMUSG00000036853/ENSMUSG00000044338/ENSMUSG00000032966/ENSMUSG00000079110/ENSMUSG00000048779/ENSMUSG00000000982/ENSMUSG00000026395/ENSMUSG00000031616/ENSMUSG00000021835
GO:0090263	positive regulation of canonical Wnt signaling pathway	0.047456	ENSMUSG00000061048/ENSMUSG00000025860/ENSMUSG00000021464/ENSMUSG00000055653/ENSMUSG00000050332/ENSMUSG00000030309/ENSMUSG00000025246/ENSMUSG00000022996/ENSMUSG00000076431/ENSMUSG00000051920/ENSMUSG00000029755/ENSMUSG00000031486/ENSMUSG00000019880/ENSMUSG00000028031/ENSMUSG00000021732/ENSMUSG00000027996
GO:0050806	positive regulation of synaptic transmission	0.0476915	ENSMUSG00000005102/ENSMUSG00000024109/ENSMUSG00000063887/ENSMUSG00000021464/ENSMUSG00000056073/ENSMUSG00000026235/ENSMUSG00000020524/ENSMUSG00000022607/ENSMUSG00000067242/ENSMUSG00000057914/ENSMUSG00000049303/ENSMUSG00000017314/ENSMUSG00000021750/ENSMUSG00000019899/ENSMUSG00000024256/ENSMUSG00000055254/ENSMUSG00000030579/ENSMUSG00000030806/ENSMUSG00000063358/ENSMUSG00000020431/ENSMUSG00000003657/…
GO:0043549	regulation of kinase activity	0.0484685	ENSMUSG00000024427/ENSMUSG00000054204/ENSMUSG00000059981/ENSMUSG00000032591/ENSMUSG00000049313/ENSMUSG00000058444/ENSMUSG00000040525/ENSMUSG00000024109/ENSMUSG00000045005/ENSMUSG00000058486/ENSMUSG00000026100/ENSMUSG00000053141/ENSMUSG00000021464/ENSMUSG00000002997/ENSMUSG00000022770/ENSMUSG00000057967/ENSMUSG00000036923/ENSMUSG00000029026/ENSMUSG00000014426/ENSMUSG00000048458/ENSMUSG00000026235/…
GO:0010524	positive regulation of calcium ion transport into cytosol	0.0486608	ENSMUSG00000007122/ENSMUSG00000044338/ENSMUSG00000079110/ENSMUSG00000048779/ENSMUSG00000031616/ENSMUSG00000021835
GO:0032232	negative regulation of actin filament bundle assembly	0.0486608	ENSMUSG00000024043/ENSMUSG00000051397/ENSMUSG00000035407/ENSMUSG00000026109/ENSMUSG00000037519/ENSMUSG00000064302
GO:0035767	endothelial cell chemotaxis	0.0486608	ENSMUSG00000057967/ENSMUSG00000023078/ENSMUSG00000031230/ENSMUSG00000002633/ENSMUSG00000022676/ENSMUSG00000066551
GO:0045214	sarcomere organization	0.0486608	ENSMUSG00000049382/ENSMUSG00000007122/ENSMUSG00000034460/ENSMUSG00000079110/ENSMUSG00000051747/ENSMUSG00000066406
GO:0046326	positive regulation of glucose import	0.0486608	ENSMUSG00000037643/ENSMUSG00000031688/ENSMUSG00000055653/ENSMUSG00000031073/ENSMUSG00000018166/ENSMUSG00000020053
GO:0050701	interleukin-1 secretion	0.0486608	ENSMUSG00000045005/ENSMUSG00000079227/ENSMUSG00000000982/ENSMUSG00000021125/ENSMUSG00000021994/ENSMUSG00000066551
GO:0050982	detection of mechanical stimulus	0.0486608	ENSMUSG00000052613/ENSMUSG00000005672/ENSMUSG00000074968/ENSMUSG00000061353/ENSMUSG00000051747/ENSMUSG00000020053
GO:0061036	positive regulation of cartilage development	0.0486608	ENSMUSG00000057967/ENSMUSG00000041540/ENSMUSG00000000567/ENSMUSG00000021994/ENSMUSG00000021835/ENSMUSG00000051910
GO:0043207	response to external biotic stimulus	0.049237	ENSMUSG00000062157/ENSMUSG00000029372/ENSMUSG00000044791/ENSMUSG00000030247/ENSMUSG00000022512/ENSMUSG00000005102/ENSMUSG00000037071/ENSMUSG00000049382/ENSMUSG00000024045/ENSMUSG00000035673/ENSMUSG00000066842/ENSMUSG00000071076/ENSMUSG00000045005/ENSMUSG00000073489/ENSMUSG00000027962/ENSMUSG00000021069/ENSMUSG00000031380/ENSMUSG00000031762/ENSMUSG00000079227/ENSMUSG00000027832/ENSMUSG00000034330/…
GO:0051707	response to other organism	0.049237	ENSMUSG00000062157/ENSMUSG00000029372/ENSMUSG00000044791/ENSMUSG00000030247/ENSMUSG00000022512/ENSMUSG00000005102/ENSMUSG00000037071/ENSMUSG00000049382/ENSMUSG00000024045/ENSMUSG00000035673/ENSMUSG00000066842/ENSMUSG00000071076/ENSMUSG00000045005/ENSMUSG00000073489/ENSMUSG00000027962/ENSMUSG00000021069/ENSMUSG00000031380/ENSMUSG00000031762/ENSMUSG00000079227/ENSMUSG00000027832/ENSMUSG00000034330/…
GO:0016049	cell growth	0.0492645	ENSMUSG00000058444/ENSMUSG00000078794/ENSMUSG00000027750/ENSMUSG00000048450/ENSMUSG00000005102/ENSMUSG00000028289/ENSMUSG00000017493/ENSMUSG00000079227/ENSMUSG00000023336/ENSMUSG00000031688/ENSMUSG00000028780/ENSMUSG00000004885/ENSMUSG00000031558/ENSMUSG00000022607/ENSMUSG00000019970/ENSMUSG00000000567/ENSMUSG00000067242/ENSMUSG00000020027/ENSMUSG00000039313/ENSMUSG00000000125/ENSMUSG00000026452/…
GO:0033674	positive regulation of kinase activity	0.0492645	ENSMUSG00000054204/ENSMUSG00000059981/ENSMUSG00000058444/ENSMUSG00000024109/ENSMUSG00000045005/ENSMUSG00000021464/ENSMUSG00000022770/ENSMUSG00000057967/ENSMUSG00000036923/ENSMUSG00000029026/ENSMUSG00000014426/ENSMUSG00000026235/ENSMUSG00000020700/ENSMUSG00000026177/ENSMUSG00000036737/ENSMUSG00000022607/ENSMUSG00000024621/ENSMUSG00000005672/ENSMUSG00000025060/ENSMUSG00000022788/ENSMUSG00000000441/…
GO:0000272	polysaccharide catabolic process	0.0496241	ENSMUSG00000046794/ENSMUSG00000021322/ENSMUSG00000021069/ENSMUSG00000033059/ENSMUSG00000066551
GO:0002455	humoral immune response mediated by circulating immunoglobulin	0.0496241	ENSMUSG00000036896/ENSMUSG00000073421/ENSMUSG00000036887/ENSMUSG00000026395/ENSMUSG00000036905
GO:0009651	response to salt stress	0.0496241	ENSMUSG00000022512/ENSMUSG00000026255/ENSMUSG00000079110/ENSMUSG00000001496/ENSMUSG00000020111
GO:0031663	lipopolysaccharide-mediated signaling pathway	0.0496241	ENSMUSG00000050965/ENSMUSG00000023992/ENSMUSG00000000982/ENSMUSG00000021423/ENSMUSG00000063358
GO:0035588	G-protein coupled purinergic receptor signaling pathway	0.0496241	ENSMUSG00000031837/ENSMUSG00000036362/ENSMUSG00000040229/ENSMUSG00000048779/ENSMUSG00000032561
GO:0036314	response to sterol	0.0496241	ENSMUSG00000031443/ENSMUSG00000079227/ENSMUSG00000000982/ENSMUSG00000041324/ENSMUSG00000030201
GO:0038083	peptidyl-tyrosine autophosphorylation	0.0496241	ENSMUSG00000022372/ENSMUSG00000022607/ENSMUSG00000005533/ENSMUSG00000001583/ENSMUSG00000034101
GO:0042088	T-helper 1 type immune response	0.0496241	ENSMUSG00000026069/ENSMUSG00000073421/ENSMUSG00000026177/ENSMUSG00000026068/ENSMUSG00000035413
GO:0060536	cartilage morphogenesis	0.0496241	ENSMUSG00000048450/ENSMUSG00000042821/ENSMUSG00000051920/ENSMUSG00000025082/ENSMUSG00000022676
GO:0062009	secondary palate development	0.0496241	ENSMUSG00000022770/ENSMUSG00000050288/ENSMUSG00000070990/ENSMUSG00000063632/ENSMUSG00000021994
GO:0070570	regulation of neuron projection regeneration	0.0496241	ENSMUSG00000032913/ENSMUSG00000026235/ENSMUSG00000070509/ENSMUSG00000026586/ENSMUSG00000028864
GO:0070873	regulation of glycogen metabolic process	0.0496241	ENSMUSG00000046794/ENSMUSG00000029992/ENSMUSG00000020053/ENSMUSG00000048583/ENSMUSG00000066551
GO:1903792	negative regulation of anion transport	0.0496241	ENSMUSG00000054662/ENSMUSG00000025557/ENSMUSG00000068122/ENSMUSG00000039059/ENSMUSG00000029334

## Sheet: E16.5_E12.5.DE lncRNA_trans_GO
GOID	Description	pvalue	geneID
GO:0006335	DNA replication-dependent nucleosome assembly	7.88421e-09	ENSMUSG00000069267/ENSMUSG00000093769/ENSMUSG00000019857/ENSMUSG00000028693/ENSMUSG00000069266/ENSMUSG00000069265/ENSMUSG00000096010/ENSMUSG00000064288/ENSMUSG00000081058/ENSMUSG00000002835/ENSMUSG00000022945/ENSMUSG00000005470/ENSMUSG00000091405/ENSMUSG00000069310/ENSMUSG00000061482/ENSMUSG00000100210/ENSMUSG00000101972/ENSMUSG00000060093/ENSMUSG00000060981/ENSMUSG00000074403/ENSMUSG00000101355/…
GO:0034723	DNA replication-dependent nucleosome organization	7.88421e-09	ENSMUSG00000069267/ENSMUSG00000093769/ENSMUSG00000019857/ENSMUSG00000028693/ENSMUSG00000069266/ENSMUSG00000069265/ENSMUSG00000096010/ENSMUSG00000064288/ENSMUSG00000081058/ENSMUSG00000002835/ENSMUSG00000022945/ENSMUSG00000005470/ENSMUSG00000091405/ENSMUSG00000069310/ENSMUSG00000061482/ENSMUSG00000100210/ENSMUSG00000101972/ENSMUSG00000060093/ENSMUSG00000060981/ENSMUSG00000074403/ENSMUSG00000101355/…
GO:0000278	mitotic cell cycle	1.22335e-08	ENSMUSG00000027331/ENSMUSG00000027715/ENSMUSG00000051378/ENSMUSG00000029430/ENSMUSG00000006005/ENSMUSG00000026634/ENSMUSG00000040084/ENSMUSG00000075266/ENSMUSG00000059552/ENSMUSG00000079553/ENSMUSG00000028678/ENSMUSG00000031878/ENSMUSG00000027496/ENSMUSG00000028718/ENSMUSG00000041147/ENSMUSG00000022960/ENSMUSG00000030528/ENSMUSG00000005718/ENSMUSG00000020900/ENSMUSG00000022770/ENSMUSG00000024974/…
GO:0006323	DNA packaging	1.57224e-08	ENSMUSG00000069267/ENSMUSG00000021391/ENSMUSG00000006005/ENSMUSG00000093769/ENSMUSG00000059552/ENSMUSG00000025001/ENSMUSG00000031715/ENSMUSG00000114279/ENSMUSG00000039842/ENSMUSG00000069300/ENSMUSG00000022141/ENSMUSG00000034349/ENSMUSG00000024791/ENSMUSG00000071646/ENSMUSG00000054766/ENSMUSG00000019857/ENSMUSG00000024054/ENSMUSG00000095217/ENSMUSG00000062727/ENSMUSG00000038252/ENSMUSG00000028693/…
GO:0071103	DNA conformation change	1.67512e-08	ENSMUSG00000069267/ENSMUSG00000021391/ENSMUSG00000006005/ENSMUSG00000093769/ENSMUSG00000031821/ENSMUSG00000054717/ENSMUSG00000059552/ENSMUSG00000025001/ENSMUSG00000042699/ENSMUSG00000030528/ENSMUSG00000031715/ENSMUSG00000114279/ENSMUSG00000039842/ENSMUSG00000069300/ENSMUSG00000036875/ENSMUSG00000022141/ENSMUSG00000034349/ENSMUSG00000024791/ENSMUSG00000000028/ENSMUSG00000071646/ENSMUSG00000054766/…
GO:1903047	mitotic cell cycle process	2.90715e-08	ENSMUSG00000027331/ENSMUSG00000027715/ENSMUSG00000051378/ENSMUSG00000029430/ENSMUSG00000006005/ENSMUSG00000040084/ENSMUSG00000059552/ENSMUSG00000079553/ENSMUSG00000028678/ENSMUSG00000031878/ENSMUSG00000027496/ENSMUSG00000028718/ENSMUSG00000041147/ENSMUSG00000022960/ENSMUSG00000030528/ENSMUSG00000005718/ENSMUSG00000020900/ENSMUSG00000024974/ENSMUSG00000029385/ENSMUSG00000024943/ENSMUSG00000024056/…
GO:0051301	cell division	6.78777e-08	ENSMUSG00000027331/ENSMUSG00000027715/ENSMUSG00000051378/ENSMUSG00000032064/ENSMUSG00000040034/ENSMUSG00000029430/ENSMUSG00000006005/ENSMUSG00000040084/ENSMUSG00000075266/ENSMUSG00000079553/ENSMUSG00000028678/ENSMUSG00000027496/ENSMUSG00000025001/ENSMUSG00000041147/ENSMUSG00000079555/ENSMUSG00000030528/ENSMUSG00000066687/ENSMUSG00000020900/ENSMUSG00000003824/ENSMUSG00000024974/ENSMUSG00000029385/…
GO:0006260	DNA replication	2.17806e-07	ENSMUSG00000027715/ENSMUSG00000031821/ENSMUSG00000020697/ENSMUSG00000059552/ENSMUSG00000037262/ENSMUSG00000041147/ENSMUSG00000022960/ENSMUSG00000042699/ENSMUSG00000030528/ENSMUSG00000024974/ENSMUSG00000029521/ENSMUSG00000036875/ENSMUSG00000017550/ENSMUSG00000037474/ENSMUSG00000000028/ENSMUSG00000028587/ENSMUSG00000031697/ENSMUSG00000020649/ENSMUSG00000058301/ENSMUSG00000029012/ENSMUSG00000036086/…
GO:0006334	nucleosome assembly	2.69233e-07	ENSMUSG00000069267/ENSMUSG00000021391/ENSMUSG00000093769/ENSMUSG00000031715/ENSMUSG00000114279/ENSMUSG00000069300/ENSMUSG00000054766/ENSMUSG00000019857/ENSMUSG00000095217/ENSMUSG00000062727/ENSMUSG00000028693/ENSMUSG00000069266/ENSMUSG00000069265/ENSMUSG00000053801/ENSMUSG00000018102/ENSMUSG00000069268/ENSMUSG00000058385/ENSMUSG00000063954/ENSMUSG00000096010/ENSMUSG00000064288/ENSMUSG00000081058/…
GO:0048562	embryonic organ morphogenesis	9.14364e-07	ENSMUSG00000026768/ENSMUSG00000022286/ENSMUSG00000032368/ENSMUSG00000005917/ENSMUSG00000022770/ENSMUSG00000020733/ENSMUSG00000022141/ENSMUSG00000036602/ENSMUSG00000025921/ENSMUSG00000050288/ENSMUSG00000031737/ENSMUSG00000037279/ENSMUSG00000015134/ENSMUSG00000036006/ENSMUSG00000037188/ENSMUSG00000040726/ENSMUSG00000018604/ENSMUSG00000021253/ENSMUSG00000024985/ENSMUSG00000039191/ENSMUSG00000034701/…
GO:0048568	embryonic organ development	1.59233e-06	ENSMUSG00000037992/ENSMUSG00000026768/ENSMUSG00000022286/ENSMUSG00000017697/ENSMUSG00000032368/ENSMUSG00000059552/ENSMUSG00000040481/ENSMUSG00000021256/ENSMUSG00000005917/ENSMUSG00000027962/ENSMUSG00000022770/ENSMUSG00000020733/ENSMUSG00000046470/ENSMUSG00000030551/ENSMUSG00000022141/ENSMUSG00000036602/ENSMUSG00000025921/ENSMUSG00000050288/ENSMUSG00000031737/ENSMUSG00000037279/ENSMUSG00000015134/…
GO:0048598	embryonic morphogenesis	1.74346e-06	ENSMUSG00000037992/ENSMUSG00000026768/ENSMUSG00000022286/ENSMUSG00000032368/ENSMUSG00000024176/ENSMUSG00000024421/ENSMUSG00000059552/ENSMUSG00000048562/ENSMUSG00000005917/ENSMUSG00000027962/ENSMUSG00000029201/ENSMUSG00000066687/ENSMUSG00000051379/ENSMUSG00000022770/ENSMUSG00000020733/ENSMUSG00000022141/ENSMUSG00000036602/ENSMUSG00000025921/ENSMUSG00000034673/ENSMUSG00000050288/ENSMUSG00000020250/…
GO:0000280	nuclear division	2.37564e-06	ENSMUSG00000027331/ENSMUSG00000051378/ENSMUSG00000029430/ENSMUSG00000006005/ENSMUSG00000040084/ENSMUSG00000079553/ENSMUSG00000028678/ENSMUSG00000027496/ENSMUSG00000041147/ENSMUSG00000003824/ENSMUSG00000024974/ENSMUSG00000024943/ENSMUSG00000024056/ENSMUSG00000029521/ENSMUSG00000031787/ENSMUSG00000022141/ENSMUSG00000033752/ENSMUSG00000045328/ENSMUSG00000034349/ENSMUSG00000024791/ENSMUSG00000028873/…
GO:0031497	chromatin assembly	2.8594e-06	ENSMUSG00000069267/ENSMUSG00000021391/ENSMUSG00000006005/ENSMUSG00000093769/ENSMUSG00000059552/ENSMUSG00000025001/ENSMUSG00000031715/ENSMUSG00000114279/ENSMUSG00000069300/ENSMUSG00000054766/ENSMUSG00000019857/ENSMUSG00000024054/ENSMUSG00000095217/ENSMUSG00000062727/ENSMUSG00000028693/ENSMUSG00000069266/ENSMUSG00000069265/ENSMUSG00000053801/ENSMUSG00000018102/ENSMUSG00000069268/ENSMUSG00000058385/…
GO:0140014	mitotic nuclear division	3.04217e-06	ENSMUSG00000027331/ENSMUSG00000051378/ENSMUSG00000029430/ENSMUSG00000006005/ENSMUSG00000040084/ENSMUSG00000079553/ENSMUSG00000028678/ENSMUSG00000027496/ENSMUSG00000024974/ENSMUSG00000024943/ENSMUSG00000024056/ENSMUSG00000029521/ENSMUSG00000031787/ENSMUSG00000022141/ENSMUSG00000045328/ENSMUSG00000034349/ENSMUSG00000024791/ENSMUSG00000028873/ENSMUSG00000032254/ENSMUSG00000036006/ENSMUSG00000026622/…
GO:0034728	nucleosome organization	3.4035e-06	ENSMUSG00000069267/ENSMUSG00000021391/ENSMUSG00000093769/ENSMUSG00000031715/ENSMUSG00000114279/ENSMUSG00000069300/ENSMUSG00000054766/ENSMUSG00000008958/ENSMUSG00000019857/ENSMUSG00000095217/ENSMUSG00000062727/ENSMUSG00000028693/ENSMUSG00000037935/ENSMUSG00000069266/ENSMUSG00000069265/ENSMUSG00000053801/ENSMUSG00000018102/ENSMUSG00000069268/ENSMUSG00000058385/ENSMUSG00000063954/ENSMUSG00000096010/…
GO:0007346	regulation of mitotic cell cycle	4.80527e-06	ENSMUSG00000006005/ENSMUSG00000026634/ENSMUSG00000040084/ENSMUSG00000059552/ENSMUSG00000031878/ENSMUSG00000041147/ENSMUSG00000022960/ENSMUSG00000030528/ENSMUSG00000005718/ENSMUSG00000022770/ENSMUSG00000024974/ENSMUSG00000024943/ENSMUSG00000024056/ENSMUSG00000029521/ENSMUSG00000020733/ENSMUSG00000039842/ENSMUSG00000022893/ENSMUSG00000022141/ENSMUSG00000028044/ENSMUSG00000045328/ENSMUSG00000027968/…
GO:0001763	morphogenesis of a branching structure	4.9911e-06	ENSMUSG00000022286/ENSMUSG00000024176/ENSMUSG00000022770/ENSMUSG00000037225/ENSMUSG00000025921/ENSMUSG00000031870/ENSMUSG00000033006/ENSMUSG00000078302/ENSMUSG00000040728/ENSMUSG00000018604/ENSMUSG00000028988/ENSMUSG00000022144/ENSMUSG00000027315/ENSMUSG00000031995/ENSMUSG00000000861/ENSMUSG00000028289/ENSMUSG00000063531/ENSMUSG00000028364/ENSMUSG00000017724/ENSMUSG00000042207/ENSMUSG00000021732/…
GO:0001503	ossification	5.99189e-06	ENSMUSG00000038375/ENSMUSG00000027951/ENSMUSG00000027316/ENSMUSG00000024176/ENSMUSG00000066687/ENSMUSG00000039883/ENSMUSG00000043252/ENSMUSG00000019359/ENSMUSG00000006269/ENSMUSG00000022141/ENSMUSG00000037225/ENSMUSG00000035914/ENSMUSG00000031885/ENSMUSG00000021493/ENSMUSG00000070576/ENSMUSG00000028988/ENSMUSG00000019857/ENSMUSG00000021136/ENSMUSG00000021253/ENSMUSG00000025784/ENSMUSG00000024985/…
GO:0061138	morphogenesis of a branching epithelium	6.75497e-06	ENSMUSG00000022286/ENSMUSG00000024176/ENSMUSG00000022770/ENSMUSG00000037225/ENSMUSG00000025921/ENSMUSG00000031870/ENSMUSG00000033006/ENSMUSG00000078302/ENSMUSG00000040728/ENSMUSG00000018604/ENSMUSG00000028988/ENSMUSG00000022144/ENSMUSG00000027315/ENSMUSG00000031995/ENSMUSG00000063531/ENSMUSG00000028364/ENSMUSG00000017724/ENSMUSG00000042207/ENSMUSG00000021732/ENSMUSG00000084128/ENSMUSG00000048109/…
GO:0006974	cellular response to DNA damage stimulus	8.51147e-06	ENSMUSG00000031821/ENSMUSG00000043535/ENSMUSG00000020697/ENSMUSG00000059552/ENSMUSG00000030254/ENSMUSG00000037262/ENSMUSG00000041147/ENSMUSG00000022960/ENSMUSG00000042699/ENSMUSG00000030528/ENSMUSG00000005718/ENSMUSG00000024974/ENSMUSG00000026162/ENSMUSG00000024943/ENSMUSG00000029521/ENSMUSG00000067215/ENSMUSG00000036875/ENSMUSG00000022141/ENSMUSG00000036202/ENSMUSG00000050240/ENSMUSG00000034349/…
GO:0051302	regulation of cell division	8.94048e-06	ENSMUSG00000051378/ENSMUSG00000027496/ENSMUSG00000041147/ENSMUSG00000030528/ENSMUSG00000037225/ENSMUSG00000035486/ENSMUSG00000004591/ENSMUSG00000031697/ENSMUSG00000032254/ENSMUSG00000037600/ENSMUSG00000033628/ENSMUSG00000038393/ENSMUSG00000021253/ENSMUSG00000030867/ENSMUSG00000041498/ENSMUSG00000027641/ENSMUSG00000028717/ENSMUSG00000017639/ENSMUSG00000026491/ENSMUSG00000047281/ENSMUSG00000033952/…
GO:0060562	epithelial tube morphogenesis	1.05725e-05	ENSMUSG00000037992/ENSMUSG00000022286/ENSMUSG00000024176/ENSMUSG00000022770/ENSMUSG00000037225/ENSMUSG00000036602/ENSMUSG00000025921/ENSMUSG00000031870/ENSMUSG00000078302/ENSMUSG00000050288/ENSMUSG00000028266/ENSMUSG00000022995/ENSMUSG00000037279/ENSMUSG00000040728/ENSMUSG00000037188/ENSMUSG00000040726/ENSMUSG00000018604/ENSMUSG00000028988/ENSMUSG00000022144/ENSMUSG00000027315/ENSMUSG00000039191/…
GO:0001501	skeletal system development	1.39239e-05	ENSMUSG00000037992/ENSMUSG00000016382/ENSMUSG00000022286/ENSMUSG00000020583/ENSMUSG00000022371/ENSMUSG00000032368/ENSMUSG00000059552/ENSMUSG00000066687/ENSMUSG00000039883/ENSMUSG00000022770/ENSMUSG00000020097/ENSMUSG00000039842/ENSMUSG00000022141/ENSMUSG00000037225/ENSMUSG00000036602/ENSMUSG00000025921/ENSMUSG00000050332/ENSMUSG00000031737/ENSMUSG00000068079/ENSMUSG00000018604/ENSMUSG00000059049/…
GO:0035239	tube morphogenesis	1.48804e-05	ENSMUSG00000037992/ENSMUSG00000022286/ENSMUSG00000004814/ENSMUSG00000005958/ENSMUSG00000018983/ENSMUSG00000024176/ENSMUSG00000021256/ENSMUSG00000042607/ENSMUSG00000042258/ENSMUSG00000022770/ENSMUSG00000020097/ENSMUSG00000022893/ENSMUSG00000046470/ENSMUSG00000030551/ENSMUSG00000022141/ENSMUSG00000037225/ENSMUSG00000036602/ENSMUSG00000020700/ENSMUSG00000025921/ENSMUSG00000025880/ENSMUSG00000031870/…
GO:0048754	branching morphogenesis of an epithelial tube	1.83518e-05	ENSMUSG00000024176/ENSMUSG00000022770/ENSMUSG00000037225/ENSMUSG00000025921/ENSMUSG00000031870/ENSMUSG00000078302/ENSMUSG00000040728/ENSMUSG00000018604/ENSMUSG00000028988/ENSMUSG00000022144/ENSMUSG00000063531/ENSMUSG00000028364/ENSMUSG00000017724/ENSMUSG00000042207/ENSMUSG00000021732/ENSMUSG00000084128/ENSMUSG00000048109/ENSMUSG00000036862/ENSMUSG00000025219/ENSMUSG00000024913/ENSMUSG00000051397/…
GO:0060485	mesenchyme development	1.87578e-05	ENSMUSG00000024176/ENSMUSG00000022150/ENSMUSG00000042258/ENSMUSG00000036602/ENSMUSG00000025921/ENSMUSG00000050332/ENSMUSG00000025880/ENSMUSG00000033006/ENSMUSG00000078302/ENSMUSG00000027246/ENSMUSG00000037279/ENSMUSG00000068079/ENSMUSG00000031217/ENSMUSG00000064302/ENSMUSG00000022144/ENSMUSG00000021253/ENSMUSG00000019487/ENSMUSG00000039191/ENSMUSG00000050295/ENSMUSG00000001506/ENSMUSG00000063531/…
GO:0071824	protein-DNA complex subunit organization	2.59724e-05	ENSMUSG00000069267/ENSMUSG00000021391/ENSMUSG00000093769/ENSMUSG00000075266/ENSMUSG00000059552/ENSMUSG00000025001/ENSMUSG00000031715/ENSMUSG00000114279/ENSMUSG00000069300/ENSMUSG00000045328/ENSMUSG00000022828/ENSMUSG00000000028/ENSMUSG00000054766/ENSMUSG00000008958/ENSMUSG00000019857/ENSMUSG00000095217/ENSMUSG00000062727/ENSMUSG00000059669/ENSMUSG00000028693/ENSMUSG00000037935/ENSMUSG00000031756/…
GO:0065004	protein-DNA complex assembly	2.71137e-05	ENSMUSG00000069267/ENSMUSG00000021391/ENSMUSG00000093769/ENSMUSG00000075266/ENSMUSG00000059552/ENSMUSG00000025001/ENSMUSG00000031715/ENSMUSG00000114279/ENSMUSG00000069300/ENSMUSG00000045328/ENSMUSG00000000028/ENSMUSG00000054766/ENSMUSG00000019857/ENSMUSG00000095217/ENSMUSG00000062727/ENSMUSG00000059669/ENSMUSG00000028693/ENSMUSG00000031756/ENSMUSG00000041303/ENSMUSG00000069266/ENSMUSG00000025925/…
GO:0002009	morphogenesis of an epithelium	2.94417e-05	ENSMUSG00000037992/ENSMUSG00000022286/ENSMUSG00000021823/ENSMUSG00000024176/ENSMUSG00000024421/ENSMUSG00000022150/ENSMUSG00000051379/ENSMUSG00000022770/ENSMUSG00000020733/ENSMUSG00000037225/ENSMUSG00000036602/ENSMUSG00000025921/ENSMUSG00000031870/ENSMUSG00000033006/ENSMUSG00000078302/ENSMUSG00000050288/ENSMUSG00000028266/ENSMUSG00000022995/ENSMUSG00000037279/ENSMUSG00000015134/ENSMUSG00000037600/…
GO:0035107	appendage morphogenesis	3.2162e-05	ENSMUSG00000022286/ENSMUSG00000048562/ENSMUSG00000066687/ENSMUSG00000022141/ENSMUSG00000036602/ENSMUSG00000025921/ENSMUSG00000034673/ENSMUSG00000004085/ENSMUSG00000018604/ENSMUSG00000026640/ENSMUSG00000052957/ENSMUSG00000063415/ENSMUSG00000027547/ENSMUSG00000047248/ENSMUSG00000027684/ENSMUSG00000021732/ENSMUSG00000022483/ENSMUSG00000000093/ENSMUSG00000040310/ENSMUSG00000025219/ENSMUSG00000024913/…
GO:0035108	limb morphogenesis	3.2162e-05	ENSMUSG00000022286/ENSMUSG00000048562/ENSMUSG00000066687/ENSMUSG00000022141/ENSMUSG00000036602/ENSMUSG00000025921/ENSMUSG00000034673/ENSMUSG00000004085/ENSMUSG00000018604/ENSMUSG00000026640/ENSMUSG00000052957/ENSMUSG00000063415/ENSMUSG00000027547/ENSMUSG00000047248/ENSMUSG00000027684/ENSMUSG00000021732/ENSMUSG00000022483/ENSMUSG00000000093/ENSMUSG00000040310/ENSMUSG00000025219/ENSMUSG00000024913/…
GO:0048704	embryonic skeletal system morphogenesis	3.21774e-05	ENSMUSG00000022286/ENSMUSG00000022770/ENSMUSG00000022141/ENSMUSG00000036602/ENSMUSG00000025921/ENSMUSG00000031737/ENSMUSG00000021253/ENSMUSG00000052957/ENSMUSG00000038331/ENSMUSG00000022483/ENSMUSG00000027966/ENSMUSG00000040310/ENSMUSG00000000126/ENSMUSG00000035799/ENSMUSG00000034460/ENSMUSG00000051367/ENSMUSG00000034612/ENSMUSG00000018486/ENSMUSG00000042050/ENSMUSG00000048387/ENSMUSG00000014603/…
GO:0045787	positive regulation of cell cycle	3.49659e-05	ENSMUSG00000037992/ENSMUSG00000006005/ENSMUSG00000059552/ENSMUSG00000041147/ENSMUSG00000005718/ENSMUSG00000024943/ENSMUSG00000024056/ENSMUSG00000029521/ENSMUSG00000022893/ENSMUSG00000022141/ENSMUSG00000028044/ENSMUSG00000027968/ENSMUSG00000017550/ENSMUSG00000037474/ENSMUSG00000032477/ENSMUSG00000004591/ENSMUSG00000024791/ENSMUSG00000000028/ENSMUSG00000028587/ENSMUSG00000032254/ENSMUSG00000036006/…
GO:0043009	chordate embryonic development	3.54199e-05	ENSMUSG00000037992/ENSMUSG00000022286/ENSMUSG00000017697/ENSMUSG00000063888/ENSMUSG00000024176/ENSMUSG00000037361/ENSMUSG00000059552/ENSMUSG00000040481/ENSMUSG00000004931/ENSMUSG00000021256/ENSMUSG00000042258/ENSMUSG00000024897/ENSMUSG00000041147/ENSMUSG00000027962/ENSMUSG00000020900/ENSMUSG00000022770/ENSMUSG00000046470/ENSMUSG00000022941/ENSMUSG00000030551/ENSMUSG00000022141/ENSMUSG00000036602/…
GO:0006333	chromatin assembly or disassembly	3.62719e-05	ENSMUSG00000069267/ENSMUSG00000021391/ENSMUSG00000006005/ENSMUSG00000026646/ENSMUSG00000093769/ENSMUSG00000059552/ENSMUSG00000025001/ENSMUSG00000031715/ENSMUSG00000114279/ENSMUSG00000069300/ENSMUSG00000054766/ENSMUSG00000019857/ENSMUSG00000024054/ENSMUSG00000095217/ENSMUSG00000062727/ENSMUSG00000028693/ENSMUSG00000037935/ENSMUSG00000028717/ENSMUSG00000069266/ENSMUSG00000069265/ENSMUSG00000053801/…
GO:0048864	stem cell development	3.64589e-05	ENSMUSG00000024176/ENSMUSG00000042258/ENSMUSG00000037225/ENSMUSG00000036602/ENSMUSG00000025921/ENSMUSG00000033006/ENSMUSG00000037279/ENSMUSG00000031217/ENSMUSG00000022144/ENSMUSG00000050295/ENSMUSG00000063531/ENSMUSG00000066043/ENSMUSG00000004872/ENSMUSG00000022676/ENSMUSG00000021576/ENSMUSG00000035799/ENSMUSG00000028023/ENSMUSG00000027524/ENSMUSG00000038777/ENSMUSG00000056201/ENSMUSG00000026836/…
GO:0009792	embryo development ending in birth or egg hatching	3.69428e-05	ENSMUSG00000037992/ENSMUSG00000022286/ENSMUSG00000017697/ENSMUSG00000063888/ENSMUSG00000024176/ENSMUSG00000037361/ENSMUSG00000059552/ENSMUSG00000040481/ENSMUSG00000004931/ENSMUSG00000021256/ENSMUSG00000042258/ENSMUSG00000024897/ENSMUSG00000041147/ENSMUSG00000027962/ENSMUSG00000020900/ENSMUSG00000022770/ENSMUSG00000046470/ENSMUSG00000022941/ENSMUSG00000030551/ENSMUSG00000022141/ENSMUSG00000037225/…
GO:0006281	DNA repair	4.50026e-05	ENSMUSG00000031821/ENSMUSG00000043535/ENSMUSG00000020697/ENSMUSG00000059552/ENSMUSG00000030254/ENSMUSG00000037262/ENSMUSG00000041147/ENSMUSG00000042699/ENSMUSG00000030528/ENSMUSG00000024974/ENSMUSG00000026162/ENSMUSG00000024943/ENSMUSG00000029521/ENSMUSG00000067215/ENSMUSG00000036875/ENSMUSG00000022141/ENSMUSG00000036202/ENSMUSG00000034349/ENSMUSG00000030346/ENSMUSG00000037474/ENSMUSG00000024791/…
GO:0048285	organelle fission	4.7873e-05	ENSMUSG00000027331/ENSMUSG00000051378/ENSMUSG00000029430/ENSMUSG00000006005/ENSMUSG00000019992/ENSMUSG00000040084/ENSMUSG00000079553/ENSMUSG00000028678/ENSMUSG00000027496/ENSMUSG00000041147/ENSMUSG00000003824/ENSMUSG00000024974/ENSMUSG00000024943/ENSMUSG00000024056/ENSMUSG00000029521/ENSMUSG00000031787/ENSMUSG00000022141/ENSMUSG00000033752/ENSMUSG00000045328/ENSMUSG00000034349/ENSMUSG00000024791/…
GO:0007059	chromosome segregation	5.47824e-05	ENSMUSG00000027331/ENSMUSG00000051378/ENSMUSG00000040034/ENSMUSG00000029430/ENSMUSG00000006005/ENSMUSG00000040084/ENSMUSG00000075266/ENSMUSG00000079553/ENSMUSG00000028678/ENSMUSG00000030254/ENSMUSG00000041147/ENSMUSG00000003824/ENSMUSG00000024974/ENSMUSG00000024943/ENSMUSG00000024056/ENSMUSG00000031787/ENSMUSG00000022141/ENSMUSG00000045328/ENSMUSG00000034349/ENSMUSG00000024791/ENSMUSG00000028873/…
GO:0051272	positive regulation of cellular component movement	5.98292e-05	ENSMUSG00000004814/ENSMUSG00000049107/ENSMUSG00000059552/ENSMUSG00000022150/ENSMUSG00000038894/ENSMUSG00000022893/ENSMUSG00000005533/ENSMUSG00000022141/ENSMUSG00000037225/ENSMUSG00000020700/ENSMUSG00000048376/ENSMUSG00000008601/ENSMUSG00000031870/ENSMUSG00000024621/ENSMUSG00000028059/ENSMUSG00000048779/ENSMUSG00000037621/ENSMUSG00000025428/ENSMUSG00000036006/ENSMUSG00000042903/ENSMUSG00000064302/…
GO:0048839	inner ear development	7.15301e-05	ENSMUSG00000026768/ENSMUSG00000027715/ENSMUSG00000032368/ENSMUSG00000005917/ENSMUSG00000020733/ENSMUSG00000039529/ENSMUSG00000050288/ENSMUSG00000015134/ENSMUSG00000036006/ENSMUSG00000040728/ENSMUSG00000037188/ENSMUSG00000040726/ENSMUSG00000021253/ENSMUSG00000039191/ENSMUSG00000036905/ENSMUSG00000034701/ENSMUSG00000071226/ENSMUSG00000073489/ENSMUSG00000075470/ENSMUSG00000020950/ENSMUSG00000049625/…
GO:0010564	regulation of cell cycle process	7.95103e-05	ENSMUSG00000027331/ENSMUSG00000006005/ENSMUSG00000040084/ENSMUSG00000059552/ENSMUSG00000079553/ENSMUSG00000031878/ENSMUSG00000027496/ENSMUSG00000028718/ENSMUSG00000041147/ENSMUSG00000022960/ENSMUSG00000030528/ENSMUSG00000005718/ENSMUSG00000024974/ENSMUSG00000024943/ENSMUSG00000024056/ENSMUSG00000029521/ENSMUSG00000039842/ENSMUSG00000067215/ENSMUSG00000022893/ENSMUSG00000022141/ENSMUSG00000045328/…
GO:0000122	negative regulation of transcription by RNA polymerase II	8.91478e-05	ENSMUSG00000037992/ENSMUSG00000069267/ENSMUSG00000070713/ENSMUSG00000006005/ENSMUSG00000026646/ENSMUSG00000027201/ENSMUSG00000093769/ENSMUSG00000018983/ENSMUSG00000059552/ENSMUSG00000040481/ENSMUSG00000042258/ENSMUSG00000066687/ENSMUSG00000020871/ENSMUSG00000029629/ENSMUSG00000052942/ENSMUSG00000022770/ENSMUSG00000003184/ENSMUSG00000038872/ENSMUSG00000039842/ENSMUSG00000046470/ENSMUSG00000022941/…
GO:0006325	chromatin organization	9.6346e-05	ENSMUSG00000069267/ENSMUSG00000027715/ENSMUSG00000021391/ENSMUSG00000006005/ENSMUSG00000026646/ENSMUSG00000025049/ENSMUSG00000093769/ENSMUSG00000054717/ENSMUSG00000068391/ENSMUSG00000029670/ENSMUSG00000069270/ENSMUSG00000018412/ENSMUSG00000059552/ENSMUSG00000040481/ENSMUSG00000024384/ENSMUSG00000027496/ENSMUSG00000025001/ENSMUSG00000042258/ENSMUSG00000041147/ENSMUSG00000031715/ENSMUSG00000114279/…
GO:0051052	regulation of DNA metabolic process	0.00010051	ENSMUSG00000027715/ENSMUSG00000022286/ENSMUSG00000020697/ENSMUSG00000071072/ENSMUSG00000059552/ENSMUSG00000030254/ENSMUSG00000041147/ENSMUSG00000022960/ENSMUSG00000042699/ENSMUSG00000030528/ENSMUSG00000024974/ENSMUSG00000029521/ENSMUSG00000067215/ENSMUSG00000036875/ENSMUSG00000037225/ENSMUSG00000036202/ENSMUSG00000002147/ENSMUSG00000017550/ENSMUSG00000030346/ENSMUSG00000027185/ENSMUSG00000058900/…
GO:0051262	protein tetramerization	0.000105234	ENSMUSG00000069267/ENSMUSG00000034820/ENSMUSG00000093769/ENSMUSG00000059552/ENSMUSG00000005533/ENSMUSG00000063887/ENSMUSG00000020534/ENSMUSG00000020250/ENSMUSG00000015134/ENSMUSG00000020649/ENSMUSG00000030592/ENSMUSG00000027639/ENSMUSG00000027365/ENSMUSG00000055531/ENSMUSG00000069266/ENSMUSG00000007617/ENSMUSG00000069265/ENSMUSG00000029015/ENSMUSG00000029545/ENSMUSG00000096010/ENSMUSG00000064288/…
GO:2000147	positive regulation of cell motility	0.000105661	ENSMUSG00000004814/ENSMUSG00000049107/ENSMUSG00000059552/ENSMUSG00000022150/ENSMUSG00000038894/ENSMUSG00000022893/ENSMUSG00000005533/ENSMUSG00000022141/ENSMUSG00000037225/ENSMUSG00000020700/ENSMUSG00000048376/ENSMUSG00000008601/ENSMUSG00000031870/ENSMUSG00000024621/ENSMUSG00000028059/ENSMUSG00000048779/ENSMUSG00000037621/ENSMUSG00000025428/ENSMUSG00000036006/ENSMUSG00000042903/ENSMUSG00000064302/…
GO:0006261	DNA-dependent DNA replication	0.000113045	ENSMUSG00000020697/ENSMUSG00000041147/ENSMUSG00000022960/ENSMUSG00000030528/ENSMUSG00000024974/ENSMUSG00000029521/ENSMUSG00000036875/ENSMUSG00000017550/ENSMUSG00000000028/ENSMUSG00000028587/ENSMUSG00000058301/ENSMUSG00000029012/ENSMUSG00000036086/ENSMUSG00000027342/ENSMUSG00000027639/ENSMUSG00000024050/ENSMUSG00000006678/ENSMUSG00000030243/ENSMUSG00000007080/ENSMUSG00000045751/ENSMUSG00000016984/…
GO:0016331	morphogenesis of embryonic epithelium	0.00011561	ENSMUSG00000037992/ENSMUSG00000022286/ENSMUSG00000024176/ENSMUSG00000036602/ENSMUSG00000025921/ENSMUSG00000050288/ENSMUSG00000028266/ENSMUSG00000022995/ENSMUSG00000037279/ENSMUSG00000015134/ENSMUSG00000037600/ENSMUSG00000037188/ENSMUSG00000022144/ENSMUSG00000027315/ENSMUSG00000031995/ENSMUSG00000044221/ENSMUSG00000071226/ENSMUSG00000027547/ENSMUSG00000021732/ENSMUSG00000066043/ENSMUSG00000004872/…
GO:0048736	appendage development	0.000116707	ENSMUSG00000037992/ENSMUSG00000022286/ENSMUSG00000048562/ENSMUSG00000066687/ENSMUSG00000030551/ENSMUSG00000022141/ENSMUSG00000036602/ENSMUSG00000025921/ENSMUSG00000034673/ENSMUSG00000004085/ENSMUSG00000037600/ENSMUSG00000018604/ENSMUSG00000021136/ENSMUSG00000026640/ENSMUSG00000052957/ENSMUSG00000063415/ENSMUSG00000027547/ENSMUSG00000047248/ENSMUSG00000027684/ENSMUSG00000021732/ENSMUSG00000022483/…
GO:0060173	limb development	0.000116707	ENSMUSG00000037992/ENSMUSG00000022286/ENSMUSG00000048562/ENSMUSG00000066687/ENSMUSG00000030551/ENSMUSG00000022141/ENSMUSG00000036602/ENSMUSG00000025921/ENSMUSG00000034673/ENSMUSG00000004085/ENSMUSG00000037600/ENSMUSG00000018604/ENSMUSG00000021136/ENSMUSG00000026640/ENSMUSG00000052957/ENSMUSG00000063415/ENSMUSG00000027547/ENSMUSG00000047248/ENSMUSG00000027684/ENSMUSG00000021732/ENSMUSG00000022483/…
GO:0043583	ear development	0.000116773	ENSMUSG00000026768/ENSMUSG00000027715/ENSMUSG00000032368/ENSMUSG00000005917/ENSMUSG00000020733/ENSMUSG00000022141/ENSMUSG00000025921/ENSMUSG00000039529/ENSMUSG00000050288/ENSMUSG00000015134/ENSMUSG00000068079/ENSMUSG00000036006/ENSMUSG00000040728/ENSMUSG00000037188/ENSMUSG00000040726/ENSMUSG00000021253/ENSMUSG00000039191/ENSMUSG00000036905/ENSMUSG00000034701/ENSMUSG00000052957/ENSMUSG00000071226/…
GO:0006275	regulation of DNA replication	0.000132909	ENSMUSG00000027715/ENSMUSG00000020697/ENSMUSG00000059552/ENSMUSG00000041147/ENSMUSG00000022960/ENSMUSG00000042699/ENSMUSG00000030528/ENSMUSG00000024974/ENSMUSG00000029521/ENSMUSG00000036875/ENSMUSG00000017550/ENSMUSG00000036086/ENSMUSG00000027342/ENSMUSG00000024050/ENSMUSG00000029202/ENSMUSG00000025925/ENSMUSG00000021732/ENSMUSG00000028455/ENSMUSG00000033364/ENSMUSG00000021936/ENSMUSG00000013787/…
GO:0001655	urogenital system development	0.000138703	ENSMUSG00000037992/ENSMUSG00000026768/ENSMUSG00000003282/ENSMUSG00000005958/ENSMUSG00000024176/ENSMUSG00000091387/ENSMUSG00000050966/ENSMUSG00000025001/ENSMUSG00000066687/ENSMUSG00000022770/ENSMUSG00000020097/ENSMUSG00000022893/ENSMUSG00000037225/ENSMUSG00000025921/ENSMUSG00000050332/ENSMUSG00000025880/ENSMUSG00000078302/ENSMUSG00000032194/ENSMUSG00000011179/ENSMUSG00000031613/ENSMUSG00000020364/…
GO:0001822	kidney development	0.000140112	ENSMUSG00000037992/ENSMUSG00000026768/ENSMUSG00000024176/ENSMUSG00000091387/ENSMUSG00000050966/ENSMUSG00000066687/ENSMUSG00000022770/ENSMUSG00000020097/ENSMUSG00000022893/ENSMUSG00000037225/ENSMUSG00000025921/ENSMUSG00000050332/ENSMUSG00000025880/ENSMUSG00000078302/ENSMUSG00000032194/ENSMUSG00000011179/ENSMUSG00000031613/ENSMUSG00000020364/ENSMUSG00000028988/ENSMUSG00000022144/ENSMUSG00000050295/…
GO:0030326	embryonic limb morphogenesis	0.000145185	ENSMUSG00000022286/ENSMUSG00000048562/ENSMUSG00000066687/ENSMUSG00000022141/ENSMUSG00000036602/ENSMUSG00000025921/ENSMUSG00000034673/ENSMUSG00000004085/ENSMUSG00000018604/ENSMUSG00000052957/ENSMUSG00000063415/ENSMUSG00000027547/ENSMUSG00000047248/ENSMUSG00000027684/ENSMUSG00000000093/ENSMUSG00000040310/ENSMUSG00000025219/ENSMUSG00000024913/ENSMUSG00000021974/ENSMUSG00000000126/ENSMUSG00000004885/…
GO:0035113	embryonic appendage morphogenesis	0.000145185	ENSMUSG00000022286/ENSMUSG00000048562/ENSMUSG00000066687/ENSMUSG00000022141/ENSMUSG00000036602/ENSMUSG00000025921/ENSMUSG00000034673/ENSMUSG00000004085/ENSMUSG00000018604/ENSMUSG00000052957/ENSMUSG00000063415/ENSMUSG00000027547/ENSMUSG00000047248/ENSMUSG00000027684/ENSMUSG00000000093/ENSMUSG00000040310/ENSMUSG00000025219/ENSMUSG00000024913/ENSMUSG00000021974/ENSMUSG00000000126/ENSMUSG00000004885/…
GO:0040017	positive regulation of locomotion	0.000150589	ENSMUSG00000004814/ENSMUSG00000049107/ENSMUSG00000059552/ENSMUSG00000069184/ENSMUSG00000022150/ENSMUSG00000038894/ENSMUSG00000024974/ENSMUSG00000022893/ENSMUSG00000005533/ENSMUSG00000022141/ENSMUSG00000037225/ENSMUSG00000020700/ENSMUSG00000048376/ENSMUSG00000008601/ENSMUSG00000031870/ENSMUSG00000024621/ENSMUSG00000028059/ENSMUSG00000048779/ENSMUSG00000037621/ENSMUSG00000025428/ENSMUSG00000036006/…
GO:0008285	negative regulation of cell proliferation	0.000153726	ENSMUSG00000037992/ENSMUSG00000031523/ENSMUSG00000019987/ENSMUSG00000069270/ENSMUSG00000059552/ENSMUSG00000019889/ENSMUSG00000021256/ENSMUSG00000042258/ENSMUSG00000041147/ENSMUSG00000005718/ENSMUSG00000066687/ENSMUSG00000029629/ENSMUSG00000022770/ENSMUSG00000020733/ENSMUSG00000022941/ENSMUSG00000030551/ENSMUSG00000037225/ENSMUSG00000048376/ENSMUSG00000024621/ENSMUSG00000033006/ENSMUSG00000035486/…
GO:0048762	mesenchymal cell differentiation	0.000165412	ENSMUSG00000024176/ENSMUSG00000022150/ENSMUSG00000042258/ENSMUSG00000036602/ENSMUSG00000025921/ENSMUSG00000050332/ENSMUSG00000025880/ENSMUSG00000033006/ENSMUSG00000027246/ENSMUSG00000037279/ENSMUSG00000031217/ENSMUSG00000064302/ENSMUSG00000022144/ENSMUSG00000021253/ENSMUSG00000019487/ENSMUSG00000039191/ENSMUSG00000050295/ENSMUSG00000001506/ENSMUSG00000063531/ENSMUSG00000021732/ENSMUSG00000066043/…
GO:0060541	respiratory system development	0.000168574	ENSMUSG00000037992/ENSMUSG00000022286/ENSMUSG00000017697/ENSMUSG00000019987/ENSMUSG00000071072/ENSMUSG00000029629/ENSMUSG00000037225/ENSMUSG00000025921/ENSMUSG00000031870/ENSMUSG00000015134/ENSMUSG00000040728/ENSMUSG00000040726/ENSMUSG00000024054/ENSMUSG00000008763/ENSMUSG00000039191/ENSMUSG00000024085/ENSMUSG00000042608/ENSMUSG00000028364/ENSMUSG00000021732/ENSMUSG00000084128/ENSMUSG00000025219/…
GO:0014032	neural crest cell development	0.000168851	ENSMUSG00000024176/ENSMUSG00000042258/ENSMUSG00000036602/ENSMUSG00000025921/ENSMUSG00000033006/ENSMUSG00000037279/ENSMUSG00000031217/ENSMUSG00000022144/ENSMUSG00000050295/ENSMUSG00000063531/ENSMUSG00000066043/ENSMUSG00000004872/ENSMUSG00000022676/ENSMUSG00000021576/ENSMUSG00000035799/ENSMUSG00000028023/ENSMUSG00000027524/ENSMUSG00000038777/ENSMUSG00000056201/ENSMUSG00000026836/ENSMUSG00000013584/…
GO:2000145	regulation of cell motility	0.000179073	ENSMUSG00000031523/ENSMUSG00000031402/ENSMUSG00000017697/ENSMUSG00000004814/ENSMUSG00000021823/ENSMUSG00000049107/ENSMUSG00000024421/ENSMUSG00000059552/ENSMUSG00000019889/ENSMUSG00000021256/ENSMUSG00000022150/ENSMUSG00000038894/ENSMUSG00000024501/ENSMUSG00000020733/ENSMUSG00000062991/ENSMUSG00000022893/ENSMUSG00000005533/ENSMUSG00000030551/ENSMUSG00000022141/ENSMUSG00000037225/ENSMUSG00000020700/…
GO:0048729	tissue morphogenesis	0.000187855	ENSMUSG00000037992/ENSMUSG00000026768/ENSMUSG00000022286/ENSMUSG00000020583/ENSMUSG00000022371/ENSMUSG00000021823/ENSMUSG00000024176/ENSMUSG00000091387/ENSMUSG00000024421/ENSMUSG00000022150/ENSMUSG00000042258/ENSMUSG00000051379/ENSMUSG00000022770/ENSMUSG00000020733/ENSMUSG00000062991/ENSMUSG00000037225/ENSMUSG00000036602/ENSMUSG00000025921/ENSMUSG00000025880/ENSMUSG00000031870/ENSMUSG00000033006/…
GO:0030335	positive regulation of cell migration	0.000195329	ENSMUSG00000004814/ENSMUSG00000049107/ENSMUSG00000059552/ENSMUSG00000022150/ENSMUSG00000038894/ENSMUSG00000022893/ENSMUSG00000005533/ENSMUSG00000022141/ENSMUSG00000037225/ENSMUSG00000020700/ENSMUSG00000048376/ENSMUSG00000008601/ENSMUSG00000031870/ENSMUSG00000024621/ENSMUSG00000028059/ENSMUSG00000048779/ENSMUSG00000037621/ENSMUSG00000025428/ENSMUSG00000036006/ENSMUSG00000042903/ENSMUSG00000064302/…
GO:0007292	female gamete generation	0.000203567	ENSMUSG00000027496/ENSMUSG00000041147/ENSMUSG00000022893/ENSMUSG00000031870/ENSMUSG00000018554/ENSMUSG00000031613/ENSMUSG00000030867/ENSMUSG00000028609/ENSMUSG00000027832/ENSMUSG00000021569/ENSMUSG00000034218/ENSMUSG00000000486/ENSMUSG00000037017/ENSMUSG00000033952/ENSMUSG00000010592/ENSMUSG00000027330/ENSMUSG00000026779/ENSMUSG00000025931/ENSMUSG00000022346/ENSMUSG00000003549/ENSMUSG00000027905/…
GO:0030334	regulation of cell migration	0.00020899	ENSMUSG00000031523/ENSMUSG00000031402/ENSMUSG00000017697/ENSMUSG00000004814/ENSMUSG00000021823/ENSMUSG00000049107/ENSMUSG00000024421/ENSMUSG00000059552/ENSMUSG00000019889/ENSMUSG00000021256/ENSMUSG00000022150/ENSMUSG00000038894/ENSMUSG00000024501/ENSMUSG00000020733/ENSMUSG00000062991/ENSMUSG00000022893/ENSMUSG00000005533/ENSMUSG00000030551/ENSMUSG00000022141/ENSMUSG00000037225/ENSMUSG00000020700/…
GO:0006336	DNA replication-independent nucleosome assembly	0.000209653	ENSMUSG00000021391/ENSMUSG00000019857/ENSMUSG00000028693/ENSMUSG00000069266/ENSMUSG00000096010/ENSMUSG00000064288/ENSMUSG00000005470/ENSMUSG00000091405/ENSMUSG00000061482/ENSMUSG00000060093/ENSMUSG00000060981/ENSMUSG00000072980/ENSMUSG00000022978/ENSMUSG00000069305/ENSMUSG00000016559/ENSMUSG00000067455/ENSMUSG00000069306/ENSMUSG00000060639/ENSMUSG00000027018
GO:0034724	DNA replication-independent nucleosome organization	0.000209653	ENSMUSG00000021391/ENSMUSG00000019857/ENSMUSG00000028693/ENSMUSG00000069266/ENSMUSG00000096010/ENSMUSG00000064288/ENSMUSG00000005470/ENSMUSG00000091405/ENSMUSG00000061482/ENSMUSG00000060093/ENSMUSG00000060981/ENSMUSG00000072980/ENSMUSG00000022978/ENSMUSG00000069305/ENSMUSG00000016559/ENSMUSG00000067455/ENSMUSG00000069306/ENSMUSG00000060639/ENSMUSG00000027018
GO:0030855	epithelial cell differentiation	0.000212618	ENSMUSG00000037992/ENSMUSG00000022286/ENSMUSG00000024176/ENSMUSG00000013236/ENSMUSG00000035517/ENSMUSG00000027420/ENSMUSG00000022150/ENSMUSG00000029135/ENSMUSG00000020733/ENSMUSG00000062991/ENSMUSG00000046470/ENSMUSG00000030551/ENSMUSG00000037225/ENSMUSG00000008601/ENSMUSG00000034908/ENSMUSG00000031870/ENSMUSG00000050288/ENSMUSG00000061048/ENSMUSG00000037279/ENSMUSG00000037621/ENSMUSG00000037600/…
GO:0072001	renal system development	0.000231761	ENSMUSG00000037992/ENSMUSG00000026768/ENSMUSG00000024176/ENSMUSG00000091387/ENSMUSG00000050966/ENSMUSG00000066687/ENSMUSG00000022770/ENSMUSG00000020097/ENSMUSG00000022893/ENSMUSG00000037225/ENSMUSG00000025921/ENSMUSG00000050332/ENSMUSG00000025880/ENSMUSG00000078302/ENSMUSG00000032194/ENSMUSG00000011179/ENSMUSG00000031613/ENSMUSG00000020364/ENSMUSG00000028988/ENSMUSG00000022144/ENSMUSG00000050295/…
GO:0006310	DNA recombination	0.00023826	ENSMUSG00000031821/ENSMUSG00000054717/ENSMUSG00000043535/ENSMUSG00000020697/ENSMUSG00000030254/ENSMUSG00000037262/ENSMUSG00000041147/ENSMUSG00000030528/ENSMUSG00000024943/ENSMUSG00000067215/ENSMUSG00000022141/ENSMUSG00000036202/ENSMUSG00000033752/ENSMUSG00000002147/ENSMUSG00000017550/ENSMUSG00000030346/ENSMUSG00000000028/ENSMUSG00000078521/ENSMUSG00000028322/ENSMUSG00000028820/ENSMUSG00000048251/…
GO:0044770	cell cycle phase transition	0.000239073	ENSMUSG00000027715/ENSMUSG00000006005/ENSMUSG00000040084/ENSMUSG00000059552/ENSMUSG00000031878/ENSMUSG00000022960/ENSMUSG00000030528/ENSMUSG00000005718/ENSMUSG00000029385/ENSMUSG00000024056/ENSMUSG00000029521/ENSMUSG00000022893/ENSMUSG00000028044/ENSMUSG00000045328/ENSMUSG00000027968/ENSMUSG00000025010/ENSMUSG00000017550/ENSMUSG00000035486/ENSMUSG00000037474/ENSMUSG00000032477/ENSMUSG00000024791/…
GO:0060070	canonical Wnt signaling pathway	0.000250852	ENSMUSG00000032064/ENSMUSG00000022150/ENSMUSG00000042258/ENSMUSG00000043252/ENSMUSG00000070526/ENSMUSG00000020733/ENSMUSG00000037225/ENSMUSG00000046380/ENSMUSG00000020135/ENSMUSG00000050332/ENSMUSG00000038256/ENSMUSG00000033006/ENSMUSG00000050288/ENSMUSG00000061048/ENSMUSG00000047604/ENSMUSG00000022433/ENSMUSG00000055799/ENSMUSG00000030772/ENSMUSG00000024985/ENSMUSG00000027356/ENSMUSG00000039191/…
GO:0045778	positive regulation of ossification	0.000276827	ENSMUSG00000066687/ENSMUSG00000019359/ENSMUSG00000022141/ENSMUSG00000037225/ENSMUSG00000035914/ENSMUSG00000021493/ENSMUSG00000028988/ENSMUSG00000021253/ENSMUSG00000049551/ENSMUSG00000073489/ENSMUSG00000028063/ENSMUSG00000024913/ENSMUSG00000055409/ENSMUSG00000021994/ENSMUSG00000005124/ENSMUSG00000064210/ENSMUSG00000022510/ENSMUSG00000071076/ENSMUSG00000036856/ENSMUSG00000048387/ENSMUSG00000034957/…
GO:2000243	positive regulation of reproductive process	0.000303874	ENSMUSG00000027496/ENSMUSG00000032477/ENSMUSG00000010592/ENSMUSG00000027330/ENSMUSG00000044201/ENSMUSG00000021994/ENSMUSG00000018446/ENSMUSG00000022306/ENSMUSG00000024112/ENSMUSG00000036856/ENSMUSG00000024922/ENSMUSG00000026039/ENSMUSG00000031538/ENSMUSG00000021469/ENSMUSG00000019777/ENSMUSG00000018363/ENSMUSG00000019773/ENSMUSG00000027765/ENSMUSG00000015149/ENSMUSG00000000567/ENSMUSG00000021822/…
GO:0051783	regulation of nuclear division	0.0003446	ENSMUSG00000006005/ENSMUSG00000040084/ENSMUSG00000024974/ENSMUSG00000024943/ENSMUSG00000024056/ENSMUSG00000022141/ENSMUSG00000045328/ENSMUSG00000024791/ENSMUSG00000036006/ENSMUSG00000026622/ENSMUSG00000041117/ENSMUSG00000116564/ENSMUSG00000030867/ENSMUSG00000021569/ENSMUSG00000034218/ENSMUSG00000009907/ENSMUSG00000022604/ENSMUSG00000031971/ENSMUSG00000025925/ENSMUSG00000029910/ENSMUSG00000020020/…
GO:0072175	epithelial tube formation	0.000350104	ENSMUSG00000037992/ENSMUSG00000022286/ENSMUSG00000024176/ENSMUSG00000036602/ENSMUSG00000050288/ENSMUSG00000028266/ENSMUSG00000022995/ENSMUSG00000037279/ENSMUSG00000037188/ENSMUSG00000040726/ENSMUSG00000022144/ENSMUSG00000027315/ENSMUSG00000031995/ENSMUSG00000071226/ENSMUSG00000027547/ENSMUSG00000021732/ENSMUSG00000066043/ENSMUSG00000004872/ENSMUSG00000025219/ENSMUSG00000060733/ENSMUSG00000035799/…
GO:0001823	mesonephros development	0.000358328	ENSMUSG00000037992/ENSMUSG00000024176/ENSMUSG00000066687/ENSMUSG00000022770/ENSMUSG00000037225/ENSMUSG00000025880/ENSMUSG00000078302/ENSMUSG00000028988/ENSMUSG00000022144/ENSMUSG00000050295/ENSMUSG00000021732/ENSMUSG00000052516/ENSMUSG00000036862/ENSMUSG00000025219/ENSMUSG00000051397/ENSMUSG00000022346/ENSMUSG00000034460/ENSMUSG00000045394/ENSMUSG00000051367/ENSMUSG00000025352/ENSMUSG00000018486/…
GO:0009954	proximal/distal pattern formation	0.000373211	ENSMUSG00000048562/ENSMUSG00000034673/ENSMUSG00000063415/ENSMUSG00000021732/ENSMUSG00000041911/ENSMUSG00000032640/ENSMUSG00000022510/ENSMUSG00000048387/ENSMUSG00000060969/ENSMUSG00000031734/ENSMUSG00000013584/ENSMUSG00000048402/ENSMUSG00000023391/ENSMUSG00000025407/ENSMUSG00000021318
GO:2000241	regulation of reproductive process	0.000376078	ENSMUSG00000017697/ENSMUSG00000027496/ENSMUSG00000032477/ENSMUSG00000052854/ENSMUSG00000021569/ENSMUSG00000029919/ENSMUSG00000033952/ENSMUSG00000010592/ENSMUSG00000006398/ENSMUSG00000027330/ENSMUSG00000044201/ENSMUSG00000021994/ENSMUSG00000018446/ENSMUSG00000022306/ENSMUSG00000024112/ENSMUSG00000025289/ENSMUSG00000036856/ENSMUSG00000038379/ENSMUSG00000024922/ENSMUSG00000026039/ENSMUSG00000031538/…
GO:0098813	nuclear chromosome segregation	0.000376366	ENSMUSG00000027331/ENSMUSG00000051378/ENSMUSG00000029430/ENSMUSG00000006005/ENSMUSG00000040084/ENSMUSG00000079553/ENSMUSG00000028678/ENSMUSG00000041147/ENSMUSG00000003824/ENSMUSG00000024974/ENSMUSG00000024943/ENSMUSG00000024056/ENSMUSG00000031787/ENSMUSG00000022141/ENSMUSG00000045328/ENSMUSG00000034349/ENSMUSG00000024791/ENSMUSG00000028873/ENSMUSG00000032254/ENSMUSG00000026622/ENSMUSG00000028820/…
GO:0048705	skeletal system morphogenesis	0.000425226	ENSMUSG00000037992/ENSMUSG00000022286/ENSMUSG00000020583/ENSMUSG00000022371/ENSMUSG00000022770/ENSMUSG00000020097/ENSMUSG00000022141/ENSMUSG00000036602/ENSMUSG00000025921/ENSMUSG00000031737/ENSMUSG00000068079/ENSMUSG00000059049/ENSMUSG00000025082/ENSMUSG00000021253/ENSMUSG00000052957/ENSMUSG00000038331/ENSMUSG00000050295/ENSMUSG00000063415/ENSMUSG00000001506/ENSMUSG00000001348/ENSMUSG00000049625/…
GO:0009913	epidermal cell differentiation	0.000435254	ENSMUSG00000022286/ENSMUSG00000029135/ENSMUSG00000020733/ENSMUSG00000061048/ENSMUSG00000037279/ENSMUSG00000037600/ENSMUSG00000036006/ENSMUSG00000040728/ENSMUSG00000048251/ENSMUSG00000038393/ENSMUSG00000039191/ENSMUSG00000031995/ENSMUSG00000050295/ENSMUSG00000063415/ENSMUSG00000075470/ENSMUSG00000047281/ENSMUSG00000002799/ENSMUSG00000009681/ENSMUSG00000054889/ENSMUSG00000021994/ENSMUSG00000046186/…
GO:0009887	animal organ morphogenesis	0.000446952	ENSMUSG00000037992/ENSMUSG00000026768/ENSMUSG00000003282/ENSMUSG00000022286/ENSMUSG00000020583/ENSMUSG00000019987/ENSMUSG00000022371/ENSMUSG00000032368/ENSMUSG00000024176/ENSMUSG00000091387/ENSMUSG00000024421/ENSMUSG00000059552/ENSMUSG00000035517/ENSMUSG00000005917/ENSMUSG00000022150/ENSMUSG00000042258/ENSMUSG00000022770/ENSMUSG00000020097/ENSMUSG00000020733/ENSMUSG00000062991/ENSMUSG00000022893/…
GO:0022612	gland morphogenesis	0.00044706	ENSMUSG00000003282/ENSMUSG00000019987/ENSMUSG00000020733/ENSMUSG00000002147/ENSMUSG00000031870/ENSMUSG00000040728/ENSMUSG00000018604/ENSMUSG00000021253/ENSMUSG00000028364/ENSMUSG00000017724/ENSMUSG00000042207/ENSMUSG00000021732/ENSMUSG00000084128/ENSMUSG00000000093/ENSMUSG00000004872/ENSMUSG00000022676/ENSMUSG00000025219/ENSMUSG00000024913/ENSMUSG00000034101/ENSMUSG00000021994/ENSMUSG00000031004/…
GO:0048706	embryonic skeletal system development	0.00044706	ENSMUSG00000022286/ENSMUSG00000022770/ENSMUSG00000022141/ENSMUSG00000036602/ENSMUSG00000025921/ENSMUSG00000031737/ENSMUSG00000021253/ENSMUSG00000052957/ENSMUSG00000038331/ENSMUSG00000001506/ENSMUSG00000022483/ENSMUSG00000027966/ENSMUSG00000040310/ENSMUSG00000021974/ENSMUSG00000000126/ENSMUSG00000035799/ENSMUSG00000041911/ENSMUSG00000034460/ENSMUSG00000051367/ENSMUSG00000021994/ENSMUSG00000034612/…
GO:0033260	nuclear DNA replication	0.000450496	ENSMUSG00000041147/ENSMUSG00000022960/ENSMUSG00000029521/ENSMUSG00000036875/ENSMUSG00000017550/ENSMUSG00000000028/ENSMUSG00000058301/ENSMUSG00000027342/ENSMUSG00000024050/ENSMUSG00000006678/ENSMUSG00000029730/ENSMUSG00000041859/ENSMUSG00000026355/ENSMUSG00000022673/ENSMUSG00000004642/ENSMUSG00000026309/ENSMUSG00000027454/ENSMUSG00000027323/ENSMUSG00000029283/ENSMUSG00000006715/ENSMUSG00000055639/…
GO:0051321	meiotic cell cycle	0.000451134	ENSMUSG00000040084/ENSMUSG00000027496/ENSMUSG00000041147/ENSMUSG00000003824/ENSMUSG00000024974/ENSMUSG00000033752/ENSMUSG00000034349/ENSMUSG00000032477/ENSMUSG00000026622/ENSMUSG00000032221/ENSMUSG00000030867/ENSMUSG00000025474/ENSMUSG00000021569/ENSMUSG00000063415/ENSMUSG00000034218/ENSMUSG00000000486/ENSMUSG00000025925/ENSMUSG00000062248/ENSMUSG00000029253/ENSMUSG00000033952/ENSMUSG00000010592/…
GO:0040012	regulation of locomotion	0.00045268	ENSMUSG00000031523/ENSMUSG00000031402/ENSMUSG00000047879/ENSMUSG00000017697/ENSMUSG00000004814/ENSMUSG00000021823/ENSMUSG00000049107/ENSMUSG00000024421/ENSMUSG00000059552/ENSMUSG00000019889/ENSMUSG00000069184/ENSMUSG00000021256/ENSMUSG00000022150/ENSMUSG00000038894/ENSMUSG00000024974/ENSMUSG00000024501/ENSMUSG00000020733/ENSMUSG00000062991/ENSMUSG00000022893/ENSMUSG00000005533/ENSMUSG00000030551/…
GO:0045653	negative regulation of megakaryocyte differentiation	0.00045808	ENSMUSG00000069266/ENSMUSG00000096010/ENSMUSG00000064288/ENSMUSG00000109324/ENSMUSG00000091405/ENSMUSG00000061482/ENSMUSG00000060093/ENSMUSG00000060981/ENSMUSG00000069305/ENSMUSG00000067455/ENSMUSG00000069306/ENSMUSG00000060639/ENSMUSG00000029373
GO:0090068	positive regulation of cell cycle process	0.000462058	ENSMUSG00000006005/ENSMUSG00000059552/ENSMUSG00000024943/ENSMUSG00000024056/ENSMUSG00000022893/ENSMUSG00000022141/ENSMUSG00000027968/ENSMUSG00000017550/ENSMUSG00000037474/ENSMUSG00000032477/ENSMUSG00000004591/ENSMUSG00000024791/ENSMUSG00000000028/ENSMUSG00000028587/ENSMUSG00000032254/ENSMUSG00000036006/ENSMUSG00000028820/ENSMUSG00000042903/ENSMUSG00000040945/ENSMUSG00000024590/ENSMUSG00000041498/…
GO:0051290	protein heterotetramerization	0.000471382	ENSMUSG00000069267/ENSMUSG00000034820/ENSMUSG00000093769/ENSMUSG00000063887/ENSMUSG00000020649/ENSMUSG00000055531/ENSMUSG00000069266/ENSMUSG00000069265/ENSMUSG00000096010/ENSMUSG00000064288/ENSMUSG00000081058/ENSMUSG00000028896/ENSMUSG00000091405/ENSMUSG00000069310/ENSMUSG00000061482/ENSMUSG00000100210/ENSMUSG00000101972/ENSMUSG00000060093/ENSMUSG00000060981/ENSMUSG00000074403/ENSMUSG00000101355/…
GO:0035148	tube formation	0.000502177	ENSMUSG00000037992/ENSMUSG00000022286/ENSMUSG00000024176/ENSMUSG00000036602/ENSMUSG00000050288/ENSMUSG00000028266/ENSMUSG00000022995/ENSMUSG00000037279/ENSMUSG00000037621/ENSMUSG00000037188/ENSMUSG00000040726/ENSMUSG00000022144/ENSMUSG00000027315/ENSMUSG00000031995/ENSMUSG00000071226/ENSMUSG00000027547/ENSMUSG00000021732/ENSMUSG00000066043/ENSMUSG00000062352/ENSMUSG00000004872/ENSMUSG00000025219/…
GO:0030278	regulation of ossification	0.000506089	ENSMUSG00000027316/ENSMUSG00000066687/ENSMUSG00000043252/ENSMUSG00000019359/ENSMUSG00000022141/ENSMUSG00000037225/ENSMUSG00000035914/ENSMUSG00000021493/ENSMUSG00000028988/ENSMUSG00000021136/ENSMUSG00000021253/ENSMUSG00000031162/ENSMUSG00000039191/ENSMUSG00000049551/ENSMUSG00000073489/ENSMUSG00000046791/ENSMUSG00000028063/ENSMUSG00000028332/ENSMUSG00000022676/ENSMUSG00000024913/ENSMUSG00000055409/…
GO:0045931	positive regulation of mitotic cell cycle	0.000507171	ENSMUSG00000006005/ENSMUSG00000041147/ENSMUSG00000024943/ENSMUSG00000024056/ENSMUSG00000022893/ENSMUSG00000022141/ENSMUSG00000027968/ENSMUSG00000037474/ENSMUSG00000032477/ENSMUSG00000004591/ENSMUSG00000024791/ENSMUSG00000000028/ENSMUSG00000040945/ENSMUSG00000024590/ENSMUSG00000009907/ENSMUSG00000028717/ENSMUSG00000025925/ENSMUSG00000021732/ENSMUSG00000039220/ENSMUSG00000029910/ENSMUSG00000070348/…
GO:0014031	mesenchymal cell development	0.000510026	ENSMUSG00000024176/ENSMUSG00000042258/ENSMUSG00000036602/ENSMUSG00000025921/ENSMUSG00000033006/ENSMUSG00000037279/ENSMUSG00000031217/ENSMUSG00000022144/ENSMUSG00000050295/ENSMUSG00000063531/ENSMUSG00000066043/ENSMUSG00000004872/ENSMUSG00000022676/ENSMUSG00000021576/ENSMUSG00000035799/ENSMUSG00000028023/ENSMUSG00000027524/ENSMUSG00000038777/ENSMUSG00000056201/ENSMUSG00000026836/ENSMUSG00000013584/…
GO:0001657	ureteric bud development	0.000537468	ENSMUSG00000037992/ENSMUSG00000024176/ENSMUSG00000022770/ENSMUSG00000037225/ENSMUSG00000025880/ENSMUSG00000078302/ENSMUSG00000028988/ENSMUSG00000022144/ENSMUSG00000050295/ENSMUSG00000052516/ENSMUSG00000036862/ENSMUSG00000025219/ENSMUSG00000051397/ENSMUSG00000022346/ENSMUSG00000034460/ENSMUSG00000045394/ENSMUSG00000051367/ENSMUSG00000025352/ENSMUSG00000018486/ENSMUSG00000036856/ENSMUSG00000048387/…
GO:0072163	mesonephric epithelium development	0.000537468	ENSMUSG00000037992/ENSMUSG00000024176/ENSMUSG00000022770/ENSMUSG00000037225/ENSMUSG00000025880/ENSMUSG00000078302/ENSMUSG00000028988/ENSMUSG00000022144/ENSMUSG00000050295/ENSMUSG00000052516/ENSMUSG00000036862/ENSMUSG00000025219/ENSMUSG00000051397/ENSMUSG00000022346/ENSMUSG00000034460/ENSMUSG00000045394/ENSMUSG00000051367/ENSMUSG00000025352/ENSMUSG00000018486/ENSMUSG00000036856/ENSMUSG00000048387/…
GO:0072164	mesonephric tubule development	0.000537468	ENSMUSG00000037992/ENSMUSG00000024176/ENSMUSG00000022770/ENSMUSG00000037225/ENSMUSG00000025880/ENSMUSG00000078302/ENSMUSG00000028988/ENSMUSG00000022144/ENSMUSG00000050295/ENSMUSG00000052516/ENSMUSG00000036862/ENSMUSG00000025219/ENSMUSG00000051397/ENSMUSG00000022346/ENSMUSG00000034460/ENSMUSG00000045394/ENSMUSG00000051367/ENSMUSG00000025352/ENSMUSG00000018486/ENSMUSG00000036856/ENSMUSG00000048387/…
GO:0072132	mesenchyme morphogenesis	0.000537679	ENSMUSG00000042258/ENSMUSG00000039191/ENSMUSG00000050295/ENSMUSG00000000093/ENSMUSG00000036862/ENSMUSG00000022676/ENSMUSG00000025219/ENSMUSG00000035799/ENSMUSG00000022346/ENSMUSG00000021994/ENSMUSG00000027985/ENSMUSG00000069763/ENSMUSG00000048387/ENSMUSG00000026836/ENSMUSG00000021469/ENSMUSG00000046714/ENSMUSG00000007613/ENSMUSG00000032179/ENSMUSG00000042812/ENSMUSG00000008999/ENSMUSG00000000567/…
GO:0014033	neural crest cell differentiation	0.000563037	ENSMUSG00000024176/ENSMUSG00000042258/ENSMUSG00000036602/ENSMUSG00000025921/ENSMUSG00000033006/ENSMUSG00000037279/ENSMUSG00000031217/ENSMUSG00000022144/ENSMUSG00000050295/ENSMUSG00000063531/ENSMUSG00000066043/ENSMUSG00000004872/ENSMUSG00000030201/ENSMUSG00000022676/ENSMUSG00000021576/ENSMUSG00000035799/ENSMUSG00000028023/ENSMUSG00000027524/ENSMUSG00000038777/ENSMUSG00000056201/ENSMUSG00000026836/…
GO:0045930	negative regulation of mitotic cell cycle	0.000575584	ENSMUSG00000006005/ENSMUSG00000026634/ENSMUSG00000040084/ENSMUSG00000059552/ENSMUSG00000031878/ENSMUSG00000022960/ENSMUSG00000030528/ENSMUSG00000022770/ENSMUSG00000024056/ENSMUSG00000029521/ENSMUSG00000020733/ENSMUSG00000039842/ENSMUSG00000032194/ENSMUSG00000004085/ENSMUSG00000028587/ENSMUSG00000042489/ENSMUSG00000042903/ENSMUSG00000059981/ENSMUSG00000030867/ENSMUSG00000052957/ENSMUSG00000021569/…
GO:0045667	regulation of osteoblast differentiation	0.000608423	ENSMUSG00000043252/ENSMUSG00000019359/ENSMUSG00000037225/ENSMUSG00000035914/ENSMUSG00000021493/ENSMUSG00000028988/ENSMUSG00000021136/ENSMUSG00000073489/ENSMUSG00000046791/ENSMUSG00000028063/ENSMUSG00000028332/ENSMUSG00000022676/ENSMUSG00000024913/ENSMUSG00000055409/ENSMUSG00000027339/ENSMUSG00000035799/ENSMUSG00000005124/ENSMUSG00000007872/ENSMUSG00000022510/ENSMUSG00000022607/ENSMUSG00000071076/…
GO:1904888	cranial skeletal system development	0.000630066	ENSMUSG00000022286/ENSMUSG00000022141/ENSMUSG00000025921/ENSMUSG00000031737/ENSMUSG00000059049/ENSMUSG00000021253/ENSMUSG00000052957/ENSMUSG00000049625/ENSMUSG00000035799/ENSMUSG00000034460/ENSMUSG00000051367/ENSMUSG00000034612/ENSMUSG00000018486/ENSMUSG00000022510/ENSMUSG00000014603/ENSMUSG00000000957/ENSMUSG00000079487/ENSMUSG00000021469/ENSMUSG00000046714/ENSMUSG00000007613/ENSMUSG00000044791/…
GO:0050673	epithelial cell proliferation	0.00063878	ENSMUSG00000004814/ENSMUSG00000019987/ENSMUSG00000054717/ENSMUSG00000019889/ENSMUSG00000021256/ENSMUSG00000042258/ENSMUSG00000041147/ENSMUSG00000022770/ENSMUSG00000030551/ENSMUSG00000037225/ENSMUSG00000002147/ENSMUSG00000089682/ENSMUSG00000034908/ENSMUSG00000031870/ENSMUSG00000061048/ENSMUSG00000037279/ENSMUSG00000037621/ENSMUSG00000025428/ENSMUSG00000037600/ENSMUSG00000040728/ENSMUSG00000048251/…
GO:0007162	negative regulation of cell adhesion	0.000654441	ENSMUSG00000031523/ENSMUSG00000019987/ENSMUSG00000022770/ENSMUSG00000025880/ENSMUSG00000035914/ENSMUSG00000031885/ENSMUSG00000051998/ENSMUSG00000036006/ENSMUSG00000040945/ENSMUSG00000030124/ENSMUSG00000018569/ENSMUSG00000026640/ENSMUSG00000058022/ENSMUSG00000001506/ENSMUSG00000068748/ENSMUSG00000063531/ENSMUSG00000028364/ENSMUSG00000041075/ENSMUSG00000063281/ENSMUSG00000033767/ENSMUSG00000062352/…
GO:0051054	positive regulation of DNA metabolic process	0.000680856	ENSMUSG00000022286/ENSMUSG00000071072/ENSMUSG00000042699/ENSMUSG00000030528/ENSMUSG00000036875/ENSMUSG00000037225/ENSMUSG00000036202/ENSMUSG00000002147/ENSMUSG00000017550/ENSMUSG00000046434/ENSMUSG00000028322/ENSMUSG00000026622/ENSMUSG00000015337/ENSMUSG00000017897/ENSMUSG00000004980/ENSMUSG00000024054/ENSMUSG00000031201/ENSMUSG00000027342/ENSMUSG00000026526/ENSMUSG00000034218/ENSMUSG00000024050/…
GO:0044772	mitotic cell cycle phase transition	0.000689719	ENSMUSG00000027715/ENSMUSG00000006005/ENSMUSG00000040084/ENSMUSG00000059552/ENSMUSG00000031878/ENSMUSG00000022960/ENSMUSG00000030528/ENSMUSG00000005718/ENSMUSG00000029385/ENSMUSG00000024056/ENSMUSG00000029521/ENSMUSG00000022893/ENSMUSG00000028044/ENSMUSG00000045328/ENSMUSG00000027968/ENSMUSG00000025010/ENSMUSG00000017550/ENSMUSG00000035486/ENSMUSG00000037474/ENSMUSG00000032477/ENSMUSG00000024791/…
GO:0001838	embryonic epithelial tube formation	0.000733062	ENSMUSG00000037992/ENSMUSG00000022286/ENSMUSG00000024176/ENSMUSG00000036602/ENSMUSG00000050288/ENSMUSG00000028266/ENSMUSG00000022995/ENSMUSG00000037279/ENSMUSG00000037188/ENSMUSG00000022144/ENSMUSG00000027315/ENSMUSG00000031995/ENSMUSG00000071226/ENSMUSG00000027547/ENSMUSG00000066043/ENSMUSG00000004872/ENSMUSG00000060733/ENSMUSG00000035799/ENSMUSG00000034460/ENSMUSG00000030796/ENSMUSG00000051367/…
GO:0044839	cell cycle G2/M phase transition	0.000734135	ENSMUSG00000027715/ENSMUSG00000031878/ENSMUSG00000022960/ENSMUSG00000030528/ENSMUSG00000029521/ENSMUSG00000017550/ENSMUSG00000037474/ENSMUSG00000032477/ENSMUSG00000028587/ENSMUSG00000042489/ENSMUSG00000042903/ENSMUSG00000007656/ENSMUSG00000040945/ENSMUSG00000059981/ENSMUSG00000037343/ENSMUSG00000030867/ENSMUSG00000031201/ENSMUSG00000000296/ENSMUSG00000024590/ENSMUSG00000034218/ENSMUSG00000041498/…
GO:0042472	inner ear morphogenesis	0.000767031	ENSMUSG00000026768/ENSMUSG00000032368/ENSMUSG00000005917/ENSMUSG00000020733/ENSMUSG00000050288/ENSMUSG00000015134/ENSMUSG00000036006/ENSMUSG00000037188/ENSMUSG00000040726/ENSMUSG00000020950/ENSMUSG00000049625/ENSMUSG00000021732/ENSMUSG00000022483/ENSMUSG00000027966/ENSMUSG00000009681/ENSMUSG00000025219/ENSMUSG00000021974/ENSMUSG00000034460/ENSMUSG00000051367/ENSMUSG00000021994/ENSMUSG00000021464/…
GO:0045669	positive regulation of osteoblast differentiation	0.000795368	ENSMUSG00000019359/ENSMUSG00000037225/ENSMUSG00000035914/ENSMUSG00000021493/ENSMUSG00000028988/ENSMUSG00000073489/ENSMUSG00000028063/ENSMUSG00000024913/ENSMUSG00000055409/ENSMUSG00000005124/ENSMUSG00000022510/ENSMUSG00000071076/ENSMUSG00000036856/ENSMUSG00000034957/ENSMUSG00000024598/ENSMUSG00000026836/ENSMUSG00000021469/ENSMUSG00000029755/ENSMUSG00000020053/ENSMUSG00000019773/ENSMUSG00000008999/…
GO:0043069	negative regulation of programmed cell death	0.00080256	ENSMUSG00000037992/ENSMUSG00000017697/ENSMUSG00000027951/ENSMUSG00000054717/ENSMUSG00000043535/ENSMUSG00000024176/ENSMUSG00000049107/ENSMUSG00000059552/ENSMUSG00000027496/ENSMUSG00000041319/ENSMUSG00000025001/ENSMUSG00000022150/ENSMUSG00000042258/ENSMUSG00000027466/ENSMUSG00000030528/ENSMUSG00000038894/ENSMUSG00000014361/ENSMUSG00000005533/ENSMUSG00000048376/ENSMUSG00000089682/ENSMUSG00000017550/…
GO:0007423	sensory organ development	0.000898228	ENSMUSG00000037992/ENSMUSG00000026768/ENSMUSG00000027715/ENSMUSG00000022286/ENSMUSG00000032368/ENSMUSG00000024176/ENSMUSG00000035517/ENSMUSG00000027420/ENSMUSG00000005917/ENSMUSG00000014361/ENSMUSG00000020900/ENSMUSG00000022770/ENSMUSG00000020733/ENSMUSG00000022141/ENSMUSG00000037225/ENSMUSG00000025921/ENSMUSG00000042240/ENSMUSG00000039529/ENSMUSG00000050288/ENSMUSG00000031737/ENSMUSG00000015134/…
GO:0051446	positive regulation of meiotic cell cycle	0.000959936	ENSMUSG00000032477/ENSMUSG00000010592/ENSMUSG00000027330/ENSMUSG00000044201/ENSMUSG00000021994/ENSMUSG00000036856/ENSMUSG00000024922/ENSMUSG00000026039/ENSMUSG00000021469/ENSMUSG00000019773/ENSMUSG00000015149/ENSMUSG00000034653
GO:0042471	ear morphogenesis	0.000980504	ENSMUSG00000026768/ENSMUSG00000032368/ENSMUSG00000005917/ENSMUSG00000020733/ENSMUSG00000022141/ENSMUSG00000050288/ENSMUSG00000015134/ENSMUSG00000036006/ENSMUSG00000037188/ENSMUSG00000040726/ENSMUSG00000052957/ENSMUSG00000020950/ENSMUSG00000049625/ENSMUSG00000021732/ENSMUSG00000022483/ENSMUSG00000027966/ENSMUSG00000009681/ENSMUSG00000025219/ENSMUSG00000021974/ENSMUSG00000022346/ENSMUSG00000034460/…
GO:0051445	regulation of meiotic cell cycle	0.000981459	ENSMUSG00000032477/ENSMUSG00000021569/ENSMUSG00000033952/ENSMUSG00000010592/ENSMUSG00000006398/ENSMUSG00000027330/ENSMUSG00000044201/ENSMUSG00000021994/ENSMUSG00000036856/ENSMUSG00000038379/ENSMUSG00000024922/ENSMUSG00000026039/ENSMUSG00000021469/ENSMUSG00000019773/ENSMUSG00000015149/ENSMUSG00000041741/ENSMUSG00000040025/ENSMUSG00000034653
[truncated: 450 more rows]

[truncated: 4 more sheets: P0.5_E16.5.DE lncRNA_trans_GO, P10.5_P0.5.DE lncRNA_trans_GO, P60_P10.5.DE lncRNA_trans_GO, CO-DE lncRNA_trans_GOenrich]
