# Supplementary material for: Integrative transcriptomic profiling of ncRNAs and mRNAs in developing mouse lens
Source: Front Genet. 2024 Jun 12;15:1405715. doi: 10.3389/fgene.2024.1405715 (PMC11199715; doi:10.3389/fgene.2024.1405715)
Supplement: Supplementary file 9 [file Table12.XLSX]

## Sheet: sheet1
lncRNA_ID	Gene_Symbol	Targeted type
ENSMUST00000127762	Crygd	cis
ENSMUST00000127762	Cryge	cis
ENSMUST00000127762	Crygc	cis
ENSMUST00000127762	Crygb	cis
ENSMUST00000127762	Cryga	cis
ENSMUST00000154012	Cryga	cis
ENSMUST00000154012	Cryge	cis
ENSMUST00000154012	Crygd	cis
ENSMUST00000154012	Crygc	cis
ENSMUST00000154012	Crygb	cis
Prox1os-201	Prox1	cis
Gm26847-201	Mip	cis
Gm16136-202	Grhl2	cis
ENSMUST00000232382	Col8a1	cis
ENSMUST00000227620	Cryaa	cis
ENSMUST00000226183	Cryaa	cis
ENSMUST00000228305	Cryaa	cis
ENSMUST00000236444	Rax	cis
TCONS_00094093	Bcar3	cis
ENSMUST00000177375	Lim2	cis
ENSMUST00000206251	Lim2	cis
ENSMUST00000206740	Trpm1	cis
ENSMUST00000205434	Trpm1	cis
ENSMUST00000216393	Cryab	cis
1700018A04Rik	Foxf2	cis
Vax2os-204	Vax2	cis
Vax2os-203	Vax2	cis
Prox1os-201	Bfsp2	trans
Prox1os-201	Mip	trans
Prox1os-201	Tdrd7	trans
ENSMUST00000154012	Cryga	trans
Prox1os-201	Cryba1	trans
Bfsp2	Lim2	PPI
Bfsp2	Cryaa	PPI
Bfsp2	Mip	PPI
Bfsp2	Crygb	PPI
Bfsp2	Crygd	PPI
Bfsp2	Cryga	PPI
Bfsp2	Cryba1	PPI
Bfsp2	Cryge	PPI
Bfsp2	Tdrd7	PPI
Bfsp2	Crygc	PPI
Bfsp2	Cryab	PPI
Cryaa	Lim2	PPI
Cryaa	Tdrd7	PPI
Cryaa	Cryge	PPI
Cryaa	Cryga	PPI
Cryaa	Mip	PPI
Cryaa	Crygb	PPI
Cryaa	Crygc	PPI
Cryaa	Crygd	PPI
Cryaa	Cryba1	PPI
Cryaa	Cryab	PPI
Cryab	Mip	PPI
Cryab	Crygb	PPI
Cryab	Crygd	PPI
Cryab	Cryga	PPI
Cryab	Cryba1	PPI
Cryab	Cryge	PPI
Cryab	Tdrd7	PPI
Cryab	Crygc	PPI
Cryba1	Lim2	PPI
Cryba1	Mip	PPI
Cryba1	Crygb	PPI
Cryba1	Crygd	PPI
Cryba1	Tdrd7	PPI
Cryba1	Crygc	PPI
Cryga	Lim2	PPI
Cryga	Mip	PPI
Cryga	Crygd	PPI
Cryga	Tdrd7	PPI
Crygb	Lim2	PPI
Crygb	Mip	PPI
Crygb	Crygd	PPI
Crygb	Crygc	PPI
Crygc	Lim2	PPI
Crygc	Mip	PPI
Crygc	Crygd	PPI
Crygc	Cryge	PPI
Crygd	Lim2	PPI
Crygd	Mip	PPI
Crygd	Tdrd7	PPI
Crygd	Cryge	PPI
Cryge	Mip	PPI
Lim2	Tdrd7	PPI
Lim2	Mip	PPI
