# Supplementary material for: Integrative transcriptomic profiling of ncRNAs and mRNAs in developing mouse lens
Source: Front Genet. 2024 Jun 12;15:1405715. doi: 10.3389/fgene.2024.1405715 (PMC11199715; doi:10.3389/fgene.2024.1405715)
Supplement: Supplementary file 10 [file Table5.XLSX]

## Sheet: E12.5_E10.5.DE_circRNA
ID	E12_5_readcount	E10_5_readcount	log2FoldChange	pvalue
novel_circ_0002812	44.9278	0	7.95807	9.81618e-11
novel_circ_0003740	42.018	3.54754	3.55323	8.17089e-10
mmu_circ_0001699	0	11.721	-6.03371	2.54256e-05
mmu_circ_0000955	11.0644	0	5.93475	4.58349e-05
mmu_circ_0001295	0	10.4365	-5.86589	7.19947e-05
novel_circ_0002423	10.3369	0	5.83818	8.50108e-05
novel_circ_0001170	0	8.61673	-5.58596	0.000322649
mmu_circ_0001447	0	8.50518	-5.57	0.000355918
mmu_circ_0000818	8.12152	0	5.48927	0.000479904
mmu_circ_0001125	55.2986	26.9349	1.03018	0.000854833
novel_circ_0003704	7.3504	0	5.3485	0.000928159
mmu_circ_0000028	37.3141	14.7449	1.33934	0.000958183
mmu_circ_0000630	0	7.35606	-5.35621	0.00106847
mmu_circ_0001632	6.98231	0	5.27558	0.00133428
novel_circ_0002436	6.77734	0	5.22945	0.00153215
mmu_circ_0000038	44.3536	19.7116	1.1589	0.00165236
mmu_circ_0000205	35.9069	1.87678	4.23641	0.00166342
novel_circ_0000303	6.54032	0	5.17557	0.00196841
mmu_circ_0001707	18.9674	5.00514	1.9392	0.00272826
novel_circ_0002421	6.41398	0	5.14233	0.00305947
novel_circ_0005174	0	6.31325	-5.13719	0.00311852
mmu_circ_0001743	6.19553	0	5.09795	0.00356564
novel_circ_0005412	5.91192	0	5.02911	0.00379511
novel_circ_0000148	3.60038	15.3064	-2.09842	0.00390931
novel_circ_0003749	5.84784	0	5.01527	0.0048799
mmu_circ_0001136	0	5.5975	-4.96517	0.00525052
mmu_circ_0001361	5.61956	0	4.95491	0.00534141
novel_circ_0000182	0	5.54294	-4.95284	0.00540676
novel_circ_0004910	10.097	1.04516	3.33084	0.00542973
mmu_circ_0001380	15.4865	4.00506	1.96745	0.00606904
mmu_circ_0000206	5.28352	0	4.86621	0.00773435
novel_circ_0003321	4.91253	0	4.76281	0.0121508
mmu_circ_0000454	8.49653	0.938391	3.14518	0.0168244
novel_circ_0004933	0	4.66624	-4.7008	0.0169678
mmu_circ_0000363	7.33875	0.644567	3.49705	0.0172332
mmu_circ_0000090	0	4.59506	-4.6811	0.0175844
mmu_circ_0000819	11.9549	26.025	-1.14015	0.0179739
novel_circ_0004017	1.16942	8.81563	-2.83101	0.0182621
novel_circ_0003249	0	4.58793	-4.67919	0.0185419
novel_circ_0002092	4.60852	0	4.67011	0.0192905
novel_circ_0002000	4.47745	0	4.63268	0.0212582
mmu_circ_0001589	2.5573	13.0176	-2.33627	0.0213867
mmu_circ_0000872	13.6042	2.52135	2.41012	0.024669
novel_circ_0002911	8.02249	1.27016	2.63597	0.0253882
mmu_circ_0000604	8.52746	20.4064	-1.26524	0.0256346
novel_circ_0002160	0	4.26564	-4.57392	0.0284335
mmu_circ_0001250	6.45294	0.696776	3.26981	0.0298359
mmu_circ_0001830	32.2286	14.0272	1.20727	0.0319646
novel_circ_0001100	1.39078	8.19003	-2.61125	0.0324173
novel_circ_0000846	6.20428	0.625594	3.26619	0.0333785
mmu_circ_0001123	22.1277	9.96521	1.15343	0.0363343
mmu_circ_0000663	3.90439	11.9084	-1.60881	0.0371449
novel_circ_0000035	2.28824	9.17585	-2.01044	0.037905
novel_circ_0000963	8.8129	1.67076	2.4047	0.0387975
mmu_circ_0001350	1.00814	6.78699	-2.78209	0.0435445
mmu_circ_0001732	0	3.95049	-4.4627	0.044947
novel_circ_0005910	3.91604	0	4.43646	0.0463664
mmu_circ_0001561	2.73496	9.81571	-1.87895	0.0484109

## Sheet: E16.5_E12.5.DE_circRNA
ID	E16_5_readcount	E12_5_readcount	log2FoldChange	pvalue
novel_circ_0000303	98.7734	6.77682	3.87849	3.04012e-19
mmu_circ_0000205	193.046	36.801	2.38371	1.5045e-14
novel_circ_0000305	53.2957	4.28645	3.62509	1.7049e-06
novel_circ_0002812	110.963	46.5405	1.25556	2.11441e-06
novel_circ_0001042	12.6499	0	6.09781	1.43785e-05
mmu_circ_0001743	33.2372	6.26259	2.40132	3.28287e-05
novel_circ_0003740	94.26	43.4095	1.11219	8.54961e-05
novel_circ_0000397	10.1396	0	5.77937	9.33571e-05
novel_circ_0003209	15.0495	0.596686	4.51868	0.000231121
mmu_circ_0000884	8.86241	30.8653	-1.80842	0.000277515
novel_circ_0002911	0	8.389	-5.59282	0.000349568
mmu_circ_0001529	0	8.41749	-5.58961	0.000460112
mmu_circ_0001028	27.5667	7.48921	1.89048	0.000510828
novel_circ_0004815	0	7.67185	-5.46531	0.000642865
novel_circ_0005768	7.57462	0	5.36032	0.00105926
novel_circ_0002163	0.858815	11.8974	-3.69803	0.00121897
novel_circ_0000966	7.51928	0	5.33641	0.00130047
novel_circ_0003957	14.7523	2.17907	2.69194	0.00208821
mmu_circ_0000852	13.233	1.92605	2.7372	0.00319741
mmu_circ_0000713	26.8626	53.8605	-1.00914	0.00333461
novel_circ_0000095	5.82403	0	4.97869	0.00569253
novel_circ_0004873	1.54139	10.6622	-2.76763	0.00670793
novel_circ_0002108	5.75811	0	4.96378	0.00679784
mmu_circ_0001204	3.5671	15.8294	-2.11508	0.0069207
novel_circ_0004082	0	5.49278	-4.97846	0.00724742
mmu_circ_0000011	21.6992	7.02032	1.63076	0.00814028
mmu_circ_0001306	4.18347	15.6481	-1.92166	0.00985954
novel_circ_0004102	16.7015	2.77575	2.54017	0.010242
mmu_circ_0000057	13.8276	30.7888	-1.15534	0.0117943
novel_circ_0005793	4.98727	0	4.75203	0.0146012
mmu_circ_0001632	19.7399	7.18742	1.44298	0.0154224
novel_circ_0002092	0	4.87581	-4.80491	0.016668
novel_circ_0001146	0	4.90085	-4.81167	0.0174138
mmu_circ_0000668	0.957696	8.14676	-3.09814	0.0190531
mmu_circ_0001076	13.7835	3.26838	2.12766	0.020099
novel_circ_0000094	7.14507	0.68735	3.40415	0.0205676
mmu_circ_0001027	23.648	10.3353	1.1908	0.0209976
novel_circ_0000149	7.02385	0.596686	3.44359	0.0217767
novel_circ_0000965	4.66804	0	4.65671	0.022121
mmu_circ_0001350	13.1772	1.10616	3.63073	0.0226807
novel_circ_0002524	6.92496	0.596686	3.42757	0.0239761
novel_circ_0002106	11.0207	2.52274	2.09171	0.0271005
novel_circ_0003077	4.53566	0	4.61011	0.0277941
novel_circ_0005490	4.48065	0	4.59404	0.0281249
novel_circ_0002567	1.02386	7.44863	-2.927	0.0294276
mmu_circ_0001300	4.41473	0	4.57449	0.0295199
mmu_circ_0000886	0	4.4272	-4.66975	0.0309144
novel_circ_0003704	18.4406	7.65156	1.26775	0.0315063
mmu_circ_0001707	8.46611	19.4941	-1.2069	0.0319056
novel_circ_0000446	6.4404	0.596686	3.32254	0.0336759
mmu_circ_0000798	15.1045	5.32223	1.49401	0.036337
mmu_circ_0000813	6.36308	0.737438	3.19136	0.0397219
mmu_circ_0001038	4.21672	0	4.51397	0.0407126
mmu_circ_0001708	8.55408	1.92605	2.11705	0.040907
novel_circ_0004485	8.20165	1.79351	2.24362	0.0423868
mmu_circ_0000663	0	4.04295	-4.53972	0.0423878
novel_circ_0004537	4.07344	0	4.45926	0.0446566
novel_circ_0003010	0	4.02266	-4.53292	0.045095
mmu_circ_0000474	7.45368	20.8447	-1.45763	0.0469128
mmu_circ_0001361	0.638464	5.81141	-3.19426	0.0469858
mmu_circ_0001742	7.55203	1.19337	2.57738	0.0477436
novel_circ_0004215	0	3.95228	-4.50967	0.0488866

## Sheet: P0.5_E16.5.DE_circRNA
ID	P0_5_readcount	E16_5_readcount	log2FoldChange	pvalue
novel_circ_0004789	5.36102	0	4.60828	0.0373132
novel_circ_0002497	5.17223	0	4.55147	0.040172
novel_circ_0000444	4.92494	0	4.48475	0.0443145
novel_circ_0004659	0	4.75873	-5.02836	0.0447908
novel_circ_0002338	4.92368	0	4.48436	0.0472553
novel_circ_0003172	4.89567	0	4.47224	0.0477267

## Sheet: P10.5_P0.5.DE_circRNA
ID	P10_5_readcount	P0_5_readcount	log2FoldChange	pvalue
novel_circ_0005715	4.29763	55.3167	-3.71182	0.00763581
novel_circ_0001897	7.77879	0	5.30167	0.0103439
novel_circ_0000907	0	6.38295	-5.30852	0.0145818
mmu_circ_0000886	0	5.72274	-5.15015	0.0212958
mmu_circ_0001304	6.22174	0	4.98007	0.0218653
mmu_circ_0000120	0	6.77354	-5.39365	0.0239601
novel_circ_0003814	0	6.40576	-5.31324	0.0280499
novel_circ_0004893	0	6.13064	-5.24897	0.0321408
mmu_circ_0000277	0	5.01967	-4.96078	0.033256
novel_circ_0001532	0.847931	10.6242	-3.62931	0.0362738
novel_circ_0002562	5.11715	0	4.70161	0.0407787
mmu_circ_0000027	4.94733	0	4.65093	0.0434209
novel_circ_0005379	4.97978	0	4.65986	0.0435632
novel_circ_0001898	6.09843	0	4.94968	0.0442209

## Sheet: P60_P10.5.DE_circRNA
ID	P60_readcount	P10_5_readcount	log2FoldChange	pvalue
mmu_circ_0001066	53.3776	0	7.93141	3.3281e-06
mmu_circ_0000884	0	19.3488	-7.08038	0.000150508
novel_circ_0004903	15.179	0	6.11652	0.00155408
novel_circ_0001855	13.1438	0	5.90891	0.00314574
novel_circ_0004084	10.7479	0	5.61969	0.0059362
novel_circ_0001734	0	8.41584	-5.87799	0.0064361
novel_circ_0005940	10.8442	0	5.63236	0.00683805
mmu_circ_0001743	9.29075	66.772	-2.84262	0.00788168
novel_circ_0000965	0.606507	14.1543	-4.65324	0.0101332
novel_circ_0001248	0	6.75364	-5.56122	0.0143375
novel_circ_0001532	19.1921	1.15281	4.0391	0.0148772
novel_circ_0004305	8.38913	0	5.2611	0.0154166
novel_circ_0004773	15.4022	0.724453	4.34485	0.0154391
mmu_circ_0000912	1.21301	18.79	-4.02154	0.0154914
novel_circ_0000242	8.17918	0	5.22553	0.0157022
novel_circ_0000137	0	6.58444	-5.527	0.0158558
novel_circ_0003198	7.54718	0	5.11067	0.0201136
novel_circ_0002173	0	6.17813	-5.4353	0.021053
novel_circ_0001631	13.9063	0.724453	4.1992	0.0217532
novel_circ_0000658	0	7.39884	-5.69807	0.0218468
novel_circ_0000821	0	7.2815	-5.66862	0.0232349
mmu_circ_0001362	0	7.16888	-5.65133	0.0241793
mmu_circ_0001852	0.446472	9.67173	-4.33921	0.0266853
novel_circ_0002987	0	5.56389	-5.28178	0.0272449
novel_circ_0002033	7.16337	0	5.03477	0.0278869
novel_circ_0005344	0	6.84539	-5.58019	0.028131
novel_circ_0005130	44.7688	4.46829	3.35094	0.0284281
novel_circ_0000783	26.909	3.23622	3.06588	0.0285567
novel_circ_0000174	0	5.22014	-5.18856	0.0322273
novel_circ_0000267	0	6.33421	-5.47379	0.0327961
mmu_circ_0000198	6.38054	0	4.86502	0.0337385
mmu_circ_0001111	0	5.11349	-5.1608	0.0343784
mmu_circ_0001004	32.3584	4.41465	2.87758	0.0345349
novel_circ_0002439	0	5.05093	-5.14438	0.03542
mmu_circ_0001704	159.578	24.0297	2.72739	0.0361789
novel_circ_0005715	49.5999	5.80878	3.11468	0.0417691
novel_circ_0004448	0	4.75126	-5.05414	0.0420795
novel_circ_0003029	1.05298	11.2237	-3.42553	0.0436087
mmu_circ_0000852	5.58496	37.4357	-2.75788	0.0446535
novel_circ_0005746	0	5.54362	-5.28224	0.0463787
mmu_circ_0000386	0	4.6041	-5.01213	0.0465571
mmu_circ_0001648	5.56762	0	4.67166	0.0489264
