# Supplementary material for: Integrative transcriptomic profiling of ncRNAs and mRNAs in developing mouse lens
Source: Front Genet. 2024 Jun 12;15:1405715. doi: 10.3389/fgene.2024.1405715 (PMC11199715; doi:10.3389/fgene.2024.1405715)
Supplement: Supplementary file 11 [file Table13.XLSX]

## Sheet: Sheet1
target-ID	gene_id
miR-5627-3p	Cryba2
miR-7035-3p	Mertk
miR-5128	Dll1
miR-670-5p	Dll1
miR-5627-3p	Rab11fip4
miR-5627-3p	Atp2b1
miR-5627-3p	Atp2b1
miR-6937-5p	Atp2b1
miR-6937-5p	Egfr
miR-6970-5p	Egfr
miR-6970-5p	Egfr
miR-5128	Grhl2
miR-5128	Grhl2
miR-5627-3p	Grhl2
miR-6937-5p	Grhl2
miR-6937-5p	Osr2
miR-6937-5p	Osr2
miR-6906-5p	Cryaa
miR-6906-5p	Cryaa
miR-6906-5p	Cryaa
miR-5627-3p	Rax
miR-7035-3p	Lrp5
miR-7035-3p	Lrp5
miR-7035-3p	Atp2b4
miR-880-3p	Bfsp1
miR-880-3p	Bfsp1
miR-5627-3p	Bcar3
miR-5627-3p	Bcar3
miR-5627-3p	Bcar3
miR-5627-3p	Bcar3
miR-5627-3p	Bcar3
miR-673-5p	Bcar3
miR-673-5p	Bcar3
miR-673-5p	Bcar3
miR-3090-3p	Trpm1
miR-3090-3p	Trpm1
miR-5627-3p	Trpm1
miR-5627-3p	Trpm1
miR-5627-3p	Trpm1
miR-6906-5p	Trpm1
miR-6937-5p	Trpm1
miR-6937-5p	Trpm1
miR-6937-5p	Trpm1
miR-6970-5p	Trpm1
miR-6970-5p	Trpm1
miR-6970-5p	Trpm1
miR-6970-5p	Trpm1
miR-6970-5p	Trpm1
miR-6970-5p	Trpm1
miR-7029-3p	Trpm1
miR-7029-3p	Trpm1
miR-9769-5p	Trpm1
miR-29b-2-5p	Sipa1l3
miR-5627-3p	Sipa1l3
miR-5627-3p	Sipa1l3
miR-5627-3p	Sipa1l3
miR-5627-3p	Sipa1l3
miR-7029-3p	Sipa1l3
miR-7029-3p	Sipa1l3
miR-7029-3p	Sipa1l3
miR-7035-3p	Myom2
miR-5627-3p	Col4a1
miR-7035-3p	Col4a1
miR-5627-3p	Cryab
miR-5627-3p	Cryab
miR-5627-3p	Cryab
miR-5627-3p	Cryab
miR-5627-3p	Cryab
miR-880-3p	Cryab
miR-7035-3p	Lama1
miR-5627-3p	Hsf4
miR-5627-3p	Hsf4
miR-5627-3p	Hsf4
miR-5627-3p	Hsf4
miR-5627-3p	Hsf4
miR-3090-3p	Crygs
miR-7035-3p	Twist1
miR-27a-5p	Rorb
miR-27a-5p	Rorb
miR-135a-1-3p	Atoh7
miR-5627-3p	Sdk1
miR-5627-3p	Sdk1
miR-6906-5p	Sdk1
miR-6917-3p	Sdk1
miR-3090-3p	Hmgn1
miR-494-5p	Sdk2
miR-6917-3p	Foxn4
miR-6937-5p	Foxn4
miR-6937-5p	Foxn4
miR-5627-3p	Crybb2
miR-5627-3p	Crybb2
miR-3090-3p	Bcl11b
miR-3090-3p	Bcl11b
miR-5627-3p	Bcl11b
miR-5627-3p	Bcl11b
miR-3090-3p	Rd3
miR-3090-3p	Rd3
miR-3090-3p	Rd3
miR-5627-3p	Rd3
miR-5627-3p	Rd3
miR-5627-3p	Rd3
miR-673-5p	Rd3
miR-673-5p	Rd3
miR-6906-5p	Rd3
miR-5627-3p	Foxc1
miR-5627-3p	Cryge
miR-5627-3p	Cryge
miR-5627-3p	Lim2
miR-6937-5p	Lim2
miR-7035-3p	Lim2
miR-9769-5p	Lim2
miR-5128	Sox1
miR-670-5p	mmu_circ_0000205
miR-880-3p	mmu_circ_0000205
miR-135a-1-3p	mmu_circ_0000663
miR-6917-3p	mmu_circ_0000663
miR-3090-3p	mmu_circ_0001361
miR-7029-3p	mmu_circ_0001632
miR-7035-3p	mmu_circ_0001707
miR-29b-2-5p	novel_circ_0002092
miR-9769-5p	novel_circ_0002812
miR-27a-5p	novel_circ_0002911
miR-6906-5p	novel_circ_0002911
miR-494-5p	novel_circ_0003704
miR-5627-3p	novel_circ_0003704
miR-673-5p	novel_circ_0003740
miR-5128	novel_circ_0003740
miR-6937-5p	novel_circ_0003740
miR-6970-5p	novel_circ_0003740
