# Supplementary material for: Integrative transcriptomic profiling of ncRNAs and mRNAs in developing mouse lens
Source: Front Genet. 2024 Jun 12;15:1405715. doi: 10.3389/fgene.2024.1405715 (PMC11199715; doi:10.3389/fgene.2024.1405715)
Supplement: Supplementary file 12 [file Table7.XLSX]

## Sheet: E12.5_E10.5.DE mRNA_GOenrich
GOID	Description	pvalue	geneID
GO:0045165	cell fate commitment	2.22037e-21	ENSMUSG00000028736/ENSMUSG00000010175/ENSMUSG00000004872/ENSMUSG00000051367/ENSMUSG00000001496/ENSMUSG00000042372/ENSMUSG00000024134/ENSMUSG00000028977/ENSMUSG00000027168/ENSMUSG00000024176/ENSMUSG00000027996/ENSMUSG00000021095/ENSMUSG00000021994/ENSMUSG00000026586/ENSMUSG00000002633/ENSMUSG00000048904/ENSMUSG00000041540/ENSMUSG00000043439/ENSMUSG00000039239/ENSMUSG00000042002/ENSMUSG00000039830/…
GO:0048663	neuron fate commitment	4.39373e-20	ENSMUSG00000028736/ENSMUSG00000004872/ENSMUSG00000051367/ENSMUSG00000001496/ENSMUSG00000042372/ENSMUSG00000028977/ENSMUSG00000027168/ENSMUSG00000026586/ENSMUSG00000002633/ENSMUSG00000043439/ENSMUSG00000039239/ENSMUSG00000042002/ENSMUSG00000039830/ENSMUSG00000020950/ENSMUSG00000015053/ENSMUSG00000028640/ENSMUSG00000046160/ENSMUSG00000020052/ENSMUSG00000095139/ENSMUSG00000040728/ENSMUSG00000021835/…
GO:0001763	morphogenesis of a branching structure	2.424e-18	ENSMUSG00000010175/ENSMUSG00000031965/ENSMUSG00000051367/ENSMUSG00000001496/ENSMUSG00000055653/ENSMUSG00000024134/ENSMUSG00000051920/ENSMUSG00000024176/ENSMUSG00000027996/ENSMUSG00000021994/ENSMUSG00000002633/ENSMUSG00000022286/ENSMUSG00000042812/ENSMUSG00000027833/ENSMUSG00000034460/ENSMUSG00000021732/ENSMUSG00000000567/ENSMUSG00000028640/ENSMUSG00000061353/ENSMUSG00000020053/ENSMUSG00000031995/…
GO:0061138	morphogenesis of a branching epithelium	8.66419e-18	ENSMUSG00000010175/ENSMUSG00000031965/ENSMUSG00000051367/ENSMUSG00000001496/ENSMUSG00000055653/ENSMUSG00000024134/ENSMUSG00000051920/ENSMUSG00000024176/ENSMUSG00000027996/ENSMUSG00000021994/ENSMUSG00000002633/ENSMUSG00000022286/ENSMUSG00000042812/ENSMUSG00000034460/ENSMUSG00000021732/ENSMUSG00000000567/ENSMUSG00000028640/ENSMUSG00000061353/ENSMUSG00000020053/ENSMUSG00000031995/ENSMUSG00000030218/…
GO:0002009	morphogenesis of an epithelium	3.02656e-16	ENSMUSG00000010175/ENSMUSG00000004872/ENSMUSG00000033501/ENSMUSG00000031965/ENSMUSG00000051367/ENSMUSG00000013584/ENSMUSG00000001496/ENSMUSG00000036602/ENSMUSG00000018263/ENSMUSG00000055653/ENSMUSG00000024134/ENSMUSG00000051920/ENSMUSG00000024176/ENSMUSG00000027276/ENSMUSG00000027996/ENSMUSG00000021994/ENSMUSG00000002633/ENSMUSG00000027004/ENSMUSG00000022286/ENSMUSG00000039239/ENSMUSG00000026494/…
GO:0001655	urogenital system development	7.08501e-15	ENSMUSG00000010175/ENSMUSG00000045515/ENSMUSG00000024659/ENSMUSG00000007888/ENSMUSG00000051367/ENSMUSG00000013584/ENSMUSG00000026768/ENSMUSG00000055653/ENSMUSG00000024134/ENSMUSG00000031963/ENSMUSG00000024176/ENSMUSG00000027276/ENSMUSG00000022367/ENSMUSG00000021994/ENSMUSG00000002633/ENSMUSG00000045394/ENSMUSG00000039239/ENSMUSG00000026494/ENSMUSG00000020681/ENSMUSG00000042812/ENSMUSG00000021379/…
GO:0060562	epithelial tube morphogenesis	9.70993e-15	ENSMUSG00000004872/ENSMUSG00000031965/ENSMUSG00000051367/ENSMUSG00000013584/ENSMUSG00000001496/ENSMUSG00000036602/ENSMUSG00000055653/ENSMUSG00000024134/ENSMUSG00000051920/ENSMUSG00000024176/ENSMUSG00000027996/ENSMUSG00000021994/ENSMUSG00000002633/ENSMUSG00000022286/ENSMUSG00000039239/ENSMUSG00000026494/ENSMUSG00000042002/ENSMUSG00000047497/ENSMUSG00000035799/ENSMUSG00000042812/ENSMUSG00000001288/…
GO:0043010	camera-type eye development	1.08975e-14	ENSMUSG00000049908/ENSMUSG00000044518/ENSMUSG00000093639/ENSMUSG00000006546/ENSMUSG00000010175/ENSMUSG00000025229/ENSMUSG00000025389/ENSMUSG00000036816/ENSMUSG00000066975/ENSMUSG00000038135/ENSMUSG00000019867/ENSMUSG00000056947/ENSMUSG00000032556/ENSMUSG00000036192/ENSMUSG00000032060/ENSMUSG00000033501/ENSMUSG00000055435/ENSMUSG00000029352/ENSMUSG00000035517/ENSMUSG00000013584/ENSMUSG00000073658/…
GO:0090596	sensory organ morphogenesis	1.1056e-14	ENSMUSG00000044518/ENSMUSG00000010175/ENSMUSG00000025229/ENSMUSG00000036192/ENSMUSG00000048450/ENSMUSG00000035517/ENSMUSG00000051367/ENSMUSG00000026768/ENSMUSG00000073658/ENSMUSG00000024134/ENSMUSG00000028977/ENSMUSG00000027168/ENSMUSG00000043850/ENSMUSG00000029754/ENSMUSG00000024176/ENSMUSG00000027276/ENSMUSG00000041592/ENSMUSG00000021095/ENSMUSG00000021994/ENSMUSG00000026586/ENSMUSG00000002633/…
GO:0048754	branching morphogenesis of an epithelial tube	4.43964e-14	ENSMUSG00000031965/ENSMUSG00000051367/ENSMUSG00000001496/ENSMUSG00000055653/ENSMUSG00000024134/ENSMUSG00000051920/ENSMUSG00000024176/ENSMUSG00000027996/ENSMUSG00000021994/ENSMUSG00000002633/ENSMUSG00000042812/ENSMUSG00000034460/ENSMUSG00000021732/ENSMUSG00000000567/ENSMUSG00000028640/ENSMUSG00000061353/ENSMUSG00000020053/ENSMUSG00000030218/ENSMUSG00000021367/ENSMUSG00000048616/ENSMUSG00000040728/…
GO:0001654	eye development	5.34238e-14	ENSMUSG00000049908/ENSMUSG00000044518/ENSMUSG00000093639/ENSMUSG00000006546/ENSMUSG00000010175/ENSMUSG00000025229/ENSMUSG00000025389/ENSMUSG00000036816/ENSMUSG00000066975/ENSMUSG00000038135/ENSMUSG00000019867/ENSMUSG00000056947/ENSMUSG00000032556/ENSMUSG00000036192/ENSMUSG00000032060/ENSMUSG00000033501/ENSMUSG00000055435/ENSMUSG00000029352/ENSMUSG00000035517/ENSMUSG00000013584/ENSMUSG00000053399/…
GO:0007389	pattern specification process	7.37562e-14	ENSMUSG00000028736/ENSMUSG00000004872/ENSMUSG00000048562/ENSMUSG00000014603/ENSMUSG00000031965/ENSMUSG00000029697/ENSMUSG00000048450/ENSMUSG00000051367/ENSMUSG00000013584/ENSMUSG00000001496/ENSMUSG00000040310/ENSMUSG00000036602/ENSMUSG00000018263/ENSMUSG00000042372/ENSMUSG00000055653/ENSMUSG00000024134/ENSMUSG00000027168/ENSMUSG00000027996/ENSMUSG00000021095/ENSMUSG00000021994/ENSMUSG00000002633/…
GO:0003002	regionalization	2.13839e-13	ENSMUSG00000028736/ENSMUSG00000004872/ENSMUSG00000048562/ENSMUSG00000031965/ENSMUSG00000029697/ENSMUSG00000048450/ENSMUSG00000051367/ENSMUSG00000013584/ENSMUSG00000001496/ENSMUSG00000040310/ENSMUSG00000036602/ENSMUSG00000042372/ENSMUSG00000055653/ENSMUSG00000024134/ENSMUSG00000027168/ENSMUSG00000027996/ENSMUSG00000021095/ENSMUSG00000021994/ENSMUSG00000002633/ENSMUSG00000048904/ENSMUSG00000051747/…
GO:0048568	embryonic organ development	3.34928e-13	ENSMUSG00000010175/ENSMUSG00000014603/ENSMUSG00000031965/ENSMUSG00000048450/ENSMUSG00000051367/ENSMUSG00000013584/ENSMUSG00000026768/ENSMUSG00000040310/ENSMUSG00000036602/ENSMUSG00000024134/ENSMUSG00000027168/ENSMUSG00000043850/ENSMUSG00000029754/ENSMUSG00000021095/ENSMUSG00000021994/ENSMUSG00000026586/ENSMUSG00000002633/ENSMUSG00000048904/ENSMUSG00000027004/ENSMUSG00000022286/ENSMUSG00000029755/…
GO:0098742	cell-cell adhesion via plasma-membrane adhesion molecules	4.29862e-13	ENSMUSG00000023906/ENSMUSG00000063887/ENSMUSG00000030092/ENSMUSG00000053141/XLOC_056109/ENSMUSG00000103332/ENSMUSG00000018569/ENSMUSG00000041592/ENSMUSG00000045394/ENSMUSG00000039239/ENSMUSG00000047501/ENSMUSG00000061048/ENSMUSG00000066720/ENSMUSG00000031778/ENSMUSG00000032076/ENSMUSG00000071424/ENSMUSG00000063681/ENSMUSG00000022512/ENSMUSG00000050587/ENSMUSG00000027962/ENSMUSG00000021803/ENSMUSG…
GO:0060485	mesenchyme development	4.7298e-13	ENSMUSG00000004872/ENSMUSG00000038132/ENSMUSG00000031965/ENSMUSG00000048450/ENSMUSG00000051367/ENSMUSG00000013584/ENSMUSG00000001496/ENSMUSG00000036602/ENSMUSG00000018263/ENSMUSG00000024134/ENSMUSG00000027168/ENSMUSG00000024176/ENSMUSG00000027276/ENSMUSG00000022367/ENSMUSG00000027996/ENSMUSG00000021095/ENSMUSG00000021994/ENSMUSG00000002633/ENSMUSG00000027004/ENSMUSG00000018166/ENSMUSG00000039239/…
GO:0001501	skeletal system development	8.68373e-13	ENSMUSG00000028736/ENSMUSG00000024076/ENSMUSG00000055435/ENSMUSG00000014603/ENSMUSG00000048450/ENSMUSG00000051367/ENSMUSG00000040310/ENSMUSG00000059049/ENSMUSG00000036602/ENSMUSG00000024134/ENSMUSG00000051920/ENSMUSG00000022367/ENSMUSG00000027996/ENSMUSG00000021095/ENSMUSG00000021994/ENSMUSG00000026586/ENSMUSG00000002633/ENSMUSG00000048904/ENSMUSG00000027004/ENSMUSG00000022286/ENSMUSG00000029755/…
GO:0010001	glial cell differentiation	1.00625e-12	ENSMUSG00000026879/ENSMUSG00000001496/ENSMUSG00000027168/ENSMUSG00000032482/ENSMUSG00000024176/ENSMUSG00000037855/ENSMUSG00000022037/ENSMUSG00000002633/ENSMUSG00000018166/ENSMUSG00000022425/ENSMUSG00000041540/ENSMUSG00000021379/ENSMUSG00000039830/ENSMUSG00000021732/ENSMUSG00000026235/ENSMUSG00000000567/ENSMUSG00000035305/ENSMUSG00000044519/ENSMUSG00000042453/ENSMUSG00000021464/ENSMUSG00000045103/…
GO:0007411	axon guidance	2.06233e-12	ENSMUSG00000029245/ENSMUSG00000029697/ENSMUSG00000030092/ENSMUSG00000001496/ENSMUSG00000031688/ENSMUSG00000045776/ENSMUSG00000027168/ENSMUSG00000021994/ENSMUSG00000002633/ENSMUSG00000029755/ENSMUSG00000039239/ENSMUSG00000056427/ENSMUSG00000003070/ENSMUSG00000022324/ENSMUSG00000032537/ENSMUSG00000026235/ENSMUSG00000020950/ENSMUSG00000042453/ENSMUSG00000029005/ENSMUSG00000020598/ENSMUSG00000061353/…
GO:0021953	central nervous system neuron differentiation	2.65575e-12	ENSMUSG00000028736/ENSMUSG00000010175/ENSMUSG00000004872/ENSMUSG00000031965/ENSMUSG00000001496/ENSMUSG00000042372/ENSMUSG00000027168/ENSMUSG00000027996/ENSMUSG00000021994/ENSMUSG00000002633/ENSMUSG00000029755/ENSMUSG00000041540/ENSMUSG00000042002/ENSMUSG00000096225/ENSMUSG00000021379/ENSMUSG00000039830/ENSMUSG00000071424/ENSMUSG00000032537/ENSMUSG00000026235/ENSMUSG00000020950/ENSMUSG00000015053/…
GO:0043583	ear development	2.74533e-12	ENSMUSG00000010175/ENSMUSG00000055435/ENSMUSG00000048450/ENSMUSG00000051367/ENSMUSG00000026768/ENSMUSG00000024134/ENSMUSG00000031963/ENSMUSG00000043850/ENSMUSG00000029754/ENSMUSG00000027276/ENSMUSG00000021095/ENSMUSG00000021994/ENSMUSG00000026586/ENSMUSG00000002633/ENSMUSG00000048904/ENSMUSG00000027004/ENSMUSG00000029755/ENSMUSG00000019906/ENSMUSG00000039239/ENSMUSG00000034460/ENSMUSG00000021732/…
GO:0097485	neuron projection guidance	2.84872e-12	ENSMUSG00000029245/ENSMUSG00000029697/ENSMUSG00000030092/ENSMUSG00000001496/ENSMUSG00000031688/ENSMUSG00000045776/ENSMUSG00000027168/ENSMUSG00000021994/ENSMUSG00000002633/ENSMUSG00000029755/ENSMUSG00000039239/ENSMUSG00000056427/ENSMUSG00000003070/ENSMUSG00000022324/ENSMUSG00000032537/ENSMUSG00000026235/ENSMUSG00000020950/ENSMUSG00000042453/ENSMUSG00000029005/ENSMUSG00000020598/ENSMUSG00000061353/…
GO:0048665	neuron fate specification	2.86625e-12	ENSMUSG00000051367/ENSMUSG00000042372/ENSMUSG00000027168/ENSMUSG00000002633/ENSMUSG00000020052/ENSMUSG00000095139/ENSMUSG00000040728/ENSMUSG00000032318/ENSMUSG00000021318/ENSMUSG00000030507/ENSMUSG00000096014/ENSMUSG00000048402/ENSMUSG00000025932/ENSMUSG00000027434/ENSMUSG00000041309/ENSMUSG00000035187/ENSMUSG00000014773/ENSMUSG00000047143/ENSMUSG00000048349/ENSMUSG00000037025/ENSMUSG00000061911/…
GO:0072001	renal system development	4.74277e-12	ENSMUSG00000010175/ENSMUSG00000045515/ENSMUSG00000007888/ENSMUSG00000051367/ENSMUSG00000013584/ENSMUSG00000026768/ENSMUSG00000055653/ENSMUSG00000024134/ENSMUSG00000031963/ENSMUSG00000024176/ENSMUSG00000027276/ENSMUSG00000022367/ENSMUSG00000021994/ENSMUSG00000002633/ENSMUSG00000045394/ENSMUSG00000039239/ENSMUSG00000026494/ENSMUSG00000020681/ENSMUSG00000042812/ENSMUSG00000076441/ENSMUSG00000034460/…
GO:0044057	regulation of system process	5.00138e-12	ENSMUSG00000045318/ENSMUSG00000030043/ENSMUSG00000021680/ENSMUSG00000063887/ENSMUSG00000040136/ENSMUSG00000032826/ENSMUSG00000039639/ENSMUSG00000021699/ENSMUSG00000048904/ENSMUSG00000051747/ENSMUSG00000046500/ENSMUSG00000039239/ENSMUSG00000026100/ENSMUSG00000042002/ENSMUSG00000020681/ENSMUSG00000031778/ENSMUSG00000052920/ENSMUSG00000021732/ENSMUSG00000015829/ENSMUSG00000054640/ENSMUSG00000044519/…
GO:0048562	embryonic organ morphogenesis	5.9546e-12	ENSMUSG00000010175/ENSMUSG00000014603/ENSMUSG00000031965/ENSMUSG00000048450/ENSMUSG00000051367/ENSMUSG00000013584/ENSMUSG00000026768/ENSMUSG00000040310/ENSMUSG00000036602/ENSMUSG00000024134/ENSMUSG00000027168/ENSMUSG00000043850/ENSMUSG00000029754/ENSMUSG00000021095/ENSMUSG00000021994/ENSMUSG00000026586/ENSMUSG00000002633/ENSMUSG00000048904/ENSMUSG00000027004/ENSMUSG00000022286/ENSMUSG00000029755/…
GO:0006335	DNA replication-dependent nucleosome assembly	1.06051e-11	ENSMUSG00000067455/ENSMUSG00000060639/ENSMUSG00000005470/ENSMUSG00000069266/ENSMUSG00000064288/ENSMUSG00000002835/ENSMUSG00000099517/ENSMUSG00000100210/ENSMUSG00000022945/ENSMUSG00000069305/ENSMUSG00000074403/ENSMUSG00000060093/ENSMUSG00000081058/ENSMUSG00000069265/ENSMUSG00000101972/ENSMUSG00000093769/ENSMUSG00000069306/ENSMUSG00000028693/ENSMUSG00000091405/ENSMUSG00000101355/ENSMUSG00000096010/…
GO:0034723	DNA replication-dependent nucleosome organization	1.06051e-11	ENSMUSG00000067455/ENSMUSG00000060639/ENSMUSG00000005470/ENSMUSG00000069266/ENSMUSG00000064288/ENSMUSG00000002835/ENSMUSG00000099517/ENSMUSG00000100210/ENSMUSG00000022945/ENSMUSG00000069305/ENSMUSG00000074403/ENSMUSG00000060093/ENSMUSG00000081058/ENSMUSG00000069265/ENSMUSG00000101972/ENSMUSG00000093769/ENSMUSG00000069306/ENSMUSG00000028693/ENSMUSG00000091405/ENSMUSG00000101355/ENSMUSG00000096010/…
GO:0022612	gland morphogenesis	1.21733e-11	ENSMUSG00000010175/ENSMUSG00000004872/ENSMUSG00000027168/ENSMUSG00000021994/ENSMUSG00000002633/ENSMUSG00000039239/ENSMUSG00000021379/ENSMUSG00000001288/ENSMUSG00000021732/ENSMUSG00000000567/ENSMUSG00000028640/ENSMUSG00000020053/ENSMUSG00000048616/ENSMUSG00000040728/ENSMUSG00000022510/ENSMUSG00000025219/ENSMUSG00000021835/ENSMUSG00000044303/ENSMUSG00000031548/ENSMUSG00000017724/ENSMUSG00000006445/…
GO:0042063	gliogenesis	1.22443e-11	ENSMUSG00000025229/ENSMUSG00000024659/ENSMUSG00000026879/ENSMUSG00000001496/ENSMUSG00000040136/ENSMUSG00000027168/ENSMUSG00000032482/ENSMUSG00000024176/ENSMUSG00000037855/ENSMUSG00000022037/ENSMUSG00000002633/ENSMUSG00000018166/ENSMUSG00000022425/ENSMUSG00000041540/ENSMUSG00000039239/ENSMUSG00000022324/ENSMUSG00000031778/ENSMUSG00000019982/ENSMUSG00000021379/ENSMUSG00000039830/ENSMUSG00000021732/…
GO:0006334	nucleosome assembly	1.52607e-11	ENSMUSG00000000567/ENSMUSG00000067455/ENSMUSG00000049539/ENSMUSG00000114456/ENSMUSG00000020086/ENSMUSG00000060639/ENSMUSG00000058773/ENSMUSG00000005470/ENSMUSG00000069266/ENSMUSG00000064288/ENSMUSG00000002835/ENSMUSG00000069308/ENSMUSG00000099517/ENSMUSG00000100210/ENSMUSG00000094338/ENSMUSG00000114279/ENSMUSG00000022945/ENSMUSG00000069305/ENSMUSG00000069300/ENSMUSG00000062727/ENSMUSG00000074403/…
GO:0061448	connective tissue development	2.82373e-11	ENSMUSG00000028736/ENSMUSG00000024076/ENSMUSG00000055435/ENSMUSG00000048450/ENSMUSG00000031688/ENSMUSG00000024134/ENSMUSG00000051920/ENSMUSG00000024176/ENSMUSG00000027996/ENSMUSG00000021994/ENSMUSG00000026586/ENSMUSG00000027004/ENSMUSG00000041540/ENSMUSG00000039239/ENSMUSG00000047497/ENSMUSG00000022324/ENSMUSG00000021379/ENSMUSG00000048126/ENSMUSG00000001288/ENSMUSG00000027833/ENSMUSG00000000567/…
GO:0048839	inner ear development	5.53024e-11	ENSMUSG00000010175/ENSMUSG00000055435/ENSMUSG00000051367/ENSMUSG00000026768/ENSMUSG00000031963/ENSMUSG00000043850/ENSMUSG00000029754/ENSMUSG00000027276/ENSMUSG00000021994/ENSMUSG00000026586/ENSMUSG00000002633/ENSMUSG00000048904/ENSMUSG00000027004/ENSMUSG00000029755/ENSMUSG00000019906/ENSMUSG00000039239/ENSMUSG00000034460/ENSMUSG00000021732/ENSMUSG00000000567/ENSMUSG00000020950/ENSMUSG00000015053/…
GO:0021515	cell differentiation in spinal cord	5.9056e-11	ENSMUSG00000028736/ENSMUSG00000004872/ENSMUSG00000031965/ENSMUSG00000042372/ENSMUSG00000027168/ENSMUSG00000002633/ENSMUSG00000042002/ENSMUSG00000039830/ENSMUSG00000015053/ENSMUSG00000029005/ENSMUSG00000020052/ENSMUSG00000029595/ENSMUSG00000076431/ENSMUSG00000032318/ENSMUSG00000021318/ENSMUSG00000030507/ENSMUSG00000021466/ENSMUSG00000096014/ENSMUSG00000048402/ENSMUSG00000028266/ENSMUSG00000027434/…
GO:0009953	dorsal/ventral pattern formation	7.46537e-11	ENSMUSG00000028736/ENSMUSG00000048562/ENSMUSG00000031965/ENSMUSG00000001496/ENSMUSG00000042372/ENSMUSG00000027168/ENSMUSG00000021095/ENSMUSG00000002633/ENSMUSG00000034777/ENSMUSG00000042002/ENSMUSG00000020950/ENSMUSG00000021367/ENSMUSG00000020052/ENSMUSG00000048616/ENSMUSG00000025219/ENSMUSG00000021835/ENSMUSG00000041120/ENSMUSG00000050069/ENSMUSG00000031548/ENSMUSG00000036169/ENSMUSG00000021318/…
GO:0002088	lens development in camera-type eye	8.95832e-11	ENSMUSG00000049908/ENSMUSG00000044518/ENSMUSG00000093639/ENSMUSG00000006546/ENSMUSG00000010175/ENSMUSG00000025229/ENSMUSG00000025389/ENSMUSG00000066975/ENSMUSG00000038135/ENSMUSG00000019867/ENSMUSG00000032556/ENSMUSG00000032060/ENSMUSG00000033501/ENSMUSG00000055435/ENSMUSG00000029352/ENSMUSG00000035517/ENSMUSG00000073658/ENSMUSG00000027168/ENSMUSG00000027420/ENSMUSG00000027737/ENSMUSG00000029343/…
GO:0031497	chromatin assembly	9.17404e-11	ENSMUSG00000000567/ENSMUSG00000067455/ENSMUSG00000049539/ENSMUSG00000044303/ENSMUSG00000114456/ENSMUSG00000020086/ENSMUSG00000060639/ENSMUSG00000058773/ENSMUSG00000005470/ENSMUSG00000069266/ENSMUSG00000064288/ENSMUSG00000002835/ENSMUSG00000069308/ENSMUSG00000099517/ENSMUSG00000100210/ENSMUSG00000094338/ENSMUSG00000078249/ENSMUSG00000114279/ENSMUSG00000022945/ENSMUSG00000069305/ENSMUSG00000069300/…
GO:0001822	kidney development	9.32299e-11	ENSMUSG00000010175/ENSMUSG00000045515/ENSMUSG00000007888/ENSMUSG00000051367/ENSMUSG00000013584/ENSMUSG00000026768/ENSMUSG00000055653/ENSMUSG00000024134/ENSMUSG00000031963/ENSMUSG00000024176/ENSMUSG00000027276/ENSMUSG00000022367/ENSMUSG00000002633/ENSMUSG00000045394/ENSMUSG00000039239/ENSMUSG00000026494/ENSMUSG00000020681/ENSMUSG00000076441/ENSMUSG00000034460/ENSMUSG00000021732/ENSMUSG00000026235/…
GO:0021514	ventral spinal cord interneuron differentiation	1.34849e-10	ENSMUSG00000042372/ENSMUSG00000027168/ENSMUSG00000002633/ENSMUSG00000042002/ENSMUSG00000015053/ENSMUSG00000020052/ENSMUSG00000021318/ENSMUSG00000030507/ENSMUSG00000096014/ENSMUSG00000048402/ENSMUSG00000028266/ENSMUSG00000027434/ENSMUSG00000041309/ENSMUSG00000035187/ENSMUSG00000027314/ENSMUSG00000026934/ENSMUSG00000005503
GO:0048762	mesenchymal cell differentiation	1.75143e-10	ENSMUSG00000004872/ENSMUSG00000031965/ENSMUSG00000048450/ENSMUSG00000013584/ENSMUSG00000001496/ENSMUSG00000036602/ENSMUSG00000024134/ENSMUSG00000027168/ENSMUSG00000024176/ENSMUSG00000027276/ENSMUSG00000022367/ENSMUSG00000027996/ENSMUSG00000021095/ENSMUSG00000021994/ENSMUSG00000002633/ENSMUSG00000027004/ENSMUSG00000039239/ENSMUSG00000035799/ENSMUSG00000001827/ENSMUSG00000021732/ENSMUSG00000000567/…
GO:0034765	regulation of ion transmembrane transport	2.70704e-10	ENSMUSG00000079110/ENSMUSG00000021680/ENSMUSG00000063887/ENSMUSG00000040136/ENSMUSG00000032826/ENSMUSG00000039639/ENSMUSG00000042529/ENSMUSG00000021699/ENSMUSG00000008590/ENSMUSG00000039239/ENSMUSG00000017400/ENSMUSG00000035799/ENSMUSG00000031778/ENSMUSG00000052920/ENSMUSG00000054640/ENSMUSG00000042453/ENSMUSG00000041301/ENSMUSG00000096146/ENSMUSG00000045103/ENSMUSG00000025496/ENSMUSG00000031997/…
GO:0060537	muscle tissue development	3.6378e-10	ENSMUSG00000028736/ENSMUSG00000010175/ENSMUSG00000004872/ENSMUSG00000038132/ENSMUSG00000031965/ENSMUSG00000051367/ENSMUSG00000013584/ENSMUSG00000026768/ENSMUSG00000018263/ENSMUSG00000024176/ENSMUSG00000021994/ENSMUSG00000002633/ENSMUSG00000018166/ENSMUSG00000051747/ENSMUSG00000039239/ENSMUSG00000026100/ENSMUSG00000030717/ENSMUSG00000035799/ENSMUSG00000027833/ENSMUSG00000052920/ENSMUSG00000032537/…
GO:0048705	skeletal system morphogenesis	3.67195e-10	ENSMUSG00000024076/ENSMUSG00000014603/ENSMUSG00000048450/ENSMUSG00000051367/ENSMUSG00000040310/ENSMUSG00000059049/ENSMUSG00000036602/ENSMUSG00000024134/ENSMUSG00000022367/ENSMUSG00000027996/ENSMUSG00000021095/ENSMUSG00000026586/ENSMUSG00000048904/ENSMUSG00000022286/ENSMUSG00000029755/ENSMUSG00000039239/ENSMUSG00000035799/ENSMUSG00000022324/ENSMUSG00000048126/ENSMUSG00000001288/ENSMUSG00000027833/…
GO:0042060	wound healing	3.78036e-10	ENSMUSG00000028736/ENSMUSG00000079110/ENSMUSG00000023336/ENSMUSG00000045318/ENSMUSG00000024659/ENSMUSG00000026879/ENSMUSG00000053399/ENSMUSG00000040136/ENSMUSG00000021994/ENSMUSG00000002633/ENSMUSG00000039239/ENSMUSG00000026100/ENSMUSG00000061048/ENSMUSG00000031778/ENSMUSG00000052920/ENSMUSG00000027737/ENSMUSG00000022877/ENSMUSG00000021732/ENSMUSG00000025856/ENSMUSG00000027864/ENSMUSG00000019929/…
GO:0030900	forebrain development	5.34859e-10	ENSMUSG00000010175/ENSMUSG00000045515/ENSMUSG00000029245/ENSMUSG00000029697/ENSMUSG00000048450/ENSMUSG00000013584/ENSMUSG00000042401/ENSMUSG00000001496/ENSMUSG00000027168/ENSMUSG00000021095/ENSMUSG00000021994/ENSMUSG00000002633/ENSMUSG00000029755/ENSMUSG00000034777/ENSMUSG00000003070/ENSMUSG00000096225/ENSMUSG00000021379/ENSMUSG00000039830/ENSMUSG00000052920/ENSMUSG00000027737/ENSMUSG00000021732/…
GO:0001503	ossification	7.25804e-10	ENSMUSG00000036192/ENSMUSG00000030043/ENSMUSG00000055653/ENSMUSG00000024134/ENSMUSG00000051920/ENSMUSG00000024176/ENSMUSG00000027276/ENSMUSG00000027996/ENSMUSG00000021994/ENSMUSG00000002633/ENSMUSG00000029755/ENSMUSG00000039239/ENSMUSG00000035799/ENSMUSG00000026674/ENSMUSG00000021379/ENSMUSG00000027833/ENSMUSG00000000567/ENSMUSG00000054640/ENSMUSG00000042821/ENSMUSG00000021464/ENSMUSG00000054675/…
GO:1905114	cell surface receptor signaling pathway involved in cell-cell signaling	7.32172e-10	ENSMUSG00000026253/ENSMUSG00000030772/ENSMUSG00000022240/ENSMUSG00000063887/ENSMUSG00000055653/ENSMUSG00000028031/ENSMUSG00000051920/ENSMUSG00000023031/ENSMUSG00000027996/ENSMUSG00000028909/ENSMUSG00000021095/ENSMUSG00000021994/ENSMUSG00000002633/ENSMUSG00000027004/ENSMUSG00000029755/ENSMUSG00000034777/ENSMUSG00000061048/ENSMUSG00000031778/ENSMUSG00000030309/ENSMUSG00000031486/ENSMUSG00000036904/…
GO:0090183	regulation of kidney development	8.46185e-10	ENSMUSG00000051367/ENSMUSG00000024134/ENSMUSG00000024176/ENSMUSG00000002633/ENSMUSG00000034460/ENSMUSG00000000567/ENSMUSG00000025856/ENSMUSG00000048616/ENSMUSG00000021835/ENSMUSG00000031616/ENSMUSG00000022144/ENSMUSG00000027840/ENSMUSG00000050966/ENSMUSG00000018486/ENSMUSG00000038418/ENSMUSG00000017737/ENSMUSG00000078302/ENSMUSG00000030110/ENSMUSG00000068122/ENSMUSG00000040552/ENSMUSG00000051159/…
GO:0021510	spinal cord development	1.08738e-09	ENSMUSG00000028736/ENSMUSG00000004872/ENSMUSG00000024076/ENSMUSG00000031965/ENSMUSG00000042372/ENSMUSG00000027168/ENSMUSG00000002633/ENSMUSG00000042002/ENSMUSG00000039830/ENSMUSG00000015053/ENSMUSG00000042453/ENSMUSG00000029005/ENSMUSG00000020052/ENSMUSG00000029595/ENSMUSG00000048616/ENSMUSG00000017417/ENSMUSG00000060534/ENSMUSG00000063632/ENSMUSG00000022144/ENSMUSG00000024924/ENSMUSG00000076431/…
GO:0090184	positive regulation of kidney development	1.19784e-09	ENSMUSG00000051367/ENSMUSG00000024176/ENSMUSG00000002633/ENSMUSG00000034460/ENSMUSG00000000567/ENSMUSG00000025856/ENSMUSG00000048616/ENSMUSG00000021835/ENSMUSG00000031616/ENSMUSG00000022144/ENSMUSG00000027840/ENSMUSG00000050966/ENSMUSG00000038418/ENSMUSG00000078302/ENSMUSG00000030110/ENSMUSG00000068122/ENSMUSG00000040552/ENSMUSG00000074934/ENSMUSG00000018698/ENSMUSG00000047139/ENSMUSG00000022346/…
GO:0042471	ear morphogenesis	1.32669e-09	ENSMUSG00000048450/ENSMUSG00000051367/ENSMUSG00000026768/ENSMUSG00000024134/ENSMUSG00000043850/ENSMUSG00000029754/ENSMUSG00000021095/ENSMUSG00000021994/ENSMUSG00000026586/ENSMUSG00000048904/ENSMUSG00000027004/ENSMUSG00000029755/ENSMUSG00000034460/ENSMUSG00000021732/ENSMUSG00000000567/ENSMUSG00000020950/ENSMUSG00000015053/ENSMUSG00000074622/ENSMUSG00000021464/ENSMUSG00000050288/ENSMUSG00000021367/…
GO:0009611	response to wounding	1.36068e-09	ENSMUSG00000028736/ENSMUSG00000079110/ENSMUSG00000023336/ENSMUSG00000045318/ENSMUSG00000024659/ENSMUSG00000026879/ENSMUSG00000053399/ENSMUSG00000040136/ENSMUSG00000027168/ENSMUSG00000021994/ENSMUSG00000002633/ENSMUSG00000039239/ENSMUSG00000026100/ENSMUSG00000061048/ENSMUSG00000042812/ENSMUSG00000022324/ENSMUSG00000031778/ENSMUSG00000052920/ENSMUSG00000027737/ENSMUSG00000022877/ENSMUSG00000001827/…
GO:0061351	neural precursor cell proliferation	1.58735e-09	ENSMUSG00000010175/ENSMUSG00000025229/ENSMUSG00000045515/ENSMUSG00000027168/ENSMUSG00000021994/ENSMUSG00000002633/ENSMUSG00000041540/ENSMUSG00000031778/ENSMUSG00000021379/ENSMUSG00000032537/ENSMUSG00000020950/ENSMUSG00000015053/ENSMUSG00000043969/ENSMUSG00000035277/ENSMUSG00000026872/ENSMUSG00000020053/ENSMUSG00000020052/ENSMUSG00000029595/ENSMUSG00000048616/ENSMUSG00000098132/ENSMUSG00000095139/…
GO:0014706	striated muscle tissue development	2.08438e-09	ENSMUSG00000028736/ENSMUSG00000010175/ENSMUSG00000004872/ENSMUSG00000038132/ENSMUSG00000031965/ENSMUSG00000051367/ENSMUSG00000013584/ENSMUSG00000018263/ENSMUSG00000024176/ENSMUSG00000021994/ENSMUSG00000002633/ENSMUSG00000018166/ENSMUSG00000051747/ENSMUSG00000039239/ENSMUSG00000026100/ENSMUSG00000030717/ENSMUSG00000035799/ENSMUSG00000027833/ENSMUSG00000052920/ENSMUSG00000032537/ENSMUSG00000072720/…
GO:0060579	ventral spinal cord interneuron fate commitment	2.3854e-09	ENSMUSG00000042372/ENSMUSG00000027168/ENSMUSG00000002633/ENSMUSG00000042002/ENSMUSG00000020052/ENSMUSG00000021318/ENSMUSG00000030507/ENSMUSG00000096014/ENSMUSG00000048402/ENSMUSG00000027434/ENSMUSG00000041309/ENSMUSG00000035187/ENSMUSG00000027314/ENSMUSG00000026934/ENSMUSG00000005503
GO:0060581	cell fate commitment involved in pattern specification	2.3854e-09	ENSMUSG00000042372/ENSMUSG00000027168/ENSMUSG00000002633/ENSMUSG00000042002/ENSMUSG00000020052/ENSMUSG00000021318/ENSMUSG00000030507/ENSMUSG00000096014/ENSMUSG00000048402/ENSMUSG00000027434/ENSMUSG00000041309/ENSMUSG00000035187/ENSMUSG00000027314/ENSMUSG00000026934/ENSMUSG00000005503
GO:0001656	metanephros development	2.43758e-09	ENSMUSG00000045515/ENSMUSG00000051367/ENSMUSG00000026768/ENSMUSG00000055653/ENSMUSG00000024134/ENSMUSG00000024176/ENSMUSG00000002633/ENSMUSG00000026494/ENSMUSG00000034460/ENSMUSG00000021732/ENSMUSG00000000567/ENSMUSG00000025856/ENSMUSG00000031734/ENSMUSG00000025219/ENSMUSG00000021835/ENSMUSG00000022144/ENSMUSG00000024620/ENSMUSG00000046714/ENSMUSG00000022061/ENSMUSG00000021318/ENSMUSG00000018486/…
GO:0048608	reproductive structure development	3.20582e-09	ENSMUSG00000024659/ENSMUSG00000001496/ENSMUSG00000039639/ENSMUSG00000024176/ENSMUSG00000027996/ENSMUSG00000021994/ENSMUSG00000002633/ENSMUSG00000048904/ENSMUSG00000022286/ENSMUSG00000039239/ENSMUSG00000056427/ENSMUSG00000030717/ENSMUSG00000096225/ENSMUSG00000021379/ENSMUSG00000001288/ENSMUSG00000034460/ENSMUSG00000021732/ENSMUSG00000000567/ENSMUSG00000015053/ENSMUSG00000092035/ENSMUSG00000027962/…
GO:0043410	positive regulation of MAPK cascade	3.26275e-09	ENSMUSG00000045318/ENSMUSG00000031963/ENSMUSG00000021994/ENSMUSG00000039239/ENSMUSG00000000394/ENSMUSG00000031778/ENSMUSG00000028019/ENSMUSG00000036904/ENSMUSG00000021732/ENSMUSG00000026235/ENSMUSG00000025856/ENSMUSG00000021464/ENSMUSG00000026872/ENSMUSG00000020053/ENSMUSG00000025496/ENSMUSG00000051177/ENSMUSG00000071369/ENSMUSG00000042662/ENSMUSG00000021367/ENSMUSG00000024621/ENSMUSG00000054204/…
GO:0010721	negative regulation of cell development	3.34693e-09	ENSMUSG00000025229/ENSMUSG00000063887/ENSMUSG00000031688/ENSMUSG00000040136/ENSMUSG00000028977/ENSMUSG00000027168/ENSMUSG00000024176/ENSMUSG00000027276/ENSMUSG00000037855/ENSMUSG00000021994/ENSMUSG00000002633/ENSMUSG00000027004/ENSMUSG00000036264/ENSMUSG00000026259/ENSMUSG00000056222/ENSMUSG00000021379/ENSMUSG00000039830/ENSMUSG00000026235/ENSMUSG00000000567/ENSMUSG00000020950/ENSMUSG00000015829/…
GO:2000027	regulation of organ morphogenesis	3.69695e-09	ENSMUSG00000001497/ENSMUSG00000048450/ENSMUSG00000051367/ENSMUSG00000018263/ENSMUSG00000042372/ENSMUSG00000055653/ENSMUSG00000024134/ENSMUSG00000051920/ENSMUSG00000028977/ENSMUSG00000024176/ENSMUSG00000027996/ENSMUSG00000021994/ENSMUSG00000002633/ENSMUSG00000039239/ENSMUSG00000035799/ENSMUSG00000034460/ENSMUSG00000021732/ENSMUSG00000000567/ENSMUSG00000021464/ENSMUSG00000044548/ENSMUSG00000050288/…
GO:0048771	tissue remodeling	4.25029e-09	ENSMUSG00000024659/ENSMUSG00000023031/ENSMUSG00000027276/ENSMUSG00000039239/ENSMUSG00000003070/ENSMUSG00000022877/ENSMUSG00000021732/ENSMUSG00000035158/ENSMUSG00000054675/ENSMUSG00000020053/ENSMUSG00000047259/ENSMUSG00000024621/ENSMUSG00000038642/ENSMUSG00000025219/ENSMUSG00000032492/ENSMUSG00000044303/ENSMUSG00000031548/ENSMUSG00000014361/ENSMUSG00000050295/ENSMUSG00000006445/ENSMUSG00000014776/…
GO:0048732	gland development	4.27776e-09	ENSMUSG00000010175/ENSMUSG00000004872/ENSMUSG00000024659/ENSMUSG00000048450/ENSMUSG00000051367/ENSMUSG00000013584/ENSMUSG00000001496/ENSMUSG00000023031/ENSMUSG00000027168/ENSMUSG00000021994/ENSMUSG00000002633/ENSMUSG00000027004/ENSMUSG00000039239/ENSMUSG00000042812/ENSMUSG00000019982/ENSMUSG00000032076/ENSMUSG00000021379/ENSMUSG00000001288/ENSMUSG00000076441/ENSMUSG00000034460/ENSMUSG00000021732/…
GO:0051216	cartilage development	4.43481e-09	ENSMUSG00000028736/ENSMUSG00000024076/ENSMUSG00000055435/ENSMUSG00000048450/ENSMUSG00000024134/ENSMUSG00000051920/ENSMUSG00000027996/ENSMUSG00000021994/ENSMUSG00000026586/ENSMUSG00000027004/ENSMUSG00000041540/ENSMUSG00000039239/ENSMUSG00000047497/ENSMUSG00000022324/ENSMUSG00000048126/ENSMUSG00000001288/ENSMUSG00000027833/ENSMUSG00000000567/ENSMUSG00000042821/ENSMUSG00000021464/ENSMUSG00000035493/…
GO:0008015	blood circulation	4.52773e-09	ENSMUSG00000045318/ENSMUSG00000030043/ENSMUSG00000031965/ENSMUSG00000001496/ENSMUSG00000032826/ENSMUSG00000039639/ENSMUSG00000021699/ENSMUSG00000051747/ENSMUSG00000039239/ENSMUSG00000042002/ENSMUSG00000020681/ENSMUSG00000031778/ENSMUSG00000052920/ENSMUSG00000054640/ENSMUSG00000041301/ENSMUSG00000029007/ENSMUSG00000045103/ENSMUSG00000041957/ENSMUSG00000044447/ENSMUSG00000068323/ENSMUSG00000021367/…
GO:0060740	prostate gland epithelium morphogenesis	5.29263e-09	ENSMUSG00000021994/ENSMUSG00000002633/ENSMUSG00000021379/ENSMUSG00000001288/ENSMUSG00000021732/ENSMUSG00000000567/ENSMUSG00000020053/ENSMUSG00000048616/ENSMUSG00000022510/ENSMUSG00000021835/ENSMUSG00000031548/ENSMUSG00000022061/ENSMUSG00000028364/ENSMUSG00000015846/ENSMUSG00000031740/ENSMUSG00000048402/ENSMUSG00000039519/ENSMUSG00000004043/ENSMUSG00000046532/ENSMUSG00000035451/ENSMUSG00000019768
GO:0050953	sensory perception of light stimulus	5.46486e-09	ENSMUSG00000048582/ENSMUSG00000006546/ENSMUSG00000025389/ENSMUSG00000066975/ENSMUSG00000038135/ENSMUSG00000032556/ENSMUSG00000036192/ENSMUSG00000033501/ENSMUSG00000041534/ENSMUSG00000029352/ENSMUSG00000073658/ENSMUSG00000033249/ENSMUSG00000043850/ENSMUSG00000034777/ENSMUSG00000029343/ENSMUSG00000041578/ENSMUSG00000069170/ENSMUSG00000053747/ENSMUSG00000070870/ENSMUSG00000022483/ENSMUSG00000021799/…
GO:0042391	regulation of membrane potential	5.63218e-09	ENSMUSG00000026253/ENSMUSG00000055026/ENSMUSG00000041078/ENSMUSG00000030043/ENSMUSG00000063887/ENSMUSG00000046854/ENSMUSG00000032826/ENSMUSG00000039639/ENSMUSG00000008590/ENSMUSG00000046500/ENSMUSG00000031778/ENSMUSG00000071424/ENSMUSG00000042453/ENSMUSG00000041301/ENSMUSG00000036760/ENSMUSG00000019929/ENSMUSG00000020598/ENSMUSG00000096146/ENSMUSG00000045103/ENSMUSG00000041957/ENSMUSG00000025496/…
GO:0061458	reproductive system development	6.39154e-09	ENSMUSG00000024659/ENSMUSG00000001496/ENSMUSG00000039639/ENSMUSG00000024176/ENSMUSG00000027996/ENSMUSG00000021994/ENSMUSG00000002633/ENSMUSG00000048904/ENSMUSG00000022286/ENSMUSG00000039239/ENSMUSG00000056427/ENSMUSG00000030717/ENSMUSG00000096225/ENSMUSG00000021379/ENSMUSG00000001288/ENSMUSG00000034460/ENSMUSG00000021732/ENSMUSG00000000567/ENSMUSG00000015053/ENSMUSG00000092035/ENSMUSG00000027962/…
GO:0003013	circulatory system process	7.48348e-09	ENSMUSG00000045318/ENSMUSG00000030043/ENSMUSG00000031965/ENSMUSG00000001496/ENSMUSG00000032826/ENSMUSG00000039639/ENSMUSG00000021699/ENSMUSG00000051747/ENSMUSG00000039239/ENSMUSG00000042002/ENSMUSG00000020681/ENSMUSG00000031778/ENSMUSG00000052920/ENSMUSG00000054640/ENSMUSG00000041301/ENSMUSG00000029007/ENSMUSG00000045103/ENSMUSG00000041957/ENSMUSG00000044447/ENSMUSG00000068323/ENSMUSG00000021367/…
GO:0072073	kidney epithelium development	7.83703e-09	ENSMUSG00000045515/ENSMUSG00000007888/ENSMUSG00000051367/ENSMUSG00000055653/ENSMUSG00000024134/ENSMUSG00000031963/ENSMUSG00000024176/ENSMUSG00000027276/ENSMUSG00000002633/ENSMUSG00000045394/ENSMUSG00000026494/ENSMUSG00000034460/ENSMUSG00000026235/ENSMUSG00000000567/ENSMUSG00000031734/ENSMUSG00000048616/ENSMUSG00000025219/ENSMUSG00000021835/ENSMUSG00000031548/ENSMUSG00000022144/ENSMUSG00000027840/…
GO:0016331	morphogenesis of embryonic epithelium	8.60907e-09	ENSMUSG00000004872/ENSMUSG00000051367/ENSMUSG00000013584/ENSMUSG00000036602/ENSMUSG00000024176/ENSMUSG00000027996/ENSMUSG00000021994/ENSMUSG00000002633/ENSMUSG00000022286/ENSMUSG00000039239/ENSMUSG00000035799/ENSMUSG00000001288/ENSMUSG00000001827/ENSMUSG00000034460/ENSMUSG00000021732/ENSMUSG00000000567/ENSMUSG00000053279/ENSMUSG00000026872/ENSMUSG00000027547/ENSMUSG00000031995/ENSMUSG00000050288/…
GO:0042476	odontogenesis	8.78519e-09	ENSMUSG00000001497/ENSMUSG00000048450/ENSMUSG00000042372/ENSMUSG00000051920/ENSMUSG00000002633/ENSMUSG00000041771/ENSMUSG00000035799/ENSMUSG00000096225/ENSMUSG00000021732/ENSMUSG00000021367/ENSMUSG00000022510/ENSMUSG00000025219/ENSMUSG00000001510/ENSMUSG00000021835/ENSMUSG00000031616/ENSMUSG00000048251/ENSMUSG00000050295/ENSMUSG00000036169/ENSMUSG00000021318/ENSMUSG00000033227/ENSMUSG00000023391/…
GO:0050673	epithelial cell proliferation	9.52116e-09	ENSMUSG00000044518/ENSMUSG00000010175/ENSMUSG00000023336/ENSMUSG00000030043/ENSMUSG00000032908/ENSMUSG00000051367/ENSMUSG00000013584/ENSMUSG00000055653/ENSMUSG00000031963/ENSMUSG00000027168/ENSMUSG00000029754/ENSMUSG00000022367/ENSMUSG00000027996/ENSMUSG00000021994/ENSMUSG00000002633/ENSMUSG00000029755/ENSMUSG00000039239/ENSMUSG00000061048/ENSMUSG00000030717/ENSMUSG00000035799/ENSMUSG00000034460/…
GO:0050678	regulation of epithelial cell proliferation	1.05785e-08	ENSMUSG00000044518/ENSMUSG00000010175/ENSMUSG00000023336/ENSMUSG00000030043/ENSMUSG00000032908/ENSMUSG00000051367/ENSMUSG00000013584/ENSMUSG00000055653/ENSMUSG00000027168/ENSMUSG00000029754/ENSMUSG00000022367/ENSMUSG00000027996/ENSMUSG00000021994/ENSMUSG00000002633/ENSMUSG00000029755/ENSMUSG00000039239/ENSMUSG00000061048/ENSMUSG00000030717/ENSMUSG00000035799/ENSMUSG00000034460/ENSMUSG00000021732/…
GO:0007601	visual perception	1.12349e-08	ENSMUSG00000048582/ENSMUSG00000006546/ENSMUSG00000025389/ENSMUSG00000066975/ENSMUSG00000038135/ENSMUSG00000032556/ENSMUSG00000036192/ENSMUSG00000033501/ENSMUSG00000041534/ENSMUSG00000029352/ENSMUSG00000073658/ENSMUSG00000033249/ENSMUSG00000043850/ENSMUSG00000034777/ENSMUSG00000029343/ENSMUSG00000041578/ENSMUSG00000069170/ENSMUSG00000053747/ENSMUSG00000070870/ENSMUSG00000022483/ENSMUSG00000021799/…
GO:0048736	appendage development	1.19456e-08	ENSMUSG00000048562/ENSMUSG00000014603/ENSMUSG00000048450/ENSMUSG00000013584/ENSMUSG00000040310/ENSMUSG00000036602/ENSMUSG00000018263/ENSMUSG00000055653/ENSMUSG00000051920/ENSMUSG00000029754/ENSMUSG00000027996/ENSMUSG00000021994/ENSMUSG00000026586/ENSMUSG00000002633/ENSMUSG00000022286/ENSMUSG00000029755/ENSMUSG00000039239/ENSMUSG00000035799/ENSMUSG00000001288/ENSMUSG00000027833/ENSMUSG00000027737/…
GO:0060173	limb development	1.19456e-08	ENSMUSG00000048562/ENSMUSG00000014603/ENSMUSG00000048450/ENSMUSG00000013584/ENSMUSG00000040310/ENSMUSG00000036602/ENSMUSG00000018263/ENSMUSG00000055653/ENSMUSG00000051920/ENSMUSG00000029754/ENSMUSG00000027996/ENSMUSG00000021994/ENSMUSG00000026586/ENSMUSG00000002633/ENSMUSG00000022286/ENSMUSG00000029755/ENSMUSG00000039239/ENSMUSG00000035799/ENSMUSG00000001288/ENSMUSG00000027833/ENSMUSG00000027737/…
GO:0001708	cell fate specification	1.23611e-08	ENSMUSG00000051367/ENSMUSG00000042372/ENSMUSG00000024134/ENSMUSG00000027168/ENSMUSG00000027996/ENSMUSG00000021095/ENSMUSG00000002633/ENSMUSG00000039830/ENSMUSG00000000567/ENSMUSG00000020052/ENSMUSG00000095139/ENSMUSG00000040728/ENSMUSG00000032446/ENSMUSG00000032318/ENSMUSG00000021318/ENSMUSG00000030507/ENSMUSG00000051910/ENSMUSG00000021466/ENSMUSG00000096014/ENSMUSG00000041075/ENSMUSG00000048402/…
GO:0002062	chondrocyte differentiation	1.26571e-08	ENSMUSG00000024076/ENSMUSG00000055435/ENSMUSG00000024134/ENSMUSG00000027996/ENSMUSG00000041540/ENSMUSG00000047497/ENSMUSG00000022324/ENSMUSG00000048126/ENSMUSG00000001288/ENSMUSG00000027833/ENSMUSG00000000567/ENSMUSG00000035493/ENSMUSG00000022483/ENSMUSG00000021835/ENSMUSG00000032492/ENSMUSG00000025082/ENSMUSG00000027840/ENSMUSG00000021318/ENSMUSG00000030170/ENSMUSG00000027966/ENSMUSG00000051910/…
GO:0097529	myeloid leukocyte migration	1.4953e-08	ENSMUSG00000039145/ENSMUSG00000024659/ENSMUSG00000023078/ENSMUSG00000021699/ENSMUSG00000046500/ENSMUSG00000039239/ENSMUSG00000026100/ENSMUSG00000031778/ENSMUSG00000061353/ENSMUSG00000021464/ENSMUSG00000051177/ENSMUSG00000029163/ENSMUSG00000021367/ENSMUSG00000029371/ENSMUSG00000022122/ENSMUSG00000023913/ENSMUSG00000031616/ENSMUSG00000041120/ENSMUSG00000056054/ENSMUSG00000023992/ENSMUSG00000027524/…
GO:0060512	prostate gland morphogenesis	1.5097e-08	ENSMUSG00000021994/ENSMUSG00000002633/ENSMUSG00000021379/ENSMUSG00000001288/ENSMUSG00000021732/ENSMUSG00000000567/ENSMUSG00000020053/ENSMUSG00000048616/ENSMUSG00000022510/ENSMUSG00000021835/ENSMUSG00000031548/ENSMUSG00000022061/ENSMUSG00000028364/ENSMUSG00000015846/ENSMUSG00000031740/ENSMUSG00000048402/ENSMUSG00000039519/ENSMUSG00000004043/ENSMUSG00000046532/ENSMUSG00000035451/ENSMUSG00000019768
GO:0060443	mammary gland morphogenesis	1.73415e-08	ENSMUSG00000004872/ENSMUSG00000021994/ENSMUSG00000021732/ENSMUSG00000028640/ENSMUSG00000021835/ENSMUSG00000044303/ENSMUSG00000017724/ENSMUSG00000006445/ENSMUSG00000036169/ENSMUSG00000021318/ENSMUSG00000003051/ENSMUSG00000003534/ENSMUSG00000020902/ENSMUSG00000000093/ENSMUSG00000021466/ENSMUSG00000018604/ENSMUSG00000048402/ENSMUSG00000031558/ENSMUSG00000021469/ENSMUSG00000031870/ENSMUSG00000036856/…
GO:0043270	positive regulation of ion transport	1.95902e-08	ENSMUSG00000079110/ENSMUSG00000040136/ENSMUSG00000032826/ENSMUSG00000039639/ENSMUSG00000008590/ENSMUSG00000000394/ENSMUSG00000010064/ENSMUSG00000017400/ENSMUSG00000031778/ENSMUSG00000052920/ENSMUSG00000042453/ENSMUSG00000041301/ENSMUSG00000061353/ENSMUSG00000096146/ENSMUSG00000045103/ENSMUSG00000025496/ENSMUSG00000031997/ENSMUSG00000034330/ENSMUSG00000051177/ENSMUSG00000021367/ENSMUSG00000038642/…
GO:0048863	stem cell differentiation	2.37988e-08	ENSMUSG00000004872/ENSMUSG00000038132/ENSMUSG00000048450/ENSMUSG00000013584/ENSMUSG00000036602/ENSMUSG00000018263/ENSMUSG00000061517/ENSMUSG00000027168/ENSMUSG00000024176/ENSMUSG00000027276/ENSMUSG00000021095/ENSMUSG00000002633/ENSMUSG00000045394/ENSMUSG00000027004/ENSMUSG00000041540/ENSMUSG00000043439/ENSMUSG00000039239/ENSMUSG00000035799/ENSMUSG00000001827/ENSMUSG00000000567/ENSMUSG00000026872/…
GO:0021517	ventral spinal cord development	2.42553e-08	ENSMUSG00000031965/ENSMUSG00000042372/ENSMUSG00000027168/ENSMUSG00000002633/ENSMUSG00000042002/ENSMUSG00000039830/ENSMUSG00000015053/ENSMUSG00000042453/ENSMUSG00000020052/ENSMUSG00000024924/ENSMUSG00000076431/ENSMUSG00000032318/ENSMUSG00000021318/ENSMUSG00000030507/ENSMUSG00000030067/ENSMUSG00000021466/ENSMUSG00000096014/ENSMUSG00000048402/ENSMUSG00000028266/ENSMUSG00000027434/ENSMUSG00000018698/…
GO:0030856	regulation of epithelial cell differentiation	2.50017e-08	ENSMUSG00000044518/ENSMUSG00000027168/ENSMUSG00000027276/ENSMUSG00000027004/ENSMUSG00000022286/ENSMUSG00000039239/ENSMUSG00000000567/ENSMUSG00000041301/ENSMUSG00000026872/ENSMUSG00000020052/ENSMUSG00000040728/ENSMUSG00000043895/ENSMUSG00000022510/ENSMUSG00000021835/ENSMUSG00000022144/ENSMUSG00000037600/ENSMUSG00000051510/ENSMUSG00000020086/ENSMUSG00000069763/ENSMUSG00000050295/ENSMUSG00000018486/…
GO:0021782	glial cell development	2.59905e-08	ENSMUSG00000026879/ENSMUSG00000032482/ENSMUSG00000022037/ENSMUSG00000002633/ENSMUSG00000021379/ENSMUSG00000035305/ENSMUSG00000044519/ENSMUSG00000021464/ENSMUSG00000045103/ENSMUSG00000020052/ENSMUSG00000095139/ENSMUSG00000063632/ENSMUSG00000076431/ENSMUSG00000020932/ENSMUSG00000040537/ENSMUSG00000033006/ENSMUSG00000056054/ENSMUSG00000026728/ENSMUSG00000036887/ENSMUSG00000023992/ENSMUSG00000053198/…
GO:0006333	chromatin assembly or disassembly	2.71571e-08	ENSMUSG00000000567/ENSMUSG00000067455/ENSMUSG00000049539/ENSMUSG00000044303/ENSMUSG00000114456/ENSMUSG00000020086/ENSMUSG00000060639/ENSMUSG00000058773/ENSMUSG00000005470/ENSMUSG00000069266/ENSMUSG00000064288/ENSMUSG00000002835/ENSMUSG00000069308/ENSMUSG00000018474/ENSMUSG00000099517/ENSMUSG00000100210/ENSMUSG00000094338/ENSMUSG00000078249/ENSMUSG00000114279/ENSMUSG00000022945/ENSMUSG00000069305/…
GO:0007517	muscle organ development	2.73663e-08	ENSMUSG00000028736/ENSMUSG00000010175/ENSMUSG00000004872/ENSMUSG00000038132/ENSMUSG00000032060/ENSMUSG00000031965/ENSMUSG00000048450/ENSMUSG00000051367/ENSMUSG00000040310/ENSMUSG00000018263/ENSMUSG00000024176/ENSMUSG00000021095/ENSMUSG00000021994/ENSMUSG00000002633/ENSMUSG00000048904/ENSMUSG00000018166/ENSMUSG00000051747/ENSMUSG00000039239/ENSMUSG00000026100/ENSMUSG00000030717/ENSMUSG00000035799/…
GO:0021872	forebrain generation of neurons	2.98018e-08	ENSMUSG00000010175/ENSMUSG00000001496/ENSMUSG00000027168/ENSMUSG00000021994/ENSMUSG00000029755/ENSMUSG00000096225/ENSMUSG00000020950/ENSMUSG00000015053/ENSMUSG00000028640/ENSMUSG00000035277/ENSMUSG00000020052/ENSMUSG00000056854/ENSMUSG00000024621/ENSMUSG00000029595/ENSMUSG00000025219/ENSMUSG00000048251/ENSMUSG00000038331/ENSMUSG00000021318/ENSMUSG00000024565/ENSMUSG00000023391/ENSMUSG00000029546/…
GO:0002064	epithelial cell development	3.44578e-08	ENSMUSG00000010175/ENSMUSG00000032556/ENSMUSG00000073658/ENSMUSG00000039639/ENSMUSG00000027168/ENSMUSG00000043850/ENSMUSG00000024176/ENSMUSG00000027276/ENSMUSG00000021994/ENSMUSG00000021699/ENSMUSG00000022286/ENSMUSG00000027420/ENSMUSG00000001288/ENSMUSG00000000567/ENSMUSG00000022512/ENSMUSG00000028640/ENSMUSG00000041301/ENSMUSG00000070473/ENSMUSG00000045103/ENSMUSG00000028328/ENSMUSG00000068323/…
GO:0042475	odontogenesis of dentin-containing tooth	4.62742e-08	ENSMUSG00000048450/ENSMUSG00000042372/ENSMUSG00000051920/ENSMUSG00000002633/ENSMUSG00000041771/ENSMUSG00000096225/ENSMUSG00000021732/ENSMUSG00000022510/ENSMUSG00000025219/ENSMUSG00000001510/ENSMUSG00000021835/ENSMUSG00000048251/ENSMUSG00000050295/ENSMUSG00000036169/ENSMUSG00000021318/ENSMUSG00000033227/ENSMUSG00000023391/ENSMUSG00000024985/ENSMUSG00000044220/ENSMUSG00000028364/ENSMUSG00000031748/…
GO:0007409	axonogenesis	4.92766e-08	ENSMUSG00000029245/ENSMUSG00000029697/ENSMUSG00000030092/ENSMUSG00000001496/ENSMUSG00000031688/ENSMUSG00000045776/ENSMUSG00000027168/ENSMUSG00000021994/ENSMUSG00000002633/ENSMUSG00000029755/ENSMUSG00000039239/ENSMUSG00000034777/ENSMUSG00000056427/ENSMUSG00000036264/ENSMUSG00000003070/ENSMUSG00000022324/ENSMUSG00000027833/ENSMUSG00000032537/ENSMUSG00000026235/ENSMUSG00000020950/ENSMUSG00000015829/…
GO:0072006	nephron development	5.49593e-08	ENSMUSG00000045515/ENSMUSG00000051367/ENSMUSG00000055653/ENSMUSG00000024134/ENSMUSG00000024176/ENSMUSG00000027276/ENSMUSG00000002633/ENSMUSG00000026494/ENSMUSG00000034460/ENSMUSG00000000567/ENSMUSG00000031734/ENSMUSG00000048616/ENSMUSG00000025219/ENSMUSG00000021835/ENSMUSG00000022144/ENSMUSG00000027840/ENSMUSG00000050295/ENSMUSG00000024620/ENSMUSG00000040003/ENSMUSG00000046714/ENSMUSG00000021318/…
GO:0001823	mesonephros development	5.52662e-08	ENSMUSG00000007888/ENSMUSG00000051367/ENSMUSG00000055653/ENSMUSG00000024134/ENSMUSG00000031963/ENSMUSG00000024176/ENSMUSG00000002633/ENSMUSG00000045394/ENSMUSG00000026494/ENSMUSG00000034460/ENSMUSG00000021732/ENSMUSG00000000567/ENSMUSG00000048616/ENSMUSG00000025219/ENSMUSG00000021835/ENSMUSG00000031548/ENSMUSG00000022144/ENSMUSG00000027840/ENSMUSG00000050295/ENSMUSG00000046714/ENSMUSG00000021318/…
GO:0006323	DNA packaging	5.65202e-08	ENSMUSG00000000567/ENSMUSG00000067455/ENSMUSG00000049539/ENSMUSG00000044303/ENSMUSG00000114456/ENSMUSG00000020086/ENSMUSG00000060639/ENSMUSG00000058773/ENSMUSG00000005470/ENSMUSG00000069266/ENSMUSG00000064288/ENSMUSG00000002835/ENSMUSG00000069308/ENSMUSG00000099517/ENSMUSG00000100210/ENSMUSG00000094338/ENSMUSG00000078249/ENSMUSG00000114279/ENSMUSG00000022945/ENSMUSG00000069305/ENSMUSG00000069300/…
GO:0050878	regulation of body fluid levels	6.14146e-08	ENSMUSG00000045318/ENSMUSG00000030043/ENSMUSG00000053399/ENSMUSG00000022367/ENSMUSG00000002633/ENSMUSG00000048904/ENSMUSG00000047501/ENSMUSG00000031778/ENSMUSG00000052920/ENSMUSG00000027737/ENSMUSG00000022877/ENSMUSG00000021732/ENSMUSG00000022512/ENSMUSG00000025856/ENSMUSG00000041301/ENSMUSG00000048120/ENSMUSG00000068323/ENSMUSG00000037071/ENSMUSG00000021367/ENSMUSG00000030873/ENSMUSG00000006269/…
GO:0034728	nucleosome organization	6.27073e-08	ENSMUSG00000000567/ENSMUSG00000067455/ENSMUSG00000049539/ENSMUSG00000114456/ENSMUSG00000020086/ENSMUSG00000060639/ENSMUSG00000058773/ENSMUSG00000005470/ENSMUSG00000069266/ENSMUSG00000064288/ENSMUSG00000002835/ENSMUSG00000069308/ENSMUSG00000099517/ENSMUSG00000100210/ENSMUSG00000094338/ENSMUSG00000114279/ENSMUSG00000022945/ENSMUSG00000069305/ENSMUSG00000069300/ENSMUSG00000062727/ENSMUSG00000074403/…
GO:0099177	regulation of trans-synaptic signaling	6.55294e-08	ENSMUSG00000041078/ENSMUSG00000036095/ENSMUSG00000030043/ENSMUSG00000025586/ENSMUSG00000063887/ENSMUSG00000032482/ENSMUSG00000071424/ENSMUSG00000032537/ENSMUSG00000027737/ENSMUSG00000026235/ENSMUSG00000015829/ENSMUSG00000050587/ENSMUSG00000042453/ENSMUSG00000021464/ENSMUSG00000025496/ENSMUSG00000028005/ENSMUSG00000022376/ENSMUSG00000051177/ENSMUSG00000024211/ENSMUSG00000067242/ENSMUSG00000021367/…
GO:0060070	canonical Wnt signaling pathway	7.49082e-08	ENSMUSG00000030772/ENSMUSG00000022240/ENSMUSG00000055653/ENSMUSG00000028031/ENSMUSG00000051920/ENSMUSG00000027996/ENSMUSG00000028909/ENSMUSG00000021994/ENSMUSG00000002633/ENSMUSG00000027004/ENSMUSG00000029755/ENSMUSG00000061048/ENSMUSG00000030309/ENSMUSG00000031486/ENSMUSG00000036904/ENSMUSG00000001827/ENSMUSG00000021732/ENSMUSG00000000567/ENSMUSG00000029005/ENSMUSG00000035158/ENSMUSG00000021464/…
GO:0042472	inner ear morphogenesis	7.92803e-08	ENSMUSG00000051367/ENSMUSG00000026768/ENSMUSG00000043850/ENSMUSG00000029754/ENSMUSG00000021994/ENSMUSG00000026586/ENSMUSG00000048904/ENSMUSG00000027004/ENSMUSG00000029755/ENSMUSG00000034460/ENSMUSG00000021732/ENSMUSG00000000567/ENSMUSG00000020950/ENSMUSG00000015053/ENSMUSG00000074622/ENSMUSG00000021464/ENSMUSG00000050288/ENSMUSG00000056854/ENSMUSG00000022483/ENSMUSG00000025219/ENSMUSG00000020963/…
GO:0043062	extracellular structure organization	7.99584e-08	ENSMUSG00000024076/ENSMUSG00000031273/ENSMUSG00000026768/ENSMUSG00000031274/ENSMUSG00000022367/ENSMUSG00000027996/ENSMUSG00000024087/ENSMUSG00000018800/ENSMUSG00000039239/ENSMUSG00000042812/ENSMUSG00000026674/ENSMUSG00000000567/ENSMUSG00000015829/ENSMUSG00000035493/ENSMUSG00000022665/ENSMUSG00000029163/ENSMUSG00000068196/ENSMUSG00000038642/ENSMUSG00000023913/ENSMUSG00000022483/ENSMUSG00000056973/…
GO:0031214	biomineral tissue development	8.19112e-08	ENSMUSG00000055653/ENSMUSG00000051920/ENSMUSG00000035799/ENSMUSG00000026674/ENSMUSG00000000567/ENSMUSG00000054640/ENSMUSG00000021464/ENSMUSG00000054675/ENSMUSG00000020053/ENSMUSG00000006457/ENSMUSG00000030218/ENSMUSG00000069170/ENSMUSG00000021835/ENSMUSG00000032492/ENSMUSG00000029661/ENSMUSG00000022265/ENSMUSG00000033227/ENSMUSG00000031451/ENSMUSG00000029816/ENSMUSG00000024985/ENSMUSG00000000142/…
GO:0030850	prostate gland development	8.87894e-08	ENSMUSG00000024659/ENSMUSG00000021994/ENSMUSG00000002633/ENSMUSG00000021379/ENSMUSG00000001288/ENSMUSG00000021732/ENSMUSG00000000567/ENSMUSG00000020053/ENSMUSG00000000753/ENSMUSG00000048616/ENSMUSG00000022510/ENSMUSG00000021835/ENSMUSG00000031548/ENSMUSG00000022061/ENSMUSG00000021318/ENSMUSG00000025407/ENSMUSG00000028364/ENSMUSG00000015846/ENSMUSG00000031740/ENSMUSG00000021466/ENSMUSG00000030357/…
GO:0050808	synapse organization	9.06508e-08	ENSMUSG00000036095/ENSMUSG00000029245/ENSMUSG00000022240/ENSMUSG00000063887/ENSMUSG00000051367/ENSMUSG00000031274/ENSMUSG00000053141/ENSMUSG00000045776/ENSMUSG00000035064/ENSMUSG00000041592/ENSMUSG00000037855/ENSMUSG00000021994/ENSMUSG00000026259/ENSMUSG00000032076/ENSMUSG00000030309/ENSMUSG00000071424/ENSMUSG00000032537/ENSMUSG00000027737/ENSMUSG00000034460/ENSMUSG00000026235/ENSMUSG00000052372/…
GO:0060603	mammary gland duct morphogenesis	9.66428e-08	ENSMUSG00000021994/ENSMUSG00000021732/ENSMUSG00000028640/ENSMUSG00000017724/ENSMUSG00000006445/ENSMUSG00000036169/ENSMUSG00000003534/ENSMUSG00000020902/ENSMUSG00000021466/ENSMUSG00000018604/ENSMUSG00000048402/ENSMUSG00000031558/ENSMUSG00000021469/ENSMUSG00000031870/ENSMUSG00000036856/ENSMUSG00000024913/ENSMUSG00000014599/ENSMUSG00000046532/ENSMUSG00000032591/ENSMUSG00000022479/ENSMUSG00000019768
GO:0050804	modulation of chemical synaptic transmission	9.83572e-08	ENSMUSG00000041078/ENSMUSG00000036095/ENSMUSG00000030043/ENSMUSG00000025586/ENSMUSG00000063887/ENSMUSG00000032482/ENSMUSG00000071424/ENSMUSG00000032537/ENSMUSG00000027737/ENSMUSG00000026235/ENSMUSG00000015829/ENSMUSG00000050587/ENSMUSG00000042453/ENSMUSG00000021464/ENSMUSG00000025496/ENSMUSG00000028005/ENSMUSG00000022376/ENSMUSG00000051177/ENSMUSG00000024211/ENSMUSG00000067242/ENSMUSG00000021367/…
GO:0001508	action potential	1.00175e-07	ENSMUSG00000030043/ENSMUSG00000032826/ENSMUSG00000039639/ENSMUSG00000020598/ENSMUSG00000045103/ENSMUSG00000041957/ENSMUSG00000034115/ENSMUSG00000015968/ENSMUSG00000075316/ENSMUSG00000054889/ENSMUSG00000021730/ENSMUSG00000020524/ENSMUSG00000021313/ENSMUSG00000040118/ENSMUSG00000044393/ENSMUSG00000035200/ENSMUSG00000066058/ENSMUSG00000038319/ENSMUSG00000020866/ENSMUSG00000030247/ENSMUSG00000030067/…
GO:0061564	axon development	1.03291e-07	ENSMUSG00000029245/ENSMUSG00000029697/ENSMUSG00000030092/ENSMUSG00000042401/ENSMUSG00000001496/ENSMUSG00000031688/ENSMUSG00000045776/ENSMUSG00000027168/ENSMUSG00000021994/ENSMUSG00000002633/ENSMUSG00000029755/ENSMUSG00000039239/ENSMUSG00000034777/ENSMUSG00000056427/ENSMUSG00000036264/ENSMUSG00000003070/ENSMUSG00000022324/ENSMUSG00000027833/ENSMUSG00000032537/ENSMUSG00000001827/ENSMUSG00000026235/…
GO:0021879	forebrain neuron differentiation	1.14797e-07	ENSMUSG00000010175/ENSMUSG00000001496/ENSMUSG00000027168/ENSMUSG00000021994/ENSMUSG00000029755/ENSMUSG00000096225/ENSMUSG00000020950/ENSMUSG00000015053/ENSMUSG00000028640/ENSMUSG00000035277/ENSMUSG00000020052/ENSMUSG00000056854/ENSMUSG00000024621/ENSMUSG00000029595/ENSMUSG00000025219/ENSMUSG00000048251/ENSMUSG00000038331/ENSMUSG00000024565/ENSMUSG00000023391/ENSMUSG00000029546/ENSMUSG00000028883/…
GO:0001657	ureteric bud development	1.15973e-07	ENSMUSG00000007888/ENSMUSG00000051367/ENSMUSG00000055653/ENSMUSG00000024134/ENSMUSG00000031963/ENSMUSG00000024176/ENSMUSG00000002633/ENSMUSG00000045394/ENSMUSG00000026494/ENSMUSG00000034460/ENSMUSG00000000567/ENSMUSG00000048616/ENSMUSG00000025219/ENSMUSG00000021835/ENSMUSG00000031548/ENSMUSG00000022144/ENSMUSG00000027840/ENSMUSG00000050295/ENSMUSG00000046714/ENSMUSG00000021318/ENSMUSG00000033227/…
GO:0007156	homophilic cell adhesion via plasma membrane adhesion molecules	1.39509e-07	ENSMUSG00000030092/ENSMUSG00000053141/ENSMUSG00000103332/ENSMUSG00000041592/ENSMUSG00000061048/ENSMUSG00000032076/ENSMUSG00000021803/ENSMUSG00000020598/ENSMUSG00000000305/ENSMUSG00000066842/ENSMUSG00000036422/ENSMUSG00000044393/ENSMUSG00000055333/ENSMUSG00000036862/ENSMUSG00000032452/ENSMUSG00000102697/ENSMUSG00000029108/ENSMUSG00000024304/ENSMUSG00000030110/ENSMUSG00000012819/ENSMUSG00000039683/…
GO:0072163	mesonephric epithelium development	1.68197e-07	ENSMUSG00000007888/ENSMUSG00000051367/ENSMUSG00000055653/ENSMUSG00000024134/ENSMUSG00000031963/ENSMUSG00000024176/ENSMUSG00000002633/ENSMUSG00000045394/ENSMUSG00000026494/ENSMUSG00000034460/ENSMUSG00000000567/ENSMUSG00000048616/ENSMUSG00000025219/ENSMUSG00000021835/ENSMUSG00000031548/ENSMUSG00000022144/ENSMUSG00000027840/ENSMUSG00000050295/ENSMUSG00000046714/ENSMUSG00000021318/ENSMUSG00000033227/…
GO:0072164	mesonephric tubule development	1.68197e-07	ENSMUSG00000007888/ENSMUSG00000051367/ENSMUSG00000055653/ENSMUSG00000024134/ENSMUSG00000031963/ENSMUSG00000024176/ENSMUSG00000002633/ENSMUSG00000045394/ENSMUSG00000026494/ENSMUSG00000034460/ENSMUSG00000000567/ENSMUSG00000048616/ENSMUSG00000025219/ENSMUSG00000021835/ENSMUSG00000031548/ENSMUSG00000022144/ENSMUSG00000027840/ENSMUSG00000050295/ENSMUSG00000046714/ENSMUSG00000021318/ENSMUSG00000033227/…
GO:1905330	regulation of morphogenesis of an epithelium	1.68197e-07	ENSMUSG00000051367/ENSMUSG00000055653/ENSMUSG00000024134/ENSMUSG00000024176/ENSMUSG00000027996/ENSMUSG00000021994/ENSMUSG00000002633/ENSMUSG00000047497/ENSMUSG00000034460/ENSMUSG00000021732/ENSMUSG00000000567/ENSMUSG00000021464/ENSMUSG00000044548/ENSMUSG00000050288/ENSMUSG00000048616/ENSMUSG00000000320/ENSMUSG00000021835/ENSMUSG00000031548/ENSMUSG00000022144/ENSMUSG00000027840/ENSMUSG00000018486/…
GO:0050768	negative regulation of neurogenesis	1.75972e-07	ENSMUSG00000025229/ENSMUSG00000063887/ENSMUSG00000031688/ENSMUSG00000040136/ENSMUSG00000028977/ENSMUSG00000027168/ENSMUSG00000024176/ENSMUSG00000027276/ENSMUSG00000037855/ENSMUSG00000021994/ENSMUSG00000002633/ENSMUSG00000036264/ENSMUSG00000026259/ENSMUSG00000056222/ENSMUSG00000021379/ENSMUSG00000039830/ENSMUSG00000026235/ENSMUSG00000000567/ENSMUSG00000020950/ENSMUSG00000015829/ENSMUSG00000073802/…
GO:0030278	regulation of ossification	1.87855e-07	ENSMUSG00000036192/ENSMUSG00000030043/ENSMUSG00000024134/ENSMUSG00000027276/ENSMUSG00000027996/ENSMUSG00000021994/ENSMUSG00000029755/ENSMUSG00000039239/ENSMUSG00000035799/ENSMUSG00000026674/ENSMUSG00000000567/ENSMUSG00000054640/ENSMUSG00000054675/ENSMUSG00000020053/ENSMUSG00000006457/ENSMUSG00000030218/ENSMUSG00000069170/ENSMUSG00000048616/ENSMUSG00000022510/ENSMUSG00000021835/ENSMUSG00000063632/…
GO:0021511	spinal cord patterning	1.93368e-07	ENSMUSG00000042372/ENSMUSG00000027168/ENSMUSG00000002633/ENSMUSG00000042002/ENSMUSG00000042453/ENSMUSG00000020052/ENSMUSG00000021318/ENSMUSG00000030507/ENSMUSG00000020037/ENSMUSG00000096014/ENSMUSG00000048402/ENSMUSG00000027434/ENSMUSG00000041309/ENSMUSG00000011658/ENSMUSG00000035187/ENSMUSG00000027314/ENSMUSG00000026934/ENSMUSG00000005503
GO:0021536	diencephalon development	1.96089e-07	ENSMUSG00000048450/ENSMUSG00000013584/ENSMUSG00000001496/ENSMUSG00000027168/ENSMUSG00000021994/ENSMUSG00000002633/ENSMUSG00000039830/ENSMUSG00000021732/ENSMUSG00000015053/ENSMUSG00000028417/ENSMUSG00000035277/ENSMUSG00000026872/ENSMUSG00000048616/ENSMUSG00000095139/ENSMUSG00000025219/ENSMUSG00000021835/ENSMUSG00000021506/ENSMUSG00000024518/ENSMUSG00000025407/ENSMUSG00000024985/ENSMUSG00000028883/…
GO:0003012	muscle system process	2.07165e-07	ENSMUSG00000045318/ENSMUSG00000030043/ENSMUSG00000031965/ENSMUSG00000026879/ENSMUSG00000040136/ENSMUSG00000030554/ENSMUSG00000032826/ENSMUSG00000039639/ENSMUSG00000021699/ENSMUSG00000048904/ENSMUSG00000051747/ENSMUSG00000026100/ENSMUSG00000017400/ENSMUSG00000052920/ENSMUSG00000020475/ENSMUSG00000054640/ENSMUSG00000015533/ENSMUSG00000045103/ENSMUSG00000020053/ENSMUSG00000028328/ENSMUSG00000041957/…
GO:0019932	second-messenger-mediated signaling	2.07165e-07	ENSMUSG00000045318/ENSMUSG00000029245/ENSMUSG00000032826/ENSMUSG00000021699/ENSMUSG00000018166/ENSMUSG00000047591/ENSMUSG00000000394/ENSMUSG00000052920/ENSMUSG00000000567/ENSMUSG00000054640/ENSMUSG00000031762/ENSMUSG00000027962/ENSMUSG00000041798/ENSMUSG00000045103/ENSMUSG00000020053/ENSMUSG00000025496/ENSMUSG00000028005/ENSMUSG00000006457/ENSMUSG00000022376/ENSMUSG00000021367/ENSMUSG00000047259/…
GO:0021513	spinal cord dorsal/ventral patterning	2.3075e-07	ENSMUSG00000042372/ENSMUSG00000027168/ENSMUSG00000002633/ENSMUSG00000042002/ENSMUSG00000020052/ENSMUSG00000021318/ENSMUSG00000030507/ENSMUSG00000020037/ENSMUSG00000096014/ENSMUSG00000048402/ENSMUSG00000027434/ENSMUSG00000041309/ENSMUSG00000011658/ENSMUSG00000035187/ENSMUSG00000027314/ENSMUSG00000026934/ENSMUSG00000005503
GO:0072009	nephron epithelium development	2.30866e-07	ENSMUSG00000045515/ENSMUSG00000051367/ENSMUSG00000055653/ENSMUSG00000024134/ENSMUSG00000024176/ENSMUSG00000027276/ENSMUSG00000002633/ENSMUSG00000026494/ENSMUSG00000034460/ENSMUSG00000000567/ENSMUSG00000031734/ENSMUSG00000048616/ENSMUSG00000025219/ENSMUSG00000021835/ENSMUSG00000022144/ENSMUSG00000027840/ENSMUSG00000050295/ENSMUSG00000040003/ENSMUSG00000046714/ENSMUSG00000021318/ENSMUSG00000033227/…
GO:0030198	extracellular matrix organization	2.38155e-07	ENSMUSG00000024076/ENSMUSG00000031273/ENSMUSG00000026768/ENSMUSG00000031274/ENSMUSG00000022367/ENSMUSG00000027996/ENSMUSG00000024087/ENSMUSG00000039239/ENSMUSG00000042812/ENSMUSG00000026674/ENSMUSG00000000567/ENSMUSG00000015829/ENSMUSG00000035493/ENSMUSG00000022665/ENSMUSG00000029163/ENSMUSG00000068196/ENSMUSG00000038642/ENSMUSG00000022483/ENSMUSG00000027315/ENSMUSG00000058297/ENSMUSG00000029661/…
GO:2000177	regulation of neural precursor cell proliferation	2.39282e-07	ENSMUSG00000010175/ENSMUSG00000025229/ENSMUSG00000027168/ENSMUSG00000021994/ENSMUSG00000002633/ENSMUSG00000031778/ENSMUSG00000020950/ENSMUSG00000015053/ENSMUSG00000020053/ENSMUSG00000020052/ENSMUSG00000029595/ENSMUSG00000048616/ENSMUSG00000098132/ENSMUSG00000027315/ENSMUSG00000021318/ENSMUSG00000033006/ENSMUSG00000048482/ENSMUSG00000022129/ENSMUSG00000027246/ENSMUSG00000032554/ENSMUSG00000025407/…
GO:0072080	nephron tubule development	2.41798e-07	ENSMUSG00000045515/ENSMUSG00000051367/ENSMUSG00000055653/ENSMUSG00000024134/ENSMUSG00000024176/ENSMUSG00000027276/ENSMUSG00000002633/ENSMUSG00000026494/ENSMUSG00000034460/ENSMUSG00000000567/ENSMUSG00000031734/ENSMUSG00000048616/ENSMUSG00000025219/ENSMUSG00000021835/ENSMUSG00000022144/ENSMUSG00000027840/ENSMUSG00000021318/ENSMUSG00000033227/ENSMUSG00000018486/ENSMUSG00000036862/ENSMUSG00000078302/…
GO:0061035	regulation of cartilage development	2.4323e-07	ENSMUSG00000055435/ENSMUSG00000024134/ENSMUSG00000021994/ENSMUSG00000027004/ENSMUSG00000041540/ENSMUSG00000039239/ENSMUSG00000047497/ENSMUSG00000001288/ENSMUSG00000027833/ENSMUSG00000000567/ENSMUSG00000048616/ENSMUSG00000021835/ENSMUSG00000021318/ENSMUSG00000051910/ENSMUSG00000022676/ENSMUSG00000000142/ENSMUSG00000028195/ENSMUSG00000024940/ENSMUSG00000017491/ENSMUSG00000021779/ENSMUSG00000074934/…
GO:0070167	regulation of biomineral tissue development	3.39843e-07	ENSMUSG00000035799/ENSMUSG00000026674/ENSMUSG00000000567/ENSMUSG00000054640/ENSMUSG00000054675/ENSMUSG00000006457/ENSMUSG00000030218/ENSMUSG00000069170/ENSMUSG00000021835/ENSMUSG00000022265/ENSMUSG00000033227/ENSMUSG00000031451/ENSMUSG00000028195/ENSMUSG00000019773/ENSMUSG00000055409/ENSMUSG00000024940/ENSMUSG00000019943/ENSMUSG00000074934/ENSMUSG00000020846/ENSMUSG00000025804/ENSMUSG00000005583/…
GO:0061326	renal tubule development	3.5189e-07	ENSMUSG00000045515/ENSMUSG00000051367/ENSMUSG00000055653/ENSMUSG00000024134/ENSMUSG00000024176/ENSMUSG00000027276/ENSMUSG00000002633/ENSMUSG00000026494/ENSMUSG00000034460/ENSMUSG00000000567/ENSMUSG00000031734/ENSMUSG00000048616/ENSMUSG00000025219/ENSMUSG00000021835/ENSMUSG00000022144/ENSMUSG00000027840/ENSMUSG00000021318/ENSMUSG00000033227/ENSMUSG00000018486/ENSMUSG00000036862/ENSMUSG00000078302/…
GO:0045778	positive regulation of ossification	3.52374e-07	ENSMUSG00000030043/ENSMUSG00000027276/ENSMUSG00000027996/ENSMUSG00000021994/ENSMUSG00000029755/ENSMUSG00000039239/ENSMUSG00000026674/ENSMUSG00000054640/ENSMUSG00000054675/ENSMUSG00000020053/ENSMUSG00000006457/ENSMUSG00000069170/ENSMUSG00000022510/ENSMUSG00000021835/ENSMUSG00000063632/ENSMUSG00000021318/ENSMUSG00000040297/ENSMUSG00000028195/ENSMUSG00000019773/ENSMUSG00000055409/ENSMUSG00000021779/…
GO:0006936	muscle contraction	4.22399e-07	ENSMUSG00000045318/ENSMUSG00000030043/ENSMUSG00000031965/ENSMUSG00000030554/ENSMUSG00000032826/ENSMUSG00000039639/ENSMUSG00000021699/ENSMUSG00000048904/ENSMUSG00000051747/ENSMUSG00000017400/ENSMUSG00000052920/ENSMUSG00000020475/ENSMUSG00000054640/ENSMUSG00000015533/ENSMUSG00000045103/ENSMUSG00000028328/ENSMUSG00000041957/ENSMUSG00000044447/ENSMUSG00000006457/ENSMUSG00000021367/ENSMUSG00000022122/…
GO:0016055	Wnt signaling pathway	4.25494e-07	ENSMUSG00000030772/ENSMUSG00000022240/ENSMUSG00000055653/ENSMUSG00000028031/ENSMUSG00000051920/ENSMUSG00000023031/ENSMUSG00000027996/ENSMUSG00000028909/ENSMUSG00000021095/ENSMUSG00000021994/ENSMUSG00000002633/ENSMUSG00000027004/ENSMUSG00000029755/ENSMUSG00000034777/ENSMUSG00000061048/ENSMUSG00000030309/ENSMUSG00000031486/ENSMUSG00000036904/ENSMUSG00000001827/ENSMUSG00000028518/ENSMUSG00000021732/…
GO:0035107	appendage morphogenesis	4.4078e-07	ENSMUSG00000048562/ENSMUSG00000014603/ENSMUSG00000048450/ENSMUSG00000013584/ENSMUSG00000040310/ENSMUSG00000036602/ENSMUSG00000018263/ENSMUSG00000055653/ENSMUSG00000051920/ENSMUSG00000029754/ENSMUSG00000027996/ENSMUSG00000021994/ENSMUSG00000026586/ENSMUSG00000002633/ENSMUSG00000022286/ENSMUSG00000029755/ENSMUSG00000039239/ENSMUSG00000035799/ENSMUSG00000001288/ENSMUSG00000027833/ENSMUSG00000037138/…
GO:0035108	limb morphogenesis	4.4078e-07	ENSMUSG00000048562/ENSMUSG00000014603/ENSMUSG00000048450/ENSMUSG00000013584/ENSMUSG00000040310/ENSMUSG00000036602/ENSMUSG00000018263/ENSMUSG00000055653/ENSMUSG00000051920/ENSMUSG00000029754/ENSMUSG00000027996/ENSMUSG00000021994/ENSMUSG00000026586/ENSMUSG00000002633/ENSMUSG00000022286/ENSMUSG00000029755/ENSMUSG00000039239/ENSMUSG00000035799/ENSMUSG00000001288/ENSMUSG00000027833/ENSMUSG00000037138/…
GO:0035270	endocrine system development	4.49103e-07	ENSMUSG00000024659/ENSMUSG00000048450/ENSMUSG00000051367/ENSMUSG00000013584/ENSMUSG00000001496/ENSMUSG00000027168/ENSMUSG00000021994/ENSMUSG00000022037/ENSMUSG00000002633/ENSMUSG00000021732/ENSMUSG00000000567/ENSMUSG00000015053/ENSMUSG00000041301/ENSMUSG00000041798/ENSMUSG00000020052/ENSMUSG00000048616/ENSMUSG00000095139/ENSMUSG00000070990/ENSMUSG00000043013/ENSMUSG00000025219/ENSMUSG00000021835/…
GO:0060326	cell chemotaxis	4.54618e-07	ENSMUSG00000039145/ENSMUSG00000024659/ENSMUSG00000023078/ENSMUSG00000021994/ENSMUSG00000021699/ENSMUSG00000002633/ENSMUSG00000022425/ENSMUSG00000046500/ENSMUSG00000039239/ENSMUSG00000026100/ENSMUSG00000031778/ENSMUSG00000068617/ENSMUSG00000032537/ENSMUSG00000022877/ENSMUSG00000027962/ENSMUSG00000061353/ENSMUSG00000021367/ENSMUSG00000029371/ENSMUSG00000022122/ENSMUSG00000023913/ENSMUSG00000031616/…
GO:0031589	cell-substrate adhesion	4.65568e-07	ENSMUSG00000024076/ENSMUSG00000026768/ENSMUSG00000059049/ENSMUSG00000004415/ENSMUSG00000032482/ENSMUSG00000027276/ENSMUSG00000022367/ENSMUSG00000022425/ENSMUSG00000047497/ENSMUSG00000042812/ENSMUSG00000026674/ENSMUSG00000056222/ENSMUSG00000032537/ENSMUSG00000022877/ENSMUSG00000047793/ENSMUSG00000027962/ENSMUSG00000015533/ENSMUSG00000045103/ENSMUSG00000044447/ENSMUSG00000026971/ENSMUSG00000022665/…
GO:0019233	sensory perception of pain	4.73896e-07	ENSMUSG00000045318/ENSMUSG00000030043/ENSMUSG00000046500/ENSMUSG00000020681/ENSMUSG00000032537/ENSMUSG00000061353/ENSMUSG00000015533/ENSMUSG00000024211/ENSMUSG00000021367/ENSMUSG00000022040/ENSMUSG00000022122/ENSMUSG00000038642/ENSMUSG00000034115/ENSMUSG00000031616/ENSMUSG00000075316/ENSMUSG00000069763/ENSMUSG00000027533/ENSMUSG00000053198/ENSMUSG00000024798/ENSMUSG00000027577/ENSMUSG00000029470/…
GO:0050921	positive regulation of chemotaxis	4.73896e-07	ENSMUSG00000039145/ENSMUSG00000023078/ENSMUSG00000021994/ENSMUSG00000002633/ENSMUSG00000026100/ENSMUSG00000031778/ENSMUSG00000021732/ENSMUSG00000061353/ENSMUSG00000015533/ENSMUSG00000021367/ENSMUSG00000023913/ENSMUSG00000031616/ENSMUSG00000041488/ENSMUSG00000051980/ENSMUSG00000031451/ENSMUSG00000040152/ENSMUSG00000023992/ENSMUSG00000027524/ENSMUSG00000031380/ENSMUSG00000022676/ENSMUSG00000040552/…
GO:0030282	bone mineralization	4.77384e-07	ENSMUSG00000055653/ENSMUSG00000051920/ENSMUSG00000035799/ENSMUSG00000026674/ENSMUSG00000000567/ENSMUSG00000054640/ENSMUSG00000021464/ENSMUSG00000054675/ENSMUSG00000020053/ENSMUSG00000006457/ENSMUSG00000030218/ENSMUSG00000069170/ENSMUSG00000021835/ENSMUSG00000032492/ENSMUSG00000029661/ENSMUSG00000022265/ENSMUSG00000029816/ENSMUSG00000024985/ENSMUSG00000000142/ENSMUSG00000028195/ENSMUSG00000055409/…
GO:0021846	cell proliferation in forebrain	4.79286e-07	ENSMUSG00000045515/ENSMUSG00000027168/ENSMUSG00000043969/ENSMUSG00000035277/ENSMUSG00000026872/ENSMUSG00000029595/ENSMUSG00000095139/ENSMUSG00000025219/ENSMUSG00000014602/ENSMUSG00000019874/ENSMUSG00000032064/ENSMUSG00000021318/ENSMUSG00000022129/ENSMUSG00000030978/ENSMUSG00000038805/ENSMUSG00000030852/ENSMUSG00000041498/ENSMUSG00000013415/ENSMUSG00000039158/ENSMUSG00000022382/ENSMUSG00000030093
GO:0198738	cell-cell signaling by wnt	4.9931e-07	ENSMUSG00000030772/ENSMUSG00000022240/ENSMUSG00000055653/ENSMUSG00000028031/ENSMUSG00000051920/ENSMUSG00000023031/ENSMUSG00000027996/ENSMUSG00000028909/ENSMUSG00000021095/ENSMUSG00000021994/ENSMUSG00000002633/ENSMUSG00000027004/ENSMUSG00000029755/ENSMUSG00000034777/ENSMUSG00000061048/ENSMUSG00000030309/ENSMUSG00000031486/ENSMUSG00000036904/ENSMUSG00000001827/ENSMUSG00000028518/ENSMUSG00000021732/…
GO:0032409	regulation of transporter activity	5.05944e-07	ENSMUSG00000021680/ENSMUSG00000063887/ENSMUSG00000040136/ENSMUSG00000032826/ENSMUSG00000039639/ENSMUSG00000021699/ENSMUSG00000008590/ENSMUSG00000017400/ENSMUSG00000035799/ENSMUSG00000052920/ENSMUSG00000042453/ENSMUSG00000041301/ENSMUSG00000096146/ENSMUSG00000045103/ENSMUSG00000025496/ENSMUSG00000031997/ENSMUSG00000027827/ENSMUSG00000034330/ENSMUSG00000051177/ENSMUSG00000038642/ENSMUSG00000015968/…
GO:0007187	G-protein coupled receptor signaling pathway, coupled to cyclic nucleotide second messenger	5.3592e-07	ENSMUSG00000045318/ENSMUSG00000024659/ENSMUSG00000000394/ENSMUSG00000025496/ENSMUSG00000022376/ENSMUSG00000050288/ENSMUSG00000024211/ENSMUSG00000021367/ENSMUSG00000047259/ENSMUSG00000004730/ENSMUSG00000015968/ENSMUSG00000032492/ENSMUSG00000031616/ENSMUSG00000054764/ENSMUSG00000051980/ENSMUSG00000005580/ENSMUSG00000020963/ENSMUSG00000046159/ENSMUSG00000033569/ENSMUSG00000066406/ENSMUSG00000024798/…
GO:0032412	regulation of ion transmembrane transporter activity	5.38308e-07	ENSMUSG00000021680/ENSMUSG00000063887/ENSMUSG00000040136/ENSMUSG00000032826/ENSMUSG00000039639/ENSMUSG00000021699/ENSMUSG00000008590/ENSMUSG00000017400/ENSMUSG00000052920/ENSMUSG00000042453/ENSMUSG00000041301/ENSMUSG00000096146/ENSMUSG00000045103/ENSMUSG00000025496/ENSMUSG00000031997/ENSMUSG00000027827/ENSMUSG00000034330/ENSMUSG00000051177/ENSMUSG00000038642/ENSMUSG00000015968/ENSMUSG00000021835/…
GO:0022898	regulation of transmembrane transporter activity	5.48624e-07	ENSMUSG00000021680/ENSMUSG00000063887/ENSMUSG00000040136/ENSMUSG00000032826/ENSMUSG00000039639/ENSMUSG00000021699/ENSMUSG00000008590/ENSMUSG00000017400/ENSMUSG00000035799/ENSMUSG00000052920/ENSMUSG00000042453/ENSMUSG00000041301/ENSMUSG00000096146/ENSMUSG00000045103/ENSMUSG00000025496/ENSMUSG00000031997/ENSMUSG00000027827/ENSMUSG00000034330/ENSMUSG00000051177/ENSMUSG00000038642/ENSMUSG00000015968/…
GO:0042742	defense response to bacterium	5.79728e-07	ENSMUSG00000023078/ENSMUSG00000032530/ENSMUSG00000037071/ENSMUSG00000029371/ENSMUSG00000028456/ENSMUSG00000042286/ENSMUSG00000006445/ENSMUSG00000068923/ENSMUSG00000006403/ENSMUSG00000023992/ENSMUSG00000026177/ENSMUSG00000026672/ENSMUSG00000094338/ENSMUSG00000030067/ENSMUSG00000010054/ENSMUSG00000069300/ENSMUSG00000062727/ENSMUSG00000095217/ENSMUSG00000018102/ENSMUSG00000058385/ENSMUSG00000069268/…
GO:0021871	forebrain regionalization	6.24381e-07	ENSMUSG00000029697/ENSMUSG00000001496/ENSMUSG00000027168/ENSMUSG00000002633/ENSMUSG00000043969/ENSMUSG00000025219/ENSMUSG00000021835/ENSMUSG00000032446/ENSMUSG00000027840/ENSMUSG00000021318/ENSMUSG00000038805/ENSMUSG00000018698/ENSMUSG00000033726/ENSMUSG00000047143/ENSMUSG00000022382/ENSMUSG00000035946/ENSMUSG00000022997
GO:0050900	leukocyte migration	6.62819e-07	ENSMUSG00000039145/ENSMUSG00000024659/ENSMUSG00000030043/ENSMUSG00000023078/ENSMUSG00000021994/ENSMUSG00000021699/ENSMUSG00000046500/ENSMUSG00000039239/ENSMUSG00000026100/ENSMUSG00000031778/ENSMUSG00000027962/ENSMUSG00000061353/ENSMUSG00000015533/ENSMUSG00000021464/ENSMUSG00000015766/ENSMUSG00000051177/ENSMUSG00000029163/ENSMUSG00000021367/ENSMUSG00000029371/ENSMUSG00000022122/ENSMUSG00000023913/…
GO:0001709	cell fate determination	7.07024e-07	ENSMUSG00000010175/ENSMUSG00000027168/ENSMUSG00000026586/ENSMUSG00000020950/ENSMUSG00000015053/ENSMUSG00000020052/ENSMUSG00000021835/ENSMUSG00000074121/ENSMUSG00000022053/ENSMUSG00000000093/ENSMUSG00000021466/ENSMUSG00000002799/ENSMUSG00000028681/ENSMUSG00000027434/ENSMUSG00000005583/ENSMUSG00000003436/ENSMUSG00000049107/ENSMUSG00000030093/ENSMUSG00000034384/ENSMUSG00000022997/ENSMUSG00000009471/…
GO:0021521	ventral spinal cord interneuron specification	7.08152e-07	ENSMUSG00000042372/ENSMUSG00000027168/ENSMUSG00000002633/ENSMUSG00000021318/ENSMUSG00000030507/ENSMUSG00000096014/ENSMUSG00000048402/ENSMUSG00000041309/ENSMUSG00000035187/ENSMUSG00000026934/ENSMUSG00000005503
GO:0060573	cell fate specification involved in pattern specification	7.08152e-07	ENSMUSG00000042372/ENSMUSG00000027168/ENSMUSG00000002633/ENSMUSG00000021318/ENSMUSG00000030507/ENSMUSG00000096014/ENSMUSG00000048402/ENSMUSG00000041309/ENSMUSG00000035187/ENSMUSG00000026934/ENSMUSG00000005503
GO:0032330	regulation of chondrocyte differentiation	7.32662e-07	ENSMUSG00000055435/ENSMUSG00000024134/ENSMUSG00000041540/ENSMUSG00000047497/ENSMUSG00000001288/ENSMUSG00000027833/ENSMUSG00000000567/ENSMUSG00000021835/ENSMUSG00000021318/ENSMUSG00000051910/ENSMUSG00000022676/ENSMUSG00000000142/ENSMUSG00000024940/ENSMUSG00000017491/ENSMUSG00000021779/ENSMUSG00000074934/ENSMUSG00000048402/ENSMUSG00000020846/ENSMUSG00000027239/ENSMUSG00000020467/ENSMUSG00000051279/…
GO:0055123	digestive system development	7.51471e-07	ENSMUSG00000013584/ENSMUSG00000040310/ENSMUSG00000024134/ENSMUSG00000023031/ENSMUSG00000027996/ENSMUSG00000021994/ENSMUSG00000002633/ENSMUSG00000039239/ENSMUSG00000042812/ENSMUSG00000019982/ENSMUSG00000027833/ENSMUSG00000028019/ENSMUSG00000076441/ENSMUSG00000021732/ENSMUSG00000044548/ENSMUSG00000020053/ENSMUSG00000020052/ENSMUSG00000022122/ENSMUSG00000070990/ENSMUSG00000022510/ENSMUSG00000021835/…
GO:0021516	dorsal spinal cord development	9.01057e-07	ENSMUSG00000028736/ENSMUSG00000004872/ENSMUSG00000029005/ENSMUSG00000020052/ENSMUSG00000029595/ENSMUSG00000022144/ENSMUSG00000029546/ENSMUSG00000038718/ENSMUSG00000028266/ENSMUSG00000018698/ENSMUSG00000053129/ENSMUSG00000035946/ENSMUSG00000037660/ENSMUSG00000022997/ENSMUSG00000026934
GO:0030858	positive regulation of epithelial cell differentiation	9.84519e-07	ENSMUSG00000027168/ENSMUSG00000000567/ENSMUSG00000041301/ENSMUSG00000026872/ENSMUSG00000043895/ENSMUSG00000021835/ENSMUSG00000022144/ENSMUSG00000037600/ENSMUSG00000020086/ENSMUSG00000069763/ENSMUSG00000050295/ENSMUSG00000021466/ENSMUSG00000028681/ENSMUSG00000018698/ENSMUSG00000047139/ENSMUSG00000036478/ENSMUSG00000029086/ENSMUSG00000047281/ENSMUSG00000037279/ENSMUSG00000022996/ENSMUSG00000002057/…
GO:0048708	astrocyte differentiation	1.0444e-06	ENSMUSG00000027168/ENSMUSG00000024176/ENSMUSG00000002633/ENSMUSG00000021379/ENSMUSG00000026235/ENSMUSG00000000567/ENSMUSG00000035305/ENSMUSG00000021464/ENSMUSG00000048616/ENSMUSG00000095139/ENSMUSG00000028517/ENSMUSG00000020932/ENSMUSG00000056054/ENSMUSG00000026728/ENSMUSG00000036887/ENSMUSG00000023992/ENSMUSG00000040605/ENSMUSG00000051910/ENSMUSG00000026249/ENSMUSG00000020122/ENSMUSG00000027434/…
GO:0031016	pancreas development	1.06098e-06	ENSMUSG00000010175/ENSMUSG00000024659/ENSMUSG00000013584/ENSMUSG00000023031/ENSMUSG00000027168/ENSMUSG00000021994/ENSMUSG00000022037/ENSMUSG00000002633/ENSMUSG00000042812/ENSMUSG00000021732/ENSMUSG00000000567/ENSMUSG00000041301/ENSMUSG00000041798/ENSMUSG00000020053/ENSMUSG00000043013/ENSMUSG00000021835/ENSMUSG00000045991/ENSMUSG00000076431/ENSMUSG00000017950/ENSMUSG00000032179/ENSMUSG00000027434/…
GO:0061053	somite development	1.07003e-06	ENSMUSG00000004872/ENSMUSG00000051367/ENSMUSG00000013584/ENSMUSG00000027996/ENSMUSG00000021994/ENSMUSG00000002633/ENSMUSG00000027004/ENSMUSG00000051747/ENSMUSG00000042812/ENSMUSG00000034460/ENSMUSG00000021464/ENSMUSG00000026872/ENSMUSG00000048616/ENSMUSG00000026640/ENSMUSG00000063632/ENSMUSG00000031548/ENSMUSG00000035403/ENSMUSG00000036422/ENSMUSG00000050295/ENSMUSG00000046714/ENSMUSG00000022061/…
GO:0072175	epithelial tube formation	1.21725e-06	ENSMUSG00000004872/ENSMUSG00000051367/ENSMUSG00000036602/ENSMUSG00000024176/ENSMUSG00000027996/ENSMUSG00000021994/ENSMUSG00000002633/ENSMUSG00000022286/ENSMUSG00000039239/ENSMUSG00000035799/ENSMUSG00000001288/ENSMUSG00000001827/ENSMUSG00000034460/ENSMUSG00000021732/ENSMUSG00000000567/ENSMUSG00000026872/ENSMUSG00000027547/ENSMUSG00000031995/ENSMUSG00000050288/ENSMUSG00000031734/ENSMUSG00000048616/…
GO:0035567	non-canonical Wnt signaling pathway	1.25177e-06	ENSMUSG00000055653/ENSMUSG00000027996/ENSMUSG00000021994/ENSMUSG00000027004/ENSMUSG00000036904/ENSMUSG00000021464/ENSMUSG00000044548/ENSMUSG00000050288/ENSMUSG00000045005/ENSMUSG00000031548/ENSMUSG00000019880/ENSMUSG00000018486/ENSMUSG00000037188/ENSMUSG00000040183/ENSMUSG00000041075/ENSMUSG00000081683/ENSMUSG00000049791/ENSMUSG00000023972/ENSMUSG00000026556/ENSMUSG00000036856/ENSMUSG00000022297/…
GO:0060349	bone morphogenesis	1.27357e-06	ENSMUSG00000024076/ENSMUSG00000048450/ENSMUSG00000059049/ENSMUSG00000022367/ENSMUSG00000027996/ENSMUSG00000048904/ENSMUSG00000029755/ENSMUSG00000035799/ENSMUSG00000022324/ENSMUSG00000048126/ENSMUSG00000001288/ENSMUSG00000027833/ENSMUSG00000000567/ENSMUSG00000054675/ENSMUSG00000006457/ENSMUSG00000022483/ENSMUSG00000021835/ENSMUSG00000025082/ENSMUSG00000050295/ENSMUSG00000021318/ENSMUSG00000025402/…
GO:0035115	embryonic forelimb morphogenesis	1.37122e-06	ENSMUSG00000014603/ENSMUSG00000048450/ENSMUSG00000013584/ENSMUSG00000040310/ENSMUSG00000018263/ENSMUSG00000051920/ENSMUSG00000002633/ENSMUSG00000035799/ENSMUSG00000027833/ENSMUSG00000004885/ENSMUSG00000022510/ENSMUSG00000000125/ENSMUSG00000018604/ENSMUSG00000021469/ENSMUSG00000058665/ENSMUSG00000009207/ENSMUSG00000039153/ENSMUSG00000030093/ENSMUSG00000048387/ENSMUSG00000022330
GO:0035116	embryonic hindlimb morphogenesis	1.37122e-06	ENSMUSG00000014603/ENSMUSG00000048450/ENSMUSG00000040310/ENSMUSG00000055653/ENSMUSG00000051920/ENSMUSG00000002633/ENSMUSG00000035799/ENSMUSG00000001288/ENSMUSG00000037138/ENSMUSG00000022510/ENSMUSG00000025219/ENSMUSG00000021835/ENSMUSG00000021506/ENSMUSG00000000125/ENSMUSG00000018604/ENSMUSG00000017491/ENSMUSG00000021469/ENSMUSG00000030093/ENSMUSG00000048387/ENSMUSG00000022330
GO:0048709	oligodendrocyte differentiation	1.37172e-06	ENSMUSG00000026879/ENSMUSG00000001496/ENSMUSG00000027168/ENSMUSG00000024176/ENSMUSG00000037855/ENSMUSG00000022037/ENSMUSG00000002633/ENSMUSG00000022425/ENSMUSG00000041540/ENSMUSG00000021379/ENSMUSG00000039830/ENSMUSG00000000567/ENSMUSG00000044519/ENSMUSG00000046160/ENSMUSG00000042662/ENSMUSG00000020052/ENSMUSG00000021835/ENSMUSG00000063632/ENSMUSG00000021318/ENSMUSG00000033006/ENSMUSG00000023391/…
GO:0051961	negative regulation of nervous system development	1.42959e-06	ENSMUSG00000025229/ENSMUSG00000063887/ENSMUSG00000031688/ENSMUSG00000040136/ENSMUSG00000028977/ENSMUSG00000027168/ENSMUSG00000024176/ENSMUSG00000027276/ENSMUSG00000037855/ENSMUSG00000021994/ENSMUSG00000002633/ENSMUSG00000036264/ENSMUSG00000026259/ENSMUSG00000056222/ENSMUSG00000021379/ENSMUSG00000039830/ENSMUSG00000026235/ENSMUSG00000000567/ENSMUSG00000020950/ENSMUSG00000015829/ENSMUSG00000073802/…
GO:0061180	mammary gland epithelium development	1.43477e-06	ENSMUSG00000048450/ENSMUSG00000021994/ENSMUSG00000042812/ENSMUSG00000021732/ENSMUSG00000028640/ENSMUSG00000044303/ENSMUSG00000017724/ENSMUSG00000034112/ENSMUSG00000006445/ENSMUSG00000036169/ENSMUSG00000003534/ENSMUSG00000020902/ENSMUSG00000000125/ENSMUSG00000021466/ENSMUSG00000018604/ENSMUSG00000048402/ENSMUSG00000031558/ENSMUSG00000021469/ENSMUSG00000031870/ENSMUSG00000036856/ENSMUSG00000085795/…
GO:0030500	regulation of bone mineralization	1.48368e-06	ENSMUSG00000035799/ENSMUSG00000026674/ENSMUSG00000000567/ENSMUSG00000054640/ENSMUSG00000054675/ENSMUSG00000006457/ENSMUSG00000030218/ENSMUSG00000069170/ENSMUSG00000021835/ENSMUSG00000022265/ENSMUSG00000028195/ENSMUSG00000055409/ENSMUSG00000024940/ENSMUSG00000019943/ENSMUSG00000074934/ENSMUSG00000020846/ENSMUSG00000025804/ENSMUSG00000005583/ENSMUSG00000039231/ENSMUSG00000036856/ENSMUSG00000022996/…
GO:0030595	leukocyte chemotaxis	1.52038e-06	ENSMUSG00000039145/ENSMUSG00000024659/ENSMUSG00000023078/ENSMUSG00000021994/ENSMUSG00000021699/ENSMUSG00000046500/ENSMUSG00000039239/ENSMUSG00000026100/ENSMUSG00000031778/ENSMUSG00000061353/ENSMUSG00000021367/ENSMUSG00000029371/ENSMUSG00000022122/ENSMUSG00000023913/ENSMUSG00000031616/ENSMUSG00000041120/ENSMUSG00000031451/ENSMUSG00000056054/ENSMUSG00000027524/ENSMUSG00000031380/ENSMUSG00000005672/…
GO:0009952	anterior/posterior pattern specification	1.69811e-06	ENSMUSG00000004872/ENSMUSG00000029697/ENSMUSG00000048450/ENSMUSG00000013584/ENSMUSG00000040310/ENSMUSG00000036602/ENSMUSG00000055653/ENSMUSG00000024134/ENSMUSG00000027168/ENSMUSG00000027996/ENSMUSG00000021994/ENSMUSG00000002633/ENSMUSG00000048904/ENSMUSG00000051747/ENSMUSG00000042812/ENSMUSG00000001288/ENSMUSG00000043969/ENSMUSG00000021464/ENSMUSG00000026872/ENSMUSG00000048616/ENSMUSG00000026640/…
GO:0001658	branching involved in ureteric bud morphogenesis	1.75658e-06	ENSMUSG00000051367/ENSMUSG00000055653/ENSMUSG00000024134/ENSMUSG00000024176/ENSMUSG00000002633/ENSMUSG00000034460/ENSMUSG00000000567/ENSMUSG00000048616/ENSMUSG00000025219/ENSMUSG00000021835/ENSMUSG00000022144/ENSMUSG00000027840/ENSMUSG00000021318/ENSMUSG00000033227/ENSMUSG00000018486/ENSMUSG00000036862/ENSMUSG00000078302/ENSMUSG00000021466/ENSMUSG00000068122/ENSMUSG00000051159/ENSMUSG00000074934/…
GO:0050920	regulation of chemotaxis	1.77051e-06	ENSMUSG00000039145/ENSMUSG00000023078/ENSMUSG00000031688/ENSMUSG00000021994/ENSMUSG00000002633/ENSMUSG00000026100/ENSMUSG00000031778/ENSMUSG00000031486/ENSMUSG00000022877/ENSMUSG00000021732/ENSMUSG00000061353/ENSMUSG00000015533/ENSMUSG00000021367/ENSMUSG00000023913/ENSMUSG00000031616/ENSMUSG00000041120/ENSMUSG00000041488/ENSMUSG00000003518/ENSMUSG00000051980/ENSMUSG00000040254/ENSMUSG00000031451/…
GO:0048592	eye morphogenesis	1.77597e-06	ENSMUSG00000044518/ENSMUSG00000010175/ENSMUSG00000025229/ENSMUSG00000036192/ENSMUSG00000035517/ENSMUSG00000073658/ENSMUSG00000028977/ENSMUSG00000027168/ENSMUSG00000024176/ENSMUSG00000027276/ENSMUSG00000041592/ENSMUSG00000034777/ENSMUSG00000042002/ENSMUSG00000035799/ENSMUSG00000001288/ENSMUSG00000063681/ENSMUSG00000032537/ENSMUSG00000000567/ENSMUSG00000053279/ENSMUSG00000068196/ENSMUSG00000028121/…
GO:0035137	hindlimb morphogenesis	1.79068e-06	ENSMUSG00000014603/ENSMUSG00000048450/ENSMUSG00000040310/ENSMUSG00000055653/ENSMUSG00000051920/ENSMUSG00000002633/ENSMUSG00000035799/ENSMUSG00000001288/ENSMUSG00000037138/ENSMUSG00000022510/ENSMUSG00000025219/ENSMUSG00000021835/ENSMUSG00000021506/ENSMUSG00000024565/ENSMUSG00000000125/ENSMUSG00000021466/ENSMUSG00000025927/ENSMUSG00000018604/ENSMUSG00000017491/ENSMUSG00000021469/ENSMUSG00000030093/…
GO:0051930	regulation of sensory perception of pain	1.81951e-06	ENSMUSG00000045318/ENSMUSG00000046500/ENSMUSG00000021367/ENSMUSG00000022122/ENSMUSG00000038642/ENSMUSG00000034115/ENSMUSG00000069763/ENSMUSG00000027533/ENSMUSG00000032561/ENSMUSG00000044708/ENSMUSG00000050511/ENSMUSG00000027895/ENSMUSG00000045730/ENSMUSG00000029361/ENSMUSG00000039005/ENSMUSG00000033174/ENSMUSG00000032532/ENSMUSG00000056529/ENSMUSG00000027399/ENSMUSG00000016529/ENSMUSG00000003974/…
GO:0023061	signal release	2.00837e-06	ENSMUSG00000024659/ENSMUSG00000030043/ENSMUSG00000029245/ENSMUSG00000021680/ENSMUSG00000063887/ENSMUSG00000040136/ENSMUSG00000009394/ENSMUSG00000027168/ENSMUSG00000032482/ENSMUSG00000019906/ENSMUSG00000047591/ENSMUSG00000000394/ENSMUSG00000019982/ENSMUSG00000004347/ENSMUSG00000021071/ENSMUSG00000041301/ENSMUSG00000041798/ENSMUSG00000096146/ENSMUSG00000022454/ENSMUSG00000025496/ENSMUSG00000022376/…
GO:0051480	regulation of cytosolic calcium ion concentration	2.0621e-06	ENSMUSG00000079110/ENSMUSG00000030043/ENSMUSG00000023078/ENSMUSG00000032826/ENSMUSG00000021994/ENSMUSG00000021699/ENSMUSG00000039239/ENSMUSG00000031778/ENSMUSG00000052920/ENSMUSG00000015053/ENSMUSG00000054640/ENSMUSG00000041798/ENSMUSG00000045103/ENSMUSG00000031997/ENSMUSG00000022376/ENSMUSG00000050288/ENSMUSG00000034330/ENSMUSG00000051177/ENSMUSG00000021367/ENSMUSG00000022122/ENSMUSG00000021337/…
GO:0072089	stem cell proliferation	2.38305e-06	ENSMUSG00000024134/ENSMUSG00000027168/ENSMUSG00000027996/ENSMUSG00000021994/ENSMUSG00000002633/ENSMUSG00000045394/ENSMUSG00000041540/ENSMUSG00000020681/ENSMUSG00000031778/ENSMUSG00000021379/ENSMUSG00000020950/ENSMUSG00000020052/ENSMUSG00000021835/ENSMUSG00000063632/ENSMUSG00000037600/ENSMUSG00000027840/ENSMUSG00000021318/ENSMUSG00000033006/ENSMUSG00000048482/ENSMUSG00000027356/ENSMUSG00000022129/…
GO:0030879	mammary gland development	2.47028e-06	ENSMUSG00000004872/ENSMUSG00000048450/ENSMUSG00000021994/ENSMUSG00000042812/ENSMUSG00000021732/ENSMUSG00000000567/ENSMUSG00000028640/ENSMUSG00000015533/ENSMUSG00000020053/ENSMUSG00000021835/ENSMUSG00000044303/ENSMUSG00000020027/ENSMUSG00000017724/ENSMUSG00000034112/ENSMUSG00000006445/ENSMUSG00000036169/ENSMUSG00000021318/ENSMUSG00000003051/ENSMUSG00000003534/ENSMUSG00000020902/ENSMUSG00000000125/…
GO:0032414	positive regulation of ion transmembrane transporter activity	2.4834e-06	ENSMUSG00000040136/ENSMUSG00000032826/ENSMUSG00000039639/ENSMUSG00000008590/ENSMUSG00000017400/ENSMUSG00000052920/ENSMUSG00000042453/ENSMUSG00000041301/ENSMUSG00000096146/ENSMUSG00000045103/ENSMUSG00000025496/ENSMUSG00000031997/ENSMUSG00000034330/ENSMUSG00000051177/ENSMUSG00000038642/ENSMUSG00000021835/ENSMUSG00000021730/ENSMUSG00000021313/ENSMUSG00000040118/ENSMUSG00000023992/ENSMUSG00000025068/…
GO:0051290	protein heterotetramerization	2.56551e-06	ENSMUSG00000063887/ENSMUSG00000067455/ENSMUSG00000020649/ENSMUSG00000060639/ENSMUSG00000069266/ENSMUSG00000028896/ENSMUSG00000064288/ENSMUSG00000099517/ENSMUSG00000100210/ENSMUSG00000017390/ENSMUSG00000069305/ENSMUSG00000074403/ENSMUSG00000060093/ENSMUSG00000030978/ENSMUSG00000081058/ENSMUSG00000069265/ENSMUSG00000101972/ENSMUSG00000093769/ENSMUSG00000069306/ENSMUSG00000091405/ENSMUSG00000101355/…
GO:0034767	positive regulation of ion transmembrane transport	2.69192e-06	ENSMUSG00000079110/ENSMUSG00000040136/ENSMUSG00000032826/ENSMUSG00000039639/ENSMUSG00000008590/ENSMUSG00000017400/ENSMUSG00000031778/ENSMUSG00000052920/ENSMUSG00000042453/ENSMUSG00000041301/ENSMUSG00000096146/ENSMUSG00000045103/ENSMUSG00000025496/ENSMUSG00000031997/ENSMUSG00000034330/ENSMUSG00000051177/ENSMUSG00000038642/ENSMUSG00000044338/ENSMUSG00000015968/ENSMUSG00000021835/ENSMUSG00000031616/…
GO:0002685	regulation of leukocyte migration	2.76687e-06	ENSMUSG00000039145/ENSMUSG00000024659/ENSMUSG00000030043/ENSMUSG00000023078/ENSMUSG00000021994/ENSMUSG00000026100/ENSMUSG00000031778/ENSMUSG00000061353/ENSMUSG00000015533/ENSMUSG00000051177/ENSMUSG00000029163/ENSMUSG00000021367/ENSMUSG00000023913/ENSMUSG00000031616/ENSMUSG00000041120/ENSMUSG00000031451/ENSMUSG00000023992/ENSMUSG00000027524/ENSMUSG00000017737/ENSMUSG00000031380/ENSMUSG00000059552/…
GO:0007188	adenylate cyclase-modulating G-protein coupled receptor signaling pathway	2.86731e-06	ENSMUSG00000045318/ENSMUSG00000000394/ENSMUSG00000025496/ENSMUSG00000022376/ENSMUSG00000024211/ENSMUSG00000021367/ENSMUSG00000047259/ENSMUSG00000004730/ENSMUSG00000015968/ENSMUSG00000032492/ENSMUSG00000031616/ENSMUSG00000054764/ENSMUSG00000051980/ENSMUSG00000005580/ENSMUSG00000020963/ENSMUSG00000046159/ENSMUSG00000033569/ENSMUSG00000066406/ENSMUSG00000024798/ENSMUSG00000031748/ENSMUSG00000026463/…
GO:0001837	epithelial to mesenchymal transition	2.93941e-06	ENSMUSG00000031965/ENSMUSG00000048450/ENSMUSG00000001496/ENSMUSG00000036602/ENSMUSG00000022367/ENSMUSG00000027996/ENSMUSG00000021095/ENSMUSG00000021994/ENSMUSG00000039239/ENSMUSG00000035799/ENSMUSG00000000567/ENSMUSG00000042821/ENSMUSG00000048616/ENSMUSG00000025219/ENSMUSG00000021835/ENSMUSG00000031548/ENSMUSG00000078794/ENSMUSG00000032446/ENSMUSG00000069763/ENSMUSG00000035403/ENSMUSG00000050295/…
GO:0060993	kidney morphogenesis	3.00975e-06	ENSMUSG00000051367/ENSMUSG00000055653/ENSMUSG00000024134/ENSMUSG00000024176/ENSMUSG00000002633/ENSMUSG00000026494/ENSMUSG00000034460/ENSMUSG00000021732/ENSMUSG00000000567/ENSMUSG00000031734/ENSMUSG00000048616/ENSMUSG00000025219/ENSMUSG00000021835/ENSMUSG00000091387/ENSMUSG00000022144/ENSMUSG00000076431/ENSMUSG00000027840/ENSMUSG00000024620/ENSMUSG00000021318/ENSMUSG00000033227/ENSMUSG00000018486/…
GO:0051931	regulation of sensory perception	3.04811e-06	ENSMUSG00000045318/ENSMUSG00000046500/ENSMUSG00000021367/ENSMUSG00000022122/ENSMUSG00000038642/ENSMUSG00000034115/ENSMUSG00000069763/ENSMUSG00000027533/ENSMUSG00000032561/ENSMUSG00000044708/ENSMUSG00000050511/ENSMUSG00000027895/ENSMUSG00000045730/ENSMUSG00000029361/ENSMUSG00000039005/ENSMUSG00000033174/ENSMUSG00000032532/ENSMUSG00000056529/ENSMUSG00000027399/ENSMUSG00000016529/ENSMUSG00000003974/…
GO:0021983	pituitary gland development	3.21065e-06	ENSMUSG00000048450/ENSMUSG00000013584/ENSMUSG00000001496/ENSMUSG00000027168/ENSMUSG00000021994/ENSMUSG00000021732/ENSMUSG00000015053/ENSMUSG00000048616/ENSMUSG00000095139/ENSMUSG00000025219/ENSMUSG00000021835/ENSMUSG00000021506/ENSMUSG00000025407/ENSMUSG00000024985/ENSMUSG00000038805/ENSMUSG00000048402/ENSMUSG00000024256/ENSMUSG00000036856/ENSMUSG00000053129/ENSMUSG00000040726/ENSMUSG00000021609/…
GO:0072507	divalent inorganic cation homeostasis	3.21742e-06	ENSMUSG00000079110/ENSMUSG00000030043/ENSMUSG00000032648/ENSMUSG00000023078/ENSMUSG00000032826/ENSMUSG00000021994/ENSMUSG00000021699/ENSMUSG00000041771/ENSMUSG00000039239/ENSMUSG00000031778/ENSMUSG00000052920/ENSMUSG00000015053/ENSMUSG00000054640/ENSMUSG00000031762/ENSMUSG00000041798/ENSMUSG00000045103/ENSMUSG00000031997/ENSMUSG00000022376/ENSMUSG00000050288/ENSMUSG00000034330/ENSMUSG00000051177/…
GO:0006836	neurotransmitter transport	3.30009e-06	ENSMUSG00000063887/ENSMUSG00000009394/ENSMUSG00000032482/ENSMUSG00000019906/ENSMUSG00000027737/ENSMUSG00000021071/ENSMUSG00000025496/ENSMUSG00000024211/ENSMUSG00000021367/ENSMUSG00000053025/ENSMUSG00000015968/ENSMUSG00000031616/ENSMUSG00000028456/ENSMUSG00000051111/ENSMUSG00000041488/ENSMUSG00000023017/ENSMUSG00000022144/ENSMUSG00000067889/ENSMUSG00000020932/ENSMUSG00000049303/ENSMUSG00000035226/…
GO:0001838	embryonic epithelial tube formation	3.33276e-06	ENSMUSG00000004872/ENSMUSG00000051367/ENSMUSG00000036602/ENSMUSG00000024176/ENSMUSG00000027996/ENSMUSG00000021994/ENSMUSG00000002633/ENSMUSG00000022286/ENSMUSG00000039239/ENSMUSG00000035799/ENSMUSG00000001288/ENSMUSG00000001827/ENSMUSG00000034460/ENSMUSG00000000567/ENSMUSG00000026872/ENSMUSG00000027547/ENSMUSG00000031995/ENSMUSG00000050288/ENSMUSG00000031734/ENSMUSG00000048616/ENSMUSG00000021835/…
GO:0048638	regulation of developmental growth	3.43704e-06	ENSMUSG00000010175/ENSMUSG00000079110/ENSMUSG00000031965/ENSMUSG00000051367/ENSMUSG00000018263/ENSMUSG00000031688/ENSMUSG00000027996/ENSMUSG00000021994/ENSMUSG00000036264/ENSMUSG00000026100/ENSMUSG00000034460/ENSMUSG00000015829/ENSMUSG00000004885/ENSMUSG00000029005/ENSMUSG00000061353/ENSMUSG00000035277/ENSMUSG00000000305/ENSMUSG00000020053/ENSMUSG00000006457/ENSMUSG00000051177/ENSMUSG00000052397/…
GO:0065004	protein-DNA complex assembly	3.45229e-06	ENSMUSG00000000567/ENSMUSG00000067455/ENSMUSG00000049539/ENSMUSG00000114456/ENSMUSG00000020086/ENSMUSG00000060639/ENSMUSG00000058773/ENSMUSG00000005470/ENSMUSG00000069266/ENSMUSG00000064288/ENSMUSG00000002835/ENSMUSG00000069308/ENSMUSG00000099517/ENSMUSG00000100210/ENSMUSG00000094338/ENSMUSG00000114279/ENSMUSG00000040599/ENSMUSG00000022945/ENSMUSG00000069305/ENSMUSG00000069300/ENSMUSG00000062727/…
GO:1904018	positive regulation of vasculature development	3.45229e-06	ENSMUSG00000024659/ENSMUSG00000031963/ENSMUSG00000023031/ENSMUSG00000027996/ENSMUSG00000024087/ENSMUSG00000021994/ENSMUSG00000002633/ENSMUSG00000031778/ENSMUSG00000015053/ENSMUSG00000044338/ENSMUSG00000025321/ENSMUSG00000069763/ENSMUSG00000046714/ENSMUSG00000037754/ENSMUSG00000038418/ENSMUSG00000050965/ENSMUSG00000040152/ENSMUSG00000029859/ENSMUSG00000028179/ENSMUSG00000079042/ENSMUSG00000017737/…
GO:0045653	negative regulation of megakaryocyte differentiation	3.50834e-06	ENSMUSG00000067455/ENSMUSG00000060639/ENSMUSG00000069266/ENSMUSG00000064288/ENSMUSG00000069305/ENSMUSG00000060093/ENSMUSG00000069306/ENSMUSG00000091405/ENSMUSG00000096010/ENSMUSG00000069274/ENSMUSG00000029373/ENSMUSG00000061482/ENSMUSG00000060981
GO:0048545	response to steroid hormone	3.63258e-06	ENSMUSG00000036256/ENSMUSG00000036192/ENSMUSG00000024659/ENSMUSG00000037161/ENSMUSG00000031688/ENSMUSG00000028909/ENSMUSG00000039239/ENSMUSG00000056427/ENSMUSG00000047501/ENSMUSG00000026100/ENSMUSG00000001288/ENSMUSG00000076441/ENSMUSG00000022512/ENSMUSG00000028370/ENSMUSG00000020053/ENSMUSG00000039323/ENSMUSG00000018593/ENSMUSG00000021367/ENSMUSG00000000753/ENSMUSG00000022510/ENSMUSG00000021835/…
GO:0021527	spinal cord association neuron differentiation	3.65705e-06	ENSMUSG00000028736/ENSMUSG00000004872/ENSMUSG00000020052/ENSMUSG00000029595/ENSMUSG00000028266/ENSMUSG00000018698/ENSMUSG00000053129/ENSMUSG00000035946/ENSMUSG00000037660/ENSMUSG00000022997/ENSMUSG00000026934
GO:0021772	olfactory bulb development	3.676e-06	ENSMUSG00000029697/ENSMUSG00000042401/ENSMUSG00000027168/ENSMUSG00000021994/ENSMUSG00000029755/ENSMUSG00000003070/ENSMUSG00000035277/ENSMUSG00000061731/ENSMUSG00000024621/ENSMUSG00000032446/ENSMUSG00000024565/ENSMUSG00000023391/ENSMUSG00000029546/ENSMUSG00000028883/ENSMUSG00000031558/ENSMUSG00000019803/ENSMUSG00000041498/ENSMUSG00000015605/ENSMUSG00000062209/ENSMUSG00000025020/ENSMUSG00000035946
GO:0032731	positive regulation of interleukin-1 beta production	3.84427e-06	ENSMUSG00000021994/ENSMUSG00000045005/ENSMUSG00000038418/ENSMUSG00000066551/ENSMUSG00000030793/ENSMUSG00000030579/ENSMUSG00000079227/ENSMUSG00000032688/ENSMUSG00000041605/ENSMUSG00000029468/ENSMUSG00000032691/ENSMUSG00000070390/ENSMUSG00000073489/ENSMUSG00000047821/ENSMUSG00000090272/ENSMUSG00000037944/ENSMUSG00000039005/ENSMUSG00000040522/ENSMUSG00000025888/ENSMUSG00000071203/ENSMUSG00000022575/…
GO:1905517	macrophage migration	3.84427e-06	ENSMUSG00000046500/ENSMUSG00000026100/ENSMUSG00000031778/ENSMUSG00000021464/ENSMUSG00000029163/ENSMUSG00000022122/ENSMUSG00000023992/ENSMUSG00000040552/ENSMUSG00000029470/ENSMUSG00000036353/ENSMUSG00000050335/ENSMUSG00000027239/ENSMUSG00000020682/ENSMUSG00000014599/ENSMUSG00000049130/ENSMUSG00000042190/ENSMUSG00000037944/ENSMUSG00000035352/ENSMUSG00000022667/ENSMUSG00000015316/ENSMUSG00000049103/…
GO:0003007	heart morphogenesis	3.85648e-06	ENSMUSG00000010175/ENSMUSG00000031965/ENSMUSG00000048450/ENSMUSG00000051367/ENSMUSG00000013584/ENSMUSG00000018263/ENSMUSG00000027276/ENSMUSG00000022367/ENSMUSG00000027996/ENSMUSG00000021994/ENSMUSG00000002633/ENSMUSG00000022286/ENSMUSG00000051747/ENSMUSG00000039239/ENSMUSG00000056427/ENSMUSG00000042002/ENSMUSG00000035799/ENSMUSG00000042812/ENSMUSG00000027833/ENSMUSG00000001827/ENSMUSG00000000567/…
GO:0014013	regulation of gliogenesis	4.00374e-06	ENSMUSG00000025229/ENSMUSG00000040136/ENSMUSG00000024176/ENSMUSG00000037855/ENSMUSG00000002633/ENSMUSG00000022425/ENSMUSG00000019982/ENSMUSG00000021379/ENSMUSG00000039830/ENSMUSG00000026235/ENSMUSG00000073802/ENSMUSG00000044519/ENSMUSG00000020053/ENSMUSG00000042662/ENSMUSG00000048616/ENSMUSG00000021835/ENSMUSG00000027315/ENSMUSG00000063632/ENSMUSG00000020932/ENSMUSG00000050966/ENSMUSG00000033006/…
GO:0035637	multicellular organismal signaling	4.4161e-06	ENSMUSG00000042372/ENSMUSG00000032826/ENSMUSG00000039639/ENSMUSG00000021699/ENSMUSG00000015829/ENSMUSG00000054640/ENSMUSG00000020598/ENSMUSG00000015533/ENSMUSG00000041957/ENSMUSG00000034115/ENSMUSG00000015968/ENSMUSG00000075316/ENSMUSG00000054889/ENSMUSG00000020524/ENSMUSG00000021313/ENSMUSG00000040118/ENSMUSG00000044393/ENSMUSG00000035200/ENSMUSG00000066058/ENSMUSG00000038319/ENSMUSG00000020866/…
GO:0072171	mesonephric tubule morphogenesis	4.58531e-06	ENSMUSG00000051367/ENSMUSG00000055653/ENSMUSG00000024134/ENSMUSG00000024176/ENSMUSG00000002633/ENSMUSG00000026494/ENSMUSG00000034460/ENSMUSG00000000567/ENSMUSG00000048616/ENSMUSG00000025219/ENSMUSG00000021835/ENSMUSG00000022144/ENSMUSG00000027840/ENSMUSG00000021318/ENSMUSG00000033227/ENSMUSG00000018486/ENSMUSG00000036862/ENSMUSG00000078302/ENSMUSG00000021466/ENSMUSG00000068122/ENSMUSG00000051159/…
GO:0045682	regulation of epidermis development	4.67457e-06	ENSMUSG00000021994/ENSMUSG00000022286/ENSMUSG00000039239/ENSMUSG00000061048/ENSMUSG00000028640/ENSMUSG00000040728/ENSMUSG00000022510/ENSMUSG00000021835/ENSMUSG00000037600/ENSMUSG00000051510/ENSMUSG00000020086/ENSMUSG00000050295/ENSMUSG00000025402/ENSMUSG00000027356/ENSMUSG00000031535/ENSMUSG00000021765/ENSMUSG00000020656/ENSMUSG00000021466/ENSMUSG00000025959/ENSMUSG00000024907/ENSMUSG00000028681/…
GO:0030593	neutrophil chemotaxis	4.72807e-06	ENSMUSG00000039145/ENSMUSG00000023078/ENSMUSG00000021699/ENSMUSG00000039239/ENSMUSG00000031778/ENSMUSG00000021367/ENSMUSG00000029371/ENSMUSG00000031616/ENSMUSG00000056054/ENSMUSG00000027524/ENSMUSG00000029372/ENSMUSG00000029304/ENSMUSG00000040552/ENSMUSG00000031558/ENSMUSG00000033721/ENSMUSG00000025224/ENSMUSG00000032114/ENSMUSG00000050335/ENSMUSG00000027239/ENSMUSG00000029373/ENSMUSG00000004814/…
GO:0032103	positive regulation of response to external stimulus	5.17134e-06	ENSMUSG00000039145/ENSMUSG00000023078/ENSMUSG00000021994/ENSMUSG00000002633/ENSMUSG00000026100/ENSMUSG00000020681/ENSMUSG00000031778/ENSMUSG00000021732/ENSMUSG00000061353/ENSMUSG00000015533/ENSMUSG00000021367/ENSMUSG00000038642/ENSMUSG00000023913/ENSMUSG00000031616/ENSMUSG00000028456/ENSMUSG00000041488/ENSMUSG00000051980/ENSMUSG00000031451/ENSMUSG00000056054/ENSMUSG00000020573/ENSMUSG00000050965/…
GO:0014002	astrocyte development	5.25227e-06	ENSMUSG00000035305/ENSMUSG00000021464/ENSMUSG00000095139/ENSMUSG00000020932/ENSMUSG00000056054/ENSMUSG00000026728/ENSMUSG00000036887/ENSMUSG00000023992/ENSMUSG00000040605/ENSMUSG00000020122/ENSMUSG00000079415/ENSMUSG00000031425/ENSMUSG00000031760/ENSMUSG00000021478/ENSMUSG00000014773/ENSMUSG00000056071/ENSMUSG00000049130/ENSMUSG00000027398/ENSMUSG00000039005/ENSMUSG00000027858
GO:0008544	epidermis development	5.65149e-06	ENSMUSG00000024659/ENSMUSG00000040310/ENSMUSG00000061517/ENSMUSG00000027168/ENSMUSG00000043850/ENSMUSG00000027276/ENSMUSG00000021994/ENSMUSG00000002633/ENSMUSG00000022286/ENSMUSG00000039239/ENSMUSG00000061048/ENSMUSG00000021732/ENSMUSG00000000567/ENSMUSG00000028640/ENSMUSG00000042821/ENSMUSG00000031995/ENSMUSG00000095139/ENSMUSG00000040728/ENSMUSG00000070990/ENSMUSG00000022510/ENSMUSG00000021835/…
GO:0007215	glutamate receptor signaling pathway	5.77361e-06	ENSMUSG00000041078/ENSMUSG00000021680/ENSMUSG00000063887/ENSMUSG00000031778/ENSMUSG00000071424/ENSMUSG00000042453/ENSMUSG00000051177/ENSMUSG00000024211/ENSMUSG00000020524/ENSMUSG00000030523/ENSMUSG00000049583/ENSMUSG00000038738/ENSMUSG00000031837/ENSMUSG00000056755/ENSMUSG00000029484/ENSMUSG00000003573/ENSMUSG00000029167/ENSMUSG00000024109/ENSMUSG00000033981/ENSMUSG00000020734/ENSMUSG00000059003/…
GO:0035148	tube formation	6.03514e-06	ENSMUSG00000004872/ENSMUSG00000051367/ENSMUSG00000036602/ENSMUSG00000024176/ENSMUSG00000027996/ENSMUSG00000021994/ENSMUSG00000002633/ENSMUSG00000022286/ENSMUSG00000039239/ENSMUSG00000035799/ENSMUSG00000001288/ENSMUSG00000001827/ENSMUSG00000034460/ENSMUSG00000021732/ENSMUSG00000000567/ENSMUSG00000026872/ENSMUSG00000027547/ENSMUSG00000031995/ENSMUSG00000050288/ENSMUSG00000031734/ENSMUSG00000048616/…
GO:0048593	camera-type eye morphogenesis	6.0685e-06	ENSMUSG00000044518/ENSMUSG00000010175/ENSMUSG00000025229/ENSMUSG00000036192/ENSMUSG00000035517/ENSMUSG00000073658/ENSMUSG00000028977/ENSMUSG00000027168/ENSMUSG00000024176/ENSMUSG00000027276/ENSMUSG00000041592/ENSMUSG00000042002/ENSMUSG00000035799/ENSMUSG00000032537/ENSMUSG00000000567/ENSMUSG00000053279/ENSMUSG00000068196/ENSMUSG00000028121/ENSMUSG00000021835/ENSMUSG00000021239/ENSMUSG00000021730/…
GO:0007416	synapse assembly	6.15442e-06	ENSMUSG00000063887/ENSMUSG00000051367/ENSMUSG00000045776/ENSMUSG00000035064/ENSMUSG00000041592/ENSMUSG00000021994/ENSMUSG00000032076/ENSMUSG00000071424/ENSMUSG00000032537/ENSMUSG00000034460/ENSMUSG00000052372/ENSMUSG00000042453/ENSMUSG00000045005/ENSMUSG00000005958/ENSMUSG00000045083/ENSMUSG00000031654/ENSMUSG00000067889/ENSMUSG00000028289/ENSMUSG00000048915/ENSMUSG00000040003/ENSMUSG00000048482/…
GO:0042481	regulation of odontogenesis	6.19918e-06	ENSMUSG00000001497/ENSMUSG00000048450/ENSMUSG00000042372/ENSMUSG00000051920/ENSMUSG00000002633/ENSMUSG00000021367/ENSMUSG00000025219/ENSMUSG00000021835/ENSMUSG00000031616/ENSMUSG00000033227/ENSMUSG00000038560/ENSMUSG00000063727/ENSMUSG00000029307/ENSMUSG00000014599/ENSMUSG00000039153
GO:1903531	negative regulation of secretion by cell	6.21278e-06	ENSMUSG00000024659/ENSMUSG00000021680/ENSMUSG00000040136/ENSMUSG00000042812/ENSMUSG00000031778/ENSMUSG00000052920/ENSMUSG00000004347/ENSMUSG00000021071/ENSMUSG00000052372/ENSMUSG00000048120/ENSMUSG00000041798/ENSMUSG00000096146/ENSMUSG00000025496/ENSMUSG00000052397/ENSMUSG00000021367/ENSMUSG00000023017/ENSMUSG00000054764/ENSMUSG00000031548/ENSMUSG00000031451/ENSMUSG00000068923/ENSMUSG00000027524/…
GO:0048864	stem cell development	6.40559e-06	ENSMUSG00000004872/ENSMUSG00000013584/ENSMUSG00000036602/ENSMUSG00000027168/ENSMUSG00000024176/ENSMUSG00000027276/ENSMUSG00000002633/ENSMUSG00000035799/ENSMUSG00000001827/ENSMUSG00000000567/ENSMUSG00000026872/ENSMUSG00000021367/ENSMUSG00000022122/ENSMUSG00000021835/ENSMUSG00000031616/ENSMUSG00000063632/ENSMUSG00000022144/ENSMUSG00000050295/ENSMUSG00000046714/ENSMUSG00000031073/ENSMUSG00000040254/…
GO:0007178	transmembrane receptor protein serine/threonine kinase signaling pathway	6.47513e-06	ENSMUSG00000029096/ENSMUSG00000031965/ENSMUSG00000048450/ENSMUSG00000001496/ENSMUSG00000026768/ENSMUSG00000055653/ENSMUSG00000031963/ENSMUSG00000027996/ENSMUSG00000039410/ENSMUSG00000021994/ENSMUSG00000029755/ENSMUSG00000039239/ENSMUSG00000026100/ENSMUSG00000001827/ENSMUSG00000021732/ENSMUSG00000073802/ENSMUSG00000092035/ENSMUSG00000021464/ENSMUSG00000029163/ENSMUSG00000042662/ENSMUSG00000048616/…
GO:0051291	protein heterooligomerization	6.5656e-06	ENSMUSG00000063887/ENSMUSG00000028518/ENSMUSG00000052217/ENSMUSG00000022512/ENSMUSG00000070473/ENSMUSG00000067455/ENSMUSG00000020649/ENSMUSG00000029661/ENSMUSG00000040003/ENSMUSG00000060639/ENSMUSG00000058013/ENSMUSG00000022758/ENSMUSG00000035200/ENSMUSG00000069266/ENSMUSG00000028896/ENSMUSG00000064288/ENSMUSG00000099517/ENSMUSG00000100210/ENSMUSG00000017390/ENSMUSG00000024304/ENSMUSG00000069305/…
GO:0032652	regulation of interleukin-1 production	6.57178e-06	ENSMUSG00000024659/ENSMUSG00000021994/ENSMUSG00000031778/ENSMUSG00000020053/ENSMUSG00000045005/ENSMUSG00000031451/ENSMUSG00000038418/ENSMUSG00000023992/ENSMUSG00000066551/ENSMUSG00000030793/ENSMUSG00000030579/ENSMUSG00000079227/ENSMUSG00000060803/ENSMUSG00000032688/ENSMUSG00000041605/ENSMUSG00000061878/ENSMUSG00000029468/ENSMUSG00000032691/ENSMUSG00000070390/ENSMUSG00000021125/ENSMUSG00000073489/…
GO:0021988	olfactory lobe development	6.69865e-06	ENSMUSG00000029697/ENSMUSG00000042401/ENSMUSG00000027168/ENSMUSG00000021994/ENSMUSG00000029755/ENSMUSG00000003070/ENSMUSG00000035277/ENSMUSG00000061731/ENSMUSG00000024621/ENSMUSG00000032446/ENSMUSG00000024565/ENSMUSG00000023391/ENSMUSG00000029546/ENSMUSG00000028883/ENSMUSG00000031558/ENSMUSG00000019803/ENSMUSG00000041498/ENSMUSG00000015605/ENSMUSG00000062209/ENSMUSG00000025020/ENSMUSG00000035946
GO:0072210	metanephric nephron development	6.69865e-06	ENSMUSG00000024134/ENSMUSG00000024176/ENSMUSG00000026494/ENSMUSG00000000567/ENSMUSG00000021835/ENSMUSG00000022144/ENSMUSG00000024620/ENSMUSG00000018486/ENSMUSG00000038418/ENSMUSG00000078302/ENSMUSG00000030110/ENSMUSG00000068122/ENSMUSG00000025927/ENSMUSG00000051159/ENSMUSG00000074934/ENSMUSG00000004655/ENSMUSG00000018698/ENSMUSG00000036856/ENSMUSG00000034394/ENSMUSG00000048387/ENSMUSG00000022878
GO:0045665	negative regulation of neuron differentiation	6.80162e-06	ENSMUSG00000063887/ENSMUSG00000031688/ENSMUSG00000028977/ENSMUSG00000027168/ENSMUSG00000024176/ENSMUSG00000027276/ENSMUSG00000037855/ENSMUSG00000021994/ENSMUSG00000002633/ENSMUSG00000036264/ENSMUSG00000026259/ENSMUSG00000056222/ENSMUSG00000021379/ENSMUSG00000039830/ENSMUSG00000026235/ENSMUSG00000000567/ENSMUSG00000020950/ENSMUSG00000015829/ENSMUSG00000018217/ENSMUSG00000029005/ENSMUSG00000045103/…
GO:0061333	renal tubule morphogenesis	6.80337e-06	ENSMUSG00000051367/ENSMUSG00000055653/ENSMUSG00000024134/ENSMUSG00000024176/ENSMUSG00000002633/ENSMUSG00000026494/ENSMUSG00000034460/ENSMUSG00000000567/ENSMUSG00000031734/ENSMUSG00000048616/ENSMUSG00000025219/ENSMUSG00000021835/ENSMUSG00000022144/ENSMUSG00000027840/ENSMUSG00000021318/ENSMUSG00000033227/ENSMUSG00000018486/ENSMUSG00000036862/ENSMUSG00000078302/ENSMUSG00000021466/ENSMUSG00000068122/…
GO:0043588	skin development	6.89359e-06	ENSMUSG00000024659/ENSMUSG00000040310/ENSMUSG00000061517/ENSMUSG00000027168/ENSMUSG00000021994/ENSMUSG00000002633/ENSMUSG00000022286/ENSMUSG00000039239/ENSMUSG00000047501/ENSMUSG00000061048/ENSMUSG00000021732/ENSMUSG00000000567/ENSMUSG00000022512/ENSMUSG00000028640/ENSMUSG00000015533/ENSMUSG00000042821/ENSMUSG00000031995/ENSMUSG00000037071/ENSMUSG00000042367/ENSMUSG00000070990/ENSMUSG00000000320/…
GO:0030326	embryonic limb morphogenesis	7.5271e-06	ENSMUSG00000048562/ENSMUSG00000014603/ENSMUSG00000048450/ENSMUSG00000013584/ENSMUSG00000040310/ENSMUSG00000036602/ENSMUSG00000018263/ENSMUSG00000055653/ENSMUSG00000051920/ENSMUSG00000029754/ENSMUSG00000027996/ENSMUSG00000021994/ENSMUSG00000026586/ENSMUSG00000002633/ENSMUSG00000022286/ENSMUSG00000029755/ENSMUSG00000039239/ENSMUSG00000035799/ENSMUSG00000001288/ENSMUSG00000027833/ENSMUSG00000037138/…
GO:0035113	embryonic appendage morphogenesis	7.5271e-06	ENSMUSG00000048562/ENSMUSG00000014603/ENSMUSG00000048450/ENSMUSG00000013584/ENSMUSG00000040310/ENSMUSG00000036602/ENSMUSG00000018263/ENSMUSG00000055653/ENSMUSG00000051920/ENSMUSG00000029754/ENSMUSG00000027996/ENSMUSG00000021994/ENSMUSG00000026586/ENSMUSG00000002633/ENSMUSG00000022286/ENSMUSG00000029755/ENSMUSG00000039239/ENSMUSG00000035799/ENSMUSG00000001288/ENSMUSG00000027833/ENSMUSG00000037138/…
GO:0032411	positive regulation of transporter activity	7.57453e-06	ENSMUSG00000040136/ENSMUSG00000032826/ENSMUSG00000039639/ENSMUSG00000008590/ENSMUSG00000017400/ENSMUSG00000052920/ENSMUSG00000042453/ENSMUSG00000041301/ENSMUSG00000096146/ENSMUSG00000045103/ENSMUSG00000025496/ENSMUSG00000031997/ENSMUSG00000034330/ENSMUSG00000051177/ENSMUSG00000038642/ENSMUSG00000021835/ENSMUSG00000021730/ENSMUSG00000021313/ENSMUSG00000040118/ENSMUSG00000023992/ENSMUSG00000025068/…
GO:0034764	positive regulation of transmembrane transport	7.61886e-06	ENSMUSG00000079110/ENSMUSG00000031688/ENSMUSG00000055653/ENSMUSG00000040136/ENSMUSG00000032826/ENSMUSG00000039639/ENSMUSG00000008590/ENSMUSG00000018166/ENSMUSG00000017400/ENSMUSG00000031778/ENSMUSG00000052920/ENSMUSG00000042453/ENSMUSG00000041301/ENSMUSG00000096146/ENSMUSG00000045103/ENSMUSG00000020053/ENSMUSG00000025496/ENSMUSG00000031997/ENSMUSG00000034330/ENSMUSG00000051177/ENSMUSG00000038642/…
GO:0071621	granulocyte chemotaxis	7.90268e-06	ENSMUSG00000039145/ENSMUSG00000024659/ENSMUSG00000023078/ENSMUSG00000021699/ENSMUSG00000039239/ENSMUSG00000026100/ENSMUSG00000031778/ENSMUSG00000021367/ENSMUSG00000029371/ENSMUSG00000031616/ENSMUSG00000056054/ENSMUSG00000027524/ENSMUSG00000029372/ENSMUSG00000029304/ENSMUSG00000040552/ENSMUSG00000031558/ENSMUSG00000033721/ENSMUSG00000025224/ENSMUSG00000032114/ENSMUSG00000050335/ENSMUSG00000027239/…
GO:0031018	endocrine pancreas development	8.01359e-06	ENSMUSG00000024659/ENSMUSG00000027168/ENSMUSG00000021994/ENSMUSG00000022037/ENSMUSG00000000567/ENSMUSG00000041301/ENSMUSG00000041798/ENSMUSG00000043013/ENSMUSG00000021835/ENSMUSG00000045991/ENSMUSG00000076431/ENSMUSG00000017950/ENSMUSG00000032179/ENSMUSG00000027434/ENSMUSG00000041309/ENSMUSG00000035187/ENSMUSG00000014773/ENSMUSG00000055116/ENSMUSG00000037025/ENSMUSG00000045518/ENSMUSG00000027947/…
GO:0035272	exocrine system development	8.01359e-06	ENSMUSG00000023031/ENSMUSG00000027168/ENSMUSG00000002633/ENSMUSG00000039239/ENSMUSG00000021732/ENSMUSG00000000567/ENSMUSG00000020053/ENSMUSG00000040728/ENSMUSG00000025219/ENSMUSG00000042035/ENSMUSG00000050295/ENSMUSG00000022061/ENSMUSG00000033006/ENSMUSG00000084128/ENSMUSG00000028780/ENSMUSG00000022676/ENSMUSG00000028883/ENSMUSG00000028864/ENSMUSG00000020122/ENSMUSG00000032796/ENSMUSG00000003227/…
GO:0021537	telencephalon development	8.0483e-06	ENSMUSG00000010175/ENSMUSG00000045515/ENSMUSG00000029245/ENSMUSG00000029697/ENSMUSG00000042401/ENSMUSG00000001496/ENSMUSG00000027168/ENSMUSG00000021994/ENSMUSG00000002633/ENSMUSG00000029755/ENSMUSG00000003070/ENSMUSG00000021379/ENSMUSG00000027737/ENSMUSG00000020950/ENSMUSG00000015829/ENSMUSG00000054640/ENSMUSG00000028640/ENSMUSG00000043969/ENSMUSG00000042453/ENSMUSG00000061353/ENSMUSG00000035277/…
GO:0022407	regulation of cell-cell adhesion	8.05728e-06	ENSMUSG00000024659/ENSMUSG00000053399/ENSMUSG00000023078/ENSMUSG00000027276/ENSMUSG00000022367/ENSMUSG00000028909/ENSMUSG00000021994/ENSMUSG00000002633/ENSMUSG00000045394/ENSMUSG00000026494/ENSMUSG00000031778/ENSMUSG00000019982/ENSMUSG00000052920/ENSMUSG00000076441/ENSMUSG00000015829/ENSMUSG00000027962/ENSMUSG00000061353/ENSMUSG00000020053/ENSMUSG00000039323/ENSMUSG00000000320/ENSMUSG00000021835/…
GO:0035136	forelimb morphogenesis	8.12097e-06	ENSMUSG00000014603/ENSMUSG00000048450/ENSMUSG00000013584/ENSMUSG00000040310/ENSMUSG00000018263/ENSMUSG00000051920/ENSMUSG00000002633/ENSMUSG00000035799/ENSMUSG00000027833/ENSMUSG00000004885/ENSMUSG00000022510/ENSMUSG00000024565/ENSMUSG00000000125/ENSMUSG00000025927/ENSMUSG00000018604/ENSMUSG00000021469/ENSMUSG00000058665/ENSMUSG00000009207/ENSMUSG00000039153/ENSMUSG00000030093/ENSMUSG00000048387/…
GO:0060021	roof of mouth development	8.92275e-06	ENSMUSG00000048450/ENSMUSG00000040310/ENSMUSG00000036602/ENSMUSG00000029754/ENSMUSG00000039410/ENSMUSG00000021994/ENSMUSG00000026586/ENSMUSG00000002633/ENSMUSG00000029755/ENSMUSG00000039239/ENSMUSG00000035799/ENSMUSG00000042821/ENSMUSG00000050288/ENSMUSG00000022483/ENSMUSG00000070990/ENSMUSG00000063632/ENSMUSG00000005958/ENSMUSG00000038402/ENSMUSG00000038331/ENSMUSG00000021318/ENSMUSG00000018486/…
GO:0010959	regulation of metal ion transport	8.93608e-06	ENSMUSG00000079110/ENSMUSG00000040136/ENSMUSG00000032826/ENSMUSG00000039639/ENSMUSG00000021699/ENSMUSG00000039239/ENSMUSG00000000394/ENSMUSG00000020681/ENSMUSG00000017400/ENSMUSG00000031778/ENSMUSG00000052920/ENSMUSG00000054640/ENSMUSG00000061353/ENSMUSG00000041798/ENSMUSG00000045103/ENSMUSG00000020053/ENSMUSG00000025496/ENSMUSG00000031997/ENSMUSG00000027827/ENSMUSG00000034330/ENSMUSG00000051177/…
GO:0007611	learning or memory	9.21727e-06	ENSMUSG00000030043/ENSMUSG00000026768/ENSMUSG00000040136/ENSMUSG00000027168/ENSMUSG00000048904/ENSMUSG00000096225/ENSMUSG00000021314/ENSMUSG00000027737/ENSMUSG00000015829/ENSMUSG00000042453/ENSMUSG00000020053/ENSMUSG00000025496/ENSMUSG00000027827/ENSMUSG00000022376/ENSMUSG00000051177/ENSMUSG00000000753/ENSMUSG00000048616/ENSMUSG00000019970/ENSMUSG00000023017/ENSMUSG00000020524/ENSMUSG00000074121/…
GO:0072028	nephron morphogenesis	9.68704e-06	ENSMUSG00000051367/ENSMUSG00000055653/ENSMUSG00000024134/ENSMUSG00000024176/ENSMUSG00000002633/ENSMUSG00000026494/ENSMUSG00000034460/ENSMUSG00000000567/ENSMUSG00000031734/ENSMUSG00000048616/ENSMUSG00000025219/ENSMUSG00000021835/ENSMUSG00000022144/ENSMUSG00000027840/ENSMUSG00000024620/ENSMUSG00000021318/ENSMUSG00000033227/ENSMUSG00000018486/ENSMUSG00000036862/ENSMUSG00000078302/ENSMUSG00000021466/…
GO:0060675	ureteric bud morphogenesis	9.89882e-06	ENSMUSG00000051367/ENSMUSG00000055653/ENSMUSG00000024134/ENSMUSG00000024176/ENSMUSG00000002633/ENSMUSG00000026494/ENSMUSG00000034460/ENSMUSG00000000567/ENSMUSG00000048616/ENSMUSG00000025219/ENSMUSG00000021835/ENSMUSG00000022144/ENSMUSG00000027840/ENSMUSG00000021318/ENSMUSG00000033227/ENSMUSG00000018486/ENSMUSG00000036862/ENSMUSG00000078302/ENSMUSG00000021466/ENSMUSG00000068122/ENSMUSG00000051159/…
GO:0072087	renal vesicle development	1.00115e-05	ENSMUSG00000024134/ENSMUSG00000024176/ENSMUSG00000026494/ENSMUSG00000000567/ENSMUSG00000021835/ENSMUSG00000022144/ENSMUSG00000018486/ENSMUSG00000051159/ENSMUSG00000074934/ENSMUSG00000018698/ENSMUSG00000036856/ENSMUSG00000034394/ENSMUSG00000048387
GO:0003206	cardiac chamber morphogenesis	1.05124e-05	ENSMUSG00000010175/ENSMUSG00000031965/ENSMUSG00000018263/ENSMUSG00000027276/ENSMUSG00000027996/ENSMUSG00000021994/ENSMUSG00000022286/ENSMUSG00000039239/ENSMUSG00000056427/ENSMUSG00000042812/ENSMUSG00000027833/ENSMUSG00000041957/ENSMUSG00000050288/ENSMUSG00000048616/ENSMUSG00000025219/ENSMUSG00000021835/ENSMUSG00000054889/ENSMUSG00000063632/ENSMUSG00000021313/ENSMUSG00000076431/ENSMUSG00000050295/…
GO:0048565	digestive tract development	1.05124e-05	ENSMUSG00000013584/ENSMUSG00000040310/ENSMUSG00000024134/ENSMUSG00000027996/ENSMUSG00000021994/ENSMUSG00000002633/ENSMUSG00000039239/ENSMUSG00000042812/ENSMUSG00000019982/ENSMUSG00000027833/ENSMUSG00000028019/ENSMUSG00000076441/ENSMUSG00000021732/ENSMUSG00000044548/ENSMUSG00000020052/ENSMUSG00000022122/ENSMUSG00000070990/ENSMUSG00000022510/ENSMUSG00000021835/ENSMUSG00000032024/ENSMUSG00000063632/…
GO:0003338	metanephros morphogenesis	1.06402e-05	ENSMUSG00000024134/ENSMUSG00000024176/ENSMUSG00000026494/ENSMUSG00000021732/ENSMUSG00000000567/ENSMUSG00000021835/ENSMUSG00000022144/ENSMUSG00000024620/ENSMUSG00000018486/ENSMUSG00000068122/ENSMUSG00000051159/ENSMUSG00000074934/ENSMUSG00000018698/ENSMUSG00000036856/ENSMUSG00000004231/ENSMUSG00000022382/ENSMUSG00000034227/ENSMUSG00000034394
GO:0070306	lens fiber cell differentiation	1.06402e-05	ENSMUSG00000044518/ENSMUSG00000010175/ENSMUSG00000025229/ENSMUSG00000032556/ENSMUSG00000055435/ENSMUSG00000035517/ENSMUSG00000073658/ENSMUSG00000027420/ENSMUSG00000027737/ENSMUSG00000026872/ENSMUSG00000028328/ENSMUSG00000067299/ENSMUSG00000006445/ENSMUSG00000024041/ENSMUSG00000026728/ENSMUSG00000037664/ENSMUSG00000038805/ENSMUSG00000026782
GO:0050890	cognition	1.08235e-05	ENSMUSG00000030043/ENSMUSG00000026768/ENSMUSG00000040136/ENSMUSG00000027168/ENSMUSG00000048904/ENSMUSG00000096225/ENSMUSG00000021314/ENSMUSG00000027737/ENSMUSG00000015829/ENSMUSG00000042453/ENSMUSG00000020053/ENSMUSG00000025496/ENSMUSG00000027827/ENSMUSG00000022376/ENSMUSG00000051177/ENSMUSG00000000753/ENSMUSG00000048616/ENSMUSG00000019970/ENSMUSG00000023017/ENSMUSG00000020524/ENSMUSG00000021750/…
GO:1901342	regulation of vasculature development	1.08985e-05	ENSMUSG00000024659/ENSMUSG00000040136/ENSMUSG00000031963/ENSMUSG00000023031/ENSMUSG00000027996/ENSMUSG00000024087/ENSMUSG00000021994/ENSMUSG00000002633/ENSMUSG00000022425/ENSMUSG00000039239/ENSMUSG00000031778/ENSMUSG00000031486/ENSMUSG00000022877/ENSMUSG00000015053/ENSMUSG00000019929/ENSMUSG00000018593/ENSMUSG00000029163/ENSMUSG00000000753/ENSMUSG00000044338/ENSMUSG00000021835/ENSMUSG00000041688/…
GO:0001525	angiogenesis	1.09365e-05	ENSMUSG00000024659/ENSMUSG00000031965/ENSMUSG00000040136/ENSMUSG00000031963/ENSMUSG00000023031/ENSMUSG00000027996/ENSMUSG00000024087/ENSMUSG00000021994/ENSMUSG00000002633/ENSMUSG00000022425/ENSMUSG00000039239/ENSMUSG00000020681/ENSMUSG00000031778/ENSMUSG00000031486/ENSMUSG00000036904/ENSMUSG00000032537/ENSMUSG00000022877/ENSMUSG00000021732/ENSMUSG00000015053/ENSMUSG00000019929/ENSMUSG00000020598/…
GO:1903522	regulation of blood circulation	1.10995e-05	ENSMUSG00000045318/ENSMUSG00000030043/ENSMUSG00000032826/ENSMUSG00000039639/ENSMUSG00000021699/ENSMUSG00000039239/ENSMUSG00000042002/ENSMUSG00000031778/ENSMUSG00000052920/ENSMUSG00000054640/ENSMUSG00000045103/ENSMUSG00000041957/ENSMUSG00000044447/ENSMUSG00000021367/ENSMUSG00000015968/ENSMUSG00000054889/ENSMUSG00000021313/ENSMUSG00000040118/ENSMUSG00000051980/ENSMUSG00000044393/ENSMUSG00000046159/…
GO:0032612	interleukin-1 production	1.1277e-05	ENSMUSG00000024659/ENSMUSG00000021994/ENSMUSG00000031778/ENSMUSG00000020053/ENSMUSG00000045005/ENSMUSG00000031451/ENSMUSG00000038418/ENSMUSG00000023992/ENSMUSG00000066551/ENSMUSG00000030793/ENSMUSG00000030579/ENSMUSG00000079227/ENSMUSG00000060803/ENSMUSG00000032688/ENSMUSG00000041605/ENSMUSG00000061878/ENSMUSG00000029468/ENSMUSG00000032691/ENSMUSG00000070390/ENSMUSG00000021125/ENSMUSG00000073489/…
GO:0090102	cochlea development	1.17259e-05	ENSMUSG00000051367/ENSMUSG00000021994/ENSMUSG00000048904/ENSMUSG00000027004/ENSMUSG00000000567/ENSMUSG00000015053/ENSMUSG00000050288/ENSMUSG00000056854/ENSMUSG00000020963/ENSMUSG00000036862/ENSMUSG00000037188/ENSMUSG00000027715/ENSMUSG00000030302/ENSMUSG00000048402/ENSMUSG00000025932/ENSMUSG00000023972/ENSMUSG00000019935/ENSMUSG00000026556/ENSMUSG00000037624/ENSMUSG00000045871/ENSMUSG00000038248/…
GO:0060174	limb bud formation	1.17468e-05	ENSMUSG00000002633/ENSMUSG00000021732/ENSMUSG00000000567/ENSMUSG00000022483/ENSMUSG00000026640/ENSMUSG00000063632/ENSMUSG00000076431/ENSMUSG00000000125/ENSMUSG00000028780
GO:0051048	negative regulation of secretion	1.19213e-05	ENSMUSG00000024659/ENSMUSG00000021680/ENSMUSG00000040136/ENSMUSG00000048904/ENSMUSG00000018166/ENSMUSG00000020681/ENSMUSG00000042812/ENSMUSG00000031778/ENSMUSG00000052920/ENSMUSG00000004347/ENSMUSG00000021071/ENSMUSG00000052372/ENSMUSG00000048120/ENSMUSG00000041798/ENSMUSG00000096146/ENSMUSG00000025496/ENSMUSG00000052397/ENSMUSG00000021367/ENSMUSG00000023017/ENSMUSG00000054764/ENSMUSG00000031548/…
GO:0072189	ureter development	1.20243e-05	ENSMUSG00000051367/ENSMUSG00000013584/ENSMUSG00000024176/ENSMUSG00000002633/ENSMUSG00000042812/ENSMUSG00000000567/ENSMUSG00000043969/ENSMUSG00000021835/ENSMUSG00000030110/ENSMUSG00000018698/ENSMUSG00000028565/ENSMUSG00000048387
GO:0014033	neural crest cell differentiation	1.23216e-05	ENSMUSG00000004872/ENSMUSG00000013584/ENSMUSG00000036602/ENSMUSG00000027168/ENSMUSG00000024176/ENSMUSG00000027276/ENSMUSG00000021095/ENSMUSG00000002633/ENSMUSG00000027004/ENSMUSG00000035799/ENSMUSG00000001827/ENSMUSG00000000567/ENSMUSG00000026872/ENSMUSG00000021367/ENSMUSG00000022122/ENSMUSG00000021835/ENSMUSG00000031616/ENSMUSG00000063632/ENSMUSG00000031548/ENSMUSG00000022144/ENSMUSG00000050295/…
GO:0002687	positive regulation of leukocyte migration	1.25724e-05	ENSMUSG00000039145/ENSMUSG00000030043/ENSMUSG00000023078/ENSMUSG00000021994/ENSMUSG00000026100/ENSMUSG00000031778/ENSMUSG00000061353/ENSMUSG00000015533/ENSMUSG00000021367/ENSMUSG00000023913/ENSMUSG00000031616/ENSMUSG00000031451/ENSMUSG00000023992/ENSMUSG00000027524/ENSMUSG00000017737/ENSMUSG00000031380/ENSMUSG00000059552/ENSMUSG00000040552/ENSMUSG00000024397/ENSMUSG00000021190/ENSMUSG00000027030/…
GO:0032732	positive regulation of interleukin-1 production	1.26083e-05	ENSMUSG00000021994/ENSMUSG00000045005/ENSMUSG00000038418/ENSMUSG00000066551/ENSMUSG00000030793/ENSMUSG00000030579/ENSMUSG00000079227/ENSMUSG00000032688/ENSMUSG00000041605/ENSMUSG00000029468/ENSMUSG00000032691/ENSMUSG00000070390/ENSMUSG00000073489/ENSMUSG00000047821/ENSMUSG00000001123/ENSMUSG00000090272/ENSMUSG00000037944/ENSMUSG00000039005/ENSMUSG00000040522/ENSMUSG00000020399/ENSMUSG00000025888/…
GO:2001257	regulation of cation channel activity	1.31078e-05	ENSMUSG00000021680/ENSMUSG00000063887/ENSMUSG00000040136/ENSMUSG00000032826/ENSMUSG00000039639/ENSMUSG00000021699/ENSMUSG00000017400/ENSMUSG00000052920/ENSMUSG00000042453/ENSMUSG00000096146/ENSMUSG00000045103/ENSMUSG00000025496/ENSMUSG00000027827/ENSMUSG00000034330/ENSMUSG00000038642/ENSMUSG00000021835/ENSMUSG00000021730/ENSMUSG00000040118/ENSMUSG00000023992/ENSMUSG00000017737/ENSMUSG00000038738/…
GO:0070374	positive regulation of ERK1 and ERK2 cascade	1.35531e-05	ENSMUSG00000031963/ENSMUSG00000000394/ENSMUSG00000031778/ENSMUSG00000028019/ENSMUSG00000021732/ENSMUSG00000025856/ENSMUSG00000042662/ENSMUSG00000024621/ENSMUSG00000054204/ENSMUSG00000025219/ENSMUSG00000021835/ENSMUSG00000031616/ENSMUSG00000060534/ENSMUSG00000051980/ENSMUSG00000024620/ENSMUSG00000054252/ENSMUSG00000031073/ENSMUSG00000031451/ENSMUSG00000027347/ENSMUSG00000041193/ENSMUSG00000029816/…
GO:0048484	enteric nervous system development	1.35654e-05	ENSMUSG00000024176/ENSMUSG00000020052/ENSMUSG00000022122/ENSMUSG00000031616/ENSMUSG00000022144/ENSMUSG00000021294/ENSMUSG00000033006/ENSMUSG00000030110/ENSMUSG00000007946/ENSMUSG00000068327/ENSMUSG00000049107
GO:0072074	kidney mesenchyme development	1.35654e-05	ENSMUSG00000051367/ENSMUSG00000024134/ENSMUSG00000002633/ENSMUSG00000034460/ENSMUSG00000021835/ENSMUSG00000024620/ENSMUSG00000078302/ENSMUSG00000050332/ENSMUSG00000022346/ENSMUSG00000036856/ENSMUSG00000048387
GO:0060441	epithelial tube branching involved in lung morphogenesis	1.39237e-05	ENSMUSG00000001496/ENSMUSG00000051920/ENSMUSG00000002633/ENSMUSG00000042812/ENSMUSG00000021732/ENSMUSG00000000567/ENSMUSG00000040728/ENSMUSG00000021835/ENSMUSG00000027840/ENSMUSG00000021782/ENSMUSG00000084128/ENSMUSG00000032359/ENSMUSG00000028364/ENSMUSG00000032796/ENSMUSG00000064325/ENSMUSG00000026556/ENSMUSG00000037025/ENSMUSG00000035451/ENSMUSG00000010797
GO:0071277	cellular response to calcium ion	1.39896e-05	ENSMUSG00000079110/ENSMUSG00000021680/ENSMUSG00000063887/ENSMUSG00000034796/ENSMUSG00000035064/ENSMUSG00000021994/ENSMUSG00000028518/ENSMUSG00000004952/ENSMUSG00000019278/ENSMUSG00000052560/ENSMUSG00000022376/ENSMUSG00000069170/ENSMUSG00000021367/ENSMUSG00000058248/ENSMUSG00000057378/ENSMUSG00000049303/ENSMUSG00000068923/ENSMUSG00000037242/ENSMUSG00000021190/ENSMUSG00000032511/ENSMUSG00000021868/…
GO:0072088	nephron epithelium morphogenesis	1.39896e-05	ENSMUSG00000051367/ENSMUSG00000055653/ENSMUSG00000024134/ENSMUSG00000024176/ENSMUSG00000002633/ENSMUSG00000026494/ENSMUSG00000034460/ENSMUSG00000000567/ENSMUSG00000031734/ENSMUSG00000048616/ENSMUSG00000025219/ENSMUSG00000021835/ENSMUSG00000022144/ENSMUSG00000027840/ENSMUSG00000021318/ENSMUSG00000033227/ENSMUSG00000018486/ENSMUSG00000036862/ENSMUSG00000078302/ENSMUSG00000021466/ENSMUSG00000068122/…
GO:0007519	skeletal muscle tissue development	1.41448e-05	ENSMUSG00000028736/ENSMUSG00000004872/ENSMUSG00000038132/ENSMUSG00000051367/ENSMUSG00000024176/ENSMUSG00000002633/ENSMUSG00000026100/ENSMUSG00000030717/ENSMUSG00000035799/ENSMUSG00000027833/ENSMUSG00000032537/ENSMUSG00000034460/ENSMUSG00000019929/ENSMUSG00000045103/ENSMUSG00000006457/ENSMUSG00000027827/ENSMUSG00000021506/ENSMUSG00000063632/ENSMUSG00000032446/ENSMUSG00000034220/ENSMUSG00000003949/…
GO:1904062	regulation of cation transmembrane transport	1.47297e-05	ENSMUSG00000079110/ENSMUSG00000021680/ENSMUSG00000063887/ENSMUSG00000040136/ENSMUSG00000032826/ENSMUSG00000039639/ENSMUSG00000021699/ENSMUSG00000039239/ENSMUSG00000017400/ENSMUSG00000035799/ENSMUSG00000031778/ENSMUSG00000052920/ENSMUSG00000054640/ENSMUSG00000042453/ENSMUSG00000096146/ENSMUSG00000045103/ENSMUSG00000025496/ENSMUSG00000027827/ENSMUSG00000034330/ENSMUSG00000051177/ENSMUSG00000038642/…
GO:0018108	peptidyl-tyrosine phosphorylation	1.51861e-05	ENSMUSG00000029245/ENSMUSG00000007888/ENSMUSG00000055540/ENSMUSG00000027996/ENSMUSG00000018166/ENSMUSG00000051747/ENSMUSG00000022425/ENSMUSG00000020681/ENSMUSG00000026674/ENSMUSG00000028019/ENSMUSG00000032537/ENSMUSG00000022877/ENSMUSG00000021732/ENSMUSG00000026235/ENSMUSG00000035305/ENSMUSG00000042453/ENSMUSG00000021464/ENSMUSG00000020053/ENSMUSG00000052504/ENSMUSG00000024621/ENSMUSG00000054204/…
GO:0055074	calcium ion homeostasis	1.55828e-05	ENSMUSG00000079110/ENSMUSG00000030043/ENSMUSG00000032648/ENSMUSG00000023078/ENSMUSG00000032826/ENSMUSG00000021994/ENSMUSG00000021699/ENSMUSG00000041771/ENSMUSG00000039239/ENSMUSG00000031778/ENSMUSG00000052920/ENSMUSG00000015053/ENSMUSG00000054640/ENSMUSG00000041798/ENSMUSG00000045103/ENSMUSG00000031997/ENSMUSG00000022376/ENSMUSG00000050288/ENSMUSG00000034330/ENSMUSG00000051177/ENSMUSG00000021367/…
GO:0007599	hemostasis	1.56286e-05	ENSMUSG00000045318/ENSMUSG00000053399/ENSMUSG00000002633/ENSMUSG00000031778/ENSMUSG00000052920/ENSMUSG00000027737/ENSMUSG00000022877/ENSMUSG00000025856/ENSMUSG00000048120/ENSMUSG00000000320/ENSMUSG00000022766/ENSMUSG00000014361/ENSMUSG00000017950/ENSMUSG00000031451/ENSMUSG00000050965/ENSMUSG00000001930/ENSMUSG00000040152/ENSMUSG00000006369/ENSMUSG00000027298/ENSMUSG00000039109/ENSMUSG00000026249/…
GO:0035150	regulation of tube size	1.56286e-05	ENSMUSG00000045318/ENSMUSG00000030043/ENSMUSG00000020681/ENSMUSG00000031778/ENSMUSG00000052920/ENSMUSG00000041301/ENSMUSG00000044447/ENSMUSG00000021367/ENSMUSG00000022122/ENSMUSG00000033910/ENSMUSG00000000320/ENSMUSG00000031616/ENSMUSG00000051980/ENSMUSG00000050295/ENSMUSG00000000708/ENSMUSG00000046714/ENSMUSG00000018486/ENSMUSG00000046159/ENSMUSG00000020866/ENSMUSG00000029925/ENSMUSG00000027524/…
GO:0035249	synaptic transmission, glutamatergic	1.60815e-05	ENSMUSG00000041078/ENSMUSG00000063887/ENSMUSG00000071424/ENSMUSG00000015829/ENSMUSG00000042453/ENSMUSG00000021464/ENSMUSG00000024211/ENSMUSG00000028456/ENSMUSG00000049583/ENSMUSG00000038738/ENSMUSG00000062151/ENSMUSG00000024304/ENSMUSG00000056755/ENSMUSG00000031538/ENSMUSG00000026249/ENSMUSG00000020122/ENSMUSG00000004319/ENSMUSG00000023826/ENSMUSG00000055254/ENSMUSG00000070570/ENSMUSG00000024256/…
GO:0050679	positive regulation of epithelial cell proliferation	1.62178e-05	ENSMUSG00000044518/ENSMUSG00000010175/ENSMUSG00000030043/ENSMUSG00000029754/ENSMUSG00000022367/ENSMUSG00000021994/ENSMUSG00000002633/ENSMUSG00000029755/ENSMUSG00000061048/ENSMUSG00000035799/ENSMUSG00000021732/ENSMUSG00000000567/ENSMUSG00000015053/ENSMUSG00000061353/ENSMUSG00000020053/ENSMUSG00000048616/ENSMUSG00000044338/ENSMUSG00000040728/ENSMUSG00000022510/ENSMUSG00000021835/ENSMUSG00000063632/…
GO:0001649	osteoblast differentiation	1.78224e-05	ENSMUSG00000036192/ENSMUSG00000051920/ENSMUSG00000024176/ENSMUSG00000027276/ENSMUSG00000027996/ENSMUSG00000002633/ENSMUSG00000029755/ENSMUSG00000035799/ENSMUSG00000026674/ENSMUSG00000021379/ENSMUSG00000027833/ENSMUSG00000042821/ENSMUSG00000054675/ENSMUSG00000020053/ENSMUSG00000048616/ENSMUSG00000022510/ENSMUSG00000021835/ENSMUSG00000032492/ENSMUSG00000063632/ENSMUSG00000031548/ENSMUSG00000037573/…
GO:0090092	regulation of transmembrane receptor protein serine/threonine kinase signaling pathway	1.79268e-05	ENSMUSG00000029096/ENSMUSG00000031965/ENSMUSG00000048450/ENSMUSG00000001496/ENSMUSG00000026768/ENSMUSG00000055653/ENSMUSG00000031963/ENSMUSG00000027996/ENSMUSG00000039410/ENSMUSG00000021994/ENSMUSG00000039239/ENSMUSG00000026100/ENSMUSG00000001827/ENSMUSG00000021732/ENSMUSG00000073802/ENSMUSG00000092035/ENSMUSG00000029163/ENSMUSG00000048616/ENSMUSG00000043013/ENSMUSG00000021835/ENSMUSG00000045991/…
GO:0061005	cell differentiation involved in kidney development	1.84577e-05	ENSMUSG00000045515/ENSMUSG00000024134/ENSMUSG00000027276/ENSMUSG00000002633/ENSMUSG00000021835/ENSMUSG00000022144/ENSMUSG00000040003/ENSMUSG00000046714/ENSMUSG00000021318/ENSMUSG00000018486/ENSMUSG00000017737/ENSMUSG00000021466/ENSMUSG00000050332/ENSMUSG00000051159/ENSMUSG00000074934/ENSMUSG00000018698/ENSMUSG00000047139/ENSMUSG00000029086/ENSMUSG00000005583/ENSMUSG00000036856/ENSMUSG00000030087/…
GO:0051051	negative regulation of transport	1.89493e-05	ENSMUSG00000032060/ENSMUSG00000024659/ENSMUSG00000021680/ENSMUSG00000040136/ENSMUSG00000039639/ENSMUSG00000002633/ENSMUSG00000048904/ENSMUSG00000018166/ENSMUSG00000039239/ENSMUSG00000020681/ENSMUSG00000035799/ENSMUSG00000042812/ENSMUSG00000031778/ENSMUSG00000052920/ENSMUSG00000004347/ENSMUSG00000021071/ENSMUSG00000052372/ENSMUSG00000048120/ENSMUSG00000041798/ENSMUSG00000096146/ENSMUSG00000025496/…
GO:0045785	positive regulation of cell adhesion	1.92945e-05	ENSMUSG00000025389/ENSMUSG00000024076/ENSMUSG00000024659/ENSMUSG00000023078/ENSMUSG00000004415/ENSMUSG00000032482/ENSMUSG00000022367/ENSMUSG00000028909/ENSMUSG00000021994/ENSMUSG00000002633/ENSMUSG00000022425/ENSMUSG00000039239/ENSMUSG00000026494/ENSMUSG00000042812/ENSMUSG00000031778/ENSMUSG00000019982/ENSMUSG00000022877/ENSMUSG00000027962/ENSMUSG00000061353/ENSMUSG00000015533/ENSMUSG00000045103/…
GO:0048640	negative regulation of developmental growth	1.96742e-05	ENSMUSG00000018263/ENSMUSG00000027996/ENSMUSG00000021994/ENSMUSG00000036264/ENSMUSG00000026100/ENSMUSG00000015829/ENSMUSG00000029005/ENSMUSG00000048616/ENSMUSG00000018849/ENSMUSG00000021835/ENSMUSG00000020027/ENSMUSG00000031548/ENSMUSG00000030774/ENSMUSG00000028289/ENSMUSG00000070509/ENSMUSG00000040254/ENSMUSG00000020902/ENSMUSG00000000125/ENSMUSG00000024985/ENSMUSG00000030067/ENSMUSG00000028780/…
GO:0090090	negative regulation of canonical Wnt signaling pathway	1.96742e-05	ENSMUSG00000030772/ENSMUSG00000055653/ENSMUSG00000028031/ENSMUSG00000027996/ENSMUSG00000028909/ENSMUSG00000021994/ENSMUSG00000002633/ENSMUSG00000027004/ENSMUSG00000000567/ENSMUSG00000029005/ENSMUSG00000021464/ENSMUSG00000044548/ENSMUSG00000048616/ENSMUSG00000031548/ENSMUSG00000078794/ENSMUSG00000036169/ENSMUSG00000087370/ENSMUSG00000021318/ENSMUSG00000033006/ENSMUSG00000027356/ENSMUSG00000038418/…
GO:0072078	nephron tubule morphogenesis	2.01987e-05	ENSMUSG00000051367/ENSMUSG00000055653/ENSMUSG00000024134/ENSMUSG00000024176/ENSMUSG00000002633/ENSMUSG00000026494/ENSMUSG00000034460/ENSMUSG00000000567/ENSMUSG00000031734/ENSMUSG00000048616/ENSMUSG00000025219/ENSMUSG00000021835/ENSMUSG00000022144/ENSMUSG00000027840/ENSMUSG00000021318/ENSMUSG00000033227/ENSMUSG00000018486/ENSMUSG00000036862/ENSMUSG00000078302/ENSMUSG00000021466/ENSMUSG00000068122/…
GO:0035914	skeletal muscle cell differentiation	2.06169e-05	ENSMUSG00000028736/ENSMUSG00000004872/ENSMUSG00000038132/ENSMUSG00000051367/ENSMUSG00000024176/ENSMUSG00000026100/ENSMUSG00000030717/ENSMUSG00000032537/ENSMUSG00000034460/ENSMUSG00000063632/ENSMUSG00000032446/ENSMUSG00000034220/ENSMUSG00000003949/ENSMUSG00000038418/ENSMUSG00000022346/ENSMUSG00000001964/ENSMUSG00000063382/ENSMUSG00000005583/ENSMUSG00000038256/ENSMUSG00000022105/ENSMUSG00000006270/…
GO:0032651	regulation of interleukin-1 beta production	2.09027e-05	ENSMUSG00000021994/ENSMUSG00000020053/ENSMUSG00000045005/ENSMUSG00000038418/ENSMUSG00000023992/ENSMUSG00000066551/ENSMUSG00000030793/ENSMUSG00000030579/ENSMUSG00000079227/ENSMUSG00000060803/ENSMUSG00000032688/ENSMUSG00000041605/ENSMUSG00000061878/ENSMUSG00000029468/ENSMUSG00000032691/ENSMUSG00000070390/ENSMUSG00000021125/ENSMUSG00000073489/ENSMUSG00000047821/ENSMUSG00000090272/ENSMUSG00000037944/…
GO:0032835	glomerulus development	2.09774e-05	ENSMUSG00000027276/ENSMUSG00000048616/ENSMUSG00000021835/ENSMUSG00000050295/ENSMUSG00000024620/ENSMUSG00000040003/ENSMUSG00000046714/ENSMUSG00000038418/ENSMUSG00000005397/ENSMUSG00000030110/ENSMUSG00000079465/ENSMUSG00000068122/ENSMUSG00000040552/ENSMUSG00000004655/ENSMUSG00000018698/ENSMUSG00000047139/ENSMUSG00000029086/ENSMUSG00000005583/ENSMUSG00000026556/ENSMUSG00000031465/ENSMUSG00000030087/…
GO:0030318	melanocyte differentiation	2.12386e-05	ENSMUSG00000030450/ENSMUSG00000063458/ENSMUSG00000035158/ENSMUSG00000026872/ENSMUSG00000022122/ENSMUSG00000005994/ENSMUSG00000021318/ENSMUSG00000033006/ENSMUSG00000027524/ENSMUSG00000005672/ENSMUSG00000039395/ENSMUSG00000035183/ENSMUSG00000022449/ENSMUSG00000051159/ENSMUSG00000005583/ENSMUSG00000037370
GO:0050718	positive regulation of interleukin-1 beta secretion	2.12386e-05	ENSMUSG00000021994/ENSMUSG00000045005/ENSMUSG00000066551/ENSMUSG00000030793/ENSMUSG00000079227/ENSMUSG00000029468/ENSMUSG00000032691/ENSMUSG00000070390/ENSMUSG00000047821/ENSMUSG00000037944/ENSMUSG00000039005/ENSMUSG00000040522/ENSMUSG00000025888/ENSMUSG00000022575/ENSMUSG00000000982/ENSMUSG00000070873
GO:0061037	negative regulation of cartilage development	2.12386e-05	ENSMUSG00000027004/ENSMUSG00000039239/ENSMUSG00000047497/ENSMUSG00000001288/ENSMUSG00000000567/ENSMUSG00000048616/ENSMUSG00000021835/ENSMUSG00000022676/ENSMUSG00000024940/ENSMUSG00000017491/ENSMUSG00000074934/ENSMUSG00000048402/ENSMUSG00000020846/ENSMUSG00000028111/ENSMUSG00000020467/ENSMUSG00000049691
GO:0007596	blood coagulation	2.13998e-05	ENSMUSG00000045318/ENSMUSG00000053399/ENSMUSG00000002633/ENSMUSG00000031778/ENSMUSG00000052920/ENSMUSG00000027737/ENSMUSG00000022877/ENSMUSG00000025856/ENSMUSG00000048120/ENSMUSG00000000320/ENSMUSG00000022766/ENSMUSG00000014361/ENSMUSG00000017950/ENSMUSG00000031451/ENSMUSG00000050965/ENSMUSG00000001930/ENSMUSG00000040152/ENSMUSG00000006369/ENSMUSG00000027298/ENSMUSG00000039109/ENSMUSG00000026249/…
GO:0035296	regulation of tube diameter	2.20908e-05	ENSMUSG00000045318/ENSMUSG00000030043/ENSMUSG00000020681/ENSMUSG00000031778/ENSMUSG00000052920/ENSMUSG00000041301/ENSMUSG00000044447/ENSMUSG00000021367/ENSMUSG00000022122/ENSMUSG00000033910/ENSMUSG00000000320/ENSMUSG00000031616/ENSMUSG00000051980/ENSMUSG00000000708/ENSMUSG00000046159/ENSMUSG00000020866/ENSMUSG00000029925/ENSMUSG00000027524/ENSMUSG00000024798/ENSMUSG00000031740/ENSMUSG00000068122/…
GO:0097746	regulation of blood vessel diameter	2.20908e-05	ENSMUSG00000045318/ENSMUSG00000030043/ENSMUSG00000020681/ENSMUSG00000031778/ENSMUSG00000052920/ENSMUSG00000041301/ENSMUSG00000044447/ENSMUSG00000021367/ENSMUSG00000022122/ENSMUSG00000033910/ENSMUSG00000000320/ENSMUSG00000031616/ENSMUSG00000051980/ENSMUSG00000000708/ENSMUSG00000046159/ENSMUSG00000020866/ENSMUSG00000029925/ENSMUSG00000027524/ENSMUSG00000024798/ENSMUSG00000031740/ENSMUSG00000068122/…
GO:0050954	sensory perception of mechanical stimulus	2.23308e-05	ENSMUSG00000051367/ENSMUSG00000031688/ENSMUSG00000043850/ENSMUSG00000030905/ENSMUSG00000035305/ENSMUSG00000061353/ENSMUSG00000015533/ENSMUSG00000020053/ENSMUSG00000024211/ENSMUSG00000069170/ENSMUSG00000056854/ENSMUSG00000006269/ENSMUSG00000022483/ENSMUSG00000015968/ENSMUSG00000021636/ENSMUSG00000024798/ENSMUSG00000073574/ENSMUSG00000028631/ENSMUSG00000027966/ENSMUSG00000010461/ENSMUSG00000022676/…
GO:0051047	positive regulation of secretion	2.24694e-05	ENSMUSG00000030043/ENSMUSG00000063887/ENSMUSG00000027168/ENSMUSG00000021994/ENSMUSG00000051747/ENSMUSG00000039239/ENSMUSG00000000394/ENSMUSG00000035799/ENSMUSG00000019982/ENSMUSG00000032076/ENSMUSG00000015053/ENSMUSG00000041301/ENSMUSG00000061353/ENSMUSG00000041798/ENSMUSG00000022454/ENSMUSG00000020053/ENSMUSG00000022376/ENSMUSG00000052397/ENSMUSG00000021367/ENSMUSG00000024621/ENSMUSG00000022122/…
GO:0018212	peptidyl-tyrosine modification	2.31569e-05	ENSMUSG00000029245/ENSMUSG00000007888/ENSMUSG00000055540/ENSMUSG00000027996/ENSMUSG00000018166/ENSMUSG00000051747/ENSMUSG00000022425/ENSMUSG00000020681/ENSMUSG00000026674/ENSMUSG00000028019/ENSMUSG00000032537/ENSMUSG00000022877/ENSMUSG00000021732/ENSMUSG00000026235/ENSMUSG00000035305/ENSMUSG00000042453/ENSMUSG00000021464/ENSMUSG00000020053/ENSMUSG00000052504/ENSMUSG00000024621/ENSMUSG00000054204/…
GO:0002688	regulation of leukocyte chemotaxis	2.41527e-05	ENSMUSG00000039145/ENSMUSG00000023078/ENSMUSG00000021994/ENSMUSG00000026100/ENSMUSG00000031778/ENSMUSG00000061353/ENSMUSG00000021367/ENSMUSG00000023913/ENSMUSG00000031616/ENSMUSG00000041120/ENSMUSG00000031451/ENSMUSG00000027524/ENSMUSG00000031380/ENSMUSG00000040552/ENSMUSG00000024397/ENSMUSG00000021190/ENSMUSG00000027030/ENSMUSG00000074934/ENSMUSG00000031558/ENSMUSG00000027239/ENSMUSG00000025804/…
GO:0051384	response to glucocorticoid	2.5948e-05	ENSMUSG00000036256/ENSMUSG00000024659/ENSMUSG00000028909/ENSMUSG00000056427/ENSMUSG00000026100/ENSMUSG00000076441/ENSMUSG00000022512/ENSMUSG00000028370/ENSMUSG00000039323/ENSMUSG00000018593/ENSMUSG00000021367/ENSMUSG00000000753/ENSMUSG00000021835/ENSMUSG00000019970/ENSMUSG00000022144/ENSMUSG00000031891/ENSMUSG00000048249/ENSMUSG00000021750/ENSMUSG00000024041/ENSMUSG00000027869/ENSMUSG00000066406/…
GO:0021915	neural tube development	2.64011e-05	ENSMUSG00000028736/ENSMUSG00000004872/ENSMUSG00000013584/ENSMUSG00000036602/ENSMUSG00000027168/ENSMUSG00000027996/ENSMUSG00000021095/ENSMUSG00000021994/ENSMUSG00000002633/ENSMUSG00000022286/ENSMUSG00000039239/ENSMUSG00000035799/ENSMUSG00000001288/ENSMUSG00000001827/ENSMUSG00000026872/ENSMUSG00000044548/ENSMUSG00000027547/ENSMUSG00000031995/ENSMUSG00000050288/ENSMUSG00000048616/ENSMUSG00000026640/…
GO:0050880	regulation of blood vessel size	2.67472e-05	ENSMUSG00000045318/ENSMUSG00000030043/ENSMUSG00000020681/ENSMUSG00000031778/ENSMUSG00000052920/ENSMUSG00000041301/ENSMUSG00000044447/ENSMUSG00000021367/ENSMUSG00000022122/ENSMUSG00000033910/ENSMUSG00000000320/ENSMUSG00000031616/ENSMUSG00000051980/ENSMUSG00000050295/ENSMUSG00000000708/ENSMUSG00000046714/ENSMUSG00000046159/ENSMUSG00000020866/ENSMUSG00000029925/ENSMUSG00000027524/ENSMUSG00000024798/…
GO:0007498	mesoderm development	2.75777e-05	ENSMUSG00000026768/ENSMUSG00000024134/ENSMUSG00000027996/ENSMUSG00000021994/ENSMUSG00000002633/ENSMUSG00000042812/ENSMUSG00000015533/ENSMUSG00000042821/ENSMUSG00000061731/ENSMUSG00000031734/ENSMUSG00000048616/ENSMUSG00000022510/ENSMUSG00000025219/ENSMUSG00000021835/ENSMUSG00000032446/ENSMUSG00000035403/ENSMUSG00000050295/ENSMUSG00000006445/ENSMUSG00000046714/ENSMUSG00000079042/ENSMUSG00000000125/…
GO:0072503	cellular divalent inorganic cation homeostasis	2.91969e-05	ENSMUSG00000079110/ENSMUSG00000030043/ENSMUSG00000032648/ENSMUSG00000023078/ENSMUSG00000032826/ENSMUSG00000021994/ENSMUSG00000021699/ENSMUSG00000041771/ENSMUSG00000039239/ENSMUSG00000031778/ENSMUSG00000052920/ENSMUSG00000015053/ENSMUSG00000054640/ENSMUSG00000031762/ENSMUSG00000041798/ENSMUSG00000045103/ENSMUSG00000031997/ENSMUSG00000022376/ENSMUSG00000050288/ENSMUSG00000034330/ENSMUSG00000051177/…
GO:0030178	negative regulation of Wnt signaling pathway	3.03773e-05	ENSMUSG00000030772/ENSMUSG00000055653/ENSMUSG00000028031/ENSMUSG00000027996/ENSMUSG00000028909/ENSMUSG00000021095/ENSMUSG00000021994/ENSMUSG00000002633/ENSMUSG00000027004/ENSMUSG00000000567/ENSMUSG00000029005/ENSMUSG00000021464/ENSMUSG00000044548/ENSMUSG00000048616/ENSMUSG00000031548/ENSMUSG00000078794/ENSMUSG00000021381/ENSMUSG00000071847/ENSMUSG00000036169/ENSMUSG00000087370/ENSMUSG00000021318/…
GO:0072077	renal vesicle morphogenesis	3.24625e-05	ENSMUSG00000024134/ENSMUSG00000024176/ENSMUSG00000026494/ENSMUSG00000000567/ENSMUSG00000021835/ENSMUSG00000022144/ENSMUSG00000018486/ENSMUSG00000051159/ENSMUSG00000074934/ENSMUSG00000018698/ENSMUSG00000036856/ENSMUSG00000034394
GO:0071103	DNA conformation change	3.24911e-05	ENSMUSG00000024659/ENSMUSG00000000567/ENSMUSG00000067455/ENSMUSG00000049539/ENSMUSG00000044303/ENSMUSG00000114456/ENSMUSG00000020086/ENSMUSG00000060639/ENSMUSG00000058773/ENSMUSG00000005470/ENSMUSG00000069266/ENSMUSG00000064288/ENSMUSG00000002835/ENSMUSG00000069308/ENSMUSG00000099517/ENSMUSG00000100210/ENSMUSG00000094338/ENSMUSG00000078249/ENSMUSG00000114279/ENSMUSG00000022945/ENSMUSG00000069305/…
GO:0045860	positive regulation of protein kinase activity	3.29821e-05	ENSMUSG00000010175/ENSMUSG00000045318/ENSMUSG00000021994/ENSMUSG00000022037/ENSMUSG00000018166/ENSMUSG00000039239/ENSMUSG00000000394/ENSMUSG00000020681/ENSMUSG00000026674/ENSMUSG00000028019/ENSMUSG00000036904/ENSMUSG00000021732/ENSMUSG00000026235/ENSMUSG00000025856/ENSMUSG00000042453/ENSMUSG00000021464/ENSMUSG00000026872/ENSMUSG00000020053/ENSMUSG00000025496/ENSMUSG00000022376/ENSMUSG00000071369/…
GO:0050817	coagulation	3.33013e-05	ENSMUSG00000045318/ENSMUSG00000053399/ENSMUSG00000002633/ENSMUSG00000031778/ENSMUSG00000052920/ENSMUSG00000027737/ENSMUSG00000022877/ENSMUSG00000025856/ENSMUSG00000048120/ENSMUSG00000000320/ENSMUSG00000022766/ENSMUSG00000014361/ENSMUSG00000017950/ENSMUSG00000031451/ENSMUSG00000050965/ENSMUSG00000001930/ENSMUSG00000040152/ENSMUSG00000006369/ENSMUSG00000027298/ENSMUSG00000039109/ENSMUSG00000026249/…
GO:0071772	response to BMP	3.43195e-05	ENSMUSG00000029096/ENSMUSG00000048450/ENSMUSG00000055653/ENSMUSG00000031963/ENSMUSG00000027996/ENSMUSG00000021994/ENSMUSG00000029755/ENSMUSG00000047497/ENSMUSG00000000567/ENSMUSG00000021464/ENSMUSG00000048616/ENSMUSG00000022483/ENSMUSG00000025219/ENSMUSG00000021835/ENSMUSG00000027315/ENSMUSG00000041120/ENSMUSG00000050069/ENSMUSG00000063632/ENSMUSG00000031548/ENSMUSG00000037573/ENSMUSG00000021313/…
GO:0071773	cellular response to BMP stimulus	3.43195e-05	ENSMUSG00000029096/ENSMUSG00000048450/ENSMUSG00000055653/ENSMUSG00000031963/ENSMUSG00000027996/ENSMUSG00000021994/ENSMUSG00000029755/ENSMUSG00000047497/ENSMUSG00000000567/ENSMUSG00000021464/ENSMUSG00000048616/ENSMUSG00000022483/ENSMUSG00000025219/ENSMUSG00000021835/ENSMUSG00000027315/ENSMUSG00000041120/ENSMUSG00000050069/ENSMUSG00000063632/ENSMUSG00000031548/ENSMUSG00000037573/ENSMUSG00000021313/…
GO:0010817	regulation of hormone levels	3.44066e-05	ENSMUSG00000030772/ENSMUSG00000024659/ENSMUSG00000030043/ENSMUSG00000032291/ENSMUSG00000029245/ENSMUSG00000021680/ENSMUSG00000013584/ENSMUSG00000040136/ENSMUSG00000027168/ENSMUSG00000024176/ENSMUSG00000024087/ENSMUSG00000002633/ENSMUSG00000047591/ENSMUSG00000000394/ENSMUSG00000020681/ENSMUSG00000030905/ENSMUSG00000019982/ENSMUSG00000052920/ENSMUSG00000004347/ENSMUSG00000053279/ENSMUSG00000041301/…
GO:0006816	calcium ion transport	3.4788e-05	ENSMUSG00000079110/ENSMUSG00000032826/ENSMUSG00000039639/ENSMUSG00000021699/ENSMUSG00000041771/ENSMUSG00000039239/ENSMUSG00000000394/ENSMUSG00000020681/ENSMUSG00000017400/ENSMUSG00000031778/ENSMUSG00000019982/ENSMUSG00000054640/ENSMUSG00000061353/ENSMUSG00000041798/ENSMUSG00000045103/ENSMUSG00000020053/ENSMUSG00000025496/ENSMUSG00000031997/ENSMUSG00000034330/ENSMUSG00000051177/ENSMUSG00000050777/…
GO:0060538	skeletal muscle organ development	3.57678e-05	ENSMUSG00000028736/ENSMUSG00000004872/ENSMUSG00000038132/ENSMUSG00000051367/ENSMUSG00000024176/ENSMUSG00000002633/ENSMUSG00000026100/ENSMUSG00000030717/ENSMUSG00000035799/ENSMUSG00000027833/ENSMUSG00000076441/ENSMUSG00000032537/ENSMUSG00000034460/ENSMUSG00000019929/ENSMUSG00000045103/ENSMUSG00000006457/ENSMUSG00000027827/ENSMUSG00000021506/ENSMUSG00000063632/ENSMUSG00000032446/ENSMUSG00000034220/…
GO:0051928	positive regulation of calcium ion transport	3.64417e-05	ENSMUSG00000079110/ENSMUSG00000032826/ENSMUSG00000039639/ENSMUSG00000000394/ENSMUSG00000017400/ENSMUSG00000031778/ENSMUSG00000061353/ENSMUSG00000031997/ENSMUSG00000034330/ENSMUSG00000044338/ENSMUSG00000015968/ENSMUSG00000021835/ENSMUSG00000031616/ENSMUSG00000021313/ENSMUSG00000040118/ENSMUSG00000034112/ENSMUSG00000051980/ENSMUSG00000025068/ENSMUSG00000025551/ENSMUSG00000043659/ENSMUSG00000030302/…
GO:0032611	interleukin-1 beta production	3.77634e-05	ENSMUSG00000021994/ENSMUSG00000020053/ENSMUSG00000045005/ENSMUSG00000038418/ENSMUSG00000023992/ENSMUSG00000066551/ENSMUSG00000030793/ENSMUSG00000030579/ENSMUSG00000079227/ENSMUSG00000060803/ENSMUSG00000032688/ENSMUSG00000041605/ENSMUSG00000061878/ENSMUSG00000029468/ENSMUSG00000032691/ENSMUSG00000070390/ENSMUSG00000021125/ENSMUSG00000073489/ENSMUSG00000047821/ENSMUSG00000090272/ENSMUSG00000037944/…
GO:0003205	cardiac chamber development	3.90896e-05	ENSMUSG00000010175/ENSMUSG00000031965/ENSMUSG00000018263/ENSMUSG00000032826/ENSMUSG00000027276/ENSMUSG00000027996/ENSMUSG00000021994/ENSMUSG00000022286/ENSMUSG00000039239/ENSMUSG00000056427/ENSMUSG00000042812/ENSMUSG00000027833/ENSMUSG00000041957/ENSMUSG00000027547/ENSMUSG00000050288/ENSMUSG00000048616/ENSMUSG00000025219/ENSMUSG00000021835/ENSMUSG00000054889/ENSMUSG00000063632/ENSMUSG00000021313/…
GO:0002791	regulation of peptide secretion	3.97146e-05	ENSMUSG00000024659/ENSMUSG00000029245/ENSMUSG00000021680/ENSMUSG00000040136/ENSMUSG00000027168/ENSMUSG00000021994/ENSMUSG00000051747/ENSMUSG00000039239/ENSMUSG00000000394/ENSMUSG00000035799/ENSMUSG00000031778/ENSMUSG00000032076/ENSMUSG00000004347/ENSMUSG00000041301/ENSMUSG00000041798/ENSMUSG00000096146/ENSMUSG00000020053/ENSMUSG00000025496/ENSMUSG00000022376/ENSMUSG00000052397/ENSMUSG00000024621/…
GO:1904064	positive regulation of cation transmembrane transport	4.13035e-05	ENSMUSG00000079110/ENSMUSG00000040136/ENSMUSG00000032826/ENSMUSG00000039639/ENSMUSG00000017400/ENSMUSG00000031778/ENSMUSG00000052920/ENSMUSG00000042453/ENSMUSG00000096146/ENSMUSG00000045103/ENSMUSG00000025496/ENSMUSG00000034330/ENSMUSG00000051177/ENSMUSG00000038642/ENSMUSG00000044338/ENSMUSG00000015968/ENSMUSG00000021835/ENSMUSG00000031616/ENSMUSG00000021730/ENSMUSG00000021313/ENSMUSG00000040118/…
GO:0035590	purinergic nucleotide receptor signaling pathway	4.13914e-05	ENSMUSG00000022758/ENSMUSG00000036381/ENSMUSG00000040229/ENSMUSG00000029470/ENSMUSG00000036353/ENSMUSG00000036362/ENSMUSG00000064210/ENSMUSG00000029468/ENSMUSG00000048779/ENSMUSG00000029503/ENSMUSG00000050075/ENSMUSG00000054293/ENSMUSG00000051431/ENSMUSG00000056529
GO:0090103	cochlea morphogenesis	4.13914e-05	ENSMUSG00000051367/ENSMUSG00000021994/ENSMUSG00000048904/ENSMUSG00000027004/ENSMUSG00000000567/ENSMUSG00000050288/ENSMUSG00000056854/ENSMUSG00000020963/ENSMUSG00000037188/ENSMUSG00000048402/ENSMUSG00000025932/ENSMUSG00000023972/ENSMUSG00000026556/ENSMUSG00000054196
GO:2001259	positive regulation of cation channel activity	4.20781e-05	ENSMUSG00000040136/ENSMUSG00000032826/ENSMUSG00000039639/ENSMUSG00000017400/ENSMUSG00000052920/ENSMUSG00000042453/ENSMUSG00000096146/ENSMUSG00000034330/ENSMUSG00000038642/ENSMUSG00000021835/ENSMUSG00000021730/ENSMUSG00000040118/ENSMUSG00000023992/ENSMUSG00000025068/ENSMUSG00000069601/ENSMUSG00000025551/ENSMUSG00000035681/ENSMUSG00000024907/ENSMUSG00000048070/ENSMUSG00000024065/ENSMUSG00000031302/…
GO:0048167	regulation of synaptic plasticity	4.23212e-05	ENSMUSG00000025586/ENSMUSG00000063887/ENSMUSG00000071424/ENSMUSG00000026235/ENSMUSG00000015829/ENSMUSG00000042453/ENSMUSG00000022376/ENSMUSG00000021337/ENSMUSG00000028456/ENSMUSG00000041488/ENSMUSG00000020524/ENSMUSG00000031654/ENSMUSG00000021750/ENSMUSG00000020932/ENSMUSG00000049303/ENSMUSG00000048482/ENSMUSG00000036306/ENSMUSG00000035226/ENSMUSG00000038418/ENSMUSG00000006398/ENSMUSG00000024798/…
GO:0045766	positive regulation of angiogenesis	4.29953e-05	ENSMUSG00000024659/ENSMUSG00000031963/ENSMUSG00000023031/ENSMUSG00000027996/ENSMUSG00000024087/ENSMUSG00000021994/ENSMUSG00000002633/ENSMUSG00000031778/ENSMUSG00000015053/ENSMUSG00000044338/ENSMUSG00000025321/ENSMUSG00000046714/ENSMUSG00000037754/ENSMUSG00000050965/ENSMUSG00000040152/ENSMUSG00000029859/ENSMUSG00000079042/ENSMUSG00000017737/ENSMUSG00000032359/ENSMUSG00000031380/ENSMUSG00000046318/…
GO:0071542	dopaminergic neuron differentiation	4.30103e-05	ENSMUSG00000025229/ENSMUSG00000051920/ENSMUSG00000027996/ENSMUSG00000021994/ENSMUSG00000002633/ENSMUSG00000061353/ENSMUSG00000025219/ENSMUSG00000031548/ENSMUSG00000020963/ENSMUSG00000018486/ENSMUSG00000024798/ENSMUSG00000000125/ENSMUSG00000031380/ENSMUSG00000014030/ENSMUSG00000058665/ENSMUSG00000047143/ENSMUSG00000037025/ENSMUSG00000022997/ENSMUSG00000010797
GO:0007613	memory	4.37093e-05	ENSMUSG00000030043/ENSMUSG00000026768/ENSMUSG00000040136/ENSMUSG00000042453/ENSMUSG00000020053/ENSMUSG00000025496/ENSMUSG00000022376/ENSMUSG00000051177/ENSMUSG00000000753/ENSMUSG00000048616/ENSMUSG00000019970/ENSMUSG00000023017/ENSMUSG00000020524/ENSMUSG00000074121/ENSMUSG00000048482/ENSMUSG00000038418/ENSMUSG00000024798/ENSMUSG00000038738/ENSMUSG00000039601/ENSMUSG00000033854/ENSMUSG00000056755/…
GO:0060425	lung morphogenesis	4.44155e-05	ENSMUSG00000001496/ENSMUSG00000051920/ENSMUSG00000002633/ENSMUSG00000022286/ENSMUSG00000042812/ENSMUSG00000021732/ENSMUSG00000000567/ENSMUSG00000020053/ENSMUSG00000048616/ENSMUSG00000040728/ENSMUSG00000025219/ENSMUSG00000021835/ENSMUSG00000063632/ENSMUSG00000027840/ENSMUSG00000021782/ENSMUSG00000084128/ENSMUSG00000032359/ENSMUSG00000028364/ENSMUSG00000032796/ENSMUSG00000042608/ENSMUSG00000064325/…
GO:0014812	muscle cell migration	4.4644e-05	ENSMUSG00000024659/ENSMUSG00000030043/ENSMUSG00000051367/ENSMUSG00000022367/ENSMUSG00000024087/ENSMUSG00000026100/ENSMUSG00000020681/ENSMUSG00000052920/ENSMUSG00000034460/ENSMUSG00000025856/ENSMUSG00000015533/ENSMUSG00000020053/ENSMUSG00000025496/ENSMUSG00000044447/ENSMUSG00000030774/ENSMUSG00000024620/ENSMUSG00000049313/ENSMUSG00000038418/ENSMUSG00000003534/ENSMUSG00000027750/ENSMUSG00000031538/…
GO:0001505	regulation of neurotransmitter levels	4.52498e-05	ENSMUSG00000063887/ENSMUSG00000009394/ENSMUSG00000032482/ENSMUSG00000024087/ENSMUSG00000022037/ENSMUSG00000019906/ENSMUSG00000031596/ENSMUSG00000076441/ENSMUSG00000027737/ENSMUSG00000021071/ENSMUSG00000020053/ENSMUSG00000025496/ENSMUSG00000024211/ENSMUSG00000015968/ENSMUSG00000028456/ENSMUSG00000041488/ENSMUSG00000023017/ENSMUSG00000022144/ENSMUSG00000027832/ENSMUSG00000067889/ENSMUSG00000020932/…
GO:0009913	epidermal cell differentiation	4.52937e-05	ENSMUSG00000024659/ENSMUSG00000027168/ENSMUSG00000043850/ENSMUSG00000027276/ENSMUSG00000021994/ENSMUSG00000022286/ENSMUSG00000039239/ENSMUSG00000061048/ENSMUSG00000028640/ENSMUSG00000031995/ENSMUSG00000040728/ENSMUSG00000022510/ENSMUSG00000021835/ENSMUSG00000054889/ENSMUSG00000048251/ENSMUSG00000037600/ENSMUSG00000051510/ENSMUSG00000020086/ENSMUSG00000050295/ENSMUSG00000006445/ENSMUSG00000034584/…
GO:0045445	myoblast differentiation	4.64318e-05	ENSMUSG00000079110/ENSMUSG00000038132/ENSMUSG00000024176/ENSMUSG00000002633/ENSMUSG00000026100/ENSMUSG00000000567/ENSMUSG00000020053/ENSMUSG00000027827/ENSMUSG00000051177/ENSMUSG00000071369/ENSMUSG00000022687/ENSMUSG00000021835/ENSMUSG00000021506/ENSMUSG00000014776/ENSMUSG00000036169/ENSMUSG00000024985/ENSMUSG00000036158/ENSMUSG00000000093/ENSMUSG00000018604/ENSMUSG00000074934/ENSMUSG00000036478/…
GO:0021877	forebrain neuron fate commitment	4.77591e-05	ENSMUSG00000001496/ENSMUSG00000027168/ENSMUSG00000015053/ENSMUSG00000028640/ENSMUSG00000020052/ENSMUSG00000048251/ENSMUSG00000038331/ENSMUSG00000023391/ENSMUSG00000026890/ENSMUSG00000035033
GO:0060078	regulation of postsynaptic membrane potential	4.78219e-05	ENSMUSG00000026253/ENSMUSG00000055026/ENSMUSG00000041078/ENSMUSG00000063887/ENSMUSG00000031778/ENSMUSG00000071424/ENSMUSG00000042453/ENSMUSG00000025496/ENSMUSG00000032303/ENSMUSG00000043895/ENSMUSG00000028456/ENSMUSG00000020524/ENSMUSG00000031654/ENSMUSG00000048482/ENSMUSG00000022758/ENSMUSG00000035200/ENSMUSG00000049583/ENSMUSG00000038738/ENSMUSG00000027577/ENSMUSG00000046876/ENSMUSG00000023826/…
GO:0006874	cellular calcium ion homeostasis	5.05879e-05	ENSMUSG00000079110/ENSMUSG00000030043/ENSMUSG00000032648/ENSMUSG00000023078/ENSMUSG00000032826/ENSMUSG00000021994/ENSMUSG00000021699/ENSMUSG00000041771/ENSMUSG00000039239/ENSMUSG00000031778/ENSMUSG00000052920/ENSMUSG00000015053/ENSMUSG00000054640/ENSMUSG00000041798/ENSMUSG00000045103/ENSMUSG00000031997/ENSMUSG00000022376/ENSMUSG00000050288/ENSMUSG00000034330/ENSMUSG00000051177/ENSMUSG00000021367/…
GO:0014032	neural crest cell development	5.15897e-05	ENSMUSG00000004872/ENSMUSG00000013584/ENSMUSG00000036602/ENSMUSG00000027168/ENSMUSG00000024176/ENSMUSG00000027276/ENSMUSG00000002633/ENSMUSG00000035799/ENSMUSG00000001827/ENSMUSG00000000567/ENSMUSG00000026872/ENSMUSG00000021367/ENSMUSG00000022122/ENSMUSG00000021835/ENSMUSG00000031616/ENSMUSG00000063632/ENSMUSG00000022144/ENSMUSG00000050295/ENSMUSG00000046714/ENSMUSG00000031073/ENSMUSG00000040254/…
GO:0031960	response to corticosteroid	5.26346e-05	ENSMUSG00000036256/ENSMUSG00000024659/ENSMUSG00000028909/ENSMUSG00000056427/ENSMUSG00000026100/ENSMUSG00000076441/ENSMUSG00000022512/ENSMUSG00000028370/ENSMUSG00000039323/ENSMUSG00000018593/ENSMUSG00000021367/ENSMUSG00000000753/ENSMUSG00000021835/ENSMUSG00000019970/ENSMUSG00000022144/ENSMUSG00000031891/ENSMUSG00000048249/ENSMUSG00000021750/ENSMUSG00000024041/ENSMUSG00000027869/ENSMUSG00000066406/…
GO:0003197	endocardial cushion development	5.40981e-05	ENSMUSG00000038132/ENSMUSG00000031965/ENSMUSG00000048450/ENSMUSG00000018263/ENSMUSG00000027276/ENSMUSG00000018166/ENSMUSG00000039239/ENSMUSG00000035799/ENSMUSG00000042812/ENSMUSG00000000567/ENSMUSG00000042821/ENSMUSG00000048616/ENSMUSG00000025219/ENSMUSG00000021835/ENSMUSG00000069763/ENSMUSG00000032179/ENSMUSG00000036862/ENSMUSG00000022676/ENSMUSG00000000093/ENSMUSG00000021469/ENSMUSG00000015627
GO:0030111	regulation of Wnt signaling pathway	5.41005e-05	ENSMUSG00000030772/ENSMUSG00000022240/ENSMUSG00000055653/ENSMUSG00000028031/ENSMUSG00000051920/ENSMUSG00000027996/ENSMUSG00000028909/ENSMUSG00000021095/ENSMUSG00000021994/ENSMUSG00000002633/ENSMUSG00000027004/ENSMUSG00000029755/ENSMUSG00000061048/ENSMUSG00000030309/ENSMUSG00000031486/ENSMUSG00000001827/ENSMUSG00000021732/ENSMUSG00000000567/ENSMUSG00000029005/ENSMUSG00000021464/ENSMUSG00000026872/…
GO:0051592	response to calcium ion	5.44202e-05	ENSMUSG00000079110/ENSMUSG00000021680/ENSMUSG00000063887/ENSMUSG00000034796/ENSMUSG00000035064/ENSMUSG00000021994/ENSMUSG00000051747/ENSMUSG00000028518/ENSMUSG00000004347/ENSMUSG00000004952/ENSMUSG00000019278/ENSMUSG00000052560/ENSMUSG00000022376/ENSMUSG00000018593/ENSMUSG00000069170/ENSMUSG00000021367/ENSMUSG00000021730/ENSMUSG00000063142/ENSMUSG00000058248/ENSMUSG00000021313/ENSMUSG00000057378/…
GO:0035282	segmentation	5.48138e-05	ENSMUSG00000004872/ENSMUSG00000013584/ENSMUSG00000027996/ENSMUSG00000021994/ENSMUSG00000048904/ENSMUSG00000051747/ENSMUSG00000042812/ENSMUSG00000074622/ENSMUSG00000021464/ENSMUSG00000026872/ENSMUSG00000031734/ENSMUSG00000026640/ENSMUSG00000021835/ENSMUSG00000045005/ENSMUSG00000031548/ENSMUSG00000035403/ENSMUSG00000036422/ENSMUSG00000050295/ENSMUSG00000046714/ENSMUSG00000022061/ENSMUSG00000028780/…
GO:0001101	response to acid chemical	5.71367e-05	ENSMUSG00000036256/ENSMUSG00000036192/ENSMUSG00000030043/ENSMUSG00000025586/ENSMUSG00000031273/ENSMUSG00000051367/ENSMUSG00000013584/ENSMUSG00000026879/ENSMUSG00000027610/ENSMUSG00000019982/ENSMUSG00000001288/ENSMUSG00000028019/ENSMUSG00000076441/ENSMUSG00000001827/ENSMUSG00000028518/ENSMUSG00000000567/ENSMUSG00000022512/ENSMUSG00000015533/ENSMUSG00000045103/ENSMUSG00000039323/ENSMUSG00000051177/…
GO:0042692	muscle cell differentiation	5.73242e-05	ENSMUSG00000010175/ENSMUSG00000004872/ENSMUSG00000079110/ENSMUSG00000038132/ENSMUSG00000048450/ENSMUSG00000051367/ENSMUSG00000026768/ENSMUSG00000018263/ENSMUSG00000032826/ENSMUSG00000002633/ENSMUSG00000051747/ENSMUSG00000042812/ENSMUSG00000027833/ENSMUSG00000052920/ENSMUSG00000072720/ENSMUSG00000034460/ENSMUSG00000021732/ENSMUSG00000000567/ENSMUSG00000027864/ENSMUSG00000061353/ENSMUSG00000045103/…
GO:0035265	organ growth	5.76189e-05	ENSMUSG00000010175/ENSMUSG00000019867/ENSMUSG00000024076/ENSMUSG00000031965/ENSMUSG00000018263/ENSMUSG00000051920/ENSMUSG00000002633/ENSMUSG00000051747/ENSMUSG00000039239/ENSMUSG00000022324/ENSMUSG00000026674/ENSMUSG00000048126/ENSMUSG00000001288/ENSMUSG00000052920/ENSMUSG00000021732/ENSMUSG00000000567/ENSMUSG00000035277/ENSMUSG00000020053/ENSMUSG00000021367/ENSMUSG00000048616/ENSMUSG00000018849/…
GO:0070169	positive regulation of biomineral tissue development	5.81356e-05	ENSMUSG00000054640/ENSMUSG00000054675/ENSMUSG00000006457/ENSMUSG00000069170/ENSMUSG00000021835/ENSMUSG00000033227/ENSMUSG00000028195/ENSMUSG00000019773/ENSMUSG00000055409/ENSMUSG00000019943/ENSMUSG00000005583/ENSMUSG00000036856/ENSMUSG00000022996/ENSMUSG00000064210/ENSMUSG00000029468/ENSMUSG00000045730/ENSMUSG00000049551/ENSMUSG00000032496/ENSMUSG00000039004/ENSMUSG00000048387/ENSMUSG00000058488/…
GO:0097530	granulocyte migration	5.94512e-05	ENSMUSG00000039145/ENSMUSG00000024659/ENSMUSG00000023078/ENSMUSG00000021699/ENSMUSG00000039239/ENSMUSG00000026100/ENSMUSG00000031778/ENSMUSG00000021367/ENSMUSG00000029371/ENSMUSG00000031616/ENSMUSG00000056054/ENSMUSG00000027524/ENSMUSG00000029372/ENSMUSG00000029304/ENSMUSG00000040552/ENSMUSG00000031558/ENSMUSG00000033721/ENSMUSG00000025224/ENSMUSG00000032114/ENSMUSG00000050335/ENSMUSG00000027239/…
GO:2000243	positive regulation of reproductive process	6.07085e-05	ENSMUSG00000048450/ENSMUSG00000021994/ENSMUSG00000002633/ENSMUSG00000000567/ENSMUSG00000041301/ENSMUSG00000025496/ENSMUSG00000051177/ENSMUSG00000022122/ENSMUSG00000010592/ENSMUSG00000027496/ENSMUSG00000079042/ENSMUSG00000028883/ENSMUSG00000041741/ENSMUSG00000031538/ENSMUSG00000019773/ENSMUSG00000032477/ENSMUSG00000024112/ENSMUSG00000022306/ENSMUSG00000027330/ENSMUSG00000021469/ENSMUSG00000029570/…
GO:0033002	muscle cell proliferation	6.1633e-05	ENSMUSG00000030043/ENSMUSG00000031965/ENSMUSG00000051367/ENSMUSG00000018263/ENSMUSG00000002633/ENSMUSG00000039239/ENSMUSG00000026100/ENSMUSG00000031778/ENSMUSG00000019982/ENSMUSG00000052920/ENSMUSG00000032537/ENSMUSG00000015533/ENSMUSG00000020053/ENSMUSG00000025496/ENSMUSG00000071369/ENSMUSG00000021367/ENSMUSG00000048616/ENSMUSG00000000320/ENSMUSG00000021835/ENSMUSG00000031616/ENSMUSG00000030774/…
GO:0035587	purinergic receptor signaling pathway	6.28585e-05	ENSMUSG00000022758/ENSMUSG00000031837/ENSMUSG00000036381/ENSMUSG00000040229/ENSMUSG00000029470/ENSMUSG00000036353/ENSMUSG00000032561/ENSMUSG00000036362/ENSMUSG00000064210/ENSMUSG00000029468/ENSMUSG00000048779/ENSMUSG00000053024/ENSMUSG00000017697/ENSMUSG00000029503/ENSMUSG00000050075/ENSMUSG00000054293/ENSMUSG00000051431/ENSMUSG00000056529
GO:0007254	JNK cascade	6.35664e-05	ENSMUSG00000027996/ENSMUSG00000021994/ENSMUSG00000036904/ENSMUSG00000032537/ENSMUSG00000026235/ENSMUSG00000021464/ENSMUSG00000026872/ENSMUSG00000044548/ENSMUSG00000051177/ENSMUSG00000071369/ENSMUSG00000042662/ENSMUSG00000021367/ENSMUSG00000045005/ENSMUSG00000031548/ENSMUSG00000030774/ENSMUSG00000033327/ENSMUSG00000003518/ENSMUSG00000032064/ENSMUSG00000051980/ENSMUSG00000031073/ENSMUSG00000027347/…
GO:2000179	positive regulation of neural precursor cell proliferation	6.37174e-05	ENSMUSG00000010175/ENSMUSG00000025229/ENSMUSG00000027168/ENSMUSG00000002633/ENSMUSG00000031778/ENSMUSG00000020950/ENSMUSG00000020053/ENSMUSG00000020052/ENSMUSG00000029595/ENSMUSG00000048616/ENSMUSG00000098132/ENSMUSG00000021318/ENSMUSG00000033006/ENSMUSG00000022129/ENSMUSG00000027246/ENSMUSG00000032554/ENSMUSG00000025407/ENSMUSG00000026672/ENSMUSG00000048402/ENSMUSG00000018698/ENSMUSG00000019803/…
GO:0007369	gastrulation	6.39816e-05	ENSMUSG00000026768/ENSMUSG00000055653/ENSMUSG00000024134/ENSMUSG00000027996/ENSMUSG00000021994/ENSMUSG00000042812/ENSMUSG00000015533/ENSMUSG00000042821/ENSMUSG00000044548/ENSMUSG00000061731/ENSMUSG00000068196/ENSMUSG00000048616/ENSMUSG00000044338/ENSMUSG00000025219/ENSMUSG00000021835/ENSMUSG00000041688/ENSMUSG00000031548/ENSMUSG00000028517/ENSMUSG00000032446/ENSMUSG00000017950/ENSMUSG00000035403/…
GO:0099643	signal release from synapse	6.40287e-05	ENSMUSG00000063887/ENSMUSG00000009394/ENSMUSG00000032482/ENSMUSG00000019906/ENSMUSG00000021071/ENSMUSG00000025496/ENSMUSG00000024211/ENSMUSG00000015968/ENSMUSG00000028456/ENSMUSG00000041488/ENSMUSG00000023017/ENSMUSG00000067889/ENSMUSG00000049303/ENSMUSG00000035226/ENSMUSG00000054423/ENSMUSG00000068923/ENSMUSG00000027524/ENSMUSG00000024798/ENSMUSG00000024534/ENSMUSG00000062151/ENSMUSG00000026452/…
GO:0031099	regeneration	6.53155e-05	ENSMUSG00000028736/ENSMUSG00000079110/ENSMUSG00000024659/ENSMUSG00000026879/ENSMUSG00000028909/ENSMUSG00000026586/ENSMUSG00000026100/ENSMUSG00000020681/ENSMUSG00000022324/ENSMUSG00000001827/ENSMUSG00000021732/ENSMUSG00000026235/ENSMUSG00000022512/ENSMUSG00000015829/ENSMUSG00000027864/ENSMUSG00000061353/ENSMUSG00000045103/ENSMUSG00000020053/ENSMUSG00000029371/ENSMUSG00000020932/ENSMUSG00000070509/…
GO:0060541	respiratory system development	6.58906e-05	ENSMUSG00000010175/ENSMUSG00000051367/ENSMUSG00000013584/ENSMUSG00000001496/ENSMUSG00000018263/ENSMUSG00000055653/ENSMUSG00000051920/ENSMUSG00000021994/ENSMUSG00000002633/ENSMUSG00000022286/ENSMUSG00000029755/ENSMUSG00000020681/ENSMUSG00000042812/ENSMUSG00000001288/ENSMUSG00000076441/ENSMUSG00000027737/ENSMUSG00000034460/ENSMUSG00000021732/ENSMUSG00000000567/ENSMUSG00000041301/ENSMUSG00000020053/…
GO:0014031	mesenchymal cell development	6.6009e-05	ENSMUSG00000004872/ENSMUSG00000013584/ENSMUSG00000036602/ENSMUSG00000027168/ENSMUSG00000024176/ENSMUSG00000027276/ENSMUSG00000002633/ENSMUSG00000035799/ENSMUSG00000001827/ENSMUSG00000000567/ENSMUSG00000026872/ENSMUSG00000021367/ENSMUSG00000022122/ENSMUSG00000021835/ENSMUSG00000031616/ENSMUSG00000063632/ENSMUSG00000022144/ENSMUSG00000050295/ENSMUSG00000046714/ENSMUSG00000031073/ENSMUSG00000040254/…
GO:0099531	presynaptic process involved in chemical synaptic transmission	7.05358e-05	ENSMUSG00000063887/ENSMUSG00000009394/ENSMUSG00000032482/ENSMUSG00000019906/ENSMUSG00000021071/ENSMUSG00000025496/ENSMUSG00000024211/ENSMUSG00000015968/ENSMUSG00000028456/ENSMUSG00000041488/ENSMUSG00000023017/ENSMUSG00000022144/ENSMUSG00000067889/ENSMUSG00000049303/ENSMUSG00000035226/ENSMUSG00000054423/ENSMUSG00000068923/ENSMUSG00000027524/ENSMUSG00000024798/ENSMUSG00000024534/ENSMUSG00000062151/…
GO:0070371	ERK1 and ERK2 cascade	7.46289e-05	ENSMUSG00000031963/ENSMUSG00000000394/ENSMUSG00000031778/ENSMUSG00000028019/ENSMUSG00000032537/ENSMUSG00000021732/ENSMUSG00000000567/ENSMUSG00000025856/ENSMUSG00000045103/ENSMUSG00000020053/ENSMUSG00000052397/ENSMUSG00000029163/ENSMUSG00000042662/ENSMUSG00000024621/ENSMUSG00000054204/ENSMUSG00000025219/ENSMUSG00000019960/ENSMUSG00000021835/ENSMUSG00000031616/ENSMUSG00000060534/ENSMUSG00000003518/…
GO:0060669	embryonic placenta morphogenesis	7.61204e-05	ENSMUSG00000022286/ENSMUSG00000027962/ENSMUSG00000031995/ENSMUSG00000027315/ENSMUSG00000045005/ENSMUSG00000019880/ENSMUSG00000032179/ENSMUSG00000037664/ENSMUSG00000027985/ENSMUSG00000028195/ENSMUSG00000074227/ENSMUSG00000048583/ENSMUSG00000022382/ENSMUSG00000042357/ENSMUSG00000030790/ENSMUSG00000016529
GO:0033674	positive regulation of kinase activity	7.65027e-05	ENSMUSG00000010175/ENSMUSG00000045318/ENSMUSG00000021994/ENSMUSG00000022037/ENSMUSG00000018166/ENSMUSG00000039239/ENSMUSG00000000394/ENSMUSG00000020681/ENSMUSG00000026674/ENSMUSG00000028019/ENSMUSG00000036904/ENSMUSG00000021732/ENSMUSG00000026235/ENSMUSG00000025856/ENSMUSG00000042453/ENSMUSG00000021464/ENSMUSG00000026872/ENSMUSG00000020053/ENSMUSG00000025496/ENSMUSG00000022376/ENSMUSG00000071369/…
GO:1990266	neutrophil migration	7.73549e-05	ENSMUSG00000039145/ENSMUSG00000023078/ENSMUSG00000021699/ENSMUSG00000039239/ENSMUSG00000031778/ENSMUSG00000021367/ENSMUSG00000029371/ENSMUSG00000031616/ENSMUSG00000056054/ENSMUSG00000027524/ENSMUSG00000029372/ENSMUSG00000029304/ENSMUSG00000040552/ENSMUSG00000031558/ENSMUSG00000033721/ENSMUSG00000025224/ENSMUSG00000032114/ENSMUSG00000050335/ENSMUSG00000027239/ENSMUSG00000035776/ENSMUSG00000029373/…
GO:0009798	axis specification	7.74336e-05	ENSMUSG00000055653/ENSMUSG00000024134/ENSMUSG00000027168/ENSMUSG00000021994/ENSMUSG00000002633/ENSMUSG00000048904/ENSMUSG00000034777/ENSMUSG00000021732/ENSMUSG00000021835/ENSMUSG00000045005/ENSMUSG00000031548/ENSMUSG00000027496/ENSMUSG00000033227/ENSMUSG00000000125/ENSMUSG00000032221/ENSMUSG00000000142/ENSMUSG00000021466/ENSMUSG00000038805/ENSMUSG00000018604/ENSMUSG00000070526/ENSMUSG00000051159/…
GO:0030168	platelet activation	7.74336e-05	ENSMUSG00000045318/ENSMUSG00000053399/ENSMUSG00000031778/ENSMUSG00000052920/ENSMUSG00000027737/ENSMUSG00000022877/ENSMUSG00000025856/ENSMUSG00000048120/ENSMUSG00000000320/ENSMUSG00000014361/ENSMUSG00000050965/ENSMUSG00000001930/ENSMUSG00000027298/ENSMUSG00000026249/ENSMUSG00000002985/ENSMUSG00000033717/ENSMUSG00000029217/ENSMUSG00000036353/ENSMUSG00000015605/ENSMUSG00000029373/ENSMUSG00000027882/…
GO:0010038	response to metal ion	7.8791e-05	ENSMUSG00000079110/ENSMUSG00000021680/ENSMUSG00000063887/ENSMUSG00000003617/ENSMUSG00000026879/ENSMUSG00000040136/ENSMUSG00000034796/ENSMUSG00000035064/ENSMUSG00000021994/ENSMUSG00000027610/ENSMUSG00000002633/ENSMUSG00000051747/ENSMUSG00000076441/ENSMUSG00000028518/ENSMUSG00000004347/ENSMUSG00000020475/ENSMUSG00000004952/ENSMUSG00000022512/ENSMUSG00000041237/ENSMUSG00000031762/ENSMUSG00000027962/…
GO:0030501	positive regulation of bone mineralization	7.9437e-05	ENSMUSG00000054640/ENSMUSG00000054675/ENSMUSG00000006457/ENSMUSG00000069170/ENSMUSG00000021835/ENSMUSG00000028195/ENSMUSG00000055409/ENSMUSG00000019943/ENSMUSG00000005583/ENSMUSG00000036856/ENSMUSG00000022996/ENSMUSG00000064210/ENSMUSG00000029468/ENSMUSG00000045730/ENSMUSG00000049551/ENSMUSG00000032496/ENSMUSG00000039004/ENSMUSG00000048387/ENSMUSG00000058488/ENSMUSG00000022330
GO:0050708	regulation of protein secretion	7.96444e-05	ENSMUSG00000024659/ENSMUSG00000029245/ENSMUSG00000040136/ENSMUSG00000021994/ENSMUSG00000051747/ENSMUSG00000039239/ENSMUSG00000000394/ENSMUSG00000035799/ENSMUSG00000031778/ENSMUSG00000032076/ENSMUSG00000004347/ENSMUSG00000041301/ENSMUSG00000041798/ENSMUSG00000096146/ENSMUSG00000020053/ENSMUSG00000025496/ENSMUSG00000022376/ENSMUSG00000052397/ENSMUSG00000024621/ENSMUSG00000015968/ENSMUSG00000028456/…
GO:0060444	branching involved in mammary gland duct morphogenesis	8.38421e-05	ENSMUSG00000021994/ENSMUSG00000028640/ENSMUSG00000017724/ENSMUSG00000006445/ENSMUSG00000003534/ENSMUSG00000018604/ENSMUSG00000021469/ENSMUSG00000031870/ENSMUSG00000036856/ENSMUSG00000024913/ENSMUSG00000014599/ENSMUSG00000046532/ENSMUSG00000022479/ENSMUSG00000019768
GO:0060713	labyrinthine layer morphogenesis	8.38421e-05	ENSMUSG00000022286/ENSMUSG00000027962/ENSMUSG00000031995/ENSMUSG00000027315/ENSMUSG00000045005/ENSMUSG00000019880/ENSMUSG00000032179/ENSMUSG00000027985/ENSMUSG00000028195/ENSMUSG00000074227/ENSMUSG00000022382/ENSMUSG00000042357/ENSMUSG00000030790/ENSMUSG00000016529
GO:0032602	chemokine production	8.81493e-05	ENSMUSG00000021994/ENSMUSG00000035799/ENSMUSG00000024621/ENSMUSG00000029371/ENSMUSG00000006445/ENSMUSG00000038418/ENSMUSG00000023992/ENSMUSG00000030067/ENSMUSG00000010054/ENSMUSG00000022676/ENSMUSG00000027750/ENSMUSG00000041607/ENSMUSG00000024397/ENSMUSG00000032114/ENSMUSG00000024256/ENSMUSG00000047139/ENSMUSG00000066551/ENSMUSG00000030793/ENSMUSG00000060803/ENSMUSG00000039217/ENSMUSG00000021125/…
GO:0007157	heterophilic cell-cell adhesion via plasma membrane cell adhesion molecules	8.96859e-05	ENSMUSG00000063887/XLOC_056109/ENSMUSG00000032076/ENSMUSG00000071424/ENSMUSG00000063681/ENSMUSG00000027962/ENSMUSG00000000305/ENSMUSG00000066842/ENSMUSG00000031654/ENSMUSG00000035403/ENSMUSG00000036862/ENSMUSG00000024304/ENSMUSG00000016150/ENSMUSG00000022656/ENSMUSG00000047139/ENSMUSG00000024109/ENSMUSG00000024670/ENSMUSG00000022636/ENSMUSG00000012017/ENSMUSG00000030830/ENSMUSG00000001123/ENSMUSG…
GO:0035019	somatic stem cell population maintenance	8.96859e-05	ENSMUSG00000024134/ENSMUSG00000039410/ENSMUSG00000021732/ENSMUSG00000000567/ENSMUSG00000015053/ENSMUSG00000028640/ENSMUSG00000048616/ENSMUSG00000022510/ENSMUSG00000044303/ENSMUSG00000031548/ENSMUSG00000076431/ENSMUSG00000018486/ENSMUSG00000024985/ENSMUSG00000005672/ENSMUSG00000008958/ENSMUSG00000019803/ENSMUSG00000063382/ENSMUSG00000026556/ENSMUSG00000038256/ENSMUSG00000024913/ENSMUSG00000027186/…
GO:0072511	divalent inorganic cation transport	9.14033e-05	ENSMUSG00000079110/ENSMUSG00000032826/ENSMUSG00000039639/ENSMUSG00000021699/ENSMUSG00000041771/ENSMUSG00000039239/ENSMUSG00000000394/ENSMUSG00000020681/ENSMUSG00000017400/ENSMUSG00000031778/ENSMUSG00000019982/ENSMUSG00000054640/ENSMUSG00000061353/ENSMUSG00000041798/ENSMUSG00000045103/ENSMUSG00000020053/ENSMUSG00000025496/ENSMUSG00000031997/ENSMUSG00000034330/ENSMUSG00000051177/ENSMUSG00000050777/…
GO:0060688	regulation of morphogenesis of a branching structure	9.23809e-05	ENSMUSG00000051367/ENSMUSG00000024134/ENSMUSG00000024176/ENSMUSG00000021994/ENSMUSG00000002633/ENSMUSG00000027833/ENSMUSG00000034460/ENSMUSG00000021732/ENSMUSG00000000567/ENSMUSG00000048616/ENSMUSG00000021835/ENSMUSG00000031548/ENSMUSG00000022144/ENSMUSG00000027840/ENSMUSG00000022676/ENSMUSG00000015846/ENSMUSG00000028864/ENSMUSG00000068122/ENSMUSG00000074934/ENSMUSG00000018698/ENSMUSG00000000861/…
GO:0003018	vascular process in circulatory system	9.325e-05	ENSMUSG00000045318/ENSMUSG00000030043/ENSMUSG00000020681/ENSMUSG00000031778/ENSMUSG00000052920/ENSMUSG00000041301/ENSMUSG00000044447/ENSMUSG00000021367/ENSMUSG00000022122/ENSMUSG00000033910/ENSMUSG00000000320/ENSMUSG00000031616/ENSMUSG00000041688/ENSMUSG00000051980/ENSMUSG00000050295/ENSMUSG00000000708/ENSMUSG00000046714/ENSMUSG00000046159/ENSMUSG00000020866/ENSMUSG00000029925/ENSMUSG00000027524/…
GO:0002690	positive regulation of leukocyte chemotaxis	9.37555e-05	ENSMUSG00000039145/ENSMUSG00000023078/ENSMUSG00000021994/ENSMUSG00000026100/ENSMUSG00000031778/ENSMUSG00000061353/ENSMUSG00000021367/ENSMUSG00000023913/ENSMUSG00000031616/ENSMUSG00000031451/ENSMUSG00000027524/ENSMUSG00000031380/ENSMUSG00000040552/ENSMUSG00000024397/ENSMUSG00000021190/ENSMUSG00000027030/ENSMUSG00000027239/ENSMUSG00000025804/ENSMUSG00000022488/ENSMUSG00000064210/ENSMUSG00000031520/…
GO:0072132	mesenchyme morphogenesis	9.40899e-05	ENSMUSG00000031965/ENSMUSG00000048450/ENSMUSG00000021994/ENSMUSG00000039239/ENSMUSG00000035799/ENSMUSG00000042812/ENSMUSG00000000567/ENSMUSG00000042821/ENSMUSG00000048616/ENSMUSG00000025219/ENSMUSG00000069763/ENSMUSG00000050295/ENSMUSG00000046714/ENSMUSG00000032179/ENSMUSG00000036862/ENSMUSG00000022676/ENSMUSG00000027985/ENSMUSG00000000093/ENSMUSG00000022346/ENSMUSG00000021469/ENSMUSG00000031972/…
GO:0046328	regulation of JNK cascade	9.41283e-05	ENSMUSG00000027996/ENSMUSG00000021994/ENSMUSG00000036904/ENSMUSG00000032537/ENSMUSG00000026235/ENSMUSG00000021464/ENSMUSG00000026872/ENSMUSG00000044548/ENSMUSG00000051177/ENSMUSG00000071369/ENSMUSG00000042662/ENSMUSG00000021367/ENSMUSG00000045005/ENSMUSG00000031548/ENSMUSG00000030774/ENSMUSG00000033327/ENSMUSG00000003518/ENSMUSG00000032064/ENSMUSG00000031073/ENSMUSG00000027347/ENSMUSG00000001672/…
GO:0030534	adult behavior	9.42087e-05	ENSMUSG00000021680/ENSMUSG00000042372/ENSMUSG00000028707/ENSMUSG00000027737/ENSMUSG00000026235/ENSMUSG00000061353/ENSMUSG00000015766/ENSMUSG00000028328/ENSMUSG00000025496/ENSMUSG00000032303/ENSMUSG00000006269/ENSMUSG00000051510/ENSMUSG00000067889/ENSMUSG00000040537/ENSMUSG00000020963/ENSMUSG00000074121/ENSMUSG00000035200/ENSMUSG00000038738/ENSMUSG00000056755/ENSMUSG00000039683/ENSMUSG00000027577/…
GO:0001892	embryonic placenta development	9.4522e-05	ENSMUSG00000022286/ENSMUSG00000015053/ENSMUSG00000027962/ENSMUSG00000042821/ENSMUSG00000032717/ENSMUSG00000031995/ENSMUSG00000073988/ENSMUSG00000027315/ENSMUSG00000045005/ENSMUSG00000032446/ENSMUSG00000019880/ENSMUSG00000032179/ENSMUSG00000020937/ENSMUSG00000037664/ENSMUSG00000027985/ENSMUSG00000020185/ENSMUSG00000028195/ENSMUSG00000030551/ENSMUSG00000074227/ENSMUSG00000049382/ENSMUSG00000020122/…
GO:0097756	negative regulation of blood vessel diameter	9.4522e-05	ENSMUSG00000045318/ENSMUSG00000030043/ENSMUSG00000020681/ENSMUSG00000031778/ENSMUSG00000044447/ENSMUSG00000021367/ENSMUSG00000022122/ENSMUSG00000031616/ENSMUSG00000051980/ENSMUSG00000046159/ENSMUSG00000020866/ENSMUSG00000029925/ENSMUSG00000027524/ENSMUSG00000024798/ENSMUSG00000031740/ENSMUSG00000020122/ENSMUSG00000033717/ENSMUSG00000019943/ENSMUSG00000027488/ENSMUSG00000021478/ENSMUSG00000025026/…
GO:0033077	T cell differentiation in thymus	9.94391e-05	ENSMUSG00000002633/ENSMUSG00000036904/ENSMUSG00000074622/ENSMUSG00000021835/ENSMUSG00000044303/ENSMUSG00000045005/ENSMUSG00000048251/ENSMUSG00000021318/ENSMUSG00000027347/ENSMUSG00000059552/ENSMUSG00000033767/ENSMUSG00000002799/ENSMUSG00000020167/ENSMUSG00000041075/ENSMUSG00000020143/ENSMUSG00000033730/ENSMUSG00000026395/ENSMUSG00000036856/ENSMUSG00000015605/ENSMUSG00000002057/ENSMUSG00000022221/…
GO:0006959	humoral immune response	0.000100529	ENSMUSG00000023078/ENSMUSG00000022877/ENSMUSG00000029371/ENSMUSG00000036905/ENSMUSG00000036887/ENSMUSG00000026365/ENSMUSG00000094338/ENSMUSG00000069300/ENSMUSG00000062727/ENSMUSG00000039748/ENSMUSG00000036896/ENSMUSG00000029372/ENSMUSG00000095217/ENSMUSG00000018102/ENSMUSG00000058385/ENSMUSG00000069268/ENSMUSG00000022887/ENSMUSG00000019842/ENSMUSG00000026395/ENSMUSG00000037379/ENSMUSG00000005583/…
GO:0031644	regulation of neurological system process	0.000101613	ENSMUSG00000045318/ENSMUSG00000046500/ENSMUSG00000015829/ENSMUSG00000044519/ENSMUSG00000015533/ENSMUSG00000020053/ENSMUSG00000021367/ENSMUSG00000022122/ENSMUSG00000038642/ENSMUSG00000034115/ENSMUSG00000069763/ENSMUSG00000033006/ENSMUSG00000027533/ENSMUSG00000035200/ENSMUSG00000032554/ENSMUSG00000028864/ENSMUSG00000032561/ENSMUSG00000035413/ENSMUSG00000044708/ENSMUSG00000050511/ENSMUSG00000027895/…
GO:0060572	morphogenesis of an epithelial bud	0.000103002	ENSMUSG00000021994/ENSMUSG00000002633/ENSMUSG00000021732/ENSMUSG00000048616/ENSMUSG00000022510/ENSMUSG00000021835/ENSMUSG00000027840/ENSMUSG00000036169/ENSMUSG00000048402/ENSMUSG00000046532/ENSMUSG00000010797
GO:0002237	response to molecule of bacterial origin	0.000103193	ENSMUSG00000025586/ENSMUSG00000001496/ENSMUSG00000023078/ENSMUSG00000040136/ENSMUSG00000021994/ENSMUSG00000021699/ENSMUSG00000020681/ENSMUSG00000031778/ENSMUSG00000076441/ENSMUSG00000021732/ENSMUSG00000022512/ENSMUSG00000027962/ENSMUSG00000019929/ENSMUSG00000034330/ENSMUSG00000018593/ENSMUSG00000021367/ENSMUSG00000026712/ENSMUSG00000029371/ENSMUSG00000022122/ENSMUSG00000006345/ENSMUSG00000031616/…
GO:0007269	neurotransmitter secretion	0.000103825	ENSMUSG00000063887/ENSMUSG00000009394/ENSMUSG00000032482/ENSMUSG00000019906/ENSMUSG00000021071/ENSMUSG00000025496/ENSMUSG00000024211/ENSMUSG00000015968/ENSMUSG00000028456/ENSMUSG00000041488/ENSMUSG00000023017/ENSMUSG00000067889/ENSMUSG00000049303/ENSMUSG00000035226/ENSMUSG00000054423/ENSMUSG00000068923/ENSMUSG00000027524/ENSMUSG00000024798/ENSMUSG00000024534/ENSMUSG00000062151/ENSMUSG00000026452/…
GO:0071824	protein-DNA complex subunit organization	0.000105015	ENSMUSG00000000567/ENSMUSG00000067455/ENSMUSG00000049539/ENSMUSG00000114456/ENSMUSG00000020086/ENSMUSG00000060639/ENSMUSG00000058773/ENSMUSG00000005470/ENSMUSG00000069266/ENSMUSG00000064288/ENSMUSG00000002835/ENSMUSG00000069308/ENSMUSG00000099517/ENSMUSG00000100210/ENSMUSG00000094338/ENSMUSG00000114279/ENSMUSG00000040599/ENSMUSG00000022945/ENSMUSG00000069305/ENSMUSG00000069300/ENSMUSG00000062727/…
GO:1901617	organic hydroxy compound biosynthetic process	0.000105015	ENSMUSG00000010175/ENSMUSG00000030772/ENSMUSG00000021994/ENSMUSG00000039239/ENSMUSG00000030450/ENSMUSG00000061048/ENSMUSG00000052920/ENSMUSG00000027737/ENSMUSG00000028518/ENSMUSG00000041301/ENSMUSG00000042821/ENSMUSG00000026872/ENSMUSG00000006457/ENSMUSG00000034330/ENSMUSG00000051177/ENSMUSG00000030246/ENSMUSG00000000320/ENSMUSG00000056973/ENSMUSG00000005994/ENSMUSG00000032492/ENSMUSG00000063229/…
GO:0040019	positive regulation of embryonic development	0.000105553	ENSMUSG00000051367/ENSMUSG00000002633/ENSMUSG00000034460/ENSMUSG00000020053/ENSMUSG00000051177/ENSMUSG00000041688/ENSMUSG00000022144/ENSMUSG00000027840/ENSMUSG00000048138/ENSMUSG00000018698/ENSMUSG00000036856/ENSMUSG00000034161/ENSMUSG00000037025/ENSMUSG00000046532/ENSMUSG00000022997/ENSMUSG00000036923/ENSMUSG00000010797/ENSMUSG00000048387
GO:0045684	positive regulation of epidermis development	0.000105553	ENSMUSG00000021994/ENSMUSG00000039239/ENSMUSG00000021835/ENSMUSG00000037600/ENSMUSG00000020086/ENSMUSG00000050295/ENSMUSG00000021765/ENSMUSG00000021466/ENSMUSG00000024907/ENSMUSG00000028681/ENSMUSG00000021469/ENSMUSG00000047281/ENSMUSG00000037279/ENSMUSG00000022996/ENSMUSG00000002057/ENSMUSG00000047821/ENSMUSG00000021319/ENSMUSG00000022479
GO:0070372	regulation of ERK1 and ERK2 cascade	0.000106626	ENSMUSG00000031963/ENSMUSG00000000394/ENSMUSG00000031778/ENSMUSG00000028019/ENSMUSG00000032537/ENSMUSG00000021732/ENSMUSG00000025856/ENSMUSG00000045103/ENSMUSG00000020053/ENSMUSG00000052397/ENSMUSG00000029163/ENSMUSG00000042662/ENSMUSG00000024621/ENSMUSG00000054204/ENSMUSG00000025219/ENSMUSG00000019960/ENSMUSG00000021835/ENSMUSG00000031616/ENSMUSG00000060534/ENSMUSG00000003518/ENSMUSG00000051980/…
GO:0071804	cellular potassium ion transport	0.0001076	ENSMUSG00000040136/ENSMUSG00000032826/ENSMUSG00000039639/ENSMUSG00000042529/ENSMUSG00000041771/ENSMUSG00000052920/ENSMUSG00000036760/ENSMUSG00000096146/ENSMUSG00000027827/ENSMUSG00000015968/ENSMUSG00000021730/ENSMUSG00000063142/ENSMUSG00000058248/ENSMUSG00000028033/ENSMUSG00000009246/ENSMUSG00000038319/ENSMUSG00000023992/ENSMUSG00000026824/ENSMUSG00000027524/ENSMUSG00000030247/ENSMUSG00000028631/…
GO:0071805	potassium ion transmembrane transport	0.0001076	ENSMUSG00000040136/ENSMUSG00000032826/ENSMUSG00000039639/ENSMUSG00000042529/ENSMUSG00000041771/ENSMUSG00000052920/ENSMUSG00000036760/ENSMUSG00000096146/ENSMUSG00000027827/ENSMUSG00000015968/ENSMUSG00000021730/ENSMUSG00000063142/ENSMUSG00000058248/ENSMUSG00000028033/ENSMUSG00000009246/ENSMUSG00000038319/ENSMUSG00000023992/ENSMUSG00000026824/ENSMUSG00000027524/ENSMUSG00000030247/ENSMUSG00000028631/…
GO:0060840	artery development	0.00010904	ENSMUSG00000010175/ENSMUSG00000051367/ENSMUSG00000027276/ENSMUSG00000026586/ENSMUSG00000002633/ENSMUSG00000039239/ENSMUSG00000042812/ENSMUSG00000001827/ENSMUSG00000048616/ENSMUSG00000025219/ENSMUSG00000021835/ENSMUSG00000032334/ENSMUSG00000076431/ENSMUSG00000050295/ENSMUSG00000046714/ENSMUSG00000022061/ENSMUSG00000021318/ENSMUSG00000001870/ENSMUSG00000036158/ENSMUSG00000000093/ENSMUSG00000046169/…
GO:0001819	positive regulation of cytokine production	0.00010913	ENSMUSG00000024659/ENSMUSG00000040136/ENSMUSG00000024087/ENSMUSG00000021994/ENSMUSG00000022037/ENSMUSG00000021699/ENSMUSG00000035799/ENSMUSG00000031778/ENSMUSG00000019982/ENSMUSG00000032076/ENSMUSG00000034330/ENSMUSG00000051177/ENSMUSG00000024621/ENSMUSG00000045005/ENSMUSG00000004864/ENSMUSG00000027347/ENSMUSG00000027356/ENSMUSG00000038418/ENSMUSG00000040152/ENSMUSG00000023992/ENSMUSG00000022378/…
GO:0010719	negative regulation of epithelial to mesenchymal transition	0.000110282	ENSMUSG00000001496/ENSMUSG00000027996/ENSMUSG00000039239/ENSMUSG00000048616/ENSMUSG00000031548/ENSMUSG00000078794/ENSMUSG00000041000/ENSMUSG00000039646/ENSMUSG00000037279/ENSMUSG00000011658/ENSMUSG00000024544/ENSMUSG00000068284/ENSMUSG00000037025/ENSMUSG00000035451/ENSMUSG00000112129
GO:0060041	retina development in camera-type eye	0.000112768	ENSMUSG00000010175/ENSMUSG00000036816/ENSMUSG00000036192/ENSMUSG00000031688/ENSMUSG00000028977/ENSMUSG00000027168/ENSMUSG00000024176/ENSMUSG00000024087/ENSMUSG00000041592/ENSMUSG00000039239/ENSMUSG00000034777/ENSMUSG00000042002/ENSMUSG00000000567/ENSMUSG00000041578/ENSMUSG00000068323/ENSMUSG00000000753/ENSMUSG00000021239/ENSMUSG00000021730/ENSMUSG00000014361/ENSMUSG00000023391/ENSMUSG00000034739/…
GO:0001704	formation of primary germ layer	0.000114296	ENSMUSG00000026768/ENSMUSG00000024134/ENSMUSG00000027996/ENSMUSG00000021994/ENSMUSG00000042812/ENSMUSG00000015533/ENSMUSG00000042821/ENSMUSG00000068196/ENSMUSG00000048616/ENSMUSG00000021835/ENSMUSG00000032446/ENSMUSG00000035403/ENSMUSG00000050295/ENSMUSG00000006445/ENSMUSG00000046714/ENSMUSG00000079042/ENSMUSG00000017737/ENSMUSG00000000125/ENSMUSG00000027966/ENSMUSG00000027985/ENSMUSG00000024421/…
GO:0048644	muscle organ morphogenesis	0.000116779	ENSMUSG00000028736/ENSMUSG00000010175/ENSMUSG00000031965/ENSMUSG00000021095/ENSMUSG00000021994/ENSMUSG00000051747/ENSMUSG00000039239/ENSMUSG00000027833/ENSMUSG00000041957/ENSMUSG00000050288/ENSMUSG00000048616/ENSMUSG00000054889/ENSMUSG00000021313/ENSMUSG00000050295/ENSMUSG00000046714/ENSMUSG00000026418/ENSMUSG00000027966/ENSMUSG00000015846/ENSMUSG00000079415/ENSMUSG00000022306/ENSMUSG00000026043/…
GO:0016338	calcium-independent cell-cell adhesion via plasma membrane cell-adhesion molecules	0.000118708	ENSMUSG00000023906/ENSMUSG00000018569/ENSMUSG00000047501/ENSMUSG00000066720/ENSMUSG00000031778/ENSMUSG00000032076/ENSMUSG00000022512/ENSMUSG00000070473/ENSMUSG00000037625/ENSMUSG00000066058/ENSMUSG00000050520/ENSMUSG00000055976/ENSMUSG00000022132
GO:0042573	retinoic acid metabolic process	0.000118708	ENSMUSG00000032291/ENSMUSG00000013584/ENSMUSG00000053279/ENSMUSG00000004885/ENSMUSG00000024987/ENSMUSG00000055301/ENSMUSG00000074207/ENSMUSG00000062432/ENSMUSG00000056148/ENSMUSG00000037542/ENSMUSG00000021214/ENSMUSG00000074206/ENSMUSG00000032066
GO:0071900	regulation of protein serine/threonine kinase activity	0.000120999	ENSMUSG00000010175/ENSMUSG00000027996/ENSMUSG00000021994/ENSMUSG00000028019/ENSMUSG00000036904/ENSMUSG00000021732/ENSMUSG00000026235/ENSMUSG00000073802/ENSMUSG00000025856/ENSMUSG00000021464/ENSMUSG00000026872/ENSMUSG00000020053/ENSMUSG00000025496/ENSMUSG00000035528/ENSMUSG00000031383/ENSMUSG00000071369/ENSMUSG00000021367/ENSMUSG00000024621/ENSMUSG00000019960/ENSMUSG00000021835/ENSMUSG00000044303/…
GO:0048871	multicellular organismal homeostasis	0.000121416	ENSMUSG00000043850/ENSMUSG00000022367/ENSMUSG00000047501/ENSMUSG00000061048/ENSMUSG00000028518/ENSMUSG00000000567/ENSMUSG00000022512/ENSMUSG00000015053/ENSMUSG00000021803/ENSMUSG00000041301/ENSMUSG00000054675/ENSMUSG00000039208/ENSMUSG00000037071/ENSMUSG00000069170/ENSMUSG00000031734/ENSMUSG00000047259/ENSMUSG00000030873/ENSMUSG00000006269/ENSMUSG00000024621/ENSMUSG00000022122/ENSMUSG00000038642/…
GO:0006909	phagocytosis	0.000121571	ENSMUSG00000039145/ENSMUSG00000024659/ENSMUSG00000026879/ENSMUSG00000046500/ENSMUSG00000015053/ENSMUSG00000015533/ENSMUSG00000004665/ENSMUSG00000014361/ENSMUSG00000027832/ENSMUSG00000031451/ENSMUSG00000068923/ENSMUSG00000040152/ENSMUSG00000023992/ENSMUSG00000026177/ENSMUSG00000027298/ENSMUSG00000056870/ENSMUSG00000010054/ENSMUSG00000013495/ENSMUSG00000026480/ENSMUSG00000020263/ENSMUSG00000024397/…
GO:0019228	neuronal action potential	0.000125413	ENSMUSG00000034115/ENSMUSG00000075316/ENSMUSG00000020524/ENSMUSG00000020866/ENSMUSG00000069601/ENSMUSG00000022416/ENSMUSG00000029470/ENSMUSG00000024112/ENSMUSG00000032511/ENSMUSG00000056073/ENSMUSG00000030739/ENSMUSG00000021478/ENSMUSG00000027895/ENSMUSG00000022523/ENSMUSG00000060882/ENSMUSG00000075318/ENSMUSG00000029503/ENSMUSG00000061576/ENSMUSG00000032769/ENSMUSG00000027107
GO:1902742	apoptotic process involved in development	0.000125413	ENSMUSG00000032060/ENSMUSG00000039239/ENSMUSG00000056427/ENSMUSG00000032058/ENSMUSG00000044303/ENSMUSG00000045005/ENSMUSG00000050295/ENSMUSG00000024041/ENSMUSG00000046714/ENSMUSG00000027985/ENSMUSG00000028195/ENSMUSG00000002799/ENSMUSG00000038805/ENSMUSG00000031558/ENSMUSG00000030341/ENSMUSG00000051951/ENSMUSG00000024913/ENSMUSG00000022382/ENSMUSG00000042631/ENSMUSG00000022479
GO:0048738	cardiac muscle tissue development	0.000125694	ENSMUSG00000010175/ENSMUSG00000004872/ENSMUSG00000031965/ENSMUSG00000013584/ENSMUSG00000018263/ENSMUSG00000021994/ENSMUSG00000018166/ENSMUSG00000051747/ENSMUSG00000039239/ENSMUSG00000052920/ENSMUSG00000072720/ENSMUSG00000020053/ENSMUSG00000041957/ENSMUSG00000021367/ENSMUSG00000048616/ENSMUSG00000025219/ENSMUSG00000021835/ENSMUSG00000054889/ENSMUSG00000030774/ENSMUSG00000021313/ENSMUSG00000050295/…
GO:0048844	artery morphogenesis	0.00012625	ENSMUSG00000010175/ENSMUSG00000051367/ENSMUSG00000027276/ENSMUSG00000026586/ENSMUSG00000039239/ENSMUSG00000042812/ENSMUSG00000001827/ENSMUSG00000048616/ENSMUSG00000025219/ENSMUSG00000021835/ENSMUSG00000076431/ENSMUSG00000050295/ENSMUSG00000046714/ENSMUSG00000000093/ENSMUSG00000002985/ENSMUSG00000025927/ENSMUSG00000031613/ENSMUSG00000025932/ENSMUSG00000026043/ENSMUSG00000027239/ENSMUSG00000038151/…
GO:0060348	bone development	0.000128407	ENSMUSG00000024076/ENSMUSG00000048450/ENSMUSG00000059049/ENSMUSG00000022367/ENSMUSG00000027996/ENSMUSG00000048904/ENSMUSG00000029755/ENSMUSG00000035799/ENSMUSG00000022324/ENSMUSG00000032076/ENSMUSG00000048126/ENSMUSG00000001288/ENSMUSG00000027833/ENSMUSG00000028019/ENSMUSG00000000567/ENSMUSG00000054675/ENSMUSG00000020053/ENSMUSG00000006457/ENSMUSG00000018593/ENSMUSG00000022483/ENSMUSG00000025219/…
GO:0061844	antimicrobial humoral immune response mediated by antimicrobial peptide	0.000131621	ENSMUSG00000023078/ENSMUSG00000022877/ENSMUSG00000029371/ENSMUSG00000094338/ENSMUSG00000069300/ENSMUSG00000062727/ENSMUSG00000029372/ENSMUSG00000095217/ENSMUSG00000018102/ENSMUSG00000058385/ENSMUSG00000069268/ENSMUSG00000029373/ENSMUSG00000056071/ENSMUSG00000030413/ENSMUSG00000032496/ENSMUSG00000038357/ENSMUSG00000029379/ENSMUSG00000057666/ENSMUSG00000069307/ENSMUSG00000069303/ENSMUSG00000027249
GO:2000106	regulation of leukocyte apoptotic process	0.000133035	ENSMUSG00000024659/ENSMUSG00000021994/ENSMUSG00000039239/ENSMUSG00000027737/ENSMUSG00000061353/ENSMUSG00000021835/ENSMUSG00000044303/ENSMUSG00000014361/ENSMUSG00000031451/ENSMUSG00000030067/ENSMUSG00000038894/ENSMUSG00000022885/ENSMUSG00000059552/ENSMUSG00000030528/ENSMUSG00000047139/ENSMUSG00000022346/ENSMUSG00000050335/ENSMUSG00000079227/ENSMUSG00000005583/ENSMUSG00000020897/ENSMUSG00000039217/…
GO:0018119	peptidyl-cysteine S-nitrosylation	0.000133243	ENSMUSG00000020681/ENSMUSG00000045103/ENSMUSG00000056054/ENSMUSG00000026463/ENSMUSG00000038473/ENSMUSG00000039697/ENSMUSG00000027488/ENSMUSG00000056071/ENSMUSG00000029361/ENSMUSG00000057666
GO:0044241	lipid digestion	0.000133243	ENSMUSG00000035277/ENSMUSG00000023022/ENSMUSG00000023832/ENSMUSG00000004655/ENSMUSG00000046008/ENSMUSG00000040505/ENSMUSG00000032080/ENSMUSG00000032083/ENSMUSG00000005681/ENSMUSG00000024254
GO:0090192	regulation of glomerulus development	0.000133243	ENSMUSG00000048616/ENSMUSG00000021835/ENSMUSG00000038418/ENSMUSG00000030110/ENSMUSG00000068122/ENSMUSG00000040552/ENSMUSG00000032006/ENSMUSG00000027947/ENSMUSG00000067001/ENSMUSG00000022878
GO:0050716	positive regulation of interleukin-1 secretion	0.000134393	ENSMUSG00000021994/ENSMUSG00000045005/ENSMUSG00000066551/ENSMUSG00000030793/ENSMUSG00000079227/ENSMUSG00000029468/ENSMUSG00000032691/ENSMUSG00000070390/ENSMUSG00000047821/ENSMUSG00000037944/ENSMUSG00000039005/ENSMUSG00000040522/ENSMUSG00000025888/ENSMUSG00000022575/ENSMUSG00000000982/ENSMUSG00000070873
GO:0048806	genitalia development	0.000135569	ENSMUSG00000021994/ENSMUSG00000002633/ENSMUSG00000048904/ENSMUSG00000021732/ENSMUSG00000021464/ENSMUSG00000022510/ENSMUSG00000025219/ENSMUSG00000014361/ENSMUSG00000038402/ENSMUSG00000009628/ENSMUSG00000022061/ENSMUSG00000018486/ENSMUSG00000032179/ENSMUSG00000024985/ENSMUSG00000027298/ENSMUSG00000018604/ENSMUSG00000042942/ENSMUSG00000018698/ENSMUSG00000046532/ENSMUSG00000039004/ENSMUSG00000019768/…
GO:0071675	regulation of mononuclear cell migration	0.000135569	ENSMUSG00000026100/ENSMUSG00000031778/ENSMUSG00000061353/ENSMUSG00000051177/ENSMUSG00000023913/ENSMUSG00000041120/ENSMUSG00000040552/ENSMUSG00000024397/ENSMUSG00000021190/ENSMUSG00000074934/ENSMUSG00000031558/ENSMUSG00000050335/ENSMUSG00000027239/ENSMUSG00000025804/ENSMUSG00000064210/ENSMUSG00000014599/ENSMUSG00000049130/ENSMUSG00000042190/ENSMUSG00000037944/ENSMUSG00000032006/ENSMUSG00000015316/…
GO:0035456	response to interferon-beta	0.000136421	ENSMUSG00000073490/ENSMUSG00000065968/ENSMUSG00000039997/ENSMUSG00000073489/ENSMUSG00000042349/ENSMUSG00000028268/ENSMUSG00000069892/ENSMUSG00000029203/ENSMUSG00000090272/ENSMUSG00000073555/ENSMUSG00000032369/ENSMUSG00000069893/ENSMUSG00000043263/ENSMUSG00000058163/ENSMUSG00000034459/ENSMUSG00000074896/ENSMUSG00000040483/ENSMUSG00000031639/ENSMUSG00000078853/ENSMUSG00000069874/ENSMUSG00000046879/…
GO:0042310	vasoconstriction	0.00014276	ENSMUSG00000045318/ENSMUSG00000030043/ENSMUSG00000020681/ENSMUSG00000031778/ENSMUSG00000044447/ENSMUSG00000021367/ENSMUSG00000022122/ENSMUSG00000031616/ENSMUSG00000051980/ENSMUSG00000046159/ENSMUSG00000020866/ENSMUSG00000029925/ENSMUSG00000027524/ENSMUSG00000024798/ENSMUSG00000031740/ENSMUSG00000020122/ENSMUSG00000033717/ENSMUSG00000019943/ENSMUSG00000027488/ENSMUSG00000021478/ENSMUSG00000025026/…
GO:0002793	positive regulation of peptide secretion	0.000146542	ENSMUSG00000027168/ENSMUSG00000021994/ENSMUSG00000051747/ENSMUSG00000039239/ENSMUSG00000000394/ENSMUSG00000035799/ENSMUSG00000032076/ENSMUSG00000041301/ENSMUSG00000041798/ENSMUSG00000020053/ENSMUSG00000022376/ENSMUSG00000052397/ENSMUSG00000024621/ENSMUSG00000015968/ENSMUSG00000022900/ENSMUSG00000028456/ENSMUSG00000045005/ENSMUSG00000076431/ENSMUSG00000051980/ENSMUSG00000020684/ENSMUSG00000056054/…
GO:0060828	regulation of canonical Wnt signaling pathway	0.000151148	ENSMUSG00000030772/ENSMUSG00000022240/ENSMUSG00000055653/ENSMUSG00000028031/ENSMUSG00000051920/ENSMUSG00000027996/ENSMUSG00000028909/ENSMUSG00000021994/ENSMUSG00000002633/ENSMUSG00000027004/ENSMUSG00000029755/ENSMUSG00000061048/ENSMUSG00000030309/ENSMUSG00000031486/ENSMUSG00000001827/ENSMUSG00000021732/ENSMUSG00000000567/ENSMUSG00000029005/ENSMUSG00000021464/ENSMUSG00000044548/ENSMUSG00000048616/…
GO:1905521	regulation of macrophage migration	0.000155058	ENSMUSG00000026100/ENSMUSG00000031778/ENSMUSG00000029163/ENSMUSG00000023992/ENSMUSG00000040552/ENSMUSG00000029470/ENSMUSG00000036353/ENSMUSG00000027239/ENSMUSG00000020682/ENSMUSG00000014599/ENSMUSG00000049130/ENSMUSG00000042190/ENSMUSG00000037944/ENSMUSG00000022667/ENSMUSG00000015316/ENSMUSG00000032591/ENSMUSG00000026874
GO:0007548	sex differentiation	0.000155769	ENSMUSG00000001496/ENSMUSG00000042372/ENSMUSG00000039639/ENSMUSG00000024176/ENSMUSG00000027996/ENSMUSG00000021994/ENSMUSG00000002633/ENSMUSG00000048904/ENSMUSG00000039239/ENSMUSG00000056427/ENSMUSG00000030717/ENSMUSG00000096225/ENSMUSG00000034460/ENSMUSG00000021732/ENSMUSG00000000567/ENSMUSG00000028640/ENSMUSG00000041301/ENSMUSG00000043753/ENSMUSG00000021464/ENSMUSG00000022510/ENSMUSG00000025219/…
GO:0071346	cellular response to interferon-gamma	0.000158096	ENSMUSG00000026879/ENSMUSG00000021994/ENSMUSG00000031778/ENSMUSG00000076441/ENSMUSG00000022512/ENSMUSG00000021367/ENSMUSG00000026712/ENSMUSG00000026728/ENSMUSG00000059552/ENSMUSG00000024397/ENSMUSG00000041598/ENSMUSG00000022346/ENSMUSG00000029860/ENSMUSG00000004814/ENSMUSG00000027882/ENSMUSG00000041515/ENSMUSG00000034422/ENSMUSG00000073421/ENSMUSG00000079363/ENSMUSG00000028268/ENSMUSG00000029298/…
GO:0003208	cardiac ventricle morphogenesis	0.000158355	ENSMUSG00000010175/ENSMUSG00000031965/ENSMUSG00000018263/ENSMUSG00000027276/ENSMUSG00000027996/ENSMUSG00000022286/ENSMUSG00000039239/ENSMUSG00000042812/ENSMUSG00000041957/ENSMUSG00000048616/ENSMUSG00000054889/ENSMUSG00000063632/ENSMUSG00000021313/ENSMUSG00000076431/ENSMUSG00000050295/ENSMUSG00000046714/ENSMUSG00000028780/ENSMUSG00000026418/ENSMUSG00000027966/ENSMUSG00000015846/ENSMUSG00000022306/…
GO:0071674	mononuclear cell migration	0.000158355	ENSMUSG00000024659/ENSMUSG00000026100/ENSMUSG00000031778/ENSMUSG00000061353/ENSMUSG00000051177/ENSMUSG00000023913/ENSMUSG00000041120/ENSMUSG00000040552/ENSMUSG00000024397/ENSMUSG00000021190/ENSMUSG00000074934/ENSMUSG00000031558/ENSMUSG00000050335/ENSMUSG00000027239/ENSMUSG00000025804/ENSMUSG00000004814/ENSMUSG00000064210/ENSMUSG00000014599/ENSMUSG00000050799/ENSMUSG00000049130/ENSMUSG00000042190/…
GO:0002089	lens morphogenesis in camera-type eye	0.000159553	ENSMUSG00000010175/ENSMUSG00000025229/ENSMUSG00000035517/ENSMUSG00000073658/ENSMUSG00000028121/ENSMUSG00000021835/ENSMUSG00000063632/ENSMUSG00000006445/ENSMUSG00000024041/ENSMUSG00000038805/ENSMUSG00000096014/ENSMUSG00000020160/ENSMUSG00000022656/ENSMUSG00000026782
GO:0060536	cartilage morphogenesis	0.000159553	ENSMUSG00000024076/ENSMUSG00000048450/ENSMUSG00000051920/ENSMUSG00000022324/ENSMUSG00000048126/ENSMUSG00000042821/ENSMUSG00000025082/ENSMUSG00000022676/ENSMUSG00000001119/ENSMUSG00000005583/ENSMUSG00000016356/ENSMUSG00000042116/ENSMUSG00000022382/ENSMUSG00000037335
GO:0021683	cerebellar granular layer morphogenesis	0.000164801	ENSMUSG00000010175/ENSMUSG00000071424/ENSMUSG00000031654/ENSMUSG00000026249/ENSMUSG00000030302/ENSMUSG00000024109/ENSMUSG00000041498/ENSMUSG00000001911/ENSMUSG00000030093
GO:0060601	lateral sprouting from an epithelium	0.000164801	ENSMUSG00000021994/ENSMUSG00000002633/ENSMUSG00000021732/ENSMUSG00000048616/ENSMUSG00000022510/ENSMUSG00000021835/ENSMUSG00000048402/ENSMUSG00000026556/ENSMUSG00000046532
GO:0090193	positive regulation of glomerulus development	0.000164801	ENSMUSG00000048616/ENSMUSG00000038418/ENSMUSG00000030110/ENSMUSG00000068122/ENSMUSG00000040552/ENSMUSG00000032006/ENSMUSG00000027947/ENSMUSG00000067001/ENSMUSG00000022878
GO:0001756	somitogenesis	0.000166628	ENSMUSG00000004872/ENSMUSG00000013584/ENSMUSG00000027996/ENSMUSG00000021994/ENSMUSG00000051747/ENSMUSG00000042812/ENSMUSG00000021464/ENSMUSG00000026872/ENSMUSG00000026640/ENSMUSG00000031548/ENSMUSG00000035403/ENSMUSG00000036422/ENSMUSG00000050295/ENSMUSG00000046714/ENSMUSG00000022061/ENSMUSG00000028780/ENSMUSG00000027985/ENSMUSG00000048138/ENSMUSG00000000142/ENSMUSG00000059552/ENSMUSG00000018698/…
GO:0048332	mesoderm morphogenesis	0.000166628	ENSMUSG00000026768/ENSMUSG00000024134/ENSMUSG00000027996/ENSMUSG00000021994/ENSMUSG00000042812/ENSMUSG00000015533/ENSMUSG00000042821/ENSMUSG00000048616/ENSMUSG00000021835/ENSMUSG00000032446/ENSMUSG00000035403/ENSMUSG00000050295/ENSMUSG00000006445/ENSMUSG00000046714/ENSMUSG00000079042/ENSMUSG00000000125/ENSMUSG00000027985/ENSMUSG00000018604/ENSMUSG00000025932/ENSMUSG00000020250/ENSMUSG00000028173/…
GO:0030902	hindbrain development	0.00016663	ENSMUSG00000010175/ENSMUSG00000013584/ENSMUSG00000027168/ENSMUSG00000037855/ENSMUSG00000002633/ENSMUSG00000071424/ENSMUSG00000015053/ENSMUSG00000074622/ENSMUSG00000063063/ENSMUSG00000020053/ENSMUSG00000020052/ENSMUSG00000029595/ENSMUSG00000048616/ENSMUSG00000026640/ENSMUSG00000030774/ENSMUSG00000031654/ENSMUSG00000067889/ENSMUSG00000032064/ENSMUSG00000050295/ENSMUSG00000032179/ENSMUSG00000025407/…
GO:0072111	cell proliferation involved in kidney development	0.000166892	ENSMUSG00000055653/ENSMUSG00000002633/ENSMUSG00000021835/ENSMUSG00000050966/ENSMUSG00000038418/ENSMUSG00000021466/ENSMUSG00000040552/ENSMUSG00000022346/ENSMUSG00000032006/ENSMUSG00000027947/ENSMUSG00000067001/ENSMUSG00000048387
GO:0051963	regulation of synapse assembly	0.000167684	ENSMUSG00000063887/ENSMUSG00000051367/ENSMUSG00000045776/ENSMUSG00000035064/ENSMUSG00000021994/ENSMUSG00000071424/ENSMUSG00000032537/ENSMUSG00000034460/ENSMUSG00000052372/ENSMUSG00000005958/ENSMUSG00000045083/ENSMUSG00000031654/ENSMUSG00000028289/ENSMUSG00000048915/ENSMUSG00000048482/ENSMUSG00000021782/ENSMUSG00000042846/ENSMUSG00000033569/ENSMUSG00000020902/ENSMUSG00000032452/ENSMUSG00000071862/…
GO:1901861	regulation of muscle tissue development	0.00016912	ENSMUSG00000038132/ENSMUSG00000031965/ENSMUSG00000051367/ENSMUSG00000018263/ENSMUSG00000002633/ENSMUSG00000018166/ENSMUSG00000026100/ENSMUSG00000035799/ENSMUSG00000027833/ENSMUSG00000032537/ENSMUSG00000034460/ENSMUSG00000020053/ENSMUSG00000006457/ENSMUSG00000021367/ENSMUSG00000048616/ENSMUSG00000025219/ENSMUSG00000021835/ENSMUSG00000030774/ENSMUSG00000034220/ENSMUSG00000048482/ENSMUSG00000025407/…
GO:0006813	potassium ion transport	0.000170015	ENSMUSG00000040136/ENSMUSG00000032826/ENSMUSG00000039639/ENSMUSG00000042529/ENSMUSG00000041771/ENSMUSG00000052920/ENSMUSG00000036760/ENSMUSG00000041798/ENSMUSG00000096146/ENSMUSG00000027827/ENSMUSG00000015968/ENSMUSG00000021730/ENSMUSG00000063142/ENSMUSG00000058248/ENSMUSG00000022742/ENSMUSG00000028033/ENSMUSG00000009246/ENSMUSG00000038319/ENSMUSG00000023992/ENSMUSG00000026824/ENSMUSG00000027524/…
GO:0090287	regulation of cellular response to growth factor stimulus	0.000170394	ENSMUSG00000029096/ENSMUSG00000048450/ENSMUSG00000001496/ENSMUSG00000026768/ENSMUSG00000023078/ENSMUSG00000055653/ENSMUSG00000031963/ENSMUSG00000027996/ENSMUSG00000039410/ENSMUSG00000021994/ENSMUSG00000043635/ENSMUSG00000047497/ENSMUSG00000031486/ENSMUSG00000022877/ENSMUSG00000001827/ENSMUSG00000021732/ENSMUSG00000073802/ENSMUSG00000092035/ENSMUSG00000019929/ENSMUSG00000045103/ENSMUSG00000029163/…
GO:0070838	divalent metal ion transport	0.000170514	ENSMUSG00000079110/ENSMUSG00000032826/ENSMUSG00000039639/ENSMUSG00000021699/ENSMUSG00000041771/ENSMUSG00000039239/ENSMUSG00000000394/ENSMUSG00000020681/ENSMUSG00000017400/ENSMUSG00000031778/ENSMUSG00000019982/ENSMUSG00000054640/ENSMUSG00000061353/ENSMUSG00000041798/ENSMUSG00000045103/ENSMUSG00000020053/ENSMUSG00000025496/ENSMUSG00000031997/ENSMUSG00000034330/ENSMUSG00000051177/ENSMUSG00000050777/…
GO:0050706	regulation of interleukin-1 beta secretion	0.000171775	ENSMUSG00000021994/ENSMUSG00000045005/ENSMUSG00000066551/ENSMUSG00000030793/ENSMUSG00000079227/ENSMUSG00000029468/ENSMUSG00000032691/ENSMUSG00000070390/ENSMUSG00000021125/ENSMUSG00000047821/ENSMUSG00000037944/ENSMUSG00000039005/ENSMUSG00000040522/ENSMUSG00000032083/ENSMUSG00000025888/ENSMUSG00000022575/ENSMUSG00000000982/ENSMUSG00000070873
GO:0050707	regulation of cytokine secretion	0.00017296	ENSMUSG00000024659/ENSMUSG00000021994/ENSMUSG00000035799/ENSMUSG00000031778/ENSMUSG00000032076/ENSMUSG00000052397/ENSMUSG00000024621/ENSMUSG00000045005/ENSMUSG00000031451/ENSMUSG00000027347/ENSMUSG00000027356/ENSMUSG00000068923/ENSMUSG00000006369/ENSMUSG00000053137/ENSMUSG00000027750/ENSMUSG00000041607/ENSMUSG00000068122/ENSMUSG00000022514/ENSMUSG00000024397/ENSMUSG00000066551/ENSMUSG00000027239/…
GO:0070663	regulation of leukocyte proliferation	0.000173668	ENSMUSG00000024659/ENSMUSG00000030043/ENSMUSG00000002633/ENSMUSG00000021732/ENSMUSG00000027962/ENSMUSG00000020053/ENSMUSG00000039323/ENSMUSG00000021835/ENSMUSG00000044303/ENSMUSG00000063632/ENSMUSG00000036111/ENSMUSG00000021782/ENSMUSG00000031217/ENSMUSG00000029816/ENSMUSG00000038894/ENSMUSG00000031628/ENSMUSG00000022885/ENSMUSG00000033767/ENSMUSG00000020167/ENSMUSG00000024397/ENSMUSG00000030528/…
GO:0001707	mesoderm formation	0.000174565	ENSMUSG00000026768/ENSMUSG00000024134/ENSMUSG00000027996/ENSMUSG00000021994/ENSMUSG00000042812/ENSMUSG00000015533/ENSMUSG00000042821/ENSMUSG00000048616/ENSMUSG00000021835/ENSMUSG00000032446/ENSMUSG00000035403/ENSMUSG00000050295/ENSMUSG00000006445/ENSMUSG00000046714/ENSMUSG00000079042/ENSMUSG00000000125/ENSMUSG00000027985/ENSMUSG00000025932/ENSMUSG00000020250/ENSMUSG00000028173/ENSMUSG00000015605/…
GO:0001667	ameboidal-type cell migration	0.000179392	ENSMUSG00000010175/ENSMUSG00000004872/ENSMUSG00000024659/ENSMUSG00000030043/ENSMUSG00000036602/ENSMUSG00000023078/ENSMUSG00000055653/ENSMUSG00000031963/ENSMUSG00000027168/ENSMUSG00000024176/ENSMUSG00000022367/ENSMUSG00000024087/ENSMUSG00000021994/ENSMUSG00000002633/ENSMUSG00000022425/ENSMUSG00000039239/ENSMUSG00000035799/ENSMUSG00000026674/ENSMUSG00000031486/ENSMUSG00000022877/ENSMUSG00000001827/…
GO:0043523	regulation of neuron apoptotic process	0.000179863	ENSMUSG00000025229/ENSMUSG00000007888/ENSMUSG00000051367/ENSMUSG00000018166/ENSMUSG00000039239/ENSMUSG00000030717/ENSMUSG00000031778/ENSMUSG00000019982/ENSMUSG00000071424/ENSMUSG00000034460/ENSMUSG00000029005/ENSMUSG00000020052/ENSMUSG00000025219/ENSMUSG00000022144/ENSMUSG00000028289/ENSMUSG00000074121/ENSMUSG00000048482/ENSMUSG00000017861/ENSMUSG00000038418/ENSMUSG00000029657/ENSMUSG00000026672/…
GO:1903532	positive regulation of secretion by cell	0.000183181	ENSMUSG00000030043/ENSMUSG00000063887/ENSMUSG00000027168/ENSMUSG00000021994/ENSMUSG00000051747/ENSMUSG00000039239/ENSMUSG00000000394/ENSMUSG00000035799/ENSMUSG00000019982/ENSMUSG00000032076/ENSMUSG00000015053/ENSMUSG00000041301/ENSMUSG00000061353/ENSMUSG00000041798/ENSMUSG00000022454/ENSMUSG00000020053/ENSMUSG00000022376/ENSMUSG00000052397/ENSMUSG00000021367/ENSMUSG00000024621/ENSMUSG00000015968/…
GO:0016202	regulation of striated muscle tissue development	0.000186294	ENSMUSG00000038132/ENSMUSG00000031965/ENSMUSG00000051367/ENSMUSG00000018263/ENSMUSG00000002633/ENSMUSG00000018166/ENSMUSG00000026100/ENSMUSG00000035799/ENSMUSG00000027833/ENSMUSG00000032537/ENSMUSG00000034460/ENSMUSG00000020053/ENSMUSG00000006457/ENSMUSG00000021367/ENSMUSG00000048616/ENSMUSG00000025219/ENSMUSG00000021835/ENSMUSG00000030774/ENSMUSG00000034220/ENSMUSG00000048482/ENSMUSG00000025407/…
GO:0072091	regulation of stem cell proliferation	0.000188575	ENSMUSG00000027168/ENSMUSG00000002633/ENSMUSG00000045394/ENSMUSG00000020681/ENSMUSG00000031778/ENSMUSG00000020950/ENSMUSG00000021835/ENSMUSG00000063632/ENSMUSG00000037600/ENSMUSG00000021318/ENSMUSG00000033006/ENSMUSG00000048482/ENSMUSG00000027356/ENSMUSG00000022129/ENSMUSG00000006369/ENSMUSG00000022676/ENSMUSG00000024014/ENSMUSG00000059552/ENSMUSG00000024940/ENSMUSG00000038805/ENSMUSG00000018604/…
GO:0048645	animal organ formation	0.000188593	ENSMUSG00000004872/ENSMUSG00000051367/ENSMUSG00000018263/ENSMUSG00000021994/ENSMUSG00000002633/ENSMUSG00000001827/ENSMUSG00000021732/ENSMUSG00000048616/ENSMUSG00000022510/ENSMUSG00000025219/ENSMUSG00000021835/ENSMUSG00000022144/ENSMUSG00000027840/ENSMUSG00000074121/ENSMUSG00000021318/ENSMUSG00000000142/ENSMUSG00000024014/ENSMUSG00000048402/ENSMUSG00000025932/ENSMUSG00000035033/ENSMUSG00000005583/…
GO:0002934	desmosome organization	0.000188964	ENSMUSG00000041957/ENSMUSG00000054889/ENSMUSG00000044393/ENSMUSG00000050965/ENSMUSG00000022676/ENSMUSG00000054065/ENSMUSG00000020656/ENSMUSG00000019851
GO:0060513	prostatic bud formation	0.000188964	ENSMUSG00000021994/ENSMUSG00000002633/ENSMUSG00000021732/ENSMUSG00000048616/ENSMUSG00000022510/ENSMUSG00000021835/ENSMUSG00000048402/ENSMUSG00000046532
GO:0072216	positive regulation of metanephros development	0.000188964	ENSMUSG00000025856/ENSMUSG00000022144/ENSMUSG00000038418/ENSMUSG00000030110/ENSMUSG00000068122/ENSMUSG00000022346/ENSMUSG00000034394/ENSMUSG00000022878
GO:2000018	regulation of male gonad development	0.000188964	ENSMUSG00000000567/ENSMUSG00000041301/ENSMUSG00000028883/ENSMUSG00000022306/ENSMUSG00000036856/ENSMUSG00000024837/ENSMUSG00000027399/ENSMUSG00000040584
GO:0032946	positive regulation of mononuclear cell proliferation	0.000191927	ENSMUSG00000024659/ENSMUSG00000030043/ENSMUSG00000002633/ENSMUSG00000021732/ENSMUSG00000027962/ENSMUSG00000020053/ENSMUSG00000039323/ENSMUSG00000031217/ENSMUSG00000038894/ENSMUSG00000022885/ENSMUSG00000020167/ENSMUSG00000024397/ENSMUSG00000030528/ENSMUSG00000033721/ENSMUSG00000047139/ENSMUSG00000026395/ENSMUSG00000048583/ENSMUSG00000030793/ENSMUSG00000024670/ENSMUSG00000005583/ENSMUSG00000022488/…
GO:0032496	response to lipopolysaccharide	0.00019239	ENSMUSG00000025586/ENSMUSG00000001496/ENSMUSG00000023078/ENSMUSG00000040136/ENSMUSG00000021994/ENSMUSG00000021699/ENSMUSG00000020681/ENSMUSG00000031778/ENSMUSG00000076441/ENSMUSG00000021732/ENSMUSG00000022512/ENSMUSG00000027962/ENSMUSG00000019929/ENSMUSG00000034330/ENSMUSG00000018593/ENSMUSG00000021367/ENSMUSG00000026712/ENSMUSG00000029371/ENSMUSG00000022122/ENSMUSG00000006345/ENSMUSG00000031616/…
GO:0035909	aorta morphogenesis	0.000196594	ENSMUSG00000010175/ENSMUSG00000051367/ENSMUSG00000027276/ENSMUSG00000039239/ENSMUSG00000025219/ENSMUSG00000076431/ENSMUSG00000000093/ENSMUSG00000025927/ENSMUSG00000025932/ENSMUSG00000026043/ENSMUSG00000029710/ENSMUSG00000015605/ENSMUSG00000027314/ENSMUSG00000033837/ENSMUSG00000019789
GO:0060571	morphogenesis of an epithelial fold	0.000196594	ENSMUSG00000021994/ENSMUSG00000002633/ENSMUSG00000021732/ENSMUSG00000048616/ENSMUSG00000022510/ENSMUSG00000021835/ENSMUSG00000027840/ENSMUSG00000036169/ENSMUSG00000032179/ENSMUSG00000020122/ENSMUSG00000048402/ENSMUSG00000037279/ENSMUSG00000046532/ENSMUSG00000037660/ENSMUSG00000010797
GO:2000178	negative regulation of neural precursor cell proliferation	0.000196594	ENSMUSG00000027168/ENSMUSG00000021994/ENSMUSG00000015053/ENSMUSG00000027315/ENSMUSG00000048482/ENSMUSG00000059552/ENSMUSG00000020263/ENSMUSG00000074227/ENSMUSG00000047139/ENSMUSG00000029475/ENSMUSG00000019803/ENSMUSG00000079227/ENSMUSG00000006270/ENSMUSG00000027398/ENSMUSG00000020838
GO:0001941	postsynaptic membrane organization	0.000198717	ENSMUSG00000063887/ENSMUSG00000027737/ENSMUSG00000042453/ENSMUSG00000022144/ENSMUSG00000040003/ENSMUSG00000049939/ENSMUSG00000024304/ENSMUSG00000002985/ENSMUSG00000024109/ENSMUSG00000031626/ENSMUSG00000042873/ENSMUSG00000031302/ENSMUSG00000021721/ENSMUSG00000057606/ENSMUSG00000057280/ENSMUSG00000049551/ENSMUSG00000002104/ENSMUSG00000033768/ENSMUSG00000041189/ENSMUSG00000053550/ENSMUSG00000030098
GO:0035458	cellular response to interferon-beta	0.000198717	ENSMUSG00000073490/ENSMUSG00000039997/ENSMUSG00000073489/ENSMUSG00000028268/ENSMUSG00000069892/ENSMUSG00000029203/ENSMUSG00000090272/ENSMUSG00000073555/ENSMUSG00000069893/ENSMUSG00000043263/ENSMUSG00000058163/ENSMUSG00000034459/ENSMUSG00000074896/ENSMUSG00000031639/ENSMUSG00000078853/ENSMUSG00000069874/ENSMUSG00000046879/ENSMUSG00000026535/ENSMUSG00000104713/ENSMUSG00000037849/ENSMUSG00000078920
GO:0051403	stress-activated MAPK cascade	0.000199521	ENSMUSG00000032060/ENSMUSG00000027996/ENSMUSG00000021994/ENSMUSG00000039239/ENSMUSG00000036904/ENSMUSG00000032537/ENSMUSG00000026235/ENSMUSG00000021464/ENSMUSG00000026872/ENSMUSG00000044548/ENSMUSG00000051177/ENSMUSG00000052397/ENSMUSG00000071369/ENSMUSG00000042662/ENSMUSG00000021367/ENSMUSG00000045005/ENSMUSG00000031548/ENSMUSG00000030774/ENSMUSG00000033327/ENSMUSG00000003518/ENSMUSG00000032064/…
GO:0021700	developmental maturation	0.00020186	ENSMUSG00000032556/ENSMUSG00000013584/ENSMUSG00000039639/ENSMUSG00000024176/ENSMUSG00000021994/ENSMUSG00000027420/ENSMUSG00000039239/ENSMUSG00000061048/ENSMUSG00000015053/ENSMUSG00000042453/ENSMUSG00000041301/ENSMUSG00000020598/ENSMUSG00000020053/ENSMUSG00000006457/ENSMUSG00000051177/ENSMUSG00000020052/ENSMUSG00000022122/ENSMUSG00000032492/ENSMUSG00000028456/ENSMUSG00000045005/ENSMUSG00000010592/…
GO:0032680	regulation of tumor necrosis factor production	0.000205941	ENSMUSG00000040136/ENSMUSG00000021994/ENSMUSG00000022037/ENSMUSG00000035799/ENSMUSG00000031778/ENSMUSG00000020053/ENSMUSG00000045005/ENSMUSG00000031451/ENSMUSG00000027347/ENSMUSG00000068923/ENSMUSG00000040152/ENSMUSG00000029816/ENSMUSG00000023992/ENSMUSG00000030067/ENSMUSG00000015340/ENSMUSG00000030921/ENSMUSG00000034889/ENSMUSG00000047139/ENSMUSG00000026395/ENSMUSG00000066551/ENSMUSG00000037379/…
GO:0048634	regulation of muscle organ development	0.000205941	ENSMUSG00000038132/ENSMUSG00000031965/ENSMUSG00000051367/ENSMUSG00000018263/ENSMUSG00000002633/ENSMUSG00000048904/ENSMUSG00000018166/ENSMUSG00000026100/ENSMUSG00000035799/ENSMUSG00000027833/ENSMUSG00000032537/ENSMUSG00000034460/ENSMUSG00000020053/ENSMUSG00000006457/ENSMUSG00000021367/ENSMUSG00000048616/ENSMUSG00000025219/ENSMUSG00000021835/ENSMUSG00000030774/ENSMUSG00000034220/ENSMUSG00000048482/…
GO:0022409	positive regulation of cell-cell adhesion	0.000207983	ENSMUSG00000024659/ENSMUSG00000023078/ENSMUSG00000022367/ENSMUSG00000028909/ENSMUSG00000021994/ENSMUSG00000002633/ENSMUSG00000026494/ENSMUSG00000031778/ENSMUSG00000019982/ENSMUSG00000027962/ENSMUSG00000020053/ENSMUSG00000039323/ENSMUSG00000028517/ENSMUSG00000021318/ENSMUSG00000027347/ENSMUSG00000031217/ENSMUSG00000029657/ENSMUSG00000022378/ENSMUSG00000027985/ENSMUSG00000069601/ENSMUSG00000024397/…
GO:0003151	outflow tract morphogenesis	0.000213568	ENSMUSG00000031965/ENSMUSG00000051367/ENSMUSG00000027276/ENSMUSG00000027996/ENSMUSG00000021994/ENSMUSG00000039239/ENSMUSG00000035799/ENSMUSG00000001827/ENSMUSG00000050288/ENSMUSG00000048616/ENSMUSG00000025219/ENSMUSG00000021835/ENSMUSG00000063632/ENSMUSG00000050295/ENSMUSG00000046714/ENSMUSG00000028780/ENSMUSG00000000093/ENSMUSG00000018604/ENSMUSG00000017491/ENSMUSG00000025932/ENSMUSG00000022306/…
GO:0050830	defense response to Gram-positive bacterium	0.000213568	ENSMUSG00000032530/ENSMUSG00000037071/ENSMUSG00000006445/ENSMUSG00000094338/ENSMUSG00000069300/ENSMUSG00000062727/ENSMUSG00000095217/ENSMUSG00000018102/ENSMUSG00000058385/ENSMUSG00000069268/ENSMUSG00000029468/ENSMUSG00000032691/ENSMUSG00000028268/ENSMUSG00000029298/ENSMUSG00000069516/ENSMUSG00000034438/ENSMUSG00000049130/ENSMUSG00000030413/ENSMUSG00000015950/ENSMUSG00000020399/ENSMUSG00000040253/…
GO:0030336	negative regulation of cell migration	0.000217634	ENSMUSG00000001496/ENSMUSG00000053141/ENSMUSG00000018263/ENSMUSG00000023078/ENSMUSG00000040136/ENSMUSG00000046854/ENSMUSG00000027276/ENSMUSG00000027996/ENSMUSG00000024087/ENSMUSG00000028909/ENSMUSG00000002633/ENSMUSG00000031778/ENSMUSG00000052920/ENSMUSG00000022877/ENSMUSG00000019929/ENSMUSG00000061353/ENSMUSG00000035158/ENSMUSG00000019278/ENSMUSG00000041957/ENSMUSG00000025496/ENSMUSG00000004665/…
GO:0045926	negative regulation of growth	0.000217634	ENSMUSG00000032060/ENSMUSG00000048450/ENSMUSG00000018263/ENSMUSG00000055653/ENSMUSG00000027996/ENSMUSG00000021994/ENSMUSG00000027004/ENSMUSG00000039239/ENSMUSG00000056427/ENSMUSG00000036264/ENSMUSG00000026100/ENSMUSG00000030309/ENSMUSG00000022877/ENSMUSG00000015829/ENSMUSG00000031762/ENSMUSG00000029005/ENSMUSG00000037071/ENSMUSG00000048616/ENSMUSG00000018849/ENSMUSG00000021835/ENSMUSG00000044303/…
GO:0045995	regulation of embryonic development	0.000217769	ENSMUSG00000004872/ENSMUSG00000051367/ENSMUSG00000027996/ENSMUSG00000021994/ENSMUSG00000002633/ENSMUSG00000034460/ENSMUSG00000015053/ENSMUSG00000042821/ENSMUSG00000020053/ENSMUSG00000050288/ENSMUSG00000051177/ENSMUSG00000021835/ENSMUSG00000041688/ENSMUSG00000031548/ENSMUSG00000022144/ENSMUSG00000017950/ENSMUSG00000035403/ENSMUSG00000027840/ENSMUSG00000037188/ENSMUSG00000024421/ENSMUSG00000048138/…
GO:0060606	tube closure	0.000220895	ENSMUSG00000004872/ENSMUSG00000036602/ENSMUSG00000027996/ENSMUSG00000021994/ENSMUSG00000022286/ENSMUSG00000039239/ENSMUSG00000035799/ENSMUSG00000001288/ENSMUSG00000001827/ENSMUSG00000021732/ENSMUSG00000026872/ENSMUSG00000027547/ENSMUSG00000031995/ENSMUSG00000050288/ENSMUSG00000048616/ENSMUSG00000021835/ENSMUSG00000027315/ENSMUSG00000031548/ENSMUSG00000070509/ENSMUSG00000021048/ENSMUSG00000037188/…
GO:0098661	inorganic anion transmembrane transport	0.000220895	ENSMUSG00000055026/ENSMUSG00000047501/ENSMUSG00000041301/ENSMUSG00000039908/ENSMUSG00000022265/ENSMUSG00000051980/ENSMUSG00000049583/ENSMUSG00000037242/ENSMUSG00000036960/ENSMUSG00000022003/ENSMUSG00000025792/ENSMUSG00000022949/ENSMUSG00000004319/ENSMUSG00000070570/ENSMUSG00000032114/ENSMUSG00000054662/ENSMUSG00000017756/ENSMUSG00000036570/ENSMUSG00000034714/ENSMUSG00000038257/ENSMUSG00000020436/…
GO:0007605	sensory perception of sound	0.000222955	ENSMUSG00000051367/ENSMUSG00000031688/ENSMUSG00000043850/ENSMUSG00000030905/ENSMUSG00000035305/ENSMUSG00000069170/ENSMUSG00000056854/ENSMUSG00000006269/ENSMUSG00000022483/ENSMUSG00000015968/ENSMUSG00000021636/ENSMUSG00000073574/ENSMUSG00000028631/ENSMUSG00000027966/ENSMUSG00000010461/ENSMUSG00000022676/ENSMUSG00000005672/ENSMUSG00000031628/ENSMUSG00000056755/ENSMUSG00000041607/ENSMUSG00000012819/…
GO:0051146	striated muscle cell differentiation	0.00022593	ENSMUSG00000010175/ENSMUSG00000004872/ENSMUSG00000079110/ENSMUSG00000038132/ENSMUSG00000048450/ENSMUSG00000051367/ENSMUSG00000018263/ENSMUSG00000002633/ENSMUSG00000051747/ENSMUSG00000027833/ENSMUSG00000052920/ENSMUSG00000072720/ENSMUSG00000034460/ENSMUSG00000027864/ENSMUSG00000061353/ENSMUSG00000045103/ENSMUSG00000054675/ENSMUSG00000020053/ENSMUSG00000028328/ENSMUSG00000006457/ENSMUSG00000021367/…
GO:0021522	spinal cord motor neuron differentiation	0.000227997	ENSMUSG00000031965/ENSMUSG00000027168/ENSMUSG00000002633/ENSMUSG00000039830/ENSMUSG00000076431/ENSMUSG00000032318/ENSMUSG00000021318/ENSMUSG00000021466/ENSMUSG00000048402/ENSMUSG00000028266/ENSMUSG00000027434/ENSMUSG00000041309/ENSMUSG00000035187/ENSMUSG00000007946/ENSMUSG00000067724/ENSMUSG00000026934
GO:0014808	release of sequestered calcium ion into cytosol by sarcoplasmic reticulum	0.000230388	ENSMUSG00000032826/ENSMUSG00000021699/ENSMUSG00000054640/ENSMUSG00000045103/ENSMUSG00000021313/ENSMUSG00000014776/ENSMUSG00000025068/ENSMUSG00000053819/ENSMUSG00000079227/ENSMUSG00000004035/ENSMUSG00000030592/ENSMUSG00000007122/ENSMUSG00000000982
GO:0042474	middle ear morphogenesis	0.000230388	ENSMUSG00000048450/ENSMUSG00000051367/ENSMUSG00000024134/ENSMUSG00000021095/ENSMUSG00000026586/ENSMUSG00000021367/ENSMUSG00000048616/ENSMUSG00000010461/ENSMUSG00000025932/ENSMUSG00000022346/ENSMUSG00000049691/ENSMUSG00000048387/ENSMUSG00000022330
GO:1900120	regulation of receptor binding	0.000230388	ENSMUSG00000042401/ENSMUSG00000048616/ENSMUSG00000050069/ENSMUSG00000070509/ENSMUSG00000022061/ENSMUSG00000048482/ENSMUSG00000017737/ENSMUSG00000027985/ENSMUSG00000006611/ENSMUSG00000057615/ENSMUSG00000038349/ENSMUSG00000016529/ENSMUSG00000022878
GO:0010717	regulation of epithelial to mesenchymal transition	0.000232186	ENSMUSG00000031965/ENSMUSG00000001496/ENSMUSG00000036602/ENSMUSG00000027996/ENSMUSG00000039239/ENSMUSG00000035799/ENSMUSG00000042821/ENSMUSG00000048616/ENSMUSG00000021835/ENSMUSG00000031548/ENSMUSG00000078794/ENSMUSG00000035403/ENSMUSG00000050295/ENSMUSG00000041000/ENSMUSG00000039646/ENSMUSG00000027246/ENSMUSG00000024985/ENSMUSG00000027985/ENSMUSG00000000142/ENSMUSG00000074934/ENSMUSG00000027239/…
GO:0071229	cellular response to acid chemical	0.000234981	ENSMUSG00000036192/ENSMUSG00000025586/ENSMUSG00000031273/ENSMUSG00000051367/ENSMUSG00000013584/ENSMUSG00000019982/ENSMUSG00000001288/ENSMUSG00000028019/ENSMUSG00000076441/ENSMUSG00000001827/ENSMUSG00000028518/ENSMUSG00000000567/ENSMUSG00000022512/ENSMUSG00000051177/ENSMUSG00000052504/ENSMUSG00000021367/ENSMUSG00000000753/ENSMUSG00000042367/ENSMUSG00000031548/ENSMUSG00000029661/ENSMUSG00000038418/…
GO:0050865	regulation of cell activation	0.000235227	ENSMUSG00000079110/ENSMUSG00000024659/ENSMUSG00000030043/ENSMUSG00000026879/ENSMUSG00000053399/ENSMUSG00000021994/ENSMUSG00000002633/ENSMUSG00000031596/ENSMUSG00000042812/ENSMUSG00000031778/ENSMUSG00000019982/ENSMUSG00000052920/ENSMUSG00000021732/ENSMUSG00000015053/ENSMUSG00000025856/ENSMUSG00000027962/ENSMUSG00000041301/ENSMUSG00000020053/ENSMUSG00000039323/ENSMUSG00000029163/ENSMUSG00000000320/…
GO:0045669	positive regulation of osteoblast differentiation	0.000238673	ENSMUSG00000027276/ENSMUSG00000027996/ENSMUSG00000029755/ENSMUSG00000026674/ENSMUSG00000054675/ENSMUSG00000020053/ENSMUSG00000022510/ENSMUSG00000021835/ENSMUSG00000063632/ENSMUSG00000021318/ENSMUSG00000040297/ENSMUSG00000028195/ENSMUSG00000019773/ENSMUSG00000055409/ENSMUSG00000007279/ENSMUSG00000021469/ENSMUSG00000005583/ENSMUSG00000036856/ENSMUSG00000022996/ENSMUSG00000024913/ENSMUSG00000054196/…
GO:0051966	regulation of synaptic transmission, glutamatergic	0.000238673	ENSMUSG00000063887/ENSMUSG00000015829/ENSMUSG00000042453/ENSMUSG00000021464/ENSMUSG00000024211/ENSMUSG00000049583/ENSMUSG00000038738/ENSMUSG00000024304/ENSMUSG00000056755/ENSMUSG00000026249/ENSMUSG00000020122/ENSMUSG00000023826/ENSMUSG00000055254/ENSMUSG00000024256/ENSMUSG00000024109/ENSMUSG00000056073/ENSMUSG00000005583/ENSMUSG00000021478/ENSMUSG00000022619/ENSMUSG00000031302/ENSMUSG00000035864/…
GO:0002274	myeloid leukocyte activation	0.000243374	ENSMUSG00000021994/ENSMUSG00000022037/ENSMUSG00000031596/ENSMUSG00000042812/ENSMUSG00000031778/ENSMUSG00000015053/ENSMUSG00000041301/ENSMUSG00000029371/ENSMUSG00000027347/ENSMUSG00000036887/ENSMUSG00000040152/ENSMUSG00000023992/ENSMUSG00000026177/ENSMUSG00000030067/ENSMUSG00000022661/ENSMUSG00000005672/ENSMUSG00000024397/ENSMUSG00000038147/ENSMUSG00000029484/ENSMUSG00000020143/ENSMUSG00000040528/…
GO:0019935	cyclic-nucleotide-mediated signaling	0.000251232	ENSMUSG00000045318/ENSMUSG00000029245/ENSMUSG00000021699/ENSMUSG00000000394/ENSMUSG00000052920/ENSMUSG00000000567/ENSMUSG00000028005/ENSMUSG00000022376/ENSMUSG00000047259/ENSMUSG00000022122/ENSMUSG00000044338/ENSMUSG00000004730/ENSMUSG00000032492/ENSMUSG00000005580/ENSMUSG00000020963/ENSMUSG00000040152/ENSMUSG00000033569/ENSMUSG00000066406/ENSMUSG00000024798/ENSMUSG00000023868/ENSMUSG00000026463/…
GO:0051262	protein tetramerization	0.000251232	ENSMUSG00000052387/ENSMUSG00000025389/ENSMUSG00000063887/ENSMUSG00000013584/ENSMUSG00000042529/ENSMUSG00000053279/ENSMUSG00000067455/ENSMUSG00000022510/ENSMUSG00000020649/ENSMUSG00000021730/ENSMUSG00000030523/ENSMUSG00000057378/ENSMUSG00000060639/ENSMUSG00000068923/ENSMUSG00000069266/ENSMUSG00000028896/ENSMUSG00000064288/ENSMUSG00000028179/ENSMUSG00000099517/ENSMUSG00000100210/ENSMUSG00000017390/…
GO:0031128	developmental induction	0.000253019	ENSMUSG00000051367/ENSMUSG00000001496/ENSMUSG00000024176/ENSMUSG00000021732/ENSMUSG00000000567/ENSMUSG00000025219/ENSMUSG00000021835/ENSMUSG00000045005/ENSMUSG00000022144/ENSMUSG00000027840/ENSMUSG00000000125/ENSMUSG00000038805/ENSMUSG00000036856/ENSMUSG00000046532/ENSMUSG00000022997/ENSMUSG00000010797/ENSMUSG00000015627
GO:0048246	macrophage chemotaxis	0.000253019	ENSMUSG00000046500/ENSMUSG00000026100/ENSMUSG00000031778/ENSMUSG00000022122/ENSMUSG00000040552/ENSMUSG00000050335/ENSMUSG00000027239/ENSMUSG00000020682/ENSMUSG00000014599/ENSMUSG00000049130/ENSMUSG00000042190/ENSMUSG00000037944/ENSMUSG00000035352/ENSMUSG00000015316/ENSMUSG00000032591/ENSMUSG00000000982/ENSMUSG00000026874
GO:0014909	smooth muscle cell migration	0.000259449	ENSMUSG00000030043/ENSMUSG00000022367/ENSMUSG00000024087/ENSMUSG00000020681/ENSMUSG00000052920/ENSMUSG00000025856/ENSMUSG00000015533/ENSMUSG00000020053/ENSMUSG00000025496/ENSMUSG00000044447/ENSMUSG00000030774/ENSMUSG00000024620/ENSMUSG00000049313/ENSMUSG00000038418/ENSMUSG00000003534/ENSMUSG00000027750/ENSMUSG00000031538/ENSMUSG00000036564/ENSMUSG00000024397/ENSMUSG00000031558/ENSMUSG00000029167/…
GO:0046849	bone remodeling	0.000259449	ENSMUSG00000003070/ENSMUSG00000035158/ENSMUSG00000054675/ENSMUSG00000047259/ENSMUSG00000024621/ENSMUSG00000038642/ENSMUSG00000032492/ENSMUSG00000031548/ENSMUSG00000006445/ENSMUSG00000032554/ENSMUSG00000030894/ENSMUSG00000040297/ENSMUSG00000063727/ENSMUSG00000024940/ENSMUSG00000029304/ENSMUSG00000028040/ENSMUSG00000020122/ENSMUSG00000074934/ENSMUSG00000027239/ENSMUSG00000028111/ENSMUSG00000024913/…
GO:0019722	calcium-mediated signaling	0.000259924	ENSMUSG00000032826/ENSMUSG00000021699/ENSMUSG00000018166/ENSMUSG00000054640/ENSMUSG00000027962/ENSMUSG00000045103/ENSMUSG00000020053/ENSMUSG00000025496/ENSMUSG00000006457/ENSMUSG00000021367/ENSMUSG00000022122/ENSMUSG00000015968/ENSMUSG00000021313/ENSMUSG00000069763/ENSMUSG00000023992/ENSMUSG00000049583/ENSMUSG00000020354/ENSMUSG00000025068/ENSMUSG00000039601/ENSMUSG00000026463/ENSMUSG00000003847/…
GO:0030323	respiratory tube development	0.000265739	ENSMUSG00000010175/ENSMUSG00000013584/ENSMUSG00000001496/ENSMUSG00000018263/ENSMUSG00000055653/ENSMUSG00000051920/ENSMUSG00000021994/ENSMUSG00000002633/ENSMUSG00000022286/ENSMUSG00000020681/ENSMUSG00000042812/ENSMUSG00000027737/ENSMUSG00000021732/ENSMUSG00000000567/ENSMUSG00000041301/ENSMUSG00000020053/ENSMUSG00000030218/ENSMUSG00000018593/ENSMUSG00000020052/ENSMUSG00000048616/ENSMUSG00000040728/…
GO:0019226	transmission of nerve impulse	0.000267001	ENSMUSG00000042372/ENSMUSG00000015829/ENSMUSG00000020598/ENSMUSG00000015533/ENSMUSG00000034115/ENSMUSG00000075316/ENSMUSG00000020524/ENSMUSG00000035200/ENSMUSG00000066058/ENSMUSG00000020866/ENSMUSG00000053198/ENSMUSG00000017167/ENSMUSG00000056755/ENSMUSG00000069601/ENSMUSG00000022416/ENSMUSG00000055254/ENSMUSG00000029470/ENSMUSG00000024112/ENSMUSG00000032511/ENSMUSG00000056073/ENSMUSG00000030739/…
GO:0051899	membrane depolarization	0.000267001	ENSMUSG00000019929/ENSMUSG00000021367/ENSMUSG00000034115/ENSMUSG00000000320/ENSMUSG00000015968/ENSMUSG00000044303/ENSMUSG00000075316/ENSMUSG00000021730/ENSMUSG00000040118/ENSMUSG00000041362/ENSMUSG00000038319/ENSMUSG00000020866/ENSMUSG00000027577/ENSMUSG00000069601/ENSMUSG00000022416/ENSMUSG00000029470/ENSMUSG00000032511/ENSMUSG00000070304/ENSMUSG00000053819/ENSMUSG00000053192/ENSMUSG00000026278/…
GO:1905332	positive regulation of morphogenesis of an epithelium	0.000271634	ENSMUSG00000051367/ENSMUSG00000024176/ENSMUSG00000034460/ENSMUSG00000000567/ENSMUSG00000048616/ENSMUSG00000000320/ENSMUSG00000021835/ENSMUSG00000022144/ENSMUSG00000027840/ENSMUSG00000068122/ENSMUSG00000074934/ENSMUSG00000018698/ENSMUSG00000027239/ENSMUSG00000036856/ENSMUSG00000046532/ENSMUSG00000034394/ENSMUSG00000036923/ENSMUSG00000010797
GO:0006941	striated muscle contraction	0.000273542	ENSMUSG00000030554/ENSMUSG00000032826/ENSMUSG00000039639/ENSMUSG00000021699/ENSMUSG00000051747/ENSMUSG00000017400/ENSMUSG00000020475/ENSMUSG00000054640/ENSMUSG00000045103/ENSMUSG00000041957/ENSMUSG00000006457/ENSMUSG00000015968/ENSMUSG00000054889/ENSMUSG00000021313/ENSMUSG00000040118/ENSMUSG00000057378/ENSMUSG00000044393/ENSMUSG00000038319/ENSMUSG00000020866/ENSMUSG00000020354/ENSMUSG00000030247/…
GO:0051402	neuron apoptotic process	0.000275373	ENSMUSG00000025229/ENSMUSG00000007888/ENSMUSG00000051367/ENSMUSG00000018166/ENSMUSG00000039239/ENSMUSG00000030717/ENSMUSG00000031778/ENSMUSG00000019982/ENSMUSG00000071424/ENSMUSG00000034460/ENSMUSG00000029005/ENSMUSG00000020052/ENSMUSG00000022510/ENSMUSG00000025219/ENSMUSG00000022144/ENSMUSG00000028289/ENSMUSG00000074121/ENSMUSG00000048482/ENSMUSG00000017861/ENSMUSG00000038418/ENSMUSG00000029657/…
GO:0032944	regulation of mononuclear cell proliferation	0.000276804	ENSMUSG00000024659/ENSMUSG00000030043/ENSMUSG00000002633/ENSMUSG00000021732/ENSMUSG00000027962/ENSMUSG00000020053/ENSMUSG00000039323/ENSMUSG00000021835/ENSMUSG00000044303/ENSMUSG00000063632/ENSMUSG00000036111/ENSMUSG00000021782/ENSMUSG00000031217/ENSMUSG00000029816/ENSMUSG00000038894/ENSMUSG00000031628/ENSMUSG00000022885/ENSMUSG00000033767/ENSMUSG00000020167/ENSMUSG00000024397/ENSMUSG00000030528/…
GO:0033555	multicellular organismal response to stress	0.000280622	ENSMUSG00000030043/ENSMUSG00000042453/ENSMUSG00000025496/ENSMUSG00000033007/ENSMUSG00000022122/ENSMUSG00000075316/ENSMUSG00000023017/ENSMUSG00000048482/ENSMUSG00000024798/ENSMUSG00000026344/ENSMUSG00000030110/ENSMUSG00000056755/ENSMUSG00000002985/ENSMUSG00000029470/ENSMUSG00000024256/ENSMUSG00000019803/ENSMUSG00000027239/ENSMUSG00000056073/ENSMUSG00000005583/ENSMUSG00000021478/ENSMUSG00000048070/…
GO:0045685	regulation of glial cell differentiation	0.000280622	ENSMUSG00000037855/ENSMUSG00000002633/ENSMUSG00000022425/ENSMUSG00000021379/ENSMUSG00000039830/ENSMUSG00000026235/ENSMUSG00000044519/ENSMUSG00000042662/ENSMUSG00000048616/ENSMUSG00000021835/ENSMUSG00000027315/ENSMUSG00000050966/ENSMUSG00000023391/ENSMUSG00000036887/ENSMUSG00000023992/ENSMUSG00000024985/ENSMUSG00000026249/ENSMUSG00000027434/ENSMUSG00000041309/ENSMUSG00000019803/ENSMUSG00000027239/…
GO:0086001	cardiac muscle cell action potential	0.000281454	ENSMUSG00000032826/ENSMUSG00000039639/ENSMUSG00000045103/ENSMUSG00000041957/ENSMUSG00000015968/ENSMUSG00000054889/ENSMUSG00000021313/ENSMUSG00000040118/ENSMUSG00000044393/ENSMUSG00000038319/ENSMUSG00000020866/ENSMUSG00000030247/ENSMUSG00000069601/ENSMUSG00000032511/ENSMUSG00000070304/ENSMUSG00000053819/ENSMUSG00000027488/ENSMUSG00000060843/ENSMUSG00000040896/ENSMUSG00000060882/ENSMUSG00000045534/…
GO:0002063	chondrocyte development	0.000291498	ENSMUSG00000024076/ENSMUSG00000027996/ENSMUSG00000022324/ENSMUSG00000048126/ENSMUSG00000001288/ENSMUSG00000027833/ENSMUSG00000000567/ENSMUSG00000025082/ENSMUSG00000027966/ENSMUSG00000000142/ENSMUSG00000001119/ENSMUSG00000020846/ENSMUSG00000021469/ENSMUSG00000016356/ENSMUSG00000023345/ENSMUSG00000042116/ENSMUSG00000028108/ENSMUSG00000039153/ENSMUSG00000030607/ENSMUSG00000057967
GO:0086002	cardiac muscle cell action potential involved in contraction	0.000291498	ENSMUSG00000032826/ENSMUSG00000039639/ENSMUSG00000041957/ENSMUSG00000015968/ENSMUSG00000054889/ENSMUSG00000021313/ENSMUSG00000040118/ENSMUSG00000044393/ENSMUSG00000038319/ENSMUSG00000020866/ENSMUSG00000030247/ENSMUSG00000032511/ENSMUSG00000070304/ENSMUSG00000027488/ENSMUSG00000060843/ENSMUSG00000040896/ENSMUSG00000045534/ENSMUSG00000009545/ENSMUSG00000046480/ENSMUSG00000039672
GO:0002067	glandular epithelial cell differentiation	0.000292855	ENSMUSG00000010175/ENSMUSG00000027168/ENSMUSG00000021994/ENSMUSG00000001288/ENSMUSG00000041301/ENSMUSG00000020052/ENSMUSG00000022510/ENSMUSG00000025219/ENSMUSG00000021835/ENSMUSG00000017950/ENSMUSG00000032179/ENSMUSG00000030067/ENSMUSG00000015846/ENSMUSG00000017491/ENSMUSG00000027434/ENSMUSG00000036856/ENSMUSG00000035187/ENSMUSG00000014773/ENSMUSG00000055116/ENSMUSG00000035451/ENSMUSG00000039004/…
GO:0045604	regulation of epidermal cell differentiation	0.000292855	ENSMUSG00000022286/ENSMUSG00000039239/ENSMUSG00000040728/ENSMUSG00000022510/ENSMUSG00000021835/ENSMUSG00000037600/ENSMUSG00000051510/ENSMUSG00000020086/ENSMUSG00000050295/ENSMUSG00000020656/ENSMUSG00000021466/ENSMUSG00000025959/ENSMUSG00000028681/ENSMUSG00000021469/ENSMUSG00000047281/ENSMUSG00000037279/ENSMUSG00000014773/ENSMUSG00000047821/ENSMUSG00000019789/ENSMUSG00000021319/ENSMUSG00000044294/…
GO:0030324	lung development	0.000293984	ENSMUSG00000010175/ENSMUSG00000013584/ENSMUSG00000001496/ENSMUSG00000018263/ENSMUSG00000055653/ENSMUSG00000051920/ENSMUSG00000021994/ENSMUSG00000002633/ENSMUSG00000022286/ENSMUSG00000020681/ENSMUSG00000042812/ENSMUSG00000027737/ENSMUSG00000021732/ENSMUSG00000000567/ENSMUSG00000041301/ENSMUSG00000020053/ENSMUSG00000030218/ENSMUSG00000018593/ENSMUSG00000020052/ENSMUSG00000048616/ENSMUSG00000040728/…
GO:0045214	sarcomere organization	0.000294119	ENSMUSG00000010175/ENSMUSG00000079110/ENSMUSG00000051747/ENSMUSG00000034460/ENSMUSG00000021367/ENSMUSG00000066406/ENSMUSG00000030067/ENSMUSG00000026421/ENSMUSG00000049382/ENSMUSG00000020067/ENSMUSG00000005583/ENSMUSG00000015605/ENSMUSG00000031461/ENSMUSG00000021798/ENSMUSG00000020061/ENSMUSG00000031698/ENSMUSG00000037139/ENSMUSG00000020911/ENSMUSG00000067653/ENSMUSG00000007122/ENSMUSG00000068697
GO:0006939	smooth muscle contraction	0.000300902	ENSMUSG00000045318/ENSMUSG00000030043/ENSMUSG00000021699/ENSMUSG00000048904/ENSMUSG00000052920/ENSMUSG00000015533/ENSMUSG00000044447/ENSMUSG00000021367/ENSMUSG00000022122/ENSMUSG00000033910/ENSMUSG00000031616/ENSMUSG00000063142/ENSMUSG00000022144/ENSMUSG00000035200/ENSMUSG00000046159/ENSMUSG00000020866/ENSMUSG00000027524/ENSMUSG00000024798/ENSMUSG00000026463/ENSMUSG00000005672/ENSMUSG00000033717/…
GO:1903555	regulation of tumor necrosis factor superfamily cytokine production	0.000302043	ENSMUSG00000040136/ENSMUSG00000021994/ENSMUSG00000022037/ENSMUSG00000035799/ENSMUSG00000031778/ENSMUSG00000020053/ENSMUSG00000045005/ENSMUSG00000031451/ENSMUSG00000027347/ENSMUSG00000068923/ENSMUSG00000040152/ENSMUSG00000029816/ENSMUSG00000023992/ENSMUSG00000030067/ENSMUSG00000015340/ENSMUSG00000030921/ENSMUSG00000034889/ENSMUSG00000047139/ENSMUSG00000026395/ENSMUSG00000066551/ENSMUSG00000037379/…
GO:0015672	monovalent inorganic cation transport	0.000307729	ENSMUSG00000040136/ENSMUSG00000032826/ENSMUSG00000039639/ENSMUSG00000042529/ENSMUSG00000041771/ENSMUSG00000010064/ENSMUSG00000035799/ENSMUSG00000052920/ENSMUSG00000054640/ENSMUSG00000036760/ENSMUSG00000041798/ENSMUSG00000096146/ENSMUSG00000045103/ENSMUSG00000025496/ENSMUSG00000034224/ENSMUSG00000027827/ENSMUSG00000051177/ENSMUSG00000033007/ENSMUSG00000030873/ENSMUSG00000006269/ENSMUSG00000034115/…
GO:0071219	cellular response to molecule of bacterial origin	0.00031809	ENSMUSG00000025586/ENSMUSG00000023078/ENSMUSG00000021994/ENSMUSG00000021699/ENSMUSG00000031778/ENSMUSG00000076441/ENSMUSG00000026712/ENSMUSG00000029371/ENSMUSG00000022122/ENSMUSG00000045005/ENSMUSG00000050965/ENSMUSG00000026728/ENSMUSG00000023992/ENSMUSG00000021423/ENSMUSG00000029372/ENSMUSG00000029167/ENSMUSG00000034889/ENSMUSG00000066551/ENSMUSG00000037379/ENSMUSG00000030793/ENSMUSG00000079227/…
GO:0007216	G-protein coupled glutamate receptor signaling pathway	0.00031882	ENSMUSG00000024211/ENSMUSG00000030523/ENSMUSG00000049583/ENSMUSG00000056755/ENSMUSG00000003573/ENSMUSG00000001985/ENSMUSG00000023192/ENSMUSG00000000617/ENSMUSG00000003974/ENSMUSG00000010825
GO:0017014	protein nitrosylation	0.00031882	ENSMUSG00000020681/ENSMUSG00000045103/ENSMUSG00000056054/ENSMUSG00000026463/ENSMUSG00000038473/ENSMUSG00000039697/ENSMUSG00000027488/ENSMUSG00000056071/ENSMUSG00000029361/ENSMUSG00000057666
GO:0097154	GABAergic neuron differentiation	0.00031882	ENSMUSG00000001496/ENSMUSG00000015053/ENSMUSG00000035277/ENSMUSG00000020052/ENSMUSG00000023391/ENSMUSG00000026890/ENSMUSG00000047171/ENSMUSG00000021478/ENSMUSG00000053024/ENSMUSG00000041324
GO:2000647	negative regulation of stem cell proliferation	0.00031882	ENSMUSG00000037600/ENSMUSG00000048482/ENSMUSG00000027356/ENSMUSG00000006369/ENSMUSG00000022676/ENSMUSG00000059552/ENSMUSG00000047139/ENSMUSG00000037279/ENSMUSG00000006270/ENSMUSG00000024922
GO:0007160	cell-matrix adhesion	0.00032525	ENSMUSG00000026768/ENSMUSG00000059049/ENSMUSG00000027276/ENSMUSG00000022425/ENSMUSG00000047497/ENSMUSG00000026674/ENSMUSG00000022877/ENSMUSG00000047793/ENSMUSG00000027962/ENSMUSG00000015533/ENSMUSG00000045103/ENSMUSG00000026971/ENSMUSG00000052504/ENSMUSG00000029163/ENSMUSG00000043013/ENSMUSG00000045991/ENSMUSG00000044303/ENSMUSG00000025082/ENSMUSG00000025321/ENSMUSG00000033327/ENSMUSG00000041729/…
GO:0045667	regulation of osteoblast differentiation	0.000325369	ENSMUSG00000036192/ENSMUSG00000027276/ENSMUSG00000027996/ENSMUSG00000029755/ENSMUSG00000035799/ENSMUSG00000026674/ENSMUSG00000054675/ENSMUSG00000020053/ENSMUSG00000048616/ENSMUSG00000022510/ENSMUSG00000021835/ENSMUSG00000063632/ENSMUSG00000031548/ENSMUSG00000037573/ENSMUSG00000021318/ENSMUSG00000028332/ENSMUSG00000040297/ENSMUSG00000025407/ENSMUSG00000021136/ENSMUSG00000022676/ENSMUSG00000000142/…
GO:0018958	phenol-containing compound metabolic process	0.000328651	ENSMUSG00000021994/ENSMUSG00000039239/ENSMUSG00000030450/ENSMUSG00000061048/ENSMUSG00000030905/ENSMUSG00000027737/ENSMUSG00000026872/ENSMUSG00000025496/ENSMUSG00000070990/ENSMUSG00000005994/ENSMUSG00000091387/ENSMUSG00000030630/ENSMUSG00000039007/ENSMUSG00000022129/ENSMUSG00000004651/ENSMUSG00000024534/ENSMUSG00000068122/ENSMUSG00000035183/ENSMUSG00000022243/ENSMUSG00000030302/ENSMUSG00000023826/…
GO:0002227	innate immune response in mucosa	0.000331757	ENSMUSG00000094338/ENSMUSG00000069300/ENSMUSG00000062727/ENSMUSG00000095217/ENSMUSG00000018102/ENSMUSG00000058385/ENSMUSG00000069268/ENSMUSG00000032080/ENSMUSG00000032496/ENSMUSG00000038357/ENSMUSG00000069307/ENSMUSG00000069303
GO:0042438	melanin biosynthetic process	0.000331757	ENSMUSG00000021994/ENSMUSG00000030450/ENSMUSG00000061048/ENSMUSG00000027737/ENSMUSG00000026872/ENSMUSG00000005994/ENSMUSG00000022129/ENSMUSG00000004651/ENSMUSG00000035183/ENSMUSG00000022243/ENSMUSG00000051159/ENSMUSG00000027596
GO:0032967	positive regulation of collagen biosynthetic process	0.000335601	ENSMUSG00000019982/ENSMUSG00000015533/ENSMUSG00000021835/ENSMUSG00000024620/ENSMUSG00000026728/ENSMUSG00000040297/ENSMUSG00000001870/ENSMUSG00000036856/ENSMUSG00000022018/ENSMUSG00000039217/ENSMUSG00000034161/ENSMUSG00000067001/ENSMUSG00000034839/ENSMUSG00000027249/ENSMUSG00000038224
GO:0060561	apoptotic process involved in morphogenesis	0.000335601	ENSMUSG00000032060/ENSMUSG00000039239/ENSMUSG00000032058/ENSMUSG00000044303/ENSMUSG00000045005/ENSMUSG00000050295/ENSMUSG00000024041/ENSMUSG00000046714/ENSMUSG00000027985/ENSMUSG00000028195/ENSMUSG00000002799/ENSMUSG00000030341/ENSMUSG00000024913/ENSMUSG00000022382/ENSMUSG00000022479
GO:0060706	cell differentiation involved in embryonic placenta development	0.000335601	ENSMUSG00000022286/ENSMUSG00000042821/ENSMUSG00000032717/ENSMUSG00000031995/ENSMUSG00000045005/ENSMUSG00000032446/ENSMUSG00000020185/ENSMUSG00000030551/ENSMUSG00000074227/ENSMUSG00000049382/ENSMUSG00000038151/ENSMUSG00000042357/ENSMUSG00000020911/ENSMUSG00000034394/ENSMUSG00000037335
GO:0050803	regulation of synapse structure or activity	0.00034489	ENSMUSG00000036095/ENSMUSG00000063887/ENSMUSG00000051367/ENSMUSG00000053141/ENSMUSG00000045776/ENSMUSG00000035064/ENSMUSG00000021994/ENSMUSG00000026259/ENSMUSG00000030309/ENSMUSG00000071424/ENSMUSG00000032537/ENSMUSG00000027737/ENSMUSG00000034460/ENSMUSG00000026235/ENSMUSG00000052372/ENSMUSG00000042453/ENSMUSG00000020598/ENSMUSG00000063063/ENSMUSG00000018593/ENSMUSG00000005958/ENSMUSG00000045083/…
GO:0032872	regulation of stress-activated MAPK cascade	0.000347026	ENSMUSG00000027996/ENSMUSG00000021994/ENSMUSG00000039239/ENSMUSG00000036904/ENSMUSG00000032537/ENSMUSG00000026235/ENSMUSG00000021464/ENSMUSG00000026872/ENSMUSG00000044548/ENSMUSG00000051177/ENSMUSG00000052397/ENSMUSG00000071369/ENSMUSG00000042662/ENSMUSG00000021367/ENSMUSG00000045005/ENSMUSG00000031548/ENSMUSG00000030774/ENSMUSG00000033327/ENSMUSG00000003518/ENSMUSG00000032064/ENSMUSG00000031073/…
GO:0006029	proteoglycan metabolic process	0.00035162	ENSMUSG00000047497/ENSMUSG00000019929/ENSMUSG00000037306/ENSMUSG00000020053/ENSMUSG00000061731/ENSMUSG00000022483/ENSMUSG00000058297/ENSMUSG00000034220/ENSMUSG00000062184/ENSMUSG00000051022/ENSMUSG00000070407/ENSMUSG00000038702/ENSMUSG00000042961/ENSMUSG00000024985/ENSMUSG00000027966/ENSMUSG00000029201/ENSMUSG00000047759/ENSMUSG00000026556/ENSMUSG00000043587/ENSMUSG00000057337/ENSMUSG00000060402/…
GO:0002065	columnar/cuboidal epithelial cell differentiation	0.00035738	ENSMUSG00000010175/ENSMUSG00000027168/ENSMUSG00000043850/ENSMUSG00000027276/ENSMUSG00000021994/ENSMUSG00000001288/ENSMUSG00000041301/ENSMUSG00000020052/ENSMUSG00000040728/ENSMUSG00000022510/ENSMUSG00000025219/ENSMUSG00000001510/ENSMUSG00000021835/ENSMUSG00000063632/ENSMUSG00000076431/ENSMUSG00000017950/ENSMUSG00000032179/ENSMUSG00000036853/ENSMUSG00000030067/ENSMUSG00000024304/ENSMUSG00000027985/…
GO:0060291	long-term synaptic potentiation	0.000358706	ENSMUSG00000063887/ENSMUSG00000026235/ENSMUSG00000015829/ENSMUSG00000042453/ENSMUSG00000022376/ENSMUSG00000021337/ENSMUSG00000041488/ENSMUSG00000021750/ENSMUSG00000020932/ENSMUSG00000049303/ENSMUSG00000024798/ENSMUSG00000038738/ENSMUSG00000071862/ENSMUSG00000079055/ENSMUSG00000026249/ENSMUSG00000002985/ENSMUSG00000021190/ENSMUSG00000055254/ENSMUSG00000020734/ENSMUSG00000019803/ENSMUSG00000037996/…
GO:0071774	response to fibroblast growth factor	0.000358706	ENSMUSG00000023078/ENSMUSG00000021994/ENSMUSG00000021732/ENSMUSG00000022101/ENSMUSG00000048616/ENSMUSG00000025219/ENSMUSG00000031548/ENSMUSG00000053560/ENSMUSG00000034220/ENSMUSG00000051980/ENSMUSG00000054252/ENSMUSG00000024427/ENSMUSG00000031073/ENSMUSG00000040152/ENSMUSG00000024985/ENSMUSG00000028364/ENSMUSG00000079259/ENSMUSG00000027750/ENSMUSG00000047414/ENSMUSG00000031230/ENSMUSG00000064325/…
GO:0070661	leukocyte proliferation	0.000358989	ENSMUSG00000024659/ENSMUSG00000030043/ENSMUSG00000022037/ENSMUSG00000002633/ENSMUSG00000031778/ENSMUSG00000021732/ENSMUSG00000027962/ENSMUSG00000061353/ENSMUSG00000020053/ENSMUSG00000039323/ENSMUSG00000024621/ENSMUSG00000021835/ENSMUSG00000044303/ENSMUSG00000063632/ENSMUSG00000036111/ENSMUSG00000021782/ENSMUSG00000031217/ENSMUSG00000029816/ENSMUSG00000023992/ENSMUSG00000026177/ENSMUSG00000038894/…
GO:0003407	neural retina development	0.000359997	ENSMUSG00000036816/ENSMUSG00000036192/ENSMUSG00000031688/ENSMUSG00000028977/ENSMUSG00000024176/ENSMUSG00000041592/ENSMUSG00000039239/ENSMUSG00000042002/ENSMUSG00000000567/ENSMUSG00000021239/ENSMUSG00000021730/ENSMUSG00000023391/ENSMUSG00000026463/ENSMUSG00000039683/ENSMUSG00000025927/ENSMUSG00000038805/ENSMUSG00000021779/ENSMUSG00000019943/ENSMUSG00000017639/ENSMUSG00000070570/ENSMUSG00000018698/…
GO:0032640	tumor necrosis factor production	0.000363834	ENSMUSG00000040136/ENSMUSG00000021994/ENSMUSG00000022037/ENSMUSG00000035799/ENSMUSG00000031778/ENSMUSG00000020053/ENSMUSG00000045005/ENSMUSG00000031451/ENSMUSG00000027347/ENSMUSG00000068923/ENSMUSG00000040152/ENSMUSG00000029816/ENSMUSG00000023992/ENSMUSG00000030067/ENSMUSG00000015340/ENSMUSG00000030921/ENSMUSG00000034889/ENSMUSG00000047139/ENSMUSG00000026395/ENSMUSG00000066551/ENSMUSG00000037379/…
GO:0003231	cardiac ventricle development	0.000369405	ENSMUSG00000010175/ENSMUSG00000031965/ENSMUSG00000018263/ENSMUSG00000027276/ENSMUSG00000027996/ENSMUSG00000021994/ENSMUSG00000022286/ENSMUSG00000039239/ENSMUSG00000056427/ENSMUSG00000042812/ENSMUSG00000041957/ENSMUSG00000027547/ENSMUSG00000050288/ENSMUSG00000048616/ENSMUSG00000021835/ENSMUSG00000054889/ENSMUSG00000063632/ENSMUSG00000021313/ENSMUSG00000076431/ENSMUSG00000050295/ENSMUSG00000046714/…
GO:0050709	negative regulation of protein secretion	0.000369405	ENSMUSG00000024659/ENSMUSG00000040136/ENSMUSG00000031778/ENSMUSG00000004347/ENSMUSG00000096146/ENSMUSG00000025496/ENSMUSG00000052397/ENSMUSG00000054764/ENSMUSG00000031548/ENSMUSG00000031451/ENSMUSG00000068923/ENSMUSG00000006369/ENSMUSG00000022661/ENSMUSG00000002985/ENSMUSG00000025959/ENSMUSG00000033717/ENSMUSG00000023826/ENSMUSG00000022829/ENSMUSG00000035621/ENSMUSG00000020277/ENSMUSG00000053216/…
GO:0045652	regulation of megakaryocyte differentiation	0.000373171	ENSMUSG00000015053/ENSMUSG00000067455/ENSMUSG00000060639/ENSMUSG00000069266/ENSMUSG00000064288/ENSMUSG00000069305/ENSMUSG00000060093/ENSMUSG00000069306/ENSMUSG00000091405/ENSMUSG00000096010/ENSMUSG00000005583/ENSMUSG00000069274/ENSMUSG00000029373/ENSMUSG00000061482/ENSMUSG00000060981/ENSMUSG00000052688
GO:0007189	adenylate cyclase-activating G-protein coupled receptor signaling pathway	0.000378173	ENSMUSG00000045318/ENSMUSG00000000394/ENSMUSG00000022376/ENSMUSG00000047259/ENSMUSG00000004730/ENSMUSG00000032492/ENSMUSG00000005580/ENSMUSG00000020963/ENSMUSG00000033569/ENSMUSG00000066406/ENSMUSG00000024798/ENSMUSG00000026463/ENSMUSG00000031298/ENSMUSG00000026322/ENSMUSG00000040836/ENSMUSG00000024256/ENSMUSG00000028036/ENSMUSG00000037014/ENSMUSG00000037605/ENSMUSG00000029373/ENSMUSG00000021478/…
GO:0071216	cellular response to biotic stimulus	0.000383895	ENSMUSG00000025586/ENSMUSG00000023078/ENSMUSG00000021994/ENSMUSG00000021699/ENSMUSG00000031778/ENSMUSG00000076441/ENSMUSG00000026712/ENSMUSG00000029371/ENSMUSG00000022122/ENSMUSG00000045005/ENSMUSG00000050965/ENSMUSG00000026728/ENSMUSG00000023992/ENSMUSG00000021423/ENSMUSG00000029372/ENSMUSG00000059552/ENSMUSG00000035551/ENSMUSG00000039055/ENSMUSG00000029167/ENSMUSG00000034889/ENSMUSG00000066551/…
GO:0001843	neural tube closure	0.000391207	ENSMUSG00000004872/ENSMUSG00000036602/ENSMUSG00000027996/ENSMUSG00000021994/ENSMUSG00000022286/ENSMUSG00000039239/ENSMUSG00000035799/ENSMUSG00000001288/ENSMUSG00000001827/ENSMUSG00000026872/ENSMUSG00000027547/ENSMUSG00000031995/ENSMUSG00000050288/ENSMUSG00000048616/ENSMUSG00000021835/ENSMUSG00000027315/ENSMUSG00000031548/ENSMUSG00000070509/ENSMUSG00000021048/ENSMUSG00000037188/ENSMUSG00000079259/…
GO:0060071	Wnt signaling pathway, planar cell polarity pathway	0.000400485	ENSMUSG00000055653/ENSMUSG00000027996/ENSMUSG00000021994/ENSMUSG00000021464/ENSMUSG00000044548/ENSMUSG00000050288/ENSMUSG00000031548/ENSMUSG00000018486/ENSMUSG00000037188/ENSMUSG00000040183/ENSMUSG00000023972/ENSMUSG00000026556/ENSMUSG00000022297/ENSMUSG00000054196/ENSMUSG00000022382/ENSMUSG00000030093/ENSMUSG00000023473
GO:0060325	face morphogenesis	0.000400485	ENSMUSG00000001497/ENSMUSG00000048450/ENSMUSG00000029755/ENSMUSG00000039239/ENSMUSG00000048616/ENSMUSG00000040268/ENSMUSG00000025776/ENSMUSG00000024985/ENSMUSG00000027777/ENSMUSG00000027985/ENSMUSG00000029394/ENSMUSG00000031740/ENSMUSG00000074733/ENSMUSG00000034161/ENSMUSG00000031825/ENSMUSG00000032515/ENSMUSG00000078154
GO:0086091	regulation of heart rate by cardiac conduction	0.000400485	ENSMUSG00000032826/ENSMUSG00000039639/ENSMUSG00000041957/ENSMUSG00000015968/ENSMUSG00000054889/ENSMUSG00000040118/ENSMUSG00000044393/ENSMUSG00000038319/ENSMUSG00000020866/ENSMUSG00000032511/ENSMUSG00000070304/ENSMUSG00000060843/ENSMUSG00000040896/ENSMUSG00000045534/ENSMUSG00000009545/ENSMUSG00000046480/ENSMUSG00000039672
GO:1903792	negative regulation of anion transport	0.000400485	ENSMUSG00000052920/ENSMUSG00000040152/ENSMUSG00000038894/ENSMUSG00000056755/ENSMUSG00000068122/ENSMUSG00000027030/ENSMUSG00000025557/ENSMUSG00000054662/ENSMUSG00000029851/ENSMUSG00000029334/ENSMUSG00000039059/ENSMUSG00000028747/ENSMUSG00000027398/ENSMUSG00000021319/ENSMUSG00000003484/ENSMUSG00000044014/ENSMUSG00000048387
GO:0010810	regulation of cell-substrate adhesion	0.00040285	ENSMUSG00000024076/ENSMUSG00000004415/ENSMUSG00000032482/ENSMUSG00000027276/ENSMUSG00000022367/ENSMUSG00000022425/ENSMUSG00000042812/ENSMUSG00000026674/ENSMUSG00000056222/ENSMUSG00000022877/ENSMUSG00000045103/ENSMUSG00000044447/ENSMUSG00000022665/ENSMUSG00000052504/ENSMUSG00000029163/ENSMUSG00000068196/ENSMUSG00000043013/ENSMUSG00000058297/ENSMUSG00000024053/ENSMUSG00000045991/ENSMUSG00000044303/…
GO:0060350	endochondral bone morphogenesis	0.000404502	ENSMUSG00000024076/ENSMUSG00000029755/ENSMUSG00000022324/ENSMUSG00000048126/ENSMUSG00000001288/ENSMUSG00000027833/ENSMUSG00000000567/ENSMUSG00000054675/ENSMUSG00000022483/ENSMUSG00000021835/ENSMUSG00000025082/ENSMUSG00000050295/ENSMUSG00000025402/ENSMUSG00000000142/ENSMUSG00000001119/ENSMUSG00000020003/ENSMUSG00000017491/ENSMUSG00000007279/ENSMUSG00000005583/ENSMUSG00000016356/ENSMUSG00000023345/…
GO:0061971	replacement bone morphogenesis	0.000404502	ENSMUSG00000024076/ENSMUSG00000029755/ENSMUSG00000022324/ENSMUSG00000048126/ENSMUSG00000001288/ENSMUSG00000027833/ENSMUSG00000000567/ENSMUSG00000054675/ENSMUSG00000022483/ENSMUSG00000021835/ENSMUSG00000025082/ENSMUSG00000050295/ENSMUSG00000025402/ENSMUSG00000000142/ENSMUSG00000001119/ENSMUSG00000020003/ENSMUSG00000017491/ENSMUSG00000007279/ENSMUSG00000005583/ENSMUSG00000016356/ENSMUSG00000023345/…
GO:0032102	negative regulation of response to external stimulus	0.000405317	ENSMUSG00000023336/ENSMUSG00000053399/ENSMUSG00000023078/ENSMUSG00000040136/ENSMUSG00000021994/ENSMUSG00000000394/ENSMUSG00000042812/ENSMUSG00000052920/ENSMUSG00000071424/ENSMUSG00000053475/ENSMUSG00000022877/ENSMUSG00000026235/ENSMUSG00000015829/ENSMUSG00000025856/ENSMUSG00000063063/ENSMUSG00000039208/ENSMUSG00000000753/ENSMUSG00000000320/ENSMUSG00000041120/ENSMUSG00000019874/ENSMUSG00000003518/…
GO:0050714	positive regulation of protein secretion	0.000409076	ENSMUSG00000021994/ENSMUSG00000051747/ENSMUSG00000039239/ENSMUSG00000000394/ENSMUSG00000035799/ENSMUSG00000032076/ENSMUSG00000041301/ENSMUSG00000041798/ENSMUSG00000020053/ENSMUSG00000022376/ENSMUSG00000052397/ENSMUSG00000024621/ENSMUSG00000015968/ENSMUSG00000028456/ENSMUSG00000045005/ENSMUSG00000076431/ENSMUSG00000051980/ENSMUSG00000027347/ENSMUSG00000027356/ENSMUSG00000034584/ENSMUSG00000023992/…
GO:2000146	negative regulation of cell motility	0.000409076	ENSMUSG00000001496/ENSMUSG00000053141/ENSMUSG00000018263/ENSMUSG00000023078/ENSMUSG00000040136/ENSMUSG00000046854/ENSMUSG00000027276/ENSMUSG00000027996/ENSMUSG00000024087/ENSMUSG00000028909/ENSMUSG00000002633/ENSMUSG00000031778/ENSMUSG00000052920/ENSMUSG00000022877/ENSMUSG00000019929/ENSMUSG00000061353/ENSMUSG00000035158/ENSMUSG00000019278/ENSMUSG00000041957/ENSMUSG00000025496/ENSMUSG00000004665/…
GO:0014020	primary neural tube formation	0.000413956	ENSMUSG00000004872/ENSMUSG00000036602/ENSMUSG00000027996/ENSMUSG00000021994/ENSMUSG00000022286/ENSMUSG00000039239/ENSMUSG00000035799/ENSMUSG00000001288/ENSMUSG00000001827/ENSMUSG00000026872/ENSMUSG00000027547/ENSMUSG00000031995/ENSMUSG00000050288/ENSMUSG00000048616/ENSMUSG00000021835/ENSMUSG00000027315/ENSMUSG00000031548/ENSMUSG00000070509/ENSMUSG00000032179/ENSMUSG00000021048/ENSMUSG00000037188/…
GO:0060711	labyrinthine layer development	0.000419437	ENSMUSG00000022286/ENSMUSG00000027962/ENSMUSG00000031995/ENSMUSG00000027315/ENSMUSG00000045005/ENSMUSG00000019880/ENSMUSG00000032179/ENSMUSG00000020937/ENSMUSG00000027985/ENSMUSG00000028195/ENSMUSG00000074227/ENSMUSG00000051159/ENSMUSG00000010660/ENSMUSG00000037279/ENSMUSG00000022382/ENSMUSG00000029390/ENSMUSG00000042357/ENSMUSG00000019789/ENSMUSG00000030790/ENSMUSG00000010797/ENSMUSG00000016529/…
GO:0015850	organic hydroxy compound transport	0.000420198	ENSMUSG00000025389/ENSMUSG00000020435/ENSMUSG00000002633/ENSMUSG00000018800/ENSMUSG00000019982/ENSMUSG00000041301/ENSMUSG00000048120/ENSMUSG00000061353/ENSMUSG00000041798/ENSMUSG00000023022/ENSMUSG00000022144/ENSMUSG00000049303/ENSMUSG00000054423/ENSMUSG00000068923/ENSMUSG00000053846/ENSMUSG00000036298/ENSMUSG00000025161/ENSMUSG00000024798/ENSMUSG00000021466/ENSMUSG00000068122/ENSMUSG00000027577/…
GO:0072273	metanephric nephron morphogenesis	0.000420898	ENSMUSG00000024134/ENSMUSG00000024176/ENSMUSG00000026494/ENSMUSG00000000567/ENSMUSG00000021835/ENSMUSG00000022144/ENSMUSG00000024620/ENSMUSG00000018486/ENSMUSG00000051159/ENSMUSG00000074934/ENSMUSG00000018698/ENSMUSG00000036856/ENSMUSG00000034394
GO:1903514	release of sequestered calcium ion into cytosol by endoplasmic reticulum	0.000420898	ENSMUSG00000032826/ENSMUSG00000021699/ENSMUSG00000054640/ENSMUSG00000045103/ENSMUSG00000021313/ENSMUSG00000014776/ENSMUSG00000025068/ENSMUSG00000053819/ENSMUSG00000079227/ENSMUSG00000004035/ENSMUSG00000030592/ENSMUSG00000007122/ENSMUSG00000000982
GO:0043405	regulation of MAP kinase activity	0.000421597	ENSMUSG00000027996/ENSMUSG00000021994/ENSMUSG00000028019/ENSMUSG00000036904/ENSMUSG00000021732/ENSMUSG00000026235/ENSMUSG00000025856/ENSMUSG00000021464/ENSMUSG00000026872/ENSMUSG00000020053/ENSMUSG00000025496/ENSMUSG00000031383/ENSMUSG00000071369/ENSMUSG00000021367/ENSMUSG00000019960/ENSMUSG00000021835/ENSMUSG00000045005/ENSMUSG00000031548/ENSMUSG00000053716/ENSMUSG00000030774/ENSMUSG00000033327/…
GO:0015844	monoamine transport	0.000426288	ENSMUSG00000048120/ENSMUSG00000061353/ENSMUSG00000041798/ENSMUSG00000022144/ENSMUSG00000049303/ENSMUSG00000054423/ENSMUSG00000068923/ENSMUSG00000024798/ENSMUSG00000050822/ENSMUSG00000068122/ENSMUSG00000027577/ENSMUSG00000052889/ENSMUSG00000023826/ENSMUSG00000090223/ENSMUSG00000023064/ENSMUSG00000036353/ENSMUSG00000040147/ENSMUSG00000010660/ENSMUSG00000058420/ENSMUSG00000029580/ENSMUSG00000021478/…
GO:0021978	telencephalon regionalization	0.000428146	ENSMUSG00000027168/ENSMUSG00000002633/ENSMUSG00000043969/ENSMUSG00000021835/ENSMUSG00000032446/ENSMUSG00000038805/ENSMUSG00000033726/ENSMUSG00000047143/ENSMUSG00000035946
GO:0035589	G-protein coupled purinergic nucleotide receptor signaling pathway	0.000428146	ENSMUSG00000036381/ENSMUSG00000040229/ENSMUSG00000036353/ENSMUSG00000036362/ENSMUSG00000048779/ENSMUSG00000050075/ENSMUSG00000054293/ENSMUSG00000051431/ENSMUSG00000056529
GO:0070307	lens fiber cell development	0.000428146	ENSMUSG00000010175/ENSMUSG00000032556/ENSMUSG00000073658/ENSMUSG00000027420/ENSMUSG00000028328/ENSMUSG00000006445/ENSMUSG00000024041/ENSMUSG00000026728/ENSMUSG00000026782
GO:0044070	regulation of anion transport	0.000430744	ENSMUSG00000010064/ENSMUSG00000052920/ENSMUSG00000041301/ENSMUSG00000021367/ENSMUSG00000054580/ENSMUSG00000040152/ENSMUSG00000049583/ENSMUSG00000038894/ENSMUSG00000037685/ENSMUSG00000056755/ENSMUSG00000068122/ENSMUSG00000002985/ENSMUSG00000027030/ENSMUSG00000025557/ENSMUSG00000054662/ENSMUSG00000036570/ENSMUSG00000020303/ENSMUSG00000037014/ENSMUSG00000029851/ENSMUSG00000029468/ENSMUSG00000021125/…
GO:0070665	positive regulation of leukocyte proliferation	0.000448471	ENSMUSG00000024659/ENSMUSG00000030043/ENSMUSG00000002633/ENSMUSG00000021732/ENSMUSG00000027962/ENSMUSG00000020053/ENSMUSG00000039323/ENSMUSG00000031217/ENSMUSG00000038894/ENSMUSG00000022885/ENSMUSG00000020167/ENSMUSG00000024397/ENSMUSG00000030528/ENSMUSG00000033721/ENSMUSG00000047139/ENSMUSG00000026395/ENSMUSG00000048583/ENSMUSG00000030793/ENSMUSG00000024670/ENSMUSG00000005583/ENSMUSG00000022488/…
GO:0071222	cellular response to lipopolysaccharide	0.000459012	ENSMUSG00000025586/ENSMUSG00000023078/ENSMUSG00000021994/ENSMUSG00000021699/ENSMUSG00000031778/ENSMUSG00000076441/ENSMUSG00000026712/ENSMUSG00000029371/ENSMUSG00000022122/ENSMUSG00000050965/ENSMUSG00000026728/ENSMUSG00000023992/ENSMUSG00000021423/ENSMUSG00000029372/ENSMUSG00000029167/ENSMUSG00000034889/ENSMUSG00000066551/ENSMUSG00000037379/ENSMUSG00000030793/ENSMUSG00000079227/ENSMUSG00000024670/…
GO:0060415	muscle tissue morphogenesis	0.000459161	ENSMUSG00000028736/ENSMUSG00000010175/ENSMUSG00000031965/ENSMUSG00000021994/ENSMUSG00000051747/ENSMUSG00000039239/ENSMUSG00000027833/ENSMUSG00000041957/ENSMUSG00000050288/ENSMUSG00000048616/ENSMUSG00000054889/ENSMUSG00000021313/ENSMUSG00000050295/ENSMUSG00000046714/ENSMUSG00000026418/ENSMUSG00000027966/ENSMUSG00000015846/ENSMUSG00000022306/ENSMUSG00000026043/ENSMUSG00000026556/ENSMUSG00000006235/…
GO:0009612	response to mechanical stimulus	0.000468962	ENSMUSG00000030043/ENSMUSG00000048904/ENSMUSG00000051747/ENSMUSG00000000567/ENSMUSG00000054640/ENSMUSG00000019929/ENSMUSG00000061353/ENSMUSG00000015533/ENSMUSG00000045103/ENSMUSG00000020053/ENSMUSG00000004665/ENSMUSG00000039323/ENSMUSG00000024211/ENSMUSG00000069170/ENSMUSG00000021367/ENSMUSG00000031616/ENSMUSG00000021313/ENSMUSG00000028645/ENSMUSG00000029752/ENSMUSG00000040152/ENSMUSG00000024798/…
GO:0070302	regulation of stress-activated protein kinase signaling cascade	0.000468962	ENSMUSG00000027996/ENSMUSG00000021994/ENSMUSG00000039239/ENSMUSG00000036904/ENSMUSG00000032537/ENSMUSG00000026235/ENSMUSG00000021464/ENSMUSG00000026872/ENSMUSG00000044548/ENSMUSG00000051177/ENSMUSG00000052397/ENSMUSG00000071369/ENSMUSG00000042662/ENSMUSG00000021367/ENSMUSG00000045005/ENSMUSG00000031548/ENSMUSG00000030774/ENSMUSG00000033327/ENSMUSG00000003518/ENSMUSG00000032064/ENSMUSG00000031073/…
GO:0072215	regulation of metanephros development	0.000475836	ENSMUSG00000025856/ENSMUSG00000021835/ENSMUSG00000022144/ENSMUSG00000018486/ENSMUSG00000038418/ENSMUSG00000030110/ENSMUSG00000068122/ENSMUSG00000051159/ENSMUSG00000022346/ENSMUSG00000034394/ENSMUSG00000022878
GO:0048017	inositol lipid-mediated signaling	0.000482817	ENSMUSG00000026879/ENSMUSG00000018166/ENSMUSG00000039239/ENSMUSG00000035799/ENSMUSG00000028019/ENSMUSG00000000567/ENSMUSG00000045348/ENSMUSG00000025856/ENSMUSG00000042453/ENSMUSG00000019929/ENSMUSG00000020053/ENSMUSG00000027695/ENSMUSG00000034330/ENSMUSG00000051177/ENSMUSG00000052397/ENSMUSG00000021367/ENSMUSG00000024621/ENSMUSG00000024620/ENSMUSG00000022061/ENSMUSG00000037754/ENSMUSG00000027347/…
GO:0050806	positive regulation of synaptic transmission	0.000493212	ENSMUSG00000030043/ENSMUSG00000063887/ENSMUSG00000026235/ENSMUSG00000015829/ENSMUSG00000042453/ENSMUSG00000021464/ENSMUSG00000025496/ENSMUSG00000022376/ENSMUSG00000067242/ENSMUSG00000021337/ENSMUSG00000015968/ENSMUSG00000028456/ENSMUSG00000041488/ENSMUSG00000020524/ENSMUSG00000021750/ENSMUSG00000020932/ENSMUSG00000049303/ENSMUSG00000035226/ENSMUSG00000024798/ENSMUSG00000038738/ENSMUSG00000032452/…
GO:0002053	positive regulation of mesenchymal cell proliferation	0.000494564	ENSMUSG00000051367/ENSMUSG00000021994/ENSMUSG00000026586/ENSMUSG00000002633/ENSMUSG00000042812/ENSMUSG00000027833/ENSMUSG00000000567/ENSMUSG00000030067/ENSMUSG00000038894/ENSMUSG00000022346/ENSMUSG00000066551/ENSMUSG00000096054/ENSMUSG00000024913/ENSMUSG00000010797
GO:0044550	secondary metabolite biosynthetic process	0.000494564	ENSMUSG00000021994/ENSMUSG00000030450/ENSMUSG00000061048/ENSMUSG00000027737/ENSMUSG00000026872/ENSMUSG00000005994/ENSMUSG00000022129/ENSMUSG00000004651/ENSMUSG00000028179/ENSMUSG00000035183/ENSMUSG00000022243/ENSMUSG00000051159/ENSMUSG00000028167/ENSMUSG00000027596
GO:0048704	embryonic skeletal system morphogenesis	0.000504688	ENSMUSG00000014603/ENSMUSG00000051367/ENSMUSG00000040310/ENSMUSG00000036602/ENSMUSG00000024134/ENSMUSG00000021095/ENSMUSG00000026586/ENSMUSG00000022286/ENSMUSG00000039239/ENSMUSG00000035799/ENSMUSG00000027833/ENSMUSG00000034460/ENSMUSG00000032717/ENSMUSG00000048616/ENSMUSG00000022483/ENSMUSG00000021835/ENSMUSG00000063632/ENSMUSG00000046714/ENSMUSG00000038331/ENSMUSG00000021318/ENSMUSG00000018486/…
GO:0071242	cellular response to ammonium ion	0.000516477	ENSMUSG00000021680/ENSMUSG00000042671/ENSMUSG00000076441/ENSMUSG00000022376/ENSMUSG00000051177/ENSMUSG00000046159/ENSMUSG00000026344/ENSMUSG00000026463/ENSMUSG00000031628/ENSMUSG00000027577/ENSMUSG00000027715/ENSMUSG00000024397/ENSMUSG00000035681/ENSMUSG00000045613/ENSMUSG00000022346/ENSMUSG00000031626/ENSMUSG00000020436/ENSMUSG00000021478/ENSMUSG00000024456/ENSMUSG00000010803/ENSMUSG00000039059/…
GO:0086003	cardiac muscle cell contraction	0.000516477	ENSMUSG00000032826/ENSMUSG00000039639/ENSMUSG00000021699/ENSMUSG00000041957/ENSMUSG00000015968/ENSMUSG00000054889/ENSMUSG00000021313/ENSMUSG00000040118/ENSMUSG00000044393/ENSMUSG00000038319/ENSMUSG00000020866/ENSMUSG00000020354/ENSMUSG00000030247/ENSMUSG00000032511/ENSMUSG00000070304/ENSMUSG00000053819/ENSMUSG00000036570/ENSMUSG00000027488/ENSMUSG00000060843/ENSMUSG00000040896/ENSMUSG00000035283/…
GO:0007043	cell-cell junction assembly	0.000518398	ENSMUSG00000032826/ENSMUSG00000022286/ENSMUSG00000061048/ENSMUSG00000020681/ENSMUSG00000022512/ENSMUSG00000070473/ENSMUSG00000042821/ENSMUSG00000000305/ENSMUSG00000041957/ENSMUSG00000021638/ENSMUSG00000045005/ENSMUSG00000006445/ENSMUSG00000021782/ENSMUSG00000050965/ENSMUSG00000021636/ENSMUSG00000066058/ENSMUSG00000001672/ENSMUSG00000017167/ENSMUSG00000024304/ENSMUSG00000022676/ENSMUSG00000054065/…
GO:0050663	cytokine secretion	0.000518729	ENSMUSG00000024659/ENSMUSG00000021994/ENSMUSG00000035799/ENSMUSG00000031778/ENSMUSG00000032076/ENSMUSG00000026971/ENSMUSG00000052397/ENSMUSG00000024621/ENSMUSG00000045005/ENSMUSG00000031451/ENSMUSG00000027347/ENSMUSG00000027356/ENSMUSG00000068923/ENSMUSG00000006369/ENSMUSG00000026672/ENSMUSG00000030067/ENSMUSG00000053137/ENSMUSG00000027750/ENSMUSG00000041607/ENSMUSG00000068122/ENSMUSG00000022514/…
GO:0030509	BMP signaling pathway	0.000533778	ENSMUSG00000029096/ENSMUSG00000048450/ENSMUSG00000055653/ENSMUSG00000031963/ENSMUSG00000027996/ENSMUSG00000021994/ENSMUSG00000029755/ENSMUSG00000021464/ENSMUSG00000048616/ENSMUSG00000025219/ENSMUSG00000021835/ENSMUSG00000041120/ENSMUSG00000050069/ENSMUSG00000063632/ENSMUSG00000031548/ENSMUSG00000037573/ENSMUSG00000021313/ENSMUSG00000069763/ENSMUSG00000035403/ENSMUSG00000070509/ENSMUSG00000036169/…
GO:1901214	regulation of neuron death	0.000536306	ENSMUSG00000025229/ENSMUSG00000007888/ENSMUSG00000051367/ENSMUSG00000021994/ENSMUSG00000022037/ENSMUSG00000002633/ENSMUSG00000018166/ENSMUSG00000039239/ENSMUSG00000030717/ENSMUSG00000031778/ENSMUSG00000019982/ENSMUSG00000071424/ENSMUSG00000032537/ENSMUSG00000027737/ENSMUSG00000034460/ENSMUSG00000029005/ENSMUSG00000020053/ENSMUSG00000071369/ENSMUSG00000020052/ENSMUSG00000000753/ENSMUSG00000025219/…
GO:0001841	neural tube formation	0.000544164	ENSMUSG00000004872/ENSMUSG00000036602/ENSMUSG00000027996/ENSMUSG00000021994/ENSMUSG00000002633/ENSMUSG00000022286/ENSMUSG00000039239/ENSMUSG00000035799/ENSMUSG00000001288/ENSMUSG00000001827/ENSMUSG00000026872/ENSMUSG00000027547/ENSMUSG00000031995/ENSMUSG00000050288/ENSMUSG00000048616/ENSMUSG00000021835/ENSMUSG00000027315/ENSMUSG00000063632/ENSMUSG00000031548/ENSMUSG00000076431/ENSMUSG00000070509/…
GO:0048706	embryonic skeletal system development	0.000544164	ENSMUSG00000028736/ENSMUSG00000014603/ENSMUSG00000051367/ENSMUSG00000040310/ENSMUSG00000036602/ENSMUSG00000024134/ENSMUSG00000021095/ENSMUSG00000021994/ENSMUSG00000026586/ENSMUSG00000002633/ENSMUSG00000022286/ENSMUSG00000039239/ENSMUSG00000035799/ENSMUSG00000027833/ENSMUSG00000034460/ENSMUSG00000061731/ENSMUSG00000032717/ENSMUSG00000036617/ENSMUSG00000048616/ENSMUSG00000022483/ENSMUSG00000021835/…
GO:0050671	positive regulation of lymphocyte proliferation	0.000544164	ENSMUSG00000024659/ENSMUSG00000030043/ENSMUSG00000002633/ENSMUSG00000021732/ENSMUSG00000027962/ENSMUSG00000020053/ENSMUSG00000039323/ENSMUSG00000031217/ENSMUSG00000038894/ENSMUSG00000020167/ENSMUSG00000024397/ENSMUSG00000030528/ENSMUSG00000033721/ENSMUSG00000047139/ENSMUSG00000026395/ENSMUSG00000048583/ENSMUSG00000030793/ENSMUSG00000024670/ENSMUSG00000005583/ENSMUSG00000022488/ENSMUSG00000016493/…
GO:0050715	positive regulation of cytokine secretion	0.000547287	ENSMUSG00000021994/ENSMUSG00000035799/ENSMUSG00000032076/ENSMUSG00000024621/ENSMUSG00000045005/ENSMUSG00000027347/ENSMUSG00000027356/ENSMUSG00000053137/ENSMUSG00000027750/ENSMUSG00000041607/ENSMUSG00000068122/ENSMUSG00000022514/ENSMUSG00000024397/ENSMUSG00000066551/ENSMUSG00000027239/ENSMUSG00000030793/ENSMUSG00000020315/ENSMUSG00000079227/ENSMUSG00000044811/ENSMUSG00000022018/ENSMUSG00000029468/…
GO:0006336	DNA replication-independent nucleosome assembly	0.000551182	ENSMUSG00000067455/ENSMUSG00000060639/ENSMUSG00000005470/ENSMUSG00000069266/ENSMUSG00000064288/ENSMUSG00000069305/ENSMUSG00000060093/ENSMUSG00000069306/ENSMUSG00000028693/ENSMUSG00000091405/ENSMUSG00000096010/ENSMUSG00000069274/ENSMUSG00000061482/ENSMUSG00000016559/ENSMUSG00000060981
GO:0010714	positive regulation of collagen metabolic process	0.000551182	ENSMUSG00000019982/ENSMUSG00000015533/ENSMUSG00000021835/ENSMUSG00000024620/ENSMUSG00000026728/ENSMUSG00000040297/ENSMUSG00000001870/ENSMUSG00000036856/ENSMUSG00000022018/ENSMUSG00000039217/ENSMUSG00000034161/ENSMUSG00000067001/ENSMUSG00000034839/ENSMUSG00000027249/ENSMUSG00000038224
GO:0034724	DNA replication-independent nucleosome organization	0.000551182	ENSMUSG00000067455/ENSMUSG00000060639/ENSMUSG00000005470/ENSMUSG00000069266/ENSMUSG00000064288/ENSMUSG00000069305/ENSMUSG00000060093/ENSMUSG00000069306/ENSMUSG00000028693/ENSMUSG00000091405/ENSMUSG00000096010/ENSMUSG00000069274/ENSMUSG00000061482/ENSMUSG00000016559/ENSMUSG00000060981
GO:0070296	sarcoplasmic reticulum calcium ion transport	0.000551182	ENSMUSG00000032826/ENSMUSG00000021699/ENSMUSG00000054640/ENSMUSG00000045103/ENSMUSG00000021313/ENSMUSG00000014776/ENSMUSG00000025068/ENSMUSG00000038239/ENSMUSG00000053819/ENSMUSG00000079227/ENSMUSG00000004035/ENSMUSG00000030592/ENSMUSG00000030730/ENSMUSG00000007122/ENSMUSG00000000982
GO:0030299	intestinal cholesterol absorption	0.000555332	ENSMUSG00000023022/ENSMUSG00000023832/ENSMUSG00000046008/ENSMUSG00000040505/ENSMUSG00000032080/ENSMUSG00000032083/ENSMUSG00000005681/ENSMUSG00000024254
GO:0042487	regulation of odontogenesis of dentin-containing tooth	0.000555332	ENSMUSG00000042372/ENSMUSG00000051920/ENSMUSG00000025219/ENSMUSG00000021835/ENSMUSG00000063727/ENSMUSG00000029307/ENSMUSG00000014599/ENSMUSG00000039153
GO:0046532	regulation of photoreceptor cell differentiation	0.000555332	ENSMUSG00000028977/ENSMUSG00000024176/ENSMUSG00000002633/ENSMUSG00000000567/ENSMUSG00000041578/ENSMUSG00000023391/ENSMUSG00000021779/ENSMUSG00000079415
GO:0010466	negative regulation of peptidase activity	0.000568059	ENSMUSG00000023336/ENSMUSG00000032060/ENSMUSG00000024074/ENSMUSG00000055653/ENSMUSG00000027996/ENSMUSG00000078949/ENSMUSG00000073551/ENSMUSG00000056222/ENSMUSG00000048126/ENSMUSG00000022877/ENSMUSG00000019278/ENSMUSG00000020053/ENSMUSG00000000753/ENSMUSG00000027315/ENSMUSG00000022766/ENSMUSG00000035403/ENSMUSG00000024041/ENSMUSG00000014776/ENSMUSG00000049313/ENSMUSG00000031451/ENSMUSG00000040152/…
GO:0007422	peripheral nervous system development	0.000572835	ENSMUSG00000024176/ENSMUSG00000018166/ENSMUSG00000022512/ENSMUSG00000045103/ENSMUSG00000022122/ENSMUSG00000095139/ENSMUSG00000045991/ENSMUSG00000022144/ENSMUSG00000034220/ENSMUSG00000040537/ENSMUSG00000074121/ENSMUSG00000033006/ENSMUSG00000048482/ENSMUSG00000025402/ENSMUSG00000053198/ENSMUSG00000017167/ENSMUSG00000004151/ENSMUSG00000055254/ENSMUSG00000033730/ENSMUSG00000090125/ENSMUSG00000005125/…
GO:0060411	cardiac septum morphogenesis	0.000572835	ENSMUSG00000010175/ENSMUSG00000031965/ENSMUSG00000018263/ENSMUSG00000027276/ENSMUSG00000021994/ENSMUSG00000039239/ENSMUSG00000056427/ENSMUSG00000050288/ENSMUSG00000048616/ENSMUSG00000025219/ENSMUSG00000021835/ENSMUSG00000063632/ENSMUSG00000076431/ENSMUSG00000032179/ENSMUSG00000018581/ENSMUSG00000028780/ENSMUSG00000000093/ENSMUSG00000059552/ENSMUSG00000028195/ENSMUSG00000018604/ENSMUSG00000017491/…
GO:0043524	negative regulation of neuron apoptotic process	0.000583891	ENSMUSG00000007888/ENSMUSG00000051367/ENSMUSG00000018166/ENSMUSG00000031778/ENSMUSG00000034460/ENSMUSG00000029005/ENSMUSG00000025219/ENSMUSG00000022144/ENSMUSG00000074121/ENSMUSG00000048482/ENSMUSG00000029657/ENSMUSG00000026672/ENSMUSG00000027298/ENSMUSG00000031765/ENSMUSG00000056755/ENSMUSG00000054766/ENSMUSG00000002985/ENSMUSG00000025927/ENSMUSG00000023826/ENSMUSG00000017716/ENSMUSG00000051159/…
GO:0030199	collagen fibril organization	0.000591239	ENSMUSG00000027996/ENSMUSG00000024087/ENSMUSG00000039239/ENSMUSG00000026674/ENSMUSG00000029163/ENSMUSG00000022483/ENSMUSG00000029661/ENSMUSG00000033327/ENSMUSG00000050295/ENSMUSG00000046714/ENSMUSG00000027966/ENSMUSG00000079465/ENSMUSG00000074934/ENSMUSG00000019916/ENSMUSG00000026043/ENSMUSG00000036446/ENSMUSG00000022105/ENSMUSG00000034161/ENSMUSG00000030607/ENSMUSG00000036545/ENSMUSG00000059901/…
GO:0048546	digestive tract morphogenesis	0.000591239	ENSMUSG00000024134/ENSMUSG00000027996/ENSMUSG00000021994/ENSMUSG00000002633/ENSMUSG00000042812/ENSMUSG00000027833/ENSMUSG00000021732/ENSMUSG00000044548/ENSMUSG00000022510/ENSMUSG00000021835/ENSMUSG00000063632/ENSMUSG00000005958/ENSMUSG00000031548/ENSMUSG00000021318/ENSMUSG00000033006/ENSMUSG00000024985/ENSMUSG00000044220/ENSMUSG00000020122/ENSMUSG00000048402/ENSMUSG00000037279/ENSMUSG00000026556/…
GO:0050892	intestinal absorption	0.000591285	ENSMUSG00000052397/ENSMUSG00000023022/ENSMUSG00000049493/ENSMUSG00000052396/ENSMUSG00000024812/ENSMUSG00000023832/ENSMUSG00000046008/ENSMUSG00000038235/ENSMUSG00000040505/ENSMUSG00000009545/ENSMUSG00000032080/ENSMUSG00000032083/ENSMUSG00000005681/ENSMUSG00000040584/ENSMUSG00000022479/ENSMUSG00000024254
GO:0032675	regulation of interleukin-6 production	0.000599171	ENSMUSG00000021994/ENSMUSG00000035799/ENSMUSG00000004864/ENSMUSG00000031451/ENSMUSG00000068923/ENSMUSG00000023992/ENSMUSG00000031380/ENSMUSG00000030921/ENSMUSG00000028864/ENSMUSG00000041607/ENSMUSG00000022514/ENSMUSG00000024397/ENSMUSG00000025083/ENSMUSG00000024256/ENSMUSG00000047139/ENSMUSG00000066551/ENSMUSG00000037379/ENSMUSG00000030341/ENSMUSG00000030793/ENSMUSG00000030579/ENSMUSG00000079227/…
GO:0010829	negative regulation of glucose transmembrane transport	0.000615821	ENSMUSG00000020681/ENSMUSG00000027533/ENSMUSG00000005057/ENSMUSG00000013698/ENSMUSG00000020263/ENSMUSG00000052889/ENSMUSG00000022346/ENSMUSG00000045658/ENSMUSG00000027882/ENSMUSG00000037370/ENSMUSG00000027398/ENSMUSG00000019768
GO:0030539	male genitalia development	0.000615821	ENSMUSG00000002633/ENSMUSG00000021732/ENSMUSG00000021464/ENSMUSG00000025219/ENSMUSG00000009628/ENSMUSG00000018486/ENSMUSG00000032179/ENSMUSG00000018604/ENSMUSG00000042942/ENSMUSG00000046532/ENSMUSG00000039004/ENSMUSG00000033122
GO:0032331	negative regulation of chondrocyte differentiation	0.000615821	ENSMUSG00000047497/ENSMUSG00000001288/ENSMUSG00000000567/ENSMUSG00000021835/ENSMUSG00000022676/ENSMUSG00000024940/ENSMUSG00000017491/ENSMUSG00000074934/ENSMUSG00000048402/ENSMUSG00000020846/ENSMUSG00000020467/ENSMUSG00000049691
GO:0043567	regulation of insulin-like growth factor receptor signaling pathway	0.000615821	ENSMUSG00000061048/ENSMUSG00000020053/ENSMUSG00000039323/ENSMUSG00000017493/ENSMUSG00000022061/ENSMUSG00000046312/ENSMUSG00000032179/ENSMUSG00000046876/ENSMUSG00000042254/ENSMUSG00000046532/ENSMUSG00000022997/ENSMUSG00000042828
GO:0043586	tongue development	0.000615821	ENSMUSG00000051367/ENSMUSG00000039410/ENSMUSG00000002633/ENSMUSG00000034460/ENSMUSG00000074121/ENSMUSG00000021318/ENSMUSG00000048482/ENSMUSG00000027985/ENSMUSG00000005672/ENSMUSG00000020122/ENSMUSG00000022996/ENSMUSG00000039672
GO:1905523	positive regulation of macrophage migration	0.000615821	ENSMUSG00000026100/ENSMUSG00000031778/ENSMUSG00000023992/ENSMUSG00000040552/ENSMUSG00000029470/ENSMUSG00000036353/ENSMUSG00000027239/ENSMUSG00000014599/ENSMUSG00000049130/ENSMUSG00000042190/ENSMUSG00000037944/ENSMUSG00000015316
GO:0001818	negative regulation of cytokine production	0.00061759	ENSMUSG00000024659/ENSMUSG00000039239/ENSMUSG00000061048/ENSMUSG00000035799/ENSMUSG00000031778/ENSMUSG00000020053/ENSMUSG00000052397/ENSMUSG00000014361/ENSMUSG00000006445/ENSMUSG00000031451/ENSMUSG00000000724/ENSMUSG00000068923/ENSMUSG00000040152/ENSMUSG00000029816/ENSMUSG00000023992/ENSMUSG00000026177/ENSMUSG00000006369/ENSMUSG00000010054/ENSMUSG00000030921/ENSMUSG00000027985/ENSMUSG00000028864/…
GO:0071706	tumor necrosis factor superfamily cytokine production	0.000622901	ENSMUSG00000040136/ENSMUSG00000021994/ENSMUSG00000022037/ENSMUSG00000035799/ENSMUSG00000031778/ENSMUSG00000020053/ENSMUSG00000045005/ENSMUSG00000031451/ENSMUSG00000027347/ENSMUSG00000068923/ENSMUSG00000040152/ENSMUSG00000029816/ENSMUSG00000023992/ENSMUSG00000030067/ENSMUSG00000015340/ENSMUSG00000030921/ENSMUSG00000034889/ENSMUSG00000047139/ENSMUSG00000026395/ENSMUSG00000066551/ENSMUSG00000037379/…
GO:0030857	negative regulation of epithelial cell differentiation	0.000628869	ENSMUSG00000044518/ENSMUSG00000027276/ENSMUSG00000027004/ENSMUSG00000022286/ENSMUSG00000039239/ENSMUSG00000000567/ENSMUSG00000041301/ENSMUSG00000022510/ENSMUSG00000017737/ENSMUSG00000030067/ENSMUSG00000018604/ENSMUSG00000051159/ENSMUSG00000021469/ENSMUSG00000037279/ENSMUSG00000014773/ENSMUSG00000024066/ENSMUSG00000027399/ENSMUSG00000048387
GO:0070050	neuron cellular homeostasis	0.000628869	ENSMUSG00000031778/ENSMUSG00000022454/ENSMUSG00000021337/ENSMUSG00000015968/ENSMUSG00000027298/ENSMUSG00000030302/ENSMUSG00000004319/ENSMUSG00000019943/ENSMUSG00000023826/ENSMUSG00000034156/ENSMUSG00000070570/ENSMUSG00000047945/ENSMUSG00000062661/ENSMUSG00000004113/ENSMUSG00000029503/ENSMUSG00000003657/ENSMUSG00000027107/ENSMUSG00000049511
GO:1901021	positive regulation of calcium ion transmembrane transporter activity	0.000628869	ENSMUSG00000032826/ENSMUSG00000039639/ENSMUSG00000017400/ENSMUSG00000034330/ENSMUSG00000021835/ENSMUSG00000021313/ENSMUSG00000040118/ENSMUSG00000025068/ENSMUSG00000025551/ENSMUSG00000024065/ENSMUSG00000004035/ENSMUSG00000048779/ENSMUSG00000044080/ENSMUSG00000030730/ENSMUSG00000059970/ENSMUSG00000007122/ENSMUSG00000039672/ENSMUSG00000032502
GO:0035850	epithelial cell differentiation involved in kidney development	0.000630586	ENSMUSG00000024134/ENSMUSG00000027276/ENSMUSG00000021835/ENSMUSG00000022144/ENSMUSG00000040003/ENSMUSG00000046714/ENSMUSG00000018486/ENSMUSG00000017737/ENSMUSG00000051159/ENSMUSG00000074934/ENSMUSG00000018698/ENSMUSG00000047139/ENSMUSG00000029086/ENSMUSG00000005583/ENSMUSG00000030087/ENSMUSG00000034227/ENSMUSG00000034394/ENSMUSG00000048387/ENSMUSG00000022878
GO:0050702	interleukin-1 beta secretion	0.000630586	ENSMUSG00000021994/ENSMUSG00000045005/ENSMUSG00000066551/ENSMUSG00000030793/ENSMUSG00000079227/ENSMUSG00000029468/ENSMUSG00000032691/ENSMUSG00000070390/ENSMUSG00000021125/ENSMUSG00000047821/ENSMUSG00000037944/ENSMUSG00000039005/ENSMUSG00000105504/ENSMUSG00000040522/ENSMUSG00000032083/ENSMUSG00000025888/ENSMUSG00000022575/ENSMUSG00000000982/ENSMUSG00000070873
GO:0050704	regulation of interleukin-1 secretion	0.000630586	ENSMUSG00000021994/ENSMUSG00000045005/ENSMUSG00000031451/ENSMUSG00000066551/ENSMUSG00000030793/ENSMUSG00000079227/ENSMUSG00000029468/ENSMUSG00000032691/ENSMUSG00000070390/ENSMUSG00000021125/ENSMUSG00000047821/ENSMUSG00000037944/ENSMUSG00000039005/ENSMUSG00000040522/ENSMUSG00000032083/ENSMUSG00000025888/ENSMUSG00000022575/ENSMUSG00000000982/ENSMUSG00000070873
GO:0045765	regulation of angiogenesis	0.000630859	ENSMUSG00000024659/ENSMUSG00000040136/ENSMUSG00000031963/ENSMUSG00000023031/ENSMUSG00000027996/ENSMUSG00000024087/ENSMUSG00000021994/ENSMUSG00000002633/ENSMUSG00000022425/ENSMUSG00000039239/ENSMUSG00000031778/ENSMUSG00000031486/ENSMUSG00000022877/ENSMUSG00000015053/ENSMUSG00000019929/ENSMUSG00000018593/ENSMUSG00000029163/ENSMUSG00000000753/ENSMUSG00000044338/ENSMUSG00000041688/ENSMUSG00000025321/…
GO:0050670	regulation of lymphocyte proliferation	0.000636585	ENSMUSG00000024659/ENSMUSG00000030043/ENSMUSG00000002633/ENSMUSG00000021732/ENSMUSG00000027962/ENSMUSG00000020053/ENSMUSG00000039323/ENSMUSG00000021835/ENSMUSG00000044303/ENSMUSG00000063632/ENSMUSG00000036111/ENSMUSG00000021782/ENSMUSG00000031217/ENSMUSG00000029816/ENSMUSG00000038894/ENSMUSG00000031628/ENSMUSG00000033767/ENSMUSG00000020167/ENSMUSG00000024397/ENSMUSG00000030528/ENSMUSG00000024907/…
GO:0035051	cardiocyte differentiation	0.000646262	ENSMUSG00000010175/ENSMUSG00000004872/ENSMUSG00000018263/ENSMUSG00000027276/ENSMUSG00000051747/ENSMUSG00000039239/ENSMUSG00000035799/ENSMUSG00000052920/ENSMUSG00000001827/ENSMUSG00000072720/ENSMUSG00000027962/ENSMUSG00000020053/ENSMUSG00000021367/ENSMUSG00000021835/ENSMUSG00000032446/ENSMUSG00000030774/ENSMUSG00000066406/ENSMUSG00000020354/ENSMUSG00000030067/ENSMUSG00000028780/ENSMUSG00000051910/…
GO:0015849	organic acid transport	0.000662578	ENSMUSG00000025389/ENSMUSG00000024659/ENSMUSG00000009378/ENSMUSG00000022180/ENSMUSG00000010064/ENSMUSG00000020681/ENSMUSG00000031596/ENSMUSG00000052920/ENSMUSG00000027737/ENSMUSG00000001827/ENSMUSG00000025496/ENSMUSG00000034224/ENSMUSG00000021367/ENSMUSG00000040010/ENSMUSG00000051980/ENSMUSG00000054580/ENSMUSG00000048482/ENSMUSG00000041193/ENSMUSG00000028655/ENSMUSG00000040152/ENSMUSG00000026177/…
GO:0051271	negative regulation of cellular component movement	0.000662578	ENSMUSG00000001496/ENSMUSG00000053141/ENSMUSG00000018263/ENSMUSG00000023078/ENSMUSG00000040136/ENSMUSG00000046854/ENSMUSG00000027276/ENSMUSG00000027996/ENSMUSG00000024087/ENSMUSG00000028909/ENSMUSG00000021994/ENSMUSG00000002633/ENSMUSG00000031778/ENSMUSG00000052920/ENSMUSG00000022877/ENSMUSG00000019929/ENSMUSG00000061353/ENSMUSG00000035158/ENSMUSG00000019278/ENSMUSG00000041957/ENSMUSG00000025496/…
GO:1901615	organic hydroxy compound metabolic process	0.000666626	ENSMUSG00000010175/ENSMUSG00000030772/ENSMUSG00000024747/ENSMUSG00000032908/ENSMUSG00000013584/ENSMUSG00000024087/ENSMUSG00000021994/ENSMUSG00000039239/ENSMUSG00000030450/ENSMUSG00000061048/ENSMUSG00000030905/ENSMUSG00000052920/ENSMUSG00000027737/ENSMUSG00000028518/ENSMUSG00000053279/ENSMUSG00000041301/ENSMUSG00000042821/ENSMUSG00000026872/ENSMUSG00000025496/ENSMUSG00000006457/ENSMUSG00000034330/…
GO:0060231	mesenchymal to epithelial transition	0.000678515	ENSMUSG00000024134/ENSMUSG00000021835/ENSMUSG00000022144/ENSMUSG00000018486/ENSMUSG00000041075/ENSMUSG00000051159/ENSMUSG00000074934/ENSMUSG00000036856/ENSMUSG00000068079/ENSMUSG00000034394
GO:0051965	positive regulation of synapse assembly	0.000696717	ENSMUSG00000063887/ENSMUSG00000045776/ENSMUSG00000035064/ENSMUSG00000071424/ENSMUSG00000032537/ENSMUSG00000005958/ENSMUSG00000045083/ENSMUSG00000031654/ENSMUSG00000048915/ENSMUSG00000048482/ENSMUSG00000021782/ENSMUSG00000042846/ENSMUSG00000033569/ENSMUSG00000032452/ENSMUSG00000071862/ENSMUSG00000022514/ENSMUSG00000047414/ENSMUSG00000036295/ENSMUSG00000055003/ENSMUSG00000055254/ENSMUSG00000024109/…
GO:0014910	regulation of smooth muscle cell migration	0.000702033	ENSMUSG00000030043/ENSMUSG00000022367/ENSMUSG00000024087/ENSMUSG00000020681/ENSMUSG00000052920/ENSMUSG00000025856/ENSMUSG00000015533/ENSMUSG00000020053/ENSMUSG00000025496/ENSMUSG00000044447/ENSMUSG00000030774/ENSMUSG00000024620/ENSMUSG00000049313/ENSMUSG00000038418/ENSMUSG00000027750/ENSMUSG00000036564/ENSMUSG00000024397/ENSMUSG00000031558/ENSMUSG00000029167/ENSMUSG00000022346/ENSMUSG00000053819/…
GO:0032635	interleukin-6 production	0.000707049	ENSMUSG00000021994/ENSMUSG00000035799/ENSMUSG00000004864/ENSMUSG00000031451/ENSMUSG00000068923/ENSMUSG00000023992/ENSMUSG00000031380/ENSMUSG00000030921/ENSMUSG00000028864/ENSMUSG00000041607/ENSMUSG00000022514/ENSMUSG00000024397/ENSMUSG00000025083/ENSMUSG00000024256/ENSMUSG00000047139/ENSMUSG00000066551/ENSMUSG00000037379/ENSMUSG00000030341/ENSMUSG00000030793/ENSMUSG00000030579/ENSMUSG00000079227/…
GO:0007626	locomotory behavior	0.000724665	ENSMUSG00000025229/ENSMUSG00000001496/ENSMUSG00000042372/ENSMUSG00000061080/ENSMUSG00000028707/ENSMUSG00000026235/ENSMUSG00000015829/ENSMUSG00000042453/ENSMUSG00000061353/ENSMUSG00000015766/ENSMUSG00000028328/ENSMUSG00000025496/ENSMUSG00000022376/ENSMUSG00000040537/ENSMUSG00000020963/ENSMUSG00000074121/ENSMUSG00000038418/ENSMUSG00000035200/ENSMUSG00000049583/ENSMUSG00000036853/ENSMUSG00000039601/…
GO:0002068	glandular epithelial cell development	0.000729761	ENSMUSG00000027168/ENSMUSG00000021994/ENSMUSG00000001288/ENSMUSG00000041301/ENSMUSG00000021835/ENSMUSG00000017950/ENSMUSG00000032179/ENSMUSG00000017491/ENSMUSG00000027434/ENSMUSG00000035187/ENSMUSG00000014773/ENSMUSG00000055116/ENSMUSG00000039004
GO:0007210	serotonin receptor signaling pathway	0.000729761	ENSMUSG00000008590/ENSMUSG00000025496/ENSMUSG00000046159/ENSMUSG00000024798/ENSMUSG00000026322/ENSMUSG00000045613/ENSMUSG00000021721/ENSMUSG00000039059/ENSMUSG00000028747/ENSMUSG00000050534/ENSMUSG00000032269/ENSMUSG00000049511/ENSMUSG00000041380
GO:0035588	G-protein coupled purinergic receptor signaling pathway	0.000729761	ENSMUSG00000031837/ENSMUSG00000036381/ENSMUSG00000040229/ENSMUSG00000036353/ENSMUSG00000032561/ENSMUSG00000036362/ENSMUSG00000048779/ENSMUSG00000053024/ENSMUSG00000017697/ENSMUSG00000050075/ENSMUSG00000054293/ENSMUSG00000051431/ENSMUSG00000056529
GO:0090189	regulation of branching involved in ureteric bud morphogenesis	0.000729761	ENSMUSG00000051367/ENSMUSG00000024134/ENSMUSG00000024176/ENSMUSG00000034460/ENSMUSG00000000567/ENSMUSG00000048616/ENSMUSG00000021835/ENSMUSG00000022144/ENSMUSG00000027840/ENSMUSG00000068122/ENSMUSG00000074934/ENSMUSG00000018698/ENSMUSG00000051397
GO:0048639	positive regulation of developmental growth	0.000740664	ENSMUSG00000010175/ENSMUSG00000079110/ENSMUSG00000031965/ENSMUSG00000018263/ENSMUSG00000031688/ENSMUSG00000004885/ENSMUSG00000061353/ENSMUSG00000035277/ENSMUSG00000000305/ENSMUSG00000020053/ENSMUSG00000006457/ENSMUSG00000051177/ENSMUSG00000052397/ENSMUSG00000021367/ENSMUSG00000095139/ENSMUSG00000025219/ENSMUSG00000030774/ENSMUSG00000049493/ENSMUSG00000048915/ENSMUSG00000020963/ENSMUSG00000048482/…
GO:0021885	forebrain cell migration	0.000752083	ENSMUSG00000045515/ENSMUSG00000001496/ENSMUSG00000020950/ENSMUSG00000015829/ENSMUSG00000043969/ENSMUSG00000042453/ENSMUSG00000061353/ENSMUSG00000035277/ENSMUSG00000095139/ENSMUSG00000032064/ENSMUSG00000021318/ENSMUSG00000027298/ENSMUSG00000028883/ENSMUSG00000026890/ENSMUSG00000020122/ENSMUSG00000031558/ENSMUSG00000036353/ENSMUSG00000019803/ENSMUSG00000025810/ENSMUSG00000015605/ENSMUSG00000021478/…
GO:0038034	signal transduction in absence of ligand	0.000752083	ENSMUSG00000018166/ENSMUSG00000039239/ENSMUSG00000031778/ENSMUSG00000021732/ENSMUSG00000020053/ENSMUSG00000022483/ENSMUSG00000032058/ENSMUSG00000022144/ENSMUSG00000017897/ENSMUSG00000010461/ENSMUSG00000089682/ENSMUSG00000022676/ENSMUSG00000030110/ENSMUSG00000004637/ENSMUSG00000025932/ENSMUSG00000089929/ENSMUSG00000020099/ENSMUSG00000029373/ENSMUSG00000026822/ENSMUSG00000026278/ENSMUSG00000031162/…
GO:0097192	extrinsic apoptotic signaling pathway in absence of ligand	0.000752083	ENSMUSG00000018166/ENSMUSG00000039239/ENSMUSG00000031778/ENSMUSG00000021732/ENSMUSG00000020053/ENSMUSG00000022483/ENSMUSG00000032058/ENSMUSG00000022144/ENSMUSG00000017897/ENSMUSG00000010461/ENSMUSG00000089682/ENSMUSG00000022676/ENSMUSG00000030110/ENSMUSG00000004637/ENSMUSG00000025932/ENSMUSG00000089929/ENSMUSG00000020099/ENSMUSG00000029373/ENSMUSG00000026822/ENSMUSG00000026278/ENSMUSG00000031162/…
GO:0071695	anatomical structure maturation	0.000762544	ENSMUSG00000013584/ENSMUSG00000039639/ENSMUSG00000021994/ENSMUSG00000039239/ENSMUSG00000061048/ENSMUSG00000020598/ENSMUSG00000020053/ENSMUSG00000006457/ENSMUSG00000051177/ENSMUSG00000022122/ENSMUSG00000010592/ENSMUSG00000027496/ENSMUSG00000027356/ENSMUSG00000036887/ENSMUSG00000033569/ENSMUSG00000036862/ENSMUSG00000037664/ENSMUSG00000030110/ENSMUSG00000031740/ENSMUSG00000041741/ENSMUSG00000019773/…
GO:0032642	regulation of chemokine production	0.000764252	ENSMUSG00000021994/ENSMUSG00000035799/ENSMUSG00000024621/ENSMUSG00000029371/ENSMUSG00000006445/ENSMUSG00000038418/ENSMUSG00000023992/ENSMUSG00000022676/ENSMUSG00000027750/ENSMUSG00000041607/ENSMUSG00000024397/ENSMUSG00000032114/ENSMUSG00000024256/ENSMUSG00000047139/ENSMUSG00000066551/ENSMUSG00000030793/ENSMUSG00000060803/ENSMUSG00000039217/ENSMUSG00000021125/ENSMUSG00000040329/ENSMUSG00000001123/…
GO:0099504	synaptic vesicle cycle	0.000768257	ENSMUSG00000063887/ENSMUSG00000009394/ENSMUSG00000032482/ENSMUSG00000021314/ENSMUSG00000021071/ENSMUSG00000025496/ENSMUSG00000027695/ENSMUSG00000024211/ENSMUSG00000015968/ENSMUSG00000028456/ENSMUSG00000041488/ENSMUSG00000067889/ENSMUSG00000040003/ENSMUSG00000049303/ENSMUSG00000035226/ENSMUSG00000054423/ENSMUSG00000068923/ENSMUSG00000026825/ENSMUSG00000024798/ENSMUSG00000020961/ENSMUSG00000062151/…
GO:0015893	drug transport	0.00077696	ENSMUSG00000052305/ENSMUSG00000009378/ENSMUSG00000073940/ENSMUSG00000010064/ENSMUSG00000031596/ENSMUSG00000027737/ENSMUSG00000001827/ENSMUSG00000052217/ENSMUSG00000022512/ENSMUSG00000048120/ENSMUSG00000061353/ENSMUSG00000021367/ENSMUSG00000057060/ENSMUSG00000026726/ENSMUSG00000022144/ENSMUSG00000049303/ENSMUSG00000068923/ENSMUSG00000026177/ENSMUSG00000027577/ENSMUSG00000022003/ENSMUSG00000025792/…
GO:0030219	megakaryocyte differentiation	0.000781736	ENSMUSG00000073802/ENSMUSG00000015053/ENSMUSG00000067455/ENSMUSG00000016087/ENSMUSG00000060639/ENSMUSG00000069266/ENSMUSG00000064288/ENSMUSG00000069305/ENSMUSG00000005672/ENSMUSG00000060093/ENSMUSG00000000552/ENSMUSG00000069306/ENSMUSG00000020160/ENSMUSG00000091405/ENSMUSG00000096010/ENSMUSG00000005583/ENSMUSG00000069274/ENSMUSG00000015605/ENSMUSG00000029373/ENSMUSG00000061482/ENSMUSG00000031162/…
GO:0010469	regulation of signaling receptor activity	0.000782171	ENSMUSG00000030772/ENSMUSG00000045318/ENSMUSG00000021680/ENSMUSG00000063887/ENSMUSG00000028031/ENSMUSG00000046500/ENSMUSG00000042453/ENSMUSG00000048616/ENSMUSG00000050069/ENSMUSG00000038738/ENSMUSG00000026344/ENSMUSG00000031535/ENSMUSG00000029999/ENSMUSG00000079620/ENSMUSG00000003452/ENSMUSG00000027577/ENSMUSG00000020167/ENSMUSG00000027203/ENSMUSG00000033717/ENSMUSG00000040525/ENSMUSG00000029484/…
GO:0001890	placenta development	0.000791905	ENSMUSG00000022286/ENSMUSG00000015053/ENSMUSG00000092035/ENSMUSG00000027962/ENSMUSG00000019929/ENSMUSG00000042821/ENSMUSG00000032717/ENSMUSG00000031995/ENSMUSG00000073988/ENSMUSG00000042367/ENSMUSG00000001510/ENSMUSG00000027315/ENSMUSG00000045005/ENSMUSG00000032446/ENSMUSG00000019880/ENSMUSG00000032179/ENSMUSG00000079042/ENSMUSG00000020937/ENSMUSG00000037664/ENSMUSG00000027985/ENSMUSG00000015846/…
GO:0090101	negative regulation of transmembrane receptor protein serine/threonine kinase signaling pathway	0.000799494	ENSMUSG00000029096/ENSMUSG00000031965/ENSMUSG00000001496/ENSMUSG00000031963/ENSMUSG00000027996/ENSMUSG00000039410/ENSMUSG00000021994/ENSMUSG00000092035/ENSMUSG00000029163/ENSMUSG00000048616/ENSMUSG00000043013/ENSMUSG00000045991/ENSMUSG00000041120/ENSMUSG00000050069/ENSMUSG00000031548/ENSMUSG00000037573/ENSMUSG00000040003/ENSMUSG00000036169/ENSMUSG00000049313/ENSMUSG00000039646/ENSMUSG00000049907/…
GO:0046330	positive regulation of JNK cascade	0.000808363	ENSMUSG00000021994/ENSMUSG00000036904/ENSMUSG00000026235/ENSMUSG00000021464/ENSMUSG00000026872/ENSMUSG00000051177/ENSMUSG00000071369/ENSMUSG00000042662/ENSMUSG00000021367/ENSMUSG00000045005/ENSMUSG00000030774/ENSMUSG00000032064/ENSMUSG00000031073/ENSMUSG00000027347/ENSMUSG00000032554/ENSMUSG00000027692/ENSMUSG00000024590/ENSMUSG00000017386/ENSMUSG00000040183/ENSMUSG00000081683/ENSMUSG00000003227/…
GO:0033687	osteoblast proliferation	0.000815456	ENSMUSG00000024176/ENSMUSG00000054675/ENSMUSG00000031548/ENSMUSG00000035455/ENSMUSG00000028195/ENSMUSG00000055409/ENSMUSG00000074934/ENSMUSG00000022206/ENSMUSG00000024913/ENSMUSG00000031162/ENSMUSG00000054196/ENSMUSG00000032496/ENSMUSG00000026725/ENSMUSG00000022330
GO:0014015	positive regulation of gliogenesis	0.000816557	ENSMUSG00000024176/ENSMUSG00000037855/ENSMUSG00000002633/ENSMUSG00000022425/ENSMUSG00000019982/ENSMUSG00000039830/ENSMUSG00000044519/ENSMUSG00000020053/ENSMUSG00000048616/ENSMUSG00000027315/ENSMUSG00000020932/ENSMUSG00000033006/ENSMUSG00000026728/ENSMUSG00000036887/ENSMUSG00000032554/ENSMUSG00000023992/ENSMUSG00000026249/ENSMUSG00000046876/ENSMUSG00000027434/ENSMUSG00000029470/ENSMUSG00000036353/…
GO:0032874	positive regulation of stress-activated MAPK cascade	0.000819326	ENSMUSG00000021994/ENSMUSG00000039239/ENSMUSG00000036904/ENSMUSG00000026235/ENSMUSG00000021464/ENSMUSG00000026872/ENSMUSG00000051177/ENSMUSG00000071369/ENSMUSG00000042662/ENSMUSG00000021367/ENSMUSG00000045005/ENSMUSG00000030774/ENSMUSG00000032064/ENSMUSG00000031073/ENSMUSG00000027347/ENSMUSG00000032554/ENSMUSG00000027692/ENSMUSG00000024590/ENSMUSG00000017386/ENSMUSG00000040183/ENSMUSG00000081683/…
GO:0035904	aorta development	0.000820966	ENSMUSG00000010175/ENSMUSG00000051367/ENSMUSG00000027276/ENSMUSG00000039239/ENSMUSG00000025219/ENSMUSG00000032334/ENSMUSG00000076431/ENSMUSG00000022061/ENSMUSG00000001870/ENSMUSG00000036158/ENSMUSG00000000093/ENSMUSG00000046169/ENSMUSG00000025927/ENSMUSG00000025932/ENSMUSG00000026043/ENSMUSG00000038151/ENSMUSG00000029710/ENSMUSG00000015605/ENSMUSG00000011658/ENSMUSG00000027314/ENSMUSG00000033837/…
GO:0046942	carboxylic acid transport	0.000821609	ENSMUSG00000025389/ENSMUSG00000024659/ENSMUSG00000009378/ENSMUSG00000022180/ENSMUSG00000010064/ENSMUSG00000020681/ENSMUSG00000031596/ENSMUSG00000052920/ENSMUSG00000027737/ENSMUSG00000001827/ENSMUSG00000025496/ENSMUSG00000034224/ENSMUSG00000021367/ENSMUSG00000040010/ENSMUSG00000051980/ENSMUSG00000054580/ENSMUSG00000048482/ENSMUSG00000041193/ENSMUSG00000028655/ENSMUSG00000040152/ENSMUSG00000026177/…
GO:0046883	regulation of hormone secretion	0.000836645	ENSMUSG00000024659/ENSMUSG00000030043/ENSMUSG00000029245/ENSMUSG00000021680/ENSMUSG00000040136/ENSMUSG00000027168/ENSMUSG00000000394/ENSMUSG00000019982/ENSMUSG00000004347/ENSMUSG00000041301/ENSMUSG00000041798/ENSMUSG00000096146/ENSMUSG00000022454/ENSMUSG00000022376/ENSMUSG00000021367/ENSMUSG00000015968/ENSMUSG00000022900/ENSMUSG00000063632/ENSMUSG00000054764/ENSMUSG00000031548/ENSMUSG00000076431/…
GO:0046189	phenol-containing compound biosynthetic process	0.000856742	ENSMUSG00000021994/ENSMUSG00000039239/ENSMUSG00000030450/ENSMUSG00000061048/ENSMUSG00000027737/ENSMUSG00000026872/ENSMUSG00000005994/ENSMUSG00000022129/ENSMUSG00000004651/ENSMUSG00000068122/ENSMUSG00000035183/ENSMUSG00000022243/ENSMUSG00000051159/ENSMUSG00000020000/ENSMUSG00000039904/ENSMUSG00000021609/ENSMUSG00000055197/ENSMUSG00000027596/ENSMUSG00000027360/ENSMUSG00000000889/ENSMUSG00000058488
GO:0048066	developmental pigmentation	0.000856742	ENSMUSG00000004872/ENSMUSG00000030450/ENSMUSG00000063458/ENSMUSG00000035158/ENSMUSG00000026872/ENSMUSG00000022122/ENSMUSG00000005994/ENSMUSG00000021318/ENSMUSG00000033006/ENSMUSG00000022129/ENSMUSG00000027524/ENSMUSG00000027985/ENSMUSG00000005672/ENSMUSG00000039395/ENSMUSG00000035183/ENSMUSG00000022243/ENSMUSG00000022449/ENSMUSG00000051159/ENSMUSG00000030559/ENSMUSG00000005583/ENSMUSG00000037370
GO:0060047	heart contraction	0.000859667	ENSMUSG00000032826/ENSMUSG00000039639/ENSMUSG00000021699/ENSMUSG00000051747/ENSMUSG00000039239/ENSMUSG00000042002/ENSMUSG00000020681/ENSMUSG00000052920/ENSMUSG00000054640/ENSMUSG00000045103/ENSMUSG00000041957/ENSMUSG00000021367/ENSMUSG00000015968/ENSMUSG00000054889/ENSMUSG00000021313/ENSMUSG00000040118/ENSMUSG00000044393/ENSMUSG00000038319/ENSMUSG00000020866/ENSMUSG00000027524/ENSMUSG00000079042/…
GO:0002792	negative regulation of peptide secretion	0.000865332	ENSMUSG00000024659/ENSMUSG00000021680/ENSMUSG00000040136/ENSMUSG00000031778/ENSMUSG00000004347/ENSMUSG00000096146/ENSMUSG00000025496/ENSMUSG00000052397/ENSMUSG00000054764/ENSMUSG00000031548/ENSMUSG00000031451/ENSMUSG00000068923/ENSMUSG00000006369/ENSMUSG00000022661/ENSMUSG00000002985/ENSMUSG00000025959/ENSMUSG00000033717/ENSMUSG00000023826/ENSMUSG00000022829/ENSMUSG00000035621/ENSMUSG00000020277/…
GO:0002385	mucosal immune response	0.000874368	ENSMUSG00000062157/ENSMUSG00000094338/ENSMUSG00000069300/ENSMUSG00000062727/ENSMUSG00000095217/ENSMUSG00000018102/ENSMUSG00000058385/ENSMUSG00000069268/ENSMUSG00000025573/ENSMUSG00000032080/ENSMUSG00000032496/ENSMUSG00000038357/ENSMUSG00000026417/ENSMUSG00000069307/ENSMUSG00000069303
GO:0070588	calcium ion transmembrane transport	0.000884221	ENSMUSG00000079110/ENSMUSG00000032826/ENSMUSG00000039639/ENSMUSG00000021699/ENSMUSG00000041771/ENSMUSG00000039239/ENSMUSG00000017400/ENSMUSG00000031778/ENSMUSG00000054640/ENSMUSG00000045103/ENSMUSG00000025496/ENSMUSG00000031997/ENSMUSG00000034330/ENSMUSG00000051177/ENSMUSG00000050777/ENSMUSG00000044338/ENSMUSG00000046634/ENSMUSG00000015968/ENSMUSG00000021835/ENSMUSG00000031616/ENSMUSG00000023017/…
GO:0099565	chemical synaptic transmission, postsynaptic	0.000893512	ENSMUSG00000026253/ENSMUSG00000063887/ENSMUSG00000031778/ENSMUSG00000071424/ENSMUSG00000042453/ENSMUSG00000025496/ENSMUSG00000032303/ENSMUSG00000043895/ENSMUSG00000028456/ENSMUSG00000031654/ENSMUSG00000048482/ENSMUSG00000022758/ENSMUSG00000035200/ENSMUSG00000038738/ENSMUSG00000027577/ENSMUSG00000046876/ENSMUSG00000023826/ENSMUSG00000070570/ENSMUSG00000029470/ENSMUSG00000024109/ENSMUSG00000020734/…
GO:0031290	retinal ganglion cell axon guidance	0.000900635	ENSMUSG00000031688/ENSMUSG00000032537/ENSMUSG00000020598/ENSMUSG00000005958/ENSMUSG00000032318/ENSMUSG00000028289/ENSMUSG00000048915/ENSMUSG00000031558/ENSMUSG00000025810/ENSMUSG00000022636/ENSMUSG00000025020
GO:0034368	protein-lipid complex remodeling	0.000900635	ENSMUSG00000018800/ENSMUSG00000023913/ENSMUSG00000053846/ENSMUSG00000002985/ENSMUSG00000017754/ENSMUSG00000020609/ENSMUSG00000032080/ENSMUSG00000032083/ENSMUSG00000035237/ENSMUSG00000005681/ENSMUSG00000022579
GO:0034369	plasma lipoprotein particle remodeling	0.000900635	ENSMUSG00000018800/ENSMUSG00000023913/ENSMUSG00000053846/ENSMUSG00000002985/ENSMUSG00000017754/ENSMUSG00000020609/ENSMUSG00000032080/ENSMUSG00000032083/ENSMUSG00000035237/ENSMUSG00000005681/ENSMUSG00000022579
GO:0072079	nephron tubule formation	0.000900635	ENSMUSG00000051367/ENSMUSG00000024176/ENSMUSG00000034460/ENSMUSG00000000567/ENSMUSG00000031734/ENSMUSG00000048616/ENSMUSG00000022144/ENSMUSG00000033227/ENSMUSG00000018486/ENSMUSG00000074934/ENSMUSG00000048387
GO:0048048	embryonic eye morphogenesis	0.000909652	ENSMUSG00000010175/ENSMUSG00000027168/ENSMUSG00000034777/ENSMUSG00000035799/ENSMUSG00000001288/ENSMUSG00000053279/ENSMUSG00000045005/ENSMUSG00000063632/ENSMUSG00000038402/ENSMUSG00000024041/ENSMUSG00000000093/ENSMUSG00000038805/ENSMUSG00000017491/ENSMUSG00000029475/ENSMUSG00000020467/ENSMUSG00000050397
GO:0001974	blood vessel remodeling	0.000910701	ENSMUSG00000027276/ENSMUSG00000039239/ENSMUSG00000022877/ENSMUSG00000021732/ENSMUSG00000020053/ENSMUSG00000025219/ENSMUSG00000050295/ENSMUSG00000014776/ENSMUSG00000019880/ENSMUSG00000046714/ENSMUSG00000028780/ENSMUSG00000005583/ENSMUSG00000027314/ENSMUSG00000031465/ENSMUSG00000039217/ENSMUSG00000034394/ENSMUSG00000037820/ENSMUSG00000049103/ENSMUSG00000000889
GO:0003179	heart valve morphogenesis	0.000910701	ENSMUSG00000031965/ENSMUSG00000018263/ENSMUSG00000027276/ENSMUSG00000039239/ENSMUSG00000056427/ENSMUSG00000035799/ENSMUSG00000000567/ENSMUSG00000029163/ENSMUSG00000021835/ENSMUSG00000076431/ENSMUSG00000036862/ENSMUSG00000028195/ENSMUSG00000031558/ENSMUSG00000022306/ENSMUSG00000005583/ENSMUSG00000022105/ENSMUSG00000034161/ENSMUSG00000019789/ENSMUSG00000015627
GO:0007435	salivary gland morphogenesis	0.000925044	ENSMUSG00000027168/ENSMUSG00000002633/ENSMUSG00000039239/ENSMUSG00000021732/ENSMUSG00000040728/ENSMUSG00000025219/ENSMUSG00000022061/ENSMUSG00000084128/ENSMUSG00000028780/ENSMUSG00000022676/ENSMUSG00000028883/ENSMUSG00000028864/ENSMUSG00000020122/ENSMUSG00000032796/ENSMUSG00000003227/ENSMUSG00000025810/ENSMUSG00000037820
GO:0050931	pigment cell differentiation	0.000925044	ENSMUSG00000030450/ENSMUSG00000063458/ENSMUSG00000035158/ENSMUSG00000026872/ENSMUSG00000022122/ENSMUSG00000005994/ENSMUSG00000021318/ENSMUSG00000033006/ENSMUSG00000027524/ENSMUSG00000005672/ENSMUSG00000039395/ENSMUSG00000035183/ENSMUSG00000022449/ENSMUSG00000051159/ENSMUSG00000030559/ENSMUSG00000005583/ENSMUSG00000037370
GO:0090175	regulation of establishment of planar polarity	0.000925044	ENSMUSG00000055653/ENSMUSG00000027996/ENSMUSG00000021994/ENSMUSG00000021464/ENSMUSG00000044548/ENSMUSG00000050288/ENSMUSG00000031548/ENSMUSG00000018486/ENSMUSG00000037188/ENSMUSG00000040183/ENSMUSG00000023972/ENSMUSG00000026556/ENSMUSG00000022297/ENSMUSG00000054196/ENSMUSG00000022382/ENSMUSG00000030093/ENSMUSG00000023473
GO:0030239	myofibril assembly	0.00093294	ENSMUSG00000010175/ENSMUSG00000079110/ENSMUSG00000051747/ENSMUSG00000034460/ENSMUSG00000028328/ENSMUSG00000021367/ENSMUSG00000066406/ENSMUSG00000030067/ENSMUSG00000041731/ENSMUSG00000026421/ENSMUSG00000049382/ENSMUSG00000020067/ENSMUSG00000005583/ENSMUSG00000015605/ENSMUSG00000031461/ENSMUSG00000021798/ENSMUSG00000020061/ENSMUSG00000031698/ENSMUSG00000031972/ENSMUSG00000037139/ENSMUSG00000020911/…
GO:0045666	positive regulation of neuron differentiation	0.000957157	ENSMUSG00000010175/ENSMUSG00000039145/ENSMUSG00000045318/ENSMUSG00000029697/ENSMUSG00000025586/ENSMUSG00000063887/ENSMUSG00000031688/ENSMUSG00000027168/ENSMUSG00000035064/ENSMUSG00000021994/ENSMUSG00000002633/ENSMUSG00000048904/ENSMUSG00000031778/ENSMUSG00000030309/ENSMUSG00000027833/ENSMUSG00000026235/ENSMUSG00000020950/ENSMUSG00000015053/ENSMUSG00000042453/ENSMUSG00000004885/ENSMUSG00000041578/…
GO:0038065	collagen-activated signaling pathway	0.000958972	ENSMUSG00000031273/ENSMUSG00000031274/ENSMUSG00000026674/ENSMUSG00000015533/ENSMUSG00000003534/ENSMUSG00000079465/ENSMUSG00000032243/ENSMUSG00000031502/ENSMUSG00000078810
GO:0072283	metanephric renal vesicle morphogenesis	0.000958972	ENSMUSG00000024134/ENSMUSG00000026494/ENSMUSG00000021835/ENSMUSG00000022144/ENSMUSG00000018486/ENSMUSG00000051159/ENSMUSG00000074934/ENSMUSG00000018698/ENSMUSG00000034394
GO:0009914	hormone transport	0.000959438	ENSMUSG00000024659/ENSMUSG00000030043/ENSMUSG00000029245/ENSMUSG00000021680/ENSMUSG00000040136/ENSMUSG00000027168/ENSMUSG00000047591/ENSMUSG00000000394/ENSMUSG00000030905/ENSMUSG00000019982/ENSMUSG00000004347/ENSMUSG00000041301/ENSMUSG00000041798/ENSMUSG00000096146/ENSMUSG00000022454/ENSMUSG00000022376/ENSMUSG00000021367/ENSMUSG00000047259/ENSMUSG00000015968/ENSMUSG00000022900/ENSMUSG00000063632/…
GO:0070304	positive regulation of stress-activated protein kinase signaling cascade	0.000970729	ENSMUSG00000021994/ENSMUSG00000039239/ENSMUSG00000036904/ENSMUSG00000026235/ENSMUSG00000021464/ENSMUSG00000026872/ENSMUSG00000051177/ENSMUSG00000071369/ENSMUSG00000042662/ENSMUSG00000021367/ENSMUSG00000045005/ENSMUSG00000030774/ENSMUSG00000032064/ENSMUSG00000031073/ENSMUSG00000027347/ENSMUSG00000032554/ENSMUSG00000027692/ENSMUSG00000024590/ENSMUSG00000017386/ENSMUSG00000040183/ENSMUSG00000081683/…
GO:1905954	positive regulation of lipid localization	0.000974659	ENSMUSG00000019982/ENSMUSG00000021367/ENSMUSG00000054580/ENSMUSG00000022061/ENSMUSG00000053846/ENSMUSG00000048834/ENSMUSG00000037685/ENSMUSG00000021466/ENSMUSG00000002985/ENSMUSG00000029304/ENSMUSG00000024907/ENSMUSG00000023832/ENSMUSG00000017754/ENSMUSG00000025044/ENSMUSG00000011305/ENSMUSG00000037014/ENSMUSG00000020609/ENSMUSG00000029468/ENSMUSG00000042349/ENSMUSG00000024164/ENSMUSG00000027398/…
GO:0015696	ammonium transport	0.000990714	ENSMUSG00000048120/ENSMUSG00000061353/ENSMUSG00000021367/ENSMUSG00000031616/ENSMUSG00000022144/ENSMUSG00000049303/ENSMUSG00000068923/ENSMUSG00000024798/ENSMUSG00000038298/ENSMUSG00000027577/ENSMUSG00000052889/ENSMUSG00000023826/ENSMUSG00000040966/ENSMUSG00000090223/ENSMUSG00000028789/ENSMUSG00000023064/ENSMUSG00000004655/ENSMUSG00000024256/ENSMUSG00000040147/ENSMUSG00000058420/ENSMUSG00000063796/…
GO:0019730	antimicrobial humoral response	0.00099658	ENSMUSG00000023078/ENSMUSG00000022877/ENSMUSG00000029371/ENSMUSG00000094338/ENSMUSG00000069300/ENSMUSG00000062727/ENSMUSG00000029372/ENSMUSG00000095217/ENSMUSG00000018102/ENSMUSG00000058385/ENSMUSG00000069268/ENSMUSG00000037379/ENSMUSG00000029373/ENSMUSG00000056071/ENSMUSG00000030413/ENSMUSG00000028001/ENSMUSG00000032496/ENSMUSG00000033831/ENSMUSG00000038357/ENSMUSG00000029379/ENSMUSG00000057666/…
GO:0050710	negative regulation of cytokine secretion	0.00099658	ENSMUSG00000024659/ENSMUSG00000031778/ENSMUSG00000052397/ENSMUSG00000031451/ENSMUSG00000068923/ENSMUSG00000006369/ENSMUSG00000053216/ENSMUSG00000020077/ENSMUSG00000022018/ENSMUSG00000037922/ENSMUSG00000032691/ENSMUSG00000021125/ENSMUSG00000001123/ENSMUSG00000040522/ENSMUSG00000032083/ENSMUSG00000005681/ENSMUSG00000022667/ENSMUSG00000015316/ENSMUSG00000016529/ENSMUSG00000047638/ENSMUSG00000051498/…
GO:0048015	phosphatidylinositol-mediated signaling	0.00100414	ENSMUSG00000026879/ENSMUSG00000018166/ENSMUSG00000039239/ENSMUSG00000035799/ENSMUSG00000028019/ENSMUSG00000000567/ENSMUSG00000045348/ENSMUSG00000025856/ENSMUSG00000042453/ENSMUSG00000019929/ENSMUSG00000020053/ENSMUSG00000034330/ENSMUSG00000051177/ENSMUSG00000052397/ENSMUSG00000021367/ENSMUSG00000024621/ENSMUSG00000024620/ENSMUSG00000022061/ENSMUSG00000037754/ENSMUSG00000027347/ENSMUSG00000020573/…
GO:0008016	regulation of heart contraction	0.00105226	ENSMUSG00000032826/ENSMUSG00000039639/ENSMUSG00000021699/ENSMUSG00000039239/ENSMUSG00000042002/ENSMUSG00000052920/ENSMUSG00000054640/ENSMUSG00000045103/ENSMUSG00000041957/ENSMUSG00000021367/ENSMUSG00000015968/ENSMUSG00000054889/ENSMUSG00000021313/ENSMUSG00000040118/ENSMUSG00000044393/ENSMUSG00000038319/ENSMUSG00000020866/ENSMUSG00000027524/ENSMUSG00000079042/ENSMUSG00000031748/ENSMUSG00000026463/…
GO:0007204	positive regulation of cytosolic calcium ion concentration	0.00105839	ENSMUSG00000079110/ENSMUSG00000030043/ENSMUSG00000023078/ENSMUSG00000032826/ENSMUSG00000021699/ENSMUSG00000039239/ENSMUSG00000031778/ENSMUSG00000052920/ENSMUSG00000015053/ENSMUSG00000054640/ENSMUSG00000041798/ENSMUSG00000045103/ENSMUSG00000031997/ENSMUSG00000022376/ENSMUSG00000050288/ENSMUSG00000034330/ENSMUSG00000051177/ENSMUSG00000021367/ENSMUSG00000022122/ENSMUSG00000044338/ENSMUSG00000015968/…
GO:0031670	cellular response to nutrient	0.00105905	ENSMUSG00000001827/ENSMUSG00000073802/ENSMUSG00000031548/ENSMUSG00000057378/ENSMUSG00000051980/ENSMUSG00000031451/ENSMUSG00000028364/ENSMUSG00000015340/ENSMUSG00000022676/ENSMUSG00000027750/ENSMUSG00000024014/ENSMUSG00000032194/ENSMUSG00000019943/ENSMUSG00000023826/ENSMUSG00000029470/ENSMUSG00000032725/ENSMUSG00000036353/ENSMUSG00000000861/ENSMUSG00000015605/ENSMUSG00000063445/ENSMUSG00000038967/…
GO:0034341	response to interferon-gamma	0.00105934	ENSMUSG00000026879/ENSMUSG00000021994/ENSMUSG00000031778/ENSMUSG00000076441/ENSMUSG00000022512/ENSMUSG00000021367/ENSMUSG00000026712/ENSMUSG00000026728/ENSMUSG00000026177/ENSMUSG00000059552/ENSMUSG00000024397/ENSMUSG00000041598/ENSMUSG00000051159/ENSMUSG00000065968/ENSMUSG00000022346/ENSMUSG00000029860/ENSMUSG00000004814/ENSMUSG00000027882/ENSMUSG00000041515/ENSMUSG00000034422/ENSMUSG00000073421/…
GO:0060560	developmental growth involved in morphogenesis	0.00105996	ENSMUSG00000051367/ENSMUSG00000031688/ENSMUSG00000027996/ENSMUSG00000021994/ENSMUSG00000002633/ENSMUSG00000026494/ENSMUSG00000056427/ENSMUSG00000036264/ENSMUSG00000032076/ENSMUSG00000001288/ENSMUSG00000034460/ENSMUSG00000021732/ENSMUSG00000000567/ENSMUSG00000015829/ENSMUSG00000028640/ENSMUSG00000004885/ENSMUSG00000029005/ENSMUSG00000061353/ENSMUSG00000026872/ENSMUSG00000000305/ENSMUSG00000021835/…
GO:0006582	melanin metabolic process	0.00107834	ENSMUSG00000021994/ENSMUSG00000030450/ENSMUSG00000061048/ENSMUSG00000027737/ENSMUSG00000026872/ENSMUSG00000005994/ENSMUSG00000022129/ENSMUSG00000004651/ENSMUSG00000035183/ENSMUSG00000022243/ENSMUSG00000051159/ENSMUSG00000027596
GO:0048745	smooth muscle tissue development	0.00107834	ENSMUSG00000010175/ENSMUSG00000051367/ENSMUSG00000026768/ENSMUSG00000002633/ENSMUSG00000000567/ENSMUSG00000021835/ENSMUSG00000030067/ENSMUSG00000027777/ENSMUSG00000026043/ENSMUSG00000015605/ENSMUSG00000074733/ENSMUSG00000048387
GO:2000738	positive regulation of stem cell differentiation	0.00107834	ENSMUSG00000038132/ENSMUSG00000018263/ENSMUSG00000041540/ENSMUSG00000039239/ENSMUSG00000000567/ENSMUSG00000021835/ENSMUSG00000050295/ENSMUSG00000028780/ENSMUSG00000051910/ENSMUSG00000024940/ENSMUSG00000051397/ENSMUSG00000060284
GO:0003015	heart process	0.00108344	ENSMUSG00000032826/ENSMUSG00000039639/ENSMUSG00000021699/ENSMUSG00000051747/ENSMUSG00000039239/ENSMUSG00000042002/ENSMUSG00000020681/ENSMUSG00000052920/ENSMUSG00000054640/ENSMUSG00000045103/ENSMUSG00000041957/ENSMUSG00000021367/ENSMUSG00000015968/ENSMUSG00000054889/ENSMUSG00000021313/ENSMUSG00000040118/ENSMUSG00000044393/ENSMUSG00000066406/ENSMUSG00000038319/ENSMUSG00000020866/ENSMUSG00000027524/…
GO:0032526	response to retinoic acid	0.00108541	ENSMUSG00000036256/ENSMUSG00000036192/ENSMUSG00000013584/ENSMUSG00000019982/ENSMUSG00000001288/ENSMUSG00000000567/ENSMUSG00000039323/ENSMUSG00000052504/ENSMUSG00000020052/ENSMUSG00000000753/ENSMUSG00000042367/ENSMUSG00000024620/ENSMUSG00000051855/ENSMUSG00000032359/ENSMUSG00000020973/ENSMUSG00000028364/ENSMUSG00000015846/ENSMUSG00000030110/ENSMUSG00000059552/ENSMUSG00000021466/ENSMUSG00000024987/…
GO:0051924	regulation of calcium ion transport	0.00109112	ENSMUSG00000079110/ENSMUSG00000032826/ENSMUSG00000039639/ENSMUSG00000021699/ENSMUSG00000039239/ENSMUSG00000000394/ENSMUSG00000020681/ENSMUSG00000017400/ENSMUSG00000031778/ENSMUSG00000054640/ENSMUSG00000061353/ENSMUSG00000045103/ENSMUSG00000020053/ENSMUSG00000025496/ENSMUSG00000031997/ENSMUSG00000034330/ENSMUSG00000044338/ENSMUSG00000015968/ENSMUSG00000021835/ENSMUSG00000031616/ENSMUSG00000021313/…
GO:0071248	cellular response to metal ion	0.00111123	ENSMUSG00000079110/ENSMUSG00000021680/ENSMUSG00000063887/ENSMUSG00000026879/ENSMUSG00000034796/ENSMUSG00000035064/ENSMUSG00000021994/ENSMUSG00000002633/ENSMUSG00000028518/ENSMUSG00000004952/ENSMUSG00000022512/ENSMUSG00000031762/ENSMUSG00000019278/ENSMUSG00000052560/ENSMUSG00000022376/ENSMUSG00000069170/ENSMUSG00000021367/ENSMUSG00000000753/ENSMUSG00000032348/ENSMUSG00000058248/ENSMUSG00000057378/…
GO:0032355	response to estradiol	0.00111179	ENSMUSG00000023336/ENSMUSG00000032060/ENSMUSG00000024659/ENSMUSG00000021680/ENSMUSG00000013584/ENSMUSG00000076441/ENSMUSG00000021732/ENSMUSG00000015533/ENSMUSG00000096146/ENSMUSG00000039323/ENSMUSG00000006345/ENSMUSG00000020027/ENSMUSG00000031548/ENSMUSG00000024620/ENSMUSG00000089682/ENSMUSG00000027750/ENSMUSG00000031740/ENSMUSG00000031628/ENSMUSG00000021466/ENSMUSG00000030551/ENSMUSG00000027342/…
GO:0003170	heart valve development	0.00112384	ENSMUSG00000031965/ENSMUSG00000018263/ENSMUSG00000027276/ENSMUSG00000039239/ENSMUSG00000056427/ENSMUSG00000035799/ENSMUSG00000027833/ENSMUSG00000000567/ENSMUSG00000029163/ENSMUSG00000021835/ENSMUSG00000076431/ENSMUSG00000036862/ENSMUSG00000028195/ENSMUSG00000031558/ENSMUSG00000022306/ENSMUSG00000030341/ENSMUSG00000038151/ENSMUSG00000005583/ENSMUSG00000022105/ENSMUSG00000034161/ENSMUSG00000019789/…
GO:0060324	face development	0.00112384	ENSMUSG00000001497/ENSMUSG00000048450/ENSMUSG00000013584/ENSMUSG00000021994/ENSMUSG00000022286/ENSMUSG00000029755/ENSMUSG00000039239/ENSMUSG00000001288/ENSMUSG00000048616/ENSMUSG00000040268/ENSMUSG00000025776/ENSMUSG00000024985/ENSMUSG00000027777/ENSMUSG00000027985/ENSMUSG00000029394/ENSMUSG00000031740/ENSMUSG00000015605/ENSMUSG00000074733/ENSMUSG00000034161/ENSMUSG00000031825/ENSMUSG00000032515/…
GO:0032760	positive regulation of tumor necrosis factor production	0.00112663	ENSMUSG00000040136/ENSMUSG00000021994/ENSMUSG00000022037/ENSMUSG00000035799/ENSMUSG00000045005/ENSMUSG00000027347/ENSMUSG00000040152/ENSMUSG00000015340/ENSMUSG00000026395/ENSMUSG00000066551/ENSMUSG00000037379/ENSMUSG00000030341/ENSMUSG00000030793/ENSMUSG00000030579/ENSMUSG00000079227/ENSMUSG00000029373/ENSMUSG00000039217/ENSMUSG00000001123/ENSMUSG00000022708/ENSMUSG00000037944/ENSMUSG00000039005/…
GO:0090288	negative regulation of cellular response to growth factor stimulus	0.00114466	ENSMUSG00000029096/ENSMUSG00000001496/ENSMUSG00000023078/ENSMUSG00000031963/ENSMUSG00000027996/ENSMUSG00000039410/ENSMUSG00000021994/ENSMUSG00000047497/ENSMUSG00000031486/ENSMUSG00000022877/ENSMUSG00000092035/ENSMUSG00000019929/ENSMUSG00000029163/ENSMUSG00000048616/ENSMUSG00000043013/ENSMUSG00000045991/ENSMUSG00000041120/ENSMUSG00000050069/ENSMUSG00000031548/ENSMUSG00000037573/ENSMUSG00000034220/…
GO:0090130	tissue migration	0.00115339	ENSMUSG00000010175/ENSMUSG00000024659/ENSMUSG00000030043/ENSMUSG00000023078/ENSMUSG00000031963/ENSMUSG00000022367/ENSMUSG00000024087/ENSMUSG00000021994/ENSMUSG00000002633/ENSMUSG00000022286/ENSMUSG00000022425/ENSMUSG00000039239/ENSMUSG00000042812/ENSMUSG00000031486/ENSMUSG00000022877/ENSMUSG00000021732/ENSMUSG00000000567/ENSMUSG00000015053/ENSMUSG00000019929/ENSMUSG00000015533/ENSMUSG00000026872/…
GO:1904427	positive regulation of calcium ion transmembrane transport	0.001159	ENSMUSG00000079110/ENSMUSG00000032826/ENSMUSG00000039639/ENSMUSG00000017400/ENSMUSG00000031778/ENSMUSG00000034330/ENSMUSG00000044338/ENSMUSG00000015968/ENSMUSG00000021835/ENSMUSG00000031616/ENSMUSG00000021313/ENSMUSG00000040118/ENSMUSG00000025068/ENSMUSG00000025551/ENSMUSG00000043659/ENSMUSG00000021478/ENSMUSG00000024065/ENSMUSG00000004035/ENSMUSG00000048779/ENSMUSG00000045730/ENSMUSG00000035283/…
GO:0044344	cellular response to fibroblast growth factor stimulus	0.00117004	ENSMUSG00000023078/ENSMUSG00000021994/ENSMUSG00000021732/ENSMUSG00000022101/ENSMUSG00000048616/ENSMUSG00000025219/ENSMUSG00000031548/ENSMUSG00000034220/ENSMUSG00000054252/ENSMUSG00000024427/ENSMUSG00000031073/ENSMUSG00000040152/ENSMUSG00000024985/ENSMUSG00000079259/ENSMUSG00000027750/ENSMUSG00000047414/ENSMUSG00000031230/ENSMUSG00000064325/ENSMUSG00000018698/ENSMUSG00000033730/ENSMUSG00000024109/…
GO:0043406	positive regulation of MAP kinase activity	0.00117069	ENSMUSG00000021994/ENSMUSG00000028019/ENSMUSG00000036904/ENSMUSG00000021732/ENSMUSG00000026235/ENSMUSG00000025856/ENSMUSG00000021464/ENSMUSG00000026872/ENSMUSG00000020053/ENSMUSG00000025496/ENSMUSG00000071369/ENSMUSG00000021367/ENSMUSG00000021835/ENSMUSG00000045005/ENSMUSG00000030774/ENSMUSG00000027347/ENSMUSG00000020573/ENSMUSG00000040152/ENSMUSG00000066406/ENSMUSG00000032554/ENSMUSG00000027524/…
GO:0050680	negative regulation of epithelial cell proliferation	0.00117222	ENSMUSG00000023336/ENSMUSG00000055653/ENSMUSG00000027168/ENSMUSG00000027996/ENSMUSG00000021994/ENSMUSG00000039239/ENSMUSG00000030717/ENSMUSG00000000567/ENSMUSG00000073802/ENSMUSG00000018593/ENSMUSG00000000753/ENSMUSG00000021835/ENSMUSG00000044303/ENSMUSG00000031548/ENSMUSG00000037600/ENSMUSG00000017724/ENSMUSG00000022061/ENSMUSG00000115388/ENSMUSG00000040152/ENSMUSG00000001672/ENSMUSG00000031166/…
GO:0061217	regulation of mesonephros development	0.00120872	ENSMUSG00000051367/ENSMUSG00000024134/ENSMUSG00000024176/ENSMUSG00000034460/ENSMUSG00000000567/ENSMUSG00000048616/ENSMUSG00000021835/ENSMUSG00000022144/ENSMUSG00000027840/ENSMUSG00000068122/ENSMUSG00000074934/ENSMUSG00000018698/ENSMUSG00000051397
GO:0007612	learning	0.0012183	ENSMUSG00000030043/ENSMUSG00000040136/ENSMUSG00000021314/ENSMUSG00000027737/ENSMUSG00000015829/ENSMUSG00000042453/ENSMUSG00000025496/ENSMUSG00000048616/ENSMUSG00000019970/ENSMUSG00000023017/ENSMUSG00000048482/ENSMUSG00000033569/ENSMUSG00000049583/ENSMUSG00000038738/ENSMUSG00000005672/ENSMUSG00000037685/ENSMUSG00000056755/ENSMUSG00000079055/ENSMUSG00000036564/ENSMUSG00000046876/ENSMUSG00000023826/…
GO:0040013	negative regulation of locomotion	0.00122855	ENSMUSG00000001496/ENSMUSG00000053141/ENSMUSG00000018263/ENSMUSG00000023078/ENSMUSG00000040136/ENSMUSG00000046854/ENSMUSG00000027276/ENSMUSG00000027996/ENSMUSG00000024087/ENSMUSG00000028909/ENSMUSG00000021994/ENSMUSG00000002633/ENSMUSG00000031778/ENSMUSG00000052920/ENSMUSG00000022877/ENSMUSG00000019929/ENSMUSG00000061353/ENSMUSG00000035158/ENSMUSG00000019278/ENSMUSG00000041957/ENSMUSG00000025496/…
GO:0070252	actin-mediated cell contraction	0.00123387	ENSMUSG00000032826/ENSMUSG00000039639/ENSMUSG00000021699/ENSMUSG00000041957/ENSMUSG00000015968/ENSMUSG00000048285/ENSMUSG00000054889/ENSMUSG00000021313/ENSMUSG00000040118/ENSMUSG00000044393/ENSMUSG00000041362/ENSMUSG00000038319/ENSMUSG00000020866/ENSMUSG00000020354/ENSMUSG00000030247/ENSMUSG00000033196/ENSMUSG00000032511/ENSMUSG00000070304/ENSMUSG00000053819/ENSMUSG00000036570/ENSMUSG00000027488/…
GO:0010463	mesenchymal cell proliferation	0.00124124	ENSMUSG00000048450/ENSMUSG00000051367/ENSMUSG00000055653/ENSMUSG00000024134/ENSMUSG00000021994/ENSMUSG00000026586/ENSMUSG00000002633/ENSMUSG00000042812/ENSMUSG00000027833/ENSMUSG00000000567/ENSMUSG00000021835/ENSMUSG00000036862/ENSMUSG00000030067/ENSMUSG00000038894/ENSMUSG00000022346/ENSMUSG00000066551/ENSMUSG00000096054/ENSMUSG00000024913/ENSMUSG00000010797/ENSMUSG00000048387
GO:0070997	neuron death	0.00126165	ENSMUSG00000025229/ENSMUSG00000007888/ENSMUSG00000051367/ENSMUSG00000021994/ENSMUSG00000022037/ENSMUSG00000002633/ENSMUSG00000018166/ENSMUSG00000039239/ENSMUSG00000030717/ENSMUSG00000031778/ENSMUSG00000019982/ENSMUSG00000071424/ENSMUSG00000032537/ENSMUSG00000027737/ENSMUSG00000034460/ENSMUSG00000029005/ENSMUSG00000020053/ENSMUSG00000071369/ENSMUSG00000020052/ENSMUSG00000000753/ENSMUSG00000022510/…
GO:0042490	mechanoreceptor differentiation	0.00126169	ENSMUSG00000043850/ENSMUSG00000027276/ENSMUSG00000050288/ENSMUSG00000069170/ENSMUSG00000040728/ENSMUSG00000021835/ENSMUSG00000020963/ENSMUSG00000074121/ENSMUSG00000048482/ENSMUSG00000036853/ENSMUSG00000012819/ENSMUSG00000002799/ENSMUSG00000030302/ENSMUSG00000055254/ENSMUSG00000039529/ENSMUSG00000026609/ENSMUSG00000026556/ENSMUSG00000018395/ENSMUSG00000014773/ENSMUSG00000045871/ENSMUSG00000054196/…
GO:0050848	regulation of calcium-mediated signaling	0.00128584	ENSMUSG00000021699/ENSMUSG00000018166/ENSMUSG00000045103/ENSMUSG00000020053/ENSMUSG00000025496/ENSMUSG00000006457/ENSMUSG00000069763/ENSMUSG00000023992/ENSMUSG00000025068/ENSMUSG00000039601/ENSMUSG00000026463/ENSMUSG00000003847/ENSMUSG00000003573/ENSMUSG00000029470/ENSMUSG00000047139/ENSMUSG00000025333/ENSMUSG00000004035/ENSMUSG00000057455/ENSMUSG00000048779/ENSMUSG00000030830/ENSMUSG00000029082/…
GO:0001764	neuron migration	0.00129055	ENSMUSG00000031965/ENSMUSG00000029697/ENSMUSG00000001496/ENSMUSG00000027168/ENSMUSG00000035799/ENSMUSG00000022324/ENSMUSG00000052920/ENSMUSG00000020950/ENSMUSG00000015053/ENSMUSG00000042453/ENSMUSG00000063063/ENSMUSG00000061353/ENSMUSG00000035277/ENSMUSG00000020052/ENSMUSG00000053747/ENSMUSG00000060534/ENSMUSG00000038331/ENSMUSG00000031451/ENSMUSG00000041362/ENSMUSG00000026620/ENSMUSG00000020902/…
GO:0002548	monocyte chemotaxis	0.00129084	ENSMUSG00000024659/ENSMUSG00000031778/ENSMUSG00000061353/ENSMUSG00000023913/ENSMUSG00000041120/ENSMUSG00000024397/ENSMUSG00000021190/ENSMUSG00000074934/ENSMUSG00000031558/ENSMUSG00000050335/ENSMUSG00000025804/ENSMUSG00000004814/ENSMUSG00000064210/ENSMUSG00000019122/ENSMUSG00000018930/ENSMUSG00000035352/ENSMUSG00000049103/ENSMUSG00000000982/ENSMUSG00000035373
GO:0048483	autonomic nervous system development	0.00129084	ENSMUSG00000051367/ENSMUSG00000024176/ENSMUSG00000027962/ENSMUSG00000020052/ENSMUSG00000022122/ENSMUSG00000022510/ENSMUSG00000031616/ENSMUSG00000063632/ENSMUSG00000022144/ENSMUSG00000076431/ENSMUSG00000021294/ENSMUSG00000033006/ENSMUSG00000030110/ENSMUSG00000028883/ENSMUSG00000025927/ENSMUSG00000025810/ENSMUSG00000007946/ENSMUSG00000068327/ENSMUSG00000049107
GO:0086005	ventricular cardiac muscle cell action potential	0.00129531	ENSMUSG00000032826/ENSMUSG00000039639/ENSMUSG00000041957/ENSMUSG00000054889/ENSMUSG00000021313/ENSMUSG00000044393/ENSMUSG00000038319/ENSMUSG00000030247/ENSMUSG00000032511/ENSMUSG00000027488/ENSMUSG00000060843/ENSMUSG00000040896/ENSMUSG00000009545/ENSMUSG00000039672
GO:0021681	cerebellar granular layer development	0.00131593	ENSMUSG00000010175/ENSMUSG00000071424/ENSMUSG00000031654/ENSMUSG00000026249/ENSMUSG00000030302/ENSMUSG00000024109/ENSMUSG00000027239/ENSMUSG00000041498/ENSMUSG00000001911/ENSMUSG00000030093
GO:0045683	negative regulation of epidermis development	0.00131593	ENSMUSG00000022286/ENSMUSG00000039239/ENSMUSG00000061048/ENSMUSG00000022510/ENSMUSG00000027356/ENSMUSG00000031535/ENSMUSG00000021469/ENSMUSG00000037279/ENSMUSG00000014773/ENSMUSG00000041324
GO:1905276	regulation of epithelial tube formation	0.00131593	ENSMUSG00000051367/ENSMUSG00000027996/ENSMUSG00000021994/ENSMUSG00000034460/ENSMUSG00000050288/ENSMUSG00000031548/ENSMUSG00000022144/ENSMUSG00000037188/ENSMUSG00000023972/ENSMUSG00000026556
GO:2000696	regulation of epithelial cell differentiation involved in kidney development	0.00131593	ENSMUSG00000022144/ENSMUSG00000018486/ENSMUSG00000017737/ENSMUSG00000051159/ENSMUSG00000018698/ENSMUSG00000047139/ENSMUSG00000029086/ENSMUSG00000034394/ENSMUSG00000048387/ENSMUSG00000022878
GO:2000241	regulation of reproductive process	0.00131847	ENSMUSG00000048450/ENSMUSG00000021994/ENSMUSG00000002633/ENSMUSG00000030717/ENSMUSG00000073551/ENSMUSG00000000567/ENSMUSG00000041301/ENSMUSG00000042821/ENSMUSG00000020053/ENSMUSG00000025496/ENSMUSG00000051177/ENSMUSG00000000753/ENSMUSG00000022122/ENSMUSG00000029919/ENSMUSG00000021835/ENSMUSG00000010592/ENSMUSG00000031548/ENSMUSG00000027496/ENSMUSG00000022061/ENSMUSG00000006398/ENSMUSG00000079042/…
GO:0060323	head morphogenesis	0.00133032	ENSMUSG00000001497/ENSMUSG00000048450/ENSMUSG00000029755/ENSMUSG00000039239/ENSMUSG00000048616/ENSMUSG00000040268/ENSMUSG00000025776/ENSMUSG00000000125/ENSMUSG00000024985/ENSMUSG00000027777/ENSMUSG00000027985/ENSMUSG00000029394/ENSMUSG00000031740/ENSMUSG00000074733/ENSMUSG00000034161/ENSMUSG00000031825/ENSMUSG00000032515/ENSMUSG00000078154
GO:0021889	olfactory bulb interneuron differentiation	0.00133639	ENSMUSG00000021994/ENSMUSG00000029755/ENSMUSG00000035277/ENSMUSG00000024565/ENSMUSG00000029546/ENSMUSG00000031558/ENSMUSG00000062209/ENSMUSG00000035946
GO:0048537	mucosal-associated lymphoid tissue development	0.00133639	ENSMUSG00000044220/ENSMUSG00000030110/ENSMUSG00000020167/ENSMUSG00000097084/ENSMUSG00000004043/ENSMUSG00000017697/ENSMUSG00000028150/ENSMUSG00000028539
GO:0060670	branching involved in labyrinthine layer morphogenesis	0.00133639	ENSMUSG00000022286/ENSMUSG00000031995/ENSMUSG00000027315/ENSMUSG00000045005/ENSMUSG00000019880/ENSMUSG00000074227/ENSMUSG00000030790/ENSMUSG00000016529
GO:0071599	otic vesicle development	0.00133639	ENSMUSG00000051367/ENSMUSG00000021732/ENSMUSG00000000567/ENSMUSG00000022483/ENSMUSG00000025219/ENSMUSG00000025932/ENSMUSG00000040726/ENSMUSG00000036923
GO:0099566	regulation of postsynaptic cytosolic calcium ion concentration	0.00133639	ENSMUSG00000021994/ENSMUSG00000054640/ENSMUSG00000020524/ENSMUSG00000049583/ENSMUSG00000079055/ENSMUSG00000030302/ENSMUSG00000043079/ENSMUSG00000049551
GO:0071383	cellular response to steroid hormone stimulus	0.00134121	ENSMUSG00000036192/ENSMUSG00000024659/ENSMUSG00000037161/ENSMUSG00000031688/ENSMUSG00000026100/ENSMUSG00000001288/ENSMUSG00000076441/ENSMUSG00000020053/ENSMUSG00000021367/ENSMUSG00000000753/ENSMUSG00000022510/ENSMUSG00000021835/ENSMUSG00000019970/ENSMUSG00000031548/ENSMUSG00000022144/ENSMUSG00000063972/ENSMUSG00000030774/ENSMUSG00000017950/ENSMUSG00000048249/ENSMUSG00000021750/ENSMUSG00000022061/…
GO:0003203	endocardial cushion morphogenesis	0.00134424	ENSMUSG00000031965/ENSMUSG00000048450/ENSMUSG00000039239/ENSMUSG00000035799/ENSMUSG00000000567/ENSMUSG00000042821/ENSMUSG00000048616/ENSMUSG00000025219/ENSMUSG00000069763/ENSMUSG00000032179/ENSMUSG00000036862/ENSMUSG00000022676/ENSMUSG00000000093/ENSMUSG00000021469/ENSMUSG00000015627
GO:0008045	motor neuron axon guidance	0.00134424	ENSMUSG00000026235/ENSMUSG00000061353/ENSMUSG00000048616/ENSMUSG00000025219/ENSMUSG00000017724/ENSMUSG00000020902/ENSMUSG00000030067/ENSMUSG00000028883/ENSMUSG00000035513/ENSMUSG00000031558/ENSMUSG00000018698/ENSMUSG00000025810/ENSMUSG00000022636/ENSMUSG00000025020/ENSMUSG00000026934
GO:0010092	specification of animal organ identity	0.00134424	ENSMUSG00000004872/ENSMUSG00000051367/ENSMUSG00000021732/ENSMUSG00000025219/ENSMUSG00000021835/ENSMUSG00000022144/ENSMUSG00000027840/ENSMUSG00000021318/ENSMUSG00000000142/ENSMUSG00000035033/ENSMUSG00000005583/ENSMUSG00000033837/ENSMUSG00000046532/ENSMUSG00000010797/ENSMUSG00000015627
GO:0048013	ephrin receptor signaling pathway	0.00135572	ENSMUSG00000029245/ENSMUSG00000055540/ENSMUSG00000003070/ENSMUSG00000026259/ENSMUSG00000032537/ENSMUSG00000026235/ENSMUSG00000052504/ENSMUSG00000005958/ENSMUSG00000028289/ENSMUSG00000048915/ENSMUSG00000006445/ENSMUSG00000028876/ENSMUSG00000031217/ENSMUSG00000029859/ENSMUSG00000028040/ENSMUSG00000029710/ENSMUSG00000028661
GO:0016339	calcium-dependent cell-cell adhesion via plasma membrane cell adhesion molecules	0.00136225	ENSMUSG00000063887/ENSMUSG00000061048/ENSMUSG00000000305/ENSMUSG00000024304/ENSMUSG00000012819/ENSMUSG00000102918/ENSMUSG00000028217/ENSMUSG00000024109/ENSMUSG00000053166/ENSMUSG00000059674/ENSMUSG00000031962/ENSMUSG00000036510/ENSMUSG00000047910/ENSMUSG00000047216/ENSMUSG00000040420/ENSMUSG00000026312
GO:0019934	cGMP-mediated signaling	0.00136225	ENSMUSG00000052920/ENSMUSG00000028005/ENSMUSG00000022122/ENSMUSG00000040152/ENSMUSG00000023868/ENSMUSG00000041741/ENSMUSG00000002985/ENSMUSG00000035681/ENSMUSG00000004655/ENSMUSG00000002997/ENSMUSG00000020890/ENSMUSG00000032105/ENSMUSG00000006575/ENSMUSG00000032978/ENSMUSG00000029019/ENSMUSG00000041380
GO:0021696	cerebellar cortex morphogenesis	0.00136225	ENSMUSG00000010175/ENSMUSG00000037855/ENSMUSG00000071424/ENSMUSG00000029595/ENSMUSG00000031654/ENSMUSG00000067889/ENSMUSG00000025407/ENSMUSG00000026249/ENSMUSG00000030302/ENSMUSG00000048402/ENSMUSG00000018698/ENSMUSG00000024109/ENSMUSG00000041498/ENSMUSG00000001911/ENSMUSG00000014773/ENSMUSG00000030093
GO:0051588	regulation of neurotransmitter transport	0.00136297	ENSMUSG00000063887/ENSMUSG00000032482/ENSMUSG00000025496/ENSMUSG00000024211/ENSMUSG00000015968/ENSMUSG00000028456/ENSMUSG00000023017/ENSMUSG00000022144/ENSMUSG00000020932/ENSMUSG00000049303/ENSMUSG00000035226/ENSMUSG00000027524/ENSMUSG00000024798/ENSMUSG00000024534/ENSMUSG00000056755/ENSMUSG00000027577/ENSMUSG00000052889/ENSMUSG00000023826/ENSMUSG00000066392/ENSMUSG00000022829/ENSMUSG00000045613/…
GO:0008543	fibroblast growth factor receptor signaling pathway	0.00137161	ENSMUSG00000021994/ENSMUSG00000021732/ENSMUSG00000022101/ENSMUSG00000048616/ENSMUSG00000025219/ENSMUSG00000034220/ENSMUSG00000054252/ENSMUSG00000024427/ENSMUSG00000031073/ENSMUSG00000040152/ENSMUSG00000024985/ENSMUSG00000079259/ENSMUSG00000047414/ENSMUSG00000031230/ENSMUSG00000064325/ENSMUSG00000024109/ENSMUSG00000047787/ENSMUSG00000036856/ENSMUSG00000011658/ENSMUSG00000022523/ENSMUSG00000093865/…
GO:0019229	regulation of vasoconstriction	0.00137161	ENSMUSG00000045318/ENSMUSG00000030043/ENSMUSG00000031778/ENSMUSG00000044447/ENSMUSG00000021367/ENSMUSG00000051980/ENSMUSG00000046159/ENSMUSG00000029925/ENSMUSG00000027524/ENSMUSG00000031740/ENSMUSG00000020122/ENSMUSG00000033717/ENSMUSG00000019943/ENSMUSG00000027488/ENSMUSG00000021478/ENSMUSG00000025026/ENSMUSG00000029084/ENSMUSG00000029361/ENSMUSG00000036437/ENSMUSG00000028001/ENSMUSG00000045534/…
GO:0050807	regulation of synapse organization	0.00140027	ENSMUSG00000036095/ENSMUSG00000063887/ENSMUSG00000051367/ENSMUSG00000053141/ENSMUSG00000045776/ENSMUSG00000035064/ENSMUSG00000021994/ENSMUSG00000026259/ENSMUSG00000030309/ENSMUSG00000071424/ENSMUSG00000032537/ENSMUSG00000027737/ENSMUSG00000034460/ENSMUSG00000026235/ENSMUSG00000052372/ENSMUSG00000042453/ENSMUSG00000020598/ENSMUSG00000063063/ENSMUSG00000018593/ENSMUSG00000005958/ENSMUSG00000045083/…
GO:0099173	postsynapse organization	0.00140722	ENSMUSG00000036095/ENSMUSG00000029245/ENSMUSG00000022240/ENSMUSG00000063887/ENSMUSG00000035064/ENSMUSG00000037855/ENSMUSG00000021994/ENSMUSG00000026259/ENSMUSG00000032076/ENSMUSG00000030309/ENSMUSG00000071424/ENSMUSG00000032537/ENSMUSG00000027737/ENSMUSG00000026235/ENSMUSG00000052372/ENSMUSG00000042453/ENSMUSG00000020598/ENSMUSG00000005958/ENSMUSG00000022144/ENSMUSG00000031654/ENSMUSG00000067889/…
GO:1903557	positive regulation of tumor necrosis factor superfamily cytokine production	0.00141251	ENSMUSG00000040136/ENSMUSG00000021994/ENSMUSG00000022037/ENSMUSG00000035799/ENSMUSG00000045005/ENSMUSG00000027347/ENSMUSG00000040152/ENSMUSG00000015340/ENSMUSG00000026395/ENSMUSG00000066551/ENSMUSG00000037379/ENSMUSG00000030341/ENSMUSG00000030793/ENSMUSG00000030579/ENSMUSG00000079227/ENSMUSG00000029373/ENSMUSG00000039217/ENSMUSG00000001123/ENSMUSG00000022708/ENSMUSG00000037944/ENSMUSG00000039005/…
GO:0001755	neural crest cell migration	0.00142107	ENSMUSG00000004872/ENSMUSG00000036602/ENSMUSG00000027168/ENSMUSG00000024176/ENSMUSG00000002633/ENSMUSG00000035799/ENSMUSG00000001827/ENSMUSG00000026872/ENSMUSG00000022122/ENSMUSG00000021835/ENSMUSG00000022144/ENSMUSG00000031073/ENSMUSG00000040254/ENSMUSG00000033006/ENSMUSG00000031217/ENSMUSG00000027524/ENSMUSG00000028780/ENSMUSG00000030110/ENSMUSG00000028883/ENSMUSG00000037279/ENSMUSG00000025810/…
GO:0045661	regulation of myoblast differentiation	0.00142107	ENSMUSG00000079110/ENSMUSG00000038132/ENSMUSG00000024176/ENSMUSG00000026100/ENSMUSG00000000567/ENSMUSG00000051177/ENSMUSG00000071369/ENSMUSG00000022687/ENSMUSG00000021835/ENSMUSG00000036169/ENSMUSG00000036158/ENSMUSG00000018604/ENSMUSG00000036478/ENSMUSG00000005583/ENSMUSG00000014773/ENSMUSG00000039217/ENSMUSG00000055027/ENSMUSG00000021508/ENSMUSG00000036109/ENSMUSG00000019122/ENSMUSG00000009471/…
GO:0060079	excitatory postsynaptic potential	0.00146989	ENSMUSG00000026253/ENSMUSG00000063887/ENSMUSG00000071424/ENSMUSG00000042453/ENSMUSG00000025496/ENSMUSG00000032303/ENSMUSG00000043895/ENSMUSG00000031654/ENSMUSG00000048482/ENSMUSG00000022758/ENSMUSG00000035200/ENSMUSG00000038738/ENSMUSG00000027577/ENSMUSG00000046876/ENSMUSG00000023826/ENSMUSG00000070570/ENSMUSG00000029470/ENSMUSG00000024109/ENSMUSG00000020734/ENSMUSG00000059003/ENSMUSG00000096054/…
GO:0010951	negative regulation of endopeptidase activity	0.00148234	ENSMUSG00000023336/ENSMUSG00000032060/ENSMUSG00000024074/ENSMUSG00000027996/ENSMUSG00000073551/ENSMUSG00000056222/ENSMUSG00000048126/ENSMUSG00000022877/ENSMUSG00000019278/ENSMUSG00000020053/ENSMUSG00000000753/ENSMUSG00000027315/ENSMUSG00000022766/ENSMUSG00000035403/ENSMUSG00000024041/ENSMUSG00000014776/ENSMUSG00000049313/ENSMUSG00000031451/ENSMUSG00000040152/ENSMUSG00000017737/ENSMUSG00000027985/…
GO:0034367	protein-containing complex remodeling	0.00159593	ENSMUSG00000018800/ENSMUSG00000023913/ENSMUSG00000053846/ENSMUSG00000002985/ENSMUSG00000017754/ENSMUSG00000020609/ENSMUSG00000032080/ENSMUSG00000032083/ENSMUSG00000035237/ENSMUSG00000005681/ENSMUSG00000022579
GO:0051797	regulation of hair follicle development	0.00159593	ENSMUSG00000021994/ENSMUSG00000039239/ENSMUSG00000061048/ENSMUSG00000027356/ENSMUSG00000031535/ENSMUSG00000021765/ENSMUSG00000024907/ENSMUSG00000021469/ENSMUSG00000022996/ENSMUSG00000002057/ENSMUSG00000041324
GO:0019218	regulation of steroid metabolic process	0.00159807	ENSMUSG00000010175/ENSMUSG00000036256/ENSMUSG00000030772/ENSMUSG00000052920/ENSMUSG00000042821/ENSMUSG00000020053/ENSMUSG00000037071/ENSMUSG00000022040/ENSMUSG00000031073/ENSMUSG00000038418/ENSMUSG00000032179/ENSMUSG00000022676/ENSMUSG00000005672/ENSMUSG00000002985/ENSMUSG00000021779/ENSMUSG00000024907/ENSMUSG00000029167/ENSMUSG00000048583/ENSMUSG00000020609/ENSMUSG00000036856/ENSMUSG00000004043/…
GO:0030216	keratinocyte differentiation	0.00159807	ENSMUSG00000024659/ENSMUSG00000027168/ENSMUSG00000021994/ENSMUSG00000022286/ENSMUSG00000039239/ENSMUSG00000061048/ENSMUSG00000028640/ENSMUSG00000031995/ENSMUSG00000022510/ENSMUSG00000054889/ENSMUSG00000048251/ENSMUSG00000037600/ENSMUSG00000020086/ENSMUSG00000050295/ENSMUSG00000006445/ENSMUSG00000034584/ENSMUSG00000037242/ENSMUSG00000031628/ENSMUSG00000020656/ENSMUSG00000022123/ENSMUSG00000021469/…
GO:0032370	positive regulation of lipid transport	0.00161312	ENSMUSG00000019982/ENSMUSG00000021367/ENSMUSG00000054580/ENSMUSG00000022061/ENSMUSG00000053846/ENSMUSG00000037685/ENSMUSG00000021466/ENSMUSG00000002985/ENSMUSG00000029304/ENSMUSG00000024907/ENSMUSG00000023832/ENSMUSG00000017754/ENSMUSG00000037014/ENSMUSG00000029468/ENSMUSG00000027398/ENSMUSG00000047443/ENSMUSG00000026321/ENSMUSG00000042476/ENSMUSG00000024553/ENSMUSG00000032083/ENSMUSG00000003484/…
GO:0048641	regulation of skeletal muscle tissue development	0.00161448	ENSMUSG00000038132/ENSMUSG00000051367/ENSMUSG00000002633/ENSMUSG00000026100/ENSMUSG00000035799/ENSMUSG00000027833/ENSMUSG00000032537/ENSMUSG00000034460/ENSMUSG00000006457/ENSMUSG00000034220/ENSMUSG00000024985/ENSMUSG00000031337/ENSMUSG00000005583/ENSMUSG00000022996/ENSMUSG00000014773/ENSMUSG00000055116/ENSMUSG00000045730/ENSMUSG00000008658/ENSMUSG00000032010/ENSMUSG00000009471/ENSMUSG00000025013
GO:0032943	mononuclear cell proliferation	0.00165761	ENSMUSG00000024659/ENSMUSG00000030043/ENSMUSG00000002633/ENSMUSG00000021732/ENSMUSG00000027962/ENSMUSG00000061353/ENSMUSG00000020053/ENSMUSG00000039323/ENSMUSG00000021835/ENSMUSG00000044303/ENSMUSG00000063632/ENSMUSG00000036111/ENSMUSG00000021782/ENSMUSG00000031217/ENSMUSG00000029816/ENSMUSG00000026177/ENSMUSG00000038894/ENSMUSG00000027985/ENSMUSG00000031628/ENSMUSG00000022885/ENSMUSG00000059552/…
GO:0048469	cell maturation	0.00166944	ENSMUSG00000032556/ENSMUSG00000039639/ENSMUSG00000024176/ENSMUSG00000027420/ENSMUSG00000015053/ENSMUSG00000041301/ENSMUSG00000020598/ENSMUSG00000051177/ENSMUSG00000020052/ENSMUSG00000022122/ENSMUSG00000032492/ENSMUSG00000045005/ENSMUSG00000010592/ENSMUSG00000027496/ENSMUSG00000033006/ENSMUSG00000036887/ENSMUSG00000033569/ENSMUSG00000010054/ENSMUSG00000037664/ENSMUSG00000030110/ENSMUSG00000041741/…
GO:0019221	cytokine-mediated signaling pathway	0.0016989	ENSMUSG00000007888/ENSMUSG00000023078/ENSMUSG00000021994/ENSMUSG00000056427/ENSMUSG00000031778/ENSMUSG00000061353/ENSMUSG00000051177/ENSMUSG00000024621/ENSMUSG00000029371/ENSMUSG00000050069/ENSMUSG00000048249/ENSMUSG00000050295/ENSMUSG00000014776/ENSMUSG00000031451/ENSMUSG00000038418/ENSMUSG00000040717/ENSMUSG00000062157/ENSMUSG00000023992/ENSMUSG00000024812/ENSMUSG00000005057/ENSMUSG00000005672/…
GO:0050701	interleukin-1 secretion	0.00170879	ENSMUSG00000021994/ENSMUSG00000045005/ENSMUSG00000031451/ENSMUSG00000066551/ENSMUSG00000030793/ENSMUSG00000079227/ENSMUSG00000029468/ENSMUSG00000032691/ENSMUSG00000070390/ENSMUSG00000021125/ENSMUSG00000047821/ENSMUSG00000037944/ENSMUSG00000039005/ENSMUSG00000105504/ENSMUSG00000040522/ENSMUSG00000032083/ENSMUSG00000025888/ENSMUSG00000022575/ENSMUSG00000000982/ENSMUSG00000070873
GO:0050727	regulation of inflammatory response	0.0017289	ENSMUSG00000023336/ENSMUSG00000024659/ENSMUSG00000021994/ENSMUSG00000020681/ENSMUSG00000047497/ENSMUSG00000031596/ENSMUSG00000042812/ENSMUSG00000031778/ENSMUSG00000053475/ENSMUSG00000015533/ENSMUSG00000039208/ENSMUSG00000000753/ENSMUSG00000022122/ENSMUSG00000038642/ENSMUSG00000006345/ENSMUSG00000031616/ENSMUSG00000056054/ENSMUSG00000020573/ENSMUSG00000026365/ENSMUSG00000027298/ENSMUSG00000008734/…
GO:1901215	negative regulation of neuron death	0.00173325	ENSMUSG00000007888/ENSMUSG00000051367/ENSMUSG00000002633/ENSMUSG00000018166/ENSMUSG00000031778/ENSMUSG00000027737/ENSMUSG00000034460/ENSMUSG00000029005/ENSMUSG00000020053/ENSMUSG00000000753/ENSMUSG00000025219/ENSMUSG00000022144/ENSMUSG00000074121/ENSMUSG00000049313/ENSMUSG00000048482/ENSMUSG00000029657/ENSMUSG00000029816/ENSMUSG00000026672/ENSMUSG00000027298/ENSMUSG00000031765/ENSMUSG00000056755/…
GO:0050766	positive regulation of phagocytosis	0.00174424	ENSMUSG00000039145/ENSMUSG00000015053/ENSMUSG00000015533/ENSMUSG00000014361/ENSMUSG00000027832/ENSMUSG00000031451/ENSMUSG00000023992/ENSMUSG00000026177/ENSMUSG00000020263/ENSMUSG00000020143/ENSMUSG00000026395/ENSMUSG00000030793/ENSMUSG00000067367/ENSMUSG00000022488/ENSMUSG00000064210/ENSMUSG00000024164/ENSMUSG00000037944/ENSMUSG00000027398/ENSMUSG00000058715/ENSMUSG00000015947/ENSMUSG00000032083/…
GO:0002027	regulation of heart rate	0.00175924	ENSMUSG00000032826/ENSMUSG00000039639/ENSMUSG00000021699/ENSMUSG00000045103/ENSMUSG00000041957/ENSMUSG00000021367/ENSMUSG00000015968/ENSMUSG00000054889/ENSMUSG00000021313/ENSMUSG00000040118/ENSMUSG00000044393/ENSMUSG00000038319/ENSMUSG00000020866/ENSMUSG00000027524/ENSMUSG00000028883/ENSMUSG00000038473/ENSMUSG00000068122/ENSMUSG00000032511/ENSMUSG00000070304/ENSMUSG00000027488/ENSMUSG00000031737/…
GO:0060445	branching involved in salivary gland morphogenesis	0.00179555	ENSMUSG00000002633/ENSMUSG00000021732/ENSMUSG00000040728/ENSMUSG00000025219/ENSMUSG00000084128/ENSMUSG00000028780/ENSMUSG00000022676/ENSMUSG00000028883/ENSMUSG00000028864/ENSMUSG00000032796/ENSMUSG00000025810/ENSMUSG00000037820
GO:0099625	ventricular cardiac muscle cell membrane repolarization	0.00179555	ENSMUSG00000032826/ENSMUSG00000039639/ENSMUSG00000040118/ENSMUSG00000038319/ENSMUSG00000030247/ENSMUSG00000038473/ENSMUSG00000032511/ENSMUSG00000027488/ENSMUSG00000040896/ENSMUSG00000009545/ENSMUSG00000046480/ENSMUSG00000039672
GO:0007586	digestion	0.00179674	ENSMUSG00000030043/ENSMUSG00000048904/ENSMUSG00000021732/ENSMUSG00000000567/ENSMUSG00000035277/ENSMUSG00000052397/ENSMUSG00000023022/ENSMUSG00000049493/ENSMUSG00000052396/ENSMUSG00000046159/ENSMUSG00000024812/ENSMUSG00000027030/ENSMUSG00000023832/ENSMUSG00000004655/ENSMUSG00000039519/ENSMUSG00000046008/ENSMUSG00000022206/ENSMUSG00000038235/ENSMUSG00000040505/ENSMUSG00000038301/ENSMUSG00000035283/…
GO:0071887	leukocyte apoptotic process	0.00179674	ENSMUSG00000024659/ENSMUSG00000021994/ENSMUSG00000039239/ENSMUSG00000027737/ENSMUSG00000061353/ENSMUSG00000021835/ENSMUSG00000044303/ENSMUSG00000014361/ENSMUSG00000021318/ENSMUSG00000031451/ENSMUSG00000030067/ENSMUSG00000038894/ENSMUSG00000031628/ENSMUSG00000022885/ENSMUSG00000059552/ENSMUSG00000030528/ENSMUSG00000019842/ENSMUSG00000047139/ENSMUSG00000022346/ENSMUSG00000050335/ENSMUSG00000079227/…
GO:0021520	spinal cord motor neuron cell fate specification	0.00181865	ENSMUSG00000027168/ENSMUSG00000032318/ENSMUSG00000021318/ENSMUSG00000048402/ENSMUSG00000041309/ENSMUSG00000035187/ENSMUSG00000026934
GO:0021684	cerebellar granular layer formation	0.00181865	ENSMUSG00000010175/ENSMUSG00000071424/ENSMUSG00000031654/ENSMUSG00000030302/ENSMUSG00000024109/ENSMUSG00000001911/ENSMUSG00000030093
GO:0021707	cerebellar granule cell differentiation	0.00181865	ENSMUSG00000010175/ENSMUSG00000071424/ENSMUSG00000031654/ENSMUSG00000030302/ENSMUSG00000024109/ENSMUSG00000001911/ENSMUSG00000030093
GO:0035630	bone mineralization involved in bone maturation	0.00181865	ENSMUSG00000020053/ENSMUSG00000006457/ENSMUSG00000074934/ENSMUSG00000020846/ENSMUSG00000064210/ENSMUSG00000032496/ENSMUSG00000050860
GO:0044848	biological phase	0.00181865	ENSMUSG00000021994/ENSMUSG00000039239/ENSMUSG00000061048/ENSMUSG00000027356/ENSMUSG00000024907/ENSMUSG00000021469/ENSMUSG00000022996
GO:0048021	regulation of melanin biosynthetic process	0.00181865	ENSMUSG00000021994/ENSMUSG00000061048/ENSMUSG00000027737/ENSMUSG00000026872/ENSMUSG00000005994/ENSMUSG00000035183/ENSMUSG00000027596
GO:0061299	retina vasculature morphogenesis in camera-type eye	0.00181865	ENSMUSG00000024087/ENSMUSG00000037242/ENSMUSG00000032796/ENSMUSG00000049791/ENSMUSG00000031502/ENSMUSG00000025810/ENSMUSG00000024913
GO:0072075	metanephric mesenchyme development	0.00181865	ENSMUSG00000051367/ENSMUSG00000002633/ENSMUSG00000034460/ENSMUSG00000024620/ENSMUSG00000022346/ENSMUSG00000036856/ENSMUSG00000048387
GO:0072172	mesonephric tubule formation	0.00181865	ENSMUSG00000051367/ENSMUSG00000034460/ENSMUSG00000048616/ENSMUSG00000022144/ENSMUSG00000018486/ENSMUSG00000074934/ENSMUSG00000048387
GO:0072178	nephric duct morphogenesis	0.00181865	ENSMUSG00000055653/ENSMUSG00000026235/ENSMUSG00000021835/ENSMUSG00000028289/ENSMUSG00000018486/ENSMUSG00000018698/ENSMUSG00000048387
GO:1901724	positive regulation of cell proliferation involved in kidney development	0.00181865	ENSMUSG00000050966/ENSMUSG00000038418/ENSMUSG00000040552/ENSMUSG00000022346/ENSMUSG00000032006/ENSMUSG00000027947/ENSMUSG00000067001
GO:1904478	regulation of intestinal absorption	0.00181865	ENSMUSG00000023832/ENSMUSG00000040505/ENSMUSG00000032080/ENSMUSG00000032083/ENSMUSG00000005681/ENSMUSG00000040584/ENSMUSG00000024254
GO:1901863	positive regulation of muscle tissue development	0.00186669	ENSMUSG00000038132/ENSMUSG00000031965/ENSMUSG00000018263/ENSMUSG00000002633/ENSMUSG00000018166/ENSMUSG00000027833/ENSMUSG00000020053/ENSMUSG00000006457/ENSMUSG00000021367/ENSMUSG00000021835/ENSMUSG00000034220/ENSMUSG00000025407/ENSMUSG00000000093/ENSMUSG00000024014/ENSMUSG00000074934/ENSMUSG00000029167/ENSMUSG00000022306/ENSMUSG00000031337/ENSMUSG00000005583/ENSMUSG00000062209/ENSMUSG00000019487/…
GO:1901862	negative regulation of muscle tissue development	0.00188151	ENSMUSG00000018263/ENSMUSG00000002633/ENSMUSG00000026100/ENSMUSG00000035799/ENSMUSG00000032537/ENSMUSG00000034460/ENSMUSG00000048616/ENSMUSG00000025219/ENSMUSG00000021835/ENSMUSG00000030774/ENSMUSG00000048482/ENSMUSG00000030067/ENSMUSG00000053137/ENSMUSG00000051910/ENSMUSG00000027985/ENSMUSG00000041075/ENSMUSG00000020160/ENSMUSG00000033323/ENSMUSG00000037624/ENSMUSG00000014773/ENSMUSG00000032010/…
GO:0022029	telencephalon cell migration	0.00191916	ENSMUSG00000045515/ENSMUSG00000001496/ENSMUSG00000020950/ENSMUSG00000015829/ENSMUSG00000042453/ENSMUSG00000061353/ENSMUSG00000035277/ENSMUSG00000095139/ENSMUSG00000032064/ENSMUSG00000021318/ENSMUSG00000028883/ENSMUSG00000026890/ENSMUSG00000020122/ENSMUSG00000031558/ENSMUSG00000036353/ENSMUSG00000019803/ENSMUSG00000025810/ENSMUSG00000015605/ENSMUSG00000021478/ENSMUSG00000044117/ENSMUSG00000025020/…
GO:0030502	negative regulation of bone mineralization	0.0019192	ENSMUSG00000000567/ENSMUSG00000024940/ENSMUSG00000074934/ENSMUSG00000020846/ENSMUSG00000025804/ENSMUSG00000020077/ENSMUSG00000031162/ENSMUSG00000028108/ENSMUSG00000022868
GO:0046325	negative regulation of glucose import	0.0019192	ENSMUSG00000020681/ENSMUSG00000005057/ENSMUSG00000013698/ENSMUSG00000020263/ENSMUSG00000022346/ENSMUSG00000045658/ENSMUSG00000027882/ENSMUSG00000037370/ENSMUSG00000019768
GO:0048245	eosinophil chemotaxis	0.0019192	ENSMUSG00000031778/ENSMUSG00000050335/ENSMUSG00000004814/ENSMUSG00000019122/ENSMUSG00000018930/ENSMUSG00000035352/ENSMUSG00000035448/ENSMUSG00000000982/ENSMUSG00000035373
GO:1901213	regulation of transcription from RNA polymerase II promoter involved in heart development	0.0019192	ENSMUSG00000048450/ENSMUSG00000048616/ENSMUSG00000021835/ENSMUSG00000000093/ENSMUSG00000074934/ENSMUSG00000021469/ENSMUSG00000015605/ENSMUSG00000062327/ENSMUSG00000015627
GO:0034330	cell junction organization	0.00192092	ENSMUSG00000023906/ENSMUSG00000040136/ENSMUSG00000032826/ENSMUSG00000022286/ENSMUSG00000022425/ENSMUSG00000039239/ENSMUSG00000061048/ENSMUSG00000020681/ENSMUSG00000066720/ENSMUSG00000022877/ENSMUSG00000022512/ENSMUSG00000070473/ENSMUSG00000015533/ENSMUSG00000042821/ENSMUSG00000000305/ENSMUSG00000041957/ENSMUSG00000052504/ENSMUSG00000024621/ENSMUSG00000021638/ENSMUSG00000054889/ENSMUSG00000045005/…
GO:0060037	pharyngeal system development	0.00192288	ENSMUSG00000051367/ENSMUSG00000039239/ENSMUSG00000001827/ENSMUSG00000034460/ENSMUSG00000048616/ENSMUSG00000026640/ENSMUSG00000025219/ENSMUSG00000021835/ENSMUSG00000022061/ENSMUSG00000032179/ENSMUSG00000021466/ENSMUSG00000025932/ENSMUSG00000022941
GO:1905314	semi-lunar valve development	0.00192288	ENSMUSG00000031965/ENSMUSG00000027276/ENSMUSG00000039239/ENSMUSG00000056427/ENSMUSG00000035799/ENSMUSG00000000567/ENSMUSG00000029163/ENSMUSG00000021835/ENSMUSG00000031558/ENSMUSG00000030341/ENSMUSG00000022105/ENSMUSG00000019789/ENSMUSG00000015627
GO:0071902	positive regulation of protein serine/threonine kinase activity	0.00193102	ENSMUSG00000010175/ENSMUSG00000021994/ENSMUSG00000028019/ENSMUSG00000036904/ENSMUSG00000021732/ENSMUSG00000026235/ENSMUSG00000025856/ENSMUSG00000021464/ENSMUSG00000026872/ENSMUSG00000020053/ENSMUSG00000025496/ENSMUSG00000071369/ENSMUSG00000021367/ENSMUSG00000024621/ENSMUSG00000021835/ENSMUSG00000045005/ENSMUSG00000030774/ENSMUSG00000027347/ENSMUSG00000020573/ENSMUSG00000017499/ENSMUSG00000040152/…
GO:0031100	animal organ regeneration	0.00193605	ENSMUSG00000028909/ENSMUSG00000020681/ENSMUSG00000022512/ENSMUSG00000061353/ENSMUSG00000029371/ENSMUSG00000027496/ENSMUSG00000021318/ENSMUSG00000031451/ENSMUSG00000025407/ENSMUSG00000028864/ENSMUSG00000021466/ENSMUSG00000027342/ENSMUSG00000027715/ENSMUSG00000020122/ENSMUSG00000029484/ENSMUSG00000022346/ENSMUSG00000060803/ENSMUSG00000017344/ENSMUSG00000032271/ENSMUSG00000006611/ENSMUSG00000031465/…
GO:1902692	regulation of neuroblast proliferation	0.00194413	ENSMUSG00000027168/ENSMUSG00000002633/ENSMUSG00000031778/ENSMUSG00000020950/ENSMUSG00000021318/ENSMUSG00000033006/ENSMUSG00000048482/ENSMUSG00000022129/ENSMUSG00000059552/ENSMUSG00000038805/ENSMUSG00000047139/ENSMUSG00000006270/ENSMUSG00000031520/ENSMUSG00000047143/ENSMUSG00000059187/ENSMUSG00000021685/ENSMUSG00000079092
GO:0030217	T cell differentiation	0.00196475	ENSMUSG00000024659/ENSMUSG00000002633/ENSMUSG00000019982/ENSMUSG00000036904/ENSMUSG00000074622/ENSMUSG00000021835/ENSMUSG00000044303/ENSMUSG00000045005/ENSMUSG00000048251/ENSMUSG00000032446/ENSMUSG00000076431/ENSMUSG00000021318/ENSMUSG00000027347/ENSMUSG00000038418/ENSMUSG00000030067/ENSMUSG00000044220/ENSMUSG00000027985/ENSMUSG00000005672/ENSMUSG00000059552/ENSMUSG00000033767/ENSMUSG00000002799/…
GO:0001958	endochondral ossification	0.00198983	ENSMUSG00000029755/ENSMUSG00000054675/ENSMUSG00000022483/ENSMUSG00000021835/ENSMUSG00000050295/ENSMUSG00000025402/ENSMUSG00000020003/ENSMUSG00000005583/ENSMUSG00000034161/ENSMUSG00000036356/ENSMUSG00000039153/ENSMUSG00000057967/ENSMUSG00000039004/ENSMUSG00000050860
GO:0036075	replacement ossification	0.00198983	ENSMUSG00000029755/ENSMUSG00000054675/ENSMUSG00000022483/ENSMUSG00000021835/ENSMUSG00000050295/ENSMUSG00000025402/ENSMUSG00000020003/ENSMUSG00000005583/ENSMUSG00000034161/ENSMUSG00000036356/ENSMUSG00000039153/ENSMUSG00000057967/ENSMUSG00000039004/ENSMUSG00000050860
GO:0044331	cell-cell adhesion mediated by cadherin	0.00199025	ENSMUSG00000028909/ENSMUSG00000021994/ENSMUSG00000045394/ENSMUSG00000061048/ENSMUSG00000000305/ENSMUSG00000024304/ENSMUSG00000028217/ENSMUSG00000053166/ENSMUSG00000022018/ENSMUSG00000046449/ENSMUSG00000059674/ENSMUSG00000031962/ENSMUSG00000036510/ENSMUSG00000047216/ENSMUSG00000040420/ENSMUSG00000026312
GO:0048566	embryonic digestive tract development	0.00199025	ENSMUSG00000013584/ENSMUSG00000024134/ENSMUSG00000002633/ENSMUSG00000039239/ENSMUSG00000042812/ENSMUSG00000019982/ENSMUSG00000027833/ENSMUSG00000021732/ENSMUSG00000063632/ENSMUSG00000038402/ENSMUSG00000021318/ENSMUSG00000024985/ENSMUSG00000017491/ENSMUSG00000048402/ENSMUSG00000037279/ENSMUSG00000017697
GO:0071604	transforming growth factor beta production	0.00199025	ENSMUSG00000039239/ENSMUSG00000061048/ENSMUSG00000031778/ENSMUSG00000019982/ENSMUSG00000026971/ENSMUSG00000025321/ENSMUSG00000040152/ENSMUSG00000022661/ENSMUSG00000001870/ENSMUSG00000024940/ENSMUSG00000047139/ENSMUSG00000036446/ENSMUSG00000030579/ENSMUSG00000016493/ENSMUSG00000067001/ENSMUSG00000038224
GO:0002251	organ or tissue specific immune response	0.00200861	ENSMUSG00000062157/ENSMUSG00000094338/ENSMUSG00000069300/ENSMUSG00000062727/ENSMUSG00000095217/ENSMUSG00000018102/ENSMUSG00000058385/ENSMUSG00000069268/ENSMUSG00000025573/ENSMUSG00000032080/ENSMUSG00000032496/ENSMUSG00000038357/ENSMUSG00000026417/ENSMUSG00000069307/ENSMUSG00000069303
GO:0045745	positive regulation of G-protein coupled receptor protein signaling pathway	0.00200861	ENSMUSG00000021994/ENSMUSG00000050288/ENSMUSG00000025219/ENSMUSG00000031837/ENSMUSG00000050148/ENSMUSG00000032561/ENSMUSG00000024517/ENSMUSG00000053024/ENSMUSG00000024164/ENSMUSG00000035283/ENSMUSG00000029361/ENSMUSG00000039956/ENSMUSG00000000058/ENSMUSG00000021194/ENSMUSG00000027249
GO:0061036	positive regulation of cartilage development	0.00200861	ENSMUSG00000021994/ENSMUSG00000041540/ENSMUSG00000000567/ENSMUSG00000021835/ENSMUSG00000021318/ENSMUSG00000051910/ENSMUSG00000028195/ENSMUSG00000021779/ENSMUSG00000027239/ENSMUSG00000034161/ENSMUSG00000051279/ENSMUSG00000039153/ENSMUSG00000057967/ENSMUSG00000039004/ENSMUSG00000042485
GO:0050731	positive regulation of peptidyl-tyrosine phosphorylation	0.00202327	ENSMUSG00000007888/ENSMUSG00000018166/ENSMUSG00000022425/ENSMUSG00000020681/ENSMUSG00000021732/ENSMUSG00000026235/ENSMUSG00000042453/ENSMUSG00000020053/ENSMUSG00000024621/ENSMUSG00000054204/ENSMUSG00000025219/ENSMUSG00000022144/ENSMUSG00000028517/ENSMUSG00000048915/ENSMUSG00000054252/ENSMUSG00000031451/ENSMUSG00000023992/ENSMUSG00000049583/ENSMUSG00000029999/ENSMUSG00000008734/ENSMUSG00000028864/…
GO:0010171	body morphogenesis	0.00202392	ENSMUSG00000001497/ENSMUSG00000048450/ENSMUSG00000055653/ENSMUSG00000029755/ENSMUSG00000039239/ENSMUSG00000057777/ENSMUSG00000048616/ENSMUSG00000050069/ENSMUSG00000040268/ENSMUSG00000025776/ENSMUSG00000000125/ENSMUSG00000024985/ENSMUSG00000027777/ENSMUSG00000027985/ENSMUSG00000029394/ENSMUSG00000031740/ENSMUSG00000011658/ENSMUSG00000074733/ENSMUSG00000034161/ENSMUSG00000031825/ENSMUSG00000032515/…
GO:0045843	negative regulation of striated muscle tissue development	0.00202392	ENSMUSG00000018263/ENSMUSG00000026100/ENSMUSG00000035799/ENSMUSG00000032537/ENSMUSG00000034460/ENSMUSG00000048616/ENSMUSG00000025219/ENSMUSG00000021835/ENSMUSG00000030774/ENSMUSG00000048482/ENSMUSG00000030067/ENSMUSG00000053137/ENSMUSG00000051910/ENSMUSG00000027985/ENSMUSG00000041075/ENSMUSG00000020160/ENSMUSG00000033323/ENSMUSG00000037624/ENSMUSG00000014773/ENSMUSG00000032010/ENSMUSG00000029026/…
GO:0001738	morphogenesis of a polarized epithelium	0.00204592	ENSMUSG00000055653/ENSMUSG00000027996/ENSMUSG00000021994/ENSMUSG00000042812/ENSMUSG00000021464/ENSMUSG00000044548/ENSMUSG00000050288/ENSMUSG00000022510/ENSMUSG00000031548/ENSMUSG00000038402/ENSMUSG00000018486/ENSMUSG00000021782/ENSMUSG00000036862/ENSMUSG00000037188/ENSMUSG00000024421/ENSMUSG00000040183/ENSMUSG00000032796/ENSMUSG00000044279/ENSMUSG00000023972/ENSMUSG00000022436/ENSMUSG00000026556/…
GO:0008277	regulation of G-protein coupled receptor protein signaling pathway	0.0020532	ENSMUSG00000021994/ENSMUSG00000042671/ENSMUSG00000037653/ENSMUSG00000050288/ENSMUSG00000051177/ENSMUSG00000021367/ENSMUSG00000044338/ENSMUSG00000025219/ENSMUSG00000051079/ENSMUSG00000035615/ENSMUSG00000026825/ENSMUSG00000049583/ENSMUSG00000031837/ENSMUSG00000026463/ENSMUSG00000003452/ENSMUSG00000024256/ENSMUSG00000050148/ENSMUSG00000032561/ENSMUSG00000037014/ENSMUSG00000020847/ENSMUSG00000036062/…
GO:0046928	regulation of neurotransmitter secretion	0.0020532	ENSMUSG00000063887/ENSMUSG00000032482/ENSMUSG00000025496/ENSMUSG00000024211/ENSMUSG00000015968/ENSMUSG00000028456/ENSMUSG00000023017/ENSMUSG00000049303/ENSMUSG00000035226/ENSMUSG00000027524/ENSMUSG00000024798/ENSMUSG00000024534/ENSMUSG00000056755/ENSMUSG00000027577/ENSMUSG00000052889/ENSMUSG00000023826/ENSMUSG00000066392/ENSMUSG00000022829/ENSMUSG00000045613/ENSMUSG00000023064/ENSMUSG00000055254/…
GO:0007405	neuroblast proliferation	0.00208911	ENSMUSG00000027168/ENSMUSG00000002633/ENSMUSG00000041540/ENSMUSG00000031778/ENSMUSG00000021379/ENSMUSG00000020950/ENSMUSG00000020052/ENSMUSG00000021318/ENSMUSG00000033006/ENSMUSG00000048482/ENSMUSG00000022129/ENSMUSG00000027985/ENSMUSG00000059552/ENSMUSG00000038805/ENSMUSG00000022678/ENSMUSG00000064325/ENSMUSG00000047139/ENSMUSG00000039158/ENSMUSG00000006270/ENSMUSG00000031520/ENSMUSG00000047143/…
GO:0034109	homotypic cell-cell adhesion	0.00208911	ENSMUSG00000053399/ENSMUSG00000028909/ENSMUSG00000052920/ENSMUSG00000027737/ENSMUSG00000041957/ENSMUSG00000000320/ENSMUSG00000054889/ENSMUSG00000028517/ENSMUSG00000044393/ENSMUSG00000050965/ENSMUSG00000027298/ENSMUSG00000026249/ENSMUSG00000069601/ENSMUSG00000036353/ENSMUSG00000047139/ENSMUSG00000035776/ENSMUSG00000085795/ENSMUSG00000060843/ENSMUSG00000027882/ENSMUSG00000031162/ENSMUSG00000045730/…
GO:0046879	hormone secretion	0.00210457	ENSMUSG00000024659/ENSMUSG00000030043/ENSMUSG00000029245/ENSMUSG00000021680/ENSMUSG00000040136/ENSMUSG00000027168/ENSMUSG00000047591/ENSMUSG00000000394/ENSMUSG00000019982/ENSMUSG00000004347/ENSMUSG00000041301/ENSMUSG00000041798/ENSMUSG00000096146/ENSMUSG00000022454/ENSMUSG00000022376/ENSMUSG00000021367/ENSMUSG00000047259/ENSMUSG00000015968/ENSMUSG00000022900/ENSMUSG00000063632/ENSMUSG00000054764/…
GO:0008217	regulation of blood pressure	0.00214403	ENSMUSG00000030043/ENSMUSG00000001496/ENSMUSG00000020681/ENSMUSG00000029007/ENSMUSG00000068323/ENSMUSG00000021367/ENSMUSG00000022040/ENSMUSG00000022122/ENSMUSG00000033910/ENSMUSG00000031616/ENSMUSG00000029661/ENSMUSG00000041729/ENSMUSG00000031891/ENSMUSG00000020684/ENSMUSG00000031451/ENSMUSG00000027524/ENSMUSG00000027750/ENSMUSG00000068122/ENSMUSG00000026480/ENSMUSG00000030551/ENSMUSG00000040552/…
GO:0042551	neuron maturation	0.00216995	ENSMUSG00000020598/ENSMUSG00000022122/ENSMUSG00000036887/ENSMUSG00000033569/ENSMUSG00000037664/ENSMUSG00000030110/ENSMUSG00000046167/ENSMUSG00000069601/ENSMUSG00000024109/ENSMUSG00000000861/ENSMUSG00000031737/ENSMUSG00000039419/ENSMUSG00000022105/ENSMUSG00000032911/ENSMUSG00000053024/ENSMUSG00000024164/ENSMUSG00000028661/ENSMUSG00000036560/ENSMUSG00000045532/ENSMUSG00000055197/ENSMUSG00000030098
GO:0022600	digestive system process	0.00217707	ENSMUSG00000030043/ENSMUSG00000048904/ENSMUSG00000021732/ENSMUSG00000000567/ENSMUSG00000052397/ENSMUSG00000023022/ENSMUSG00000049493/ENSMUSG00000052396/ENSMUSG00000046159/ENSMUSG00000024812/ENSMUSG00000027030/ENSMUSG00000023832/ENSMUSG00000004655/ENSMUSG00000046008/ENSMUSG00000022206/ENSMUSG00000038235/ENSMUSG00000040505/ENSMUSG00000038301/ENSMUSG00000035283/ENSMUSG00000009545/ENSMUSG00000032080/…
GO:0090257	regulation of muscle system process	0.00222301	ENSMUSG00000045318/ENSMUSG00000030043/ENSMUSG00000040136/ENSMUSG00000032826/ENSMUSG00000021699/ENSMUSG00000048904/ENSMUSG00000051747/ENSMUSG00000026100/ENSMUSG00000052920/ENSMUSG00000054640/ENSMUSG00000015533/ENSMUSG00000045103/ENSMUSG00000020053/ENSMUSG00000041957/ENSMUSG00000044447/ENSMUSG00000006457/ENSMUSG00000021367/ENSMUSG00000033910/ENSMUSG00000054889/ENSMUSG00000030774/ENSMUSG00000021313/…
GO:0021543	pallium development	0.00227901	ENSMUSG00000010175/ENSMUSG00000045515/ENSMUSG00000029245/ENSMUSG00000001496/ENSMUSG00000027168/ENSMUSG00000021379/ENSMUSG00000020950/ENSMUSG00000028640/ENSMUSG00000043969/ENSMUSG00000042453/ENSMUSG00000035277/ENSMUSG00000026872/ENSMUSG00000045103/ENSMUSG00000051177/ENSMUSG00000020052/ENSMUSG00000029595/ENSMUSG00000095139/ENSMUSG00000025219/ENSMUSG00000032446/ENSMUSG00000032064/ENSMUSG00000028645/…
GO:0030901	midbrain development	0.0023174	ENSMUSG00000025229/ENSMUSG00000048450/ENSMUSG00000027996/ENSMUSG00000021994/ENSMUSG00000002633/ENSMUSG00000028417/ENSMUSG00000031548/ENSMUSG00000018486/ENSMUSG00000021782/ENSMUSG00000000125/ENSMUSG00000028173/ENSMUSG00000029475/ENSMUSG00000007946/ENSMUSG00000058665/ENSMUSG00000022297/ENSMUSG00000037660/ENSMUSG00000022997/ENSMUSG00000042596/ENSMUSG00000010797/ENSMUSG00000059246
GO:0007200	phospholipase C-activating G-protein coupled receptor signaling pathway	0.00234211	ENSMUSG00000021367/ENSMUSG00000022122/ENSMUSG00000032492/ENSMUSG00000031616/ENSMUSG00000051980/ENSMUSG00000049583/ENSMUSG00000003452/ENSMUSG00000024697/ENSMUSG00000040552/ENSMUSG00000033717/ENSMUSG00000036353/ENSMUSG00000010660/ENSMUSG00000022206/ENSMUSG00000021478/ENSMUSG00000050511/ENSMUSG00000032360/ENSMUSG00000073010/ENSMUSG00000024517/ENSMUSG00000052229/ENSMUSG00000049130/ENSMUSG00000042190/…
GO:0002043	blood vessel endothelial cell proliferation involved in sprouting angiogenesis	0.00236604	ENSMUSG00000031963/ENSMUSG00000015053/ENSMUSG00000044338/ENSMUSG00000021835/ENSMUSG00000006445/ENSMUSG00000037754/ENSMUSG00000040152/ENSMUSG00000079042/ENSMUSG00000027314/ENSMUSG00000000120
GO:0003215	cardiac right ventricle morphogenesis	0.00236604	ENSMUSG00000031965/ENSMUSG00000027276/ENSMUSG00000039239/ENSMUSG00000076431/ENSMUSG00000028780/ENSMUSG00000022306/ENSMUSG00000033837/ENSMUSG00000019789/ENSMUSG00000040734/ENSMUSG00000037335
GO:0051224	negative regulation of protein transport	0.00242825	ENSMUSG00000024659/ENSMUSG00000040136/ENSMUSG00000039639/ENSMUSG00000031778/ENSMUSG00000004347/ENSMUSG00000096146/ENSMUSG00000025496/ENSMUSG00000052397/ENSMUSG00000054764/ENSMUSG00000031548/ENSMUSG00000014776/ENSMUSG00000031451/ENSMUSG00000027356/ENSMUSG00000068923/ENSMUSG00000006369/ENSMUSG00000022661/ENSMUSG00000002985/ENSMUSG00000025959/ENSMUSG00000074093/ENSMUSG00000033717/ENSMUSG00000023826/…
GO:1904950	negative regulation of establishment of protein localization	0.00252071	ENSMUSG00000024659/ENSMUSG00000040136/ENSMUSG00000039639/ENSMUSG00000031778/ENSMUSG00000004347/ENSMUSG00000096146/ENSMUSG00000025496/ENSMUSG00000052397/ENSMUSG00000054764/ENSMUSG00000031548/ENSMUSG00000041729/ENSMUSG00000014776/ENSMUSG00000031451/ENSMUSG00000027356/ENSMUSG00000068923/ENSMUSG00000006369/ENSMUSG00000022661/ENSMUSG00000002985/ENSMUSG00000025959/ENSMUSG00000074093/ENSMUSG00000033717/…
GO:0030104	water homeostasis	0.00260338	ENSMUSG00000022367/ENSMUSG00000047501/ENSMUSG00000022512/ENSMUSG00000041301/ENSMUSG00000020053/ENSMUSG00000037071/ENSMUSG00000030873/ENSMUSG00000006269/ENSMUSG00000000320/ENSMUSG00000022510/ENSMUSG00000037600/ENSMUSG00000037188/ENSMUSG00000020656/ENSMUSG00000025927/ENSMUSG00000004655/ENSMUSG00000047281/ENSMUSG00000028435/ENSMUSG00000015605
GO:0032965	regulation of collagen biosynthetic process	0.00260338	ENSMUSG00000019982/ENSMUSG00000015533/ENSMUSG00000029163/ENSMUSG00000021835/ENSMUSG00000024620/ENSMUSG00000026728/ENSMUSG00000040297/ENSMUSG00000001870/ENSMUSG00000036856/ENSMUSG00000022018/ENSMUSG00000039217/ENSMUSG00000034161/ENSMUSG00000020810/ENSMUSG00000027947/ENSMUSG00000067001/ENSMUSG00000034839/ENSMUSG00000027249/ENSMUSG00000038224
GO:2001239	regulation of extrinsic apoptotic signaling pathway in absence of ligand	0.00260338	ENSMUSG00000039239/ENSMUSG00000031778/ENSMUSG00000021732/ENSMUSG00000022483/ENSMUSG00000032058/ENSMUSG00000022144/ENSMUSG00000017897/ENSMUSG00000010461/ENSMUSG00000022676/ENSMUSG00000030110/ENSMUSG00000004637/ENSMUSG00000025932/ENSMUSG00000020099/ENSMUSG00000029373/ENSMUSG00000031162/ENSMUSG00000040329/ENSMUSG00000041324/ENSMUSG00000027398
GO:0051090	regulation of DNA binding transcription factor activity	0.00262498	ENSMUSG00000010175/ENSMUSG00000079110/ENSMUSG00000039145/ENSMUSG00000029245/ENSMUSG00000024087/ENSMUSG00000021994/ENSMUSG00000022037/ENSMUSG00000002633/ENSMUSG00000048904/ENSMUSG00000030717/ENSMUSG00000035799/ENSMUSG00000031778/ENSMUSG00000026674/ENSMUSG00000035305/ENSMUSG00000042453/ENSMUSG00000022376/ENSMUSG00000050288/ENSMUSG00000021367/ENSMUSG00000015968/ENSMUSG00000044303/ENSMUSG00000028517/…
GO:0031098	stress-activated protein kinase signaling cascade	0.00263095	ENSMUSG00000032060/ENSMUSG00000027996/ENSMUSG00000021994/ENSMUSG00000039239/ENSMUSG00000036904/ENSMUSG00000032537/ENSMUSG00000026235/ENSMUSG00000021464/ENSMUSG00000026872/ENSMUSG00000044548/ENSMUSG00000051177/ENSMUSG00000052397/ENSMUSG00000071369/ENSMUSG00000042662/ENSMUSG00000021367/ENSMUSG00000045005/ENSMUSG00000031548/ENSMUSG00000030774/ENSMUSG00000033327/ENSMUSG00000003518/ENSMUSG00000032064/…
GO:0035690	cellular response to drug	0.00264189	ENSMUSG00000024659/ENSMUSG00000029245/ENSMUSG00000048450/ENSMUSG00000021680/ENSMUSG00000024087/ENSMUSG00000042671/ENSMUSG00000026100/ENSMUSG00000019982/ENSMUSG00000076441/ENSMUSG00000001827/ENSMUSG00000028518/ENSMUSG00000000567/ENSMUSG00000031762/ENSMUSG00000041301/ENSMUSG00000096146/ENSMUSG00000019278/ENSMUSG00000028005/ENSMUSG00000031997/ENSMUSG00000022376/ENSMUSG00000051177/ENSMUSG00000071369/…
GO:0046717	acid secretion	0.00264293	ENSMUSG00000025389/ENSMUSG00000024659/ENSMUSG00000020681/ENSMUSG00000052920/ENSMUSG00000025496/ENSMUSG00000021367/ENSMUSG00000051980/ENSMUSG00000054580/ENSMUSG00000048482/ENSMUSG00000041193/ENSMUSG00000056755/ENSMUSG00000068122/ENSMUSG00000055254/ENSMUSG00000022346/ENSMUSG00000037014/ENSMUSG00000027748/ENSMUSG00000029468/ENSMUSG00000038301/ENSMUSG00000009646/ENSMUSG00000039059/ENSMUSG00000028747/…
GO:0007164	establishment of tissue polarity	0.00266613	ENSMUSG00000055653/ENSMUSG00000027996/ENSMUSG00000021994/ENSMUSG00000021464/ENSMUSG00000044548/ENSMUSG00000050288/ENSMUSG00000022510/ENSMUSG00000031548/ENSMUSG00000017950/ENSMUSG00000038402/ENSMUSG00000018486/ENSMUSG00000036862/ENSMUSG00000037188/ENSMUSG00000040183/ENSMUSG00000023972/ENSMUSG00000026556/ENSMUSG00000011658/ENSMUSG00000022297/ENSMUSG00000054196/ENSMUSG00000022382/ENSMUSG00000030093/…
GO:0030166	proteoglycan biosynthetic process	0.00266613	ENSMUSG00000037306/ENSMUSG00000020053/ENSMUSG00000061731/ENSMUSG00000062184/ENSMUSG00000051022/ENSMUSG00000070407/ENSMUSG00000024985/ENSMUSG00000029201/ENSMUSG00000047759/ENSMUSG00000026556/ENSMUSG00000043587/ENSMUSG00000057337/ENSMUSG00000060402/ENSMUSG00000097084/ENSMUSG00000078591/ENSMUSG00000036356/ENSMUSG00000026156/ENSMUSG00000045994/ENSMUSG00000039628/ENSMUSG00000030607/ENSMUSG00000027971/…
GO:0003272	endocardial cushion formation	0.00267405	ENSMUSG00000031965/ENSMUSG00000048450/ENSMUSG00000039239/ENSMUSG00000042821/ENSMUSG00000048616/ENSMUSG00000025219/ENSMUSG00000069763/ENSMUSG00000032179/ENSMUSG00000036862/ENSMUSG00000022676/ENSMUSG00000021469
GO:0045606	positive regulation of epidermal cell differentiation	0.00267405	ENSMUSG00000021835/ENSMUSG00000037600/ENSMUSG00000020086/ENSMUSG00000050295/ENSMUSG00000021466/ENSMUSG00000028681/ENSMUSG00000047281/ENSMUSG00000037279/ENSMUSG00000047821/ENSMUSG00000021319/ENSMUSG00000022479
GO:0048799	animal organ maturation	0.00267405	ENSMUSG00000013584/ENSMUSG00000020053/ENSMUSG00000006457/ENSMUSG00000036862/ENSMUSG00000030110/ENSMUSG00000074934/ENSMUSG00000020846/ENSMUSG00000064210/ENSMUSG00000030592/ENSMUSG00000032496/ENSMUSG00000050860
GO:0070168	negative regulation of biomineral tissue development	0.00267405	ENSMUSG00000000567/ENSMUSG00000031451/ENSMUSG00000024940/ENSMUSG00000074934/ENSMUSG00000020846/ENSMUSG00000025804/ENSMUSG00000020077/ENSMUSG00000031162/ENSMUSG00000028108/ENSMUSG00000019789/ENSMUSG00000022868
GO:0090190	positive regulation of branching involved in ureteric bud morphogenesis	0.00267405	ENSMUSG00000051367/ENSMUSG00000024176/ENSMUSG00000034460/ENSMUSG00000000567/ENSMUSG00000048616/ENSMUSG00000021835/ENSMUSG00000022144/ENSMUSG00000027840/ENSMUSG00000068122/ENSMUSG00000074934/ENSMUSG00000018698
GO:0034103	regulation of tissue remodeling	0.00267975	ENSMUSG00000022877/ENSMUSG00000054675/ENSMUSG00000047259/ENSMUSG00000024621/ENSMUSG00000044303/ENSMUSG00000031548/ENSMUSG00000032554/ENSMUSG00000029816/ENSMUSG00000040297/ENSMUSG00000063727/ENSMUSG00000059552/ENSMUSG00000024940/ENSMUSG00000029304/ENSMUSG00000020122/ENSMUSG00000074934/ENSMUSG00000047139/ENSMUSG00000027239/ENSMUSG00000039217/ENSMUSG00000029468/ENSMUSG00000029084/ENSMUSG00000026321/…
GO:0045104	intermediate filament cytoskeleton organization	0.00273221	ENSMUSG00000032556/ENSMUSG00000030554/ENSMUSG00000002633/ENSMUSG00000041957/ENSMUSG00000054889/ENSMUSG00000020932/ENSMUSG00000115388/ENSMUSG00000026728/ENSMUSG00000022565/ENSMUSG00000045545/ENSMUSG00000026131/ENSMUSG00000031337/ENSMUSG00000023043/ENSMUSG00000023484/ENSMUSG00000022054/ENSMUSG00000026413/ENSMUSG00000034282
GO:0050850	positive regulation of calcium-mediated signaling	0.00273221	ENSMUSG00000018166/ENSMUSG00000020053/ENSMUSG00000023992/ENSMUSG00000025068/ENSMUSG00000029470/ENSMUSG00000047139/ENSMUSG00000004035/ENSMUSG00000048779/ENSMUSG00000030830/ENSMUSG00000030865/ENSMUSG00000017697/ENSMUSG00000018930/ENSMUSG00000057604/ENSMUSG00000071540/ENSMUSG00000026117/ENSMUSG00000030775/ENSMUSG00000000982
GO:0050891	multicellular organismal water homeostasis	0.00273221	ENSMUSG00000022367/ENSMUSG00000047501/ENSMUSG00000022512/ENSMUSG00000041301/ENSMUSG00000037071/ENSMUSG00000030873/ENSMUSG00000006269/ENSMUSG00000000320/ENSMUSG00000022510/ENSMUSG00000037600/ENSMUSG00000037188/ENSMUSG00000020656/ENSMUSG00000025927/ENSMUSG00000004655/ENSMUSG00000047281/ENSMUSG00000028435/ENSMUSG00000015605
GO:0098656	anion transmembrane transport	0.00273653	ENSMUSG00000055026/ENSMUSG00000009378/ENSMUSG00000022180/ENSMUSG00000041771/ENSMUSG00000047501/ENSMUSG00000010064/ENSMUSG00000031596/ENSMUSG00000027737/ENSMUSG00000001827/ENSMUSG00000041301/ENSMUSG00000068323/ENSMUSG00000034224/ENSMUSG00000040010/ENSMUSG00000039908/ENSMUSG00000022265/ENSMUSG00000051980/ENSMUSG00000040152/ENSMUSG00000025161/ENSMUSG00000049583/ENSMUSG00000061171/ENSMUSG00000038894/…
GO:0050870	positive regulation of T cell activation	0.00274556	ENSMUSG00000024659/ENSMUSG00000002633/ENSMUSG00000019982/ENSMUSG00000027962/ENSMUSG00000020053/ENSMUSG00000039323/ENSMUSG00000021318/ENSMUSG00000027347/ENSMUSG00000031217/ENSMUSG00000029657/ENSMUSG00000022378/ENSMUSG00000024397/ENSMUSG00000030528/ENSMUSG00000033730/ENSMUSG00000047139/ENSMUSG00000026395/ENSMUSG00000044813/ENSMUSG00000015396/ENSMUSG00000048583/ENSMUSG00000027239/ENSMUSG00000030793/…
GO:0071241	cellular response to inorganic substance	0.00275867	ENSMUSG00000079110/ENSMUSG00000021680/ENSMUSG00000063887/ENSMUSG00000026879/ENSMUSG00000034796/ENSMUSG00000035064/ENSMUSG00000021994/ENSMUSG00000002633/ENSMUSG00000028518/ENSMUSG00000004952/ENSMUSG00000022512/ENSMUSG00000031762/ENSMUSG00000019278/ENSMUSG00000028005/ENSMUSG00000052560/ENSMUSG00000022376/ENSMUSG00000069170/ENSMUSG00000021367/ENSMUSG00000000753/ENSMUSG00000032348/ENSMUSG00000058248/…
GO:1903039	positive regulation of leukocyte cell-cell adhesion	0.00278822	ENSMUSG00000024659/ENSMUSG00000022367/ENSMUSG00000002633/ENSMUSG00000019982/ENSMUSG00000027962/ENSMUSG00000020053/ENSMUSG00000039323/ENSMUSG00000021318/ENSMUSG00000027347/ENSMUSG00000031217/ENSMUSG00000029657/ENSMUSG00000022378/ENSMUSG00000024397/ENSMUSG00000030528/ENSMUSG00000003847/ENSMUSG00000033730/ENSMUSG00000047139/ENSMUSG00000026395/ENSMUSG00000044813/ENSMUSG00000015396/ENSMUSG00000048583/…
GO:0001820	serotonin secretion	0.00278959	ENSMUSG00000024798/ENSMUSG00000040147/ENSMUSG00000034652/ENSMUSG00000021721/ENSMUSG00000039059/ENSMUSG00000020838/ENSMUSG00000058715/ENSMUSG00000049511
GO:0050930	induction of positive chemotaxis	0.00278959	ENSMUSG00000021732/ENSMUSG00000061353/ENSMUSG00000031380/ENSMUSG00000066551/ENSMUSG00000031520/ENSMUSG00000049107/ENSMUSG00000001741/ENSMUSG00000028539
GO:0072224	metanephric glomerulus development	0.00278959	ENSMUSG00000024620/ENSMUSG00000038418/ENSMUSG00000030110/ENSMUSG00000068122/ENSMUSG00000004655/ENSMUSG00000018698/ENSMUSG00000048387/ENSMUSG00000022878
GO:1900121	negative regulation of receptor binding	0.00278959	ENSMUSG00000042401/ENSMUSG00000048616/ENSMUSG00000070509/ENSMUSG00000022061/ENSMUSG00000027985/ENSMUSG00000006611/ENSMUSG00000016529/ENSMUSG00000022878
GO:1901387	positive regulation of voltage-gated calcium channel activity	0.00278959	ENSMUSG00000039639/ENSMUSG00000017400/ENSMUSG00000040118/ENSMUSG00000025551/ENSMUSG00000024065/ENSMUSG00000044080/ENSMUSG00000039672/ENSMUSG00000032502
GO:0030279	negative regulation of ossification	0.00282795	ENSMUSG00000036192/ENSMUSG00000035799/ENSMUSG00000000567/ENSMUSG00000048616/ENSMUSG00000031548/ENSMUSG00000037573/ENSMUSG00000040680/ENSMUSG00000000142/ENSMUSG00000021466/ENSMUSG00000024940/ENSMUSG00000051159/ENSMUSG00000074934/ENSMUSG00000020846/ENSMUSG00000027239/ENSMUSG00000025804/ENSMUSG00000005583/ENSMUSG00000007805/ENSMUSG00000020077/ENSMUSG00000024913/ENSMUSG00000031162/ENSMUSG00000045730/…
GO:0042246	tissue regeneration	0.00282795	ENSMUSG00000028736/ENSMUSG00000079110/ENSMUSG00000024659/ENSMUSG00000026879/ENSMUSG00000026100/ENSMUSG00000021732/ENSMUSG00000027864/ENSMUSG00000045103/ENSMUSG00000020053/ENSMUSG00000039007/ENSMUSG00000001508/ENSMUSG00000027750/ENSMUSG00000041075/ENSMUSG00000029217/ENSMUSG00000027239/ENSMUSG00000038256/ENSMUSG00000022996/ENSMUSG00000062209/ENSMUSG00000059325/ENSMUSG00000005148/ENSMUSG00000049551/…
GO:0003309	type B pancreatic cell differentiation	0.00286134	ENSMUSG00000027168/ENSMUSG00000021994/ENSMUSG00000041301/ENSMUSG00000021835/ENSMUSG00000017950/ENSMUSG00000032179/ENSMUSG00000027434/ENSMUSG00000035187/ENSMUSG00000014773/ENSMUSG00000055116/ENSMUSG00000039004/ENSMUSG00000019900
GO:0007263	nitric oxide mediated signal transduction	0.00286134	ENSMUSG00000047591/ENSMUSG00000031762/ENSMUSG00000028005/ENSMUSG00000033910/ENSMUSG00000040152/ENSMUSG00000031765/ENSMUSG00000026463/ENSMUSG00000002985/ENSMUSG00000020122/ENSMUSG00000035681/ENSMUSG00000029361/ENSMUSG00000049892
GO:0010758	regulation of macrophage chemotaxis	0.00286134	ENSMUSG00000026100/ENSMUSG00000031778/ENSMUSG00000040552/ENSMUSG00000027239/ENSMUSG00000020682/ENSMUSG00000014599/ENSMUSG00000049130/ENSMUSG00000042190/ENSMUSG00000037944/ENSMUSG00000015316/ENSMUSG00000032591/ENSMUSG00000026874
GO:0021533	cell differentiation in hindbrain	0.00286134	ENSMUSG00000010175/ENSMUSG00000071424/ENSMUSG00000015053/ENSMUSG00000029595/ENSMUSG00000048616/ENSMUSG00000031654/ENSMUSG00000030302/ENSMUSG00000018698/ENSMUSG00000024109/ENSMUSG00000001911/ENSMUSG00000037025/ENSMUSG00000030093
GO:0033688	regulation of osteoblast proliferation	0.00286134	ENSMUSG00000024176/ENSMUSG00000054675/ENSMUSG00000031548/ENSMUSG00000028195/ENSMUSG00000055409/ENSMUSG00000074934/ENSMUSG00000022206/ENSMUSG00000024913/ENSMUSG00000031162/ENSMUSG00000054196/ENSMUSG00000032496/ENSMUSG00000026725
GO:0051446	positive regulation of meiotic cell cycle	0.00286134	ENSMUSG00000048450/ENSMUSG00000021994/ENSMUSG00000051177/ENSMUSG00000010592/ENSMUSG00000019773/ENSMUSG00000032477/ENSMUSG00000027330/ENSMUSG00000021469/ENSMUSG00000029570/ENSMUSG00000036856/ENSMUSG00000024837/ENSMUSG00000024922
GO:2000311	regulation of AMPA receptor activity	0.00286134	ENSMUSG00000063887/ENSMUSG00000042453/ENSMUSG00000038738/ENSMUSG00000024109/ENSMUSG00000005583/ENSMUSG00000022619/ENSMUSG00000031302/ENSMUSG00000045730/ENSMUSG00000046182/ENSMUSG00000026514/ENSMUSG00000053550/ENSMUSG00000040373
GO:0034329	cell junction assembly	0.00287644	ENSMUSG00000032826/ENSMUSG00000022286/ENSMUSG00000022425/ENSMUSG00000061048/ENSMUSG00000020681/ENSMUSG00000022877/ENSMUSG00000022512/ENSMUSG00000070473/ENSMUSG00000015533/ENSMUSG00000042821/ENSMUSG00000000305/ENSMUSG00000041957/ENSMUSG00000052504/ENSMUSG00000021638/ENSMUSG00000045005/ENSMUSG00000041729/ENSMUSG00000003518/ENSMUSG00000021750/ENSMUSG00000048915/ENSMUSG00000006445/ENSMUSG00000055322/…
GO:1903524	positive regulation of blood circulation	0.00291733	ENSMUSG00000045318/ENSMUSG00000030043/ENSMUSG00000039239/ENSMUSG00000021367/ENSMUSG00000021313/ENSMUSG00000051980/ENSMUSG00000046159/ENSMUSG00000029925/ENSMUSG00000027524/ENSMUSG00000079042/ENSMUSG00000020122/ENSMUSG00000032511/ENSMUSG00000025026/ENSMUSG00000029084/ENSMUSG00000037759/ENSMUSG00000045730/ENSMUSG00000035283/ENSMUSG00000017697/ENSMUSG00000036437/ENSMUSG00000028001/ENSMUSG00000009545/…
GO:0042311	vasodilation	0.00292441	ENSMUSG00000052920/ENSMUSG00000041301/ENSMUSG00000022122/ENSMUSG00000033910/ENSMUSG00000051980/ENSMUSG00000068122/ENSMUSG00000002985/ENSMUSG00000021478/ENSMUSG00000045730/ENSMUSG00000035283/ENSMUSG00000029361/ENSMUSG00000022875/ENSMUSG00000042284/ENSMUSG00000030669/ENSMUSG00000031489
GO:0071634	regulation of transforming growth factor beta production	0.00292441	ENSMUSG00000039239/ENSMUSG00000061048/ENSMUSG00000031778/ENSMUSG00000019982/ENSMUSG00000026971/ENSMUSG00000025321/ENSMUSG00000040152/ENSMUSG00000022661/ENSMUSG00000001870/ENSMUSG00000047139/ENSMUSG00000036446/ENSMUSG00000030579/ENSMUSG00000016493/ENSMUSG00000067001/ENSMUSG00000038224
GO:0097755	positive regulation of blood vessel diameter	0.00292562	ENSMUSG00000031778/ENSMUSG00000052920/ENSMUSG00000041301/ENSMUSG00000044447/ENSMUSG00000022122/ENSMUSG00000033910/ENSMUSG00000000320/ENSMUSG00000051980/ENSMUSG00000000708/ENSMUSG00000031740/ENSMUSG00000068122/ENSMUSG00000002985/ENSMUSG00000020122/ENSMUSG00000024256/ENSMUSG00000021478/ENSMUSG00000045730/ENSMUSG00000035283/ENSMUSG00000029361/ENSMUSG00000022875/ENSMUSG00000042284/ENSMUSG00000030790/…
GO:0060419	heart growth	0.00292685	ENSMUSG00000010175/ENSMUSG00000031965/ENSMUSG00000018263/ENSMUSG00000051747/ENSMUSG00000039239/ENSMUSG00000052920/ENSMUSG00000020053/ENSMUSG00000021367/ENSMUSG00000048616/ENSMUSG00000019960/ENSMUSG00000030774/ENSMUSG00000050295/ENSMUSG00000046714/ENSMUSG00000066406/ENSMUSG00000025407/ENSMUSG00000030067/ENSMUSG00000053137/ENSMUSG00000015846/ENSMUSG00000000093/ENSMUSG00000024014/ENSMUSG00000068122/…
GO:0006270	DNA replication initiation	0.0029512	ENSMUSG00000002068/ENSMUSG00000017499/ENSMUSG00000005410/ENSMUSG00000026669/ENSMUSG00000028587/ENSMUSG00000022673/ENSMUSG00000029730/ENSMUSG00000041859/ENSMUSG00000000028/ENSMUSG00000024833/ENSMUSG00000033762/ENSMUSG00000046591/ENSMUSG00000025358
GO:0018149	peptide cross-linking	0.0029512	ENSMUSG00000024659/ENSMUSG00000019929/ENSMUSG00000058297/ENSMUSG00000054889/ENSMUSG00000040152/ENSMUSG00000042961/ENSMUSG00000039109/ENSMUSG00000026043/ENSMUSG00000054162/ENSMUSG00000025787/ENSMUSG00000034282/ENSMUSG00000037820/ENSMUSG00000056270
GO:0032891	negative regulation of organic acid transport	0.0029512	ENSMUSG00000052920/ENSMUSG00000040152/ENSMUSG00000038894/ENSMUSG00000056755/ENSMUSG00000068122/ENSMUSG00000027030/ENSMUSG00000025557/ENSMUSG00000039059/ENSMUSG00000028747/ENSMUSG00000027398/ENSMUSG00000003484/ENSMUSG00000044014/ENSMUSG00000048387
GO:0071295	cellular response to vitamin	0.0029512	ENSMUSG00000001827/ENSMUSG00000031548/ENSMUSG00000051980/ENSMUSG00000031451/ENSMUSG00000028364/ENSMUSG00000022676/ENSMUSG00000027750/ENSMUSG00000024014/ENSMUSG00000032194/ENSMUSG00000019943/ENSMUSG00000032725/ENSMUSG00000025777/ENSMUSG00000022479
GO:0086010	membrane depolarization during action potential	0.0029512	ENSMUSG00000034115/ENSMUSG00000015968/ENSMUSG00000075316/ENSMUSG00000040118/ENSMUSG00000038319/ENSMUSG00000020866/ENSMUSG00000069601/ENSMUSG00000022416/ENSMUSG00000032511/ENSMUSG00000070304/ENSMUSG00000038764/ENSMUSG00000075318/ENSMUSG00000046480
GO:0006821	chloride transport	0.00295821	ENSMUSG00000055026/ENSMUSG00000047501/ENSMUSG00000041301/ENSMUSG00000051980/ENSMUSG00000049583/ENSMUSG00000037242/ENSMUSG00000036960/ENSMUSG00000022949/ENSMUSG00000004319/ENSMUSG00000070570/ENSMUSG00000054662/ENSMUSG00000055489/ENSMUSG00000017756/ENSMUSG00000034714/ENSMUSG00000038257/ENSMUSG00000020436/ENSMUSG00000017765/ENSMUSG00000064210/ENSMUSG00000048779/ENSMUSG00000010803/ENSMUSG00000029334/…
GO:0032963	collagen metabolic process	0.00295821	ENSMUSG00000038168/ENSMUSG00000043635/ENSMUSG00000019982/ENSMUSG00000015533/ENSMUSG00000029163/ENSMUSG00000038642/ENSMUSG00000021835/ENSMUSG00000029661/ENSMUSG00000033327/ENSMUSG00000024620/ENSMUSG00000026728/ENSMUSG00000040297/ENSMUSG00000017737/ENSMUSG00000020695/ENSMUSG00000001870/ENSMUSG00000031740/ENSMUSG00000029436/ENSMUSG00000031790/ENSMUSG00000028111/ENSMUSG00000037003/ENSMUSG00000036856/…
GO:0099560	synaptic membrane adhesion	0.00296586	ENSMUSG00000063887/ENSMUSG00000032076/ENSMUSG00000050587/ENSMUSG00000036422/ENSMUSG00000048915/ENSMUSG00000040003/ENSMUSG00000049939/ENSMUSG00000025370/ENSMUSG00000022514/ENSMUSG00000035513/ENSMUSG00000035653/ENSMUSG00000024109/ENSMUSG00000029309/ENSMUSG00000048304
GO:0099622	cardiac muscle cell membrane repolarization	0.00296586	ENSMUSG00000032826/ENSMUSG00000039639/ENSMUSG00000015968/ENSMUSG00000040118/ENSMUSG00000038319/ENSMUSG00000030247/ENSMUSG00000038473/ENSMUSG00000032511/ENSMUSG00000027488/ENSMUSG00000040896/ENSMUSG00000045534/ENSMUSG00000009545/ENSMUSG00000046480/ENSMUSG00000039672
GO:0008202	steroid metabolic process	0.00306875	ENSMUSG00000010175/ENSMUSG00000036256/ENSMUSG00000030772/ENSMUSG00000024087/ENSMUSG00000002633/ENSMUSG00000052920/ENSMUSG00000028518/ENSMUSG00000041301/ENSMUSG00000042821/ENSMUSG00000020053/ENSMUSG00000037071/ENSMUSG00000022040/ENSMUSG00000023022/ENSMUSG00000026726/ENSMUSG00000056973/ENSMUSG00000018865/ENSMUSG00000024924/ENSMUSG00000031891/ENSMUSG00000031073/ENSMUSG00000049313/ENSMUSG00000038418/…
GO:0042445	hormone metabolic process	0.00308262	ENSMUSG00000030772/ENSMUSG00000032291/ENSMUSG00000021680/ENSMUSG00000013584/ENSMUSG00000024087/ENSMUSG00000002633/ENSMUSG00000020681/ENSMUSG00000030905/ENSMUSG00000052920/ENSMUSG00000053279/ENSMUSG00000004885/ENSMUSG00000020053/ENSMUSG00000070990/ENSMUSG00000091387/ENSMUSG00000031891/ENSMUSG00000039007/ENSMUSG00000038418/ENSMUSG00000027869/ENSMUSG00000032179/ENSMUSG00000040268/ENSMUSG00000024985/…
GO:0015698	inorganic anion transport	0.00308382	ENSMUSG00000055026/ENSMUSG00000047501/ENSMUSG00000041301/ENSMUSG00000068323/ENSMUSG00000039908/ENSMUSG00000022265/ENSMUSG00000051980/ENSMUSG00000026177/ENSMUSG00000049583/ENSMUSG00000037242/ENSMUSG00000036960/ENSMUSG00000022003/ENSMUSG00000025792/ENSMUSG00000022949/ENSMUSG00000004319/ENSMUSG00000070570/ENSMUSG00000032114/ENSMUSG00000054662/ENSMUSG00000055489/ENSMUSG00000017756/ENSMUSG00000036570/…
GO:0006865	amino acid transport	0.00309707	ENSMUSG00000009378/ENSMUSG00000022180/ENSMUSG00000010064/ENSMUSG00000031596/ENSMUSG00000052920/ENSMUSG00000027737/ENSMUSG00000034224/ENSMUSG00000040010/ENSMUSG00000048482/ENSMUSG00000026177/ENSMUSG00000030307/ENSMUSG00000061171/ENSMUSG00000019894/ENSMUSG00000056755/ENSMUSG00000010095/ENSMUSG00000027075/ENSMUSG00000027030/ENSMUSG00000025557/ENSMUSG00000055493/ENSMUSG00000055254/ENSMUSG00000070570/…
GO:0002521	leukocyte differentiation	0.00310035	ENSMUSG00000024659/ENSMUSG00000031688/ENSMUSG00000055653/ENSMUSG00000039410/ENSMUSG00000002633/ENSMUSG00000003070/ENSMUSG00000019982/ENSMUSG00000036904/ENSMUSG00000015053/ENSMUSG00000074622/ENSMUSG00000035158/ENSMUSG00000021464/ENSMUSG00000034330/ENSMUSG00000051177/ENSMUSG00000029810/ENSMUSG00000024621/ENSMUSG00000043013/ENSMUSG00000021835/ENSMUSG00000044303/ENSMUSG00000045005/ENSMUSG00000031548/…
GO:0055008	cardiac muscle tissue morphogenesis	0.00310465	ENSMUSG00000010175/ENSMUSG00000031965/ENSMUSG00000021994/ENSMUSG00000051747/ENSMUSG00000039239/ENSMUSG00000041957/ENSMUSG00000048616/ENSMUSG00000054889/ENSMUSG00000021313/ENSMUSG00000050295/ENSMUSG00000046714/ENSMUSG00000026418/ENSMUSG00000027966/ENSMUSG00000015846/ENSMUSG00000022306/ENSMUSG00000006235/ENSMUSG00000027314/ENSMUSG00000031461/ENSMUSG00000020061/ENSMUSG00000048349/ENSMUSG00000033837/…
GO:0051260	protein homooligomerization	0.00317798	ENSMUSG00000049908/ENSMUSG00000025389/ENSMUSG00000032060/ENSMUSG00000063887/ENSMUSG00000013584/ENSMUSG00000033249/ENSMUSG00000018569/ENSMUSG00000042529/ENSMUSG00000022037/ENSMUSG00000061535/ENSMUSG00000022512/ENSMUSG00000053279/ENSMUSG00000037653/ENSMUSG00000070473/ENSMUSG00000048120/ENSMUSG00000022454/ENSMUSG00000022376/ENSMUSG00000067242/ENSMUSG00000029163/ENSMUSG00000026726/ENSMUSG00000022510/…
GO:0046651	lymphocyte proliferation	0.00317905	ENSMUSG00000024659/ENSMUSG00000030043/ENSMUSG00000002633/ENSMUSG00000021732/ENSMUSG00000027962/ENSMUSG00000061353/ENSMUSG00000020053/ENSMUSG00000039323/ENSMUSG00000021835/ENSMUSG00000044303/ENSMUSG00000063632/ENSMUSG00000036111/ENSMUSG00000021782/ENSMUSG00000031217/ENSMUSG00000029816/ENSMUSG00000026177/ENSMUSG00000038894/ENSMUSG00000027985/ENSMUSG00000031628/ENSMUSG00000059552/ENSMUSG00000033767/…
GO:0008645	hexose transmembrane transport	0.00318127	ENSMUSG00000031688/ENSMUSG00000055653/ENSMUSG00000018166/ENSMUSG00000020681/ENSMUSG00000003153/ENSMUSG00000020053/ENSMUSG00000021367/ENSMUSG00000031616/ENSMUSG00000028645/ENSMUSG00000031073/ENSMUSG00000027533/ENSMUSG00000005057/ENSMUSG00000013698/ENSMUSG00000038894/ENSMUSG00000020263/ENSMUSG00000052889/ENSMUSG00000028893/ENSMUSG00000022346/ENSMUSG00000062209/ENSMUSG00000021478/ENSMUSG00000045658/…
GO:0046635	positive regulation of alpha-beta T cell activation	0.00318961	ENSMUSG00000024659/ENSMUSG00000002633/ENSMUSG00000019982/ENSMUSG00000021318/ENSMUSG00000029657/ENSMUSG00000030528/ENSMUSG00000047139/ENSMUSG00000026395/ENSMUSG00000044813/ENSMUSG00000015396/ENSMUSG00000022488/ENSMUSG00000032688/ENSMUSG00000039217/ENSMUSG00000032691/ENSMUSG00000073421/ENSMUSG00000017697/ENSMUSG00000037944/ENSMUSG00000029053/ENSMUSG00000027947/ENSMUSG00000031101/ENSMUSG00000026117/…
GO:0061371	determination of heart left/right asymmetry	0.00318961	ENSMUSG00000031965/ENSMUSG00000013584/ENSMUSG00000021994/ENSMUSG00000002633/ENSMUSG00000042002/ENSMUSG00000001827/ENSMUSG00000025219/ENSMUSG00000018581/ENSMUSG00000000093/ENSMUSG00000018604/ENSMUSG00000005583/ENSMUSG00000037279/ENSMUSG00000026556/ENSMUSG00000015605/ENSMUSG00000018395/ENSMUSG00000014773/ENSMUSG00000027676/ENSMUSG00000029390/ENSMUSG00000033837/ENSMUSG00000062327/ENSMUSG00000020930/…
GO:1903793	positive regulation of anion transport	0.00318961	ENSMUSG00000010064/ENSMUSG00000041301/ENSMUSG00000021367/ENSMUSG00000054580/ENSMUSG00000037685/ENSMUSG00000002985/ENSMUSG00000036570/ENSMUSG00000037014/ENSMUSG00000029468/ENSMUSG00000028747/ENSMUSG00000027398/ENSMUSG00000047443/ENSMUSG00000026321/ENSMUSG00000042476/ENSMUSG00000032532/ENSMUSG00000032083/ENSMUSG00000003484/ENSMUSG00000056529/ENSMUSG00000027399/ENSMUSG00000020264/ENSMUSG00000040584/…
GO:0045844	positive regulation of striated muscle tissue development	0.00321459	ENSMUSG00000038132/ENSMUSG00000031965/ENSMUSG00000018263/ENSMUSG00000002633/ENSMUSG00000018166/ENSMUSG00000027833/ENSMUSG00000020053/ENSMUSG00000006457/ENSMUSG00000021367/ENSMUSG00000021835/ENSMUSG00000034220/ENSMUSG00000025407/ENSMUSG00000000093/ENSMUSG00000024014/ENSMUSG00000074934/ENSMUSG00000022306/ENSMUSG00000031337/ENSMUSG00000005583/ENSMUSG00000062209/ENSMUSG00000019487/ENSMUSG00000014773/…
GO:0048636	positive regulation of muscle organ development	0.00321459	ENSMUSG00000038132/ENSMUSG00000031965/ENSMUSG00000018263/ENSMUSG00000002633/ENSMUSG00000018166/ENSMUSG00000027833/ENSMUSG00000020053/ENSMUSG00000006457/ENSMUSG00000021367/ENSMUSG00000021835/ENSMUSG00000034220/ENSMUSG00000025407/ENSMUSG00000000093/ENSMUSG00000024014/ENSMUSG00000074934/ENSMUSG00000022306/ENSMUSG00000031337/ENSMUSG00000005583/ENSMUSG00000062209/ENSMUSG00000019487/ENSMUSG00000014773/…
GO:0050805	negative regulation of synaptic transmission	0.00321459	ENSMUSG00000071424/ENSMUSG00000015829/ENSMUSG00000022376/ENSMUSG00000043895/ENSMUSG00000023017/ENSMUSG00000020524/ENSMUSG00000031654/ENSMUSG00000048482/ENSMUSG00000028631/ENSMUSG00000023826/ENSMUSG00000037996/ENSMUSG00000096054/ENSMUSG00000056073/ENSMUSG00000015605/ENSMUSG00000029093/ENSMUSG00000021478/ENSMUSG00000031302/ENSMUSG00000029084/ENSMUSG00000028747/ENSMUSG00000001985/ENSMUSG00000027398/…
GO:0060395	SMAD protein signal transduction	0.00321459	ENSMUSG00000039239/ENSMUSG00000026100/ENSMUSG00000021464/ENSMUSG00000021835/ENSMUSG00000037573/ENSMUSG00000017950/ENSMUSG00000040003/ENSMUSG00000032179/ENSMUSG00000026728/ENSMUSG00000032554/ENSMUSG00000079042/ENSMUSG00000051159/ENSMUSG00000054932/ENSMUSG00000032939/ENSMUSG00000020315/ENSMUSG00000037279/ENSMUSG00000031586/ENSMUSG00000051279/ENSMUSG00000021943/ENSMUSG00000041324/ENSMUSG00000042254/…
GO:0046887	positive regulation of hormone secretion	0.00325818	ENSMUSG00000030043/ENSMUSG00000027168/ENSMUSG00000000394/ENSMUSG00000019982/ENSMUSG00000041301/ENSMUSG00000041798/ENSMUSG00000022454/ENSMUSG00000022376/ENSMUSG00000021367/ENSMUSG00000015968/ENSMUSG00000022900/ENSMUSG00000063632/ENSMUSG00000076431/ENSMUSG00000051980/ENSMUSG00000020684/ENSMUSG00000022061/ENSMUSG00000027524/ENSMUSG00000024985/ENSMUSG00000038894/ENSMUSG00000029304/ENSMUSG00000020122/…
GO:0042102	positive regulation of T cell proliferation	0.00326708	ENSMUSG00000024659/ENSMUSG00000002633/ENSMUSG00000027962/ENSMUSG00000020053/ENSMUSG00000039323/ENSMUSG00000031217/ENSMUSG00000024397/ENSMUSG00000030528/ENSMUSG00000047139/ENSMUSG00000026395/ENSMUSG00000048583/ENSMUSG00000030793/ENSMUSG00000024670/ENSMUSG00000022488/ENSMUSG00000016493/ENSMUSG00000039217/ENSMUSG00000004043/ENSMUSG00000030830/ENSMUSG00000022901/ENSMUSG00000000732/ENSMUSG00000037944/…
GO:0045582	positive regulation of T cell differentiation	0.00326708	ENSMUSG00000024659/ENSMUSG00000002633/ENSMUSG00000019982/ENSMUSG00000021318/ENSMUSG00000027347/ENSMUSG00000033730/ENSMUSG00000026395/ENSMUSG00000044813/ENSMUSG00000015396/ENSMUSG00000027239/ENSMUSG00000053216/ENSMUSG00000022488/ENSMUSG00000032688/ENSMUSG00000016493/ENSMUSG00000039217/ENSMUSG00000032691/ENSMUSG00000004043/ENSMUSG00000000409/ENSMUSG00000040329/ENSMUSG00000001123/ENSMUSG00000017697/…
GO:0098773	skin epidermis development	0.00326708	ENSMUSG00000040310/ENSMUSG00000061517/ENSMUSG00000021994/ENSMUSG00000002633/ENSMUSG00000039239/ENSMUSG00000061048/ENSMUSG00000021732/ENSMUSG00000000567/ENSMUSG00000028640/ENSMUSG00000042821/ENSMUSG00000070990/ENSMUSG00000022510/ENSMUSG00000037600/ENSMUSG00000071847/ENSMUSG00000036169/ENSMUSG00000027356/ENSMUSG00000031535/ENSMUSG00000021765/ENSMUSG00000020122/ENSMUSG00000003227/ENSMUSG00000024907/…
GO:0050873	brown fat cell differentiation	0.0033232	ENSMUSG00000039410/ENSMUSG00000039208/ENSMUSG00000037071/ENSMUSG00000047446/ENSMUSG00000022053/ENSMUSG00000005057/ENSMUSG00000048834/ENSMUSG00000021238/ENSMUSG00000027111/ENSMUSG00000029167/ENSMUSG00000018566/ENSMUSG00000001334/ENSMUSG00000045730/ENSMUSG00000035283/ENSMUSG00000039956/ENSMUSG00000068874/ENSMUSG00000062515/ENSMUSG00000031489/ENSMUSG00000022878
GO:0034763	negative regulation of transmembrane transport	0.0033269	ENSMUSG00000039639/ENSMUSG00000039239/ENSMUSG00000020681/ENSMUSG00000035799/ENSMUSG00000025496/ENSMUSG00000027827/ENSMUSG00000027533/ENSMUSG00000040152/ENSMUSG00000038319/ENSMUSG00000005057/ENSMUSG00000017737/ENSMUSG00000013698/ENSMUSG00000025068/ENSMUSG00000038894/ENSMUSG00000020263/ENSMUSG00000069601/ENSMUSG00000052889/ENSMUSG00000027030/ENSMUSG00000021868/ENSMUSG00000022346/ENSMUSG00000054662/…
GO:0090132	epithelium migration	0.00333319	ENSMUSG00000010175/ENSMUSG00000024659/ENSMUSG00000030043/ENSMUSG00000023078/ENSMUSG00000031963/ENSMUSG00000022367/ENSMUSG00000024087/ENSMUSG00000021994/ENSMUSG00000002633/ENSMUSG00000022286/ENSMUSG00000022425/ENSMUSG00000039239/ENSMUSG00000031486/ENSMUSG00000022877/ENSMUSG00000021732/ENSMUSG00000000567/ENSMUSG00000015053/ENSMUSG00000019929/ENSMUSG00000015533/ENSMUSG00000026872/ENSMUSG00000020053/…
GO:0003229	ventricular cardiac muscle tissue development	0.00347175	ENSMUSG00000010175/ENSMUSG00000018263/ENSMUSG00000039239/ENSMUSG00000041957/ENSMUSG00000048616/ENSMUSG00000054889/ENSMUSG00000021313/ENSMUSG00000050295/ENSMUSG00000046714/ENSMUSG00000044393/ENSMUSG00000026418/ENSMUSG00000027966/ENSMUSG00000015846/ENSMUSG00000018604/ENSMUSG00000022306/ENSMUSG00000006235/ENSMUSG00000027314/ENSMUSG00000048349/ENSMUSG00000033837/ENSMUSG00000019789/ENSMUSG00000040734/…
GO:0048635	negative regulation of muscle organ development	0.00347175	ENSMUSG00000018263/ENSMUSG00000026100/ENSMUSG00000035799/ENSMUSG00000032537/ENSMUSG00000034460/ENSMUSG00000048616/ENSMUSG00000025219/ENSMUSG00000021835/ENSMUSG00000030774/ENSMUSG00000048482/ENSMUSG00000030067/ENSMUSG00000053137/ENSMUSG00000051910/ENSMUSG00000027985/ENSMUSG00000041075/ENSMUSG00000020160/ENSMUSG00000033323/ENSMUSG00000037624/ENSMUSG00000014773/ENSMUSG00000032010/ENSMUSG00000029026/…
GO:0061337	cardiac conduction	0.00347175	ENSMUSG00000032826/ENSMUSG00000039639/ENSMUSG00000021699/ENSMUSG00000054640/ENSMUSG00000041957/ENSMUSG00000015968/ENSMUSG00000054889/ENSMUSG00000021313/ENSMUSG00000040118/ENSMUSG00000044393/ENSMUSG00000038319/ENSMUSG00000020866/ENSMUSG00000034520/ENSMUSG00000032511/ENSMUSG00000070304/ENSMUSG00000060843/ENSMUSG00000024065/ENSMUSG00000040896/ENSMUSG00000045534/ENSMUSG00000009545/ENSMUSG00000046480/…
GO:0048659	smooth muscle cell proliferation	0.00350536	ENSMUSG00000030043/ENSMUSG00000031778/ENSMUSG00000019982/ENSMUSG00000052920/ENSMUSG00000015533/ENSMUSG00000020053/ENSMUSG00000025496/ENSMUSG00000071369/ENSMUSG00000021367/ENSMUSG00000000320/ENSMUSG00000021835/ENSMUSG00000031616/ENSMUSG00000030774/ENSMUSG00000024620/ENSMUSG00000014776/ENSMUSG00000038418/ENSMUSG00000040152/ENSMUSG00000017737/ENSMUSG00000024985/ENSMUSG00000030067/ENSMUSG00000028587/…
GO:0002076	osteoblast development	0.00351437	ENSMUSG00000002633/ENSMUSG00000032492/ENSMUSG00000038331/ENSMUSG00000048402/ENSMUSG00000021469/ENSMUSG00000024913/ENSMUSG00000039153/ENSMUSG00000026725/ENSMUSG00000029915
GO:0003180	aortic valve morphogenesis	0.00351437	ENSMUSG00000031965/ENSMUSG00000056427/ENSMUSG00000035799/ENSMUSG00000000567/ENSMUSG00000029163/ENSMUSG00000021835/ENSMUSG00000031558/ENSMUSG00000022105/ENSMUSG00000015627
GO:0042249	establishment of planar polarity of embryonic epithelium	0.00351437	ENSMUSG00000027996/ENSMUSG00000021994/ENSMUSG00000050288/ENSMUSG00000031548/ENSMUSG00000038402/ENSMUSG00000037188/ENSMUSG00000023972/ENSMUSG00000026556/ENSMUSG00000054196
GO:0071384	cellular response to corticosteroid stimulus	0.00354093	ENSMUSG00000024659/ENSMUSG00000026100/ENSMUSG00000076441/ENSMUSG00000021367/ENSMUSG00000000753/ENSMUSG00000021835/ENSMUSG00000019970/ENSMUSG00000022144/ENSMUSG00000048249/ENSMUSG00000021750/ENSMUSG00000066406/ENSMUSG00000024431/ENSMUSG00000068122/ENSMUSG00000020122/ENSMUSG00000019943/ENSMUSG00000038776/ENSMUSG00000004655/ENSMUSG00000024256/ENSMUSG00000005718/ENSMUSG00000037014/ENSMUSG00000060803/…
GO:0006814	sodium ion transport	0.00361038	ENSMUSG00000041771/ENSMUSG00000010064/ENSMUSG00000054640/ENSMUSG00000045103/ENSMUSG00000025496/ENSMUSG00000034224/ENSMUSG00000051177/ENSMUSG00000033007/ENSMUSG00000030873/ENSMUSG00000006269/ENSMUSG00000034115/ENSMUSG00000019970/ENSMUSG00000075316/ENSMUSG00000021730/ENSMUSG00000023017/ENSMUSG00000022742/ENSMUSG00000009246/ENSMUSG00000069670/ENSMUSG00000061171/ENSMUSG00000026463/ENSMUSG00000019894/…
GO:0032649	regulation of interferon-gamma production	0.00362116	ENSMUSG00000021994/ENSMUSG00000021699/ENSMUSG00000045005/ENSMUSG00000031451/ENSMUSG00000027347/ENSMUSG00000022378/ENSMUSG00000026177/ENSMUSG00000030793/ENSMUSG00000041515/ENSMUSG00000039217/ENSMUSG00000022221/ENSMUSG00000001123/ENSMUSG00000030413/ENSMUSG00000037944/ENSMUSG00000027398/ENSMUSG00000039005/ENSMUSG00000044583/ENSMUSG00000027947/ENSMUSG00000031101/ENSMUSG00000040522/ENSMUSG00000020399/…
GO:0002694	regulation of leukocyte activation	0.00363662	ENSMUSG00000024659/ENSMUSG00000030043/ENSMUSG00000026879/ENSMUSG00000021994/ENSMUSG00000002633/ENSMUSG00000031596/ENSMUSG00000042812/ENSMUSG00000031778/ENSMUSG00000019982/ENSMUSG00000021732/ENSMUSG00000015053/ENSMUSG00000027962/ENSMUSG00000041301/ENSMUSG00000020053/ENSMUSG00000039323/ENSMUSG00000021835/ENSMUSG00000044303/ENSMUSG00000063632/ENSMUSG00000031548/ENSMUSG00000014361/ENSMUSG00000003518/…
GO:0050730	regulation of peptidyl-tyrosine phosphorylation	0.00364579	ENSMUSG00000007888/ENSMUSG00000027996/ENSMUSG00000018166/ENSMUSG00000022425/ENSMUSG00000020681/ENSMUSG00000028019/ENSMUSG00000022877/ENSMUSG00000021732/ENSMUSG00000026235/ENSMUSG00000042453/ENSMUSG00000020053/ENSMUSG00000024621/ENSMUSG00000054204/ENSMUSG00000025219/ENSMUSG00000031548/ENSMUSG00000022144/ENSMUSG00000028517/ENSMUSG00000017950/ENSMUSG00000028289/ENSMUSG00000048915/ENSMUSG00000054252/…
GO:0007431	salivary gland development	0.00376839	ENSMUSG00000027168/ENSMUSG00000002633/ENSMUSG00000039239/ENSMUSG00000021732/ENSMUSG00000040728/ENSMUSG00000025219/ENSMUSG00000022061/ENSMUSG00000084128/ENSMUSG00000028780/ENSMUSG00000022676/ENSMUSG00000028883/ENSMUSG00000028864/ENSMUSG00000020122/ENSMUSG00000032796/ENSMUSG00000003227/ENSMUSG00000025810/ENSMUSG00000037820
GO:0045103	intermediate filament-based process	0.00376839	ENSMUSG00000032556/ENSMUSG00000030554/ENSMUSG00000002633/ENSMUSG00000041957/ENSMUSG00000054889/ENSMUSG00000020932/ENSMUSG00000115388/ENSMUSG00000026728/ENSMUSG00000022565/ENSMUSG00000045545/ENSMUSG00000026131/ENSMUSG00000031337/ENSMUSG00000023043/ENSMUSG00000023484/ENSMUSG00000022054/ENSMUSG00000026413/ENSMUSG00000034282
GO:0050974	detection of mechanical stimulus involved in sensory perception	0.00376839	ENSMUSG00000061353/ENSMUSG00000015533/ENSMUSG00000020053/ENSMUSG00000024211/ENSMUSG00000069170/ENSMUSG00000024798/ENSMUSG00000027966/ENSMUSG00000005672/ENSMUSG00000026249/ENSMUSG00000030302/ENSMUSG00000022346/ENSMUSG00000036062/ENSMUSG00000039217/ENSMUSG00000052613/ENSMUSG00000039005/ENSMUSG00000035916/ENSMUSG00000032769
GO:0034113	heterotypic cell-cell adhesion	0.00377159	ENSMUSG00000027962/ENSMUSG00000020598/ENSMUSG00000041957/ENSMUSG00000054889/ENSMUSG00000044393/ENSMUSG00000022661/ENSMUSG00000041607/ENSMUSG00000046167/ENSMUSG00000026395/ENSMUSG00000019851/ENSMUSG00000060843/ENSMUSG00000000409/ENSMUSG00000028001/ENSMUSG00000027398/ENSMUSG00000033831/ENSMUSG00000032083/ENSMUSG00000022667/ENSMUSG00000020310/ENSMUSG00000016529/ENSMUSG00000033860/ENSMUSG00000022878
GO:0060038	cardiac muscle cell proliferation	0.00377159	ENSMUSG00000031965/ENSMUSG00000018263/ENSMUSG00000039239/ENSMUSG00000048616/ENSMUSG00000050295/ENSMUSG00000046714/ENSMUSG00000025407/ENSMUSG00000030067/ENSMUSG00000053137/ENSMUSG00000015846/ENSMUSG00000000093/ENSMUSG00000024014/ENSMUSG00000020160/ENSMUSG00000022306/ENSMUSG00000005583/ENSMUSG00000062209/ENSMUSG00000037624/ENSMUSG00000019789/ENSMUSG00000031603/ENSMUSG00000029026/ENSMUSG00000010797
GO:0071385	cellular response to glucocorticoid stimulus	0.00389885	ENSMUSG00000024659/ENSMUSG00000026100/ENSMUSG00000076441/ENSMUSG00000021367/ENSMUSG00000000753/ENSMUSG00000021835/ENSMUSG00000019970/ENSMUSG00000022144/ENSMUSG00000048249/ENSMUSG00000021750/ENSMUSG00000066406/ENSMUSG00000024431/ENSMUSG00000068122/ENSMUSG00000020122/ENSMUSG00000019943/ENSMUSG00000038776/ENSMUSG00000004655/ENSMUSG00000024256/ENSMUSG00000005718/ENSMUSG00000037014/ENSMUSG00000060803/…
GO:0051952	regulation of amine transport	0.003909	ENSMUSG00000010064/ENSMUSG00000052920/ENSMUSG00000048120/ENSMUSG00000061353/ENSMUSG00000041798/ENSMUSG00000022144/ENSMUSG00000049303/ENSMUSG00000068923/ENSMUSG00000056755/ENSMUSG00000068122/ENSMUSG00000027577/ENSMUSG00000052889/ENSMUSG00000027030/ENSMUSG00000090223/ENSMUSG00000025557/ENSMUSG00000023064/ENSMUSG00000036353/ENSMUSG00000010660/ENSMUSG00000058420/ENSMUSG00000003411/ENSMUSG00000035864/…
GO:0002683	negative regulation of immune system process	0.00393212	ENSMUSG00000024659/ENSMUSG00000039410/ENSMUSG00000002633/ENSMUSG00000039239/ENSMUSG00000042812/ENSMUSG00000031778/ENSMUSG00000000567/ENSMUSG00000015053/ENSMUSG00000074622/ENSMUSG00000061353/ENSMUSG00000020053/ENSMUSG00000051177/ENSMUSG00000052397/ENSMUSG00000029163/ENSMUSG00000029810/ENSMUSG00000067455/ENSMUSG00000021835/ENSMUSG00000044303/ENSMUSG00000041120/ENSMUSG00000063632/ENSMUSG00000031548/…
GO:0086065	cell communication involved in cardiac conduction	0.00397513	ENSMUSG00000032826/ENSMUSG00000021699/ENSMUSG00000054640/ENSMUSG00000041957/ENSMUSG00000015968/ENSMUSG00000054889/ENSMUSG00000021313/ENSMUSG00000040118/ENSMUSG00000044393/ENSMUSG00000020866/ENSMUSG00000034520/ENSMUSG00000032511/ENSMUSG00000060843/ENSMUSG00000045534/ENSMUSG00000009545/ENSMUSG00000046480
GO:0043473	pigmentation	0.00397746	ENSMUSG00000004872/ENSMUSG00000030450/ENSMUSG00000063458/ENSMUSG00000061048/ENSMUSG00000035158/ENSMUSG00000026872/ENSMUSG00000018593/ENSMUSG00000022122/ENSMUSG00000005994/ENSMUSG00000025359/ENSMUSG00000021318/ENSMUSG00000033006/ENSMUSG00000022129/ENSMUSG00000004651/ENSMUSG00000027524/ENSMUSG00000022676/ENSMUSG00000027985/ENSMUSG00000005672/ENSMUSG00000039395/ENSMUSG00000035183/ENSMUSG00000022243/…
GO:0010632	regulation of epithelial cell migration	0.00399097	ENSMUSG00000010175/ENSMUSG00000024659/ENSMUSG00000030043/ENSMUSG00000023078/ENSMUSG00000031963/ENSMUSG00000022367/ENSMUSG00000021994/ENSMUSG00000002633/ENSMUSG00000022425/ENSMUSG00000039239/ENSMUSG00000031486/ENSMUSG00000022877/ENSMUSG00000021732/ENSMUSG00000000567/ENSMUSG00000015053/ENSMUSG00000019929/ENSMUSG00000015533/ENSMUSG00000020053/ENSMUSG00000044447/ENSMUSG00000018593/ENSMUSG00000000753/…
GO:0003323	type B pancreatic cell development	0.00399427	ENSMUSG00000021994/ENSMUSG00000041301/ENSMUSG00000021835/ENSMUSG00000017950/ENSMUSG00000032179/ENSMUSG00000027434/ENSMUSG00000035187/ENSMUSG00000014773/ENSMUSG00000055116/ENSMUSG00000039004
GO:0007530	sex determination	0.00399427	ENSMUSG00000034460/ENSMUSG00000000567/ENSMUSG00000045179/ENSMUSG00000036687/ENSMUSG00000036856/ENSMUSG00000024837/ENSMUSG00000046532/ENSMUSG00000050397/ENSMUSG00000005640/ENSMUSG00000025056
GO:0010880	regulation of release of sequestered calcium ion into cytosol by sarcoplasmic reticulum	0.00399427	ENSMUSG00000032826/ENSMUSG00000021699/ENSMUSG00000054640/ENSMUSG00000045103/ENSMUSG00000021313/ENSMUSG00000014776/ENSMUSG00000025068/ENSMUSG00000053819/ENSMUSG00000004035/ENSMUSG00000007122
GO:0014821	phasic smooth muscle contraction	0.00399427	ENSMUSG00000048904/ENSMUSG00000021367/ENSMUSG00000022122/ENSMUSG00000022144/ENSMUSG00000027524/ENSMUSG00000005672/ENSMUSG00000021478/ENSMUSG00000047904/ENSMUSG00000036437/ENSMUSG00000029503
GO:0014874	response to stimulus involved in regulation of muscle adaptation	0.00399427	ENSMUSG00000045103/ENSMUSG00000006457/ENSMUSG00000014776/ENSMUSG00000001508/ENSMUSG00000022519/ENSMUSG00000029167/ENSMUSG00000032511/ENSMUSG00000018401/ENSMUSG00000028834/ENSMUSG00000007122
GO:0036342	post-anal tail morphogenesis	0.00399427	ENSMUSG00000027996/ENSMUSG00000021994/ENSMUSG00000022510/ENSMUSG00000006445/ENSMUSG00000036862/ENSMUSG00000026556/ENSMUSG00000068079/ENSMUSG00000075304/ENSMUSG00000029390/ENSMUSG00000062327
GO:0072677	eosinophil migration	0.00399427	ENSMUSG00000031778/ENSMUSG00000050335/ENSMUSG00000004814/ENSMUSG00000034652/ENSMUSG00000019122/ENSMUSG00000018930/ENSMUSG00000035352/ENSMUSG00000035448/ENSMUSG00000000982/ENSMUSG00000035373
GO:1905153	regulation of membrane invagination	0.00399427	ENSMUSG00000015053/ENSMUSG00000015533/ENSMUSG00000068923/ENSMUSG00000023992/ENSMUSG00000020263/ENSMUSG00000022488/ENSMUSG00000064210/ENSMUSG00000034652/ENSMUSG00000024164/ENSMUSG00000015947
GO:0008643	carbohydrate transport	0.00400472	ENSMUSG00000031688/ENSMUSG00000055653/ENSMUSG00000018166/ENSMUSG00000020681/ENSMUSG00000003153/ENSMUSG00000020053/ENSMUSG00000052397/ENSMUSG00000021367/ENSMUSG00000031616/ENSMUSG00000028645/ENSMUSG00000049493/ENSMUSG00000031073/ENSMUSG00000027533/ENSMUSG00000028655/ENSMUSG00000005057/ENSMUSG00000013698/ENSMUSG00000038894/ENSMUSG00000020263/ENSMUSG00000052889/ENSMUSG00000022243/ENSMUSG00000028893/…
GO:0002028	regulation of sodium ion transport	0.00400654	ENSMUSG00000054640/ENSMUSG00000045103/ENSMUSG00000025496/ENSMUSG00000051177/ENSMUSG00000030873/ENSMUSG00000019970/ENSMUSG00000069670/ENSMUSG00000026463/ENSMUSG00000024042/ENSMUSG00000026249/ENSMUSG00000069601/ENSMUSG00000027030/ENSMUSG00000029470/ENSMUSG00000032511/ENSMUSG00000070304/ENSMUSG00000066705/ENSMUSG00000053819/ENSMUSG00000036570/ENSMUSG00000027488/ENSMUSG00000098650/ENSMUSG00000055022/…
GO:0003207	cardiac chamber formation	0.00402946	ENSMUSG00000031965/ENSMUSG00000018263/ENSMUSG00000063632/ENSMUSG00000076431/ENSMUSG00000000093/ENSMUSG00000005583/ENSMUSG00000037335
GO:0003337	mesenchymal to epithelial transition involved in metanephros morphogenesis	0.00402946	ENSMUSG00000024134/ENSMUSG00000021835/ENSMUSG00000022144/ENSMUSG00000018486/ENSMUSG00000051159/ENSMUSG00000074934/ENSMUSG00000034394
GO:0006271	DNA strand elongation involved in DNA replication	0.00402946	ENSMUSG00000022673/ENSMUSG00000029730/ENSMUSG00000036875/ENSMUSG00000041859/ENSMUSG00000027342/ENSMUSG00000007080/ENSMUSG00000027454
GO:0007494	midgut development	0.00402946	ENSMUSG00000013584/ENSMUSG00000021994/ENSMUSG00000042812/ENSMUSG00000076441/ENSMUSG00000022122/ENSMUSG00000020122/ENSMUSG00000097084
GO:0021936	regulation of cerebellar granule cell precursor proliferation	0.00402946	ENSMUSG00000002633/ENSMUSG00000020053/ENSMUSG00000029595/ENSMUSG00000025407/ENSMUSG00000048402/ENSMUSG00000018698/ENSMUSG00000020838
GO:0038063	collagen-activated tyrosine kinase receptor signaling pathway	0.00402946	ENSMUSG00000031273/ENSMUSG00000031274/ENSMUSG00000026674/ENSMUSG00000003534/ENSMUSG00000079465/ENSMUSG00000031502/ENSMUSG00000078810
GO:0048541	Peyer's patch development	0.00402946	ENSMUSG00000044220/ENSMUSG00000030110/ENSMUSG00000020167/ENSMUSG00000097084/ENSMUSG00000004043/ENSMUSG00000017697/ENSMUSG00000028539
GO:0048630	skeletal muscle tissue growth	0.00402946	ENSMUSG00000026100/ENSMUSG00000006457/ENSMUSG00000031337/ENSMUSG00000014773/ENSMUSG00000045730/ENSMUSG00000027107/ENSMUSG00000025013
GO:0060442	branching involved in prostate gland morphogenesis	0.00402946	ENSMUSG00000002633/ENSMUSG00000020053/ENSMUSG00000021835/ENSMUSG00000031548/ENSMUSG00000022061/ENSMUSG00000015846/ENSMUSG00000019768
GO:0060600	dichotomous subdivision of an epithelial terminal unit	0.00402946	ENSMUSG00000028640/ENSMUSG00000032359/ENSMUSG00000028780/ENSMUSG00000078302/ENSMUSG00000028883/ENSMUSG00000026556/ENSMUSG00000025810
GO:0061029	eyelid development in camera-type eye	0.00402946	ENSMUSG00000035799/ENSMUSG00000063632/ENSMUSG00000037188/ENSMUSG00000020122/ENSMUSG00000015605/ENSMUSG00000041324/ENSMUSG00000022330
GO:1900376	regulation of secondary metabolite biosynthetic process	0.00402946	ENSMUSG00000021994/ENSMUSG00000061048/ENSMUSG00000027737/ENSMUSG00000026872/ENSMUSG00000005994/ENSMUSG00000035183/ENSMUSG00000027596
GO:0002931	response to ischemia	0.00408795	ENSMUSG00000035064/ENSMUSG00000031778/ENSMUSG00000096146/ENSMUSG00000071369/ENSMUSG00000024621/ENSMUSG00000051980/ENSMUSG00000014776/ENSMUSG00000038418/ENSMUSG00000023992/ENSMUSG00000059552/ENSMUSG00000029167/ENSMUSG00000029470/ENSMUSG00000021868/ENSMUSG00000005583/ENSMUSG00000004446/ENSMUSG00000020300/ENSMUSG00000014599/ENSMUSG00000029015/ENSMUSG00000029503/ENSMUSG00000024617
GO:0071715	icosanoid transport	0.00408795	ENSMUSG00000024659/ENSMUSG00000020681/ENSMUSG00000025496/ENSMUSG00000021367/ENSMUSG00000054580/ENSMUSG00000041193/ENSMUSG00000068122/ENSMUSG00000025790/ENSMUSG00000037014/ENSMUSG00000029468/ENSMUSG00000009646/ENSMUSG00000030737/ENSMUSG00000027398/ENSMUSG00000028750/ENSMUSG00000026321/ENSMUSG00000025194/ENSMUSG00000003484/ENSMUSG00000015001/ENSMUSG00000027399/ENSMUSG00000035773
GO:1901571	fatty acid derivative transport	0.00408795	ENSMUSG00000024659/ENSMUSG00000020681/ENSMUSG00000025496/ENSMUSG00000021367/ENSMUSG00000054580/ENSMUSG00000041193/ENSMUSG00000068122/ENSMUSG00000025790/ENSMUSG00000037014/ENSMUSG00000029468/ENSMUSG00000009646/ENSMUSG00000030737/ENSMUSG00000027398/ENSMUSG00000028750/ENSMUSG00000026321/ENSMUSG00000025194/ENSMUSG00000003484/ENSMUSG00000015001/ENSMUSG00000027399/ENSMUSG00000035773
GO:0032729	positive regulation of interferon-gamma production	0.00408808	ENSMUSG00000021994/ENSMUSG00000021699/ENSMUSG00000045005/ENSMUSG00000027347/ENSMUSG00000022378/ENSMUSG00000026177/ENSMUSG00000030793/ENSMUSG00000041515/ENSMUSG00000039217/ENSMUSG00000027398/ENSMUSG00000039005/ENSMUSG00000044583/ENSMUSG00000027947/ENSMUSG00000031101/ENSMUSG00000040522/ENSMUSG00000020399/ENSMUSG00000031639/ENSMUSG00000037447/ENSMUSG00000015316/ENSMUSG00000054892/ENSMUSG00000049103/…
GO:0010464	regulation of mesenchymal cell proliferation	0.0041577	ENSMUSG00000051367/ENSMUSG00000021994/ENSMUSG00000026586/ENSMUSG00000002633/ENSMUSG00000042812/ENSMUSG00000027833/ENSMUSG00000000567/ENSMUSG00000021835/ENSMUSG00000030067/ENSMUSG00000038894/ENSMUSG00000022346/ENSMUSG00000066551/ENSMUSG00000096054/ENSMUSG00000024913/ENSMUSG00000010797
GO:0046661	male sex differentiation	0.00417685	ENSMUSG00000001496/ENSMUSG00000042372/ENSMUSG00000039639/ENSMUSG00000024176/ENSMUSG00000027996/ENSMUSG00000021994/ENSMUSG00000002633/ENSMUSG00000039239/ENSMUSG00000030717/ENSMUSG00000034460/ENSMUSG00000021732/ENSMUSG00000000567/ENSMUSG00000028640/ENSMUSG00000041301/ENSMUSG00000021464/ENSMUSG00000025219/ENSMUSG00000031548/ENSMUSG00000019230/ENSMUSG00000027840/ENSMUSG00000024620/ENSMUSG00000009628/…
GO:0046660	female sex differentiation	0.00422352	ENSMUSG00000021994/ENSMUSG00000056427/ENSMUSG00000030717/ENSMUSG00000096225/ENSMUSG00000021732/ENSMUSG00000043753/ENSMUSG00000022510/ENSMUSG00000021835/ENSMUSG00000031548/ENSMUSG00000014361/ENSMUSG00000019230/ENSMUSG00000027832/ENSMUSG00000050295/ENSMUSG00000040268/ENSMUSG00000027298/ENSMUSG00000027777/ENSMUSG00000021765/ENSMUSG00000005672/ENSMUSG00000031740/ENSMUSG00000031628/ENSMUSG00000018604/…
GO:0045216	cell-cell junction organization	0.00425129	ENSMUSG00000023906/ENSMUSG00000040136/ENSMUSG00000032826/ENSMUSG00000022286/ENSMUSG00000022425/ENSMUSG00000039239/ENSMUSG00000061048/ENSMUSG00000020681/ENSMUSG00000066720/ENSMUSG00000022877/ENSMUSG00000022512/ENSMUSG00000070473/ENSMUSG00000015533/ENSMUSG00000042821/ENSMUSG00000000305/ENSMUSG00000041957/ENSMUSG00000052504/ENSMUSG00000024621/ENSMUSG00000021638/ENSMUSG00000054889/ENSMUSG00000045005/…
GO:0023019	signal transduction involved in regulation of gene expression	0.00426976	ENSMUSG00000048450/ENSMUSG00000027168/ENSMUSG00000021095/ENSMUSG00000045394/ENSMUSG00000025219/ENSMUSG00000017950/ENSMUSG00000021469/ENSMUSG00000037025/ENSMUSG00000029337/ENSMUSG00000062327/ENSMUSG00000038192
GO:0061213	positive regulation of mesonephros development	0.00426976	ENSMUSG00000051367/ENSMUSG00000024176/ENSMUSG00000034460/ENSMUSG00000000567/ENSMUSG00000048616/ENSMUSG00000021835/ENSMUSG00000022144/ENSMUSG00000027840/ENSMUSG00000068122/ENSMUSG00000074934/ENSMUSG00000018698
GO:0072202	cell differentiation involved in metanephros development	0.00426976	ENSMUSG00000045515/ENSMUSG00000024134/ENSMUSG00000021835/ENSMUSG00000022144/ENSMUSG00000018486/ENSMUSG00000051159/ENSMUSG00000074934/ENSMUSG00000036856/ENSMUSG00000034394/ENSMUSG00000048387/ENSMUSG00000022878
GO:0098664	G-protein coupled serotonin receptor signaling pathway	0.00426976	ENSMUSG00000025496/ENSMUSG00000046159/ENSMUSG00000024798/ENSMUSG00000026322/ENSMUSG00000045613/ENSMUSG00000021721/ENSMUSG00000039059/ENSMUSG00000028747/ENSMUSG00000050534/ENSMUSG00000049511/ENSMUSG00000041380
GO:0031032	actomyosin structure organization	0.00428219	ENSMUSG00000010175/ENSMUSG00000079110/ENSMUSG00000030043/ENSMUSG00000024376/ENSMUSG00000035407/ENSMUSG00000049122/ENSMUSG00000051747/ENSMUSG00000034460/ENSMUSG00000028328/ENSMUSG00000004665/ENSMUSG00000021367/ENSMUSG00000024043/ENSMUSG00000020388/ENSMUSG00000048285/ENSMUSG00000030774/ENSMUSG00000041729/ENSMUSG00000066406/ENSMUSG00000029859/ENSMUSG00000030067/ENSMUSG00000041731/ENSMUSG00000026421/…
GO:0003401	axis elongation	0.00430131	ENSMUSG00000051367/ENSMUSG00000027996/ENSMUSG00000021994/ENSMUSG00000002633/ENSMUSG00000034460/ENSMUSG00000021732/ENSMUSG00000000567/ENSMUSG00000028640/ENSMUSG00000021835/ENSMUSG00000031548/ENSMUSG00000028364/ENSMUSG00000023972/ENSMUSG00000026556/ENSMUSG00000019768
GO:0009954	proximal/distal pattern formation	0.00430131	ENSMUSG00000048562/ENSMUSG00000013584/ENSMUSG00000021732/ENSMUSG00000031734/ENSMUSG00000022510/ENSMUSG00000021318/ENSMUSG00000023391/ENSMUSG00000025407/ENSMUSG00000038805/ENSMUSG00000074934/ENSMUSG00000048402/ENSMUSG00000014773/ENSMUSG00000058665/ENSMUSG00000048387
GO:0071827	plasma lipoprotein particle organization	0.00430131	ENSMUSG00000018800/ENSMUSG00000023913/ENSMUSG00000056973/ENSMUSG00000053846/ENSMUSG00000002985/ENSMUSG00000017754/ENSMUSG00000020609/ENSMUSG00000023045/ENSMUSG00000032080/ENSMUSG00000032083/ENSMUSG00000035237/ENSMUSG00000005681/ENSMUSG00000022579/ENSMUSG00000051413
GO:0097479	synaptic vesicle localization	0.00432011	ENSMUSG00000063887/ENSMUSG00000009394/ENSMUSG00000032482/ENSMUSG00000019906/ENSMUSG00000062444/ENSMUSG00000021071/ENSMUSG00000025496/ENSMUSG00000024211/ENSMUSG00000015968/ENSMUSG00000028456/ENSMUSG00000041488/ENSMUSG00000067889/ENSMUSG00000040003/ENSMUSG00000049303/ENSMUSG00000035226/ENSMUSG00000054423/ENSMUSG00000068923/ENSMUSG00000026825/ENSMUSG00000024798/ENSMUSG00000062151/ENSMUSG00000024304/…
GO:0045787	positive regulation of cell cycle	0.00432447	ENSMUSG00000044518/ENSMUSG00000010175/ENSMUSG00000024659/ENSMUSG00000048450/ENSMUSG00000021994/ENSMUSG00000048904/ENSMUSG00000039239/ENSMUSG00000021732/ENSMUSG00000020950/ENSMUSG00000020053/ENSMUSG00000051177/ENSMUSG00000021367/ENSMUSG00000020052/ENSMUSG00000022510/ENSMUSG00000025219/ENSMUSG00000044303/ENSMUSG00000010592/ENSMUSG00000003518/ENSMUSG00000076431/ENSMUSG00000002068/ENSMUSG00000022061/…
GO:0001779	natural killer cell differentiation	0.0043863	ENSMUSG00000014361/ENSMUSG00000031451/ENSMUSG00000027347/ENSMUSG00000027298/ENSMUSG00000010054/ENSMUSG00000020167/ENSMUSG00000026395/ENSMUSG00000038151/ENSMUSG00000004043/ENSMUSG00000001123/ENSMUSG00000030413/ENSMUSG00000015316/ENSMUSG00000110206
GO:0031640	killing of cells of other organism	0.0043863	ENSMUSG00000022877/ENSMUSG00000029371/ENSMUSG00000010054/ENSMUSG00000062727/ENSMUSG00000079227/ENSMUSG00000029373/ENSMUSG00000030413/ENSMUSG00000032496/ENSMUSG00000005540/ENSMUSG00000015950/ENSMUSG00000038357/ENSMUSG00000057666/ENSMUSG00000027249
GO:0044364	disruption of cells of other organism	0.0043863	ENSMUSG00000022877/ENSMUSG00000029371/ENSMUSG00000010054/ENSMUSG00000062727/ENSMUSG00000079227/ENSMUSG00000029373/ENSMUSG00000030413/ENSMUSG00000032496/ENSMUSG00000005540/ENSMUSG00000015950/ENSMUSG00000038357/ENSMUSG00000057666/ENSMUSG00000027249
GO:0045662	negative regulation of myoblast differentiation	0.0043863	ENSMUSG00000024176/ENSMUSG00000026100/ENSMUSG00000000567/ENSMUSG00000021835/ENSMUSG00000036169/ENSMUSG00000036158/ENSMUSG00000018604/ENSMUSG00000014773/ENSMUSG00000039217/ENSMUSG00000021508/ENSMUSG00000036109/ENSMUSG00000019122/ENSMUSG00000079092
GO:0050926	regulation of positive chemotaxis	0.00438683	ENSMUSG00000021732/ENSMUSG00000061353/ENSMUSG00000015533/ENSMUSG00000051980/ENSMUSG00000031380/ENSMUSG00000066551/ENSMUSG00000031465/ENSMUSG00000031520/ENSMUSG00000031443/ENSMUSG00000049107/ENSMUSG00000001741/ENSMUSG00000028539
GO:0099623	regulation of cardiac muscle cell membrane repolarization	0.00438683	ENSMUSG00000032826/ENSMUSG00000039639/ENSMUSG00000015968/ENSMUSG00000040118/ENSMUSG00000038319/ENSMUSG00000038473/ENSMUSG00000032511/ENSMUSG00000027488/ENSMUSG00000045534/ENSMUSG00000009545/ENSMUSG00000046480/ENSMUSG00000039672
GO:2000310	regulation of NMDA receptor activity	0.00438683	ENSMUSG00000021680/ENSMUSG00000063887/ENSMUSG00000042453/ENSMUSG00000029484/ENSMUSG00000029167/ENSMUSG00000024109/ENSMUSG00000059003/ENSMUSG00000032356/ENSMUSG00000005583/ENSMUSG00000022619/ENSMUSG00000031302/ENSMUSG00000020599
GO:0060042	retina morphogenesis in camera-type eye	0.00441869	ENSMUSG00000010175/ENSMUSG00000036192/ENSMUSG00000028977/ENSMUSG00000024176/ENSMUSG00000041592/ENSMUSG00000042002/ENSMUSG00000000567/ENSMUSG00000021239/ENSMUSG00000021730/ENSMUSG00000039683/ENSMUSG00000025927/ENSMUSG00000021779/ENSMUSG00000022656/ENSMUSG00000018698/ENSMUSG00000029086/ENSMUSG00000031737/ENSMUSG00000014773/ENSMUSG00000024913/ENSMUSG00000026735
GO:0032722	positive regulation of chemokine production	0.00447133	ENSMUSG00000021994/ENSMUSG00000035799/ENSMUSG00000024621/ENSMUSG00000038418/ENSMUSG00000027750/ENSMUSG00000041607/ENSMUSG00000024397/ENSMUSG00000024256/ENSMUSG00000066551/ENSMUSG00000030793/ENSMUSG00000039217/ENSMUSG00000040329/ENSMUSG00000001123/ENSMUSG00000027398/ENSMUSG00000039005/ENSMUSG00000044583/ENSMUSG00000027947/ENSMUSG00000020399/ENSMUSG00000026069/ENSMUSG00000031639/ENSMUSG00000026874/…
GO:0015749	monosaccharide transmembrane transport	0.00454292	ENSMUSG00000031688/ENSMUSG00000055653/ENSMUSG00000018166/ENSMUSG00000020681/ENSMUSG00000003153/ENSMUSG00000020053/ENSMUSG00000021367/ENSMUSG00000031616/ENSMUSG00000028645/ENSMUSG00000031073/ENSMUSG00000027533/ENSMUSG00000005057/ENSMUSG00000013698/ENSMUSG00000038894/ENSMUSG00000020263/ENSMUSG00000052889/ENSMUSG00000028893/ENSMUSG00000022346/ENSMUSG00000062209/ENSMUSG00000021478/ENSMUSG00000045658/…
GO:1904019	epithelial cell apoptotic process	0.00454292	ENSMUSG00000026879/ENSMUSG00000030717/ENSMUSG00000015053/ENSMUSG00000020053/ENSMUSG00000071369/ENSMUSG00000021835/ENSMUSG00000021313/ENSMUSG00000031451/ENSMUSG00000020573/ENSMUSG00000040152/ENSMUSG00000079465/ENSMUSG00000002799/ENSMUSG00000038805/ENSMUSG00000049382/ENSMUSG00000029167/ENSMUSG00000027239/ENSMUSG00000031870/ENSMUSG00000024975/ENSMUSG00000023043/ENSMUSG00000004446/ENSMUSG00000022105/…
GO:0015711	organic anion transport	0.00461176	ENSMUSG00000025389/ENSMUSG00000024659/ENSMUSG00000009378/ENSMUSG00000022180/ENSMUSG00000034435/ENSMUSG00000010064/ENSMUSG00000020681/ENSMUSG00000031596/ENSMUSG00000052920/ENSMUSG00000027737/ENSMUSG00000001827/ENSMUSG00000003153/ENSMUSG00000041301/ENSMUSG00000025496/ENSMUSG00000068323/ENSMUSG00000034224/ENSMUSG00000021367/ENSMUSG00000040010/ENSMUSG00000051980/ENSMUSG00000028645/ENSMUSG00000054580/…
GO:0055002	striated muscle cell development	0.00462182	ENSMUSG00000010175/ENSMUSG00000079110/ENSMUSG00000051367/ENSMUSG00000051747/ENSMUSG00000027833/ENSMUSG00000052920/ENSMUSG00000072720/ENSMUSG00000034460/ENSMUSG00000045103/ENSMUSG00000020053/ENSMUSG00000028328/ENSMUSG00000006457/ENSMUSG00000021367/ENSMUSG00000021835/ENSMUSG00000030774/ENSMUSG00000046312/ENSMUSG00000066406/ENSMUSG00000020354/ENSMUSG00000030067/ENSMUSG00000041731/ENSMUSG00000068122/…
GO:0001906	cell killing	0.00468529	ENSMUSG00000032076/ENSMUSG00000022877/ENSMUSG00000029371/ENSMUSG00000027347/ENSMUSG00000022378/ENSMUSG00000026365/ENSMUSG00000032359/ENSMUSG00000010054/ENSMUSG00000062727/ENSMUSG00000026395/ENSMUSG00000048583/ENSMUSG00000030579/ENSMUSG00000079227/ENSMUSG00000029373/ENSMUSG00000039217/ENSMUSG00000029468/ENSMUSG00000030157/ENSMUSG00000073411/ENSMUSG00000025279/ENSMUSG00000022221/ENSMUSG00000004043/…
GO:0034754	cellular hormone metabolic process	0.00468947	ENSMUSG00000030772/ENSMUSG00000032291/ENSMUSG00000013584/ENSMUSG00000024087/ENSMUSG00000002633/ENSMUSG00000053279/ENSMUSG00000004885/ENSMUSG00000038418/ENSMUSG00000027869/ENSMUSG00000032179/ENSMUSG00000040268/ENSMUSG00000027777/ENSMUSG00000026170/ENSMUSG00000029304/ENSMUSG00000024987/ENSMUSG00000090124/ENSMUSG00000029167/ENSMUSG00000024112/ENSMUSG00000054932/ENSMUSG00000036856/ENSMUSG00000055301/…
GO:1904888	cranial skeletal system development	0.00471983	ENSMUSG00000014603/ENSMUSG00000051367/ENSMUSG00000059049/ENSMUSG00000024134/ENSMUSG00000026586/ENSMUSG00000048904/ENSMUSG00000022286/ENSMUSG00000039239/ENSMUSG00000035799/ENSMUSG00000034460/ENSMUSG00000070990/ENSMUSG00000022510/ENSMUSG00000021835/ENSMUSG00000046714/ENSMUSG00000021318/ENSMUSG00000018486/ENSMUSG00000023391/ENSMUSG00000027868/ENSMUSG00000018698/ENSMUSG00000021469/ENSMUSG00000031737/…
[truncated: 851 more rows]

## Sheet: E16.5_E12.5.DE mRNA_GOenrich
GOID	Description	pvalue	geneID
[truncated: 1,721 more rows]

## Sheet: P0.5_E16.5.DE mRNA_GOenrich
GOID	Description	pvalue	geneID
[truncated: 626 more rows]

## Sheet: P10.5_P0.5.DE mRNA_GOenrich
GOID	Description	pvalue	geneID
[truncated: 1,283 more rows]

## Sheet: P60_P10.5.DE mRNA_GOenrich
GOID	Description	pvalue	geneID
[truncated: 1,104 more rows]

## Sheet: CO-DE mRNA_GOenrich
GOID	Description	pvalue	geneID
[truncated: 1,857 more rows]
