# Supplementary material for: Integrative transcriptomic profiling of ncRNAs and mRNAs in developing mouse lens
Source: Front Genet. 2024 Jun 12;15:1405715. doi: 10.3389/fgene.2024.1405715 (PMC11199715; doi:10.3389/fgene.2024.1405715)
Supplement: Supplementary file 13 [file Table8.XLSX]

## Sheet: E12.5_E10.5.DE circRNA_GOenrich
GOID	Description	pvalue	geneID
GO:0046677	response to antibiotic	0.00144276	ENSMUSG00000030849/ENSMUSG00000063229/ENSMUSG00000031997/ENSMUSG00000034544/ENSMUSG00000029245
GO:0035904	aorta development	0.00840548	ENSMUSG00000010175/ENSMUSG00000001870/ENSMUSG00000046169
GO:0014070	response to organic cyclic compound	0.00969492	ENSMUSG00000031681/ENSMUSG00000027737/ENSMUSG00000063229/ENSMUSG00000063804/ENSMUSG00000029245/ENSMUSG00000042699/ENSMUSG00000039316/ENSMUSG00000021540
GO:1901617	organic hydroxy compound biosynthetic process	0.0108878	ENSMUSG00000010175/ENSMUSG00000027737/ENSMUSG00000063229
GO:0043331	response to dsRNA	0.0170042	ENSMUSG00000063804/ENSMUSG00000042699/ENSMUSG00000039316
GO:0051216	cartilage development	0.0170042	ENSMUSG00000031681/ENSMUSG00000040913/ENSMUSG00000021540
GO:0042493	response to drug	0.0203961	ENSMUSG00000031681/ENSMUSG00000027737/ENSMUSG00000030849/ENSMUSG00000026098/ENSMUSG00000063229/ENSMUSG00000031997/ENSMUSG00000029245
GO:0010558	negative regulation of macromolecule biosynthetic process	0.0213603	ENSMUSG00000010175/ENSMUSG00000039852/ENSMUSG00000037174/ENSMUSG00000063804/ENSMUSG00000029913/ENSMUSG00000039087/ENSMUSG00000042699/ENSMUSG00000002881/ENSMUSG00000005370/ENSMUSG00000021540/ENSMUSG00000001472/ENSMUSG00000060279
GO:0031327	negative regulation of cellular biosynthetic process	0.0213603	ENSMUSG00000010175/ENSMUSG00000039852/ENSMUSG00000037174/ENSMUSG00000063804/ENSMUSG00000029913/ENSMUSG00000039087/ENSMUSG00000042699/ENSMUSG00000002881/ENSMUSG00000005370/ENSMUSG00000021540/ENSMUSG00000001472/ENSMUSG00000060279
GO:0009890	negative regulation of biosynthetic process	0.0223771	ENSMUSG00000010175/ENSMUSG00000039852/ENSMUSG00000037174/ENSMUSG00000063804/ENSMUSG00000029913/ENSMUSG00000039087/ENSMUSG00000042699/ENSMUSG00000002881/ENSMUSG00000005370/ENSMUSG00000021540/ENSMUSG00000001472/ENSMUSG00000060279
GO:0003279	cardiac septum development	0.0246977	ENSMUSG00000010175/ENSMUSG00000001870/ENSMUSG00000046169
GO:0016053	organic acid biosynthetic process	0.0246977	ENSMUSG00000010175/ENSMUSG00000063229/ENSMUSG00000060279
GO:0030902	hindbrain development	0.0246977	ENSMUSG00000010175/ENSMUSG00000031681/ENSMUSG00000039852
GO:0046394	carboxylic acid biosynthetic process	0.0246977	ENSMUSG00000010175/ENSMUSG00000063229/ENSMUSG00000060279
GO:0060840	artery development	0.0291416	ENSMUSG00000010175/ENSMUSG00000001870/ENSMUSG00000046169
GO:0001501	skeletal system development	0.0358097	ENSMUSG00000031681/ENSMUSG00000040913/ENSMUSG00000030849/ENSMUSG00000002881/ENSMUSG00000021540
GO:0009636	response to toxic substance	0.0380859	ENSMUSG00000027737/ENSMUSG00000030849/ENSMUSG00000063229/ENSMUSG00000031997
GO:0031123	RNA 3'-end processing	0.0392158	ENSMUSG00000063804/ENSMUSG00000033423/ENSMUSG00000055531
GO:0071560	cellular response to transforming growth factor beta stimulus	0.042063	ENSMUSG00000031681/ENSMUSG00000030849/ENSMUSG00000001870/ENSMUSG00000021540
GO:0071559	response to transforming growth factor beta	0.0462692	ENSMUSG00000031681/ENSMUSG00000030849/ENSMUSG00000001870/ENSMUSG00000021540

## Sheet: E16.5_E12.5.DE circRNA_GOenrich
GOID	Description	pvalue	geneID
GO:0070936	protein K48-linked ubiquitination	7.16259e-05	ENSMUSG00000020134/ENSMUSG00000040785/ENSMUSG00000038822/ENSMUSG00000029203/ENSMUSG00000022684
GO:0048513	animal organ development	0.00071729	ENSMUSG00000010175/ENSMUSG00000027420/ENSMUSG00000002881/ENSMUSG00000030201/ENSMUSG00000038784/ENSMUSG00000034998/ENSMUSG00000046169/ENSMUSG00000028909/ENSMUSG00000029687/ENSMUSG00000028347/ENSMUSG00000035517/ENSMUSG00000048000/ENSMUSG00000030849/ENSMUSG00000001870/ENSMUSG00000021589/ENSMUSG00000063358/ENSMUSG00000054843/ENSMUSG00000039852/ENSMUSG00000027737/ENSMUSG00000038910/ENSMUSG00000009207/…
GO:0006508	proteolysis	0.00387918	ENSMUSG00000020134/ENSMUSG00000038784/ENSMUSG00000032289/ENSMUSG00000046169/ENSMUSG00000040785/ENSMUSG00000024074/ENSMUSG00000039033/ENSMUSG00000038822/ENSMUSG00000029203/ENSMUSG00000048058/ENSMUSG00000022684/ENSMUSG00000047193/ENSMUSG00000028578
GO:0033993	response to lipid	0.00541279	ENSMUSG00000020134/ENSMUSG00000030201/ENSMUSG00000028909/ENSMUSG00000029687/ENSMUSG00000005886/ENSMUSG00000030849/ENSMUSG00000063358/ENSMUSG00000029245
GO:0042493	response to drug	0.00541279	ENSMUSG00000031997/ENSMUSG00000027030/ENSMUSG00000029687/ENSMUSG00000005886/ENSMUSG00000030849/ENSMUSG00000063358/ENSMUSG00000027737/ENSMUSG00000029245
GO:0048731	system development	0.00603455	ENSMUSG00000010175/ENSMUSG00000031997/ENSMUSG00000027420/ENSMUSG00000002881/ENSMUSG00000030201/ENSMUSG00000038784/ENSMUSG00000034998/ENSMUSG00000046169/ENSMUSG00000028909/ENSMUSG00000029687/ENSMUSG00000028347/ENSMUSG00000035517/ENSMUSG00000048000/ENSMUSG00000004771/ENSMUSG00000030849/ENSMUSG00000001870/ENSMUSG00000021589/ENSMUSG00000063358/ENSMUSG00000054843/ENSMUSG00000039852/ENSMUSG00000027737/…
GO:0000209	protein polyubiquitination	0.0070673	ENSMUSG00000020134/ENSMUSG00000040785/ENSMUSG00000038822/ENSMUSG00000029203/ENSMUSG00000022684/ENSMUSG00000026196
GO:0010256	endomembrane system organization	0.0070673	ENSMUSG00000004771/ENSMUSG00000063358/ENSMUSG00000038822/ENSMUSG00000020315/ENSMUSG00000009207/ENSMUSG00000047193
GO:0051090	regulation of DNA binding transcription factor activity	0.00913434	ENSMUSG00000010175/ENSMUSG00000020134/ENSMUSG00000030201/ENSMUSG00000029687/ENSMUSG00000063358/ENSMUSG00000029245
GO:0010799	regulation of peptidyl-threonine phosphorylation	0.0093736	ENSMUSG00000031997/ENSMUSG00000063358/ENSMUSG00000029203
GO:0034614	cellular response to reactive oxygen species	0.0093736	ENSMUSG00000031997/ENSMUSG00000029687/ENSMUSG00000063358
GO:0002088	lens development in camera-type eye	0.0100561	ENSMUSG00000010175/ENSMUSG00000027420/ENSMUSG00000035517/ENSMUSG00000027737
GO:0009888	tissue development	0.0103836	ENSMUSG00000010175/ENSMUSG00000027420/ENSMUSG00000002881/ENSMUSG00000030201/ENSMUSG00000034998/ENSMUSG00000029687/ENSMUSG00000028347/ENSMUSG00000035517/ENSMUSG00000030849/ENSMUSG00000063358/ENSMUSG00000054843/ENSMUSG00000027737/ENSMUSG00000009207
GO:0010646	regulation of cell communication	0.0105768	ENSMUSG00000020134/ENSMUSG00000027030/ENSMUSG00000028909/ENSMUSG00000029687/ENSMUSG00000005886/ENSMUSG00000014592/ENSMUSG00000004771/ENSMUSG00000030849/ENSMUSG00000001870/ENSMUSG00000063358/ENSMUSG00000029203/ENSMUSG00000025195/ENSMUSG00000027737/ENSMUSG00000020315/ENSMUSG00000038910/ENSMUSG00000022684/ENSMUSG00000029245/ENSMUSG00000047193/ENSMUSG00000028578
GO:0023051	regulation of signaling	0.0110705	ENSMUSG00000020134/ENSMUSG00000027030/ENSMUSG00000028909/ENSMUSG00000029687/ENSMUSG00000005886/ENSMUSG00000014592/ENSMUSG00000004771/ENSMUSG00000030849/ENSMUSG00000001870/ENSMUSG00000063358/ENSMUSG00000029203/ENSMUSG00000025195/ENSMUSG00000027737/ENSMUSG00000020315/ENSMUSG00000038910/ENSMUSG00000022684/ENSMUSG00000029245/ENSMUSG00000047193/ENSMUSG00000028578
GO:0042060	wound healing	0.0121364	ENSMUSG00000029687/ENSMUSG00000030849/ENSMUSG00000027737/ENSMUSG00000009207
GO:0046677	response to antibiotic	0.0121364	ENSMUSG00000031997/ENSMUSG00000029687/ENSMUSG00000030849/ENSMUSG00000029245
GO:0048762	mesenchymal cell differentiation	0.0121364	ENSMUSG00000030201/ENSMUSG00000029687/ENSMUSG00000030849/ENSMUSG00000063358
GO:0060485	mesenchyme development	0.0121364	ENSMUSG00000030201/ENSMUSG00000029687/ENSMUSG00000030849/ENSMUSG00000063358
GO:0050878	regulation of body fluid levels	0.012463	ENSMUSG00000027030/ENSMUSG00000027737/ENSMUSG00000009207
GO:0014070	response to organic cyclic compound	0.0126886	ENSMUSG00000020134/ENSMUSG00000030201/ENSMUSG00000028909/ENSMUSG00000029687/ENSMUSG00000005886/ENSMUSG00000063358/ENSMUSG00000027737/ENSMUSG00000029245
GO:0009636	response to toxic substance	0.0146187	ENSMUSG00000031997/ENSMUSG00000029687/ENSMUSG00000030849/ENSMUSG00000063358/ENSMUSG00000027737
GO:0071236	cellular response to antibiotic	0.0160694	ENSMUSG00000031997/ENSMUSG00000029687/ENSMUSG00000029245
GO:0032501	multicellular organismal process	0.0163171	ENSMUSG00000010175/ENSMUSG00000031997/ENSMUSG00000020134/ENSMUSG00000027420/ENSMUSG00000002881/ENSMUSG00000030201/ENSMUSG00000027030/ENSMUSG00000038784/ENSMUSG00000034998/ENSMUSG00000046169/ENSMUSG00000028909/ENSMUSG00000029687/ENSMUSG00000028347/ENSMUSG00000005886/ENSMUSG00000014592/ENSMUSG00000035517/ENSMUSG00000048000/ENSMUSG00000004771/ENSMUSG00000030849/ENSMUSG00000001870/ENSMUSG00000021589/…
GO:0048869	cellular developmental process	0.0187387	ENSMUSG00000010175/ENSMUSG00000031997/ENSMUSG00000027420/ENSMUSG00000002881/ENSMUSG00000030201/ENSMUSG00000038784/ENSMUSG00000034998/ENSMUSG00000028909/ENSMUSG00000019978/ENSMUSG00000029687/ENSMUSG00000035517/ENSMUSG00000048000/ENSMUSG00000004771/ENSMUSG00000030849/ENSMUSG00000021589/ENSMUSG00000063358/ENSMUSG00000025195/ENSMUSG00000039852/ENSMUSG00000027737/ENSMUSG00000038910/ENSMUSG00000009207/…
GO:0031401	positive regulation of protein modification process	0.0192558	ENSMUSG00000010175/ENSMUSG00000031997/ENSMUSG00000020134/ENSMUSG00000027030/ENSMUSG00000029687/ENSMUSG00000014592/ENSMUSG00000030849/ENSMUSG00000063358/ENSMUSG00000029203/ENSMUSG00000033102
GO:0034599	cellular response to oxidative stress	0.0199682	ENSMUSG00000031997/ENSMUSG00000029687/ENSMUSG00000063358/ENSMUSG00000027737
GO:0000302	response to reactive oxygen species	0.0202027	ENSMUSG00000031997/ENSMUSG00000029687/ENSMUSG00000063358
GO:0008360	regulation of cell shape	0.0202027	ENSMUSG00000019978/ENSMUSG00000021589/ENSMUSG00000025195
GO:0021549	cerebellum development	0.0202027	ENSMUSG00000010175/ENSMUSG00000029687/ENSMUSG00000039852
GO:0022037	metencephalon development	0.0202027	ENSMUSG00000010175/ENSMUSG00000029687/ENSMUSG00000039852
GO:0045787	positive regulation of cell cycle	0.0211608	ENSMUSG00000010175/ENSMUSG00000030201/ENSMUSG00000029687/ENSMUSG00000004771/ENSMUSG00000033102
GO:1990778	protein localization to cell periphery	0.0211608	ENSMUSG00000030201/ENSMUSG00000019978/ENSMUSG00000004771/ENSMUSG00000020315/ENSMUSG00000028995
GO:0035690	cellular response to drug	0.0231387	ENSMUSG00000031997/ENSMUSG00000029687/ENSMUSG00000063358/ENSMUSG00000029245
GO:0030900	forebrain development	0.0237086	ENSMUSG00000010175/ENSMUSG00000029687/ENSMUSG00000027737/ENSMUSG00000029245/ENSMUSG00000047193
GO:0051223	regulation of protein transport	0.0239731	ENSMUSG00000004771/ENSMUSG00000063358/ENSMUSG00000027737/ENSMUSG00000020315/ENSMUSG00000026196/ENSMUSG00000029245
GO:0019538	protein metabolic process	0.0245316	ENSMUSG00000010175/ENSMUSG00000031997/ENSMUSG00000020134/ENSMUSG00000030201/ENSMUSG00000027030/ENSMUSG00000038784/ENSMUSG00000032289/ENSMUSG00000046169/ENSMUSG00000028909/ENSMUSG00000040785/ENSMUSG00000029687/ENSMUSG00000024074/ENSMUSG00000014592/ENSMUSG00000048000/ENSMUSG00000030849/ENSMUSG00000063358/ENSMUSG00000039033/ENSMUSG00000038822/ENSMUSG00000029203/ENSMUSG00000048058/ENSMUSG00000036879/…
GO:0001837	epithelial to mesenchymal transition	0.0248679	ENSMUSG00000030201/ENSMUSG00000029687/ENSMUSG00000030849
GO:0003279	cardiac septum development	0.0248679	ENSMUSG00000010175/ENSMUSG00000046169/ENSMUSG00000001870
GO:0051604	protein maturation	0.0248679	ENSMUSG00000039033/ENSMUSG00000048058/ENSMUSG00000047193
GO:0060840	artery development	0.0248679	ENSMUSG00000010175/ENSMUSG00000046169/ENSMUSG00000001870
GO:0065008	regulation of biological quality	0.0259661	ENSMUSG00000031997/ENSMUSG00000030201/ENSMUSG00000027030/ENSMUSG00000019978/ENSMUSG00000029687/ENSMUSG00000005886/ENSMUSG00000048000/ENSMUSG00000004771/ENSMUSG00000001870/ENSMUSG00000021589/ENSMUSG00000063358/ENSMUSG00000029203/ENSMUSG00000025195/ENSMUSG00000027737/ENSMUSG00000020315/ENSMUSG00000009207/ENSMUSG00000026196/ENSMUSG00000029245
GO:0048856	anatomical structure development	0.0291945	ENSMUSG00000010175/ENSMUSG00000031997/ENSMUSG00000027420/ENSMUSG00000002881/ENSMUSG00000030201/ENSMUSG00000038784/ENSMUSG00000034998/ENSMUSG00000046169/ENSMUSG00000028909/ENSMUSG00000019978/ENSMUSG00000029687/ENSMUSG00000028347/ENSMUSG00000035517/ENSMUSG00000048000/ENSMUSG00000004771/ENSMUSG00000030849/ENSMUSG00000001870/ENSMUSG00000021589/ENSMUSG00000063358/ENSMUSG00000025195/ENSMUSG00000054843/…
GO:0007417	central nervous system development	0.0293059	ENSMUSG00000010175/ENSMUSG00000029687/ENSMUSG00000048000/ENSMUSG00000063358/ENSMUSG00000039852/ENSMUSG00000027737/ENSMUSG00000029245/ENSMUSG00000047193
GO:0021953	central nervous system neuron differentiation	0.0300656	ENSMUSG00000010175/ENSMUSG00000048000/ENSMUSG00000047193
GO:0018107	peptidyl-threonine phosphorylation	0.0303598	ENSMUSG00000031997/ENSMUSG00000027030/ENSMUSG00000063358/ENSMUSG00000029203
GO:1903829	positive regulation of cellular protein localization	0.0303598	ENSMUSG00000019978/ENSMUSG00000004771/ENSMUSG00000063358/ENSMUSG00000020315
GO:0070201	regulation of establishment of protein localization	0.0312952	ENSMUSG00000004771/ENSMUSG00000063358/ENSMUSG00000027737/ENSMUSG00000020315/ENSMUSG00000026196/ENSMUSG00000029245
GO:1901564	organonitrogen compound metabolic process	0.0328053	ENSMUSG00000010175/ENSMUSG00000031997/ENSMUSG00000020134/ENSMUSG00000030201/ENSMUSG00000027030/ENSMUSG00000038784/ENSMUSG00000032289/ENSMUSG00000046169/ENSMUSG00000028909/ENSMUSG00000040785/ENSMUSG00000029687/ENSMUSG00000024074/ENSMUSG00000014592/ENSMUSG00000048000/ENSMUSG00000030849/ENSMUSG00000063358/ENSMUSG00000039033/ENSMUSG00000038822/ENSMUSG00000029203/ENSMUSG00000048058/ENSMUSG00000027737/…
GO:0007165	signal transduction	0.0328867	ENSMUSG00000020134/ENSMUSG00000030201/ENSMUSG00000027030/ENSMUSG00000028909/ENSMUSG00000029687/ENSMUSG00000005886/ENSMUSG00000014592/ENSMUSG00000048000/ENSMUSG00000004771/ENSMUSG00000030849/ENSMUSG00000001870/ENSMUSG00000021589/ENSMUSG00000063358/ENSMUSG00000029203/ENSMUSG00000025195/ENSMUSG00000054843/ENSMUSG00000020315/ENSMUSG00000038910/ENSMUSG00000022684/ENSMUSG00000033102/ENSMUSG00000029245/…
GO:0009653	anatomical structure morphogenesis	0.0331531	ENSMUSG00000010175/ENSMUSG00000031997/ENSMUSG00000002881/ENSMUSG00000030201/ENSMUSG00000019978/ENSMUSG00000028347/ENSMUSG00000035517/ENSMUSG00000004771/ENSMUSG00000030849/ENSMUSG00000021589/ENSMUSG00000063358/ENSMUSG00000025195/ENSMUSG00000054843/ENSMUSG00000039852/ENSMUSG00000009207/ENSMUSG00000029245/ENSMUSG00000047193
GO:0007275	multicellular organism development	0.0335973	ENSMUSG00000010175/ENSMUSG00000031997/ENSMUSG00000027420/ENSMUSG00000002881/ENSMUSG00000030201/ENSMUSG00000038784/ENSMUSG00000034998/ENSMUSG00000046169/ENSMUSG00000028909/ENSMUSG00000029687/ENSMUSG00000028347/ENSMUSG00000035517/ENSMUSG00000048000/ENSMUSG00000004771/ENSMUSG00000030849/ENSMUSG00000001870/ENSMUSG00000021589/ENSMUSG00000063358/ENSMUSG00000054843/ENSMUSG00000039852/ENSMUSG00000027737/…
GO:0006796	phosphate-containing compound metabolic process	0.0339886	ENSMUSG00000010175/ENSMUSG00000038732/ENSMUSG00000031997/ENSMUSG00000030201/ENSMUSG00000027030/ENSMUSG00000028909/ENSMUSG00000029687/ENSMUSG00000014592/ENSMUSG00000030849/ENSMUSG00000063358/ENSMUSG00000029203/ENSMUSG00000036879/ENSMUSG00000020315/ENSMUSG00000038910/ENSMUSG00000028995/ENSMUSG00000026196/ENSMUSG00000033102/ENSMUSG00000029245
GO:0090087	regulation of peptide transport	0.0340314	ENSMUSG00000004771/ENSMUSG00000063358/ENSMUSG00000027737/ENSMUSG00000020315/ENSMUSG00000026196/ENSMUSG00000029245
GO:1903827	regulation of cellular protein localization	0.0340314	ENSMUSG00000019978/ENSMUSG00000004771/ENSMUSG00000063358/ENSMUSG00000027737/ENSMUSG00000020315/ENSMUSG00000026196
GO:0018210	peptidyl-threonine modification	0.0344197	ENSMUSG00000031997/ENSMUSG00000027030/ENSMUSG00000063358/ENSMUSG00000029203
GO:0021537	telencephalon development	0.0344197	ENSMUSG00000010175/ENSMUSG00000029687/ENSMUSG00000027737/ENSMUSG00000029245
GO:0072659	protein localization to plasma membrane	0.0344197	ENSMUSG00000030201/ENSMUSG00000004771/ENSMUSG00000020315/ENSMUSG00000028995
GO:1901990	regulation of mitotic cell cycle phase transition	0.0344197	ENSMUSG00000029687/ENSMUSG00000048000/ENSMUSG00000004771/ENSMUSG00000033102
GO:0023052	signaling	0.0344361	ENSMUSG00000020134/ENSMUSG00000030201/ENSMUSG00000027030/ENSMUSG00000028909/ENSMUSG00000029687/ENSMUSG00000005886/ENSMUSG00000014592/ENSMUSG00000048000/ENSMUSG00000004771/ENSMUSG00000030849/ENSMUSG00000001870/ENSMUSG00000021589/ENSMUSG00000063358/ENSMUSG00000029203/ENSMUSG00000025195/ENSMUSG00000054843/ENSMUSG00000027737/ENSMUSG00000020315/ENSMUSG00000038910/ENSMUSG00000022684/ENSMUSG00000033102/…
GO:0007166	cell surface receptor signaling pathway	0.0344418	ENSMUSG00000020134/ENSMUSG00000030201/ENSMUSG00000027030/ENSMUSG00000028909/ENSMUSG00000048000/ENSMUSG00000030849/ENSMUSG00000001870/ENSMUSG00000063358/ENSMUSG00000029203/ENSMUSG00000020315/ENSMUSG00000038910/ENSMUSG00000029245/ENSMUSG00000047193
GO:0010562	positive regulation of phosphorus metabolic process	0.0356962	ENSMUSG00000010175/ENSMUSG00000031997/ENSMUSG00000027030/ENSMUSG00000029687/ENSMUSG00000014592/ENSMUSG00000030849/ENSMUSG00000063358/ENSMUSG00000029203
GO:0045937	positive regulation of phosphate metabolic process	0.0356962	ENSMUSG00000010175/ENSMUSG00000031997/ENSMUSG00000027030/ENSMUSG00000029687/ENSMUSG00000014592/ENSMUSG00000030849/ENSMUSG00000063358/ENSMUSG00000029203
GO:0000910	cytokinesis	0.0357929	ENSMUSG00000004771/ENSMUSG00000020315/ENSMUSG00000033102
GO:0043433	negative regulation of DNA binding transcription factor activity	0.0357929	ENSMUSG00000010175/ENSMUSG00000020134/ENSMUSG00000029687
GO:0006793	phosphorus metabolic process	0.0365978	ENSMUSG00000010175/ENSMUSG00000038732/ENSMUSG00000031997/ENSMUSG00000030201/ENSMUSG00000027030/ENSMUSG00000028909/ENSMUSG00000029687/ENSMUSG00000014592/ENSMUSG00000030849/ENSMUSG00000063358/ENSMUSG00000029203/ENSMUSG00000036879/ENSMUSG00000020315/ENSMUSG00000038910/ENSMUSG00000028995/ENSMUSG00000026196/ENSMUSG00000033102/ENSMUSG00000029245
GO:0009966	regulation of signal transduction	0.0374755	ENSMUSG00000020134/ENSMUSG00000027030/ENSMUSG00000028909/ENSMUSG00000029687/ENSMUSG00000005886/ENSMUSG00000014592/ENSMUSG00000030849/ENSMUSG00000001870/ENSMUSG00000063358/ENSMUSG00000029203/ENSMUSG00000025195/ENSMUSG00000020315/ENSMUSG00000038910/ENSMUSG00000022684/ENSMUSG00000047193/ENSMUSG00000028578
GO:0051246	regulation of protein metabolic process	0.0374755	ENSMUSG00000010175/ENSMUSG00000031997/ENSMUSG00000020134/ENSMUSG00000030201/ENSMUSG00000027030/ENSMUSG00000029687/ENSMUSG00000024074/ENSMUSG00000014592/ENSMUSG00000048000/ENSMUSG00000030849/ENSMUSG00000063358/ENSMUSG00000029203/ENSMUSG00000048058/ENSMUSG00000038910/ENSMUSG00000033102/ENSMUSG00000028578
GO:0009611	response to wounding	0.0387832	ENSMUSG00000029687/ENSMUSG00000030849/ENSMUSG00000027737/ENSMUSG00000009207
GO:0071902	positive regulation of protein serine/threonine kinase activity	0.0387832	ENSMUSG00000010175/ENSMUSG00000027030/ENSMUSG00000029687/ENSMUSG00000063358
GO:0071900	regulation of protein serine/threonine kinase activity	0.0394115	ENSMUSG00000010175/ENSMUSG00000030201/ENSMUSG00000027030/ENSMUSG00000029687/ENSMUSG00000063358
GO:0060322	head development	0.0410797	ENSMUSG00000010175/ENSMUSG00000029687/ENSMUSG00000063358/ENSMUSG00000039852/ENSMUSG00000027737/ENSMUSG00000029245/ENSMUSG00000047193
GO:0030902	hindbrain development	0.0420432	ENSMUSG00000010175/ENSMUSG00000029687/ENSMUSG00000039852
GO:1904375	regulation of protein localization to cell periphery	0.0420432	ENSMUSG00000019978/ENSMUSG00000004771/ENSMUSG00000020315
GO:0007154	cell communication	0.0429438	ENSMUSG00000020134/ENSMUSG00000030201/ENSMUSG00000027030/ENSMUSG00000028909/ENSMUSG00000029687/ENSMUSG00000005886/ENSMUSG00000014592/ENSMUSG00000048000/ENSMUSG00000004771/ENSMUSG00000030849/ENSMUSG00000001870/ENSMUSG00000021589/ENSMUSG00000063358/ENSMUSG00000029203/ENSMUSG00000025195/ENSMUSG00000054843/ENSMUSG00000027737/ENSMUSG00000020315/ENSMUSG00000038910/ENSMUSG00000022684/ENSMUSG00000033102/…
GO:0071396	cellular response to lipid	0.0431691	ENSMUSG00000030201/ENSMUSG00000005886/ENSMUSG00000030849/ENSMUSG00000063358/ENSMUSG00000029245
GO:0032268	regulation of cellular protein metabolic process	0.0455936	ENSMUSG00000010175/ENSMUSG00000031997/ENSMUSG00000020134/ENSMUSG00000030201/ENSMUSG00000027030/ENSMUSG00000029687/ENSMUSG00000024074/ENSMUSG00000014592/ENSMUSG00000048000/ENSMUSG00000030849/ENSMUSG00000063358/ENSMUSG00000029203/ENSMUSG00000038910/ENSMUSG00000033102/ENSMUSG00000028578
GO:0019220	regulation of phosphate metabolic process	0.0456145	ENSMUSG00000010175/ENSMUSG00000031997/ENSMUSG00000030201/ENSMUSG00000027030/ENSMUSG00000029687/ENSMUSG00000014592/ENSMUSG00000030849/ENSMUSG00000063358/ENSMUSG00000029203/ENSMUSG00000038910/ENSMUSG00000026196
GO:0051174	regulation of phosphorus metabolic process	0.0456145	ENSMUSG00000010175/ENSMUSG00000031997/ENSMUSG00000030201/ENSMUSG00000027030/ENSMUSG00000029687/ENSMUSG00000014592/ENSMUSG00000030849/ENSMUSG00000063358/ENSMUSG00000029203/ENSMUSG00000038910/ENSMUSG00000026196
GO:0044092	negative regulation of molecular function	0.0469129	ENSMUSG00000010175/ENSMUSG00000020134/ENSMUSG00000030201/ENSMUSG00000027030/ENSMUSG00000029687/ENSMUSG00000024074/ENSMUSG00000028578
GO:0042325	regulation of phosphorylation	0.0473005	ENSMUSG00000010175/ENSMUSG00000031997/ENSMUSG00000030201/ENSMUSG00000027030/ENSMUSG00000029687/ENSMUSG00000030849/ENSMUSG00000063358/ENSMUSG00000029203/ENSMUSG00000038910/ENSMUSG00000026196
GO:1901987	regulation of cell cycle phase transition	0.0484267	ENSMUSG00000029687/ENSMUSG00000048000/ENSMUSG00000004771/ENSMUSG00000033102
GO:1901988	negative regulation of cell cycle phase transition	0.0488072	ENSMUSG00000029687/ENSMUSG00000048000/ENSMUSG00000033102

## Sheet: P0.5_E16.5.DE circRNA_GOenrich
GOID	Description	pvalue	geneID
GO:0071826	ribonucleoprotein complex subunit organization	0.00401337	ENSMUSG00000020459/ENSMUSG00000035378
GO:0051253	negative regulation of RNA metabolic process	0.0104425	ENSMUSG00000039652/ENSMUSG00000035378/ENSMUSG00000024515
GO:0043065	positive regulation of apoptotic process	0.0108477	ENSMUSG00000035378/ENSMUSG00000024515
GO:0043068	positive regulation of programmed cell death	0.0108477	ENSMUSG00000035378/ENSMUSG00000024515
GO:0006412	translation	0.0131877	ENSMUSG00000039652/ENSMUSG00000020459
GO:0043043	peptide biosynthetic process	0.014436	ENSMUSG00000039652/ENSMUSG00000020459
GO:0043604	amide biosynthetic process	0.0157357	ENSMUSG00000039652/ENSMUSG00000020459
GO:0045934	negative regulation of nucleobase-containing compound metabolic process	0.0162151	ENSMUSG00000039652/ENSMUSG00000035378/ENSMUSG00000024515
GO:0010942	positive regulation of cell death	0.0164045	ENSMUSG00000035378/ENSMUSG00000024515
GO:0043933	protein-containing complex subunit organization	0.0168799	ENSMUSG00000020459/ENSMUSG00000035378/ENSMUSG00000024515
GO:0006518	peptide metabolic process	0.0192052	ENSMUSG00000039652/ENSMUSG00000020459
GO:0010629	negative regulation of gene expression	0.0197043	ENSMUSG00000039652/ENSMUSG00000035378/ENSMUSG00000024515
GO:0043603	cellular amide metabolic process	0.0229819	ENSMUSG00000039652/ENSMUSG00000020459
GO:0006396	RNA processing	0.0305229	ENSMUSG00000039652/ENSMUSG00000035378
GO:0000122	negative regulation of transcription by RNA polymerase II	0.0351083	ENSMUSG00000039652/ENSMUSG00000024515
GO:0034622	cellular protein-containing complex assembly	0.0440389	ENSMUSG00000035378/ENSMUSG00000024515
GO:0003158	endothelium development	0.0446357	ENSMUSG00000024515
GO:0008584	male gonad development	0.0446357	ENSMUSG00000024515
GO:0009566	fertilization	0.0446357	ENSMUSG00000024515
GO:0009798	axis specification	0.0446357	ENSMUSG00000024515
GO:0030308	negative regulation of cell growth	0.0446357	ENSMUSG00000024515
GO:0031058	positive regulation of histone modification	0.0446357	ENSMUSG00000024515
GO:0031060	regulation of histone methylation	0.0446357	ENSMUSG00000024515
GO:0045446	endothelial cell differentiation	0.0446357	ENSMUSG00000024515
GO:0046546	development of primary male sexual characteristics	0.0446357	ENSMUSG00000024515
GO:0048754	branching morphogenesis of an epithelial tube	0.0446357	ENSMUSG00000024515
GO:0050684	regulation of mRNA processing	0.0446357	ENSMUSG00000039652
GO:0055007	cardiac muscle cell differentiation	0.0446357	ENSMUSG00000024515
GO:0055076	transition metal ion homeostasis	0.0446357	ENSMUSG00000024515
GO:0070373	negative regulation of ERK1 and ERK2 cascade	0.0446357	ENSMUSG00000024515
GO:0072009	nephron epithelium development	0.0446357	ENSMUSG00000024515
GO:0090100	positive regulation of transmembrane receptor protein serine/threonine kinase signaling pathway	0.0446357	ENSMUSG00000024515
GO:0110020	regulation of actomyosin structure organization	0.0446357	ENSMUSG00000024515
GO:0009894	regulation of catabolic process	0.0450831	ENSMUSG00000039652/ENSMUSG00000024515
GO:1901701	cellular response to oxygen-containing compound	0.0450831	ENSMUSG00000039652/ENSMUSG00000024515
GO:0044087	regulation of cellular component biogenesis	0.0472017	ENSMUSG00000035378/ENSMUSG00000024515
GO:0003206	cardiac chamber morphogenesis	0.04901	ENSMUSG00000024515
GO:0003300	cardiac muscle hypertrophy	0.04901	ENSMUSG00000024515
GO:0006364	rRNA processing	0.04901	ENSMUSG00000035378
GO:0014896	muscle hypertrophy	0.04901	ENSMUSG00000024515
GO:0014897	striated muscle hypertrophy	0.04901	ENSMUSG00000024515
GO:0031124	mRNA 3'-end processing	0.04901	ENSMUSG00000039652
GO:0042177	negative regulation of protein catabolic process	0.04901	ENSMUSG00000024515
GO:0043502	regulation of muscle adaptation	0.04901	ENSMUSG00000024515
GO:0051568	histone H3-K4 methylation	0.04901	ENSMUSG00000024515
GO:0051172	negative regulation of nitrogen compound metabolic process	0.0498829	ENSMUSG00000039652/ENSMUSG00000035378/ENSMUSG00000024515

## Sheet: P10.5_P0.5.DE circRNA_GOenrich
GOID	Description	pvalue	geneID
GO:0060560	developmental growth involved in morphogenesis	0.0214263	ENSMUSG00000032076/ENSMUSG00000026494
GO:0061351	neural precursor cell proliferation	0.0214263	ENSMUSG00000039852/ENSMUSG00000065954
GO:0050708	regulation of protein secretion	0.0276328	ENSMUSG00000032076/ENSMUSG00000004347
GO:0002791	regulation of peptide secretion	0.0344838	ENSMUSG00000032076/ENSMUSG00000004347
GO:0009306	protein secretion	0.0393881	ENSMUSG00000032076/ENSMUSG00000004347
GO:0002790	peptide secretion	0.0472196	ENSMUSG00000032076/ENSMUSG00000004347

## Sheet: P60_P10.5.DE circRNA_GOenrich
GOID	Description	pvalue	geneID
GO:0001889	liver development	0.00788489	ENSMUSG00000019802/ENSMUSG00000032076/ENSMUSG00000004364
GO:0061008	hepaticobiliary system development	0.00964647	ENSMUSG00000019802/ENSMUSG00000032076/ENSMUSG00000004364
GO:1903530	regulation of secretion by cell	0.0153265	ENSMUSG00000020038/ENSMUSG00000029245/ENSMUSG00000000127/ENSMUSG00000032076/ENSMUSG00000053046
GO:0051046	regulation of secretion	0.0226872	ENSMUSG00000020038/ENSMUSG00000029245/ENSMUSG00000000127/ENSMUSG00000032076/ENSMUSG00000053046
GO:0034599	cellular response to oxidative stress	0.0247959	ENSMUSG00000031997/ENSMUSG00000022307/ENSMUSG00000000127
GO:0046883	regulation of hormone secretion	0.0247959	ENSMUSG00000020038/ENSMUSG00000029245/ENSMUSG00000053046
GO:0032989	cellular component morphogenesis	0.0314223	ENSMUSG00000031997/ENSMUSG00000029245/ENSMUSG00000000127/ENSMUSG00000020598/ENSMUSG00000041731/ENSMUSG00000032076/ENSMUSG00000004364/ENSMUSG00000053046
GO:0048732	gland development	0.0348037	ENSMUSG00000019802/ENSMUSG00000035133/ENSMUSG00000032076/ENSMUSG00000004364
GO:0034614	cellular response to reactive oxygen species	0.0359199	ENSMUSG00000031997/ENSMUSG00000000127
GO:0071236	cellular response to antibiotic	0.0359199	ENSMUSG00000031997/ENSMUSG00000029245
GO:1901701	cellular response to oxygen-containing compound	0.038369	ENSMUSG00000031997/ENSMUSG00000030662/ENSMUSG00000022307/ENSMUSG00000029245/ENSMUSG00000000127/ENSMUSG00000053046
GO:0009914	hormone transport	0.0393759	ENSMUSG00000020038/ENSMUSG00000029245/ENSMUSG00000053046
GO:0046879	hormone secretion	0.0393759	ENSMUSG00000020038/ENSMUSG00000029245/ENSMUSG00000053046
GO:0002703	regulation of leukocyte mediated immunity	0.0430548	ENSMUSG00000000127/ENSMUSG00000032076
GO:0010977	negative regulation of neuron projection development	0.0430548	ENSMUSG00000031997/ENSMUSG00000032290
GO:0000904	cell morphogenesis involved in differentiation	0.0446135	ENSMUSG00000031997/ENSMUSG00000029245/ENSMUSG00000000127/ENSMUSG00000020598/ENSMUSG00000004364/ENSMUSG00000053046
GO:0033500	carbohydrate homeostasis	0.0479929	ENSMUSG00000020038/ENSMUSG00000029245/ENSMUSG00000053046
GO:0042593	glucose homeostasis	0.0479929	ENSMUSG00000020038/ENSMUSG00000029245/ENSMUSG00000053046
GO:0050708	regulation of protein secretion	0.0479929	ENSMUSG00000029245/ENSMUSG00000032076/ENSMUSG00000053046

## Sheet: CO_DE circRNA_GOenrich
Category	GOID	Description	GeneRatio	BgRatio	pvalue	geneID	Count
BP	GO:0010800	positive regulation of peptidyl-threonine phosphorylation	2/10	26/21159	6.49424e-05	ENSMUSG00000031997/ENSMUSG00000029203	2
BP	GO:0010799	regulation of peptidyl-threonine phosphorylation	2/10	42/21159	0.000171355	ENSMUSG00000031997/ENSMUSG00000029203	2
BP	GO:0070936	protein K48-linked ubiquitination	2/10	59/21159	0.000339063	ENSMUSG00000022684/ENSMUSG00000029203	2
BP	GO:0046677	response to antibiotic	3/10	373/21159	0.000594767	ENSMUSG00000030849/ENSMUSG00000031997/ENSMUSG00000029245	3
BP	GO:0018107	peptidyl-threonine phosphorylation	2/10	114/21159	0.00125881	ENSMUSG00000031997/ENSMUSG00000029203	2
BP	GO:0018210	peptidyl-threonine modification	2/10	123/21159	0.00146304	ENSMUSG00000031997/ENSMUSG00000029203	2
BP	GO:0048813	dendrite morphogenesis	2/10	162/21159	0.00251802	ENSMUSG00000031997/ENSMUSG00000029245	2
BP	GO:0071236	cellular response to antibiotic	2/10	163/21159	0.00254866	ENSMUSG00000031997/ENSMUSG00000029245	2
BP	GO:0000209	protein polyubiquitination	2/10	195/21159	0.00362193	ENSMUSG00000022684/ENSMUSG00000029203	2
BP	GO:0099173	postsynapse organization	2/10	195/21159	0.00362193	ENSMUSG00000027737/ENSMUSG00000029245	2
BP	GO:0071560	cellular response to transforming growth factor beta stimulus	2/10	220/21159	0.00458385	ENSMUSG00000030849/ENSMUSG00000001870	2
BP	GO:0001781	neutrophil apoptotic process	1/10	10/21159	0.00471708	ENSMUSG00000027737	1
BP	GO:0035672	oligopeptide transmembrane transport	1/10	10/21159	0.00471708	ENSMUSG00000027737	1
BP	GO:0048021	regulation of melanin biosynthetic process	1/10	10/21159	0.00471708	ENSMUSG00000027737	1
BP	GO:1900102	negative regulation of endoplasmic reticulum unfolded protein response	1/10	10/21159	0.00471708	ENSMUSG00000022684	1
BP	GO:1900115	extracellular regulation of signal transduction	1/10	10/21159	0.00471708	ENSMUSG00000001870	1
BP	GO:1900116	extracellular negative regulation of signal transduction	1/10	10/21159	0.00471708	ENSMUSG00000001870	1
BP	GO:0071559	response to transforming growth factor beta	2/10	224/21159	0.00474765	ENSMUSG00000030849/ENSMUSG00000001870	2
BP	GO:0034976	response to endoplasmic reticulum stress	2/10	225/21159	0.00478902	ENSMUSG00000022684/ENSMUSG00000029203	2
BP	GO:0006750	glutathione biosynthetic process	1/10	11/21159	0.00518769	ENSMUSG00000027737	1
BP	GO:0042762	regulation of sulfur metabolic process	1/10	11/21159	0.00518769	ENSMUSG00000027737	1
BP	GO:0097113	AMPA glutamate receptor clustering	1/10	11/21159	0.00518769	ENSMUSG00000027737	1
BP	GO:0097688	glutamate receptor clustering	1/10	11/21159	0.00518769	ENSMUSG00000027737	1
BP	GO:1900376	regulation of secondary metabolite biosynthetic process	1/10	11/21159	0.00518769	ENSMUSG00000027737	1
BP	GO:0048705	skeletal system morphogenesis	2/10	244/21159	0.005607	ENSMUSG00000030849/ENSMUSG00000002881	2
BP	GO:0006521	regulation of cellular amino acid metabolic process	1/10	12/21159	0.00565809	ENSMUSG00000027737	1
BP	GO:0006857	oligopeptide transport	1/10	12/21159	0.00565809	ENSMUSG00000027737	1
BP	GO:0036498	IRE1-mediated unfolded protein response	1/10	12/21159	0.00565809	ENSMUSG00000022684	1
BP	GO:0051775	response to redox state	1/10	12/21159	0.00565809	ENSMUSG00000027737	1
BP	GO:0019184	nonribosomal peptide biosynthetic process	1/10	13/21159	0.0061283	ENSMUSG00000027737	1
BP	GO:1904321	response to forskolin	1/10	13/21159	0.0061283	ENSMUSG00000029245	1
BP	GO:1904322	cellular response to forskolin	1/10	13/21159	0.0061283	ENSMUSG00000029245	1
BP	GO:0016358	dendrite development	2/10	265/21159	0.00658086	ENSMUSG00000031997/ENSMUSG00000029245	2
BP	GO:0043455	regulation of secondary metabolic process	1/10	14/21159	0.0065983	ENSMUSG00000027737	1
BP	GO:0060340	positive regulation of type I interferon-mediated signaling pathway	1/10	14/21159	0.0065983	ENSMUSG00000029203	1
BP	GO:0071372	cellular response to follicle-stimulating hormone stimulus	1/10	14/21159	0.0065983	ENSMUSG00000029245	1
BP	GO:0098712	L-glutamate import across plasma membrane	1/10	14/21159	0.0065983	ENSMUSG00000027737	1
BP	GO:0051938	L-glutamate import	1/10	15/21159	0.00706811	ENSMUSG00000027737	1
BP	GO:0061478	response to platelet aggregation inhibitor	1/10	15/21159	0.00706811	ENSMUSG00000029245	1
BP	GO:0021537	telencephalon development	2/10	277/21159	0.00716979	ENSMUSG00000027737/ENSMUSG00000029245	2
BP	GO:0034599	cellular response to oxidative stress	2/10	283/21159	0.00747301	ENSMUSG00000027737/ENSMUSG00000031997	2
BP	GO:0032793	positive regulation of CREB transcription factor activity	1/10	16/21159	0.00753771	ENSMUSG00000029245	1
BP	GO:0006828	manganese ion transport	1/10	17/21159	0.00800712	ENSMUSG00000031997	1
BP	GO:0072578	neurotransmitter-gated ion channel clustering	1/10	17/21159	0.00800712	ENSMUSG00000027737	1
BP	GO:1903909	regulation of receptor clustering	1/10	17/21159	0.00800712	ENSMUSG00000027737	1
BP	GO:0006534	cysteine metabolic process	1/10	18/21159	0.00847632	ENSMUSG00000027737	1
BP	GO:0050774	negative regulation of dendrite morphogenesis	1/10	18/21159	0.00847632	ENSMUSG00000031997	1
BP	GO:0032354	response to follicle-stimulating hormone	1/10	20/21159	0.00941413	ENSMUSG00000029245	1
BP	GO:0042438	melanin biosynthetic process	1/10	20/21159	0.00941413	ENSMUSG00000027737	1
BP	GO:0071371	cellular response to gonadotropin stimulus	1/10	20/21159	0.00941413	ENSMUSG00000029245	1
BP	GO:0001780	neutrophil homeostasis	1/10	21/21159	0.00988274	ENSMUSG00000027737	1
BP	GO:0072337	modified amino acid transport	1/10	21/21159	0.00988274	ENSMUSG00000027737	1
BP	GO:1900101	regulation of endoplasmic reticulum unfolded protein response	1/10	21/21159	0.00988274	ENSMUSG00000022684	1
BP	GO:1901626	regulation of postsynaptic membrane organization	1/10	21/21159	0.00988274	ENSMUSG00000027737	1
BP	GO:0006582	melanin metabolic process	1/10	22/21159	0.0103511	ENSMUSG00000027737	1
BP	GO:0015813	L-glutamate transmembrane transport	1/10	22/21159	0.0103511	ENSMUSG00000027737	1
BP	GO:0021756	striatum development	1/10	22/21159	0.0103511	ENSMUSG00000027737	1
BP	GO:0006925	inflammatory cell apoptotic process	1/10	23/21159	0.0108194	ENSMUSG00000027737	1
BP	GO:0060338	regulation of type I interferon-mediated signaling pathway	1/10	24/21159	0.0112874	ENSMUSG00000029203	1
BP	GO:1903204	negative regulation of oxidative stress-induced neuron death	1/10	24/21159	0.0112874	ENSMUSG00000027737	1
BP	GO:0044550	secondary metabolite biosynthetic process	1/10	26/21159	0.0122228	ENSMUSG00000027737	1
BP	GO:0089718	amino acid import across plasma membrane	1/10	26/21159	0.0122228	ENSMUSG00000027737	1
BP	GO:0018108	peptidyl-tyrosine phosphorylation	2/10	371/21159	0.0125716	ENSMUSG00000030849/ENSMUSG00000029245	2
BP	GO:0018212	peptidyl-tyrosine modification	2/10	374/21159	0.0127663	ENSMUSG00000030849/ENSMUSG00000029245	2
BP	GO:0021544	subpallium development	1/10	28/21159	0.0131574	ENSMUSG00000027737	1
BP	GO:0043161	proteasome-mediated ubiquitin-dependent protein catabolic process	2/10	381/21159	0.013226	ENSMUSG00000022684/ENSMUSG00000029203	2
BP	GO:0001958	endochondral ossification	1/10	29/21159	0.0136244	ENSMUSG00000002881	1
BP	GO:0036075	replacement ossification	1/10	29/21159	0.0136244	ENSMUSG00000002881	1
BP	GO:0043090	amino acid import	1/10	29/21159	0.0136244	ENSMUSG00000027737	1
BP	GO:0035690	cellular response to drug	2/10	392/21159	0.0139629	ENSMUSG00000031997/ENSMUSG00000029245	2
BP	GO:0032967	positive regulation of collagen biosynthetic process	1/10	30/21159	0.0140912	ENSMUSG00000001870	1
BP	GO:0070306	lens fiber cell differentiation	1/10	30/21159	0.0140912	ENSMUSG00000027737	1
BP	GO:0042060	wound healing	2/10	399/21159	0.0144411	ENSMUSG00000027737/ENSMUSG00000030849	2
BP	GO:0010714	positive regulation of collagen metabolic process	1/10	31/21159	0.0145578	ENSMUSG00000001870	1
BP	GO:0034698	response to gonadotropin	1/10	31/21159	0.0145578	ENSMUSG00000029245	1
BP	GO:0048333	mesodermal cell differentiation	1/10	31/21159	0.0145578	ENSMUSG00000030849	1
BP	GO:1903203	regulation of oxidative stress-induced neuron death	1/10	31/21159	0.0145578	ENSMUSG00000027737	1
BP	GO:2000171	negative regulation of dendrite development	1/10	31/21159	0.0145578	ENSMUSG00000031997	1
BP	GO:0021591	ventricular system development	1/10	32/21159	0.0150243	ENSMUSG00000027737	1
BP	GO:0033032	regulation of myeloid cell apoptotic process	1/10	32/21159	0.0150243	ENSMUSG00000027737	1
BP	GO:0036475	neuron death in response to oxidative stress	1/10	32/21159	0.0150243	ENSMUSG00000027737	1
BP	GO:0030900	forebrain development	2/10	410/21159	0.0152071	ENSMUSG00000027737/ENSMUSG00000029245	2
BP	GO:0006536	glutamate metabolic process	1/10	33/21159	0.0154905	ENSMUSG00000027737	1
BP	GO:0033028	myeloid cell apoptotic process	1/10	35/21159	0.0164223	ENSMUSG00000027737	1
BP	GO:0033238	regulation of cellular amine metabolic process	1/10	35/21159	0.0164223	ENSMUSG00000027737	1
BP	GO:0071634	regulation of transforming growth factor beta production	1/10	35/21159	0.0164223	ENSMUSG00000001870	1
BP	GO:0048013	ephrin receptor signaling pathway	1/10	37/21159	0.0173533	ENSMUSG00000029245	1
BP	GO:0071604	transforming growth factor beta production	1/10	37/21159	0.0173533	ENSMUSG00000001870	1
BP	GO:0050808	synapse organization	2/10	444/21159	0.0176847	ENSMUSG00000027737/ENSMUSG00000029245	2
BP	GO:0010498	proteasomal protein catabolic process	2/10	450/21159	0.018139	ENSMUSG00000022684/ENSMUSG00000029203	2
BP	GO:0000096	sulfur amino acid metabolic process	1/10	39/21159	0.0182836	ENSMUSG00000027737	1
BP	GO:0003416	endochondral bone growth	1/10	39/21159	0.0182836	ENSMUSG00000030849	1
BP	GO:0014037	Schwann cell differentiation	1/10	39/21159	0.0182836	ENSMUSG00000002881	1
BP	GO:0042398	cellular modified amino acid biosynthetic process	1/10	39/21159	0.0182836	ENSMUSG00000027737	1
BP	GO:0060337	type I interferon signaling pathway	1/10	39/21159	0.0182836	ENSMUSG00000029203	1
BP	GO:0006979	response to oxidative stress	2/10	453/21159	0.018368	ENSMUSG00000027737/ENSMUSG00000031997	2
BP	GO:0071357	cellular response to type I interferon	1/10	41/21159	0.0192131	ENSMUSG00000029203	1
BP	GO:0098868	bone growth	1/10	42/21159	0.0196775	ENSMUSG00000030849	1
BP	GO:0010518	positive regulation of phospholipase activity	1/10	43/21159	0.0201417	ENSMUSG00000030849	1
BP	GO:0072348	sulfur compound transport	1/10	43/21159	0.0201417	ENSMUSG00000027737	1
BP	GO:1903573	negative regulation of response to endoplasmic reticulum stress	1/10	43/21159	0.0201417	ENSMUSG00000022684	1
BP	GO:0009069	serine family amino acid metabolic process	1/10	44/21159	0.0206058	ENSMUSG00000027737	1
BP	GO:0001504	neurotransmitter uptake	1/10	45/21159	0.0210696	ENSMUSG00000027737	1
BP	GO:0048701	embryonic cranial skeleton morphogenesis	1/10	45/21159	0.0210696	ENSMUSG00000030849	1
BP	GO:0051181	cofactor transport	1/10	45/21159	0.0210696	ENSMUSG00000027737	1
BP	GO:0001941	postsynaptic membrane organization	1/10	46/21159	0.0215332	ENSMUSG00000027737	1
BP	GO:0034340	response to type I interferon	1/10	46/21159	0.0215332	ENSMUSG00000029203	1
BP	GO:0070527	platelet aggregation	1/10	46/21159	0.0215332	ENSMUSG00000027737	1
BP	GO:0070534	protein K63-linked ubiquitination	1/10	47/21159	0.0219967	ENSMUSG00000022684	1
BP	GO:0001501	skeletal system development	2/10	500/21159	0.0221178	ENSMUSG00000030849/ENSMUSG00000002881	2
BP	GO:0001961	positive regulation of cytokine-mediated signaling pathway	1/10	49/21159	0.022923	ENSMUSG00000029203	1
BP	GO:0032965	regulation of collagen biosynthetic process	1/10	49/21159	0.022923	ENSMUSG00000001870	1
BP	GO:0046189	phenol-containing compound biosynthetic process	1/10	49/21159	0.022923	ENSMUSG00000027737	1
BP	GO:0046148	pigment biosynthetic process	1/10	50/21159	0.0233858	ENSMUSG00000027737	1
BP	GO:0048286	lung alveolus development	1/10	50/21159	0.0233858	ENSMUSG00000027737	1
BP	GO:0035458	cellular response to interferon-beta	1/10	51/21159	0.0238485	ENSMUSG00000029203	1
BP	GO:0010517	regulation of phospholipase activity	1/10	52/21159	0.0243109	ENSMUSG00000030849	1
BP	GO:0010712	regulation of collagen metabolic process	1/10	53/21159	0.0247732	ENSMUSG00000001870	1
BP	GO:1902475	L-alpha-amino acid transmembrane transport	1/10	54/21159	0.0252353	ENSMUSG00000027737	1
BP	GO:0060193	positive regulation of lipase activity	1/10	55/21159	0.0256971	ENSMUSG00000030849	1
BP	GO:0035094	response to nicotine	1/10	56/21159	0.0261588	ENSMUSG00000027737	1
BP	GO:0060760	positive regulation of response to cytokine stimulus	1/10	56/21159	0.0261588	ENSMUSG00000029203	1
BP	GO:1900408	negative regulation of cellular response to oxidative stress	1/10	56/21159	0.0261588	ENSMUSG00000027737	1
BP	GO:1903202	negative regulation of oxidative stress-induced cell death	1/10	56/21159	0.0261588	ENSMUSG00000027737	1
BP	GO:0035904	aorta development	1/10	57/21159	0.0266203	ENSMUSG00000001870	1
BP	GO:0032964	collagen biosynthetic process	1/10	58/21159	0.0270815	ENSMUSG00000001870	1
BP	GO:0071300	cellular response to retinoic acid	1/10	58/21159	0.0270815	ENSMUSG00000030849	1
BP	GO:0015800	acidic amino acid transport	1/10	59/21159	0.0275426	ENSMUSG00000027737	1
BP	GO:1902883	negative regulation of response to oxidative stress	1/10	59/21159	0.0275426	ENSMUSG00000027737	1
BP	GO:0006749	glutathione metabolic process	1/10	61/21159	0.0284642	ENSMUSG00000027737	1
BP	GO:0008542	visual learning	1/10	61/21159	0.0284642	ENSMUSG00000027737	1
BP	GO:0030968	endoplasmic reticulum unfolded protein response	1/10	61/21159	0.0284642	ENSMUSG00000022684	1
BP	GO:0043113	receptor clustering	1/10	61/21159	0.0284642	ENSMUSG00000027737	1
BP	GO:0035456	response to interferon-beta	1/10	62/21159	0.0289247	ENSMUSG00000029203	1
BP	GO:0007632	visual behavior	1/10	63/21159	0.0293849	ENSMUSG00000027737	1
BP	GO:0030512	negative regulation of transforming growth factor beta receptor signaling pathway	1/10	63/21159	0.0293849	ENSMUSG00000001870	1
BP	GO:0042440	pigment metabolic process	1/10	63/21159	0.0293849	ENSMUSG00000027737	1
BP	GO:0055081	anion homeostasis	1/10	63/21159	0.0293849	ENSMUSG00000027737	1
BP	GO:0070059	intrinsic apoptotic signaling pathway in response to endoplasmic reticulum stress	1/10	64/21159	0.029845	ENSMUSG00000029203	1
BP	GO:1904888	cranial skeletal system development	1/10	64/21159	0.029845	ENSMUSG00000030849	1
BP	GO:0060997	dendritic spine morphogenesis	1/10	65/21159	0.0303049	ENSMUSG00000029245	1
BP	GO:1903845	negative regulation of cellular response to transforming growth factor beta stimulus	1/10	65/21159	0.0303049	ENSMUSG00000001870	1
BP	GO:0019748	secondary metabolic process	1/10	67/21159	0.0312241	ENSMUSG00000027737	1
BP	GO:0034109	homotypic cell-cell adhesion	1/10	67/21159	0.0312241	ENSMUSG00000027737	1
BP	GO:0001707	mesoderm formation	1/10	68/21159	0.0316835	ENSMUSG00000030849	1
BP	GO:0015807	L-amino acid transport	1/10	68/21159	0.0316835	ENSMUSG00000027737	1
BP	GO:0060976	coronary vasculature development	1/10	69/21159	0.0321426	ENSMUSG00000001870	1
BP	GO:0007422	peripheral nervous system development	1/10	70/21159	0.0326015	ENSMUSG00000002881	1
BP	GO:0008543	fibroblast growth factor receptor signaling pathway	1/10	71/21159	0.0330602	ENSMUSG00000030849	1
BP	GO:0048332	mesoderm morphogenesis	1/10	71/21159	0.0330602	ENSMUSG00000030849	1
BP	GO:0003281	ventricular septum development	1/10	72/21159	0.0335187	ENSMUSG00000001870	1
BP	GO:0009064	glutamine family amino acid metabolic process	1/10	72/21159	0.0335187	ENSMUSG00000027737	1
BP	GO:0060191	regulation of lipase activity	1/10	72/21159	0.0335187	ENSMUSG00000030849	1
BP	GO:0060350	endochondral bone morphogenesis	1/10	72/21159	0.0335187	ENSMUSG00000002881	1
BP	GO:0061971	replacement bone morphogenesis	1/10	72/21159	0.0335187	ENSMUSG00000002881	1
BP	GO:0051193	regulation of cofactor metabolic process	1/10	73/21159	0.0339771	ENSMUSG00000027737	1
BP	GO:1905897	regulation of response to endoplasmic reticulum stress	1/10	74/21159	0.0344352	ENSMUSG00000022684	1
BP	GO:0051865	protein autoubiquitination	1/10	75/21159	0.0348931	ENSMUSG00000022684	1
BP	GO:0005977	glycogen metabolic process	1/10	76/21159	0.0353509	ENSMUSG00000036879	1
BP	GO:0006073	cellular glucan metabolic process	1/10	76/21159	0.0353509	ENSMUSG00000036879	1
BP	GO:0044042	glucan metabolic process	1/10	76/21159	0.0353509	ENSMUSG00000036879	1
BP	GO:1903201	regulation of oxidative stress-induced cell death	1/10	76/21159	0.0353509	ENSMUSG00000027737	1
BP	GO:0006855	drug transmembrane transport	1/10	77/21159	0.0358084	ENSMUSG00000027737	1
BP	GO:0034620	cellular response to unfolded protein	1/10	77/21159	0.0358084	ENSMUSG00000022684	1
BP	GO:0045682	regulation of epidermis development	1/10	77/21159	0.0358084	ENSMUSG00000002881	1
BP	GO:0002088	lens development in camera-type eye	1/10	78/21159	0.0362658	ENSMUSG00000027737	1
BP	GO:0030168	platelet activation	1/10	80/21159	0.0371799	ENSMUSG00000027737	1
BP	GO:0044106	cellular amine metabolic process	1/10	81/21159	0.0376367	ENSMUSG00000027737	1
BP	GO:0061178	regulation of insulin secretion involved in cellular response to glucose stimulus	1/10	83/21159	0.0385496	ENSMUSG00000029245	1
BP	GO:0003333	amino acid transmembrane transport	1/10	85/21159	0.0394618	ENSMUSG00000027737	1
BP	GO:0006835	dicarboxylic acid transport	1/10	86/21159	0.0399176	ENSMUSG00000027737	1
BP	GO:0097061	dendritic spine organization	1/10	86/21159	0.0399176	ENSMUSG00000029245	1
BP	GO:1900407	regulation of cellular response to oxidative stress	1/10	86/21159	0.0399176	ENSMUSG00000027737	1
BP	GO:2000106	regulation of leukocyte apoptotic process	1/10	90/21159	0.0417388	ENSMUSG00000027737	1
BP	GO:0009308	amine metabolic process	1/10	91/21159	0.0421936	ENSMUSG00000027737	1
BP	GO:0035773	insulin secretion involved in cellular response to glucose stimulus	1/10	91/21159	0.0421936	ENSMUSG00000029245	1
BP	GO:0010771	negative regulation of cell morphogenesis involved in differentiation	1/10	93/21159	0.0431027	ENSMUSG00000031997	1
BP	GO:0043648	dicarboxylic acid metabolic process	1/10	93/21159	0.0431027	ENSMUSG00000027737	1
BP	GO:0106027	neuron projection organization	1/10	93/21159	0.0431027	ENSMUSG00000029245	1
BP	GO:0036473	cell death in response to oxidative stress	1/10	94/21159	0.0435569	ENSMUSG00000027737	1
BP	GO:0044272	sulfur compound biosynthetic process	1/10	94/21159	0.0435569	ENSMUSG00000027737	1
BP	GO:0044344	cellular response to fibroblast growth factor stimulus	1/10	95/21159	0.044011	ENSMUSG00000030849	1
BP	GO:1902882	regulation of response to oxidative stress	1/10	95/21159	0.044011	ENSMUSG00000027737	1
BP	GO:0006112	energy reserve metabolic process	1/10	96/21159	0.0444648	ENSMUSG00000036879	1
BP	GO:0035967	cellular response to topologically incorrect protein	1/10	96/21159	0.0444648	ENSMUSG00000022684	1
BP	GO:0048704	embryonic skeletal system morphogenesis	1/10	96/21159	0.0444648	ENSMUSG00000030849	1
BP	GO:0008306	associative learning	1/10	97/21159	0.0449185	ENSMUSG00000027737	1
BP	GO:0021766	hippocampus development	1/10	97/21159	0.0449185	ENSMUSG00000029245	1
BP	GO:0044264	cellular polysaccharide metabolic process	1/10	98/21159	0.0453719	ENSMUSG00000036879	1
BP	GO:0060840	artery development	1/10	99/21159	0.0458252	ENSMUSG00000001870	1
BP	GO:0000041	transition metal ion transport	1/10	100/21159	0.0462783	ENSMUSG00000031997	1
BP	GO:0001776	leukocyte homeostasis	1/10	102/21159	0.0471838	ENSMUSG00000027737	1
BP	GO:0071774	response to fibroblast growth factor	1/10	102/21159	0.0471838	ENSMUSG00000030849	1
BP	GO:0006986	response to unfolded protein	1/10	103/21159	0.0476363	ENSMUSG00000022684	1
BP	GO:0018958	phenol-containing compound metabolic process	1/10	103/21159	0.0476363	ENSMUSG00000027737	1
BP	GO:0017015	regulation of transforming growth factor beta receptor signaling pathway	1/10	104/21159	0.0480886	ENSMUSG00000001870	1
BP	GO:1901655	cellular response to ketone	1/10	104/21159	0.0480886	ENSMUSG00000029245	1
BP	GO:0032526	response to retinoic acid	1/10	105/21159	0.0485408	ENSMUSG00000030849	1
BP	GO:0032963	collagen metabolic process	1/10	105/21159	0.0485408	ENSMUSG00000001870	1
BP	GO:0048814	regulation of dendrite morphogenesis	1/10	105/21159	0.0485408	ENSMUSG00000031997	1
BP	GO:0045185	maintenance of protein location	1/10	106/21159	0.0489927	ENSMUSG00000001870	1
BP	GO:1903844	regulation of cellular response to transforming growth factor beta stimulus	1/10	106/21159	0.0489927	ENSMUSG00000001870	1
BP	GO:0070301	cellular response to hydrogen peroxide	1/10	107/21159	0.0494444	ENSMUSG00000031997	1
CC	GO:0005791	rough endoplasmic reticulum	2/10	110/21224	0.00116575	ENSMUSG00000027737/ENSMUSG00000029245	2
CC	GO:0036056	filtration diaphragm	1/10	10/21224	0.00470266	ENSMUSG00000031997	1
CC	GO:0036057	slit diaphragm	1/10	10/21224	0.00470266	ENSMUSG00000031997	1
CC	GO:0001527	microfibril	1/10	11/21224	0.00517184	ENSMUSG00000001870	1
CC	GO:0097449	astrocyte projection	1/10	16/21224	0.0075147	ENSMUSG00000027737	1
CC	GO:0032433	filopodium tip	1/10	18/21224	0.00845046	ENSMUSG00000029203	1
CC	GO:0097386	glial cell projection	1/10	27/21224	0.0126515	ENSMUSG00000027737	1
CC	GO:0016592	mediator complex	1/10	36/21224	0.0168366	ENSMUSG00000056476	1
CC	GO:0031526	brush border membrane	1/10	70/21224	0.0325031	ENSMUSG00000027737	1
CC	GO:1902554	serine/threonine protein kinase complex	1/10	77/21224	0.0357005	ENSMUSG00000036879	1
CC	GO:1902911	protein kinase complex	1/10	94/21224	0.0434262	ENSMUSG00000036879	1
CC	GO:0030175	filopodium	1/10	107/21224	0.0492963	ENSMUSG00000029203	1
MF	GO:0004714	transmembrane receptor protein tyrosine kinase activity	2/10	68/21113	0.000452349	ENSMUSG00000030849/ENSMUSG00000029245	2
MF	GO:0019199	transmembrane receptor protein kinase activity	2/10	85/21113	0.000705866	ENSMUSG00000030849/ENSMUSG00000029245	2
MF	GO:0004713	protein tyrosine kinase activity	2/10	136/21113	0.00179184	ENSMUSG00000030849/ENSMUSG00000029245	2
MF	GO:0019838	growth factor binding	2/10	145/21113	0.00203314	ENSMUSG00000030849/ENSMUSG00000001870	2
MF	GO:0061630	ubiquitin protein ligase activity	2/10	229/21113	0.00497719	ENSMUSG00000022684/ENSMUSG00000029203	2
MF	GO:0034450	ubiquitin-ubiquitin ligase activity	1/10	11/21113	0.00519897	ENSMUSG00000029203	1
MF	GO:0061659	ubiquitin-like protein ligase activity	2/10	235/21113	0.00523406	ENSMUSG00000022684/ENSMUSG00000029203	2
MF	GO:0005005	transmembrane-ephrin receptor activity	1/10	12/21113	0.00567039	ENSMUSG00000029245	1
MF	GO:0015279	store-operated calcium channel activity	1/10	12/21113	0.00567039	ENSMUSG00000031997	1
MF	GO:0005003	ephrin receptor activity	1/10	16/21113	0.00755408	ENSMUSG00000029245	1
MF	GO:0070679	inositol 1,4,5 trisphosphate binding	1/10	17/21113	0.0080245	ENSMUSG00000031997	1
MF	GO:0050431	transforming growth factor beta binding	1/10	22/21113	0.0103736	ENSMUSG00000001870	1
MF	GO:0017134	fibroblast growth factor binding	1/10	25/21113	0.0117806	ENSMUSG00000030849	1
MF	GO:0004683	calmodulin-dependent protein kinase activity	1/10	27/21113	0.0127177	ENSMUSG00000036879	1
MF	GO:0004842	ubiquitin-protein transferase activity	2/10	383/21113	0.0134141	ENSMUSG00000022684/ENSMUSG00000029203	2
MF	GO:0019787	ubiquitin-like protein transferase activity	2/10	402/21113	0.014709	ENSMUSG00000022684/ENSMUSG00000029203	2
MF	GO:0003712	transcription cofactor activity	2/10	452/21113	0.0183668	ENSMUSG00000056476/ENSMUSG00000002881	2
MF	GO:0061631	ubiquitin conjugating enzyme activity	1/10	40/21113	0.0187889	ENSMUSG00000029203	1
MF	GO:0000989	transcription factor activity, transcription factor binding	2/10	458/21113	0.0188296	ENSMUSG00000056476/ENSMUSG00000002881	2
MF	GO:0000988	transcription factor activity, protein binding	2/10	465/21113	0.0193758	ENSMUSG00000056476/ENSMUSG00000002881	2
MF	GO:0061650	ubiquitin-like protein conjugating enzyme activity	1/10	42/21113	0.01972	ENSMUSG00000029203	1
MF	GO:0042805	actinin binding	1/10	49/21113	0.0229724	ENSMUSG00000031997	1
MF	GO:0015179	L-amino acid transmembrane transporter activity	1/10	54/21113	0.0252896	ENSMUSG00000027737	1
MF	GO:0030276	clathrin binding	1/10	54/21113	0.0252896	ENSMUSG00000031997	1
MF	GO:0015171	amino acid transmembrane transporter activity	1/10	71/21113	0.0331312	ENSMUSG00000027737	1
MF	GO:0008013	beta-catenin binding	1/10	83/21113	0.0386321	ENSMUSG00000056476	1
MF	GO:0043178	alcohol binding	1/10	83/21113	0.0386321	ENSMUSG00000031997	1
MF	GO:0051117	ATPase binding	1/10	93/21113	0.0431948	ENSMUSG00000031997	1
